# Supplementary material for: Prioritizing antiviral drugs against SARS-CoV-2 by integrating viral complete genome sequences and drug chemical structures
Source: Sci Rep. 2021 Mar 18;11:6248. doi: 10.1038/s41598-021-83737-5 (PMC7973547; doi:10.1038/s41598-021-83737-5)
Supplement: Supplementary file 1 — Supplementary Information 1. [file 41598_2021_83737_MOESM1_ESM.zip]

Archive with 145 entries (135 files):
- dataset_VDA-RWR/
- dataset_VDA-RWR/.DS_Store
- dataset_VDA-RWR/dataset1/
- dataset_VDA-RWR/dataset1/.DS_Store
- __MACOSX/
- __MACOSX/dataset_VDA-RWR/
- __MACOSX/dataset_VDA-RWR/dataset1/
- __MACOSX/dataset_VDA-RWR/dataset1/._.DS_Store
- dataset_VDA-RWR/dataset1/drug similarity matrix.xlsx
- dataset_VDA-RWR/dataset1/drug SMILES.xlsx
- dataset_VDA-RWR/dataset1/Virus FASTA/
- dataset_VDA-RWR/dataset1/Virus FASTA/2019-nCoV.fasta
- dataset_VDA-RWR/dataset1/Virus FASTA/A-H1N1.fasta
- dataset_VDA-RWR/dataset1/Virus FASTA/A-H5N1.fasta
- dataset_VDA-RWR/dataset1/Virus FASTA/A-H7N9.fasta
- dataset_VDA-RWR/dataset1/Virus FASTA/Cytomegalovirus.fasta
- dataset_VDA-RWR/dataset1/Virus FASTA/Hendra.fasta
- dataset_VDA-RWR/dataset1/Virus FASTA/Hepatitis C virus.fasta
- dataset_VDA-RWR/dataset1/Virus FASTA/HIV-1.fasta
- dataset_VDA-RWR/dataset1/Virus FASTA/HIV-2.fasta
- dataset_VDA-RWR/dataset1/Virus FASTA/Middle East respiratory syndrome-related coronavirus.fasta
- dataset_VDA-RWR/dataset1/Virus FASTA/respiratory syncytial.fasta
- dataset_VDA-RWR/dataset1/Virus FASTA/SARS.fasta
- dataset_VDA-RWR/dataset1/virus similarity matrix.xlsx
- dataset_VDA-RWR/dataset1/virus-drug association matrix.xls
- dataset_VDA-RWR/dataset2/
- dataset_VDA-RWR/dataset2/.DS_Store
- dataset_VDA-RWR/dataset2/drug similarity matrix.xlsx
- dataset_VDA-RWR/dataset2/drug SMILES.xlsx
- dataset_VDA-RWR/dataset2/virus FASTA/
- dataset_VDA-RWR/dataset2/virus FASTA/Adenovirus.fasta
- dataset_VDA-RWR/dataset2/virus FASTA/Andes virus.fasta
- dataset_VDA-RWR/dataset2/virus FASTA/Bunyamwera.fasta
- dataset_VDA-RWR/dataset2/virus FASTA/Chikungunya.fasta
- dataset_VDA-RWR/dataset2/virus FASTA/Crimean-Congo.fasta
- dataset_VDA-RWR/dataset2/virus FASTA/Cytomegalovirus.fasta
- dataset_VDA-RWR/dataset2/virus FASTA/Dengue.fasta
- dataset_VDA-RWR/dataset2/virus FASTA/ebolavirus.fasta
- dataset_VDA-RWR/dataset2/virus FASTA/echovirus1.fasta
- dataset_VDA-RWR/dataset2/virus FASTA/Enterovirus A.fasta
- dataset_VDA-RWR/dataset2/virus FASTA/Enterovirus B.fasta
- dataset_VDA-RWR/dataset2/virus FASTA/Enterovirus C.fasta
- dataset_VDA-RWR/dataset2/virus FASTA/Enterovirus D.fasta
- dataset_VDA-RWR/dataset2/virus FASTA/Enterovirus J.fasta
- dataset_VDA-RWR/dataset2/virus FASTA/Epstein-Barr virus.fasta
- dataset_VDA-RWR/dataset2/virus FASTA/Hantavirus.fasta
- dataset_VDA-RWR/dataset2/virus FASTA/Hendra virus.fasta
- dataset_VDA-RWR/dataset2/virus FASTA/Hepatitis A virus.fasta
- dataset_VDA-RWR/dataset2/virus FASTA/Hepatitis B virus.fasta
- dataset_VDA-RWR/dataset2/virus FASTA/Hepatitis C virus.fasta
- dataset_VDA-RWR/dataset2/virus FASTA/Hepatitis D virus.fasta
- dataset_VDA-RWR/dataset2/virus FASTA/Hepatitis E virus.fasta
- dataset_VDA-RWR/dataset2/virus FASTA/Herpes simplex virus 1.fasta
- dataset_VDA-RWR/dataset2/virus FASTA/Human Astrovirus.fasta
- dataset_VDA-RWR/dataset2/virus FASTA/Human coronavirus OC43.fasta
- dataset_VDA-RWR/dataset2/virus FASTA/Human coronavirus strain 229E.fasta
- dataset_VDA-RWR/dataset2/virus FASTA/Human coronavirus strain NL63.fasta
- dataset_VDA-RWR/dataset2/virus FASTA/Human herpesvirus 6.fasta
- dataset_VDA-RWR/dataset2/virus FASTA/Human herpesvirus 7.fasta
- dataset_VDA-RWR/dataset2/virus FASTA/Human immunodeficiency virus 1.fasta
- dataset_VDA-RWR/dataset2/virus FASTA/Human immunodeficiency virus 2.fasta
- dataset_VDA-RWR/dataset2/virus FASTA/Human metapneumovirus.fasta
- dataset_VDA-RWR/dataset2/virus FASTA/Human papillomavirus.fasta
- dataset_VDA-RWR/dataset2/virus FASTA/Human parainfluenza virus 1.fasta
- dataset_VDA-RWR/dataset2/virus FASTA/Human rhinovirus A.fasta
- dataset_VDA-RWR/dataset2/virus FASTA/Human rhinovirus B.fasta
- dataset_VDA-RWR/dataset2/virus FASTA/Influenza A virus.fasta
- dataset_VDA-RWR/dataset2/virus FASTA/Influenza B virus.fasta
- dataset_VDA-RWR/dataset2/virus FASTA/Influenza C virus.fasta
- dataset_VDA-RWR/dataset2/virus FASTA/Japanese encephalitis virus.fasta
- dataset_VDA-RWR/dataset2/virus FASTA/Kunjin virus.fasta
- dataset_VDA-RWR/dataset2/virus FASTA/Lassa virus.fasta
- dataset_VDA-RWR/dataset2/virus FASTA/Mammarenavirus lymphocytic choriomeningitis virus.fasta
- dataset_VDA-RWR/dataset2/virus FASTA/Marburg virus.fasta
- dataset_VDA-RWR/dataset2/virus FASTA/Measles virus.fasta
- dataset_VDA-RWR/dataset2/virus FASTA/Middle East respiratory syndrome coronavirus.fasta
- dataset_VDA-RWR/dataset2/virus FASTA/Molluscum contagiosum virus.fasta
- dataset_VDA-RWR/dataset2/virus FASTA/Nipah virus.fasta
- dataset_VDA-RWR/dataset2/virus FASTA/Norovirus.fasta
- dataset_VDA-RWR/dataset2/virus FASTA/Parechovirus A3.fasta
- dataset_VDA-RWR/dataset2/virus FASTA/Parvovirus B19.fasta
- dataset_VDA-RWR/dataset2/virus FASTA/Powassan virus.fasta
- dataset_VDA-RWR/dataset2/virus FASTA/Rabies virus.fasta
- dataset_VDA-RWR/dataset2/virus FASTA/Ravn virus.fasta
- dataset_VDA-RWR/dataset2/virus FASTA/Respiratory syncytial virus.fasta
- dataset_VDA-RWR/dataset2/virus FASTA/Rift Valley fever virus.fasta
- dataset_VDA-RWR/dataset2/virus FASTA/Ross River virus.fasta
- dataset_VDA-RWR/dataset2/virus FASTA/Rubella virus.fasta
- dataset_VDA-RWR/dataset2/virus FASTA/Saffold virus.fasta
- dataset_VDA-RWR/dataset2/virus FASTA/SARS-CoV-2.fasta
- dataset_VDA-RWR/dataset2/virus FASTA/Severe acute respiratory syndrome coronavirus.fasta
- dataset_VDA-RWR/dataset2/virus FASTA/Severe fever with thrombocytopenia syndrome virus.fasta
- dataset_VDA-RWR/dataset2/virus FASTA/Sindbis virus.fasta
- dataset_VDA-RWR/dataset2/virus FASTA/Tick-borne encephalitis virus.fasta
- dataset_VDA-RWR/dataset2/virus FASTA/Vaccinia virus.fasta
- dataset_VDA-RWR/dataset2/virus FASTA/Vesicular stomatitis virus.fasta
- dataset_VDA-RWR/dataset2/virus FASTA/virus fasta url.xlsx
- dataset_VDA-RWR/dataset2/virus FASTA/West Nile virus.fasta
- dataset_VDA-RWR/dataset2/virus FASTA/Yellow fever virus.fasta
- dataset_VDA-RWR/dataset2/virus FASTA/Zika virus.fasta
- dataset_VDA-RWR/dataset2/virus similarity matrix.xlsx
- dataset_VDA-RWR/dataset2/virus-drug association matrix.xlsx
- dataset_VDA-RWR/dataset3/
- dataset_VDA-RWR/dataset3/.DS_Store
- dataset_VDA-RWR/dataset3/drug similarity martrix .csv
- dataset_VDA-RWR/dataset3/virus FASTA/
- dataset_VDA-RWR/dataset3/virus FASTA/2019-nCoV.fasta
- dataset_VDA-RWR/dataset3/virus FASTA/A-H1N1.fasta
- dataset_VDA-RWR/dataset3/virus FASTA/A-H5N1.fasta
- dataset_VDA-RWR/dataset3/virus FASTA/A-H7N9.fasta
- dataset_VDA-RWR/dataset3/virus FASTA/Andes virus(ANDV).fasta
- dataset_VDA-RWR/dataset3/virus FASTA/coxsackievirus B3 (CVB3).fasta
- dataset_VDA-RWR/dataset3/virus FASTA/Cytomegalovirus.txt
- dataset_VDA-RWR/dataset3/virus FASTA/Ebola virus(EBOV) .fasta
- dataset_VDA-RWR/dataset3/virus FASTA/Epstein-Barr virus.txt
- dataset_VDA-RWR/dataset3/virus FASTA/H3N2.fasta
- dataset_VDA-RWR/dataset3/virus FASTA/HCoV-229E.fasta
- dataset_VDA-RWR/dataset3/virus FASTA/HCoV-EMC.fasta
- dataset_VDA-RWR/dataset3/virus FASTA/HCoV-HKU1.fasta
- dataset_VDA-RWR/dataset3/virus FASTA/HCoV-NL63.fasta
- dataset_VDA-RWR/dataset3/virus FASTA/HCoV-OC43.fasta
- dataset_VDA-RWR/dataset3/virus FASTA/Hendra.fasta
- dataset_VDA-RWR/dataset3/virus FASTA/Hepatitis B virus.fasta
- dataset_VDA-RWR/dataset3/virus FASTA/Hepatitis C virus.fasta
- dataset_VDA-RWR/dataset3/virus FASTA/Hepatitis D virus.fasta
- dataset_VDA-RWR/dataset3/virus FASTA/HIV-1.fasta
- dataset_VDA-RWR/dataset3/virus FASTA/HIV-2.fasta
- dataset_VDA-RWR/dataset3/virus FASTA/HSV-1.fasta
- dataset_VDA-RWR/dataset3/virus FASTA/HSV-2.fasta
- dataset_VDA-RWR/dataset3/virus FASTA/human enteric coronavirus.fasta
- dataset_VDA-RWR/dataset3/virus FASTA/Human rhinovirus.fasta
- dataset_VDA-RWR/dataset3/virus FASTA/Influenza B virus.fasta
- dataset_VDA-RWR/dataset3/virus FASTA/Middle East respiratory syndrome-related coronavirus.fasta
- dataset_VDA-RWR/dataset3/virus FASTA/Norovirus.fasta
- dataset_VDA-RWR/dataset3/virus FASTA/parainfluenza virus 1(HPIV1).fasta
- dataset_VDA-RWR/dataset3/virus FASTA/parainfluenza virus 2(HPIV2).fasta
- dataset_VDA-RWR/dataset3/virus FASTA/parainfluenza virus 3(HPIV3).fasta
- dataset_VDA-RWR/dataset3/virus FASTA/respiratory syncytial.fasta
- dataset_VDA-RWR/dataset3/virus FASTA/Rotavirus.fasta
- dataset_VDA-RWR/dataset3/virus FASTA/SARS.fasta
- dataset_VDA-RWR/dataset3/virus FASTA/The encephalomyocarditis virus(EMCV).fasta
- dataset_VDA-RWR/dataset3/virus similarity matrix.csv
- dataset_VDA-RWR/dataset3/virus-drug association matrix.csv
- dataset_VDA-RWR/readme_dataset_VDA-RWR.docx
- __MACOSX/dataset_VDA-RWR/._readme_dataset_VDA-RWR.docx
