# Supplementary material for: Prioritizing antiviral drugs against SARS-CoV-2 by integrating viral complete genome sequences and drug chemical structures
Source: Sci Rep. 2021 Mar 18;11:6248. doi: 10.1038/s41598-021-83737-5 (PMC7973547; doi:10.1038/s41598-021-83737-5)
Supplement: Supplementary file 1 — Supplementary Information 1. [file 41598_2021_83737_MOESM1_ESM.zip › dataset_VDA-RWR/dataset1/drug similarity matrix.xlsx]

## Sheet: small_moleciles_drug_sim
1	0.0943396	0.134831	0.0782123	0.0537634	0.0897436	0.124031	0.0931034	0.0629371	0.0625	0.0526316	0.166667	0.0442478	0.06	0.0700389	0.0721649	0.0866667	0.153846	0.112	0.0761905	0.061674	0.0724638	0.0852713	0.149425	0.0387597	0.110526	0.115646	0.139785	0.080402	0.116402	0.0899471	0.0943396	0.0887574	0.152941	0.122642	0.0672646	0.0621118	0.0689655	0.0733333	0.247423	0.333333	0.0925926	0.0769231	0.0865385	0.0857143	0.0849057	0.111111	0.104762	0.0425532	0.056391
0.0943396	1	0.206897	0.112994	0.0638298	0.0875	0.155039	0.0735786	0.0833333	0.0769231	0.0793651	0.135417	0.0990991	0.08	0.0528302	0.0984456	0.120805	0.282353	0.134921	0.114286	0.09375	0.0780142	0.0827068	0.195402	0.112903	0.0858586	0.105263	0.208791	0.111675	0.0591133	0.117021	0.0714286	0.105882	0.2	0.0884956	0.1	0.09375	0.0795455	0.137931	0.157407	0.186813	0.0608696	0.131579	0.158416	0.0925926	0.0818182	0.106796	0.0810811	0.0736842	0.0795455
0.134831	0.206897	1	0.0581395	0.0755814	0.0671141	0.0806452	0.0625	0.0291971	0.0869565	0.0924855	0.146341	0.103093	0.0748663	0.0517928	0.0706522	0.0857143	0.27027	0.0847458	0.0851064	0.0550459	0.0787402	0.112069	0.186667	0.0982143	0.0582011	0.0851064	0.461538	0.0625	0.0362694	0.0714286	0.0824742	0.0745342	0.175676	0.08	0.0607477	0.0738255	0.0869565	0.0714286	0.111111	0.148148	0.114583	0.0680272	0.133333	0.0957447	0.0833333	0.164706	0.05	0.0740741	0.0505837
0.0782123	0.112994	0.0581395	1	0.231111	0.125561	0.135678	0.121127	0.301676	0.130208	0.119522	0.0689655	0.143678	0.144531	0.0820669	0.219409	0.14554	0.0877193	0.139896	0.134503	0.192593	0.10628	0.151042	0.0584795	0.0913706	0.15415	0.150235	0.0625	0.259574	0.136187	0.373206	0.0706522	0.172566	0.0654762	0.104972	0.212928	0.140271	0.131356	0.163462	0.10989	0.0755814	0.0994475	0.208738	0.121387	0.140351	0.113636	0.0914286	0.112994	0.0591716	0.175325
0.0537634	0.0638298	0.0755814	0.231111	1	0.144144	0.0700935	0.135977	0.19797	0.222222	0.178423	0.0617978	0.134831	0.292576	0.0780781	0.280702	0.286458	0.0558659	0.0931373	0.0591398	0.284585	0.165829	0.137056	0.0454545	0.0954774	0.0885609	0.271795	0.0795455	0.136882	0.0845588	0.115385	0.0989011	0.300971	0.0520231	0.115385	0.243243	0.159091	0.336634	0.134259	0.0677083	0.0561798	0.0978261	0.235294	0.100559	0.157895	0.105556	0.102273	0.0989011	0.144654	0.185065
0.0897436	0.0875	0.0671141	0.125561	0.144144	1	0.215569	0.0775862	0.0714286	0.161677	0.167421	0.101351	0.0864198	0.179039	0.0741935	0.176991	0.194595	0.0939597	0.246835	0.11039	0.191235	0.190751	0.185629	0.112676	0.136095	0.120833	0.206522	0.0649351	0.15678	0.076	0.133047	0.144737	0.186275	0.106383	0.0792683	0.16996	0.258242	0.190244	0.152632	0.0783133	0.0728477	0.128205	0.170984	0.14	0.154362	0.0880503	0.112583	0.0545455	0.172932	0.17301
0.124031	0.155039	0.0806452	0.135678	0.0700935	0.215569	1	0.0835913	0.107784	0.0903226	0.120192	0.131148	0.070922	0.09375	0.0807018	0.126168	0.126437	0.159664	0.563636	0.149606	0.132231	0.160256	0.184932	0.166667	0.0986842	0.124424	0.112994	0.0775194	0.158879	0.0941704	0.160194	0.155039	0.124352	0.12931	0.0935252	0.153191	0.179191	0.111675	0.161677	0.132353	0.122951	0.143939	0.168605	0.149606	0.113636	0.0882353	0.117188	0.0875912	0.0564516	0.150183
0.0931034	0.0735786	0.0625	0.121127	0.135977	0.0775862	0.0835913	1	0.108696	0.0859873	0.112637	0.0544218	0.0695364	0.14876	0.140143	0.140884	0.105105	0.0652921	0.081761	0.0358306	0.14653	0.0762195	0.0952381	0.0664336	0.0796178	0.103448	0.101493	0.0724138	0.105263	0.165266	0.110811	0.0664452	0.101983	0.0631579	0.0945946	0.147668	0.0681818	0.120344	0.0860534	0.120275	0.111511	0.0802676	0.100295	0.0564784	0.0740741	0.0810811	0.0641892	0.0918367	0.0341297	0.130233
0.0629371	0.0833333	0.0291971	0.301676	0.19797	0.0714286	0.107784	0.108696	1	0.1	0.0714286	0.0507246	0.0394737	0.115044	0.0787671	0.169811	0.10929	0.0661765	0.0981595	0.0551724	0.151639	0.0502793	0.0650888	0.0526316	0.0235294	0.120536	0.102703	0.035461	0.169725	0.140909	0.160377	0.00645161	0.160622	0.0534351	0.135714	0.158333	0.0656566	0.1133	0.135593	0.0662252	0.0827068	0.0675676	0.209302	0.0551724	0.062069	0.131387	0.0714286	0.172932	0	0.134276
0.0625	0.0769231	0.0869565	0.130208	0.222222	0.161677	0.0903226	0.0859873	0.1	1	0.210811	0.0840336	0.145161	0.174129	0.0381944	0.177665	0.198718	0.057377	0.124138	0.0787402	0.142241	0.178082	0.146853	0.0598291	0.161765	0.0633484	0.205128	0.0833333	0.101382	0.0730594	0.105769	0.111111	0.162011	0.0701754	0.153226	0.144105	0.160714	0.186441	0.107784	0.0740741	0.0756303	0.109375	0.163636	0.104839	0.2	0.14876	0.116667	0.138211	0.150943	0.113139
0.0526316	0.0793651	0.0924855	0.119522	0.178423	0.167421	0.120192	0.112637	0.0714286	0.210811	1	0.0604396	0.157303	0.204819	0.0900901	0.228216	0.167442	0.0662983	0.140704	0.0691489	0.205128	0.18593	0.163265	0.0502793	0.14433	0.0794224	0.172093	0.0837989	0.10989	0.0602837	0.122137	0.127072	0.198238	0.0568182	0.0615385	0.189781	0.199074	0.217778	0.131818	0.0885417	0.0549451	0.101604	0.158371	0.104396	0.122222	0.115385	0.125	0.0736842	0.0941176	0.142415
0.166667	0.135417	0.146341	0.0689655	0.0617978	0.101351	0.131148	0.0544218	0.0507246	0.0840336	0.0604396	1	0.0776699	0.0621762	0.046875	0.0691489	0.0909091	0.180723	0.147826	0.139785	0.0588235	0.110236	0.127119	0.177215	0.0854701	0.0909091	0.0902778	0.151163	0.0890052	0.0569948	0.0874317	0.10101	0.0792683	0.166667	0.0980392	0.0645161	0.0789474	0.0981595	0.0921986	0.117647	0.127907	0.11	0.0952381	0.152174	0.0918367	0.0693069	0.119565	0.0582524	0.0833333	0.0498084
0.0442478	0.0990991	0.103093	0.143678	0.134831	0.0864198	0.070922	0.0695364	0.0394737	0.145161	0.157303	0.0776699	1	0.135417	0.0603774	0.103093	0.134228	0.0776699	0.10687	0.144231	0.0881057	0.140741	0.177419	0.06	0.138211	0.0432692	0.133333	0.108911	0.08867	0.028436	0.0816327	0.119266	0.137725	0.0721649	0.059322	0.0941704	0.10625	0.129412	0.136054	0.165138	0.0576923	0.0877193	0.122581	0.15534	0.142857	0.110092	0.148515	0.079646	0.130435	0.0789474
0.06	0.08	0.0748663	0.144531	0.292576	0.179039	0.09375	0.14876	0.115044	0.174129	0.204819	0.0621762	0.135417	1	0.0775862	0.207843	0.246445	0.0677083	0.116822	0.065	0.226619	0.142857	0.137441	0.0638298	0.103774	0.0761246	0.251185	0.078534	0.141304	0.0724138	0.116788	0.08	0.314815	0.0702703	0.0895522	0.1777	0.153191	0.375	0.180995	0.08867	0.0515464	0.0954774	0.196429	0.103627	0.150538	0.0969388	0.105263	0.0909091	0.144509	0.161585
0.0700389	0.0528302	0.0517928	0.0820669	0.0780781	0.0741935	0.0807018	0.140143	0.0787671	0.0381944	0.0900901	0.046875	0.0603774	0.0775862	1	0.0976331	0.0759076	0.0509804	0.0824373	0.0298507	0.103825	0.0761246	0.0860215	0.0478088	0.04947	0.123123	0.0721311	0.0590551	0.0862069	0.0872093	0.0949555	0.0813953	0.0776398	0.044	0.0561798	0.104683	0.0670927	0.090625	0.0728477	0.0757576	0.0595238	0.0807692	0.0746753	0.0534351	0.0335821	0.0610687	0.0876494	0.0648855	0.0155642	0.0962963
0.0721649	0.0984456	0.0706522	0.219409	0.280702	0.176991	0.126168	0.140884	0.169811	0.177665	0.228216	0.0691489	0.103093	0.207843	0.0976331	1	0.182648	0.0983607	0.140777	0.0829016	0.552995	0.167464	0.15122	0.0537634	0.116505	0.137037	0.187215	0.0744681	0.164794	0.112319	0.170543	0.109948	0.186441	0.0601093	0.0969388	0.464912	0.191964	0.226087	0.162896	0.085	0.0582011	0.0918367	0.2	0.142077	0.129032	0.0989583	0.0899471	0.0927835	0.0960452	0.401487
0.0866667	0.120805	0.0857143	0.14554	0.286458	0.194595	0.126437	0.105105	0.10929	0.198718	0.167442	0.0909091	0.134228	0.246445	0.0759076	0.182648	1	0.0985915	0.17284	0.0933333	0.196721	0.163743	0.157576	0.0942029	0.114458	0.0962343	0.653846	0.0902778	0.161572	0.0871369	0.127193	0.0986842	0.256684	0.103704	0.14094	0.165323	0.168421	0.309392	0.204545	0.109677	0.0915493	0.104575	0.251429	0.115646	0.153846	0.129252	0.0952381	0.120805	0.155039	0.133106
0.153846	0.282353	0.27027	0.0877193	0.0558659	0.0939597	0.159664	0.0652921	0.0661765	0.057377	0.0662983	0.180723	0.0776699	0.0677083	0.0509804	0.0983607	0.0985915	1	0.147826	0.152174	0.0833333	0.0763359	0.0901639	0.256757	0.0583333	0.0851064	0.0902778	0.207317	0.0947368	0.0736842	0.0994475	0.09	0.0858896	0.263889	0.0873786	0.0794393	0.0860927	0.0783133	0.115942	0.151515	0.227848	0.0882353	0.10274	0.204545	0.0808081	0.0693069	0.119565	0.0582524	0.0705882	0.0620155
0.112	0.134921	0.0847458	0.139896	0.0931373	0.246835	0.563636	0.081761	0.0981595	0.124138	0.140704	0.147826	0.10687	0.116822	0.0824373	0.140777	0.17284	0.147826	1	0.157025	0.130802	0.182432	0.218978	0.165138	0.118056	0.117371	0.150602	0.0813008	0.157895	0.0818182	0.153465	0.181818	0.140541	0.136364	0.0977444	0.137339	0.185629	0.139037	0.153374	0.121212	0.110169	0.150794	0.174699	0.166667	0.155738	0.0923077	0.132231	0.0833333	0.0869565	0.140741
0.0761905	0.114286	0.0851064	0.134503	0.0591398	0.11039	0.149606	0.0358306	0.0551724	0.0787402	0.0691489	0.139785	0.144231	0.065	0.0298507	0.0829016	0.0933333	0.152174	0.157025	1	0.0803571	0.0875912	0.119048	0.10989	0.097561	0.0707071	0.0927152	0.0808081	0.125	0.06	0.118919	0.125	0.0818713	0.11236	0.0434783	0.0963303	0.139073	0.0809249	0.117241	0.0990991	0.0606061	0.0720721	0.104575	0.1875	0.0952381	0.045045	0.0673077	0.0263158	0.137931	0.0763359
0.061674	0.09375	0.0550459	0.192593	0.284585	0.191235	0.132231	0.14653	0.151639	0.142241	0.205128	0.0588235	0.0881057	0.226619	0.103825	0.552995	0.196721	0.0833333	0.130802	0.0803571	1	0.183761	0.154506	0.0552995	0.128755	0.133333	0.195918	0.0585586	0.182131	0.107492	0.175439	0.113636	0.203846	0.0607477	0.0973451	0.510288	0.195219	0.240157	0.178862	0.106195	0.0542986	0.0833333	0.207317	0.12037	0.119816	0.0892857	0.0765766	0.0840708	0.107317	0.40411
0.0724638	0.0780142	0.0787402	0.10628	0.165829	0.190751	0.160256	0.0762195	0.0502793	0.178082	0.18593	0.110236	0.140741	0.142857	0.0761246	0.167464	0.163743	0.0763359	0.182432	0.0875912	0.183761	1	0.239437	0.0708661	0.214286	0.0786026	0.169591	0.0839695	0.120536	0.0600858	0.110092	0.216	0.176471	0.0806452	0.0915493	0.175966	0.246988	0.21978	0.125714	0.113475	0.0852713	0.157895	0.186047	0.18254	0.153846	0.070922	0.114504	0.0780142	0.155172	0.136201
0.0852713	0.0827068	0.112069	0.151042	0.137056	0.185629	0.184932	0.0952381	0.0650888	0.146853	0.163265	0.127119	0.177419	0.137441	0.0860215	0.15122	0.157576	0.0901639	0.218978	0.119048	0.154506	0.239437	1	0.113043	0.157143	0.0863636	0.163636	0.135593	0.119816	0.0669643	0.119617	0.180328	0.145946	0.0956522	0.148438	0.151515	0.228395	0.188889	0.152439	0.18254	0.0909091	0.186992	0.173653	0.146341	0.163934	0.1	0.131148	0.107692	0.115044	0.127737
0.149425	0.195402	0.186667	0.0584795	0.0454545	0.112676	0.166667	0.0664336	0.0526316	0.0598291	0.0502793	0.177215	0.06	0.0638298	0.0478088	0.0537634	0.0942029	0.256757	0.165138	0.10989	0.0552995	0.0708661	0.113043	1	0.079646	0.0698925	0.0857143	0.175	0.0740741	0.0585106	0.0718232	0.0833333	0.075	0.622642	0.103093	0.0560748	0.0965517	0.0609756	0.0875912	0.159574	0.210526	0.0927835	0.0758621	0.10989	0.0736842	0.0842105	0.101124	0.0721649	0.0617284	0.054902
0.0387597	0.112903	0.0982143	0.0913706	0.0954774	0.136095	0.0986842	0.0796178	0.0235294	0.161765	0.14433	0.0854701	0.138211	0.103774	0.04947	0.116505	0.114458	0.0583333	0.118056	0.097561	0.128755	0.214286	0.157143	0.079646	1	0.044843	0.113772	0.0940171	0.0972222	0.0264317	0.101449	0.169492	0.0957447	0.0810811	0.0522388	0.130435	0.14881	0.136612	0.0958084	0.108527	0.0413223	0.09375	0.104651	0.153846	0.123967	0.0538462	0.0645161	0.0298507	0.132075	0.10989
0.110526	0.0858586	0.0582011	0.15415	0.0885609	0.120833	0.124424	0.103448	0.120536	0.0633484	0.0794224	0.0909091	0.0432692	0.0761246	0.123123	0.137037	0.0962343	0.0851064	0.117371	0.0707071	0.133333	0.0786026	0.0863636	0.0698925	0.044843	1	0.0912863	0.0621762	0.154412	0.196911	0.215139	0.0591133	0.101167	0.0648649	0.10101	0.12709	0.0931174	0.0961538	0.130435	0.1	0.0913978	0.112821	0.13617	0.0816327	0.0597015	0.0974359	0.0885417	0.0858586	0.0260417	0.144578
0.115646	0.105263	0.0851064	0.150235	0.271795	0.206522	0.112994	0.101493	0.102703	0.205128	0.172093	0.0902778	0.133333	0.251185	0.0721311	0.187215	0.653846	0.0902778	0.150602	0.0927152	0.195918	0.169591	0.163636	0.0857143	0.113772	0.0912863	1	0.0972222	0.145923	0.0867769	0.116883	0.105263	0.242105	0.0948905	0.117647	0.164659	0.173684	0.286486	0.189944	0.101911	0.0833333	0.111111	0.22905	0.114865	0.152778	0.120805	0.0945946	0.112583	0.153846	0.132653
0.139785	0.208791	0.461538	0.0625	0.0795455	0.0649351	0.0775194	0.0724138	0.035461	0.0833333	0.0837989	0.151163	0.108911	0.078534	0.0590551	0.0744681	0.0902778	0.207317	0.0813008	0.0808081	0.0585586	0.0839695	0.135593	0.175	0.0940171	0.0621762	0.0972222	1	0.0663265	0.0406091	0.0695187	0.0891089	0.0853659	0.164557	0.107843	0.0642202	0.0714286	0.0909091	0.0763889	0.127451	0.152941	0.12	0.08	0.126316	0.0909091	0.10101	0.168539	0.0679612	0.0697674	0.0536398
0.080402	0.111675	0.0625	0.259574	0.136882	0.15678	0.158879	0.105263	0.169725	0.101382	0.10989	0.0890052	0.08867	0.141304	0.0862069	0.164794	0.161572	0.0947368	0.157895	0.125	0.182131	0.120536	0.119816	0.0740741	0.0972222	0.154412	0.145923	0.0663265	1	0.154412	0.492754	0.0788177	0.18107	0.0748663	0.0882353	0.20922	0.136929	0.156	0.222222	0.0980392	0.0670103	0.0833333	0.226244	0.136842	0.130208	0.09	0.0867347	0.0895522	0.0923913	0.177914
0.116402	0.0591133	0.0362694	0.136187	0.0845588	0.076	0.0941704	0.165266	0.140909	0.0730594	0.0602837	0.0569948	0.028436	0.0724138	0.0872093	0.112319	0.0871369	0.0736842	0.0818182	0.06	0.107492	0.0600858	0.0669643	0.0585106	0.0264317	0.196911	0.0867769	0.0406091	0.154412	1	0.146617	0.0539216	0.0842912	0.0591398	0.10101	0.130872	0.0671937	0.0754717	0.111111	0.0891089	0.10929	0.085	0.107884	0.0547264	0.0597015	0.0918367	0.0609137	0.108247	0.0154639	0.107872
0.0899471	0.117021	0.0714286	0.373206	0.115385	0.133047	0.160194	0.110811	0.160377	0.105769	0.122137	0.0874317	0.0816327	0.116788	0.0949555	0.170543	0.127193	0.0994475	0.153465	0.118919	0.175439	0.110092	0.119617	0.0718232	0.101449	0.215139	0.116883	0.0695187	0.492754	0.146617	1	0.0824742	0.14876	0.0786517	0.0979381	0.189964	0.137339	0.129032	0.169725	0.102564	0.0702703	0.115789	0.212963	0.125	0.106383	0.0942408	0.0909091	0.0880829	0.0549451	0.182965
0.0943396	0.0714286	0.0824742	0.0706522	0.0989011	0.144737	0.155039	0.0664452	0.00645161	0.111111	0.127072	0.10101	0.119266	0.08	0.0813953	0.109948	0.0986842	0.09	0.181818	0.125	0.113636	0.216	0.180328	0.0833333	0.169492	0.0591133	0.105263	0.0891089	0.0788177	0.0539216	0.0824742	1	0.0930233	0.0967742	0.0603448	0.110092	0.136364	0.104651	0.0714286	0.106195	0.102041	0.12963	0.116883	0.147059	0.113208	0.0258621	0.0654206	0.025641	0.146067	0.0795455
0.0887574	0.105882	0.0745342	0.172566	0.300971	0.186275	0.124352	0.101983	0.160622	0.162011	0.198238	0.0792683	0.137725	0.314815	0.0776398	0.186441	0.256684	0.0858896	0.140541	0.0818713	0.203846	0.176471	0.145946	0.075	0.0957447	0.101167	0.242105	0.0853659	0.18107	0.0842912	0.14876	0.0930233	1	0.0828025	0.130178	0.156716	0.20297	0.34375	0.194872	0.109195	0.0931677	0.104651	0.355932	0.128049	0.15528	0.133333	0.116564	0.139394	0.164384	0.142395
0.152941	0.2	0.175676	0.0654762	0.0520231	0.106383	0.12931	0.0631579	0.0534351	0.0701754	0.0568182	0.166667	0.0721649	0.0702703	0.044	0.0601093	0.103704	0.263889	0.136364	0.11236	0.0607477	0.0806452	0.0956522	0.622642	0.0810811	0.0648649	0.0948905	0.164557	0.0748663	0.0591398	0.0786517	0.0967742	0.0828025	1	0.105263	0.0566038	0.0827586	0.068323	0.0888889	0.163043	0.216216	0.0833333	0.084507	0.125	0.0869565	0.0860215	0.0909091	0.0736842	0.0769231	0.0470588
0.122642	0.0884956	0.08	0.104972	0.115385	0.0792683	0.0935252	0.0945946	0.135714	0.153226	0.0615385	0.0980392	0.059322	0.0895522	0.0561798	0.0969388	0.14094	0.0873786	0.0977444	0.0434783	0.0973451	0.0915493	0.148438	0.103093	0.0522388	0.10101	0.117647	0.107843	0.0882353	0.10101	0.0979381	0.0603448	0.130178	0.105263	1	0.0888889	0.0787879	0.109195	0.0909091	0.132743	0.168421	0.146789	0.143791	0.0434783	0.110092	0.257732	0.0934579	0.308511	0.0194175	0.0786517
0.0672646	0.1	0.0607477	0.212928	0.243243	0.16996	0.153191	0.147668	0.158333	0.144105	0.189781	0.0645161	0.0941704	0.1777	0.104683	0.464912	0.165323	0.0794393	0.137339	0.0963303	0.510288	0.175966	0.151515	0.0560748	0.130435	0.12709	0.164659	0.0642202	0.20922	0.130872	0.189964	0.110092	0.156716	0.0566038	0.0888889	1	0.183267	0.19084	0.205882	0.102679	0.0550459	0.079646	0.180723	0.127358	0.100917	0.0904977	0.0727273	0.0950226	0.0821256	0.365772
0.0621118	0.09375	0.0738255	0.140271	0.159091	0.258242	0.179191	0.0681818	0.0656566	0.160714	0.199074	0.0789474	0.10625	0.153191	0.0670927	0.191964	0.168421	0.0860927	0.185629	0.139073	0.195219	0.246988	0.228395	0.0965517	0.14881	0.0931174	0.173684	0.0714286	0.136929	0.0671937	0.137339	0.136364	0.20297	0.0827586	0.0787879	0.183267	1	0.183575	0.145833	0.097561	0.0723684	0.127389	0.170103	0.146667	0.130719	0.0740741	0.0974026	0.0606061	0.129496	0.197183
0.0689655	0.0795455	0.0869565	0.131356	0.336634	0.190244	0.111675	0.120344	0.1133	0.186441	0.217778	0.0981595	0.129412	0.375	0.090625	0.226087	0.309392	0.0783133	0.139037	0.0809249	0.240157	0.21978	0.188889	0.0609756	0.136612	0.0961538	0.286486	0.0909091	0.156	0.0754717	0.129032	0.104651	0.34375	0.068323	0.109195	0.19084	0.183575	1	0.175	0.0893855	0.0532544	0.136095	0.267016	0.140244	0.153374	0.111765	0.115152	0.104651	0.170068	0.160131
0.0733333	0.137931	0.0714286	0.163462	0.134259	0.152632	0.161677	0.0860534	0.135593	0.107784	0.131818	0.0921986	0.136054	0.180995	0.0728477	0.162896	0.204545	0.115942	0.153374	0.117241	0.178862	0.125714	0.152439	0.0875912	0.0958084	0.130435	0.189944	0.0763889	0.222222	0.111111	0.169725	0.0714286	0.194872	0.0888889	0.0909091	0.205882	0.145833	0.175	1	0.125828	0.0928571	0.0844156	0.247126	0.173913	0.13986	0.108108	0.111888	0.122449	0.113636	0.153846
0.247423	0.157407	0.111111	0.10989	0.0677083	0.0783133	0.132353	0.120275	0.0662252	0.0740741	0.0885417	0.117647	0.165138	0.08867	0.0757576	0.085	0.109677	0.151515	0.121212	0.0990991	0.106195	0.113475	0.18254	0.159574	0.108527	0.1	0.101911	0.127451	0.0980392	0.0891089	0.102564	0.106195	0.109195	0.163043	0.132743	0.102679	0.097561	0.0893855	0.125828	1	0.329412	0.0948276	0.10625	0.0990991	0.0789474	0.0877193	0.0917431	0.116071	0.0594059	0.0861423
0.333333	0.186813	0.148148	0.0755814	0.0561798	0.0728477	0.122951	0.111511	0.0827068	0.0756303	0.0549451	0.127907	0.0576923	0.0515464	0.0595238	0.0582011	0.0915493	0.227848	0.110169	0.0606061	0.0542986	0.0852713	0.0909091	0.210526	0.0413223	0.0913978	0.0833333	0.152941	0.0670103	0.10929	0.0702703	0.102041	0.0931677	0.216216	0.168421	0.0550459	0.0723684	0.0532544	0.0928571	0.329412	1	0.1	0.0958904	0.0824742	0.0816327	0.103093	0.120879	0.148936	0.0344828	0.045977
0.0925926	0.0608696	0.114583	0.0994475	0.0978261	0.128205	0.143939	0.0802676	0.0675676	0.109375	0.101604	0.11	0.0877193	0.0954774	0.0807692	0.0918367	0.104575	0.0882353	0.150794	0.0720721	0.0833333	0.157895	0.186992	0.0927835	0.09375	0.112821	0.111111	0.12	0.0833333	0.085	0.115789	0.12963	0.104651	0.0833333	0.146789	0.079646	0.127389	0.136095	0.0844156	0.0948276	0.1	1	0.12987	0.101852	0.111111	0.141509	0.171717	0.140187	0.04	0.0669145
0.0769231	0.131579	0.0680272	0.208738	0.235294	0.170984	0.168605	0.100295	0.209302	0.163636	0.158371	0.0952381	0.122581	0.196429	0.0746753	0.2	0.251429	0.10274	0.174699	0.104575	0.207317	0.186047	0.173653	0.0758621	0.104651	0.13617	0.22905	0.08	0.226244	0.107884	0.212963	0.116883	0.355932	0.084507	0.143791	0.180723	0.170103	0.267016	0.247126	0.10625	0.0958904	0.12987	1	0.141892	0.180556	0.13245	0.0993377	0.154362	0.166667	0.15411
0.0865385	0.158416	0.133333	0.121387	0.100559	0.14	0.149606	0.0564784	0.0551724	0.104839	0.104396	0.152174	0.15534	0.103627	0.0534351	0.142077	0.115646	0.204545	0.166667	0.1875	0.12037	0.18254	0.146341	0.10989	0.153846	0.0816327	0.114865	0.126316	0.136842	0.0547264	0.125	0.147059	0.128049	0.125	0.0434783	0.127358	0.146667	0.140244	0.173913	0.0990991	0.0824742	0.101852	0.141892	1	0.161616	0.0545455	0.11	0.0353982	0.164706	0.0930233
0.0857143	0.0925926	0.0957447	0.140351	0.157895	0.154362	0.113636	0.0740741	0.062069	0.2	0.122222	0.0918367	0.142857	0.150538	0.0335821	0.129032	0.153846	0.0808081	0.155738	0.0952381	0.119816	0.153846	0.163934	0.0736842	0.123967	0.0597015	0.152778	0.0909091	0.130208	0.0597015	0.106383	0.113208	0.15528	0.0869565	0.110092	0.100917	0.130719	0.153374	0.13986	0.0789474	0.0816327	0.111111	0.180556	0.161616	1	0.114286	0.142857	0.0825688	0.190476	0.0842912
0.0849057	0.0818182	0.0833333	0.113636	0.105556	0.0880503	0.0882353	0.0810811	0.131387	0.14876	0.115385	0.0693069	0.110092	0.0969388	0.0610687	0.0989583	0.129252	0.0693069	0.0923077	0.045045	0.0892857	0.070922	0.1	0.0842105	0.0538462	0.0974359	0.120805	0.10101	0.09	0.0918367	0.0942408	0.0258621	0.133333	0.0860215	0.257732	0.0904977	0.0740741	0.111765	0.108108	0.0877193	0.103093	0.141509	0.13245	0.0545455	0.114286	1	0.13	0.265957	0.020202	0.0757576
0.111111	0.106796	0.164706	0.0914286	0.102273	0.112583	0.117188	0.0641892	0.0714286	0.116667	0.125	0.119565	0.148515	0.105263	0.0876494	0.0899471	0.0952381	0.119565	0.132231	0.0673077	0.0765766	0.114504	0.131148	0.101124	0.0645161	0.0885417	0.0945946	0.168539	0.0867347	0.0609137	0.0909091	0.0654206	0.116564	0.0909091	0.0934579	0.0727273	0.0974026	0.115152	0.111888	0.0917431	0.120879	0.171717	0.0993377	0.11	0.142857	0.13	1	0.0961538	0.0549451	0.0648855
0.104762	0.0810811	0.05	0.112994	0.0989011	0.0545455	0.0875912	0.0918367	0.172932	0.138211	0.0736842	0.0582524	0.079646	0.0909091	0.0648855	0.0927835	0.120805	0.0582524	0.0833333	0.0263158	0.0840708	0.0780142	0.107692	0.0721649	0.0298507	0.0858586	0.112583	0.0679612	0.0895522	0.108247	0.0880829	0.025641	0.139394	0.0736842	0.308511	0.0950226	0.0606061	0.104651	0.122449	0.116071	0.148936	0.140187	0.154362	0.0353982	0.0825688	0.265957	0.0961538	1	0	0.0754717
0.0425532	0.0736842	0.0740741	0.0591716	0.144654	0.172932	0.0564516	0.0341297	0	0.150943	0.0941176	0.0833333	0.130435	0.144509	0.0155642	0.0960452	0.155039	0.0705882	0.0869565	0.137931	0.107317	0.155172	0.115044	0.0617284	0.132075	0.0260417	0.153846	0.0697674	0.0923913	0.0154639	0.0549451	0.146067	0.164384	0.0769231	0.0194175	0.0821256	0.129496	0.170068	0.113636	0.0594059	0.0344828	0.04	0.166667	0.164706	0.190476	0.020202	0.0549451	0	1	0.068
0.056391	0.0795455	0.0505837	0.175325	0.185065	0.17301	0.150183	0.130233	0.134276	0.113139	0.142415	0.0498084	0.0789474	0.161585	0.0962963	0.401487	0.133106	0.0620155	0.140741	0.0763359	0.40411	0.136201	0.127737	0.054902	0.10989	0.144578	0.132653	0.0536398	0.177914	0.107872	0.182965	0.0795455	0.142395	0.0470588	0.0786517	0.365772	0.197183	0.160131	0.153846	0.0861423	0.045977	0.0669145	0.15411	0.0930233	0.0842912	0.0757576	0.0648855	0.0754717	0.068	1
0.0680272	0.141844	0.0814815	0.208122	0.0904977	0.162162	0.194969	0.077381	0.119318	0.124224	0.139535	0.102941	0.156028	0.132159	0.0666667	0.210526	0.155556	0.111111	0.210526	0.153285	0.201681	0.169697	0.170886	0.0984848	0.162338	0.142857	0.148352	0.0785714	0.187215	0.0893617	0.206731	0.110345	0.150754	0.1	0.0789474	0.174274	0.180328	0.143564	0.183908	0.129252	0.0797101	0.101351	0.196629	0.19697	0.143885	0.0958904	0.115108	0.0733333	0.0833333	0.185455
0.0458716	0.145631	0.119565	0.127168	0.151163	0.109677	0.0729927	0.0704698	0.0694444	0.131148	0.134831	0.0918367	0.165049	0.103093	0.0532319	0.147541	0.107383	0.103093	0.110236	0.0952381	0.114679	0.171875	0.136	0.0967742	0.20354	0.0597015	0.106667	0.125	0.124352	0.0339806	0.11828	0.191919	0.134146	0.0989011	0.0431034	0.116279	0.130719	0.125749	0.116438	0.0982143	0.0707071	0.0909091	0.156463	0.210526	0.137255	0.0636364	0.12	0.0350877	0.149425	0.0842912
0.268293	0.125	0.120482	0.0632184	0.0502793	0.0657895	0.122951	0.115523	0.0746269	0.0756303	0.0434783	0.114943	0.047619	0.0461538	0.0595238	0.0526316	0.0915493	0.168675	0.110169	0.0714286	0.0542986	0.0852713	0.0819672	0.179487	0.0413223	0.0855615	0.0833333	0.126437	0.0670103	0.103261	0.0702703	0.113402	0.0864198	0.168831	0.15625	0.0550459	0.0653595	0.0532544	0.0851064	0.269663	0.52381	0.122449	0.0884354	0.0714286	0.0707071	0.0918367	0.0851064	0.148936	0.0465116	0.045977
0.0916031	0.113636	0.109244	0.148718	0.176166	0.16185	0.213793	0.118971	0.115854	0.184397	0.143564	0.123967	0.128788	0.151659	0.0851064	0.154589	0.134503	0.105691	0.268657	0.107692	0.142857	0.209459	0.1875	0.119658	0.161972	0.0900901	0.133721	0.104839	0.165877	0.0755556	0.167488	0.185484	0.174863	0.112069	0.111111	0.144681	0.16092	0.179348	0.142857	0.117647	0.106557	0.173228	0.206061	0.152	0.169355	0.106061	0.165289	0.0970149	0.102564	0.142857
0.168919	0.120253	0.117241	0.128889	0.184332	0.172589	0.101604	0.121662	0.0867347	0.179641	0.165179	0.114094	0.169935	0.186957	0.0803859	0.149573	0.230769	0.0993377	0.123596	0.0875	0.170543	0.167598	0.175439	0.10274	0.153846	0.105691	0.243094	0.128378	0.135802	0.088	0.1125	0.10625	0.218905	0.104167	0.125	0.136882	0.16	0.193237	0.187166	0.159236	0.145833	0.111801	0.21164	0.122581	0.15894	0.165563	0.125	0.156863	0.152174	0.117647
0.157534	0.0880503	0.0748299	0.0917031	0.104803	0.146465	0.128492	0.198718	0.0346535	0.122093	0.127193	0.0945946	0.09375	0.0846774	0.0993377	0.118143	0.122449	0.102041	0.146199	0.0897436	0.124528	0.158192	0.152047	0.0979021	0.130178	0.12605	0.116162	0.0794702	0.105691	0.229358	0.114407	0.291045	0.110599	0.107143	0.0864198	0.125954	0.145729	0.104545	0.0845771	0.202703	0.192593	0.100629	0.125	0.111111	0.089172	0.0617284	0.056962	0.0679012	0.107143	0.100977
0.307692	0.164835	0.151899	0.0701754	0.0508475	0.0666667	0.106557	0.104317	0.0839695	0.0677966	0.0497238	0.104651	0.0485437	0.0520833	0.0515873	0.0588235	0.0851064	0.202532	0.0932203	0.0510204	0.0547945	0.0697674	0.0833333	0.184211	0.0420168	0.0864865	0.0769231	0.156627	0.0677083	0.0983607	0.0710383	0.0707071	0.0875	0.189189	0.172043	0.0555556	0.0662252	0.047619	0.0942029	0.321429	0.59322	0.08	0.0821918	0.0842105	0.0721649	0.105263	0.111111	0.152174	0.0232558	0.046332
0.127551	0.092233	0.0659898	0.139623	0.109091	0.148148	0.144144	0.145161	0.115385	0.0840708	0.136029	0.103093	0.0758294	0.114583	0.153153	0.156934	0.128631	0.0862944	0.148148	0.0829268	0.162791	0.142222	0.142202	0.0717949	0.0945946	0.212121	0.128099	0.075	0.157143	0.167883	0.149635	0.113861	0.131274	0.0725389	0.0961538	0.172297	0.133603	0.134615	0.134454	0.133005	0.115183	0.140704	0.135246	0.115578	0.0931373	0.0980392	0.095	0.092233	0.0561224	0.150442
0.030303	0.09375	0.0775862	0.0959596	0.122449	0.127907	0.0903226	0.0623053	0.0232558	0.167883	0.148718	0.0840336	0.163934	0.113208	0.0491228	0.137255	0.113095	0.0661157	0.116438	0.096	0.12766	0.219858	0.138889	0.0508475	0.449541	0.0491071	0.112426	0.0743802	0.0963303	0.0217391	0.100478	0.147541	0.124324	0.0608696	0.0437956	0.12931	0.153846	0.147541	0.0946746	0.10687	0.0406504	0.0839695	0.122807	0.181034	0.121951	0.0373134	0.072	0.0294118	0.150943	0.105072
0.0333333	0.0898876	0.0123457	0.0807453	0.0114286	0.0486111	0.0677966	0.0275862	0.0901639	0.0173913	0.0342857	0.0361446	0.03125	0.0376344	0.0281124	0.0617978	0.0746269	0.0487805	0.0526316	0.0444444	0.0571429	0.0078125	0.0254237	0.0519481	0.0176991	0.0786517	0.0583942	0.0235294	0.0769231	0.0666667	0.0809249	0	0.0576923	0.0533333	0.0638298	0.0735294	0.0410959	0.0372671	0.11811	0.0625	0.0493827	0.0206186	0.0875912	0.0444444	0.0106383	0.0786517	0.0111111	0.0898876	0	0.048
0.0591398	0.0691489	0.0813953	0.139344	0.364078	0.138393	0.0747664	0.172012	0.102326	0.188172	0.177686	0.0614525	0.140449	0.659218	0.097561	0.220833	0.278351	0.0555556	0.0980392	0.0531915	0.234848	0.153465	0.153846	0.0571429	0.111675	0.0647482	0.257576	0.0852273	0.12782	0.0685921	0.102273	0.0864865	0.305825	0.0639535	0.108696	0.196296	0.132743	0.464865	0.15493	0.0899471	0.05	0.0972973	0.210526	0.0939227	0.163743	0.104972	0.101695	0.0983607	0.158228	0.154574
0.0718232	0.131429	0.0828402	0.222222	0.362745	0.16129	0.140704	0.14	0.244681	0.197802	0.170124	0.0747126	0.123596	0.295154	0.0753012	0.239316	0.31016	0.0935673	0.145078	0.0893855	0.256809	0.167513	0.132653	0.0833333	0.102041	0.118321	0.28125	0.0867052	0.227273	0.10566	0.210084	0.0819672	0.407407	0.0909091	0.135593	0.226054	0.171296	0.34	0.215	0.103261	0.0877193	0.0928962	0.533742	0.12069	0.152941	0.119318	0.103448	0.144509	0.153846	0.186275
0.0864865	0.132597	0.0795455	0.287671	0.117647	0.171946	0.158416	0.140449	0.126168	0.108374	0.156	0.0960452	0.112903	0.148855	0.11315	0.207317	0.150685	0.102273	0.15736	0.103825	0.213235	0.150485	0.186528	0.0738636	0.14359	0.181102	0.155251	0.0833333	0.256198	0.132075	0.311111	0.108108	0.128099	0.0809249	0.0777202	0.224719	0.171171	0.155462	0.201923	0.111111	0.0662983	0.112903	0.178899	0.147727	0.121547	0.0967742	0.0994475	0.0789474	0.0809249	0.201299
0.232	0.0972222	0.0916031	0.140777	0.178218	0.19774	0.140244	0.111455	0.114943	0.163399	0.141509	0.176	0.126761	0.165138	0.0819113	0.168224	0.227545	0.122137	0.160256	0.107143	0.179167	0.158537	0.189542	0.11811	0.1	0.119469	0.240964	0.0962963	0.178899	0.109649	0.137615	0.104895	0.189474	0.138211	0.125874	0.166667	0.157609	0.206349	0.208333	0.147887	0.131783	0.103448	0.206897	0.123188	0.164179	0.129496	0.117647	0.112676	0.157025	0.133333
0.204819	0.181818	0.155844	0.0710059	0.0635838	0.112676	0.156522	0.0664336	0.0526316	0.0877193	0.0621469	0.55	0.0816327	0.0638298	0.052	0.0769231	0.10219	0.24	0.165138	0.122222	0.0651163	0.114754	0.132743	0.239437	0.079646	0.0874317	0.0935252	0.160494	0.0855615	0.0641711	0.0898876	0.106383	0.0886076	0.228571	0.114583	0.0660377	0.0816327	0.101266	0.0955882	0.159574	0.179487	0.115789	0.106383	0.16092	0.0967742	0.0842105	0.126437	0.0721649	0.0886076	0.054902
0.0729167	0.114583	0.108434	0.115152	0.106509	0.118056	0.0967742	0.0584192	0.0362319	0.165138	0.110465	0.129412	0.172043	0.103261	0.0310078	0.0994475	0.232	0.0909091	0.140351	0.130435	0.0943396	0.168067	0.12931	0.109756	0.190476	0.0520833	0.230159	0.102273	0.107527	0.0358974	0.106742	0.175824	0.11465	0.126582	0.0784314	0.0904762	0.117241	0.113208	0.109489	0.108911	0.0795455	0.09	0.12766	0.168539	0.179775	0.0707071	0.0978261	0.0490196	0.171053	0.0750988
0.0681818	0.0414634	0.0377834	0.0862069	0.0950324	0.0931818	0.0729412	0.171642	0.0498866	0.0902439	0.120614	0.0426065	0.0618812	0.0964361	0.0994371	0.0995763	0.087156	0.0426065	0.0739857	0.044335	0.124236	0.100719	0.089372	0.0405063	0.0671463	0.0920502	0.0869565	0.0425	0.0867769	0.134783	0.0884211	0.0892857	0.10245	0.0433673	0.080402	0.111336	0.0929705	0.104444	0.0512249	0.0964467	0.0751295	0.0725	0.0812641	0.049505	0.0572139	0.0757576	0.0577889	0.0728643	0.0433673	0.12334
0.148936	0.191489	0.25974	0.0677966	0.0786517	0.0641026	0.0681818	0.0682594	0.0422535	0.0909091	0.0949721	0.10989	0.117647	0.0777202	0.0585938	0.0793651	0.104167	0.188235	0.08	0.0582524	0.0580357	0.0827068	0.123967	0.142857	0.101695	0.0561224	0.142857	0.307692	0.055	0.040201	0.0575916	0.0769231	0.0909091	0.13253	0.0952381	0.0588235	0.0774194	0.0833333	0.0979021	0.125	0.136364	0.0961538	0.0933333	0.123711	0.1	0.0882353	0.139785	0.0769231	0.0561798	0.0492424
0.080292	0.151515	0.17094	0.128079	0.189744	0.150838	0.0838323	0.106583	0.0804598	0.178082	0.174129	0.0846154	0.157895	0.180952	0.0798611	0.173077	0.213415	0.119048	0.11465	0.0719424	0.168776	0.157233	0.189189	0.088	0.14094	0.073913	0.234568	0.193277	0.130631	0.0555556	0.105023	0.0857143	0.182796	0.0894309	0.0992908	0.141667	0.15	0.2	0.193939	0.105634	0.09375	0.1	0.2	0.146154	0.190476	0.126866	0.149606	0.0935252	0.155172	0.116197
0.0935252	0.122302	0.165289	0.114833	0.129187	0.105263	0.0693642	0.11215	0.0971429	0.128205	0.126761	0.0740741	0.112676	0.130045	0.09375	0.142857	0.127778	0.115385	0.0783133	0.0408163	0.115079	0.0804598	0.125	0.0852713	0.0807453	0.0772532	0.146067	0.186992	0.0851064	0.0726496	0.0884956	0.04	0.114428	0.078125	0.104167	0.116466	0.0765306	0.135678	0.110497	0.0878378	0.0909091	0.104895	0.112299	0.0851064	0.115942	0.148148	0.162791	0.0985915	0.037594	0.0993151
0.0745342	0.0792683	0.0872483	0.123894	0.218009	0.178571	0.138122	0.0830946	0.0544554	0.16568	0.208333	0.0921053	0.169935	0.207965	0.0803859	0.149573	0.237569	0.0849673	0.162791	0.152318	0.166023	0.215116	0.168605	0.0805369	0.140351	0.0666667	0.236264	0.0915033	0.154812	0.0501931	0.117155	0.149351	0.231156	0.0816327	0.0650888	0.141221	0.247312	0.247475	0.15625	0.0963855	0.0645161	0.125786	0.186528	0.12987	0.151316	0.0931677	0.11039	0.0792683	0.160584	0.114007
0.0654206	0.145631	0.144444	0.127168	0.1	0.109677	0.0970149	0.085034	0.033557	0.112903	0.103825	0.0808081	0.132075	0.0918367	0.0492424	0.111111	0.0855263	0.0918367	0.110236	0.0747664	0.0995475	0.119403	0.193277	0.108696	0.192982	0.0812183	0.0921053	0.136842	0.0742574	0.0390244	0.106383	0.102804	0.0813953	0.0989011	0.0707965	0.100917	0.161074	0.0930233	0.0794702	0.12844	0.0707071	0.153846	0.0691824	0.127451	0.126214	0.0833333	0.108911	0.0442478	0.0752688	0.0926641
0.11215	0.149533	0.588235	0.0928962	0.10929	0.0993789	0.0857143	0.0945946	0.0743243	0.134921	0.15	0.12	0.126126	0.123077	0.0722433	0.125654	0.133333	0.191489	0.0977444	0.0714286	0.102222	0.0992908	0.166667	0.126316	0.101562	0.0738916	0.14	0.345238	0.0882353	0.0582524	0.0923077	0.0603448	0.104046	0.117021	0.115044	0.108597	0.0920245	0.135294	0.12	0.122807	0.121212	0.136364	0.100629	0.121495	0.12037	0.150943	0.193878	0.0982143	0.0606061	0.0867925
0.117117	0.163636	0.506667	0.0904255	0.11828	0.0963855	0.0902778	0.104027	0.0718954	0.129771	0.121693	0.135922	0.12069	0.125628	0.0789474	0.128205	0.143791	0.206186	0.10219	0.0683761	0.104803	0.103448	0.1875	0.142857	0.0977444	0.0772947	0.150327	0.45679	0.0861244	0.0619048	0.09	0.0666667	0.107345	0.134021	0.13913	0.111111	0.0958084	0.144509	0.116129	0.136752	0.137255	0.140351	0.104294	0.116071	0.115044	0.154545	0.184466	0.103448	0.0576923	0.0892193
0.0855856	0.103604	0.0697674	0.224335	0.279528	0.191235	0.146444	0.140665	0.165975	0.147186	0.192029	0.0684932	0.107623	0.222222	0.100817	0.434043	0.201646	0.0883721	0.150215	0.0803571	0.45098	0.183761	0.159483	0.0601852	0.123932	0.133333	0.20082	0.0730594	0.182131	0.107492	0.175439	0.108597	0.213178	0.0657277	0.0973451	0.428016	0.185771	0.230469	0.198347	0.111111	0.0688073	0.0977778	0.207317	0.125581	0.130233	0.0941704	0.081448	0.0986547	0.107317	0.339869
0.0895522	0.109453	0.0721649	0.265823	0.126394	0.139918	0.16129	0.118734	0.177273	0.104545	0.124542	0.0871795	0.092233	0.119298	0.107246	0.171004	0.129707	0.0927835	0.160377	0.122449	0.175676	0.103896	0.127854	0.078125	0.0954545	0.182156	0.119835	0.0757576	0.61	0.169118	0.557214	0.0772947	0.145669	0.0789474	0.102439	0.219081	0.153527	0.131274	0.185841	0.106796	0.071066	0.108374	0.200873	0.111111	0.0995025	0.104478	0.0904523	0.0985222	0.0512821	0.186544
0.126214	0.0909091	0.0714286	0.0824176	0.0928962	0.0674847	0.0955882	0.0993151	0.122302	0.111111	0.0515464	0.10101	0.0517241	0.0746269	0.0608365	0.0761421	0.128378	0.09	0.1	0.0446429	0.0792952	0.0935252	0.125	0.106383	0.037594	0.0858586	0.105263	0.1	0.0788177	0.0969388	0.0769231	0.0714286	0.119048	0.108696	0.5375	0.0707965	0.0606061	0.091954	0.0855263	0.126126	0.186813	0.119266	0.131579	0.0446429	0.102804	0.239583	0.0857143	0.237113	0.02	0.0594796
0.213483	0.154639	0.141176	0.0738636	0.0491803	0.0993377	0.165289	0.0682594	0.0647482	0.0645161	0.0537634	0.383562	0.0555556	0.0558376	0.0585938	0.0680628	0.0965517	0.231707	0.153846	0.10101	0.0627803	0.0992366	0.105691	0.246753	0.0569106	0.101064	0.0810811	0.146067	0.0876289	0.0725389	0.0918919	0.0769231	0.0843373	0.220779	0.116505	0.0684932	0.0705128	0.0898204	0.0979021	0.17	0.204819	0.117647	0.108108	0.135417	0.0679612	0.0990099	0.115789	0.0980392	0.0561798	0.0532319
[truncated: 28 more columns]
