# Supplementary material for: Prioritizing antiviral drugs against SARS-CoV-2 by integrating viral complete genome sequences and drug chemical structures
Source: Sci Rep. 2021 Mar 18;11:6248. doi: 10.1038/s41598-021-83737-5 (PMC7973547; doi:10.1038/s41598-021-83737-5)
Supplement: Supplementary file 1 — Supplementary Information 1. [file 41598_2021_83737_MOESM1_ESM.zip › dataset_VDA-RWR/dataset1/Virus FASTA/A-H7N9.fasta]

>NC_026422.1 Influenza A virus (A/Shanghai/02/2013(H7N9)) segment 1 polymerase PB2 (PB2) gene, complete cds
ATGGAAAGAATAAAAGAACTAAGAGATTTGATGTCACAGTCTCGCACTCGCGAGATACTGACAAAAACAA
CTGTGGACCATATGGCCATAATCAAGAAATATACATCAGGAAGACAGGAGAAGAATCCTGCCCTTAGGAT
GAAGTGGATGATGGCAATGAAATATCCAATTACGGCAGACAAAAGGATAATGGAGATGATCCCGGAAAGA
AATGAGCAAGGTCAGACCCTTTGGAGCAAGACAAATGATGCTGGATCAGACAGAGTGATGGTGTCACCTC
TGGCTGTGACGTGGTGGAACAGAAATGGACCAACGACAAGCACAGTCCATTATCCAAAGGTCTATAAAAC
CTATTTTGAAAAGGTCGAAAGGCTAAAACATGGAACCTTCGGCCCCGTTCACTTCAGAAACCAGGTTAAA
ATACGCCGCAGGGTCGACATAAACCCGGGCCATGCAGATCTTAGTGCTAAAGAAGCACAGGATGTCATCA
TGGAGGTCGTATTCCCAAACGAAGTTGGAGCCAGAATATTGACATCAGAGTCACAGTTAACGATTACCAA
GGAAAAGAAGAAGGAGCTTCAGGACTGCAAAATTGCCCCTTTAATGGTGGCTTACATGTTGGAGAGAGAA
CTGGTTCGCAAAACAAGATTCCTACCAGTAGCTGGAGGGACAAGCAGCGTGTATATCGAGGTGTTGCATT
TGACCCAAGGGACCTGCTGGGAGCAAATGTACACACCGGGAGGGGAAGTGAGAAATGATGATGTTGATCA
GAGTTTAATTATTGCTGCTAGAAATATTGTTAGAAGAGCAACAGTATCAGCAGACCCGTTGGCTTCGCTT
TTGGAGATGTGCCATAGTACACAGATTGGCGGGATTAGGATGGTTGACATCCTTAGACAAAACCCAACAG
AAGAACAGGCTGTGGATATATGTAAGGCAGCAATGGGTCTAAGGATCAGTTCATCCTTCAGCTTTGGAGG
TTTCACTTTCAAAAGGACAAGTGGGTCATCTGTCAAAAGGGAAGAAGAAGTGCTCACAGGCAACCTCCAA
ACATTGAAAATAAGAGTACATGAAGGATATGAGGAATTCACAATGGTCGGGCGAAGAGCAACAGCCATTC
TAAGGAAAGCAACCAGAAGACTGATCCAACTGATAGTGAGTGGGAAAGACGAGCAATCAATCGCCGAGGC
AATCATAGTGGCAATGGTATTCTCACAAGAGGATTGTATGATAAAGGCAGTGAGAGGTGATTTGAACTTT
GTCAACAGAGCAAACCAGCGGCTAAATCCCATGCATCAACTCCTGAGGCATTTCCAAAAGGATGCAAAGG
TCCTGTTTCAAAACTGGGGAATTGAACCCATTGACAATGTAATGGGGATGATCGGAATATTGCCTGACAT
GACCCCCAGCACAGAGATGTCATTGAGAGGAGTGAGAGTTAGTAAAATGGGAGTAGATGAATATTCCAGC
ACTGAGAGAGTGGTCGTGAGTATTGATCGTTTCTTGAGGGTCCGAGACCAGAGGGGAAACGTACTCCTGT
CTCCTGAAGAGGTTAGTGAAACACAGGGAACAGAAAAGCTGACTATAACATATTCATCGTCCATGATGTG
GGAGATCAATGGTCCGGAATCAGTGCTAGTTAACACATATCAATGGATCATTAGAAATTGGGAAAATGTA
AAGATTCAATGGTCCCAAGATCCTACAATGCTATACAATAAGATGGAATTTGAACCCTTTCAATCCCTAG
TGCCTAAAGCTGCCAGGGGCCAATATAGTGGGTTCGTGAGGGTTCTATTCCAACAGATGCGTGACGTACT
GGGAACATTTGACACTGTCCAAATAATAAAGCTATTACCATTTGCAGCAGCCCCGCCGAAGCAGAGTAGG
ATGCAGTTCTCTTCTCTAACTGTGAATGTGAGGGGTTCCGGAATGAGAATAGTTGTGAGAGGCAATTCTC
CTGTGTTCAACTACAACAAGGCAACCAAGAGGCTTACGGTGCTTGGAAAGGATGCAGGTGCATTGATGGA
AGACCCCGATGAGGGAACAGCAGGAGTGGAATCTGCGGTATTGAGGGGATTTCTGATTCTGGGCAAAGAA
GACAAAAGATATGGGCCAGCATTGAGCATCAACGAATTGAGCAATCTTGCGAAAGGAGAGAAGGCTAATG
TGTTGATAGGGCAAGGAGACGTTGTGTTGGTGATGAAACGGAAACGGGACTCTAGCATACTTACTGACAG
TCAGACAGCGACCAAAAGGATTCGGATGGCCATCAATTAA
