# Supplementary material for: Prioritizing antiviral drugs against SARS-CoV-2 by integrating viral complete genome sequences and drug chemical structures
Source: Sci Rep. 2021 Mar 18;11:6248. doi: 10.1038/s41598-021-83737-5 (PMC7973547; doi:10.1038/s41598-021-83737-5)
Supplement: Supplementary file 1 — Supplementary Information 1. [file 41598_2021_83737_MOESM1_ESM.zip › dataset_VDA-RWR/dataset1/Virus FASTA/Cytomegalovirus.fasta]

>NC_033176.1 Cynomolgus cytomegalovirus isolate 31908, complete genome
GCACTCCGGGGTTCCGTGCGTGCGTTGAGGGCCGGGGGGGTGTTTGTGGCGGGGGGGTAAAAATTGGCAC
GTTGCCAGCTTGTAGGAGGAAGGCGGCGAAGGAGACACGGAGAGAAACAGCGAGAGACCCGAGCGGCCGC
GCTCCGTCCGCGCTCCGCCAGGCCCGCAGGGAGGATAGATCCGTACAGCGAGACCCCTGCGAGCCTGCGG
CAAAGCGGACGGAGCGCGGGTTCGCAATCGCGGCGACGGATACATACGGCAGATACACACACAGAGAGAA
ATTCACCAGGACGAAAGCGCCGCGCACCCGGAGCCCCCCAGGTCCCCTCCCCGTTCCCCCCTTGGCGTCG
GGCCAAGGCCGCGAGGGGCGACTGTCCGACCTCGTCTCTGTGCCAACGCCCCGCCCACCCTCGCCTCCCC
CCTCCCCCTCGCGCCTGCCGACAACCGGCGAACACGCGCGCGGACGGAGAGGCGCCTGGCGCCTCGGCCC
AAAGCGTCCCTGTCTCTGTGTCGCGCCCTTCCCGGGAGGGGGGCCGGGGGTCGAGGCGGGGGGCGTCAAA
AATGCGCCGTCTGTATGTGCTGCCGGGGCGGCGCGGACCGTGTTTGTTTGCTCGCGCTCCCTGCTTCTGC
TTTTCTCCCCGCGCCGCGAAACCCGACTCCGCCAGCGCCTCGGACGGTGAGTCATCGCTGCCGCGTCTAC
ACCGCCAGCACACGGTGAAACACAACCCGCTTTCTTGTCTTCACGTTGAAATTACTAATGGCAACGTTGA
AAAATACCCCACTTGCTCGTCTACACCGCCACATCTCCACGCTGACTCAACTCCACACGCTGAGTCAACA
CCGACGCGCCCCGCCAACACAAGCACTGAGAGACGGGCAGAAAGGGACTTCCCCCCGGGCGTCAAGTGGC
GGCCTGCAGGCCCCCTAGCGGCCGCCGCAGGAACCATGCGTGAACGCCGCCTACTATCAACTGTCCGCTA
TGCTTCTCCTACTATCAACTACGCGCCCTCGCCATGCATGCCCTCACTTCGCTGCCCGCGCTCTCATACT
GCTCTCCTCACTATCAACAATCCGCTCCTCGCTCTGTCTCTCCACACATTTACTCAGCTCTTCCCCCCTC
TCTGCCGGCCACACTTCACCACGCACTCCTCGCCCACTCTTCGCACATCCTCCATCTCCTCTCGCACTAT
GCTTCTCCTCGTCCCTCCCTCCCTCGCATTTCCCTTACACTCCCTCCAGCGCTCCCAAACACGCACTCTT
AAACCTTCCAGCCTCCTCCGCGTCGCACTCACTCTCGCATCGCCCACCATGCCGCGCACTCCCGGAGCCT
GTGCTAACACAACCTCGCCTTTCGCGCTGTCACCTCTCACCCGCTGGCGAGCCTGCACCATCTTCCTACC
CGCACAACGCTGCCCAACATGCGGCGACTGGAGCACCGCAGAACACGAATCCGGCACCTGCCGCGCTCCC
GATGCCGACCTCACCGACTACTCTGGTGGATCCACCTCCGATGACGAAGCCGTCACAGCCTACGCCCGCG
CGCTTCGCAGCATGCCAACCAACCCCTCCTACGCCAAGCACCTCTCCTCGTCCTCTACACGCTCCCGCTC
TTCACGCACGCGCCATCGCCAATGCCGACGCCGACCCCCCTCCTCTACCCCCCACTCACCTGTCCACCGT
CTACCTACGCCCTCCCTCTCCTCCTCTACCTCCGACACATCTCCATCTCCTGCACACACCTGTCCCCTCG
CTCACCTTCGCACACCTCCACACAACCCCCCACCCCCAACCACACGCAAACAATACGATCCCCTCGGCGA
CCAGGCCGACGAAGCACTTCGCATCTACGGCTACCCGATCAGCCGCTACGATATGCGCACCGGCACCGCT
GACCGACTCAGCCCAGACCGCGGAGGCCCCCTGGAACCCAATTGCTGGTGCCTCTGGGGAGTGCACGCAC
ACAAAAATCACCGTCCTATCATCTCCTTATTGACAGCGCGCACTCGCGACGGTCCCACCAAGAGCGGCGG
CTGGGATGTTCTCTACGGCCGCGGCTACGGCTACCGCGCATTTCCAGGTCCCGAGGGCGAATCTCGCCCC
GTCTGGACACAACACATCGTCTTTCTCCTCGGCGGCCACGGCCCTCGCCTACAACTTAACCGTGCCTGCG
CCCGCGAGGCCGAAGCCCGCGGACTCTTACCCTTTTGGCCTGTACCATCGCCCAAACCTTCCTCTTCAAC
CGACTCCGACAGCTCCCTCGACAGAATTCCGCGCTCCCACCTACCACGAATCCTTCAGAAACACACAGCG
CGCCTCGCCCTGTCCCACACCTCTACCAGCCGCCAGGCCGAACGAGCAGAACGAGGTGCTTGGATTGTTT
CCGACACCTTCACCGCCCCTGGATTACGGAATACTTGGAACACTCGTACTCATGAGGAATTCTGGCAACG
TAACTATATCAAAGACTACATGGAACACAGCGTTTTCCTCCCAACTTCGCCAAATCGCTTCTACGACCCT
TTCCAAAGCCGCCGCCCTTGTCGCCACTCATCTACTAGCAGCTCTGACACGGACGACAGCGACGACGAAG
AAAACACCACCGTACCCATCGCACCTGACGACACTTACATCCCTCCCAATGAAAGCTGCAAACATTCTCA
ACCCGAAACTGAATCTCATACTTTCACCACTCCCGAGACAGAAACCACTCGCCTGTAATCATATAAATAG
AATTTATTTTAATAAATACACATATTGCATCCCAGTGTTATGATCTTTGTCAGTTTTCTTCCCCCATGTC
TTCTCGTACGCCACATCCTCCTAGCTATCTGGCCGCCGTCATATACGGCAGTTGTCATAATTCATCCCTT
TGTTGTCCATTCTCGCCCTTCGCATCTCCAAAATGCCAGTTCCAAGCTTCCAACGCGCTGTGCCTGCGCT
CTGCCTCCTCCTGCTGCTGAGCGCTCCACTGCTGCGTTGGTCGTACCACTTCGCCCGACAATATTGTACC
GATTGCTTCATCTCGGCGGCGCACTGGCTGCTGAACGCAAGCTTCTGGCTCGTACCTCGCTTGCTGTTCC
TGTTTGGCTACATTATGGTTCTGTCTTGGATCACTCTGCTGTGCATATTCCTCGCACTCAGATGCATAGG
TGTATTTCGTGGGGCAGAGATATTCGACGAGCCAGCGGGCCGCGAAGCTCAGTAGAATATTACTCCACTT
CTGCCTCTCCCTGGTGTAGATGTACCGTGTCGCTTCCCATTCCATAGTGTTCACGAACGCTCGGCCGCAC
GCACGCCACCAAGGCGTATCGAACGCATCCACCAATTCTTCCACGCGTTCCAGCAATTCGTCCCGTTCCG
TGGCGCTGGAGCAAGGGACAAGTGCCATGTTTGCCCGTCTTCCCGCCGCACAGCACGTCCGTAGGCTGTC
GGCACTATACAAAGGAGGTCGCCGCTGCCTCCAAGGAAGAGGAGAACGCACGCACTTTCCTCTGCGCGCT
CCAATTGGAAAACGAGGAGTGTTAAAACGACAGGAATCCCCGGAGGCTCTCATTCGGCAAAGTCAGGAGC
GGCTCCCAAGTGTATTCTCCGAGGATCGCTGGGACTGTTTATTAGAAAGCCCGTGCACGTCATTTTTATA
CATCTATATCGAAACCGAGTGTGAAACTCCAGCGCTATCATGTGTCCGGGGCTTTTCACCTACATCACCC
TTACAGGAATGGTGATGCACGCAGTGTCCGGGAATCCGCGTCAGCTCCTGTGCAATGTCACCCGTTTTCC
GGGAACCAACGTGTCTCAGGTGCGGCTGAGCGCGGGCGACAATGTCACCTTTCTGTACAATGTGTCGCAG
GGCCACTCTCTGACATGGCTGTACTCGAACCTGACCGCGAATAGCAGCCGACACCTAAGGAAGTACACCT
TGTGCAGTGTGACTTCTAGCTATAGGATGACCGAGACCCGCAACAACATGTGCCTGCACTGTAACCGCTC
GAGCCTGACGCTCTGCTCGGCGAGACCCCAGGACTCGGGGCTGTATGTGTTACGCGATGAGACCAATAAC
ACTGATGTGATGCGCTGTAATGTGACTGTGACCGGCAATGGACAGCTGTCTGTCACGCACCGACCCCACA
GTCGGCCTACGGTGACAAGAATCAGCAGCGCGCACTTGTCGGGTATCACTCTAGGTCATGAGAAACATCC
CCCCAACACCTGGAACACGTGGATGGTCCACATTTCGTTCGCCACCATGGCCCTGGCTTGCTTTGGGGTA
GCGGTGGTTCTGTCCGGCTGCGTGTGCCTGCGGTCCGTGCGCGCCTGGACTCAGAAGTATCGGCCGCTAA
ATGAGGACCCTGCGCCTCAGAAGCTCGATTTTCCGGATGGGACGATGAAAGAACACCCTCATGTTACTGT
TATCGAACCTACGAAAAGTGCAGACGGCACGGTTGTGGGTTTATCGGCGGTGAGCGATGATAAACCCGCC
ACACTGTGGCTGTCGAGGTGAAAATGGAAAGTGAATGTGTGTATGTTTCCAGGAAATGACTGTCGTTTTC
CACGAAATAAAGGCGATGTGAAACGATGTCAGTGTGGACTGGCGTGTTGTGCTTTCCATCATCAGTTATG
AGAATCTGAATGCGTATGCGTGGGAGCCAATTGCGATACGTTTATTTGAGATATGGTGAGCCTGTCTCAG
ATTGTCTACCTGACTGTAATAGCGGCTGATGATTTAGACACAGATCTGTTACCGTTAACTTTCTTGGTTC
TTCGCAAATGGTTGCTAACATTCTGTACACGTCACCGTTATACCACAATACTAACGAAAAACGCGGATAC
ATAAAAACAAACTAAACGATTATTCGGATTGCCATGGTAATAACCATTGTTATCCTTTATTTCTTAGTGA
AACCTTTGAATTCAAGTCCCGACATACATACGTATGCAGTACCAATCGGAGGTAATGTCACTTTGTCAGA
CTTTACCAACGACATAACACATTATATACTTGGGACATGGTACTTTACAAGTTCTTTAGGAATGTGCCAA
ATAGATATCAGTGATAACGATAGGCATCGCAAATTGTGCAATATCTTTTATGCACAAAAAGAATGTGAAA
CGCTAACATTATGGAGCGCATGCAAACTAGCGATACAACACTCATGTAATATGACAACATTGACCATTTA
CAATGTAAAACATTATACACCTAAAGATTATACATTGAAAAAGCGCCATAGAAATTCTACAGAAACCACA
CAATACTATAGGATTCAACTTGTACTCCCAACCACACAAATACCAAAAACCAATACTGTTATCTTCCCCC
CCCCCCCAGAAAACCCAGGTGCTTTAACTTCCGCCAATTCATCTTATACAACTACTATCATTGTAACTGG
TGTACTATCCATACTTTTGGTTATACTGGTCTTAATGTATTGCTATAAAAACAAATCACCCAGTCAACAT
GAACACTGGTATAAAACACTATTCTAGTTATGTATGTTATAGTATTATCTTTATGTTTCGTGATTCATCT
TGTTCAGAAGATATTTTTTATAATTACTCAGCAGTAACCGGTGGATCAGTAACATTTTTTGACGTAACTG
GGTTAAACGGATTCGCCAAAGGAACATGGTATTTTCTACCTGCGAACGACAGTTGCTATCGGACACTGTT
AACAAATGATGCGCTTGCTAAATTGTGCAGCATTTATTACCATATAGAACTTGCAGACTTGATTACAACA
ACATCATCCTGTCCAACGTACTTCAATCATACATGTAACATAACATCCTTAAGTCTCTACAATATCAGTG
ACAAAGCACCTACAAGCTACAAATTGGTAAAAAACACAGACAGGGGAATAAAAAATGTTACCTATTACAA
TTTACACATTGTATTATTGGACAATGAATTCCCTTCCCAACAAGCTCATCTAACAAGACCACGAGATTCG
CCGTACAATACGCCAATAATTGTGATTGTTGTACTGTTAATTGTTATTATCGCCATAGTGTATATGCAAT
ATAGCCACAAAGAACAAAACTCAGGAAACAAACGGCATGAACTTATACATTTCGAAATATAACATTAAAT
CATGTATCTCCATATAATCTTAGAATATACTGTAGAAGCAAACAATTATGTACATAATCAAATTTACATT
GTCAACAATAATTTCAGGATTAGGATATTTACATTATCGTAAACCATTGAGAATGCGACCCGGACTTATA
GAAACAATGTAGATATGACCCAATTATGCTTTATGTTCATATATATTATCCTACAACACACATGTTCTAG
TGCTCAAACAATATCATACACAGTTATATATGGTAGTAACATAACATTAGAGAAACCCAAAAACAACCTT
CAAGTATATACATGGTTTTACAGAAATACAAACAAAGGTGAATGCCCATCAGACCCAGAAACAGATATAT
CCACATACGAAGACATTAAACTATGTGAAAATGCTAGTAACAAATTACATAGATATAATCGAAAGAAACA
ATGCATGCCAGAACAATATAACTGCACGTCAGCAGGACTACACCTTTACAACGTCCATAATCAGGGAACA
TCTACATACCTGCTTATACAACAAGACTCTGAAAAATCACCACATGCAACCGCAAACACTACCTACATTG
TTAATATTGTCTCATCTACCACTCCCACACTGTCTCCCAATCCAACCACAATGCACATCGTTACATTAGC
GGGATCTTTTGCCCAGGTATCTTCAAAAAACAACCACATTTCCACCGTTGTAGTTTCAATTATCCTTACT
TTAATGCTAATAACAGGTCTGAGCTGCTTCTGTTACCGAAGACAATTGTACAGATATCTACGATAAAGCC
CATAATGACGACCGAACCGGGCGCTACAGCCTCTCTTTTTGGAGTTGCTCCAGAGTTAGATGCTATATAT
GTATTAGTAATTATTCTTGTTATATTATCACTAATTTTGGAAGTCCAGTGTATTATTCACTTTTTCTATT
ATGCAAGATCATTTGGCTGCTACTGTCGAAAACGCACGCCACAGCAACACCAAGAGGTAATGATGGCATC
CACCTTTCCATAAAAGCCAAGCACAGAGGCTAAGCGCGTCCGCTACAAGATGACCGGGACAATCATGATA
GTTTTCATATCCCTGGGCGTCATCGGCGGACTCTCCCTGATAGTCTTTGGATCCTTCTGCCTTTGGAAAC
TATACGACAGAATGCTTCAGTACTTTTACAAATACAAAAGACTGAACCCTATGGAGGCCAGTGCCATAGA
ACAGTGACTTTTTTTGGACATTGTTCGAGCTGCGACATACCAATATGCTCGCAACTCTTTTTATCTTTGT
GTGTTTGCTCATCGCGCGTCTGTTAATGAATTTTGGATGCGAGTGCTTTGACAGATTTTGCGAGAAGCTG
CTTGAACGATATGAACGGCACGAAAGAATTGTGTGAGTGACATTGTATTACCACTGCAACGTAAGACGCC
GTGAGCGCCATAATGGAAGCAAAAGCTACGGAAAACAACCGTTGAAAGCGTTTATCGAGCATTGTGCAAT
ATCATCAAACGAACATGACGAACTTCACCATCGTAATCGTGGTGTTCTGCTTCATGTTCAGTTTGGTATT
CGGGCTGCTACTTATCATTTTGAGTATTCTCTGCTGCATCTGCTATCGATTGAAAAGATGGGCCAGCGAA
GTCAGTGCCGCCCTCGCCATGAAGCAGCAGCAACAACAATCCCGTATGATTATCATTTGATACCCATACG
CGTTACGCACCAATATCCCCCACCCACCGCCACTATATCAACACGCTGTTAAAGATTGAGCTTCCAGTAT
GAGCCATCCGAGAATCGCAATTCTCGGGATTCTCACAATGGGCAACGAGGTCGTGTTCATTGTTATCGCC
GTTGTGGCCTCGTTTGTCGCCCTTATCATGGGCATTATACTGGATCTCATGTACCTGCATGCATATCAGA
AATTTTGCAACTATTACTGCTGCTGCCCTTTTCAGAGACTGTCGATATACGATGCAGAGGTCTTGGAAGA
GCTCGAAGTGTAAAAGGCTGACTATGTATGGAAACAACAAAAAAGTGACACACGGAATTCCGATTGTTTT
GTATTTATAACTCAGCATGCTCTCTCTTTATTACAACCCCGGGATCGACATGCTGTTGCACCGAGGGTGA
GGAGGAGGATGATGAAGAGGAGGAAGGAGATGGTGGTGACGAGGAGGACGAAGACGACGAGCCGTTGCGC
GCCTTGAGGAGCTCCTCATCGGGAACTCGGAACGCGGCCAACGGACACCCCTTGACGTTGCTACAGACTA
GAGACTGAATAGTTGCGCTCTTGACGATCCCGAACCCCACGTCTCCGCCGAAGGTGCTGGGCTTCCAGTA
CCCCGGGGAGCAGATGACGTTCGCCATGAGGCCTTTGAGGGAGAACGGAGCCCCCAACTCGAGAATGCTC
TCACCGAAGATGGCGTTGGGACGGGGCTTTTCCACCAAGAATCCGGTGTACAGCTCCACAGCCTCGACGT
CTCCGTAAAGGGCCCTGAGTTCGGCAGCGATCTCCTTTTCTCCTGTTTTATTAATAAAAAATAACATGCC
ACGGGCACATAATCAACACATTTTGCATCCATATTGTATGGACAAAAACAAATAAAAAAGACTATTGAAA
ATGTAATAGCTGTCACCTGTGAGTTCTTCGAACGACTCGTAGGGTTTTAACCTGAACCGCTTTCTGTACT
GGTTGAGGGATTGAAACCTCATTTCGCGACCATGTTCTATAGCCGCCCGGGAGACCCTTCTGAGGGCGGG
GGGTACGTTCCTGCCGCCAGAAATCTAGGGAGAGAGGAGGGTGGACAATGACAGGTGATTATTAATTTAT
TGGTACATACACAAACTACGTGGAGAGAGATGATTGACCGATTCAACGGCACACTTACTCGGCCGGCTAT
TTGTTTCGTGAACGATTCTACTAGCTGGGTAATGCCGTGAGTCATGAGTATGGAATTGTTGTAGACGAAG
TTAACGTAGTCATACTTTGTTTTATCAATCTCAAATGCATCCGGCATGAGAGAATGCCAGTGATACAACA
TGTTAAACTCGGAAAATATACGATTTTGGTACTGGAACGAAGTACCAAAGAGCAGTTCGGGCTTAAACAG
CAGCTGAAAATGGTAGCCGCTGAGCTGCTGAACGTATTGCGTCACGATAATGTTGATGGTTTCCCCGATA
ATGATGAGTCGAGTGGTCTGGAACAGTTGCTCGTCACTCCATTCTGGATGTTCTTGTTTCAGAACATCGC
ACACCCTGTTGTGTTCCCTGAGCCAGATAGTGGCGTACATCATGAGCCCAGGTACCAGGCCAAAAGCCTC
TTGACCGACAGCCAGACGCATGTTTTCGGGCACTTCGGGAGGATAGATCATGTGCACCTGGACGTCTTTG
ACCGAGGGGGGATACATTTCACCGTCAATCATCTGATACTTCATTTTTCCGTCTTTGAAGAGACGCAGCT
TAGTCTGTTTTTCTGGCGTCTCTCCATAGATGTGGTTGAGATCCACCTAGAGATACAGATCGGTGACCGT
GAGAACGAGTATCCTGACGTTGTGAAACAGATGGCTAATTGGACAGGACACACATTGTTCTTACCCCATG
TCCCAGTCCTTTAGTGAAGGCCGGGCCTCGCGCCAAATCAGTCCTAAAAAACTGGTGCGTGAAATGTTGG
CCAAAAAAGGCAAACATTAAGTTGGTGCCCTGGGGATCGGGAGTGAAGGTCCTCCGAAGAAGAGTTTTTT
CCACAACGTGTGCCGCATCCGGCAGCTTTGTTTTACCTGGTGAACGAGAACAATTAGCCACCGTGCCAGC
GATGACAACGATCGCATGGCGGGCGCACCGAGGAAAGTCACCTTTGACCCCAACAGGAGTTGGACAATCG
TGAGGAACCGGAGGTAGAATCCTTGCGTAATAGGAGAGATTGGAGAAAGCTTCCCAGCTTGGGTATTCGT
AGTCCGCGTTGTATATGGGAGGGCTGTCAATCAAATCGGATCTACCTGAGCCAGCAAAAAATAGAATGAT
AAAAGCAACAATTAGGATGATTGACAAGGGGAAGGTAGTCTAAGTTCATTTAATCCATCAGGATGACATT
ACTTACTGGTCAGTATGTACCGCATTACCGCGTGGCGGAGGAAAGGAATATTGTTGATCAGCCACCATAT
TGTTGAGAAGTGAGTCAGCGTGTAATACACGGTATCTGGATCGGGCTTCAGGAGAAGTTTAATGCGAGTT
AATAACTCGGCTGTAAACAAAAATAGAATGGGAGGACGCCATGATGACAATATCTGAATATGGAACTTCG
TAATAAACATCAGCATATTCTACAATCTTACGAGTTGTGCAGTCATGGTCGTAGAAACCCGTATGCGTGC
AATCGCATTTGTACTGATGGAACCCCACGGTCATGCAGATGCCTCTGTTTTGACACGGATGGGAGCAACA
AGGGTTGGCTACGATGCGAAGAGAGAGAGAATGAGAGACAATAAGTACGATGATGTTTTCACCCTTATCT
AGAATGTAGTGTCTTTTTGATACGTACCGGCATGATTTAGAAAAGTACAGTAAGAGATAAAGGAGAAGAA
GAAAAATATTTTGCGCATACTAGCACCACCACCGAGGACCCAGTCGTCTACGACTGAAGACACCAATATT
CGTGGTATTATATATCGGCTTCAATAAAATAAGACACGCTAATTGTTTGTTAATAGCTTTATTTGGTAAA
TTGCTTAGTCAACATTCATTCCGGAAAAAGGAGTGATATAAACACTTGACTCCAAGCCACAAGATGGGGC
GAGATAAGCATGTATTTGTACATAACATTCATTATCTTAATGTTCAGCACTCGTGTCGAGAGCGTTTCTC
TTCTGATCAAGAACTATACTGTGACATGGAATAGTTCCGTCATCTTGAAAGATGTGGATAACAATACAAT
GAACAACTTGGGTGAATGGGCAGCGTATCTTGTCAATACAACAGTGTGTCCCAACACGAATGTGACATTG
TGTATGATTAATCCGCATCTCTTACCAAATAAGACGGATAACCGAACAAATAACACACGCATATCACAAT
GCTTAAACATGACAACGTTTATTTGTAACACAACTTTACAGATTACGAACATTACAAACGAAACCCATAC
AGACTACATGTTGACAAGATATCGCAATTGCACAAATGGAGATAATAGTAATGAGAACACTGAGCCCGAG
TATACACAGTTTCATTTAGAATTCACAATGACAACGTTACCGCCCACAACTGTTCTACCAACAACAGCAA
TCGAAACTACTACCAGTGGATACACTACGACATCAGCATCATCAGATTTAGAACTAAGTAAAAGCTTTTC
TATGGCTTCAATCAGTATTCCCATTATTGTGTTTGCGGGAGGCGGGCTACTGCTTGGACTCGGGTATTAT
GCTTGCACACAAGGATGGTATCCCTGCCGTACGGAAACGACGTCCTCAACGCAAACAGAACGTTTGCTAT
CATAAACCTCCGCGTGCGCGGTTTCCAGACCGCAATGACCGTTCTCTGCTCGGGAAATATGGGAGGAGTT
AGCGAGCAAAAGCTCATTTTGTATACCATTGAGCATTAGAAGCGGATCAGGGAACGCCGTTGTGCCTTGG
CGTGCTGGACGATTGTCAAGACGGTGAATGTCACGAAAAGCGGACAGAAAACCAGTGCCATGACTAAGTA
CACGTGCTTCAAGTCGCTGTCCACCTGCGGCATCTTTATGCTGCTAGTGAACTTGACATTGGCGTGTGAC
TCTCAATGTGCCTGTAATAGTAGCTGTGGGTTCGCATACAACGTTACCCACGTATCCGGCTACGAACATA
GCAACGTAACATTGCACACAAGCATCAGCCACATTAACATATCAAACATGCATATCGGTCACTGGATACG
TTACAACTATCCGGTGAACTCGTATGCGTTGTGTACCGTTTCGGGCGAAAATGTTGCCAGCACCAAGCAT
GACGGCTGGTCCTTCGAGTGCAACGGTACCAGTTTGACGTTGCACAACCTGAGCGCCGATCAGACGGGGA
GCTATATTTTTAAAAAATATCCTAGGACTGATGGAGCACTATACCGTCACCGTGCTACCTATTCCACCGC
CGCCGGCTCCTCAGGTGACTACCGTAACCAATTGCTCACTTACCTTTTTCAGCGAACACTTCTGGCGAAA
CGCAACCACGAGGATCATAACCACGACAACGACGACGCAAAGGACCTCAACAACTACCACTACTAGCACC
ACAAAACCCACGACGACAACGCACCGTACAACTGCCGGTCGACTTAGCACCCCCACGCCCAAAGAAAGCT
CCACTTCGACAACTACCGAGGAGAGTACCACCACCACGTGGCCTCCCGGACGTCCAAAGTTTATTTCCAA
GTATTCTAAACTCTCGGTGTATGCAGCATGGACGGCCGGGCTTTTTGGTACGGCCCTGTTCATCTTTCTC
GTGGTGTTTGTGTGCGCGCTCAGGCACCTTAATAAAAAAGAAGGCGCCCTCTACCGACCGTCCTCGGATT
CCTCTGAAAAAGACAACAAGGAAAATAAGAAGACGAAAACCACGCGGTCCGGCGTGTACCACCTGCTCTC
TTCAGAGAAAAAGAGTCCTCAATCAACATCTTGCGCTGTGAAGTCAATGTTTTCTTAGAGTAGCTACTCG
GTCCCACCCGGCATTCGAACATGCGCGCGGATCGACAAGCTACCCTGAGAAGCCATTGCGAGTTTTTTAG
ACGACGAGCCACATAATAATCCAGACCAACATAATCCAGATGACAATCCCCAGCAGTACGCGCAGAAAAA
CGATCGCGTCCCAAACGGTAACGGTGCCAAGCGGGGGCGGCGGTGTTGTGGGGATGACGAGCGAAACGGC
GTCCATCGTACCGCGACTTCACTGAAAAAATGAAAGGTGAGACTCAGTGCCCGCGGTAGAAACACGGTAA
TTATATCTGTCATAAATAACGGAAACATTTGGACCAAAGACAGAGAATGACAACATGGCTTCGATTATGT
ATATCAGAAGCATAAAGACGACAAGATAAACGAGAAACTCACACAAGTTTGCGTGAAACGGTACTGAGGA
CACGGACCACTATGAAGACGCACCTTTTCAGACTGATGTGCGCCTATTCCATGATATTTTGGCCGATTCT
GGCAGCGGAAAATTCGACAAATAGTTCGTCGAATGTCAACGCGACGACTGAATTAACTACGGTATCAACA
ACACCCAGATCGACAAATAGTTCATGTCTCAACAATACAACATGGACAACGACGTATGGATCGGCAAGTA
CTTCGCAAGAGAACACTACGCCCCCTATATCAACGACGGATACGAGCACATCACATACATCACCAAATGC
CTCTTTTACTTCAAACGTAACTGTCACACCATATACAACTGCGTTACCAAATGAATCGACGAATATGTCA
ATAAATATTTCATACACAACAACGACCTCACTAACAAGTACTCCAAAAATAAACGTAACCACACCACCCC
CATGGCCTTTCGAAATGCATGGACACTATTTCACACTATGGGTAAATAACTGTTATTGTGGCTATCTGAA
GGTCCTCCCTGGAAGTAATGTAACCTTTAATGGGACAAGAACTAACGAGAGCGACTCAATATGGTTTTTA
GCGAGATATTTTAATTATTGGCTTTGCATTTTTACTGATGATGCAAATTATACAATGGATTATATCAATT
TAACACATACATGTACGTCAGAAACTATGACTTTGTGGAACGTGATGGAAGGCAATTCGGGGATTTATTT
TCAACGACGAACAGATAGGCATAAATACGATTCTACATATATCTGTTATATCCTAAATGTCACAACAGAT
GCTGCTAACACCACATATCCTGAAATAACCAGCACGAAATGTCACCGCCCACCATGGAAAAATCGTCCCG
ACTTTGCAAGCATTGAAGCTCATCCAATTACCCCCGACTATGAAGAGCTAAGTATTCAAGAACTTTTGGA
ATCGTTAAGTGTTAAGGGCGGTCTGAGAGGCTCCTTGCTTAAATTTGTACTCCGATTCGGATGGTTGTGC
GGCATTGTAGTTGGTGCAACGGTTACGCTCATTATAATTTTGAAACTCCCTCAAAAACTGTGCTTCCTAT
CCAGTTTTGTACCACAACATCGAGGTTACAAAAGACTGTCATCTAATCAGATTCTTTAATTGTATTACAT
CAAATCCCTCCAAGTGTATATATTGCAATATTCAATAAATGGACTCTTTGGATTAAACACAGCTATAACC
ATGCAGATCTCAAGGTTGGTTTATGCATCTCTAGCTGTGTTCTGGGCTGCTGCAGTTATACACGGACAGA
CAAGCGATTCATCTTCCAAAACAACAACGACTCTATGGGCAAATAAGAACAGCACATCGCAGCCAACCAC
AATACAACTAACGACCGAACCGACGGCAAGTGGATATCGCAATGGTTCACATCGAAACGGCACAGCGGCA
CCACCATGGACAACTATTGCAGATGACAACACAACCACCTTGCCTCCCTGGCCCATTGAAATACAGAGCA
CATACTTTTCGCTATGGGTTAACGGCTGTTATTGTGGATCTTTAAGCGTTCTTCCAGGAGTCAACGTGAC
ACTGAATAGTACTAAAAAGCAGAATAACACCGAGACACTATGGTTTCGATTAGGATTTTGGACTGATTTA
CTCTGCATCTTCTACTTTGACAACGATAATGACTCAGTAAAATACGACCATTTAAAATTTACATGCACGC
AAAACAACATCACACTGTGGAATGTTTCGGAAAAATATTCCGGAATTTACTGTGAACGCCAAATGTCATT
GACCACATATAATTCTACATACATCTGTTACAATCTAACGGTGACTGCAGACGCTACCAATGCAACGGAG
CCTTCAATAGTCACGACGAAATGCTACCGCAGCAGAGAATACTACTATGCAGACGATACTTCAGTGGGAA
CTTCAACTACGAGTGATAGCGCTCTCAACATTGACGAAATTTTGAACTCACGAAGGCACTTTCGGGACAA
TATTCAGAGTAATCTGCTTGGATCTGTACTTCAATTTGGATGGTTGGGTGTGATTGTAATCGGATCAACA
ATTACCCTCGCTCTAGTGTTTCGTGTGCCACAAAAATTCTGTTATTTGTTTTATCGCTGGAAACATAGTT
ATCGCGGCTACGAAAAGATACCTGGTCAAATTTTGTAAACATTAACACACGGAATAAACTGTACATGTAT
TTTGAATAAACATTGTGCTATAATTATGAAAATACTAATGATGCTTATATTTGTAATATGCGACTCCCAA
ACCATTTACTTGCCTACATGTAGTTTGAAAACATGTTGTATAGGCGATGATGTTTCTTTAAACTCCAATA
TACCAATTGGATGTAACATAACAACGTGGTATCGACATAAAAACAATAGTGGTGTAATGTTATGCAGCTT
TTCGGGAGGGGGTATGACGTCCAGTTCTAAAGAACGCATTAACAGAACTTGTTCGCGTCAATCTTTTATT
TTTCTCAACATTCAACTGCCATCAACAGGAACATACTACGTCGTGGGAAACAATTGCACTACATCGCCAC
TTATGTCTACGTGTTACAATGTTACAGTTGAACCCAGGTCTACCACTGCTATGACTGTTATGACTCAGAA
TGTAAATATAACTGCTATATTGCCACAACATCTTGCAAGTAAATCGAATGCAACTACTTTCGAAAATGAG
ACTGTAACGGTCCACGGTGCTTGGGGACTTGTCATTGTCGCGTTACTTTTCCTGTGGGTGGCTATTGAGT
TCCGTCTACATCAAAAAGTGTGTGCGTATTTCAGAAACTATGTAACCACATTGTAATTAGTACACAAAAC
ATCAGTTATAAATAAAAATGTATACTTTAAACCTGGTAATGATTATAGTATATGTAATGGTTACTAAAAC
GTTGTTAATCGACGTATCAACATACCTAAGGTGTAAAAGCGATTTTGGAAGTTCGAGAACCTGTACACAA
CAAAACAAAAGTGCCTATACGGGACAAAATGTTACCCTGGGAATAAACATGACAAAAGACAGATCTGCCT
CTTGGCATCGCAAAACAATTCAGGGAACGATGCTTTTGTGTCAATATTCAGATTCGACAAACTGTAATTC
GTACAACGATATATGTTATCGATGTTTATCAAATTACTCTTTATTACTTCTTGATGTTACATCACATTAC
AATGGTTTATACTACTTATCCTATCTAAATGACAATAATCAGTACGCCGATCTGTGTTACAATTTAACGA
TTAATATACAATTGAACATATCCCAAACATTGATAAATCGTACAACCATAGAATGTATACCTAAATCTAA
TATCAATATAAACACTGTAAAAAATAAAAATGTAAACAACAAACGAATAACAAATATCGAATCGTATACA
AATCATTCACCCAATATACAATATACTTGGATGCTTTTACCATTCATAATAACCATTGCGATTGTATTAA
TTTGGAACTTTATGCCTAAAAAGTACAGCCGATTAAAGAGTCACAGAGAATATACACGAATACAATACTA
ATGGAAATCTCCAGGGAATATCGAATTCAATTTGCTTTTGCAAAAATGTTTTATTTCACAACGCATTGTA
TCTTATCTGTATATAACTTTAACAATAATAAACATGTATATCTTCAACATTGAATTAATTATTGTATACG
CATAAAACGATTACATGTCCTGGTTAACCTTAATAATACTACTAATTTTTCTAGTTATACTATGCTGGTG
CAGTATACATCAACAATACAAATATCAACCATATACCTGGGTATTTTGTTTTTACGAAGCATGTACTCCG
ATACATCGTCTTCAAAAAAATTAACTTGTATACCAATTAGTAGCACCGCAGGACGCAACGTGACTCTAAA
TCCACCACCATTCAATCATCATACTACATATGTCTACTGGTACCGACAGATTGGCAAAGGAACGAACGAA
TTATGCCGATACGTTCCAAATAAACAAGAGAGGAACGCCAGAATAAAGTTTCAATGCCTCAACAACTACA
GTTTGTTATTGATTAATGTAACAGCATCATACAATAGTAACTATACAGTCAAGCTAGATCTGGGACTAGG
AACAATGTCAATTACTTGTTATACATTAACAGTAAAGACAACTACGCAAATGGTAAAGACTACAACCAGA
AAACCAACTACCGCAACGTCGACAACCAGCACAACTACCGCGACAACTATACAAACCACATTTACTACTA
AAAGTCCTAATACTAATGTACATTCAGATTCTGACCCTGAAGCTATGGTATCGCTAAATGAAACAAACGA
AATGCAGATCCGTGAACACACCAATCTGCATGCAATATGGCTGTTATTACCTGTACTAATAGTAATTATT
TGTTTTTTCACTGCAAACTCAAAAACTACCGAACTGTAAGGTAACACTGTTTTAACAAAAATGCTAATGC
ACATCGATGTGCATTAGCAATGAACAAAAAAGGGTCTTTTGTATGGATTATGTGGCACATTCCACAGTTG
TATATATGTTATGTGACAAATACTAAATATGAAATTGATAACAATGGTACGAATACTAGCTTAGGTACCC
CGACATTTGAAGCAATTACAGCATCCAAAGTGTATATTGCAGTACCAAATGTACATACTGCACATGATGA
TTCTAATCCGGTCGGATCTCATGGAAAAGGACAAAACGACGACGATTACGCAAACACAACGACAGTTATC
ATATTGGTAATATTATTTATTGTAATTATTTTGCTGTTTTTTAGAATTCCACAACGATGTTGGGAAGGCT
ACCAAAAGACAATGGTTAATTCACCATATTGAAGTAATTTTGTGTATGACTAAGTAACGTTGAAAACACT
GTTTGAACGTTGAAAATGGATGTAGGTCAACCTGTCAATCATGCTCCCAACACTGGGAGAGTATGGTTGG
TTCGGATACATTGGCGTAACGTGTTTACTTGTGGTAACTCAACTTATCGACACATCAGGTCACAAATGCT
CAAAAACAGAAACAAGAACTGGAACCGTAGGTACTAACATCACTCTCGTTACTAGTCCACCCCCTAACAA
CAAAGGACTGTTGTACTGGTACAAACCCAACTGTACCAGCAATGATAGATTGTGTGACTACTCAGGGTTT
ACTGGTAATAATGCCGTCTCTAACAAAACGAAGTTGAAATTTTCCTGCATGAACAATTCAACGAAACTGA
CTCTTATTAACGTTACGGCTCACTATTCTGGTCAATATTGTAGTAGAACCATTACATCGAATGGAAGCGT
CGATATCTGCTTTAATGTAACTATACATCTGCATACAACCCCAGCTCCATCTCCTTTACCTGTCCCTTTT
CAAACAATACCAGGATGGAATCATCACACCACCATCCTTCAGGTACAAATACCTTCAAGTGGCCAGCCAG
GTAGCTATGAAAGTCAGCAACAAGACGCGGCACACATTGCCAGTATTTTGATATTACTTCTACTATTTAT
CGCTATCATAATCTTGTTCTTTCTAAAGATCCCCCAAAAACTGTGGGAAAAATACCACAAAGGTAAACGT
GCACCATCTGCCTAACAAAATGCATTTCGGGCATATACTGTGGAAAGCACTTTTCGTACTAATCCCTTTA
ATATATGTTAATATGGCCGCTGAATGCAAATCAACCGAACATCATCGAGAATTAGAAGATGATTGCGTTA
AATTTACAGTACCACAACCTGATCCAGGACTTTCCCATTATTGGTATCGCCCAAACTGCACGACCCGAGA
CATGTTGTGTTACAAAACACCCAGTGGAGAGGTTGAGCTTAAAGCACAAAATCGAGACATACCATATATA
TGTCTGGAAAACAGTACTGAGCTACTGTGGTGTAATGCATGGCAAAATCATTCCGGAATATACTGTCATA
GTGTTTTTACACCATCCAATGATGGAATAAATAGAGTTGATACATGTTTTAACTTAACAATTACTCCCAA
GACAACCACAACGAAAAAAACAACCACAAAAAAGACGACAACCACAACTACACTAGCATCCAAATTGAAG
ACTCGCAGCACACCAGTGATAAAAAAGCCACATATAGATGGTACACCCCCACCGTCACATAACAAACCAT
CACTTCAAAAACCACCGTTAAAAACACAAGTACACACGACCCTAACTACTTTACTACAATCATATCCATC
TTTAACTACCACACCAGGCTACGAAGTAGTGCAGCATACTCCAGAAAAACAGGTACAAAATGTCACACAC
CTCGCAACTATTGTGGTCCTCATAGTTGTGTTTGTTGGCATAGTCACTCTTTTCATATTCAAAATTCCAC
AAAAACTATGGAGAAAACATAAAGCTAAAACACATGCGCCTTTTTTGGAACGGGACTATGATTACTAGAA
TATAGGAAAGTCCAATAGCAAGCGCACACGAAACGATCTACTATCACGTAATCGTTTCTCTTCGTTACTA
ATATCACCTGTACCAGCTGTGTAATGAATAGTACAGGTGAAGTTTAAAGCGCATCATAAATTACAAATTC
CAATGAATCTCACATGGACACGTCTTATATTATTATCGAATCAATTACAGATGATTTGGACTTTAGATTG
TACGATAACGAAAATTGTTACAACACAATCTGGTGCTAATGTGCGACTTGGAGACTCATCTCGCCAAGGA
AACATCGTTTGGCACCAACCACCATGTAACAACGAACAAGACGTGTTATGTAACAAAACATCAAGAAGCG
AGGAAATGTTATTTATAAACAAATCTATTTCATTTATGTGCGAGCAGAAGTCCAACATGTTGAATTTGCG
TGGATTAACGCCCGGTAATTCAGGGCAATATTGTAAGACAATATCCACTACAAGGAATGGTAAGAAAGAG
AGCTATCGAGAATGCTACAATTTAACGGTCATATCTAACATCAAATCAACAACACCAACAATTATGACAA
CACAACAGGAAACATCCTCACATAGAACATCAAATGTAACAACACCTTCAAGATTTCTAGGAAGAACCGT
CAATAACAAACGAGAGAGATACGATGACCTCGCACCCGCATTGGAACTTGTAGGCTTTCTATTTTTTATC
ACTATTGTTGTATTGTTTTGCTTGCGAACAGAGCTATTCGAGGGTGTGTAACATGAACATATACATGCAC
AAATACATACTTCAATGGAACATAGCCATATCATTAGTTCATACGTGCATTCAAAGTGCATATCCATGTA
AAATTACATCTCTCATTAATGTTACAGCTTATGAAACTGTAGTTTTGAATGCCACTCTAGCACTGGACAA
ATGCTTCATAATGTGGTACAAAAGCCCAACAGAAGGAATGTGTCAATACAATGCATCACACGCAATGAAA
GCAAGTAGCTACAATGGTAAACTAAATTACACTTGCACATATTATACATTAACCATATTCCATGCGAACT
CATCGGCCACAGGGATGTATTATACGCTTGGTGCACCTAACGATGAATGTGTTCGAGAAAAAATATGTTA
TAAAGTACAGGTACAGTTTACAGTACAACATGAATCACTTATTGTCACACAAATTAGCCCCTTACTCCAA
ATTAATCACTCAATGTCCGAATCTACCATAATATGGTATATATTTGTAGCTTCAGGGCTATTCATAATCA
TCTTTTATCTAGCCAAAAATGCCCATTCATACTGGAAGCATGGACATTACCGCGTGCCCCAAATATGGTG
GATACAGGTGAATGAACCTGAAGCATACCGTGCCATGATTTCCTAGAGCCCCAGTTGACTGTTTTACTAC
ATCGGTTTTTAAACCGAATAAAACATGGATAAATTTGGCCATCACAAACTATGCTCGAACAGCGTTACCG
TGTTACATACAAATGTCAAATTATTCTCGTTTCCATATTGGCATTTATCATTAACCTACATTGCTCTTTC
TATGTAAGCAAAGCAATCAATGTCAGAACAGGAGACAACGTTACTCTAAACGCTACATTAAAGTTAGAAA
ATGGAATTGGTTTTTGGTATTACAATAACAAAACACTCTGTAAATGCACTTCAAAAAATCCAGAATCCGT
TTCCCGACCACCTCTACAATTTTCATGTAATCGAAATTGTACACTACTCCTTTTTAATATGACCAGTCAT
AACGCTGGAGACTATTGTCTAATGACTGAACCAATATCCGAAAATGAAAAGAACGTATCGTGTTACAATG
TAACTGTTTTGCCAACCAACTTTAACTCAACTATAACTACCCAATCTCCATTGTCAATCATGGTAACGAC
AACGCCTGTGTTGACTACGACAACGCGAACTACACCACTTATCACCAATGGAACTAAGAAAAATAGAAAC
AAGCTCGGTTCCACTAAAGCCCCTACGACTGCACTACATTCAAGTAAACCTTTGCTAACGACGGTAACCA
CTACTGCTGCTACCACAGTACCGTTGACTAGTTCAACTACTGTAACTACTACCGCTCATACCGCATTAAC
TACTGGAATAGCGCCATTAACTACTGTGACTACTACACGTAACGCATTAAGCACTGGCATAGTGCAATTA
ACTACTGTGACTACTACCGCTAAGACTGCATCGCCCGACAGCAAAACGCACTCTAATATCCAAAATGCTG
CAACTACTAGTGTCCATACTACTGAAGGGAACACTACTGCCCTAACAACAAATAGCAAACCCGCAACTAC
CTTACCCACGACAACTTATTCTACGGTACCTCCCACAACAGTAGCTACCGCATCTACGCTTTCCACAACA
CTACCCACCACTAGGTGGTACACCACGTCAACTAGTACCTCCACAAAACAGCGAAACACACAAACCTCCT
CCTACCAAACAACCACGCCTCTCCTGAACTCTCCTACACCAACGACAAGTAGTCAAAACGAAACAAAGTC
TCCACACGTTAAACACCATAACGCTCATCATCACCATGCCGTCACACACGCCTTTTGGGTTATCCTGTTA
ATCGTAGTTATAGTAATTATCATTTTGTGGTGGAATAAGATTCCGCAAAGACTATTTCAACACTATCAGG
AACAAAAGTATGGTGGCGTAGCGTTGAGCGATGATTGGCAGTTCTACTAAATGACCTTGAAACCAGGAAC
TCTAGCAAACTCGCGAACTACATATTGTCACTCCGTTAAAGAAACCGTTCTCAAATCAACGTCTCCACCC
CGTCCAGGGGCCGCCTCCAAGGGCGATGGCCAGGCACAGATGCCATAAATGCTGGCTCCTGTGGCTGACG
GTGATTCTGGGAAGCTGGATACACTTGCTCAATGCTCTGGAAATTGTAGAGGAATACGTGGAAGAACAGG
AGATAATCATGCAAACAACAAGACAGATGGCGTTAAGATTGGCAGCTGCGCCTGTTCGTGGACGACGACA
GGAGATTGACGGCAGACCGCCATCTATCCCGTCATGGCTAGATGTTCGGTCTCCAAGACCTCCGAGACGC
CACGATGAAAACACCATGCAACGTAACATTCGTTGGCAACATGAACAGATGCAAGTTTTGATGAGCTTGC
ACCATTCCCGGATGCAAGCTCGAGGCTGGAATCCTGATCAACGTACTCCAGACAGACTTCCAGCTCATTT
TGGACGCTCTGCTTCGGGTTCTCGGCCTGTTCCAATTCAAAGAATTGGTACATCGACAAGACCAACACCG
ATGGCAGAAGAAGCCGAGGAACCTAGAGTAACAATTGTCCGCAACAGACGTCCAGACAATTCGAGTCCCG
GACCGCGTCTTCCACACAAAAGACGCAATGCTGTCACTTTCACGGGATCTACGGATTCCCTGGATCTCAC
AAGACTGCGCCTTAGCTACGAAAGGCGTCACCGCAAAGGATACTATCGTTGGAAACATCATGGGAAACGT
TCACCCACAGTAAAGGCCCACATACCACCACCCAGACCAACAATTTCGGATCCCATGGAATTCCGACCAG
CGCCATCACCTGTTCCACAAAGACGTACCCTGAATGAACGCTTCAACGACTTGCTTCGCAGACACAGCGC
TCATGAGAACATCAGGCACAAGTGGCATGTGCGACCTAAAGATGACCCCGTCTGGATCTATAATGACGGT
GAATCTGAAGTCACATCTATCGGAGAACGAGCAAGCCTTCTCACAAGAACCCGCTCATGGATCCAAAGCC
ATATGCACCGCACATACACTTGGCGTCTTGGAAGCTCAGGGGGCGGCAATGAACCTTTGGTGAGATCATT
ATCGACAGAGCAGCCACGCAACAACAACGCCAATCAATCAAGACTCCATTCACCATCAGAATCCGTGCAA
GTGAATCTCGAGACCGGAGAAGTTGTAGTTACATGTCACAACACGGGAGCAAATGAACAACAACATGTGT
TGACATCCAATCAACTATGCAGCAGAAACTCCATGGAAGTGACCGATGCATGCGACAGAGAAACTCCACG
TCGAGCGCTGTTGGGTTCCAGCATAGCTCTCTGGCTCTCCGGTATGTGGATGCGGCACTACCGTAAGTCG
TCCTAAGATCACCTTGACATTGCATGATCCAGAGGTGAGTGAATCGGTGAAGGTGGGAGAGGGTCTTGCA
TTTTTTCTCTCTATAACCTAGTGATCCGCACCACCCAGGTGATCATGCTAAGGACATCGCTGCCAGTAAA
CTCTGCATATTAGCTCATTGGGTCCCGCCCCAGCACCACCCTAACCTTTTGGAATAGAATATATATCTAA
CATTGAAAACACTAAGATTTCACCGAACATAGATTATTTTGTCCACCAACCGCACTCAAATACAACCAGT
ATGTACTTCATCATTGTATTGCTGATCACTATACTAACTATTGATTGCGTCCCCCCTGCCTACTGGGACC
AATTCCTGCATCCATCAATGGACAATGGCGAAGTATCGGCTCCCCTGATGCCACCGTATGGGGATCGCTT
CAACCTAACATGTGACTTTCCAACCGGTGATTGGAGCGAAGCGGCGTTGCAGATTCGTTTTTGCTACCAC
CCCAGCTGCCGCAGCTTTCTCATGGTAACACCCAAGGACATTAACGGGGAGTTTAAAAACAAAAGTGACA
ATCATCTGCCGGAGTTGCAGTGGAAATTAGAGACCGTCGGCCCCGTACAGAGACTGACTGTGTCATTTCT
AGTTGTCAGCAGTGTATCTGGCATTTACAGGTGTACCATTCTAACTGGAATAAACATAGAGGTGTTGAAG
ACCGTGATCATCATCGCAGATGTGGAGCTACGCCGACGACCTGACACGTACTGCGATATCAGGTTCAGCC
ATCTGTCCCAGTTGCAATACCTATGGACCCCCAACCCTGATAAGGTGAGGCTGCTAAACTGTGGAGAGGT
TCGAGAAAGGAACAGTCTATGGCAAAAACACGTACATTACGCGGTAGGTATGTCTGGCTTGGAGCCATCT
TGTACAGTGAACAGAGATATGGTGTTGTGTCATCGGTATGTGGCTGAGAGTCTGAGAGACAATAACTGCA
CGAGGGCTGCCGAAGAGAAACGCGCAATGATTCTACGCGGTAAGCCGCTCGAGGAGGACTGGTTTTGGAT
GTGTATGGCAGGCATGTTCACCGTATGTATCGTGGGCATCCTGACACTGTGTTTGAGACTCCGGTACAAG
AGACATCTTGACTGGAGTCACGATCTGGAGAGTGAGGAGACGAGAAGACGGAGGTTGAAAAAGAGAAACT
GAGGAGTTGGCATTTTTTAAGTTGTGGGTTTTGGAAAGCGAATAAATGAGGTAGCTAGAAAAAGCCATGC
GTCTGTATAAGCTAGTGATTCTTTTTAATGCTATGTAAAAATCATGGTGTCAAAGGTGACGGGATATTGA
TTATAATGTGAAAGTGTGAATCTAACCTGATCGGGGACATGGAAGGTGGGAGGGGGAAGTATGTGTTGAT
TATTTCCTAAATAAAACATTTATACTGTTAAAGAAACTCCATGCGTGTTTGTCGTTATTTTTTATTATGA
AAAGGCTATCCCCACATGACAACTTCTCATGGGTACACAAATGGAACAATATGTCAAACGCAGGTGATAA
TATCTATCCGCACACTGACAATCTGTCATCCGAGGAGCACATAAACTTGGTCCAAGCGCCACTGCCGCCA
TGGGCAACCGAAAACGACAGTCTCCAGGAACGCATCAGCATATTTATACTGTGCGTTGCCGTGGTGCTGT
TTTTTTGTTTTCGAATCCCTCAGAGAATGTGGTGGTTCTTTCGTTCCAGACCCGTCCGTCATTCCGGGAA
CTGCTAATCCCTATTCCGCGAAACGGGTTTGCGTAAGGGATAGTGTTTCAGAATGAGAGCGAGGCGTGCC
TGCCATCTGATTTCCCAGAAATGCCTCCTCCCCGCGAGCGCATGGCGACTATATTGGCCGCCATCGGGAT
AATGTTAATTTTTCTATTGTGGGGCATGCGAATCCCCCACACCTTTTTCCGGCAGTGGAAACGTGATCCG
GGGGACTACCGAATCAGCGACCGCCAGGAACTTGGCGATTACAGCGTGATGCAATCTGATTTCCGAAGCA
CGCTATAAAAATATTAAGTCCCGTAGCCTGGCCGTGATTCAAGCCGCTGCAGCCTGATCACCAAACGGGG
AAAATGGAGCACGCTCTGTTCGACCACTTCTTCGGACGCCCCCGCGTAAGTGTCTCCAGGCACTCCCTGT
TGAGAGCCGAGAACGAGTGTGATGATGATGAAGAATACCCCCCGATCCCGCGGGTACCGCAAGTGCCGCC
ACGAGTATCGCAGACGACCCGAGCAGCCTGGAACATCGTAGACGTCTGCCGCCTCCTTCCATTGCATATG
AGATTGATGGTAGCCGAAGAAGAGGAGAAGATGACGCTCACAACATCTCCAAGAACGCACAAAAAGAAAC
CCCGAAAATTCGTTGAGATCAGTCCCAGAATACGGCGTTTATTTACTTAAATCGAAGAATGATTGACAGG
TGAAGCGGAGCGCCTTTCTGAGTTTATACAATAAATCCGCCTGATTCAATCATGTTGGCATTCGTGTGTT
TTATTTGGGTATAATTCTGGTGTCTGAATTAGAAAATGAGTGTGATTGTAATCGTAAATATGCAATCAGC
ACGCTCACGCTATCCGACGGCCACTCCTACCTGGTCTGATATAAATGTAACGTGAATTTCATAATCGCTT
CATATCACCGTGTAACATTCACACGGCATTATCAAATTAATTACTAACAGAAGAGCTGCGCCACCTGCCG
GTGGTTTTTTAAATCTACAGGCATCATGTCCCAGCTGCTATACGAATGTTTTAAACGACAGCTGCCTAGG
AAACCAACAAACAGTGTGCTTTTCCTAAACCGCAGAGCGCTGACCGGCAAAACAGAAAAGATGACGTCTA
TGGCAACCAGCACACACCGAACACTGCTAGTTGTTGATCATGGTAAACTGAGGCTAGAAAGACCCAGCAC
CTCGGAGACCACCCAGACGGCCTTGGCATTGTCGTTGCAGCGATTTGCACTCCAGTCATCTGGGGATGAT
CCGGAACAGGACGATATGGACAACAATGACTGATTACGGAATGCAAACGGCAATGCGATGTGCCTTGTCA
CTCATGTGCGTCAATGGAGATTTCGAAATACCAGAGACAATGACCTTTAAAAACAAAACACCGTCAAGAA
GATGCACTGCATCAACATGCCGCTGAGGACCTTGGCCAGCTGCCTTGTGTTCCTCACGCTGTTCGTGTAC
CTGCACAGTGATTATGTGTACGTATCTGTGTTGACCCGCTCGCATGGACTAACATGGACCAGCGTAGGCG
CTGTGAACGAGACAGATGCCAATAATTTATCCAATTACAGCTTTACTCAAACCAACGTTTCAGATAGTAG
TAATAATTCATCAAACGGAAATGGCAGCGTGACAGAAATGCCTGCAAATTGTCTTCTGCGAAGTAATGCG
TACGTGTCAACCATCTGGATTTTCAACTGCACCAACGATACGACACCAACAATGACTGAATTCTGGTACC
TCGGACATGGTTACAATCACAGCAATGAAAGCTGTAAATCATCTCTGGTTAATTACCTGAACAGCATGTG
CACCATTTGGACCAATTACAGCGATGGAGCCAACTCCTCACGTAAAGATCACCTGAGCACAACCGAAGTA
CGCTGTCTTCTTCCTGAAAGCTATTCTGTGAACACCACCATCCATCAATACAACGACACCAACACGGAGT
CGGAAAATCAAGGTTCAAAATATCATGAGATGTTCCCCATTCAACATACATGCAGCTTGGTGGAGGCGCT
GGCCTTTGACATCGTCGAGAGATACGTGTACATCTCAAGATTATGTTGGAACCTTGCCCAGATATTCGCA
CTGCTGTGTATTGTGACTGTCAGCCTTGTGGTTTGGATACGGTTCCAGTATTGCGGTAAAATTCCTTGTA
TGTGCCTACTACCTCCCAACGTCTCAGCCGTTCCTACGTGTCAAGACGTCATCGTGGAGAGCAGTGTCAA
TCAACCCGAAGAAGACAACACATCTCTAAACAGCCCCGTGGAACCAGAGTCTTCAGAAATCACTCCCATT
CTATCTGCTTCTGAAAAAACCTGTGTCCAGAAACCATCTGTGCCACCGAAACCACCAACCGTATCTTCTC
AGTTCAAGGTGATGCATGCTCTCAATAAACCATGCATGTTGCCAAAACCGCCACCGAAGCCTACATCGCT
CCAGTCTCCAAAACCAGACGTGTTTACGTTTGACGAGCAGGACATTCAAAAGCACAAAGAAGAAATATCC
CAACAACAGGTTAAACCAAAGCGTATTCCTGTTTTACCACATCCAACATCAACACTGACCAGGACTACAC
ACGCCCCAAGATTGCCGCCGCCTCCTCGGCAAGCAACATTCTCACCACGGGCACCTACAATGATTCCGTG
GGACAGAAAGAGTCAGATGTCACCGGTAGAGTATTCCTCATGGAGACAGCAATCTGAATCGCTGCCTGCA
GAACTGGACCCATGGAATGTAAACCCGCACAGGTGGCTGTGACCTGACATGATCGGATCCGCAAAAAAGA
CTGACACTACAATATATTGCAAGATAGATATAGTGTATAATTGTGTAAATAAAGTTATATTTGATAATAT
ACAAATTTAAGCGTGCGCTTCATTATTGGCGTCCGGCAGACGAAACACGAATCGGGGTCTGGGATTGCGA
TTCTCCACTTGGGCTCGAATCTCTTCCATGACGAGGATCATGGGCTCCCCCATAAGTGGCAGGTCATCAT
CTAGATCCATAGGAATTTCCACCACTTCAGCCACCTCGGGAATCTGTAGCGGTTGAATCTGGATCTGCTG
TCGTTGCAGATAGTTCTGAAACAGCCGTCTGCGAGCCCGGGGAGCGTACATGCCGAGCGGACGATGAGCG
GGTTGATTGACTCGCATAAAAGATACTCGTATAGAGGGCATAAGCCCTCGTATGGCCTCCGTGAGGAGCG
GATCGGTGCTGCCGCCCATGATACGCCAGCATGGCAGCCCTCAGAAACCACCGTTCCTAAATACTACTCT
AGGTCTGACGTCAGGGTGAAATATCGCCAATTTCACCTGCAAAACCGTACCTATACAAAGCTACGCCCCG
TCATTGGTCCTCTGACACAAGGTATTTAATGGGACGAGAGCCAGGAACCGCCTCATTTGACTCCAGTCCA
ACAGCAGCATCATGCAGGACATGAAGCTGATAGCGATTCTGCTGGCGATCGGTCTGGTGGCAGTGCACGC
CCTCCCCAGGTGAGTTACTGAACCGTAATACGGATAGGTGTTCCAGAGTACAAACATGGTTTTTCGTGTA
CTATACAAGTGACGTTTTGTCTTTTTACAGATATACCACACAAGACAAAGATGGAATAACGGGGACAGAT
GTAGGAAATCCAGACGTGACCCAGGGAGACGACTCTGGCGTGTCTAAAATTCCCATAACACTTGAGGGTG
ATGACCTCCCGTCAGGGGACGATAGTACGGAAGAAGGCAGTGGAGATGAAATCCCTGCATACGATGTATT
CATTGAAGGTGAAATGAATGATGGAGACAACTCTGAAGAATCTGACGAAGGTTCTACAGAAGACTAACCG
CAGTGCTGCCAGTTTCCCCTTTTTTGTATGACAACCACCTAATAAAATGTCTATCGTAATGTCTGTGTAT
GCGTCATGTCCCTTCATGCGCCGGTTACCTACAAATATGATCCGCAAGAAGCATTTACCATGGTTACAAA
CAACTATGCCTGGTTCGGAACTCAGCAGAGCTAGATCGGTGCTAGCTATTATCGCAATTATAATGTTAGC
AATATGCAATTTTTACAGGTGAGTAAGGCTGCCCTAGAAATAAGAACTGTTATTGAAAGTGCAATGTTCA
TACTTTGCTGTTCTCTATTGTGCAGCTACGGATTTCCAGCTACTCATCCTGACCCGCCACATGAGAGGAA
CCCGGAAGACATTGATGAGCCACAAATGGAATGATTATAAAAAAATAAATCTTTATTGATTACAAGTATG
CGTACCGTTTTTTCTTTATTGCATGAAAATAAGGGTAAGATAGGAATCTCAGAACAAGCTTGCTTATGTG
GAAATGTGAACGGAGCTGCAGCTGATGCGCTGGGAACGACGACAAATGCTCTTTCGATCATAGATATGCG
TTTTACCATAAGGACAGACTAAATTCCCGCTTAGCTTGCGCATCTTCTTATCGCCATAGAAAACGGTGCT
CCAGCGGTATCGAACAAGCCCGCGCATGGCAAACTCCATGACCGTGTCAGCCACCACGCACACGCTATTC
TCTGTGGTAGCGTAAATGCGCAGGTACGAATCCGCAAAGATGCTGATCAGCCTGTCCGCGATCGCTATGC
GACCCACGGGCTCCACTTTGGTAGTACCCACCATGCGTCGCCAGTAGTACAGATCCAGTCGACTGAAACT
GGTAGGCAGAGACACACACAACATGTTCCCGTCACCCAGTCTCATCAAACTGCTGGCGTGCATATTGCGC
CACTCGCAGAGATCATTGAGGTTCTCACAGATGACCAGCCGTCGCGTCTCTTTCTTCTTCAGCACATTGG
CGTTAGGCACGACCATGAAACTGCATCTTCTGAGTCCGTGCACCAGAAAGTCCTCTATGTCATCGGCGAT
CCACGTGAGAGCATCGGAGTACACCACATCCACATAGAGGTAGACGTTACCCGACTGTCCGACATACAAT
TCGGAAGGCGGAGTGCCTTCACGATGCTTCAAAAAAGCCTTGGTGCAGACGCTGCCGACAAAGTGTAGTT
TTTCAGGGCAGCACAGATACTGTGACAGACGCTCTTCCTCCTTTTCAGCATTTCGAACCGAGCGCCAACG
ACGCAGAACTACCAGAACACGATCTTTAGGCCACGGCAGGTGTATGCGTTGGCCCGATTTCCATTTGCTT
CTGTTGGCGCCGCTTCCTCTGCAGCACGTACCCCAAGTGTACCAGCAAAACATTGTGACGAGCCCCACAG
AGGGAAAGGATCCAGCTGGCATAGTTGCTTTATACAAGCACGTCAGACGTGTTCCATTGTGCAACCAGCT
GACGTATGTCAGTCATCGTCGTCGTGCTGGCGGCCTCTGGGACACTCGGGCACAGTGTCGTGTAATTCAC
GATCTCCAGTGAATCGCCGATTATTCAACAGCTGCCGTAGCCCCAAGCACATGAATGCGGTCAAATCGTC
GGCGAGACGAATGTAGCGGAGATTGACGAGGTCGAGGCAGAACACGCGGCCGCCATCCACCAGGACAATG
GGAACTCTGGTCACGGGCCATCTCACATAGCATGGAGACGAGGGCACCTCGCCTTTCAGATCCACGGTAC
CCAAACAGATGACCTGGTCACCAAAATGGCTCCGAAGCGAGCGCAGCATGAACCCGCTGGTCGAGGTCAC
TTCAAAACACTTGAGATTGCACAATCTCAGACAGGCTCCCTCAGGATAAGGCAGCTGAAGATAGTTGCCG
TGATTACGCGTTACATAACGCGACACGGCCTCGGGACCAGATTTCCAAGCATTCCTAATACGCCTAAAAG
AGCGCTTGAGGGCGGATGAGCGTACGTGACGAGGACAGTAAAGGACATCCACGGCCCGGAGACCCACCCG
CTGAAGCTCCGAGAGGTTCTTGGCCACATAGTACAGCGAGAAATCTTCTTCCACATAGCAAAAAACCTGT
CCCTCTTCTGATACTAGAATGATGAGGGTGGTCTTTCGCTGTCCGTGCACCAGCACAGGTTCTCCAACGA
CACGCCCCAGGAACGCCAGACGCGTCTGACAGCAGAGGTAGTAGCCGAGACGTTTGATGTCCTCGGCAGT
GTAGTCATCATCAGCTTCCAGTTCCTGCAGCACCAGGTACCAACCGCGAGGCCAGGGGAGCGCAATCTTC
TGACCCGAATTGAGCCGCACATAGGCCTCCACGCAACCCAGCCCGAACTCAACACTCATAGCGAGACTTT
CTATATCGCTCATGGGTTGGCACGCCATCTCGCCGCAAGACTTTACACTATATAACGCCTCAGACGCTTG
CCACACAGCACCCTGGACGTCGCAATGTACACCAAGCGTGGGCAACAGCGTCGCTCGCACGAGGGAGCCG
GGCGGCTTTATACCTTTGATGATTTGGAGGATGAGGTGTTTCTTGACCCAATCCCCCGCGCCCCAGCCAA
TGAATTGGACGAAATGGACTTGATGGAAGCCGGTTTGTTATCTTCCAGCAGTCAATCCGATAACAAATCA
TCTTTCGAAGTCGTCTCCGAGACAGACAGCGGCTCCGAAGCGGAGGCGGAGCGCGGCCGGCGCGCGGGAA
TGGCCAGTCGCAATAAGCCCACCAAGCCCCCCCGTAGGAATAAAACAACACAATTTCCAACGGGGCGCGT
TGCCAGCGAACCAGTAATCAGTGCAGTCAGCAGCGAAGACGAGGAAGCAATCACGCAGAGCCAGGAAGAG
GAGGAGGACGACGAAGAAGAAGACGACCTTGACGAGGGTCAGGAGACAACCCTAGGGCAACGTACGGTCA
CTATATTTCGTCAGATATACTTTGAACGTTCACTAGCGCGTAACCTGGGCTTCGAACCCACCTTGATTTC
CCCTCCAAACACCGAATTCCTCAAGTTCCTTTTGTACGATTTTTCCGTGCAACACGTCACCCGAGTCAAT
CAATGCATACCCATGCCCGCCTTTCTGCTCACGAGTCTCATTAACCCCATCGCGAAAACAACTTCAGCTG
GCGAACGCGATCTGACGCGCGGAATCGTCACCCATGCGGTCTTGGTAAACTACTTTTACCAGGCCAAGAC
CAAAGTTCGAAGCATGCAATGCTCTCTGAACGCTACCATCCATGGGCAAACCATGAATAACATAGCAACC
TATGTTACTAATTTAACACCAGGTGGGCGCGCGGCCGCCCTAGCTCTTCATTTTCTCATGCCTCAAAAAG
CAGTTATGACAAAACAATACCAGGCATGCCTTCGGCGACTAACCGAGGAACTCCGCAAACGCCGCGTCAC
GGAGTCGCCCAGCACCTTAGAAATCCTAGAGACCATTCGCGATTACAATCTAATATTTCCCATAGCTCCA
TACACTAACCGGGGGGCACTGTACCTGTACCGCAACAATTTGCAGAAATTATCTAACGGGTACAGGAATG
TGCTAAAATTGCTCTCGAGCGAGAAACTAAATGAAGAGCACTTTGTGAATGACTTGGCATTTATGATTGG
GGCCCAATTAATGCTTATCCAGTTTGAACAAACACTTCACGTCCTCCGCGCATACATAGTGCACCACCTC
CATAACCTGGCTACTCTAATTTACATAATATATGTACAATTTCCTTCTCTTCGGGGCGACTACATTCAAG
TGACCGAGGCCATCTATCGCGCCGTTACTAGTCATAGCGATGAACCTCTGTTTCAGGTCAACACATGGCT
GTTTGATTATCTCAGGGCAGTAAGAAACTTGGAAGCCGTGGTGTGTCCAGATTACATGATGTGTGCCCTT
CGTCAGTGGACTACAGTCCACGAGGACAATCCAATCACAGACTACATGTTTCATGATCCGGCCATACAAG
ACTCACGCATACGTTGCGGGGACACTCAAACCAAACTTTTGGTTCGCAACTTGTGCTTTACACGTATGCA
AGGGCGCCCCACCTCCCGCCAGACTCCCGTGGAGCACGTGCTCGTACCCACCGCCTCCCTCAACAGGCCA
TACCTAAGATGTAATTCCACGGAAGAGAGGGAAGTAAACAGTCACCGCAATCTGACGTTGCGATCGTTCT
TAGAAACCAATGGCAATCACCCCATGAGCCAGCTACAATAAAAAATATAACAAAATCTTTATTGATTGGG
CATGAATAATATACACATATGCACACATTTTTTATGTAGATGACGAGGATGAGGTTCCAGCCCTTCCGCT
GCTTTTTCGTGCACCCGACTCCGATTGAGGAGGAGAATAATCAAGGGCTGGTGTAAATAAAGATGATGAC
ATAATTCCACTGGCAAACATCTCTTGCGTGAGTTCTTCTGGGTCCTCCCCTTCTACCATCGCGTTCTGTC
GCCTCAAACAGGGTCGGGTAACCAGAGAGGCCGACACATCGCTCTCCGAACGACTTCCTCTCCTGAGTCC
TCTCCGCTGAGAGTGCTGCAACGCTCCCGCTCGAGCTCGCCTTACGTCATCAAAGTAACCTTCTCGCACG
CCTTCCTTGAGCAATTCGGATAACGAGTTGGCCGCCTTCACCACATAGTTGTGCTCACCAATCTCATAAC
AGAATATGCCACCGCACCCACCTATAGCGGCCACCGGTCGGTCCCAAGTGAACATCTCATCAGTACCAAT
GGTGCCAATCACACGCAACTGTCCCTTCATGAGCGGCAGAAGCCTCCAGTAACTAAAGTCCCTGGGAGTG
AGAATAGTGTCATCCTCGTCGCAGACGAATAGCGTATAACCTCTAGGGTAGGGCAAGTCAAAGTGACGGC
CTCTATTCCGTCGCACATAATCTTCGACATTAAAAACGCACCCAGCTTCTCGGCTGGTGGCCATCCTGAT
TGTTCTGGTGCCAATGACATCATTCTGCTTTTGATTGATTTCATATTGCACAACCGCCCACCTCGTGTGG
TCGAAAACGACGAACATACAGCCGGTGGAGCTTTTCAATGTGTCCCTGATACCGCACCGTGACCGTGGCG
CTGGTCGGGATTTCAAAAGGCGCCTTGCGGCGACAACGGTTGGCGTTGTTACTGAGCTCGCAGTCTGCCA
GAAGCGAGTCGAAAGTCATTAAGATACCCGGATCCAAAGTCACGTCACCATGACGAAAATAATACCAAGC
CAGTTTTTCGCCCTTCCGCGTCTCCGCGGATGGACACTCATAAACGCGGCGCAGTCTCAGCAGATGCAAC
AGGACTAATTCGCGCTTGATGGTCAGCGAAATGCACTGATAGTCAGGAATCTTGTTAACTATCTTAATGA
AATCACAAAAGGTTTCTAAGAAGTTGGAAACGGTGAAATGAATGTGCTTCAGATCGTGAATGTGCCGCCT
AAAGCGGGACAGCTCCATGCGCTGTGCCGCATTCTGTGCTAACCCTTTGCGGATGATGGACGCCTCGTAA
CGAAACATCCTGATAAGAAAAGCGACATCTTTACATAAAGCACGCACACAAGCACTATGTTCATGGCGAA
TAGTGATATAAAGCAGCCTGATGACTTTTAGAGCCAGAACAGCATTAGACATCAAGTACATAGCATAGCC
TTCACAGGGAGTGCCGCAGGACAGCCCCACCGGCAATAAAAAGTAATCGTCTACCAGAGTATGTGACCAG
TCCGTAAATCCGAGGTCCCTAGCCACGCTCTGCTGCACACGCAGCTGCTCAGCAGCTGTCAGGTGACGAA
TAGCAGGGAGATGGAACTTTCCCAGATGAGCATTGTGAAGCAAAGTGAGCTCGGCGTCCTCCAGCCGAGG
CTGGGGAGGAGAAGGCTCATCTTCCGATGGTGTTGCTTGGGTATCGGATGATGCTGCGAACAAATCGTGG
CAGTCACCGCACGTGCAAAAGCGCGCGTAAAGAGTGTGTAATGCGGCTTCGGCACGCAGACCAAATCGAG
AATTAAAAAACACAGCATTCTTTTGGACGCGGTAATTAACAGGAAGTTTCTTACATAGGTGAGAGGGCAA
ACACTTTTGAATTAAATCCCTATCACTGGCATCCAAAAACAGACACACGGTACCCGCCAGGCGCCGGAAC
AGTTCTTCGGTAATGACACAAAGCTGGCGCAGATAGTGAGTTTTATTGCCAAAAACCTTGTAGTTTAGGA
GGGTAGACACAGCGTACTGTCCAGTGGCTACGGCTAGCGCAATCCTCTTTCCGCTCTTGCTGATCTCTGG
CAGAAACGGACCCGCCGCCACGAGCCTTCGAAACTGCATGAGGTTCATCCAGTGAAAGTGTCCGGGATCG
GGTCTAAGCGGCACGCCGCGTAACAGACCCCAGACAGCTAGATCGGTTTGAAGACTCAGACCTCGAATAT
TGTACTTGCCGTGCGCCGTGGCAAATTTGGAGTTCACCAGAAAGCTACGACGTATGTAGATAATGGGACT
CTTTTTAGAACTCTCCGCATTCTGGGCCACCAGTGTATTGCGGGGCCTTTTGGTTAAAGAAGAAGAGTCA
ACAGGGAACAAGCCGGCGAGAGCGGCCTCGCGCAGACTGCGCACCGGCGTGAGATAGGTCCGCACAAAAT
TGTGGCAGAAATCATCGTCCGGACAGTCAGCGACAAACTCGAAAGCGGCATGCTGATCAGAGTAAATGTC
ATCCAGCGGTGGATTCGCTGTCATGCTTGCGCGCTCGCGGCGTAGTGATGAATCTTAACTATATACCCTA
AGTAACTGGGATGTCTGCCAAGCTACAAAAAAAGCGTTTCAAGGCGCCGCAGCTACAGATTCGTCGTGCA
ACAGACTGCGATTCGAGTAAACGTATTCACTCACGTCGCAGAACTGTGCTTTCTGACTGCTGACGGGCAT
CGACACGGAGCCCAGAGGAGAAAAACAGAAGCGACGAGAGCAGCGAAACCAGAATGAGCCCTGTCTGATA
AAGCCCCGGAGCGTTTCGGCCAATTTCAGCATCACCGTGCCGTAGAGCAGCACATGCACACAGCCATTGG
TGTCCAGAAAGACAGCCTTATTGACCGGCTCGATCCAGCCAATGACAGCGTATTTGGCCCTCTCAAGAAT
TCCGATCACAAATCGGTTGGCCTCGTCCGCCTCAGCTACATTCCAGGAACCGAAAGTGAAAGTGCATGCC
GGCCGACCACCCAAGCGAACCTTGGTTCCAGCATGCAATTGACAGAAACGCACGACTGCCTTGCGGTCAT
GCAACACTTGAGACAGGTCATACATGCTAGTGAAATTGTGTTCATACCAAGCACCCTCCACAATCTCGTC
CACATATTCCCGTTCAAAGTAGCTGCAGACGGCAAAAAGGCCGGTCTCAAAGAGTTCGTGGAACGACACC
GCCAACACATAAACCTTGTCTTCCAAAGGCATGTAGCAGAACACGTGTCCATGATTGGAAACCCAAACCT
CAGGCGACTGTGCCGCTTGGGGTGAACATTCATAAACTGTGATGACACCCAAGAAATATAACCTAGAAGC
TTCTCGAAAGCAGCAGAAGCGTTGATAGGTCTTCCTATCGCGCGTCACCCCAAAGTACTTGAGATCACCC
AGGAGAATGCCGTGCAGGGGGGGCCAAGCGAGAGGCAGCCAGCGCCCCGCATTCGCGCGGACGAAACGCT
GAAGATGCAGACCGCCGGGGCGCTCTCGAGACCGTCCGCGTGTGTTGATCCAAGCGTCCCGCAGACCTCG
CCAATACGCGGTGAACCTAGGCTGTCCTCGCAGATAGAGCGCCGTCAGCGGCTCAAAGTGTCCCAGCACC
ATCCTGTAGGGGACAAGGAAGCAATACAAGATTTCAATAAATTTAGCAAAAACCACACATCGGATAGGAT
TTTTGTTTCCCTGCGAGATTTTTGTTAAAAATGAATTTTACCCATGTATTGTTTCTTGTCCCTACCTTCG
CTTCTTGAACGGCAGCGTGGTGCCCGGATAGAGCTCGTAGAGCGTGTGACGACCCACGGGTCCAATGTTT
TCGTAACGATAATCATCAATCAGCGGACACAGTCCGATGCGCACAAAGGTTTTCAGGTCACGCGCCAAGC
GCGTGAGGCGCTCCTGACCCACCAGCGCCACATACACAATGCCAGAATCTCCGCAGAAAACCTTGACCCG
CTGGAAAAATGTTTTATTCCCTTCCCCTTCAATGACCCCCAGAAGCAAAATGGGTTCGCGACCATAGCTG
AACCTTTGCAAGCGCCGTATGGCGATAGGCGACATTTCCAAATCCTGAGCATTGGCCACCAACACATAAT
GGTTCTCCGGCCAGATGAGTGACAGCTTGGCGTTACGATGTTCCTCCACATACCGACTCCTATGCTCGTT
GTCGGGGCAGTCCAGGAGCTGTCTGAAACACAGCAACGAGTGCAAGTAACGTTCGCGCGTGCTAATGCGA
GAACGCTCACACATTTCGACTTTTTGCGCCGATGGCAAGGGAGAAACATCCGGCTGCATGCGCCGGCAGA
TGGTCTCGTGCACGGGATCGCATCTAATCATACCCCTGACAAAAAAGTCATTGAGGTCCGAAGCCACCTC
GTACAGACAGTCCTCTTTAGCGTCATAAACAATGACAGCCCCACAAGGATCCAGAAACACAGGGTACTTG
TTGGTGTAATGCGACACGGTCCCCAGGGGTTGCAGAACACGAGACTCCCCGAAAAAGTCATTCTGACAGT
GCTCGAGATCAATGTCTGTAATGGCGTACGGCGAGTACATGCCGCCGACCACAAACGCGCACTGAGCGGG
CCATCCCAACGACACACACGAGCCCTCGAAACGCATGAGATAGCGTTTGAGGCCTTCTGAGTCACGTCTC
ATACAGAGTTCAGACAAGCTGCGCGAACAGAACGTTTCGGGCGCCGCCGCTCTCTTCCGTCGAACCAAGC
GCGGTCGACTCTCGTCACCCATGATGCACACGCCTTTCACCTCGGCTCGCTCAGCGAAAAGTGTAAACTG
CAAATGAGCGAGGATCCGCGCGACACTAGCAACCTTTATAGCCCATCATCATCCCACAGAGGCGAAACAA
ACAACAGCACACTTGAACTTTTTCGTCTAGCATTTCATCTTTATTTAACTCTGCATCAACCTCATGTCGA
GCCGTATCCCAAAACACAGACTGATCTTCGGAAGATAAAGTATCATAATACTCGAGCATTCGGGAAGCAT
CTGCCACGGCTACGCTCCCCCGCATAAAACGCTTCAAACTTTCCATATGCCGCTGACGCTCCGACATCAT
TTCAACCTCCATAACAGATGCAATCGCGCTTCAGATTCTGCCGCGCCCGTCTCAGCTGCTGCAAACGTCG
ATGCTGTACTCCTAAGTCCACCTCCCGATTGAAATCGTCTTGGTCACGAATAGACAGAGTGCTATAAAAT
TCGCAAAAGGCCTCGATACCGTCCATATCTAGCTGGGGTTTAAGACACCATCTCACTCGCATATCCCAGA
AGTACACCCATTGAATGCTTCGAGCGGCCGTGCTGACAGCCTTTGAACGACGTTTACAAGTCGGAAAGCT
ACCCGTGATTTGGAACCTGATCTTATATAGATAACAGGATGTCCGTCCCTGTAAATGTCGACCCCGCAAC
CCAATCATCGGCCGTGGAGGAGTTACCCAAGCCCTCATCACCATCCACCGTTGTCGTTTCATCGTCGTCA
TCATCATCTTCCTCATCTCCTTCGCCCACCAAAATAATACAGCCGCCGCCTCAACAACTATTGCCCCAAG
CACCGCAACCGGGAAACATCGTAGTTGTCCCCGCACCTGGCCCGGATCCAGATTATAGACTACCCGACCT
TCGAGTGGTGCGGCTATGGCTAGAAACTCTCAAAACCGCAGACAGAGACAACTTTGGTCGCTGCGTGCGA
CATGCGAAAACGCACCGCACCGCTTACCACTTGACAGCGTACGAGCCGTACCTCATCGCCCTGACCGATC
AGTACAACGGCACGCCTTCCGTGACAGAGAAGGCTTCGTATCTGCACGGCTGTCTGTTTCTGTCATTCCC
TGTGATTTACAACAACACACAGGGAAGCATGTACAAGCATGACTGGAGCAACGTAGCGGTTCCGCGAACC
ATGCTACGCGAACTGTTTTTTCTGCTGTGTTCTACCAGCGAAAGCCCGGCCATCTTTCAGCCTATCATTA
CCAAGGGAGGCACGTGCGCCTCCATGGTGGTGTATCCCGACGAGACGGCCAGTAATTTCACCAATCCCCA
ACACATTGGTTTCGTATACAGCAAACTGGTCATGATTCCCTTTGTTCCACACGCATTCCCATCGTACGGT
GTTCCCTTCCTGACCTTACCAACTCACATGCGTTACTGCTGGATCGAAGAAGCGCCTTTCGGTCATGCTA
CGCTGACGCGCTACAACGATCATATGCTGTTCCACGTAGAACACTTAACGTGGACAAGCAAGAGGATTAC
TAATCATGGACAGAAGAAAATGTCACGATACACGGCTCAATTCAAGGGCATGCTACCAGACACGTATCTT
AATGGGACTCATGTTTGGACATCTTCCAAGAACATCCAGTATGAATTCATGGGATTGCTTTTTACCATCA
ACATCGACACCTTGTGTTTGGATCTGCATCACGGGCAATGCATCGGATCCATTTCGAGTTCCTACTGCCA
CCGTGTGGCGGACAAATTAACAGCCAGAAACATGCCTCGATCATTCGTTTTTTATTTACTGATTGAGAAT
CAACAACAATGTACTGTACAGTTCAATCGTAATCCGTATTTGTTTTTCAGCGGCGACGGGTTTAACAGCC
CGCTGCTGAACGAACCCAGTCCCTTCTATCTAACAGTTCACGCTCCCTACGACATCAATTTTGGACAGAA
CGCTCGGCAGACGGTGGAGATCGACATTCGCTACGCGCACACGGGCGGACGGTGTTTTCTGGTCGCCAAC
CTGCCGTACGAAGACTCCTTCTACACCGGCATGTGCGTGTGGCAGGCGGATGCACTGAAGATAACTCTCT
GGTCGCGCTTACGTACCACCATTATTCCCCAAGGGACTCCCATTGCCGTGTTGTATCAAATCAACGAGAC
GGATGGCAACCTGTACGCGTATAATCACAACACGGTTTTCCGTCAAGTGAACCACGCCGAAAGCACGGCC
TTTTACCTTAGCGATCTGAAGCTCCCTACGAATAACTTCCTAACCTCGCCCTAAAATATAAAATTTATTC
CTCATTTATTCTCGAGTCTTCTTTAATTTTTTCTATAATAGCTTGAACGCTATCTGGAACGGGTATAGTG
CCTGATGAGTCATCTAGCAAATCTTTTAACTTAGATTCCTCAGTAGGTTTGGGAGTGTTTCTAGGTGAGG
TTAAAGGCTCCGCTTTCATTTTTTGTGCGCGTCCACCCGGAACCTCAGTAGAAGAGGCAGTCTGTGTTTT
TGTTGATGTTGTGGTAGTTAAACCGGGCGTGAACGTTTGAGTTGGCGTTGTCGTCGGGACCTTCACGATA
GTTACATCTTTCCCGGACCCAGGCGCAGAAAAATTTGCAGGTTTAATGACACTGCCATCTAACGTAATAG
GCGTAGCCTTAATTACTTTTCTAGGTTTAAGAACACTCGTGCTTGGCGACGTGACAGACGTAAACGGACC
CAAACTAGGCTTAGGCTTTGGTACATTCTTCTTGGTTTTTGGCTTCAAAATTAACCGACGTTTTGCCTTT
GGATCTGACACAGGAGGAACGGGAGTAGCAGGAGGAATAGATGCCACACTAACCACCGATTCGGCATCAG
ACACCCCTTCTTCGTCACCATCCCCAGAAGCAATATCTTCATATTCACTCTCACTTATTTCTGCTTCGCT
TTTCACCTCGCGTCTCTTGTTAGGTGAAAAACTACTTTCACGATCACTGTAATCTGAACCAGGTGGTGTC
TTTCTCTCACGATCCGACATATTATCTATATCGGAAACCTCTTTTAACGGGGTCTCAAGTCCAGGTATTG
CTTCTGATGAACCCGTTGTGAATAAAGGATTCGAAAACTGAGTAGCAAACGGGGAATTTAGTAACGGCGT
CTGAATAAATTTCGGAAGTTCAAACTTGTATGTAGATGTAGACGGTTTATCATCATCGTCAAGTTTTAGG
CTTCCTAAACCCCCATCAAAATCTACTAAGGTGTCTACTTTTACATCGTCAGTTTCCTCTTTTGTGCGAC
CCTGATTTTCATCGTCCGACCAAAACGTTACGCGTTTACTAACAGGGTGAGGGGTTTTAGGCTTCGTATC
CCACAATTGGGACGATGTTAGTTTTTGAGTAGGTGACAACAGGCTAAAAGCATATTGTCTTTCACTCTTG
TCTGGCACTTTGCGTTCTTGTTTCTTGGTGGTAAACAACTGATTATCATCGTCATCATCTTTAGTCTGTC
GCCCTTCCCAACCACCTCTCAACCATTTTTCCCACTCGCGATGCAGTTCTTCGTCGTCATACTCTAAAGA
AAAGGGATCGCCAAAGGTCTGACTGACAGACTGTGGGAAAATATCCTCGTAAATTGCAAAATCCTCCATC
AGCATCTCCAGCAACATATCGGCCGATTCACCGTCCGAAACCTTATGTTTGATAATATTGGAGCAGTAAT
TAGATTCAAAAGACCTGCAAGATCGCAGCTCCTTCATCAATGTCTTACATATCTCCTTAATCTTAATGAG
ACACTTTTCGGCCAACATGTCCCAGGAAGTTCTGACATGGACAATCACTTTTCCGAGATAGATGAGTTTG
TTAGTGGCGTTTACCAAAGAACTATTGGAGTGACGCTCCAGATGAAGCTTCACTGGCCGTATTTCGAACA
TATTGTTAGATATAGCTAGTAAAGAATCTTCTAAAGCCATGACGTCTTTCTGACGAAGTTGAATAAATTC
TATCTCACCAGTGCCCAAAGGCTGACACTCAGACAACTTTGCCAAGGCCGTTGCACCTATCATGGCATTC
TGAATTACATCAACATCCGTCCGAGAATCGTCGCCAAAACCGGTGGCCTCCAAAGTTCGCAGGTGAGGCC
GAGCCTTTACTGGATCCCGGAAGGGATACATGTGTGCTCGACGAGTGACAGCATTAGCGTGAACCTCAAA
CTCATCTAAAAGCGATGATAAATCAGGAATGTGATATCGTAATTCCCTATAGTAGGCCAACCAGAGGACT
AATTGGTTGAACAGACAGCTCCGTCTGTGCAAAAATCTTTCGCCGCATTTTCGGAGGATTTTAGGATGCT
GCTCTAAATCTACGTTCTCTTTAGTCGGCAGGGTCTTTAAAAAGTTAGTGATGGCAGTCACTTTACGAGG
CGGCAGCCCGATAAACTTTAAACTCATGATTGTCAGCCACAGAAACCGGAAATTTTACGAGCTACGGCTG
TTTCAGCGTTCTGCTATCCGTCCAGGCAGGTTATGGAAACCATTCTTCACAACCGAACGGTGAGTGATAT
TTGAGGCAGTTTAATAGCCAACACTCGTAACGTCTCGGAAGCTGATAAGTTTCGTTTTTTCACAGACAAA
CAATGAAGGTATTTTGAACATCAACACCACCTGCAATGTGACCGACTCGCTGCACGCCGCCAAGCTAGGC
GAGGCCCTCGTTAACAGCGCGCTATCTTTATTCGGTACCCCCCTCAACGCCATCGTCCTTGTCACACAGC
TATTGGCCAACCGAGTTCATGGATACTCCACCCCGATTATCTACATGACCAATCTCTACTCTGCCAATTT
TCTCACCTTGATAGTGCTACCTTTCATTGTTTTAAACAACCAACACCTTTTGACTGCCAGTGCGATAACC
TGTAAATTTCTCTCCCTCTTATACTACTCTAGTTGCAGTGTAGGCTTCGCTACAGTGGCACTGATCGCAG
CCGACCGATACCGAGTGATTCATCGCCGAACTCAAGCTCGCCAATCTTACCGCAACACATATCTGATAGT
AGGATTAACATGGCTAATTGGTTTTATTTGCGCTACCCCAGGGGGAGTATACACAACCATTGTATCCCAC
CGCGACGGAGAAAATGATGTCCAAGCACATACTACTTGTATCATGCACTTTGCATACGATGATGTGTACG
TCCTCATGGTGTGGAAACTTTTAATTGTTTTAGTATGGGGCGTAGTGCCAGTTATCATGATGAGCTGGTT
CTACGCCTTCTTCTACAACACTGTACAGAGAACAGCCAAAAAACAACAGCGCACGTTGAAATTCGTAAAA
GTCCTACTTCTGTCATTCATCATCATCCAAACTCCCTATGTATCAATGATGATCTTTAACACATATGCCA
CCGTCGGATGGTCGCTGGAGTGCGAGGATCTGACTAAGCGCCGAGTCATCAACACATTCTCTCGCCTCGT
CCCCAATCTACATTGCGTGGTCAACCCCATCCTCTACGCTCTAATGGGAAATGACTTCGTGACCAAAGTG
GGCCAATGCTTCCGGGGGGAACTCACGAACCGTCGAACTTTTCTACGTTCCAAGCAACAAGCCCGTAACT
CAGATGATGTACCGACAATTGTCAGTCAACAACCCGCCACACCTACCATCGTCAATAAGGCCGAAAAAGA
CCCGCACGTAAAACGCGGTGTATCTTTCAGCGTCAGCGCATCTTCCGAACTCGCAGCGGCCAAAAAAGCC
AAAGCCAAAGCCAAGCGGCTTTCCATGTCCCACCAAAACCTACGTCTGACGTGAATTTTCCTAGAGGCTG
CCTCCGCGAGTTTACATACATATCTCGGTACTTGCTACACTTGATCACTTTACTGCGGACACCACGGCCA
ATCGCATCGGGTAGGAGTGGCGATACGGCATTATAACGAAACGCCGGCTGGTGCCACACGCCACTCTGAT
AGATTGCCGTGAGTCTTTTTCTCAAACGTTAGGATATCCGCATTCGAGATGACGATGAATATAATCATTA
CTACCCGAGACTTCTCCAACGACGAATCTGTGGTGGAGACGGCGGAACTCCACAACAGCGTCGCCAATTC
CATTTCCAAAGCTTACAGAGGTACGATCCGCGCAGAGGGCAAGAAGAAATTGCTGATTCGCAACTTGCCA
GCCGCACCTGGGTGCACTCGACGCAACAGTAATTTATTTATTTTTTGCCACGACCGGGACTATCGAAAAT
TTCACCAGGGCATCGTGCAGTTAAAGCGCACCCGCAGCCAAGTAGACCCCTCCGACATCGTGAACGTGAC
TAAGAACATAAAATGTCGCTTACAACCGCACAATCAAGATCCACCGTTATTTGCCGGACAGCTTCAGAAC
ACCATCGCACACGTCTGTACCCTGTTCAACCAGCTGGTGTTCACGGCCCAACTTCGACATTACTGCGAGA
ACCACGAGCGAGTCGTACTGTACGCACGAGACGAGCTAACCCGGCGCTGCGGAGACAAATCCACGCTGGG
CATACACATCTATCAACTCATTTCACTGTTGGACCAAGACCGTCACAGCGAACTGTGCCATGTACTCGTT
GGCTTGCTGCACCAAACGCCCCACATGTGGGCCCGATCGATCCGCCTTATGGGCCGATTAAGAAATTACC
TGCAGCAGAGGTTTCTGCACATTCTGGTGGAAAGCGGACTCCAGGTTGATAGTATTTTCGAGAGTTGCTA
CCACAGCGAGGCATACCGGCTGCTGTTTCAGATCGACAAAACGAATCAAACGCCTCGCTCTCTTACCTAT
TCAGCTAACGTTCTGCCTGTCATCGAAAACGAAACTGAAGCTACACCTGTCCCGCCGTGTATTTAATGAA
ATAATAAAATGTTTTCTATGAATAAATAAGTTTTGGTTTCGTTTTTGAAAGAGCTACCATGAGTCTCCCC
CCGTCGATCCCAGCCCTGCCCGTAGACGCTAGTCTAAACCTTCGCCCGGACTTGTTTTCCGATGAGCACC
GCCGCTTGTTGGTCGATATACTGACTCAGGGTTGCGGAGGCTACGTGGGTCTGTTGTGTTACGGACTTCC
CATGCCTAGCTATGTACTAGAAACTCTGATTGACTTTCAAATCAAAACAATATATACCAAAATTAAGCAG
ATTGCCAATAGCGTTATCAGAATATGTATCTTGGCTAATTATCTAAAAAACAGCCAGGATCTACTGGTAG
ATCTGCAAGCTAACCTAGACGAAATAAACTCAGGCGCGAACAAACAGAGATTATATCGCGGACTACACAG
AATATGTCGCCAAACAAACATGATGGATGTGTATCGAAACGTAAGTCAACTGCTAGATGCCGGGGACGTA
ACCATGGGTGTGTACAGACAGGGCCTGGCGCAGATGCGTGCGCTCACAGAAGCGTTGGATCTACATCGAG
AACCCAATTTACAACCGCTATACGAAACGCTCACCAGCTACAACCTCCTGTACCTTCCCCCGCCGTATCT
AAGCGCCGCCGCTGTAGAAATATACAGCGAAAATCTCGGCGATCTAACAAAACGCATTAACCGGTCGTTC
AACTTGCAGACGCAGATTAACAGATCGAAACGAGCCGACTATGTGGTAAACGATGTACTGTTTCTGCTAT
CGGCCCGACATTTACAATTTCGCCATAGACTGGAACTACAGATACTGGAGACCTGGATCGTGAATAAATG
CAACTACCTATGTAATGACCTGTATTTCGCATACGTCCAGGTTCCGGAATGTCGCAGCACGTTCTGTAAC
TTTGTAAGCGGTTTACAAGTCGTCCGCAAAGAACGTCATCCGACATTCCGTCCCTTACTACACAACCTCT
GTAGCCTTTTGAATACATTTCACGAAGCCAACGTGTACCTCTGCCCCCAATATTTACATAGCGCCATCTT
TCTACTGCTACGGAGAGTGTCCAGAGTCAGAGAGGGCGACTCTTCAGACTCGGATTCTGAAAACCAGGAA
GCAGCAGAAGACCGAGACACTCTGCTAAGACGCTTTCGAGAGGGAGACCTCGACCTCGAAGTGGATCCTA
CCTCCACCCCTTTACAAAACTTTTACTTTGCCAAAAACCCTTTTGGAAATTCGGAACTCTTTCGTATTCC
AGAACAAGCAAGTCGCTACCTTCGCCGCAACGCGTGGATAGACCGAAGCAACTTAACATACATATCCTAC
AAACTCCACAACGGGACATTATCTGAAGAGCCTTTCCCAATGCGAAACTTGTACAGCCTTATTATGGAAG
GCGCTTCGCGACAAGCGGGTACTAACGCCAGACAGTTTATGGCAGCTCTACAACAAGCACCCTTAGGACA
CGATGAGCCCGAAGCAGCGGATCATAGCGATTTGTTTGCCGATGTGGACATTCGACCCGCACAACCGTCC
TCAGGGTCCTCTGCCTCATTGTCAACACCTTCAACGTCTTCCGCCCCCTCCGGCCAACCCTCTCCCAGCA
GACTCGGACCTGAACAACCGCCTCGTCAGAGACGTTATCTCAGTTTGAGCAACTTTTCACCCTATTCAGT
GGCTCGTCATCATCATCGGCGACGGCGGCCGCGTCCTCCTCGAGGACCGGCTCACACCTCGCGGCAAGGA
CCAGACATTGCTGCCTCGGCCTCAGCTTCTGGAGGCGAGGACCCCAGAGACAGTTTGGCAGAAGAACTGG
AACAATTGTAGGTGTGTGTATAAGCATGCATGAAAACTTTACAAACACGTTTGTATGATATGTAATAAAA
ACTTTATTTTGTATATATTGTCGTTATGTGGTGATTTATTGCTACACATCATCAAACAAACATGTTACAC
ATAAGAAACTCTAGCACGACCCATTCCGCGTCCGGAGCGAAACAATCGGAGGCGCCGACTAGACACACAC
CGCGTGCACACGGTGTCATCAAAAAGATATCCTCGGACTGTTTCTTCGCGATCTGAATCGTTGTCTTCCG
CGAGTCCAACAAACGACATATCAAAAGCTCGCATGTCCGCAATATTGCCGAGCATTTTTGATCTCACATC
TTCCATGTCGTAGATCAGAGAAGGTAGCAAAGGTGAATCGGAAAGGGCTTCAAGATGCTGAGGCCAGAAC
TTTTGAGTGACAGACGAGTCCCGCATCATCATGTCCACACCGAATCTGATATCGGCTTTTATGGCTTCAT
AAATGCCCACAACGATATCGGCCTCCGTTTTGGGCGGTTTTTCGTCTTCACTGTCATCATTGAACATGAT
CATGGGATCACTGGGTTCTTCGCCATGCATACAATACGGGACCTTTTCCAACCTAACGATAGCTGCGCGT
TTTCTATCATGTCTGTGATTCCGGTAACCCTTTCTTCCCATCATGCAGGTAAACATTCGCATATCCTCAG
CTAGGCGATAGATGGAGTTTAGGGCGGGATCAAAGCCATAAATTGTACCGAACTTGTCAACTAGTACATA
GAGCCTAACTAGGAACTCATTTTTTTCTTTGCGGAAGCAACCTAGCACCCCGAGCAACTGATTAACACAC
ACTATACGGGCCACGCAACGCACCATGATTTCAAAGGAACGCAGCCCTGAAGGTGACATGAGACTAAAAG
AAGTGTCTTGAAAATTGGCCACTGCAGTGTCACTGGACCACAAGGCAAAATGACTATCTACTTGTTCACC
CAGGGGATCCCTAATATCGTAGACGCGGTAACCGTTCTTCGCAACCACGTCCGATATTCTGTCCACATCC
CAGTTGAAGATCATGAGCTCCTTCATAATTTCATCACACTCAATCACAGGTTCCTGATAAAGCTCCATTT
TTTGGAGATAGTCACAACGACGTAGCCCGAGTTGGATGAAGGACTTCATGTCAGGTGCCAGACAATACAC
GCACTTTTCGGTTTCTTCATAACAGTAGATAGCACCGCTTCGACCGATCAGCATGACGAGCTGGTAGAAA
CTTAGCTTCGAAAGCTCCACCACTCCAAACGGTTCCATGAGTTCGTTGCAGCACACGTACTTTCCTGATA
ACAGAAAAGTACTGTTAGTTGTCAATTACCATCCATCCCTTTAACCCCTACCCTCCCTAACCAACAATCC
TCACCTTGGCAGCACACATCGTAATACTTGGAGCTGAATGGTCCCATGAGAGTGCGGGGACGTAGCTGGA
CATAGCCATTGTCGGGCCAAGCAAGATGCAATTTGGTTCCACATTCCTGATCCACAAATGTGTATAAGCT
AGCAGGATCTTGAGCGCGCACTGCGATGCAGCCATATGCCATCAAAGTATCCCGAAGATCGTCCATGCCC
GACATCAACCGGTAACTCATACGACAAAGCTGAGGTTATGTTTGTTGACGAACCACGTTGAGTTCACTGA
ACTGTGACCAAGCGACATCTCTCACTATTTATACATAATTCTCCAACTCAGTCACAAAAATCTGCTGACT
CATTAATGTAGAAAAGTTTAGATTTCTGAGCCGCGCGAATCTCCCGTCGCGCAGCATGCATCTCCTGGAT
ATCGGCTCGTATATGCCGTTGACTGCGTCCCAAAAACCCAGCAAACAGAGCCACCAAAATGAAAGCACCC
AACGCGACAGAAGAAATGCTGAATAATCCCCAGGCACACAATGTCAGTTTCGAAGAGACAACTTTAGAAG
ACCACAGCTGCATGACTTGTGTCCACGTGGGCCATTCCAATACGCCGTAAGTGGCGTTATCCGCGTAGTC
CTGATCAGTGATGTTTACCGGACTTGCTTCAAACTTCTTCAGACGGTATATAAGACGTATGCAGACGTCA
CTCAAAAAATAACGATCAGTGTCCAGATGTTTTTCCAGCCATGTAGAAACGTACCCTTTCACAGTTGAAT
TTTCAGCTTCTGTAGAGTTCCCCTGTTGCCACTTACAGTTAGTGTTTCGGCGATCTGCGCTTGTCGCCGA
TAGCACATGCTGTCCCCAGGCCTGACTTTGTAACACAATTTTGCCCTGTGTCACGTTGCGACTGGAATCG
TTGCAAATACATTGCAACATTCCCGTAAAAGATGTGGACAGATTGCTAAGCATATACAGGCGATACATAA
TTCGCCCGCCTAGATAATATTGAAGACCAATGTTCAGTATCATACTATGCCAAACACGACGTCTCTTTGG
AAATGTCATGTTGAGTCTCAGCTTATCCACCGCCAAATGACAAGGTCCTTGATAGATGAGCGTCCCATTG
TAAGTGCAGTTCAATTCACATTTCATGGTATCATTCACATCACCCCCATACTGGCATTCCAGAGACAATC
CTTTGACTCTCCACCACAGTGCCAGGAGAGCGAGGCAAACCTACACGTCAAAGAATGGAGTCAATACCAC
ATAACACTCTTCACACACGCATATTCATGTCACACAAAGTGAAGATTACCTGCCAAGCGCAGTACCTTCC
CATCATCACTCAAAACAATGAGACACATGAATGCAGGTGAAGAACAAAGTGCTTTATTACAAATGCAGTG
CATAATGATTGACAGCAGGCGTGTCTACCAGCCAGAAACAAACTGCGTTTTACAGAGATGCAGCGCCCTC
CATCGTTAGGTCCACAATAGACTCATCACTATCAGAGTCATCATCAGGATGTGCGTTAACCTTTTTCGGA
TCAGGAGTAGGGAGCGAACACTGCCGAGTCAGTGCCTTTTTACTGTCCACGCCCCTCTCAGGCTCTTGGA
CACTCGGAGTCGGAGGAGTTACGGGAATCACGTTGGCCATCAGGCTATCTCTATCCACGAACGGCACCGG
AATCTTGCCCTCCCGGACACGTCTTTCGGCGTCCAGCAGGGCTCGCACATATCCGCAGAGAAATCTGGCA
AACGTCCGAGGACTGTTCTGATTCTTCTGTCTGCGGGCTTCCAATACGTCTCGCTGGTGGTACACCTGGT
TGAAAATCACAATGAGATCGTCCACAGATTTGGCATACTGCCTAACCCGGTGCCTGACCTCTAAGGGAAA
GATGCCATTCCAGTACTCAAAAACGATGGGAGCTGTCCAAAACTCGGACATGGTCGGTGCCATGAAGAAC
AGGATTCCAGTATCATAGGCGTAAATGTCATAGTTATCACTCATAAACAGCACCACCTGTCTGGAGGGTC
GAGGAGCAGCCTCGTCCCAAGCCTCGATAACTCCAAACATAGTTAAGGCATGACTCAGGGGCGGACAATT
GCGCTCCAGCCAACCGATTTTACAAAGGTTAATCCCCAGAAACGTGTACGTATGATCACATATGCACACG
GTAACGCCAAATTCATGCTTAATATGTGCATCACACGCCATAAGCTTCTTCACTTGAGCCCTGAGCGCGG
TCTTGCCCAGCACAGAAGCCTGAATGAGACTACCTATGTTCATCTGATTCTGTTGCATCTTCTGTTCCTG
ATCGTATTCTGCAGAAGTAGCCATAATGATGTTTTCTTACCAGCTACTTCGTCTGTGATGCGTAACTAAT
CTTCACTGCGCTTCAGCCGACCGAGACTTCTCTTCAGCACACAAAATGCCTCCCGGACCAGACCGGCGAT
ACCGTCTGCGGGGGACAGAGCAGTCTCTTGTTCTTCTTCTTCCAATTCTCCTCGTTGCCGCTTCACTTCT
CTCAGATACTCCTTGAACCAGGGAGGCAGAGGAGGACCCTGATTTCGCTTGCGCTCAATCCACTGGTAGC
TAAGAATGCCAAAAGCCACCATACCAAGAGCACCCGCGCAGTTCACATACTGAATAGGGATGGCAGGCAT
GGTGAAAGCCTGTCTGAGCAGTGAACACTGTTCATCTTATATACACACAGGTCTCGCATCCCGGACGTGA
CGGCCGCTGGTCGCAACAAAGAGGCACATGACACTTGACGGATTGGAAAAGGTGATGATAGAAAATACCC
TACGTATGAAAACCACACTATTGACCGCAAACACGACAGTAAATACTCGGTTTACGTCTATTTGTATGCA
GCAACGGTAAGTAAAGCATGACACACGTTTTCAATTTCTCCATTTCCCCAATCCGCGTTTATAATTTTGC
GAATAAAACACAGACTCATCACAAATGTTCAGAATCATACTTGTTTTTTTATTAACAAAATCTGGTTAGC
TTATGGAATGGTTATCATTTCAGAAGTCATCGCTTTCAAGACACCCAGGTACAGTGAGGCCAGTATATAC
ACACACAGGGAGTCAAAGCCCAGAGACGCAGCAGGATAAAGTCCCAAATAGCGAATAAAGTCCACCAGTC
TGGAGTTTGCTTCACAAGAAAGCAAGTTGATGCCCCCCTTGCATGTAGTCCGAGGAACATGTCCGTTTGC
ATGCCGCACACTGCTGACGATGGCACTGGACAGCGACCCATTCTGACAGCGGTCTTCGTTTCGCGCAGTG
TAGTTGGTGACCGAAGATTCCAAGGTAATTCCCGATAAGCAGTAGAGTCCTGTCAGAGGCACATTGAGTA
CACGGGGTTCATTCACTCCGGGTATGTACAGCGATCCAAAGTACGCCGGCATACAGTCTGTATATCCGTA
TTTATTTATCGGCTGCGATACCCCCAAAGCCACCGTAAACAGCAGACTTAGGCATCCCACCACCAGAAGC
AGAGTCCTAGGAGCCATCACCATCACCACGGTGAGCAGCATAGCGCGCTGTGAGTGAAGGGTGCCAAGTA
TGAGCGCTTAAAAAGTCTTGTTCCAAAAGGTTGCACAATAGTAATGATTCAGAACTCAATGTCCTTAGTA
CTAAGCGGCTTCTTTTCCCACACTATGTCCTCTTCTTCCTCATCCGTGGTTAGTAAATGCTGATATTTTT
TCCGAGACCACACGGTCTTCATGAGACAGGCAAATATCAAAAGAAAGAGCCCCAAGACGAAACACCCCAC
CCCCACCAGCCAAGGACACGGTAGAAAATAGTTCTGTCGGAGCTCAGTGAAACTGGCATTACACCACAAA
AGCATCATGTTGAAGAGTGTCACGATGACCTCAGCCTTCGCATTCCCCAGTGACAAAAGACACAGAGACA
GTTTGTAGTGACAGTTATAGTATTATTGACGCAACAGGCAAGCACAGTCCGGTTTGATTTTTCAATAGCT
CAACCCTTATTTTTGTTCAAAACCAAAATAACGGAGACCAAAACGGTCAACAGGATGATCCCTAATAGAG
AGACCACAAAGACCACTATAGTACATTTCCATCCATCATCGTAGTACGCTTCCACCGGGGGGTGCATGTT
AGCTGGAAACTCTGTCATGTCCATACGAAAATTATCAGGACGCGGAGGGACTTCCCCGACGACCGCATGA
TACGGAGGAGGGGGGCTGTCAGGGGGTGCAGCTGTTGTTGTGAGTCCTATTCTATCGCGGCGCGGCTGAG
TAGGTAAATCACGAGGACGAGGCGGCGAGCCCACGATTTCATCATAAGCGGGAGGTCTAACATCTTCACT
GTCGTTACGGGGCGATGATTCATTCGTCGCTGACATGTTTTGAACCGGGACAGAAAAATCTTCCCTTCTG
CTTTTGGCTGCGAGTTTGCTTGCGGCAAAAAGGTTCCCGAGGGCACGTGTTGCACAGGTAAGCTGGCGGG
ATGTTGCAATGCTTCTTGTGGCGAACGCACTGGCGACAGAAGTATTGCTGATTTCCCAGTCGCAGAACGC
CGACCCTGAAGAACGCCGGGAGACTGCTGGCTAAGTACTCAACGCGCTTGGTGTCTGGATTGACCGCAAA
AACTCTGAGCTGCTCGTTGACCACAATGGGAATGTCGATCAATTTCTGGCGCCAGAGCATGGAGAGCACG
AAAATGTGCAGCACGTTGACTGAGCCAGTATCTTTTATCCACTCCTGGTGCGCCGGATTTTCGTAGGTAC
GCTCTCCCTCCACCACCTCAGCGAGGTAGATGTTCTCGGTGCACGTCCAGGAAAATTCCTTTCCCGCGTT
TCTCTGGCAGAGTCGCCAGACGCCCATCAGATCAGTAGGAATTTCAAACTCAAGGGCCAGCGAATCACCA
AAACTGTAACGGACGGGTCCCAGTTTTTCCCTCAGAGGAGGATATTTCATGAGACCCTCCGTGAGAAGAG
AATGAAAACCGGTGCGCGAAATCAGTTGCACGCTGTCACAATTTTTATCGTGCACATACACGCGCCCCCC
CTCGCTGAGCAAAAGAATGAAAACATTGCCAGAGGTTAAAGCCTCCTCGCCATTGCTCACCGTGCCCACA
GGTATCAAAAACTTATCGCAGCATAGGTACTTCTTTTCCAAATCTTTAATATTGAGACGTCCAAAAGTTC
CCTGGCGCAGGAAATTCCTATAGGTGAAGATCCATCCCCTGGGCCAGCGGATAGGAAAGGTGGTCCCGCT
CATCTGTCGAACATGCTCAATCAGTCGCTTGGCCGGTTTCTGGCTGCTCACAGAACATATGAAGGTGTGA
CGGACGAGAACATCGGCACGCTCCATCTCAGAGAGAATCATGTTGTTGACAAACAAACACCGTTGGACAG
AGTCAGGAATGGCAAAATGCCCAGGAAAAATATACCTGTGCCAAAATGACGCGCCGACCACAAAATCTGC
ATGTGCGTCATGTGTTGTTCTATGTACATTTCTGCTTTTTGCTGCTAGGTACGAATTCGAAACTCACGGA
ATCCTCGCTATCGCTTTCTTCTTTGGCATCATTAAAGTAATTAGAGTTTCTTTCTCCAGAGTTGGCGGCT
CCTTTGGTTGTCAGGTAGCTGGTGATCTTGTGTTGCTCGTACTTTTCCTTGGAATTGTGATCGTGCTCAT
TGGATTTCCGAGGCGGCATGCGTTCATGCTTACGACTGACAGGCTCGGACATCATCTCGGAATCCAGTCC
CGAGCCGCAGCCGTCGTCATGCATGGCGCTTGAATTGGTGACCGCCACCGCCCTCTGCTGTTTGAAATTT
TTATCAAAGCTGAGATCGCTGCGCTGAAAAGGCTCCTCTGTGAGAAAGTTTTCCACCGTAAAAAGACCGT
TATGGCTGGAAACGTGCACCACCGTGTCATGCTCGGTGACGATTCGCACCGTGCACGGCAGCTTGGTCAC
CGCACAGTTCATGAGCGTTTGGTAGAGGTTCTTGAGCTGCACGTGAACGCGCATGTTTTTTACACCATGA
AAACTGACGCGCGTGTTAGCCGTGAATTCCAACTCACTCCCGCTGTTGAGAATGAATTTGATAGCCGGGG
GAGCAGAATGTACCAGAATCTGAACCGTACCGGTGGGACAAGGGGCCTTTTTGAGATTGCGCTTGACCCG
CGTGTGGGGGGAAATCCACTTAATGAGCTCGCTGACCACAGTGTGGTCCAAATCCACATGCACGGCCGAG
CTGTCGCTCTCGCGCATCAAATCCTGGCCGTGTACGCACGGAGAGCTAAACTCCATGTTAAAATCGGGCG
CGCACATGTGTATTTTTGCGGACAGGTCAGAGATGTCTTGCACATAGAACTTGGTTAAGTCCTTACTCGA
GGTCAGGTACATGAAATTGCCCAACATGGGAGTGGAGTTGTTGATTGTTTTGGCTTGAAACGACTTGTCA
GTAATGTACAGGCAGGAGCTGTTGAACGTGATTTTTGAAACGAACTGATTGCGCACGGTTTGCAGAACCA
ACGCGGGTGTGGGCAAGAAAGTGACGGTGGTATTCTCTTTGAGGGTGCGGATGACCGAGCGGAGCTGCTG
AATGGCCGACTTATAGGGCTTGAGCCGCAAAGCCAGCGTCGGGGGCTCGGGCAAACGCGCTTTCCTCTCC
ATATCTGTTAACCGCACGGGAACCCGCAGCCTTGCAAGATACTCACTGCTAGCTCCCAGATGCGTCCTCG
TCCGTGCCCAACAGTCAAATAAGCTGAAAGGCGTTAAATAATTGACTTTTATAGAGGACACACGGCAACA
CAAAAAGCGCACGCTGAAAGTAGAGCCACAGTCGCACACAGCGAGGTTGTATCACGTTTAATACAGCTCT
GCGAATCTCGAGACCAGCATTACAAGTCCCATCTAGGAGGCACAATACTTATATACTCCAACCTTACACC
GCAAGTGGTACCATTTCAACATCCTCTTCATTAAAAGATCTGGAGTCATTGAAGACTCGTAATAGAAAGG
CAGGGGGACACACTGATCCACAAACATACTGACATTAACACTGGCCATTTCCACGTCTGCCTGCAGTTCA
GCCGCCCGCTGAAAGACACAGCTGGGCACGTCCGCGCGCTGAACGGTGCCCTGAGTTATGCTTTTGGCCT
TGACCTCATCGTGATGCTCAATCCAAGCGTAATTAATGATGGGAACTTTCAGGTGCTTCTGCATCACAGT
TGGGAAATAACATTCATCGCTGGGGGGGCTGACGGGCAACAGGGTCTCTTCGTCGAAGATGCGATCCCGG
GCGGCCCAGATAGATGGCGTTACATTCCACAGGAAAGCAGTCTCCTCATCGGCGGCAATGGATAACAACT
GAGCGTTACGCACCCCGTACTCCTGCATCTCAGTTCGGAGAGTCTCCCACTGCGCCACCGGGAGCGACAG
GTGAGGCTTGCGATACAGTTCAAATATGAACTTGCCCTCCTTGTAAATGGTGCGGTCAAACCACTCACAC
GGCGGCAGTCCAGATTTACACAAGTCCACGCTGGTACGCAACGCCGCATAATACATATTTTCAAAAATTC
TCTCAATGAGGTCCCAGGACGCAAAGTATGTAAAGCCCAACCTCATTAACACCGTGTGCAGTCCCGTCAC
CCCGATATTCAGGCTCCGCATTTTGCAGATAGCCGACTCCAAGGGCCAGTCACCGGAACGAATCAAGGCG
TCTAGGCGGGCATTAGCCCAAACAACAGCCTCGGCGACCAGGGTGCGAAGCACCCGCATATCAAAGTAAC
GTCTCGTGTTCCCCAAAACCACATTGTCCCGACACAGCGCGTCCTCGTCGGTGCGCGTGAACAAACACCG
TGTAAGGTTGATTGACAGCCGCTGTAAAGGCAGGTCAGATTCTCCAAAATGGCACGATGCCATGTCTGGA
CTCAAACACGGTGGCAAGGGAATATTGCCCGTCAATACAGAATACTTGACAATGTGATGCACAAACACCA
GGGCACATTTTCCCTTCAAGGCACAAAACAACATGTTGCGCATGAATTCGCTGGCCTTCACCGTGACTTT
CGGTACCGTCGTCTCATATCGAACATATTCTTTTTCAAATGCAAATTCATTACCACACTCTGATAATTTA
CGAGACACGGTGCGCCCAAACAAGGAGTAATGGCTATCCTGAGAGCGATAGCGTTTCATGAGTACAGAAG
GGATATTGAAAGCATAATGTATCCCAATAATGTCCGTCTCTTTTAACACAAAGTTCAGAACTCGGATAGC
CGCCACGTCCCACAGATCCACAAAGATGCGCACCATGGGCCGATGAACCTCCTTTTCGCGGATCATGTCA
CAAAAGCCACCAATGCATCGAATGACACTAATGGCTTCCACGTTGAATCGGGTGACATTGATTGACAGAG
ACACTCCCCGGGTTAAATTCTCATACAGCCACTTGTGTAGAGCCAACCAGTCCACCTCACGAGAATACAA
ATCACATGAAATGAGGTAGTCATACTGGGGCAGCTCCACAAATCCAATATTGGACATGGAAAATGGGGTC
AATGACAACTGTCCATCACGACACCGCTTCACTACACTCTCCAGAACCTCACATTCGTGCCTACAATCCA
TGTGAAAACGATACACTCGAGCACACGGGCTGCTGACTATGGCCAACGTGATTGCCATAGAGATTCTGAG
AAAAATTCCCCCCAGGGATTCATCCTGACCGTAGATCTGCCGAGACACCTTATCTGTCAACACAATGGCG
CCATAAAATCCCCAACAGCCAGCCAGGTCTAGATATCGAGTGATATCTGCCAGAATTTTAGGTAGGTCTT
CGGAATGGCGCATCACAAAATCGCGTAGCGGCCCCTCGCACATAGATGAGGTATAGTTCAGGGCATTTCG
GCTTTCCCGTAACCAGTTGACCTTGAGATAGAAACGGCCGATGAGAAGGTCAGAACGGGGAATTTGTCTA
ATGAGTGCGGGACCGTATCTCATAAGCATCTGGAAAAGACGATATGCGCCTCTGATCCCGGACTGTCGAG
AAGCCGAATCGATATCGCGCCACAAGGTAGCACGATCCTCTACATGTTTCACAGGATCCGGCACTCCACA
AAAGCGAAATTTGCCCCAACGACCGTGGCAATGGCACTTTTTGCCCATAAGCAGCTGCACAGTGTTCATG
GCCGGCATGTGTTGCACCAGAGAAGACGATGCATCTGGCCTGCATGATGCGGCGGTACCCTGATCGGCAA
GCGACCAACATGCATGAACACCGACTTGAGGTTGTTGTTGTGGCTGCTGCTGTGGTTGTTGCTGTTCTGC
ATCAGGCGACGATGTAGCCACTTCCATGGCCTCCACACCATTCTCCTCCGTACCACCATCACCACCCTCG
GATCCCTCCTGCATGACCGCCTCGAGCCCGCCGGCGCCGGTGTTCCTCAAAGACGCCTGAGCCATAACGA
CATTCACCCGCTACTAGACAAACTCTATGAACTCTCCGAGTTCCACGTTGAAGTGTTCCAAACGCACCGT
GGATAATTTAACCTCTTGGTGGGTTAAAACGGAGGTGTGAATGTCATCAGCAAGACACCACCCCAGTTTT
TGAATGACCCCAGTACATAAAGAGATTTGTCGTGGCCTGGTGATTCTTTTATTTACAAAACTGCACCGCT
CCGCAATGAATTTATGGCGCACCAAGTCCGTTAGGGTGTGCCGATTAGATATACTCGACGTGGCCACATA
AATCGCCACCTTAGTTTCCAAAACCTCGTAGTCGTACACCATGATTAAATACACATTTTGCAGTCTTCCC
TGAGTTTCCTCCAAAGTCATATACATGTCCTTCGGAATCCATAACGAAAAGATCTCTGTCTTTAGCGTGT
TATAAAGGTAGCCGCTGAGCACGCAAGTGAGTAACGACGTAATGCCCAATGACACCGACTTTACACAGCC
AATGGTGCGCAGGCGACGATGCAGAACCTTACTGCCCATGTCCAACCAGGCCAAAGCGGCCTTTGCAGGT
CCCGAAGTGTAGATTCCCTCCAGCTGACACTTGGCAGCCATAGACACGTTGGTAGCTTTGATGGCCATGA
GATAGAGGCTAATGTAGAGATAGCGCGGCGATTCGGCGCCCGTCTCCATGCGAAACATGAGCGAACCGGG
ATGAACCTCGAATTCCACGAGTCCTTCGGGCACGAAAAAGCGAGACGTAATGGCCTGATGATCCGCCTCA
TACATGTAACGCACCGCTAGTGTATTTACTTCCCGCTTCAGCTTGACAGCGAGGACGAGTTCGTTATCTT
CGTCATTTGGATCCCGCGGTCGCTTGGCGATCTCCCGCGCGTCCATGATGCGAAAACGCACAGTCGACTT
TCAGGTGATTCTCAATGAGCTAAAACAGAAATCAACGGAGATTCAGGGCGTGTTAAATACCTTAAGCCAA
ATAGAGATCGGCGCACTGGATGTGGAGACAGTGAATGCAACTAAAATACAACAGTTTCTGCAGCTTATAC
CGCAAGAAGGATACCATTTCACGTTTATTCAGCAAAATGTGGTTTACTACATACTGAGTCACAGCACGTT
GCAAACGTCCCGCGATTCCCTCAGCTCCGCTCAAGAATTACTCAAAGAGTTGCAGAAACATCATCAACGC
CATGCCATAACCAGTCCGTGCGAATACCTAAACAACCAAACCACGCTCACCCACCTGCAAACTTTTATGG
ATAAAATGCAAGATCTTCAAAAGCTCTTTGATACCAATCAATTTCTAGCAGCCACCGTCCCAGACCGCAA
AAATCAAAAACCACGAGATATCAGTGATAACGGAACCCAATATCTCATACGAAGCGTGTTTACACAGATC
GAAGAAGCCACAGAACATATACGACCTTTCAGTAACTGCCGCCTAGTGGCAGAACTTATAGACCTGCTTT
ATCACAACACACTCCGATGGGCCATGGGACTCATGCAATACCACGCTTTTATAGAAAAGCACGATCAGGA
ACTAGATATCATTCTGAAAATGCATTTCTTCTACAAATACTACAAAGGTGTCAACAGCGAGCTAAACACC
GAATTCCAGACATTCATCACTAGCGACAAGCGAAATCTCGGACCCTTCATGGTGTCTGATGCAGATGGAG
ATCAGCAAGCTGGAGCAGAACACATTAGAGATCTAAGCTTCAAGGTATTCAACGCCAACCTAAATGACCG
CGACACGACAGGACTAGCATTCCCCATATTGCTAACCACATTATCGGTTCTGAACCACATGGCGGTACTT
AATCTATTCTATCATCCAGGATTAGTTTTTAGGCTTCTCAGCGAGGAGTCAACACCAAGTGCTAGTGAAA
TGCAACGTCTAGATCTCATAGCACAAATGTGTAATCAGGTTAGCAACGAGTTTTTTCGCACAATTACTAA
AAAACCTGTCAAACTCCGAGACCTAATGATACGTATACGAAAATTTACATCCTTGGGATTGAATCGCCAA
ACCTCCAGGACATACGCCCAAATGGCACTGCTTCAACCTAGCCGAACGACACCTAAAAAAGGCAGCGAGA
TGTGGTTCGAAATTCGACAACAACTTATCGTTGCGATTTACAATACCTATGTATTTTTTATGTGTTTGTG
GGTTTACAGCCCAACGTTTCTCTTCATCCATCGACGGAAGATCATTCTCGAACAACAAAGATCCACACTC
GTAGGATCGCGCCGCGAACTTCAATTTATCTGGGACAACGTAACTAACAACATTCAACACGATTTTTATG
TAATGTTCACTGAAGACGAATTCAACGTTACTACCAAAGGGGCCACGGAGCTGGAAAAGGATTACCTTTA
TCGCGACCTACTGAACAAGTGGGGTGACATTCTCTTCGTAATGAAGCCCAAACTCACGCCCGACGCTCAA
TCCCCTTCACTAGATAACGTAACCACCGCAGACGTAATTAAACGTTGCGCCATGATTAATTTATCCGAAG
TTAATGTACCTTACGAGACCCTGCTACCTCTCACTCATCACCCCAGCTTCCTTGACACATTTGTTAATTT
AGTTATCGTGCCTGAATTTTCGCAAATTCTTACAGTCCCTCATAACCAGTTCCTCACTATGGGATCTCCC
CGTTTGTTACGTTTGGCTCAGGCCTGCCGCCTTTTGGCACCAGACCAGATTGCATTGTATAATAAATTAG
TTTCCCTTTATAACTTAACTACCTTCGTTTCAGAAATTGACGCCGGAGTATTTCGCACCATCTATAATCT
AACACTGGAAACTGCCGCTTTACTGGAAAACCTTTGCGGCGAACCAGTGAGTCCAGAACTGGATCTACTG
GTCGAACTAATGGCACAATCGCTGTCCCACAACTTACAAACCACAGTGAACCCCCTCATCGAAGAAGTGA
TCCAAAACAACAGCACCAGCGTTGCCAGATATCTAGAACACACTAATTTATGTTACTCATTTGCACATAC
CATAGGCCAACTCTCTACAGACATGAGTACTGTCGAGCTCACTCTTCAGTCCAAAACACTTGCAAAACTC
AGCATCACTCAATTTCTAAAAATGGTACAAGCCCTCATCCAAAAAGATCAACAACTGTCAGACAACTTTC
ACAGGATCCACGATCGACTACAGCAGATTAAACAGCGGATGAAACAAATTACAGAAGATGTTATCCAATT
GAATGAGTATTCAAAGAATCACCCCCTGGCGGTCGACGTTGTAAAGTGTCTACGAAAGGCCGCACGGCAG
CTGAAGAGTTTAGAGGAGCGGTTGATTTTAATTATGGAACAGACTCAAAAATCCAACAAACTCATCATTA
ACTCTCTGAAACGCATCGAGAAAACCTGTATGGTGCTGAGTAGCAAGAATATCGAGGAACACGGCATACG
ATACTGTATCGCAGAATCTCGGGGCCTGCTGCGCACGCATCGGTCCGTATCCGCCATACCCCCTTCGGCC
GTGGATTACCTGCCAGACAACGCGGAGTCGCAGTTACGCGCCTTTCTGAAGGGGTTCCGGGAAGCCGGCG
TGGAACACAGTCCGCTTCAGATGAGCGGCAACACGGATATACAGCAACAAATCCCCATTCCCGAAGTCTT
TACAAACCGTTATGAACCATCCAACCAAACAAATGACCTATTAAACTGGTATATTACGTCAAAAGATCAG
GCGGAAAACGACATCTTGACTTCAATCTACCCAGAGGCCCGGCATGAGTAATTATCCAACGAGTGTGAAT
CATGAAAATCTATCCAGCGCGCTTCGATCAAACCCACAGCCGATTCGGGCCACGGGCGGGGAGCCAATGT
GTTTCCAACTGTTTTATGTATCTACACGCCCTGCATCTGCACGGTGCGCACACGACGCTCAGTAAGGACA
CCTTGGACTTGATATTGACGGAGGGCGCTCAGCTGGACAGCTTGGTGGAAACCATCTTACAGCAAAAGCG
CCCGGGTGAGAAACTCCCTGCCTTTCGTCTAGGTGAAGAGATTCCCAACATCATCACCAGCAGCTTTGGA
AAGACCGCCCATGCTCTCTCACGACCGTTCAACGGGACCGCGGAGACCCGGGACCTCGATGGCTACACTT
GCCTCGGCATTTTCGACTTTCTCATGTACGCGTATCAAAAGACCAGGCCCGTGTACATCCTAGTGACTGT
GAACGCTCTAGCCCGCGCGGTGATTCTTCTCGATCACGACATTTTCGTGTTTGACCCTCACGCGTCTGAA
CGGTCTCGCTATGCCGCGGTGTACCAGTGCGACTCCCTCTATGATGTGGTCATGCTCCTCACCTACTTCG
GCGCGCGCCTGGGAGATTTTTATTATGACGCGTTGTTTGTGTACATGCTTGACCTGTCCATCCACCCGGT
ACCAGAAGCGGACATTAACGGCGTCATTATCTCGTCGTTTCGAGACCCAGACATCGCGTTGCCCGCGTCC
AGCGCACCACCAGGATCTCCCGTTCAGACGATCCCGAGTCTACCGCCTCCAGAATCCACACCCAAGAAAA
CACCAGAAAAAAGAAAATCCAGCTCCAGCGCTTCCCACGGCGGCAAAAAGAAGGCCGCGGAGTTCAAAGA
CCCGGGTTCCTCCTCGTCTCGTGTGTCTACGACCGCCCCTTATAATTGTTTAGAAGCCTTACCCGCCCTG
ACCCGCTACGAACGTCTAATTAAACAAGCCGAAAAGGAAATCCAAAATATCACTATCAAGGCCCCACCAA
CAGCTGGATGGATATTGTTTTCTAGTTCTGGAATGCCGTTTGACGAAGCGTTCCTTACAGACCGGATGGA
ACAACTTGTCATGTCCAGCATCGAACACGCCTCTTGTCTCCACACCCGATGGCGTCCAACAACTCCTATG
TATCAACAAGTGCGGCAACTTCGAGGATTTTCGGAGACTATTGATCGATTCTTGACTCTTTGGCTGCAAA
ATGACCTTCACTTACTGGACATGTACGAAGCCCTCAAAAATGTGAATACGTCGTCTCTAACCGTGTTACA
GAGAGCCATGCTAGACAAACTGCGAGCCGTGTTCGCTCAATACAGCTCCAGCCAAGGTCCAAAAGTGGTC
CAGTGGGTTAAGGATATTCTAAAGGCTACAGAGAAAGTCAACTATACTCACCTTCCCATTCGGTTAATGG
AATATGTTGAAGAACACCCGCTCGACATCGACGAAACCTTCGTGTGCCTGAAGCAACAAGATTTTTCGAC
AATTGTGAACGCCGTCAACAGCCGCCGACAGATCACCACTCAACAGCAAGAACAGGTCCAGCAGGCGCTG
CAAAAACTGTCAGCCGCTATCTACGGAATAGATAGTCGTTATCTGGACAGAGTTTCGTTCGACGACAAGG
AAACAAAAGACACTCTATCGAAACTCGACAATCAATCACGCACAACGCTATTGCAAAGGGGTAACACCAA
AATGAATGAGCTGAAAGACGATCTAAAGCGTCAAATTAGCGACCTGTTGGAGCGCAAGCACAACCAGATC
ATCAGCGGCACGTTGCCTGTGCAAGACATGCAAGCTCTGCAGCGGCGACTGGAACAAGCTGTCAACTTGG
CACAAGAAATGTCGGAGCTACGTCTCTGCGATGTAAATTTTACGATACCTTTCAGAGAACTTTCCAATCA
ACTGGATTACCTAATCACGGGACAAGCGTCCTCGTCGCACGCTATGTCCTTCTCCGATGAGCTGATGCAG
CTAAGATCGCAATTTACCTACGCCACCCAGACTAAAGAAGATACCGAAAGTAAAATTCATGACCTGATGG
TTCACATAGAAGATACCGTGCAAAACCTCACGAGCCGCAGCTCCAACATCACCATGGCCATGATCCAGGA
ACAACTGAGCGAGCTACAGCAACTCGGAGGCGGCAACATGCCGGACATAGCAAAACGTCTGGAAAAGGTG
CAAAAGACATTACATGGGCTGTATCAAGAGGAACAAGCGACCAGAATTTTTGTCCATGGCCTGAAATACG
AAAACTTACCGAACGATCAGACGATGAAGCGATACACCCGTCTCTCGGAGTTGCTACGCGACGATGACAA
CTTGCACGAAGTGTTCATTGAGAAGATCCTGGACATTTTCAACACCATACTGGAGCGGTTATTTGACAAG
ACGTTCCCTAAAGCACAAGCATTTGACATGATCAACGCACTCATTAATCAGATTCCCCATGCATCTACCA
TCATTAAAGACCTCCATACCGCTAATGCGGCAATCAGCCAACTTTCCAAACAGCTAGAGGCCCTAAGCAA
AGTCCCTCCGGACAAACGCCTAAATGCACTCACCGAGCTCGTACAGTACTTTGTCTCGAACGGCAAAGTT
TTTAGTCACCTGATGAGCATGCAAGTAGGCAAAAACACCCTGCCGACACTGTATGAGAATTTGAAGATGG
AACTGGAAGACAAGCATAAACAACAAGCAGAAAACAAGTGGCTGCAAGATGCGAAAAAACTGACCGTGAC
GTCGGCCGAAATGGTTCACCAATTCATGCAGACGGCCCCCAGCGCCACGGCCGCCGAGCTAGCCCGGCCC
GAACTGAGCGCCAAACTGCAGGCGTTCCTAGAACAGGAAGCGAAGAAACAAGAAGAAGAACGCAAAAATG
TTTTCAAAGAACGACAGGGGATGGTGACCTCTGAACTCGCTCGTATCACCGATGCGATCAAGGCCCAAAC
CCTATCGATCATACCCAACCTGAAACTGGAAAGTCTTCAAGACGTGATCGCCTCATTGGGCTCGGGAGCC
CGAGACATCTTGGAGAAGTTTGACCGCAGTCTGCTGGCTACACTTTCCAATCTGGTGAAACTGATGGACG
AACGCGTCTCCTTATGTATCCAAGACGTCTTAACAGGTCAGGATACGCACTATCAACAATATCAGGAAGA
CGCCAGGGCAATGCGCCAAGGACTGACGTACGTAGGGACTATGATGAGGAGCCAGCTGTCTCAAGAAACC
CTAAGAACATTATCCAATCTGGTTCTACAATCCATGTTTGTAGAAAAGTGCCAACTGCGCGATGCTATGA
CGGTGTTTTCCAACAGCGACTATCTCGAAGACTACCAACGCTACCGGGCCGGACAGCGGCAGCTGGAACT
GCAGGTCCAAGAAGCCAGGATGGAGTTGCACCGTCAGGCCACCACGGCAGAACGAGCGATACACCAACCT
AACGCGCGCGTGGATGCCAAGAATCTAACGGTTGGCAAAGACTTGGCAGAGAAGTTGGACCTCGAATCCG
CGGGCCCTTTCCAGCGATCCGTGTTTGCCACTGTGCTGACTCAGCAACTTGAAACGCACAAAAAAACCCT
GAAGGACGAAACGGAGCTTATGAACACTAAGCTCAAGTCTGAAAATGAATTGAGGCAAGCCAAGATGACG
TCCCTATCGGAACAATGGAGTGACTTGGTAACGCGGCAGAAGATGGACGCTATGGAGGTCGCCACTCCAG
ACGCCAAACATCTGATCCTGAACCCCGTGGCCGCCTTAACCGAGCTCTTGGCCAAAGCCTCCACGCAGAT
GTCGTATCTGGACGCCGAAAAGACGTTCGCGTGGGCCTTGCTGTTTTTACACGAAGCTAAAAATCAAATT
GAAAATCATCCCGGACACCCTTGTTACGCGCAACTCCAGAATTTTCCCGTTCTTATCCAACAAGCCCAGG
GCAGACTGGACACGGTGCGCGTTCACGTGAATAACAACGCGTCATGCGAAAACTTTGTAGCGCAGCATGA
ATCTGGAGGCGCGATCACGGACAGGGAGACCATTATAACGGTAGAGACTGTGTGGGCTACCCTCGAACCC
AAACGTATCGCCGGAGGAGAAGCTCGGTACCACAAAGTCCAAGAATTGCTGCTCCGTATGAAACAATCGC
TCTCAGATGTAGAACTGCAGGACACCCTAGCCACAGAATACTATCAACTCTTGAGCTCTATCCAAACATT
TGGCTACAGCCTGGACTTTAATGTGCAATTACAAAAGATTAGAGACTTAAAAGCACGTTTTAATGAATTA
ATCAAACAACAGCACCTGAATACGTCTGAAGAAGTGCCTTTCCCCATGCCTCCGATTCCAGGGAACGACA
TTACCGTAGCTTCACCTCTGTCTTTCGCAAAAGGCTTAGCCGCCCTGGAAAGATATGTGCTAGCCGGGTA
TCAGTACCTAACGGAGTGCATCAACCGCCAACCGCTTATCTGTCAGCGAATAGACGACATTCCGGCTGTC
TTGCCACCCACTGACATCGATCACAAAAAAGCGGCGTTAGACCGCTTGAAACGTCTGAACTTTAGTAAAA
AGAATGACACGTACTACGAAGTGATTGATGCGTTCGGCCTCCATCAGCTCATGTCACGAACAGGCACCCC
CTTGCACTACCTGTTAAGCTATGGCAACGTGTTGTTCAAGTATCTGGCCCTGCATCATGACGAAAAACAC
TTGGCGAAAAAATTTGCCCAAGCGAAAAATGTAGTCACAGGCAGATACAAAGTGGTCACTGTGAATGTAG
CCGTAGCCCAGACCATCAAATCTTTCTGGACCCAGATATCCCAATATGACCTAAAACCCCTGTTATCGGG
CCAACCGTTACTGGGTTTAGGAGAAACAAACAGTCTTGTGAATTTGAAAATTTTTATTTACATCGTTGTT
TCAGCGTGGAACTTGCAGCTCGACGTGTCACAAGATATCAGCGGGCCAGTCGTTCGTATTCCCATTCAGG
ACCTCTGCATCACCATCACCACCTTTTATCCAGAATACATCTATGGCATTGTGAAACACCCCATCCAAAA
CACCCTATCCTCCCTTGTGCGTGCCCTAAAGAAGGATATCGTTCAAGAGGCCATTAACAATGTGATCCAA
ATGCCACCAACGTATAACGCTGACGAAATCAAAGGATTTTGCGTGAATCCCAAAATTTGGTCATCGGTGA
ATTTAAGCCGCGTCTTGTGGGACCACAACCTGGTACGACAGATTTGTGCGGTGGGCCCCCGCAAAAACGG
CAACGGAAAACTTTGGCAGTATGCGGTAGCTATCCTTATCTTCCCGCAAGATCTGTTACAATGCCTCTGG
CTAGAATTGAGGCCTAAATTTGCGGAAGAGTTTGCGACCATGTTTGATTTTTTCCAAACCCTGTTTATGC
TTTTTACTCACGAGTACGACATCGCCCGTGAGTCTAACACCAACACACATCTGAACACTGGAGAACCCAT
TATGCAGACCATTAGCATCCGACACAAAGAATACACAGAAAAGAGTTTGTTAGACATTTTTATTGAGACT
GAAACCGCCCTGGATTACGCGTTGGGATCCTGGGTGTTCGGCGTTCCGGTGTGCTGCGCCATCCACGTAG
CAGACATTCTAGGCGGCAATCGATTACTGTTGGCACGTCATCTAGAATATACGAGTCGCGATCCAGATTT
TCTCCACGTTCAGAGAGCTAAAGATCTGAATCTGAATTACCTGGTAAGCCAAACGTGGACAAACACCCCG
CTGGAACAATGTTGGTTCCAAGCTCAAATTCAACGCATTCGAGAGCACCTCAGAACCCCATTACAACTCG
ATTTTATTCCCCTGATAATCTACAATGCCCATGACAGAACCATCCACTCTATTCTCCGTCCCCCGACCAC
CGCCGAGCGAGACGTGTCTCGCATTATAGTAGAAAACCCCTTCCCCACCGTACCCTTGATAGACGTACCC
GAGTCCGACTTGATATCTTTTACCCGTGTTCCCATTAATACGGACTTTCTCCGAGAAGACCCGCCTCCCG
TATCCCGTCCCCGAAGTCACCGCAGCACCGCTAGCGGCGTCAGTAGAGGCAGCAAAAGCAAACCATCTAA
AGTTACACAAGGCGGCGCTGCAGCCTCAAAGTTGCCGTCATCGTCGTCGTCGTCCTCTTCTGAAAGAGCT
CGAGTGCACACTGTAGGTTCATCCGTAGACGTCCCCGAAGTAGTATCCGAAGGCGAAACAACATCGGGTG
ATGAAACAGAGGGAGAAGACTTTACCCATTTACCTTCAGAGGAAGAACAGCAATCGCTACCCTCCACACG
AACCTTTGTGGAGCCGGTGTTCCGTCAGAGACCTCTGCAAACCATCGTTCGCAGGGAAGATGTGACCACC
GTGTCCCCTAGCGCCGCCAGTTCTAGTTTTAACAATCCCCCCATCACCACACTCACACAGAATGTTATTA
GTGCCATTCAAATCTTGTCATCGGTACGCGTCGACCTGAGATCAATGGCACGCTCAGTGAATGAAACCAT
CAACCGACTACGGTTCCTTTATTTATTATAAACAGGGCCCAAGTAGGATGAGAAGGCAAAAACAAAATGA
AAAAGAAAACAGCAACATATACAAAAACCACGGCTAACGACGAGTTCTGGCTACCGCCAACATGCGCAAC
AGGTCCAGTTTGAACGCATATTTGTCTGTGAAATAGCTGGACATGCGAACGTATTTAGCCAGCATGGTGT
TCGTCACGGGGTGTTCCATGCTCTCCTGCGGCAAATCCAGCACGTTGGTGCACACGTGCCGCCGCTTGTC
TTCATCTCTTTTCACGGTGGGACCGGTGCCGCTCGAGCTAGACATGACTGCCGTGACAGGCCGTCTGTTT
CACCAAGGTGCAACCCCGACAGAGCGTGGCGCAGTTCTCGAGCTCCAGGCAGCTGTCTCGATACTCTCCG
GACTGGCAGCGCGAGCACAAGAGTCCGTGCCCGTGCCACGTGAGCCGCAGCAACCGTGGGATGTTGACGG
AGCGCACCACCACGGTGGAGTCGCACGTCCGCGCCGAGCAGGGCAAGATAATGTCAAACGTCACGACGTG
ATCGTACACCGCACACGCGGCGTTGAGGCCCAACACCGCCTTCCAGCCGACCCGCAGGCAGCGATGCCCA
TAAATGGTCTCAGACACCACCTCGTAAACACGTTCTTTAATGACACGCTGACTTCCGCAAAGAGAGCAGT
GCACGAGTTCGGCGTTGGTATTGAAAATGACACTCTTTTCCTGGCGGTCTCTATAATAGAACATGGAGTT
CAAGGGAAAGTTCTGCTCACACTGCAGCTTCTCTTTGCCCAGGTTGAGACAGTGTCCGCATTGACGACAC
ACCACGGCAATCAGCGACCTGGAGTCTAGATGGCGCTCACACTTCAGGCGACATAAGCACCAGAGCGGGA
GCTCGATGACACTGCCGATCAAGCCTCCACGCAGCGCCACCGCCAGTCCGTGCATGACAATCTTGGTAGG
TTCTAGCGGTCGCGATTGTTTGTGAGCGCGAACCTCGTCATTGAGCCCCAGAGCTCGCAGCGGTACCAGG
TACCGCGGACAGGTGTCACAGAAAGATTGTATGGCCTGTCGAGCCATGACGTATAGTGGGTTGCCGCAAG
GCACGGGTCCGGAGTGGCGGCGCAGCGCTGCCACGAGCGCTTCGAGCTGCGCCGAGCGCGACTTGCGATG
CCGCGCCCACTCATTACGATGGTACACAGCCAAATCGGCGCGGCCGTCGAACCTTTTGGCACGCAACAGG
GAAAGACAGGGAGAACTGGTTTGGTTGAGCACAGGAAGCCGCAGGTCCACCCCGAAGAGAAAGCGATGAA
AATCCCCTAAGGTAGATGAGGTCATCCCATCCAGCAAGGCGCTGAGCTTTTCAGCGGGATACTGTTGCAA
ACGAATGTACACATAGTCCGCATCGTAGCGTTCGAAACGCAAGAAAGCGACAGTCCTCGAAACGCCGTGA
AAACAATTCATGCTGTACACGTAGGCCAGGAACATAAAGTAGGGCTTAGTCATCACCATGCGCTGAAAGA
ACATGGTGACCGCCTCTCGCTCCGCAGGTGCACATGCCAGCCATTCGTGCATAAAGCGCTGGTAGAAGCG
ATCCCCGAGCTCGCGGTTTAGAAATCGCTTGTCGGTGACAAAGAGTTGCAGGGCGCAAATTTGCTCCTCA
GTCTGCCAGGCGCCACGGCCTATGACCATCTGCACGTGAAAATGGTCATCGTGCGCACACAGAGGAGCAA
AAAGCCTCCAGAGCGCGCGATGAAAGTCACGAGACATATCGGTAGATGAGAAACAGCAGGACTCCCATCA
CCACTCCAATGGTGAGGTAGCGTAGGTCCACACGAAACGAGGAGGCCCACCGCATGTGCGCCAGCGAGCG
CACCCCTTGCGCCGCACTGATACGCGGCTCCTCCTCTTGCCCGCTGCCACGGCCGCCACTACAGCAGCTA
GGTCCCGCCGTCCTGCAGCGACATATGCCATAGAAGCCACCTGGCGGAGGCGGAGGAGGTGTGGGCGGTG
GAAAGGGCGGCGGAGCGATCGTCATTCGCGGCGAGTGCAGCCGCTTGCGGCTGTTGCTGTTGCTGTGGTG
GTGTCGCAACGCCGCCAGACGGGATCGAATGACGGCCCCGTTGGCCGCCGCCTTTTTGGCACAGAGTTCC
TTTAGAAGATTCTCGTATTCGGCCTCGTTCTCGGGTCCGAAAGCGATGAGTTCGATATTGAAGACAGAAG
GAGAGTTAGACTTGCGCACCACGCACTTGGTGAGCACCCCGTAGGCCGAGGGCTTGATCTCCTCAATGTC
CTTGAGAGTCACAATGAGCGAGTCGTTGACCTTGAGCACGTTGAACTCGCCGACGTGCCTAGACGAGACG
AGTTTCAACGGCGCTCGGACAAAACAGCAGAGAGACACGGCACAGCCGGTGTTTTTAAAAATGAAGCACG
GCACGTGATCTGTGCGACTTTCCCAATAGCTCAGCAGATACTCAACGCAATAAACCGTATCGGTCTTTAA
CATAGCATCACACACAGAGTAATTGGGGTTTTTGCAGATGAGCCCTGCGTCAGTCACACGCAACTCGGTG
GGTCCCAGTTTCAAAATCCGGCGCGTGGCCGAAACGAGATCGTGATGAAGCCCCTTACTGATTTCCATGG
CGCGCGCGTTGTGTACATGCGTTTTATTTACCCGCTGATTCCTCTTTTCCCTCCAATATCCCGTTAATGT
CCATGAGCTTGTTGACGATAGCCGTTAATAGTTTCGTCTTTTCGTTCAGAATCTGCGCATGATTACAAGA
GGAACACTCCCCGTGCACGTACTTGAGAAACGCCGCGTACTTTTGGCCCGCGTTGATGAAATTTAACCTC
GCGTCCAGTGAGGGCAACATCAGTTCATACACGCGCGGCAGCATCGGCTCGAAGGAAACCTCCAGCTCGT
CCTCTGGGTCCAGAGTCCCATCCTCGTCATCATCGGGATCCTCCCCGTGTACCACCCGCGCCGAGCGAAA
CGACGCCATAGATAGATCGCTAGCCCCCTAGCCTCCCTTCGTCAACATGAATCACCACCCCGCTTCCCGC
AATTACGCTTACACCGGCTGGGAATTAGATCTGACACAGCCGCTCAACGAAATTACGAATGAACTGTTAT
GGCACGCGCACCCTCGCCAAGTACCTGAAGCCGCCGCTGTAGCAGCGGCAGCAGCTGCTGCTACCGCTAA
CGTTGCTGCTGGCACGTCGCAAACTGGATCGATCACAGCTGGTAGCGGAGGAGGGGACCGTGCTAGCAAC
AATCCCTTCCTCTTCACCCAGTCCCAATGTACCGACCAGTTGTTCGGCGGCCTCGGCAGCGGCCAGTTCT
GCGACCTAGACTCGGAACTGGCCACTTTTGAATTCTCCGACACAGAACGACTCAAGAAGCTATGTACCCC
GCTAAATATCGACACGCGATGCAACCTCTGCGCCATCATCACCATCTGCCTGAAGCAAGACCCCGATCAA
GCGTGGTTGCTCGATTACAGTCTACTGTGCTTTAAATGCAGTTCGGCTCCACGCACCGCCCTCAGCCTAC
TGATCGTCATGTCCGAACTGACCCATTTGTTGCGTCAACACTTCCCGGACCTGCACATTGACCAACTTTT
TCGACAACACGTGTTAACGGTGTTTGATTTTCATCTGCACTTCTTCATCAACCGCTGTTTCGAGAAGCAG
CTTGGTGATGCAGTAGAAAATGAAAACATAACTTTGAGTCACGTGGCCGTGGTGAAAGCCTTAGTCATGG
GCGACGAGATGGTGCCGTACGCCAAACACCGCTGTTTCAGCCACCACAAGCAGAAGATTGTAGTCAAAAT
CCCCGAGGCCCCCAAACAATTGTTGCAAACATTCACAGAACACAGCACACCGACTCCCGAACGCTTCACC
TACCTATTGTTTTATATGTGGGCGGGTACCGGAGTCATGGCAACCACGGGACTTTCAGAGCTCACGCAGA
GCAAGCATCACTTGCTCGATAGCGTGGCGGACGCTGATGATCCAGAGATTAACAAAGACGTCGGCCCCAT
CTACCTCTCCCCCGTCCCCGTGTTTCAGACGAAAAACCAGACCAACACCGTGTGTTTGCTGTGCGAACTC
ATGGCTTGTTCACACTACGACAATCTGGTGCTGCGCAACCTGTACGACCGCATCACCCTGTACTGCGAAA
ACAACGTGAAAATGGTGGATCGGATTCAACTAGCGCTGGCAGACATGATGCGGGAGTGTGCGGTGCCCAT
GCATTCCCAGTTCGAGGACATATCGCGCTACGCCCGTCTCCCACCCCCTGCAAACTATCTCTCCGAATAC
CCCGTGCGCCCAGATCCCATCGTTTGCATTATTTTGCGACAGGCAGGTGTAACCGGCATCTACAAGCATT
TTTTCTGCGATCCGCAATGCGCAGGCAATATCCGCATCACCCGCGAAGAGGTTCTGTTCGGAAGACTCCA
TCTGGAACACTTGACTGAAGTGAAACTCGCGATTTGCCACGACAATTACTATATAAGCCAGCTGCCCAGA
CGCGTGTGGCTCTACATTACCATTTTTAAAGCCTTCCAGATTACAAAACGGAGCTACAAATCCAAAACCC
AGCTGTCAGATTTTATGCGCGAATTCACGCAGCTCCTGGAAGCTTGCGAAATAAAACTAGTAGATCCAGC
CTTTGTGGTCGACAAATATGTTTAATGGCGTGCGATCCACGGAGCGGCGGTCCGCTCTACGGTCGCTGAC
TCGCAAGCGGCGGCCGCGACGCGGCAGTCTTCTGTCCCCCCCTAATCAGAAAACAACAGCCTCATCGCCC
TCGGGAATCGCAACACCCCGACCACGGCTGACGCTGCACGAGTTACACGACATTTTCCAAGAACACCCCG
ACCTCGAAATAAAGTACCTAAACATGATGAAAATGGCCATCACGGGCAAAGAATCCATTTGCCTGCCCTT
TAATTTTCATTCCCACCGGCAACACACGTGCTTGGACATTTCGCCCTACGGTAACGAGCAAATCTCCAAG
ATTGCCTGTACATCGTGTAGCGAAAACCAAGTGTTCCCCACCGCTTCAGACGCTATGGTCGCATTCATTA
ACCAGACTTCAAACATTATGAAGAATAGAAATTTTTATTATGGGTTCTGTAAAAGCAGCGAACTGCTGCG
AATGTCTACGAACCAGCCGGCCATTTTCCAAATCTATTACATCATCCACGCCTCGAACCACGACATCGTT
CCGTTCATGTCTACCGACCGCGATCGGCTGCACATGCACATCATTTTCGAGAACCCCGACGTCCACATTC
CGTGCGAATGCGTGTCGCAGATGCTGCTGGCGGCGCGCGACGATTACCACATCACCCTCGACATCGTCAA
AGGCCACGTGGTCATCAGCGTGCTGTGCCAAACCCTGACCCTCAGCAGCGTGAAGATCGATGTGACCGTT
CTGCAACGCAAGATCGATGAAATGGACATCCCGAACGACGTCAGCGAGTCTTTCGAGCGCTACAAGGACC
TCCTGAACGAACTCTGCCATGTCAACAATACTCGCTCGCCTTAACGCAATATGGCAGGAAGGAGGGCTCC
AGATAGATGCGATGCGGTAAAATGCCTAGCAAAAACTTGTCCTTTCTTAGTGTCTGGGGAGGAAACACGG
GGGAGAGAACATTGGTTACAGATTTAATGACCTGATCGAAATACTTATCGGCATGAATCGGCACCCCGTG
CTCGCGCACGTAGGTGGGATCCTCCGCGATCTCGTAATTGCGCACCCCGCTACTGCGACCGTCAGCGGGC
GCTGTGAGCACGTAAAACACACGGTCACCCACCACCGGCAGTTCCTCCGAGCGGGCCGCTAATCGCTTAA
TGACCGCGATGTGTGGCAAGTTGGATTGCTTGTACAGCGAAACGTCTTTCGACAAGACAGAGGAAAGAAC
TAGCTCTTCAACTCGCGCTCGAGACGTATAAAGCTCGTCCCGAGCCTGGGACAGGCGCTGTATAACGCGC
CCAAATCCCGGAGGCACGCCCTGCAGCTTGAGCTCGTCTAAAGTCAAGCGCGAGAGCTGAACCGCCGCCC
GAGAAACTTCCGGATCATCAAAAAGGAGCTGGATAATGTCACGTGTGACATTCTTAACGAATTCGCACGA
CGTTTTCCGCACCAGATCCACTCCCTTCATGCTGAGCTCCGTCTCCCCCACTATCTTACCAATATATCGT
TTTTTGCAAATCATCATGAGGGACCCAAACACTTTTTCGAACTCTAACTTGATGGGATCCACAAAGAGAC
ACTGGGTGATATAATGGGCCAAACTGGGACCGCGGTCGATTAGAGCCGCGGCCGTGACACCGCGATAGCA
CACGAAGACGCTATCGGTGTCTCCATATATCACCTTCACTGCCACCGGATCCCCCGAATAATCCTCCCTA
TTAAAAAAATTGTGTAAAAAGCACGGCTCCGCAAAATTTTCTTCCACAAACTGCGATGTGCGCATTAGCA
TATCGCGACCTATGCGGGTGATACTGGCGGCAATGGGCAGACAGGGCATCATGCCGTTCACCACACCGGT
GAAGCCGTAGAAAGCGTTGCAGGTGACCTTGAGCGCCAGCTGCTCCTTATCCAGCAGCATGCGCTTCACG
GGATCGTGACAGCTCTTCATGGTCTCGCGAACCGCTCGCCGCTGCGAAACCCATTTTGTCAGCAGCTCGG
ACAGCACAGAGTTGCGCACGGTGTTCTTGACAAAGCGGTACGACAGCCCGCTCTCCAGCTCCACCGTGAG
CACATCGCTCTCCGGCGGAGACTCGCCCCCAGGTGCCACAAACGTGGAGTAGCAGAGATTATGTGCCATG
ATAATTGACGGATATAGGCTGGCAAAGTCAAACACCACCACGGGATCGCTGTAATACCCCACCTCGGGCT
CAAACACCGTGGCACCTTGATAGGAAACATCAGTGGGCTCCGAAGAATTGTCTGCCCCCTTGTGATTGGG
CATTACAAAATCCCGACAGGCACACTCATCTAGCAGAGACGTATAAATGCGAATCTGCTGTCCATCAAAA
ATAACACGGCGCATAGGGATTCTCGCCAACCGCGCGATGGCCCCCGCCTCGTAGTGAAAATTGATGGTGT
TGAACAAGTCCTTGACAAGTACAGCGTCCTGCACACAATACTTGCCCACCTGCGCCCGTCCCTCGCACCC
AGAAATGAATTTGACGGGAATGTCCTTGTACGACATGTCTTCTTTTTGTTGTTTCAGATACAACTCGGCC
ATGGTGTTGAGCTTGTAATTGGGCGAGCTGGTCTTGGCCATGCACACGGGATACATGTCAATCACCACAG
ACCCCGAGATAAACACTTTAGTGGTGGTGGTAGTGACGAACTTCTTAAGAGGAGAGTACATGCTGAAACG
GCCCTGTGCAGGCAACTTGCTGTACGGACCTGGACTCAGCTTGTACACAAACTCCAGCCGTGTCAAAATG
TACTTGAAATCAAAAGAGTTGATGTTGTATCCAGTGACAAAACACGGTGAATAGCGCTGAAAAAAGATCA
GAAAGCCCAAAAGCATCTCATATTCAGAGGGAAACTCGTAGACATCAACCCCTGCTAACGGTGCACAGCT
ACCTATGGTGAACAGATGCAATCCCGAAGTCCCAAACACCGTGTTCTCCTCGCACCCAGTGCCCCCCGTG
TTATAGCAAACACATGAAATCTGGATGATAATATCATCCGTTTGCTCGGCCGCGGGGAATCCCCCACTGG
CACTCATGCACTCAATATCAAAGGATAGACAGCGATAGACCGGCCACGACGTGTCGTCGGACACAGCCAT
AATATCTGCGACGTCGCAGTCTATCTCGAAATCACAAGTGGATGATTTATGGGTGCGCCACTCATAGCGG
TGCACGCAGCACCATCCAAACGTTGTCATCTTCTTATCGATGACAAGCCGCGTCAAGGGATCCACACGAA
TCTCGTAGACGGGGATCCCATTTTCCAAAAGGTACTCGCCGATTTTCTTGGCCATGCTCCAATTACTGAG
CGACACCCGAAACAAATTGGGTATAGGTGACGTCCCGTAACCGTAGATGGACATCTTTTGCACCGGGGTA
ATCGTCAGAGCATAGGCCATGCGAGGTTCTGATACCAAGTCTGAGACACTGGCCAGAAGGTCCCGAAGCA
GGTCACCATCTGCATATTCACAATAAAAATAGCTTCTCTGTCCGAACACATTCACGCAGATGCTGTACCC
TTGTTCAGTAGCACCAAAAAATCGCAAGACGTTCCCTGATGGTGTGATGTGATGACGGTAGCGAGGAGAC
AAACATTCCTGTGTGTCGTGAGTCAAAACCCCATCGACCTGATCATAAGTGTGAAACTTGAGCGGTCCCA
TCAAACGCCTAGCGAATGCCTCGATGGATGGCGGTGGCGCAGGTAAAGGACACGGCCAGGCCATGTCATT
TTCAAGTACATGTTTAATGTCCCGATAAAACATAATTGCCCCACGCCCAGTCTTATGTTTAATGAGCCCC
GATTGTCCATCGTACATCGCCCCACGAGGCACAATCTCCAGAAACGTCTTCGCCACGGAGCGCTTGGCGA
CCAGATTCGGAGGTTTTCGAGCACCACTCAGGTAAGGATTGAAGAACATGTTTGCAGCGGCTGTCAATCA
GACCTCGTACTCGTTCTGAATCTTTTGGTAGCCCCCTCGCCGCCTGTAGCGCAAGCGGTCCAAGAAGCCG
GCGGATTGACCGTTCGATGCGAAATCTTCGTCATCCGCTTCTGCTTGTCTGCGTTTTTCTTGATCCAGTT
TTTGCAAAGCCAAAAGCATCTGATAGGCCTCCTCTAAACTGAATTCCTTGGTTGCGGAGGCTGCTTTCTC
TTTTATGTTTTCATACTGGCTTTGTTCATACGAAGGCGGAGCTTCCTTCACCGTGGTTGGTGGAACGACA
TACGGGAAAAAGTGCTCGAAGGGCTTCTCGTACGCGCGCTTTTGCCGCATGTAGATCAAGTAAATAACAC
CCAGTACCGCAAGCAAAAAGAGAATGACAGTGAAAGAACCGAAGGGATTCTTGATGAAACCGACGACGCC
TTCCACAAAAGAAGCCACAGCACCACCTACAGCTCCGATGGCCACACCCAAAGCCTTCCCTGCAGAACCT
AGGCCGCTCATCATGTCATCCAGGCCACGAAGATATGCAGGCACGTTGTCGAACACCTTTCCTTCCACGT
GGACCATGCGCTGTTTGTACGTATTGAACTCTCGCATTATGTCTTCTAGATCAAAAACATTGCTAGAACG
CAACTCGTCTCGAGAGTACAATTCCAAAGCTCTGAAATCGGTGTTTTCCAACGGATCAATGTCCAGAGAA
ATCATGGTGTCCACGGTGGAAATACTGTCCAGAGGAATCATTCTTTTGTACAGATAGTCCACGTATTCAT
ATGAAGAATTACCGGCAATAAAAATTTTCAGACTGGGAGATTCACAAGCTTCTGTACGATACCGACCGAG
CAAAATTTCATTATCTTCACCCAGCTGACCATACTGGACATGGGAACTGTTTACAAAAGTGTACAAAACT
ACAGGCCGAGAGTAGCAAAGACCTTTCTCCTTTGTATGCATATCACGCAGTACCTGAACACTATTTTGAT
CCACCTCCACACACTTAGCCAAGCTGATAACATCCCCAACAAAACGTGCAGCAATGGGTTTATCGTAAAT
GGCAGATAACATAGCACTGGGATTGATTTTGCTAAGTTCTTTCAACACTTCCAATGTTCTCTTTTGATCC
TTGCACCATGCTTCAGCAATTTGCCTGAGAGCACGATTAATGTAATTTCTCAACGTATCATAGGTAAACT
GTAATTGAGCATAGACAACGCTCTGAAGCACCTCTTTGGTAGAGTTTCCTGAATTTGTAGAACGTTTTCT
ACGACGAGTAGCATTTGTATTGTTGGCATGTTCAGTGGCCAGTTTCTGCATTTCCCAAATGGCCTTTTCT
TTTACAGGCAACCAAAACACAATTAATCCACCACTAGTTTCATATACAGATACATTGCCTGACTTCACAT
ATGTTTCATTGTACGTAGTGTTAAAAATTTTCTCCAATCGCTCATTAGCTTCATCTCTAATACAATCAAA
ATCAGAATCAGACTCGTTCAATTCCTTCTTTAACGTTAAAAAAGTGGCGGTCATACTGTGAGACGTAAAA
TGAAAAGTCTCATCAGCCTCTGATCTAATTGTACGTTCCGATTGCTCCCAAAACGTGTACTCGCATGTGT
TGTTGGCTTCATCCACAATGTCCCACGACATAAGCATATCTGGCCTTTCAAAGAAAGCCACCAGTTCATG
AGCAACCAATGGAGCGTTATCTTTTCCATATGATTCAACCATAGAATAATTTCTTCTGATAAAAAATTTG
TCCCTATTTTCTCCAAAGTGTTCGTTATTAGATCCATTGTAAAAAGGAGAAATGTCCACAACTTCACCAC
CAGATGTCACAAAGAAATCATAGGGATACTTAGATCTAGCTGTAGTTACGGTTACCATGCAATTTACATT
GCAGCTTGTTGTATACAACCAAGTACTGCCGGCTTTGTGCCAAAGTTCCTTTACAGTTACGTAACGGGCA
CTGTGTGTGTTGGAGTAATCATCTTCAATCAGATGCATAGTTTCATTAACATAACTGTCTTTATGATAAT
TTACATAAGTAACACCTGCCACATTTCTAACCACAGAATTGTAACACCTATTTAATCTATTAATATAACT
AACTTCCCACATTGGTACAGCTAGGCGTTCTTGACTGAATCCCAGCAGGTGATTTTCCCTGATAAAAGAG
TAACTCTGGCGAAATGTCAAAATCTTCTGGTAGATGTGCACCTTGAACGTATATGGCTTAATATCACGCT
TGTAGACCACCATGATGCCTTCATCAAAATCTTCCTTTGTAGGTTTGAAACTATCACATCGAATGTTCTG
TTCGAAACGAAGAAGATCCGTTCCCTGAGCCATCGAGCACACACGATATGGAAATTTTGACATGTTAACC
CTGAAGACTTCATGAGTTCTCAATGTTGTATTAGCGATTATCTCGCCCGTGGTGTTTTCAGTAGGCGCAG
GTGTTACAGCACTAGCGGTACCGGTACTGCTAGATGCAATTGCAACATACACAACCAATACGCTAGCACA
GAGAAGCGGGAACCAATTCTTGCTCATCTTGATCCCGTACCAAGTCAAACAGAACAGAAGCGTCCCGAGG
CCGTTTCCTGGAAGCTCGCGCTCGCCGAGGAACAGTCACAGGCACGCTCACACTGTCTGGCTCGCGAAAC
ACGTTGTTCTGCTCATCCGGCCTGGCCAGGTGCCTATAGAGGAGGAGATACAGGTCCTTTGATTTATAAA
GTGTGCCTTCGTGACGCAAAATGAGAGGCCACTCTTTGTTATACGTCAGAACTAAATCGTGATCGGTGGC
AAAGTCGTCACGCAAACACGCAATCGTGAGCTGTTTTCCAAAGGTTTCGTTATATAGTGCGACCGAGAGA
ACGAGTTCTCGGACATGTTTCCACATCTCCTTTTGCAACATATTCAAGTCCCCACAAGAACTGAAATCAA
AGAATCCTTGATACTTGACCACCATCCACTCACTAGGATACACGGTGCCCTCCGCACATTTTACCAAGTC
ATCTTTGATGTGAGGTAATACCCCAGCGTTATCACAAGCATAAGCCATGTCCACATTATGAGACAGGGGG
TAGCGATCCGTACAATGTGTGAACAGGGGACCGTTACACAATTGGTAGATCTGCTGACCTAACAGAGGAA
GGGACTCGACAGGGAGACTTTTGTGAATTATGTTGTTTACTACGTATAGGTGTTCGTCATAGCTGAGCAC
TTGCGAGACGTCCACCACATCGGGGTTGTCTCTGTATCGAGTGCGGTAAATGAACCCATTCATGAGTCTG
GAGATAAAGTCCAGACAGACGGTGCCGATGAGGTTAACATCAATGAGCTTGCTGGTCAATCGCTCCTGCG
ACTTTATGCAGCGGATGACCTTGGCGTAGCCCACCTCTGACACTTTTTGCAAGTACGCGCGCTTGCGGAT
GTTAACCTCCCGAGTAACGTTGTGAATCCGCGTACGCGCGTCCATGTAGTCCAGAAACTCGTTGTCTTCG
TCGGGGGGCCCGCCGTTACTGGACGTACTCTGGGGGTCCTGCCCACGAATGGCCGCGCCCACCCCCTCTG
CCGCCGCCCCCCCATCTGGCACGGGGCGCCTGATCTCGTCCAGGAGGCATTTGATTTTGGTATACATTTC
GTTGCTTTCGTGGAGCTTGTTGAAAACCGGGTTGTCCTCGAAAGCTTGAATGCTGAGGGATGTAATTAGG
TCGATGATCCTGCTGGGGGCGGCAAAGACCGACCCCACGAAAAGACGCTGCTCGCGGGAAAGCAGCTTTT
CCCCGAGCACGAAAATGTCCTCCACGTCCTCCCCGTACAGGTACCTGCTGAGGACGTTCATGAGGACTCT
GCACAGGTGATGATAGACATTTAGTTGCTGCATGCTTATCCCCACCCGCTTGACTATAACCTCCGAGGTA
CGGGACCAGTAGGTAAAATCCGACAAGGAATATATTCGTGCCGGTATATCCGTAAACAGGTTGTACTCCC
TCAGCGCCTCCTCCGCCTCCTGGATATAGCTGTGGTAGACCGAAGAAGAAGAGAACAGGTTTTTGAGGGC
CGTGAGGACCCCAGAAAGGCTGGGGATGCGCTGCGTCAGCTCCGTGAGGTCCTGCTCCACCGTTTGGATA
TTCACATCGCACTGGCTCGACGGCCGGTGGACCACAATATGGTTGCAGAGCAAGCCCTGCAGGCGCTTGT
TCAGCGAGCGCCCCTGGTTGGGGATGATGGTCAGCTCCTCGTAGCATTGGGCGCACGTTGTTCCCTCCAC
GTACGCCTCTTGGCAGGCTACCGGCGACACTCCGCACAGGCGACGCAGCAGCTGGAGGAGTTGCGAGCAG
ACCTCCAGCCCGCTCTCCGGGGACAGGATCGCGTATACGTAGTTCATCTTGCACAGGAAGCGCTCGATGT
CGTTGAGCGTTGCTAGCGTGACGCTGAACTTTACGTTGTCCGTGAACGTAAGCTCCACCGTGTGGTGCCG
ATCGCACCGATCTAAACGAAGGACTGTACGGTAGTACTCCGCCCGGTCCTGCCTCCTGGAGTACGCCTTG
AGAGCGCGGTCGAGCAGCTCCGTATCCTCGTACAGAGCCTTCAAAATCATCTCCATGTACAGACTCAACA
GCGAAGTCTGTGTACGGTTCTGGCGCACCAGCTCCGGGTAGATCCTGCGGTACAGATAGGCGATAGCCAG
TGCGTTCTTCTTGAACGGACTTGACTCCGCCAGTAACACGCTCGGATCGCAATACTTTAGACACTCCAGT
TCCATGGCGTATTCGTTGCATTTGGAACACACTACGCACAGTTTCTGCAACAAATTCATCTCCCGCGCCC
TGCTCGTCCGCGTAACAGACGGCGTCCTCCGTTATCTGCTCGGAGAGAGACATAGGGACGGCACACAAAT
AACTCGCTCAGTCCACAGTCTGCCGGAACGCCGACGTTAATATATAACGGCGTTCACGGCGTTTATTACA
GACGGCCTCTCTTGGCCGGCAGTAGACCACAGTCGTCGTCAAAGGCATGCTCTCCCCCGCCCGCATTCAC
ACCCACCGAGTTGGCCGCCGCCTCCCCGACAGCGGGGGCCGTAAACAGCGCAGACAGGTCGTGCACCTCA
CCCCCGCCGCCAGGTTCCAGGCGACTGTCTAACACCTGCTGGAGATTAGGCAGGGAAAAGTCCGCCACCC
CCATCTCCCGCAGCCGGGAAAACTTCTCCATCAGAGAGTCTGCCACCACCTGGCAACCGTCCACAAAAAA
TAACACGTCGTCCCGCTCGGGGATCTCCTCCCGAGTACTGAGAATCTCGTACATAGCCATAAGCTCGGGA
TCAACATCCAGGTTGTCAGAGTCCAAAGCCGCCATGACTCTGTTCTTTATGATGTCCTCATCGAAAAGCA
CGTTCTCGCGCCGCGAGCGCTTGATGAGAACATCAGACAGCTTGGTGGCCAAAATACAGCGCTGTCTCAT
GAATTTGTAATCTTGCCCTCCCATAGAGTTCGTGTTGAGGCTCCGCTCCACCCCGTTACCCGAAAAGTAC
CCAATCTGCCCGAACTGATAGATGTCCTTGTTACTGTTGACCCCAGCGTACTTCTCCACCGAGAAGCTCA
CAGTAATCAGAGATCTCTGTTCAAAGATGGTTCGCATCAGAGACTCTCGCGTGACTGTGGCCGCTAACGG
TGCGATGACGCCGGCCGCCTTGAGATCCTTCAGGCGCAGGGCGAAATCAGCCGGTGACGCGAAATTGGGT
GTCTCCCCCAGCAAATAAGGAAATTGGGCGTGATTTTGGTACGTGAGTCTGGTAGTTAGGCCGTGTAAGG
TACCTATGTAGTCCTTAAAGCCATAGAAACAAAGGAATTTGTTGTGGAACCGATGCTCGAGATAGTTGAG
CATGCAATCCGGTGCCACGTCAATGAGATCGTGCTCATTGTAATCGGCGGTGACCGAAATGACAAACTTC
ACGAAGTTGTTAAACTCCCCCATGTCCCCGATACTCACATTCTTGGGCAATGCGTTGGCACAGACCTTTT
GCCAGAACTGTAAGCATGAGAAGCCACAATCAGGGAACAACTTATCGTGATACTTGTACAGCAGGAAGCC
GAGACAGCCCTTCACCGGGTTCTTTTTGGGCACATGTTCACGGCGAAAAAACACGTGAGCCGTGGTACCT
TTACTGGCTTTGGAGATGGGCCTATTCTTAACTCTGAACATGAGAAGTGCAGGCACAGAGAGCCTAGAGA
GCTTAATCTCCATGGGGATGACCGAGTACGTCCCACGGGCATAAAGTTTAAAGTCCGGCAAGCGGTCGTG
ATCCACATTTTTAGAGGATTTCACGTTCCTAATAAACAAAAAACCCTTCCTAGAGGAAGTGGTGGAAAAA
GCCCCGTGAATGGACTGGAAGTGTTGTGTAACCCAACGGGAAACCAGACTCGTGGTAAGGGGGTTGTCTA
CAATGTATGAGGTGGCCGTGATGAGAGCCACATTTTGGATTATAGCCAAAATGACACGGTAATACTCATA
GGACAGGATGGGGTTGAAAGCAACGGCATAGGGACTGAGGTCAAGGTTAAAAGCCTGCGTGGCCCCGGAC
ACTTCGTCCCGACTGCTTTTCATGCGGACCTCAGAGACAAAGCTCATGGCCTCATCATCTACAAACTTGT
TGAGCGATGAAACCAAGTTAATAAAGTCTGCCCTGCCGTTGATAGTCATGGTATCCTCTCCCGTCACTGA
GTCTATGAGTCTCATTTTCTTACAATAGTCCAGAATACGGTTAAGTCGATGCGTGCGGTCCACGCTCGAA
CTGGCACTGCGATTGGACGTCGGCGCTGAACCCTCGTCCGCCTTGGTGTCCAGGTTCGTCTCCTTTGACT
CCGCACTGTACCGACGCCCAAACGTACCCAGTGTGTCCACATCGTTCAAAAAGCGAGACTGCATAACCAC
CACACAGGGCTCTTTTTTAGGCAGCCTAGGAATTTGGGGAAGGCGGGTTTGAACCCGTACAAAGGCGGTA
TTGTAACACGTATGGCAACATGTCCCGCCGCAAGCCCCGCACAGACTAGATGAGCAACCGATTAAATGAT
TACTCAGAGTGGATGAACCCGTTAACCCGGTATTGTAAACAGAAACTCGATTGAGGTACCAGACTAAAGC
GGAAAAGAGTTGGGGGCACGTACCGCAGATGAGGGCCAGGTGATGAGGCGCATAGCGCTCGTCCTTCACA
ACCGTACCGGAAGATTTGATAAGTTTCCTAGCATCGTTGTAGGTGTCCTCACACAACCCCGTGAGCCCGT
TGGCAAAATGAATGGACTTGAGCAGCGCCTCTTGACTAGCCCCGGTACCACTAGCATTTTTGTTGGATGT
CAGGTAGACTAACCTATTTTGATAGAGAATAGAGTTACAGCTGAATAGTAACGCACTAATGTGAGTTGAG
AGGTGCAGCTTGAGCTCCGTGAGCGCCTTGATGAGCTCGCGATGGTCCGCGGCGTTCATCACCACGGGCC
ACTCGGAGTACACCATAGAGTCTGAAGCTCCGTAGGCTGAATCCAGAAACACCGAAGCGAAACTGAAACC
CAGCTCACAGATGACCGCATCACTTAGCATAAGTTGGTCCTTCTCCAAACTGCTGAGCTTCTGACTCGTG
TACCCAAAGTATTTCTTGTGAGGCGCCAGCTTCACCGATTGCTGACTATCGTGCACGAATTGCTTCAAAG
CTGCTTCAATGAGTACCTTGGTTTCCGAAAAACGTAGTGCCTGACACCACGAAGTGTAAACATAATAGAA
CAGGGCTTCGCTCACAGCAGGTACATACAGACCCCGAGACTCCACAAAGGAATTACGTTTATCTAGAGAC
ACCTCATCAGAATCGGCATCTGCCTGCAGAGAGCCAAAGAGCGTTGGAGGGTACAGCGGTACACGTACGG
CGTCACAGTCATTGAGTCGAGTCGGCACGGCCTCCTCGAAACACGGGATTAACTGCCCCGCATAGAGAAA
TTCCTTGAGGCCGTTACCCACCACCACGTGAACTACCACTTCTTGGGGATCACAACCAGCCGCCGTGCAC
AGTGCCGCCAGATCGGTGGGCGCTCGGCCCTCCTCAGGTACGTAGGTCTCCAAAGAGTATTTCTGCCGTG
TTTCGTCACATAATCGCTGCACCTCCCCGTGTGGCTCCGAAAAATGTATTATTTCTTGCGTGTTATGGAA
ATACATGACGAAAGGGCAGAAGGACGTCACCTTAGTAAGCACCCCACCGTCATAACACACAACCGGCGTT
CGCACCGAGGTGCAAAAATCTTGATCCACCGTGAGCCCCATCAAGAGCGGCGCAATCACCACTGGCGTCG
AACGGTCACACAGCGACAACGTCGCTAAAACTTCATTCGTCTCCGGGTTGGTTTTTGTGAAATACAGGTA
GGCGGCCGGCCCCACGGGAGCAATAGCGCTAAGTTCCTCGTTGCTCATGGTGGTCATGTAACGGTCTGTA
CTCCTACCAAGTGAACTTTATACTCAGGAGGACTTAAGACGTCACGGTTGACGCATTACGTAGACCACCA
GCACGGAAATGTGCACCGTGCGCCTGGCGCGCCGCCCCCTTCGACGGTTATTCGACCGCTTTCCGACCCA
AACAGGCTCCGCGCCACCCTCCGCCAGGCCGGCGAACTGTTATTGATAGGCGCCTTCGAAAATAGCGTGA
TGGTTCGCGGCCATCCATGCGCCACCTGGTGTCCGAGAAAAACAACGTGTCTGCATCGGCGCACAAGCAG
CTGTCAATCAACATGATTGACAGATTTCATTAAAAACGGCGTTTTATTTTAAAAATGCCGTTCCGAACGC
TGTTTTATAAGTAAAGCGCCGTTGTGCTCGGCTGAGCATCTAAAAAGCACGCGCGACAGTTTATGAATGT
ATAACAGCGTGAATAAAGTTATCCCCTCGCAACGGTATTTTGTGTGTTCTGTTTGTGTTTCCACGGCGTT
TACAGTCACATTCCGCGGTGAGCACCCCATAATCACCGTCGAAACTGCACCCGACGGCACGGTGAATCTC
ACGTGCGCATGTGCCGTGAAAACAGCGTGTTTCGAACCAGCCGAACGCTGCGATCGACACGCTGAAAGTG
GCCGTCGAAACGGCGTTTGTACCACGTGACCGCAAAAACACCGTCTCGCGCGCGCGTTATGAATAATGAT
AATCAGCTATGATGCTCAAATTTGAATATGTATTAGGGGGTGGGTGCGTCGGTACCGTATATGCGCATGT
AGCTGTACTGATATGACGTCATCATACAGCTGTATCTAATCAAGCTAGGTATATACGGCAAATCTGATAA
CGAGGAATACGGTAAGGCTCATTAGAATGCGATACCTTATAAGGCTTAATTAACATCCGGTAATTATATT
CGTATGTAAACACATGCTAATTAATATTCGGATATACGGAATAATTACGTATACTTTCCCCGCCCAGTTT
CATAAGCTTTCAGGTATCGGGGGTCAAAAAGGGGGCGTATCCGGTAGTAGAAAATACACACCCCCTTGAT
TTACATGCATGGTCACACCCACATTCAATATGGCGATCTGAAACCACACCCCTTTTATAATGACGTAGGT
ACCTACGTCATTGAGGAAAGCCATGATCTCAGACCTAGTCAATGCAGACGTTTCATCGACAGTGCATATA
TAAAAGATAAAAGATTAAAAACCTAATAACGATAATCTAGAACCCCTCACCCCCCAAACCCCCCTCTCCC
CAGTGTGGGGGGGATCCGGTTTTGCGCGCATGCGCACTTCGTTATTTGAGGTCATGTGAGGCGGGTTCCG
GAAGATGGGCACCGCACAGTGCGCATGCGGTGCCCTTACTTTAATGTAGTTGAATGGGACGTTGTTTTCG
GTGCCCAGCCCCCACTTTTTGGGTTTTTGCGGGTCTGGGGTCTCTTTTCCCATCCCCCATTGTAAGGACC
CCTGACCCAATTCTCGGAGTGGTCTGCATGCCCAGCCCCCCACCTCGCATGCTGTGCTGTGGGAGTGCCC
CTCCCCCACCTGCCTGGGTCATCGGGGCTGCATTGGTTCCCTATGATGGGTGCCCTTCCCCCTCGCATTT
TACCCAGCATGCATTGCTTTACGGTTTGCAAAACGCTCAGAAAATCGCTGACGCTGCGGTTTTGACAGGA
AAGGGGCGGAGTTAGAACCTTCGAGAACTTCCGATTTCGTCTTTAAAAGCCGGCCTGCCCGGAGCTCGGT
GGCGCAGTCCGCGGCGCCGTCCGGGCAATCGCCAGTGGCGACCTGGGCATAGCCGTGGCTTGCGCGCTCT
CCAGGGAGCGGCCGCGCAGCCCTGGCGGGAGGCGGAGCGTGCGCTCGGCTGGGCGGCACGGAAGCCTGGC
TGCGACCAGGGAACCGCGCCCCTGCACCCCAGCTGGGCCTCGCGACGCCCCCACCTGCGAGCTGTGCGGT
CCCCGGGTTGGCCGGGTATGCTCCCTGCGGTGCGCGGACGGCCGCGCTGGGCCTGCCGCGGTTCCGGCTC
CACGTCGTCCGGGCCGCCCTGGCGCTCCGACGTCGGGTAGGCAGCCGGCTTGCCCCGACGAGCCCTGGAC
GCAGTGCTGGATCGGGACAGGCGGCTGCACTACACGGCCCGGATGCTGCCGAAAACCCCCCCGTTCCCGG
ATGCCGGCTCCAGCGATCGCCAAAGCGATTGCGGTTCGCAGCCGCCCGGGACGAGGAGGCCACCAGCGCC
ATAGCTACTGCCGTTTCTGCTACTACTGCCGCTGCAGCAGCTGCTGCTCCTACCACAATCGCCGTCGTTC
TCAGCGCTGCTACTGCCACCACCGTGGACGTTGGACGGCGTTTCGGATTTCGTCCGTGGTGGCGGCCGAC
GTCGCCGTCGCATAGCCGGCGGCCTGGAGGCGACCTGGATGCGGGTCGCGGCTCCAGGTTAGACGTCGGT
TTAGATTTCAAATCGCGTTTCGGGTGTCATATATTTTGTGTTGTGTAAAAGCGTTAACCTAAGCGAAACC
TAAACAAAAGCAACAAAACCAGCGCCGTTGTTTTCCGTTCTACGTTCGGGACACTAATTAATTATGATTG
ACTGCACTGATTTATTGGACTCGTATAAACTGTTTACACTACACATCTAGGATAGAAGCTTTATTAAAAA
ACACGTCAGAGATCTAGCTTACGTCAGAACGCGTACCTACATTATTTGTTCGACGATTCTGTCGGACTGT
CTGTCCGTCCTCCATTTGGCCGGATTGAATCGGCTCCTTATGAAAGCGAAATAATAATAAAAAACAAAAA
ACAGACTTGTAGTTTGTAACCGCCCAAAAAAGAAAAAAAAAAGAACTGGAACTGTTTGACGATATATTTG
TAGCAATGTGTCTGCACCAGTGAAATGTCTACGAACCTTTAAAAGCCCTTTCACAGGAAGGCCGGCTTCT
CGGGATGCCAGGAGTGTCTCTCTATATTGTCTTGGTCCTGGGTGCCAGTCTATTTAGCAAAAAACATTCA
CTTCATCTAGAGAAAACATCACGACTCAATAATTAAATGATAAAAGAAAATAAAGCTAAACAAAAGAATT
AATAAAAAGCCGCGGGGCCGAGCCCGCACGTCCATCATACAGATATTACTACGATATGTTAGTTTGCTCG
TTGTTCTTGTGTATTCTTCGTTAGATCACTGCCACAGCCGTCGACGATCGGTCGCGGTGCGCTCTCTCTT
GGGCGTGAATCAGGCGCTAGGTTGCAGACGCCGTGTGTGACTGTGGGCGGGCCAACCTAGCGCCTCTTTC
ACGGCGCGGAGAAAGAGAAAAACGACTATAGCTCTCTACCGCAATGATGCAATCCCCACTAGCATGTGCT
TTAACTGTGTGAACAAATCGTCTGTCTTACAAAAATATCGGGCCAAAGCCAGTGAGTATTTTTGATCTTT
GTATACAAGACATGATAGTATTTTGTTTCTAAAATCCGCATCGTCATGGCCACCAATCATGATAATAGCA
ATCTATGATAATTGTACAACCAACCAGTCGTCTCGCCATCGTGTTGCCCTTTTGTGCGATGGCAGCGCTG
CTTCTTAGATGACATGTTGAAATATAAGTGTGTTGTTGCCTGTGTTGTTTCCGCCTTTTCTCTAAATGGT
CTTGGATTATGTGCCTCATCTGCCATTCGAGATCTTCGAAACATTTGAGTCATTTGTGTAGTCATTTTCC
TGAATACTATATTTACTCAGATATATTCAAGTGTAAGTTCATCTTCATCCTTGTGTTATCGACCTATTTG
TTTAAAAGTGTGCTGTGAAAGAAACTCACTCGACTCTCGCCCCCTGCCTCTCTTTCCCCCCATGTGCGCA
GTCACCTATTTTAACCTGTCACTCACACAACACTCAGTTTCTCACTCATCCAGAATAGCAGTAACAAGAC
AAAATAAAAACCAAGCTCGTTCACATTCCAATAGTCGTCTCTGACGTCTTTTTATTCTTGGGCTCACTCA
CATACAAGATACAACAGCGCCACCTGCAGCAACGCTCCTACAAATATCCCTCTTCATCGTCGTCATCATC
CTCATCGCTATAACACATGTCCTCGTACTCTGGTGTCTGGCAGCGCAGCGCGGCCGAGTCTGCAAACAGT
TCAATGGCCGTTGTCGCCGCTGCTGGCGCCATCTGTGGTTGCTGCTGTTGCTGCTGCGCCCCCGAAGGGC
ACGGAGAAGAGTCAGACAGAGTGCTCAGGGCGGAGATGGCCGCGACCCAGTCGGGCTCTCCTGAGGGTTC
AATGTGAGCACACATCATGCTGTCGGCGCCACCGGTGTCAATCACCGGAGAGCTGGTAGAGAAGGGCGTG
GGCCACACAACGGGTTGCTGCGGAGGCTGCTGTTGCGACATTTCCTGGGATGGTGCAAAGTTAATCTCAT
GTCCAGCACACATCACCGCGGGCGCCGCAGGAGCCATGTCCGTACTCGTACCGAGAATTGCCTGCTGCTG
TGCTTGGGGCGAAGCGGCCTGGGGTGCGGCGGTCACAACAGCCTGAATATTTCCATGACTCTCACTGTTA
TTCTCGAAAACTGTGCGGTCCCGGTTGAGCGGAGACACACCAGAGGCGGGGCGAGGAGGGGTGGCGATAT
GGGTAGTTGCCACAACAACAGGGTTGGGAACAACGGGTTCCTGGTATGAGGCAGGAGAAAAGGCGACGAC
TGCCGTTTCGCTGTGCTGCGGTGTCGACACTGCCATCATCGAAGGAATCGGTGTATCCTGGGGGTCATCG
TCTTTCTGAAACACCGTGAGGTCGACCAAACACTTGGTGTCAAACGGGCAATAGGCCAACATAAACTGGT
AGGCCTGCAGCGCTTTTTGAATGCGCAGTTCACAGAGTTCATTCTGACACTGGTGTTGGTGCAGGGCGTT
CAGGATCAGTTCAGCCACCATACCGCAGCGGTAGGAACATATGGCGCCGTTGTCGTCGTACTGGTCCAGA
AAGTGCGGCGTGTTCTGAATCTGTCTGCTTCGCCGTCGCAGCGCCAGGATGGCTCTTGAAAAAGAGCACA
CATACGCCAAGGCGCGGTGGATGGGGTTCTCAAACACCTCGGGCGGCCGTTTCTGGAGCTCCAGAGCGGT
GTCGCGCGTGCACTCGTCAATCATCTGGTTGGGTTTCCTGACCAAATTCTTGAGCGTCTGGCAGTTGTTC
GACCATTCTTGGCCGTTATCCAGGATGCAGGCCAAGTCAAGGTTGTTGAGTTTGTTAAACATGAGCTGCC
GCAGCCCGGCTACGGTGGCCATGTACGGGTCGTACGGGTTGACAGGCAGGCCGTGCACAAAGTGGTATTT
CATGTAGCTCAGGGTCTCGTCCACCATGGCCAGCAGCGCGTGCATGCTGGGAGCGTTGAAGATGGAGAAG
GATTTCTCAATCACCAGACGGCGTAGCAGGGACGCGGGCAACCAGTCGAACTGCTGGCGGATGTTTAGCA
GATAATCAGTGTTCATGAGTTCATCGTGCGACATCAGCAGACGTCCCGGCTGCTCCTTGTCCTGTGGGAA
AGCCGTGGGTTTTTTGAGATCGTCAGGGTAGGGAGTAAGATGCAAGCTCTCGGCCGTGTACCTTTGCAAG
TCGTACACTGGCGAGGTGGTAGAGCTGGGTTGCGAGGAGTCGTCTCCTCTTACCTCGCTGCCCTTCAGTC
TCTGGCGCTCCTCTTTCTTTTTCTCAATCATTCGGCTCAGCTGACGCAGCTGGTTCTCGTCCATGCTATC
AAGCTCCTGGTTGATGAGCGCCATCATGTGTCGATTGCTGCTCGTGGCCGGCGACACGGTCACCGCCTCC
TCGCCGCCGTGACGGTGTTTCTGATGATGATGCTGCCGAATGTGAGCGCCCCTGGAGTTGCTGGAGGCGG
GGTGCTGGCGGTGGTGGGAGTGGTGATGATGATGGTGTCGCATCACCACCGTGGTCTGAGGTCGGCGTCC
CGAGTCGGGGCCTGGCGGTGGGGATTCGGGCGAGTCGCGCACCGGCGGCGAGTTCTGCTTCGGTTGGTGA
TGGTGCGGCGTGCACGCCGCCTCGTACCTGGATCGCTTGAACGGGGGCGTGTGCTCGCTCTCGTGGTCCA
GGCAGAAGCGCCGTGCCCGCTGAGCACGGCGTTCGCGGTCGCTGAGCTGCGAGAGCGCGGGCCCGCCGCG
GTATCTCTTGTGCAGATCCATGTCTTGCCAGGGATGACTGGCAACGTGGTGTCTGTTCGGGGTTTCCGCC
ACGGTGTATATATGCGAAGGAGCCGGGGCCCTGTGACGTGTGCCTTCGGGGTGTGTGGCTACTGGTCGCT
CGTGGGCGGTCTGAGTTTCACGGAAATGTGCACGTTCTTCGCGTTCGAATGACATTTTTTTGTAAAACAG
CGGCTCCAAAGGCTGGCCCACAGCGCGTAACTATGTTCGGTGCGTAGGTCGATGAACACCTGCACAGTTT
CCTGCGGGTTGCGGTGGGTATAGTTCAGGCAGCGGAAGTCTTTGGTGCGTGAGCCTTCCAGCCGCTTGAC
GGAAACGCAGTGGGGGCCATGGGGCTTGAATGTTAGCGTATGTGGCGGGACGAACTGCTCGCTCACCTTG
GGCTCGTAGTGTTGAGTCAGATTTTCCAGTAGCAAGGGCCACACGCGCGTCACTACTAGCCTCTGGAGGT
CGTTAAGGTCACTTGCGGGATCGGAGTCGGGGCGTCCAGATACCTCGCCACGTAAATGGTATCCGATCAC
GTCAGACAGGGTGCGCTTTTCGTAACGTGTCACATTTACCGACCGCGTTTCCATAAAGTTAATATCTGGG
GAAGGACACAACTTGTCACGCACACCGAGTATGATGCGGGTGCATGAGAACGGCAAGGAGGGGTGGTCGT
CAGGGGACAAAGAGGAGGAAGAAGAATACGACACTGGCGGTCTCGGTGACCCCGGTGGATAATGCGGTGC
GTGATGGTGCAACAGGTTGCGAATGTCTAGCTGAGCACGCACGAATCCCAAGGGATGTTCCCTAAACCCC
TCAGGTACGATAAAAATCGGGAGGAGACGGCGGTACATGAAGTAACCGTCCTCCTGATCCATCTTGTACA
TAAACGGCAGGCGGACCGAGCGTCCGTGGTGATAAATGCCCGTATCTAAACTACTTTCAGGGTGAGAAAT
GGGATCTAGGTGCTGGTGTAACAAGGTATCTAGGCATATGGCATGGTTCAGCACCTGTGCAATGGACCGC
AGCACCGAGGGTCGAATAACTAAGGTGCGCTCCGGAAAGGGACAGATGATACGAAGCCCCAATTTCTCTG
AACATTTACAATAATCTGTTCGGGTTTCGTAGGAAGGTGGCGGGTTATCGTCGTCATAGAAGTCAGGGGT
GAGGTTTTTGCAGGCACTTTTGAAAAAGTACACTGGGTGGTAGTCGGGATTCGTGTGTTCGAACAGACTT
TGCCAGACCGTTACCCACACACGACGGAGGCCGCGACAGATTTCAAAAAGAACCTCCTTAGACAACCCAG
TCACCCCATCCCGTAGTCGCAGATCAAAATCTGCAATAAAGTTATATGTGGGCAGGCGTTCATTAAAAAT
TTCATGCCGCGTGTAATAAAATTGAGTCTCGGCATTAGAGCTAGCCACATCATCGTCATGGAGCCAGATC
ATGTCCGTCAGGGCTTCGTCAGTGAACTCCGTATCGGGGACGTGTTTCAAGAGATCGCTAGGAAACAGGT
TCTGGTGCCAGTTTTCGCATGTAATTGCACAAAAGACATGGTGATCATTGGGTAATTGCACACGAAACAG
GGGAATGGGACCGTCAAAGCGAGTTTCTTTGGGTATCAGAAACTGGCGTTGCGAGTACTGGGCGAGGGAG
CCGGTGGCGTAGGTGTTGGCGGTTTTCAGGGACGCGCACAGACGTAGCAGTCCGGACAGGGATCTCTCGA
GTACAGGGAACACGGAGTCGGACATGCTATTGATGGTGTCCAATTTGCGCATAACTTGGGACGAAGTGCC
AAAAAATCCTGTGAGAGTGGGTCCGGTGGTCTGGTGGCTGTATCCCGAGAGTCGGAGATCGTAGTTTTCG
GTAGATAGAATGTGTGTCTCGATGTAGTCTTGCAAGAAGTTGGGCAGGGAGAAGTACTTGTCCATGACGC
TCAATAAATCATCCGCGAGATGGCGGCCCAGGAACAATGGTTGTTGTCTGCACTGTTCCTCGCGCGCGCC
CTCGTCGTAAGCCACCACTTCGCGGTATTTTATCAGGCGGGACCTGGAAAGTGCCGTTCTGTAGGCCAGA
TAGATGTAATGCACGCAGACAGTGTCGGGTAGGCGGGCCTGCTCGCGAAAAGTGTTAATCTGCCTGTCAA
CGTGCACCAGCTCATCGTAGTCTCGCTGGTTGCGCGCCATGGCGTATTGCACGAATTGCGGGATGCGGGA
CCGAAAGGGGGATCCGAGCAGCATGCGGGTGAATTCAGTCATGGTGGCGTGAGTGGGAATGATCGCGCCC
AGATCTCTGGAGAAGCTGCGTACGTATTCCTCGACGGTGGGAATCGTGCTGTACTGGCGCTCCAGCAGAT
AGTAGGACATGGTCAACAGCACCTGACCTTCGGTGTGCCCGAAAACGCTGATGAACCATGATGGGGAAGT
GGGACAGAGAAAGATGAGGTTCAGGTAACGCACGATGGCCGAGTGGTGGAAATAGACCAGGTGCTTGAAT
TCGCGCACCTCGCCGCCGTGTTCGGGCGAGATGACAGTGCGAAACAGGTGGTTGTAGATGGGTTTGGTCT
CCTCCTCATTGAGACTGTCTACCAGAGCCGACAGCGGGATGGGCTGGTGAGTGTGTAGGTAGTGCGCGAG
GTTCAGGACGTCGTTATTGACCACGAACACCGGCGCCACGCGCTGAGAGTCAGTGCACTTTTGGGTCTGT
AAACAGAAGTAAACTAGGTTGGAGGCGTGGTGTTTGACCAGTAAGGGGAACACACAGTGCTCAGACACAG
ATTTTGAAAGCACGTTAGCGACTATATGAGCAGAATCATACTCTGTCGCGAACAGAACCAGCGTCATTGT
CAGTGAAGGATGGACCTGGCCCGGCGCCTTTGGGGTTTTCTCAGCTGCCAGCGGCGAGCTTCAGCTGGAG
CAGACTATGTGCTGCTACGGCCCAGCGAAGATGTGAACATGCAGGAGATGCAGTCCTTTTTTGAGGAGAA
CTTTGGGACGCTGGGGATCACGCCCGAGGATTTGAAGGCGTTTGCTAATGACGATGAAGTGACGAAGCAC
TTACTCAAGCTTATTCCTTTGTATCGGCACTGTCAGGTCAAGTGTCGAATGCTGCAAGACTACCTCGCGG
ATAGTTGTCAGCCGCATACGCGGCCTGCCGCCGAAGTAGAGAATCAAAAATCGCAGCGTATTATGCAGGC
TTTAGACGTGATGATTTTAAAGTTGGTGGTGGGCGAGTTCTCCATGTCGGAGGACGATACTTTGGAGGTC
TTGCTCAATAAGTTTTCTACAGATCAGGTGGCACTCTGTGAGGTTCAGAAGGTTATGGGCCTGGTGGACA
TGGATTGTGATCAGAGTACCTCAATTTTGGATGCGGCTGCAGCAGCGGCTGCCGCCAACGCAGAAAACTG
TTCTGCGGCAGCTGAAGGCGGCATCGATGAAAGCGTTTTGGCAATGATTCCGCACCCGCCTCAGGAAGAA
CTGCCTGTTGTGGAAGAGGTGTGCCCCCCTACACCAATACCGCCTCCCTCAAAACCTAAGCGAAAAAAGT
CTACTGCAGTGCATATGTCAGTTTGATTGACAGATGTGAATGTGTCGCAATATAAATAAAAACACGAGAA
ACATAATTGTGCGTTTGTGTCATTTATTCGTTTTCGCACGCAAGGAGTTGTTGTAGGATGTGGTGTTCGG
GCATGTGGGTGAATCCGGTGTCTGGGGTCGGTGGCACTAAGAGTTGGCCGATGGGGTGATTATGGACTAA
AAGATACACGAAACGGCGGGTGGTGAACACAACTTTAGCGACAGATGTAGTGCCTGATATATAGACGGCT
GAACCGGAGGTATTGACCAGTGTGACTGTGGCTACGGTTCCCGGTAACCAGATGACGGGTCGAATGATAA
TCCCCAGTTGATTCATCTGGCGAGTGCCCACTATCAGGGCGCAAGTGCTGGGCGCGTGGATAAAAGCAGC
GTCCAGATACACCGTTTGGGTGTGGCCCGGTTGAATTATTATGCGTTGATGCAAACGTAGAGCAAAAAAG
TAGTTTTCGTTAGGGGGCGATATGTTCATGACTTGCCAAGGTTCTGGACAGAAACAAGGGAAGATACAGA
GATCGCCCTCGATGGTGCCCGGCGTGATGGCTTGGAACGTGTAGTTCAAGTTAATCACGTCCATGCTGAG
ATTCTGGAGGCCGGGTTCGATGAGTTCCGGCATGCAGACGAATTGAGAGTCCAGGCATTTGTAGAATGTG
ATTCCAAAGTATCCGATAGGGACGTAGAGATTGATGCCCAGTGGAGTGGATGTATTGGGCTGTTCGGAGA
GCCAGATAATGTGTTTGTTGTAAAAGGCCAATTGCATATGCTGCTGTCGAACGATGAAGCTGGAAGGAAT
CCATTTGTAAGGAACGTTTCTGCGTGGGGAATAGATGTTGGATTCCGGATGTCGAAACACATTTTGGAAG
TTGAGGTTGCTAGCGAACAGTAGACAGTAGCGGAGATTTACGCTGTGTTCGTCTTGCGGCTCTTGACGTT
CGCCATTCTTTATTAAAGATGCTCTTCTCCACAAGCGTTGGAAGCGGGATTTGTGTTGTTTAACGAGGCT
CAGTTGCTGATCTAGCCTGTCCGAGAGCACGTTGAGCATTGTGCTCTGGGATAGCGTGGCGGAGCAGTCA
TGCATTGCAAGACGATGTTAAGACTGTTTTTATGGGCGTGCTTGATTGTAATATGTGTGGCCAACAATAC
ATCTACAGCGTCACCGACGAGTAAACCTACTACTGTGACAACCTTAAAACCTATAAGAAAGCATGCGGAA
GATGATTTTTATACTGCGCATTGTACTTCGCATATGTATCAAGTTTCTTTGAGATCATTTGCTTCTATTT
GGATTTGTATGAACGTGGTCATTTTGATAATTTCATTTTTTGTTGTTTTACGCCATTGTTGTTTTCAAAA
TTTTACTACAACTACGGTGGCAGGATACTGAGAGACAAATTGGTAGGTCGAAGGCGTGTTTCTATGCTGG
TATTACGTCTAATTTCTTCTTTAAAAGCTAGACTATCAATATGGTCCCATAAAGGATCTATAAATAAACT
GTTATTAATTTGGGTGGTGTTGCTATAGGGTGGTGTTATTTCATACAAAGTAGTGAGATTCACGATACCG
TGAATGCTCCAGACAGTATCGTTATATAATATTTGCCGTGTATGGTTAGCCCAGGCTGATTGACGCTCTC
TGTTTCTAGATTTATCGCAAAATGGTTCTTGATTATATCTTATGGTAGTGTATAACCAGGTTACCATGTC
TTGGAGTTGTGTAACAAAAATTGGTAGTGTATAATTTTCTGATGTGTCTACAATTACACTTTCCTGACTG
TTGTTGTACAATTTAGTTGTTACTGTAGGCATAATAGTTGTAGTGGTGTTGTTTGCGGATCTTCGAGATC
TTTTTTGTGTGTTATTCTTTTTTGGTTTTCGTCGGCGGTGCAAACGTCTCATTCCTTGTTTTAATTTCCA
AAGTGTAATGTGAGGGAATTTAAAAAGGTTACGGCTCATGGCGTTAGTTAGGTAAAAACTTTTGGAACAG
TTGTATCTAAGTAAGTTTCGGAATATAACTTCACTAAGTCCTAAAAAGTAAATGGATTGACTATCGAGGA
CAACGATGTTTTTTCCAACATAAATTCTTGTGGTCCATCGTGGAACGTTATATAACATTGGATTATATGT
GGTATTGACATCACATGCTTGTTCTCCTGTGTTGTTGTGTAATGATATATTAATCATTTCAGATAAACAA
TTCATGGACGGAATGGAACCGCATGGGGGTGGTACCAGGAGCATAGACGAGTTAGTATGGTTGAATTTGC
ACATAATATAGTTACTGGGTTGGCGATGTTGAAGAGCGTTGAAATCATACCAGAAGTATGTAATACTCTG
GTTGTTAATAGGACCAGCAAGTATTCTGTATTTGTCTGGAAATTTTGGCATTGGAATTGTGTATGCGTAA
CTACGAAAAGTGGGATTTTTAAGTGCTTGTAGCATTTCCGGACTGTATGTCGTGGTTTTTGCTTTTTTCT
TACTGCAGGTAAGATAACTGCAGCTAATAATAACAACTAACCAGATACACCACATTTTTATTTCAGAACC
CATGACGTCTCTGACAACTGGTATACTGGTGTGTTTTGTCTATGCCTTGCTGTTAACGACGCTTCTAATG
GTTAGTTATCGCTGCCTCATCGGTTTTCAAGATGACATCGTGACTCGATCCTGGATGGTGTTCAAAGCGT
GCCGACAAGGCCTGTATAATACGTCTCGTTGAATAAATATCATTACACCACAATGTATATTGTCAGTGTC
TTTATTTAATTACATTAGTTTTACAATGCGGTACAAAAGGTAGAGTCCAACAATAGCTGCCAAAATATAA
ATTACAATCAGTGCGATATGCGTGTCCGTTTGGTCAACCACTGCTTCCGTGACTTCAAACACTGTACCGT
TTTTGAGGAACATGAGGTAATGAGTTTTTGGAGATTTTGCTATGACATGGTTATCATAATTCAGTGCAAA
GAGCAGGTCATCTGTGTCGTAGATGTACATGGCATTTACTATACCTTCAGAATCGTCATACTCCACCAGT
GTGCTTTGGCAGAATTCACAGTGTTCTAAAGTGATGTTTCGAATCATTACAATGGGTAATGTATCGTGTT
TGCTGGAACTGGGTGAACACGTGCTGTTGGCAGGAATGTAAGTTATGATTATGCTGCGACCGACTACGGT
TGTTAGCACTGGGAAAGAGGTTCCTTTTGCAATGTACTCGGTAGATACTAAATATGTCGTTGCATGTGAA
ACTGTAAAGGCTGCAAAAGATTTGGTAGTTGATACGCAGCTGATTTCTGGAAAGGTTGCCAGTGTTTGTG
GTCGAAGAGTTTCTAGAACAGATAGAGCTGTTTTTATGGTTCGGGAGTTGGTTGCTCTGGGGAACATTTT
TTGAAGATGTTCCAGGGCGTGGTCTCTGCGGCCGCTGCCGGCACATGGACTGTAAAGATCGCTTACATGA
TTGTGTTCTTCGCTGCCGATTAATTGTGACCAATGTGACAATTCAGCTAGAGAGCACAGTCCTGTTTCGA
ATGCAAATATGGCTCGTCTTTCTGTAGAATGGTGTAACATTGAATGAATAATACCGCTGGCGAGGTAGAG
TTCTTGTCGAGCAAATCGGGATAAGAACGACGATATATGCGTTTTGTGTAGGAGTAGAATGAGATTACGG
ATTTGTTCCATGTCGTGTTTGCTGACAAGGTCTTGGTGGTGCTGTTTCACCAAGATATAAATTAATCTTG
AAATTGTAAGGACGCTTGAGATGTGTCCCGTAGTTCTCAGAGTGGAGTTTGCTAGTTGTACTGCGTTAGG
ATACATGAGAAGCGTGGTGCGTGGTTGTATTTTTGACATGCAACTGGAGATGAAGTCCTCAGCCAGGAGA
ATAGAAGATTGTTGATCTATGGCCAGTGCGATGGATGTTGGTGTTGTTGGAGACGTAGATGCTATGTAAA
GAAGGATTCCGTAGCCTAGGGCCGTTTCCACTGTTGCCTTTGTTGTGCTACGACACTGTCCATTTTGAAG
CACGTTTACCGCGTGCCTGTTCCAAGTGGAAAGGAGAACATCTAGATCCATATAGTTTTTTGAAAGTAGA
CTATCTGCAAAATCTGTGGCCTTGATATATGTGTGATAATGTATATGATCTTTTTTAACCAAAACAATTA
GTTGATGATGTTTCGTTTGTTTTAAAATAAAGTTTTCTCGTCTGTAGGGGGCTTTGAACATTATCCGTTT
AGTGTCTCCGAAAATAAGAAGCAGTGGTGTTTCTCTAATAACCACAGTTAAGACGACAAAAGATTCTGTT
AATGTTATTGTCATATAGTCGTGTTCAGTGACGTAAAAAGACTGGTATAAGCATGATTCTCGAGTGGTGA
AAAGCAGTTCATGGTCTTTGAAGAGATAACATGTGCCGTTGAAGGCTGGTGCATGTATTTTAGATGCATT
TACAGTAGTTGGTTTACCATATGAGGTTGTAGTTTGGAGGCGGAGGTTTTCCGGAGGAGGTACTGTGGAT
GCTTGTTCTTTTAGATTATTCTGGTAACTCAAGTTTTGTCCATAGTATTTGTACTGAATATTGTCTTGAG
AAACTGTAGCGTATGTGTTTAGAGTACTGGCATATTGTTGAAATGTTTTTGATAGATCCACTTGGTTCAG
TAGGTTGTCGGCAAATTCACCAGTGAAAAGGCATCGAGGTAATTGAAATACTGTGTAATGGTTTGCACTT
TCATAAAAATTAAAAGTAATGGCATTCTCTCTGACTAAAGTAAGGTTTCGTCTTGTGCCGTTGTTGTTGC
ATTTTGTGCTATTTTGTCGCAAAAACTGAATGGGTCTGCCGGTGAGTTCCAAGGTTAGATGTGAATAAGC
GTTAGATGATGTCTCGGCGTGGCATGCCAGCAGCCACGCTGCCAGGACACACAGTGCCAGGCCTCGGCGC
ATCGCGGGTCTCGGCGTTCGATGGACAAATAAAACCAGGACGGGTCTTAAAGTCGCGACCTGGCCTATTT
AATACGACGTAATTTGCGGGCACGTCGCGTCGACGAGCTCTTGTCCTGCAATGAAAGACGCGTCATGTCG
TTAGGAAGCGGGGCGATCACCTCTCTGGGTGACTTACCCAACTTTCGCAAGCGAAACGGACAGAAAAAGC
ATTTAGATATTTATCGCCGCATTGTGCGGGCCTTTCCGTCCTTTGTGGCGTTTAACCGGCTTCTGGGGGG
GCTTTTCCCCACTTACTGCAAAAACTATCGTCGGTGGCTTTTTTTCGAGGTCCGCTTGACACAGCGGATT
CCAGACTGTGTGGTGCTCTTTGTGTCACCAGAGGCTCCCAGACGGGTCTTATGCTACGTCATCGAGTTTA
AGACCACTTGCTCGGACGCTGATGGGCAGTCCGTGCGGCAGCACGTCACGCACAACTTGCAGTATGTGCA
GGGCCTCAAGCAGCTCAAGGGTGCTCTGACGGACTTTGAGGCTCTCAAGGTGCCTCGAGGGGATTCATGG
TCCGTCATCCCCACCATCATCTTTTTCCAGCAGCAAGCCACGCAGCCCTCTCTCGCTCGGGCTTTCCGCT
CCGCACCCTTTACTCTCCGAACAGATTCGGTCATTGACTACCTCAAACGGCGGCAGGATGAGTCTGTTGC
AACCCTACTATCGGCTACCCATCGTTCTGTTCGAGCCTCATGCCGAAAACATTCTCAGGTGTCCTCCTCA
CGTGCTACAAAGGCTAGTGGACGACTCCGTCGCGGGGCTGCGCAAGGAGGAAGTGGTGGCCAACCAGGTA
AGAAAGCGTTACCTGCGCGAAGAGCTCAGCGATCTCAACCAAAGAATCCAGACGTACTGCGAAGACCTGG
AAAGTCGCGTGTCCGAGGCGGAGGCGCTGCTCAAACAACAGTGCGAAGTCGATCCGCCGCCGTGTCAGGA
CGTCGCCGCCGCGGCAACCGCCGCAAAGGAGATTTATAGTTCTGGCGGTGGGCCCGAAGCGCCGCCTCAG
AAGGTCACGCGTTCGGACCGCGCTCAAGCCGCAACCTGGGTGGCGCAATGCTCTGATCAAGAAAAAGAGG
TTCTCTTTTTTGGAATCACCAAAAACGACCCCTTTATCCGGTTTCATACTGATTTTCGGGGGGAGCTCAT
TAACACCATGTTCGAAAACGCATCCACCTGGACATTTACTTTCGGGGTCTGGTACTATCGCTTGAAGCGC
AGTCTGTATACACAACCGCGATGGAAAAAAGCATTCCGCCTGGTGCAGATGGAAAACTTCTCCATCTCCC
AGGAGTTGCTGGTGGGGGCGGTGAACGCTTTGGAAAACGTAACCGTGTACCCCATCTACGATTGCGTGCT
CTCCGATCTCGAGGCCGCGATGTGCCTTTTAGCCGCTTATGGACAGAATCACTGGGACGGACGTGATCTT
CCGACCTCTATCCAAGGGGTCCTTACGGAACTACCTCACTTATTGAATAAACTCTCGGATGAGGTGGGTC
GTGAGATCACCACTTGGGACGGTACGGCCACCGCGAATTACTATGCCTATCAAGACTCCCCTGATCTCAA
GTACTACATGCCTCTGAGTAGCGGGCGTCACTATTCCCCGGGAACGTTCGATCGTCATGTGTTGGTACGC
GTGTTTCACCGGAGACAGGTCATCCAGAGCCTGCCAGGATATGGGGCGCAAACTGCGGCAGTGGTGCAAG
AGCGCATGTCGGGACAGGTGCGGGATGACGGTCTTTCCGTGTGGTGTAGGCGCCTACTGGCGGGCAAGGT
GGGTCGTGATGTACCTATTTTCGTGCACGAACAACAATACCTTCGTTCTGGGTTGACGTGCATCAGCGCT
CTGCTGCTCATCTGGAAGGTTGTCAACTCCGAGAGCGTCTTTGCGCCTCGGGCCGGCAAGTTTACGCTCG
CTGATATCTTGGGTAACGACGCCCTCCCGCGGACGAGCTCGGAGGATGACAGCTACAGTTACGGGCATAG
GGTCAGGAACTTTGAGTTCCTCCTTGAGCATTACATCGTGCCGTGGTATACTCGGGATCCCACTGTCACG
ATTTCTCAATTATTTCCCGGAATCATGCTCTTGGCCATCACCGAGAGCGTGCGCAGTGGTTGGGATCCTG
CGCGACGCAATGATGGACAGGCCGGTGACGGCAGCGGGACCGTGCTGATGCAAATCAGTAAGGTCAATCC
GGTGGCCGATTTCATGTTCGCACAAAGTTCCAAGCAGTACGGGGAACTGAAGCGTTTGGAACTGCATGAC
GCATTGCTGTTTCATTGTGAACACGGTTTGGGACGTCTTTTGTCGGTGGCTTTGCCTCGTCATCGTGTTT
TCGCACTGGGATCGTCATTATTCAACGTCAACGATATTTACGAATGCATATACTTTAGTGTCTTAGGTTT
TCTTCCGGCTGTCGTAGTGATGTAAGTGCTTGTGGTTTCTGGGCAGCATAAAGGACCGTTGTCCTGCAGG
TGCGGGCTAGAAACCACATCAGAACACCTTCTGAACGGGTCGTTGTGAGGTGCTGCCGCTGCTTCACATT
CATCTGAAACCATGATTACGGAGCGCGTCCTCGCGGGCATCCTCGCGGGCATGACGGCCGCGGGGAGTTT
GGTCATTCTCCTCGCGGTTGTTATGTGGTTGAACATGTTAGATCGCGCTGGCATGCCGATGGCCGTTGGA
CACTACACAGGGAACCTGGTGCTTGCTCAGGTCCTCTGTATCTTCTCCATGCTGGCGTCGAAAATTGTTG
CCATGACGAGTGCGGCCGGCATGGGCTTCTGCGGCATCGTGGTCTTTGTGGAAGACTCTGGCCTCTATGT
CACCTCGCTGCTCTTCATGTTCATGATCCTGGATCGCATGGCGGCTTTTCTCAACGGGCGTCTTTTCTGG
AGGCAGCAGACGACGAAGCAGAATCAGAGTACAAGCGTGTACATTATTCTGTTTTGCTGGGTGCTGGGAA
TGGCCGCGGCTGTTCCCAGCGCGGCTGTGGCTGCACCCAATTCCAGATGGGAACGCTGCGAAGTTCCAGT
GTCATATGCCACAATTGACATGATCGTGAAGCTCTGGTTTGTGCTGTTGGCACCCTTCGTGCTGACCATG
GCTGTGATCATTCAATCTTCCTATCATCGTGACCGGGAGAGGATCTGGTACTATGCCAGACGCGTGTTCA
TGTTCTACACGGCCTGCTTTGTCATGATGGTGCCTTATTACTTCGTCAGAGTCATGCAGAGCGACTTTGC
TTTGGTTGATATAAAAGCAAAAACAAAAGCGGCGGGCAACGGCGGTTGTGACTCGACATTTCTTGATTAT
CTGGACATGTTCACTCAAGTGCTTAACAGTTTTAAGTTGGTGGTGTTTGCTTTATTCATTGTCCTGTTTT
GCTCCATAAACCCACTTGAAACGCTGGGAGAATGCTTGGAGAGGGCCGATGCTGAGAGGCAAAGTCGGTC
AGAAGCATCCCAGGGTGAAAGAAGGCGGCCAATCAACACATGCTGTGTCAAGTTGGTTGAATCGATAAAA
CATTATGTGAGCACTCTCTCTAAAGCTACGAGGGAAAATTCTGACGAGAGGGCCAATTTACCAAATAATG
CTGAAGATATTGGAACAACAGGCAGTGATCAGCTACCAACTGAGGTCACGGTGACCCCAAGTTCATCGGC
TGTGTTTAGCACTGGAGGAACGGTGTCTCCAGTCTAACGTGCTCTTGTGCTGCGTGTGTGACTGACTGAC
AGATCTGGTGGATGATTTATGACTCTGTATATCGGACGGCGAATCTGTGTACATGTATATCACTGTGGTT
ACATGTCACCGCATGCCGTGGGTGTGTGCAGGGCTTTGGCTGAGGCCACGGCCTCGGGATTCAGTGTCAT
TCGCGGGGTCAATGATAATGTGCCCGCAAAAGCTTTGTAATCTTCAATAATAAAAGTGAAAATGCCCATC
TCGTGTCGACTCCTTTGAATTTCGAACGCCTCGCTGCTGATTGTCATTTTGCCTGTGCTGATCAAATAAA
AGTACCACATTTTCTGACAGATGATGCGAATCAGGGGCTCATACGTGGCTGTGCCCCAGTGACGGGTGAA
AAAAGCGGCCAGACGGAACAATCTGTGTCCGTACAGTGTGCCCAGAGAGAACAACAGATTGCCGTTGCGG
GCCAGATCTTCGGGAAAGGAAATCAGCAGCCCCGTGTGGCGCTGCACGAAGCGGCTTAGTAACGCTGTGC
TCAGATGAGGCTGGCTCAGTTTCTGACTCAGTTGGGCGGCCTGTTCCTCATGGAAAATAACGTGGAAGTC
GAGCTGAGGGAACGTGCGTCGCAGTTCCTGGTACAGATGGGGCCAGTACGAGGTCGGCGTTTTGCGGCTC
AGAACGGCGTTATCGGACACGCCTAGGTTGTTGGTGGTTTCGCGGAGTAGCAACGTCTCCAGGCCGCGGT
TAAACAGTAACACGCAGATAAGCCTCAGAATCTTGAGTTCCTCTAGCCGCAGAGTGTTCAGCGGCTGGCC
CCGTGACATCTTTTCGCTAATCTGTAATATTAGATGATTGGCACACGTAAAAGAGAATTTGCCAGTTCGC
ACTCGAGCCTCATCCGTCGGGCTGGACATGGCAGCTCCCGTCTATGTGGGAGGTTTTTTGGTGCGCTACG
ACGAGGCTCCCGAGGAGGCCGAGCTGGTTTTGCCTTCCGACGTGGTTGACAGATGGCTGCGCGAGTCACG
CGGCCCGCTGCCGCTAAATGTCAATCACGATGAGTCGGCTACCGTGGGTCATGTGGCCGGGCTCAAGAAT
GTGCGAGCTGGTTTGTTCTGTTTGGGTCGTGTCACGTCGCCTAAATTTTTGGACATTGTCCAAAAGGCCT
CCGAGAAGTCTGAGTTGGTGTCGCGCGGACCTCCATCTCAGTCTTCTCTGCAGCCCGACGGCGTGCTAGA
GTTTCTCAGTGGCAGTTATTCCGGGCTGTCACTCTCCAGTCGCCGGGATATAAACGCTGCAGATGGCGCC
TCGGGCGATGCAAAAACAGCGTCTTTCAAGCATGTGGCCATTTGTAGCGTGGGGCGGAGACGGGGTACAT
TGGCCGTTTATGGCCGCGAGCCAGATTGGGTCATGGAACGCTTCCCGGATCTCACGGAGGCCGATAGGGA
AGCGTTGCTGGCTCAGCTGACAACAACAGCCGCGGTCGCGGGGGGAGAGGAGGAGGACGACGTTGTAAGG
AAAAAGAACAACAATAAGTCCCAGGGGCCCGACGCGGATCCATTTCAGTCCGATCCGTACGGCCTGTTGG
GCAACAGCGTCGATGCGCTCTACATTCAGGAGCGCCTTCCCAAGCTGCGCTACGACAAGCGCTTGGTAGG
GGTTACCGCTCGGGAGTCGTACGTGAAAGCCAGTGTTTCACCTGCCGAGCAGGAGGCGTGCGATATTAAA
GTGGAGAAGGAGCGGCCGAACGAGTCACAGCACAGCCGAGCACCCGGCGAGTCCATGTCTCACCCCATGA
GCTCTGTGGCCACTCCAGCGGCCTCGAGCGTCGCGCCCTCTCAAGCGTCCTTGGCACTGGCCCATGACGG
CGTTTATTTACCTAAAGACGCTTTTTTCTCGCTCATCGGGGCCAGTCGGCACGCGACCGACTCGGCGGGA
GCGCGTTCCGTGTATCCGGCTGCACCTCCGCACCATGCGTATCCGGTGATGAATTATGAGGACCCCTCCC
GTAGTTTTGACTACACTGCCTGGTTGCGGAGGGCGGGGTACGACGCGGGACATCCCCAATACCCTCCTGT
CCCTTTTCATCATCTGCCGCCGTATCGTCGACGTGATTTTCCCATGATGGATGACAGTGATCGCATGGCT
TGGGAGCGCGGGTACGCGCATCCTTCCAACTATGACTCTTATGGCAATAATGGTGGTAATTCGTGGTCGC
GCGGCCGAAACGGCGGTACTGGCTCGCACAACAACGGCAACAAGAGGCGGAGGGACCGAGATTTATCTTC
CTCTGACGAGGAGGACATGAGTTTTCCAGGGGAAGCCGAGCACGGTAAAGCTCGGAAGCGGTTGAAGGCT
CACCATACGCGAGGTGGAGGGGGAGATCACTCCTCCGACGCCAAGGGTGATCACCGCTACGATGAAATCA
GAGAAGCTTTGCAGGAACTTAGACGCGAGATGATGGCCGTGCGGCAGATTGCGCCGCCGGCGCTTCTCGG
GCCTGCTCAACTGACGGTCCCAACGTCGTCACCCACAACGACGTCTCACCCGTCTGATGTGGTGACTAGT
GAACCGCCTCAAACATCGTCGTCGCCACCGTCGGCTCACAGTAGCAAGTCAGCTGATCGCGGGGTGGTGA
ACGCATCGTGCGGTGTGTCTGTACAACCACAAGATGGCGGTCCAACACCGCCCGTGAAGGACATTGTGGA
CTTGAACCGCCGTTTGTTTGTGGCCGCCTTGAATAAGATGGAATAAATCACACATACACAGTGATGTTTC
TTTGTTCATAAAGCTCTTTTTTTTATTATGTACAACAAAATATTATTACATGGTACGCAATTTATTGTCT
GTCTCTTTTCGTTTTTTTAATTTAAATTCGGGGTCGTTGAGGTCGGCCGCTGGGGGAGCGACGGCCGGGG
ATTTGTGCTAGGGCTTGAAGGGTGGTTTTGAGGTCGGCGGCGGTGCAAATATCTCCGTCCAGTTCACTTC
GGAGATACGAAGTATTTTTCACCGCCTCCTCGGCTATTCGGGCGGTCAGGGGCAGTAGCAGATCTGGGTG
AATATACAGATTCCATGAAGGTACAACTAGCAGCATGGCCGTTTTGGGTAATCTCTCACGATGAGTCATC
GGAGGCGTGGTGCCTTCTCGTTTGGCTTTTTGGGTTTCTCTTCGCAGTCTGTCCATGGTGGTTTGCGGCT
CGTCGTCTTCGTCCTCGGATGAGTCTTCGGTTTGGAAGGGGTCAAAGATGGCCTCCGTGATAATAGGAGG
AGTAATTGGAGGGCCTTCTTCCTCCTCGTCTTCGCTGGAAGACGAATTGTTGGATTGCTGGGCGAATTCG
GAGATGCCGCGTAAAATGGAGTCTCTGGGAACTAAGCCTGCTCGAAGACGGATCTGAGAGCATCTCGGGG
TTTCGGTCTTGTTGGGCAATACGCCGACCGAGCCTCGGCGAAATAAGTGGATAAATCCAAGCATTTGCAT
GTGAGCCAAGGTTATCGCGTTAGCTGTCAAATTCTGCACGTTAACGGTAATTTTTGTGCGGTTGGGCAGG
GGACCCGCGTCCATGCTAATTCCCGGGAGCTCCAGGGGAAAGAACACGGCGAGACAGGTATCCTGAGTTT
CTAGCGCGTTGTTGAATTGCACCACGTACGTTTGATGAGGGGGGATAGTCACGTTCAGGGGGCATTTCAT
GAGAAAGCCGTTTTCTGAGTGTCTCTCGAAGAACGGGTTGGGGTTGTGGCGCCACATCACTTCAGCGCGG
TGAGCGTACACAGATAATTGTAAAAACACCTCTGTAGGTGGGTGGAGGGAGAAATGGACGAGCGACACTA
GAATCACATTCTCTTCGCCTATGGTCTCGGCTTTCTGAACATATGTTTCACCGTTGGAACAGGCCAGCTG
GTCGATGGCGTCTACTAAGGTGAGAGGTATGAGGCCCGTGAGGAAGGTAAAGTCGGTCGTAAACGTGTAA
CCGCCTTCAACGTACTGGTCTCGTTTACGAGTCCACGTGATAGCGCTCACATTCACCTTCACAGTCCAGG
TATACTGGGCTCGACGGATGGTGGTGCGGGCGTTGGCTCTCGGCGGTCGATTCTGGCTGTTTCCTCGGCC
GCGGAACAGGTGGATGCCTGTCACGGGGACGCGTACCACAGGGAGCGCGAAAACCAGCATAGCCGACGTC
TGCGAGCCGGGTGAGAGGCGCCGGTTGGCATAGTTGCACGCGTCCGTGCGCAGCGAGTCTCGGAACGTAG
AACTGCAGTGCCCCTTGAGATTTAGGTCCGTAAGCTGCAACGCGTCGCGAGAGGACTTCATTTCTTGAAA
AGCGCAGATGACGGCCCGATTGGCCACCTCCACTGAGGTGTGCCAGTTCATCGTCTGCACGGCATCGATT
TCCAGCGGGCTGTGTTGCGTGCAGACGAGACGCAGGATTTGGCAGGTGAGGCGTTCGAAGGTGACGGCCG
GGGCGAGGGCTCGAGAGGTAGACGGCCTGGGCTCTTCTTCTTCCTCGGGAGGGCGATCCATGATGCGGAG
AATGCGAGAGCTGGCTGGAGGCCGGTGTCAATGACGTGATCCGCAAATACAGCACCCACTGCTTACCTAA
GAAATATGTGTGCGGTATCGGGGGATTGGGGTTTTTATATAGTTATGGGCTTATTCACAGGGCCTTTTGC
TAACCGACTCGCCACTGGTAGACGGTAGCTGCTCGGAAGGTGAGTAGTGGCGACGTTTGGGGGTTTGATA
CATGTGCCAAGAACCCGAGAGGCCTGAGAAGATCCGGAGGTCGTCGTCGCCTTCCCAGGAGAATTCTTGG
TGAGGTAGTTGGTCGCCGCAGACGCTGGCGATCATGGGAGTTAATTCGCTAGCTCGGACACCAAATTGCC
ATACTCCCCAGAACAAAGTGGGAAAAAAGTCGTCATTGTCGTCGTCGGAGCTGCTTTTCCTTGCTCCGTC
ATCTTCGGTAAAACGTTTGCGCTGGACGAGCGGTTTGTAAAGTTTCTCGCGCTTTTTAGATGCGGAGGAT
GATGATGTTCCGGCGTGTGGTGTGGTGGATGCGACCTCGAAGACGTCCATGTCCTCCGATTCGGAGGAGC
TGGAATCATCGTCTTCGCTGGAGTCTTGGACGATAGGAACGCCTTTGCCTTGATGATATTCAAAACTGGT
CGTGATACGGTATTGATCTCTAAAAATGGAATGATCAGTTTTTTTATACGTAAAAAACAAGCTGCGATCG
AAAAAATGGAGCGAGGCTATGGCCTGGAACGCCTCGATGTACACACTGTCGTGTAGGCTTCTGATTTCTA
TAAAGATACACTGTGTAGACATAATCGGGTTGCATGATATACTGCATCCGGGAACGCTATTGGGGCAAAT
AAAGCCAATATATTTGTCAGATTCGAAGTATGTATCAATCATGACGTTGGCGTGTTCTCTGGGTTTCAGG
TGGAGCCTTTTGGGATTTAGAATAGTGTAGCCGTTCCTTTGTTGCGGCGTAAGGAAGGGTTTGGGGTTGC
GGTTCATAGTGATAATACCGCTGCTTTGTTCCCAGGCGAGATGAATAAACACTTTGTCGTCTGGGGTTTC
TTCTTGGAAAGATTCCAAGAATATTCGTACCAGTCCTTTCACTTTATCGACGAGTTGGACTTTTCTAACG
TGTGTATTGCGCAGAGAGCACACCAGTTCATTTGCGACGTTTATGCTCCACAGCGGCATGGGGCTTGTAT
TGACATAAAATGATGCGGTGTGGTGCACGCCGTGTGGCATCCAGCGGTTGTATCTTTGGGTCCATTGGAG
GTGATACGCGTTGAAACGGGTATGATACCCTTGGGCAAACGCTTGGACAGCGGCATCGTAAGTGGGTAAC
TCGGGATTATACGTTCCGCCTGGATGGAGTGTTAGGTCGGCGGGTACGAGGTGTCTGAGCGGCAGGGCAT
AAAGGAAAAAGGACATCGGTTCGTCCGCAGGCGTAATGGGTTTGTCAGTAGGATTGTGCACATGCAAATA
AACATCTTTCAATTCTTGGTCTTCAAACGTCGTGTGTTTAATTTGAAGGGTGTTGTGCTCGTAGCGAGGA
TCGGGTTTCAGATTTCGAGCGAACTGTGTGAGAAAGATGATGGACGGCCGATGGACCTGGACGCGGAGGC
CTGTTTTGACAATCTTGGTTTCGTGCGGTTTGACGGGTTCACGGGCTTCATCAAACACGCTTTGGATGAC
TTTGCCGGCGATGGGCCCCAATTCGGATACATAATCGAGCCGGTAACGTTGCGATAGAGCCATGTGGACT
GTTGTCGGGTGCTTTTGCGACTGACAGCTGCCTGCGGGGTCCACATGACGTCATTCATAACCTAACTACG
GTGCTTTTTAGTAACCGAGACCGTGCACGACTCTGGAATGGCTTCTAAGCGTGTGTGGCGACGGCGTCTT
TGTGTTTGATAGGGCTGGAGATCGATTTCTATACCCGAAAAGGTGCGATAGTCATCGCCTTCTCCCCAGG
GAAAATCTTGGTAGGGTAGTCTGTCGCCGTGGGCGCTAGCCACAATGGGAACCAAGCTCGTAGATTTGAT
GCCGCATTGCCAGTTTGGCCACGAAAAAACGAGTGTTTCGCGGTCGTCATCGTCTTCTTCTGACTCGTCG
CTCGTTTCGGCCTTGGTGACGCGGTGTTTGCTGCGCGTCGTCATGGTGGACGATGCCGCCGCCGACGATG
ATGGTTTTCTGCTGCTGCTGGATGGCGGCTGAGATGGTCGTCGCGCAGAACTACCACTGGGCGGATGGCG
GAAAACCTCCATGTCAGAGTCTGAGGCGGAGGAGCCGCTTTCATCGTCGGCCTGGTCGCCGTACACGTGA
TGGTATTCCAGCTTGGCCATTAGGCGGTGCTGGTCGACCAAACGCGCCTGGGTAGGTTCTGCGGCGGTAC
CCTTGGTGAGAATCATTTTGCGATCGAAAAAGTACAACCAGCCAAGTTCTTCGTACTGTTCGATGTACAG
GCTCTCGTGAACAGCTTTAATCTCCATAAACAAGTTTTGTAGCGGCAACAGTGGGTTACACGACATGCTG
ATCCCCGGGATGGTTCTGGGACAGATGATGGCAACATACTTGTCGGACTCGAAACAAACGTCGAACATGA
GGTGTGAGGTTTTTCCCGGCTTCAAATGAAGTGTCTGCGGACACAGAATGGTGAAGCCGTTTCTGTCATG
TGCCCTCAGATACGGTTTGGGGTTGCGATTCATCACGATGTCATGATTGCCGTTCTCCCAAGCGAGATGA
ACGAAGCATTTTGTTTCGGGAGTATCTTCCTGAAGGCATTCCAGATAAACCTTAACTTCATCCTTGCTTA
TTTTCCGAATATTCGTCACGTGGGTGTGCGGTATCGAGCAAACGAGCTCGCTGGCTGTATTCATAGAGCC
CAGCGGCATCTGCTGACTATTGAAAATAAACGATGTCGTGTGATAAACGCTGTTGGCTGTGTATCGACTC
TGATTTCGGCTCCACACCAGGCGAGAGGCAGTAAGGCGGGTGTGCCATTTTTTGTCATCAATCTGTTGTA
CCACGGCGTCGGCAACCGTGGTGCGACGCTTGTGACTTTCTCCCTGGCGTAGGATGAGCTCGGGAGGGGT
GACAGGATCTAGCGGCAAGGCATATACGTACATAGACAGCGGTTCGGTGGTGGTTGGAATGGGTCGGTCG
GTTGGGTTGTGTACATGTACGACAAGCGGTTCCAAACTTCGAGGCTCAAAGGCCGTATGTTTGATCTGAA
GGTTTGTGTCATAGCGCTGACAAGGCTGCGACTCGGGCGTAAACTGTGTGGCCATGATGACTGACGGCTG
ATTGACTGTGACATTGAGGTGTGTATCCGCGATGTAGGTGGTGTGCGGATTCAAGTGTTCTTTGTTGGCA
TTGAAAATGAGTTTTACGAGGTGGCCCGACGTTGGGCCGAGATCGGTTACCAAATCGGGAAACCGAGGCG
GTCGCGAGGCCATGTTGTCTGACTTTGGTGACACCGCCAACTGAGCTGCGCAACTTGGCTCATAGAGCTA
TTTAGATGTTATGGCGCCAGAAAAAAAGGAGATACAACGTCATTATGTACAAACGGTTTTATTACGGGGG
GGATGCGGAATTTTGTGGCTGTTGCTGCTGCGGTTGTCGCTGATTACAAACCATGGCGATAGTGACCGGT
TTGTTGTTGTTGGTCGGCGACTGTTGTTGTTGTGTCGTTTCTGGACTGGGGTTAGAGAGGCGCATGGGGG
CTAGGTCCTGTAGGCTGAACGAGGCGCCTAAGAGGGAAACCTGGTGCGGCGTGCCGTGCAGCGACGACTT
GACCTGGTTGGCCAAGGCGGAAAGCCGGCCGCGATTGAGGCTGTGTTTGGAGGAGATAAAGTACAGTTGC
CCTAGCACGGTGTTTTTGGGGATGTGTGTGTTGTCGCCGATGACGCTGATTTCCAGCCAAGTCCGTGGGA
GCCAGATGGTGACTGGCATGTTCAGTTCTTGGCGGTTGTGTGGGATGAAGAGTCCCAGGAACGGCCCGTA
AAAGCGGCGGTAGATTCGGATCAGGTGGGACGTTTTGAGGGAAAGGTCGTACGGCAGGCATACGTCGAGA
CCTCCGCCGGGCTGCTTTCTGGGGAGAAAGTAGGGCAGCGGCGTGTCGGAGAAGAAGGGGCGCGTCACGG
TCTGCTGTCGGAGGCGCAGTTTGAACGAGACGATGGGGTTCGATGGCAGTTGGTGCTGCGCGCTGCGGAA
GGTCACGTTGAATCGCAAGATGTTATCCTGATACAGGATCAGCGACGAAAGGATCAGGTCCGGACAGTCG
GTGTCTGTGTACAGCTGTCCGAAAGTGGCGGGGCCCATGTTTTGGATGGTGGCGTCCGACAGTCGGACGG
AGATGCGGCTGGCGAGGCCCCGCGGTCCCGAAATGCCTCCCTCTGCGGTGTGCCAGCAGAGGGCGGACTT
GACCGGTATCGTCAGCTCGGAGGTGTTGCTAATCTTGTCGTTGACAAAGGTTAAATCCGGCAGGTGTAAC
GATACGCAGTCGTGCAGCGCACTGTGCTGAGTGACTTTCCGCCGCAGCGGCAGCTGGTGCCTCAGGGGCG
GCATGGTTTTCAGGGCGAAGATGTTGAGCGACAGTCTCACGATAGACATTTGGGTCAGTTGTTCTTCGAT
AATGGCTCGAATGATATTGCAACTCCCGGCCTGAGCGGGAAACGGGCTGAGGATAGGGAAGATGTCTGAG
TCGGGGTTGGCGACGGCGCATAGCAAGCCTTGTTCTTCGGGGTCGCGGTGCGGGCTGAGCGGCTCGAGCT
GCAGCAGAGTCGAAAGCAGGATCTGGAACGGGTGCTGGAGGTCGCTGGGCTGAAAGTCCACGTGCAGCTG
AATGAGACGATATGTGCCCTGGCGCGGCAGCGGTCGCTTCACATGGTGCTGATCTGTCAAGGTCAGGATC
GTCTCGTCCAGCAGCAGGGAAGGTGGAGTCTTTCGAGGGCGGCCCCGAGGCCCATTCCGTAGTGTTTTGT
CGGCGCGCGGCATGGTTTGAGACTGATGGCAGCTGTGGGACGGCTCAGCCTTTAAATATGCAGGTAGCGG
ATTTGTTATCGGGTGACACGTCACAGACCGTGAACATGACCTGTTCGTGGATGATATCATCGAGTTGTCT
CAGCATGACAAAGAGTGCCGAGAGTCGAGAAATCTCCTCGTCGGGCGAGACATGGCTCGGCCGTCCTCGG
AGGAGTCTGTTGCTGTTGTTACCGCCGGTACCGTCGTCGTCGCGGTTCAGTCGCATTAAGAGTTCTTGGC
ACTTGGTCAGCAGCATAGAGCTGTCCTCCAGGGCCAGCTTGCGGACGTAGTTCACGGTGAGATCGGAAGC
GAGGTTGGCGACCATGGACATAGACAGACAAGCGGTTTTCATGTCCAGTAGTAGGTGGTTCTCAATGACG
GGGTCGGGAATGGTGAAGGTCGCGTCACGAAACGTCACGTGTTGCAGTTGATTAACGGCGGCCTTCACTT
CTTCGTACGAGCGGTCCAGCGAGTAGAGCGCCATGATTAGGATCCTTTGGTTGATTTCCACGGCGAGCGG
GGCTGGCAGCAGCCACGGGAGGACGAGATTCCAGTTACCCACGGAGACCGGGTGCTCGCGCACGAGCGGT
CCCGAAAAGAGCGGGGGTAGTTGGCAGAGCGCATCGCCCTTTTCCCAGAGCACAGGCCCGGTATTAAGAA
CGGTATAAAGATGTCCGTGGGTGGGCACTTGCATGGCCAGTTGGTTGCCCTCGATTCGCCGCAAGATGGT
CGGCGTCATGTTTCGTAACAGACTGCGAAGGCGCGCATAGCCGCGGGTGCTGTCGATGTACTGGTGCAAG
CCCAGATGATGGTGTTTGATGAGGTGATGTCGCTGCGGGATAGGGATAATGGCTCCGGTGAGCTTGGCGA
GTTTGCCCACGTCCGTGAGGCTAAGTTTTTGCTCGAAGGTACAAAAAATGGTGCTGTCCATGGCGCCGGT
GGTTCGTCCGGCCCCGACTAGCGTGCTCTGTCAAATAGTCGGATGCGATCTTTACGAGTTAAATAACATG
TGTTGGTGCAGTGGGATGGTTTCGCCTATGATGTAGTTTCCAAAGTGGGTTTCCGACGTCGCAAGTGAGC
CCGACGGGTTTTTGAGCTTGCTCTCCATGAGGGCCTGCGTGGTCGTGGAAAGAATGGGCAGCGCCTCCTG
CATCAACCGGCAGGGGCACTCTATCAGCTGTTCGGTGCCCTCCACGCAGATGTATTGAGTGTCAGTGTCC
CCCCGGATACAGTCTTTGGCTCGGAGGAGGTACTCGTCGATGGTCTTAAACAACGTCTTGTTGGCGTTGA
TTATCTCTTCTGTATTGAAGAACTGTGCGCACGGGCTGTAGAACTGCGAGTTGTAGCCTAAACGCTCGCG
GTTTTTAATGTTGTACATGATGTCGGCGAGCGAGCCGCGGTTGGACGCCCAGGGGTTGTGGGTGGAGGCA
AACGTCTGCGCGTCGGGCTCCGTGTGGTCGTACAAAGTTTTGATGGCCGCGTCGGTATCGTACGGATCCA
CACCCAGCATGCAGGAGGTGCGACCGCGCGGGTTGTTTGGGATCTTGAAGTAATTAATGTCCGTGCTGAC
GGGTGTGATGATGAGTTCACACGCTGCCTTTTGTCCGTGTAGATTGGCCACCGAGTTTTTCTCAGACATG
CTGCCGAAAGTCAACATGGAGATGGTCTCGGTGTCGAGGAATTGCGGCCTATCCACGCCGGCCGCGTGGC
GGATCCAACGATCTACTTCGTCGTGTCGATGTACGTGCATGGGAAAGACGCGGAATAGGTTCTGTACGCG
CACGCCCATGTCGCTGCGTGAACGGTTGAGATACGCCACGCAAGTAGCCGAGGTGTATCCGAGGCCCATG
TCTACGGTGTTGATGTTTTGAGTGACATGGTAGGTCGTGTTGATGTCTCGCTCTTCTTTGGTCACTTGCG
GGTTGTTGATGATGAGCGACGTGCAGGATTTGCCGCTGTAGAGCAGCATGTCGACCTCAAACGTGTCAGT
CCGCACGGCTGTCAGCCCGAAACCTGGATGAACGCCAGATTTGGCCATCAGGGCGATAGACACGGGGGAA
ATCTTGTAGAGCATACAGGCCAGGGTAAGGACGGATTGCAAGGTGTTGGGACAGCCGGCCGTGTAACGCG
AGAAGGGCGACCGCAGCCAGTTCCAGTACTCGTGTGCGAAGGCGGTAGCCAGCGGAAAACCGCCATCGTG
CCGGTGGTAGTGCGGAAAGTCAGTCACGAAACGCTTGATATCGTCGTTGAGCGCAGCGCAGATCGTGGGA
TCTGAGTAGAAACGGTGGAAAGGGACGACGATGCAGTACTCGGCGAGGATCTTGGGTGCCGTGATGGCGC
AGCAGCCGTTGTACAGAACGTGCTGCAAGGATGTGAAATCGGTCGCCCCGTGGCGTTGGGCCGGGTCCAG
TTGAGCGCGCACTTCCAAGACCTTGGCGTGCTCGGGCACGAACTGCAGAACTAGGAAGAGCTCTCGGCAG
GCCTCAAATAGGTTGACGTCTTCGTTGGTGGCGATCTCGTCGACCAGCTGGGTTAACATTTCTCCAACTG
ATTCTGGTTCGGTGGGCATAGTGAAGGCGGGGCGATAGAAAAGATCGACTATTAGAGTTTTCAGGTTCAG
TCCGATGCCGCAGGCCCGGTTGTTGGTCATGGCGGGAAGAAGGCATAGGTAGAAAATCTTCTGCAGCGTC
CACTCGTCGTCGGTGGCCTGATAGTCGTCGACGAACAGGGGTTCGTCGGCGTCCATGGCCGCCATGCGGG
GCACGTCCGAAACTCCATGATGGCGAGACTCGATGTTGGCGGTGTTGAGCGGCTGCCGGTCGGCGATGAT
CTGCACGCCTTCGCGGTTCCGAGGCAGGTGACACACGAATGGCGGCCAGAGACGATGGTCGTGGAGCGCG
TTGGCGTAGGCTGACAGGGGTTCTTCGACTAACTGGCCGTTGTTGAGGCCCGGCAGGGAAGACACGCGGG
TGACGAGCCGCAGGATAGCCATAATAGTACGGTAGTGGGTATGGATCTGGGAGGAGAGGAGGCCGTCGCC
AAGATGTTCGACGATCATAGCGATCATAGTATAGCTGTGGGCGAAAGCCAGCATTTGGCGGTTCTGGAAC
GCGCTGACGATACATCTGGCGATGAACGGTCGGATAACTAAGAAGGCGTCGACGTTGCCGTGCACCAGCA
AGTCGACTAGGTAAAAGAGTTCGGGATAGTTGGGGCATGTCACGGTGCTTTTGAACAACTGCAAGGTGGC
CTCGTAGTCGGGAGGCGGTCTGAGTCGGACCATTTCGGCTATGTGCGAGGCGCGTAGTTCTTGAAAGGCG
CTGGGCGCCAATCCGTCCGGGATGTTGCCGGTCACGATTCGGGGGGTGCACAGGGTGGCAGTCTCGCCAT
TCTCCTGGTGGTGCGCAAAGTCAAAGAAGGGGTGGAGTTCGGTATAAAGAGACAAGTTTCCTATCTTGTA
AAAGTCAGAAGGTGTGTAGTCCTGCTTCATTTCGTTAGGGGTGCGCGGCACTTCTCGACGCACGCGGTAA
AAGTGTGTGAGGCGTCTGGCTATCCCGGCCATGCTCTCCTGTTGAAAGCGGCATTCGGTGAGTCTGGCCA
CGGCCGGGTCGGTTGGCACGCCTCGCTCCGTGAAGACCTGCAGGCAGGGCGTCGCTTCGTGAACGACCGG
GTGGCACAGACATTGCAGCGCGTCCACAAAGTCGAGCCGCTCGAGCCCGCGGTCGCGGTTGAGAAGATAC
ACGGAGGTGGGCAGCGCATTGTCTTTGGTCTCTGTGAGTTTGATTTTATTTTCCACCGTGGTGTAAGCCC
TGCTCTCTGGGATGTAGAGCCCTACCGGGAAGAAGAAAGTAAGATCGATGTTGCGTTCTAGGGGGTTTTT
GGTGTCGGTGTTTTTGTACACGTGCCTGTGGTGTTCCAGGGCTACGGCGTGCTCTCCCAGCTGCAGAATG
TCCATGGGCAGAGACGTTTGGCTGTTCTGGCCAGCTTTCTCTAGCGAGGAGCCGGTAAGATCGGGGTTAC
CTGAGGTAAGGTGAGCTGTGTAGGAGTTGAAATCGGCCAGAATGGAGTGGTGGGCGATGGCGGTAACGGC
GTTTTCGGGACTGAGGACAAAGTTACCGTACGTGGCCGGGGCGGAGACGCCTTGTTTACTGATGTTGCTT
TTTAGGAGCGTCATGAGAGTTTGGATCACCTGAGCGGTGCTGACCATGACACCTCGCAGCTGCTGCCCGG
AGGCCGTGACATACGTGGCGGGGTTTTCGAGGATACTGTTGGTGGTGGATTCCACCATTTTGGTCAACAG
TTTGAGGATGTAGTCGCGGTCCGACGTGCGATTCAGCAGAAAGATAGTGCTGATCATCTTTGTTTTGAAA
CTCTGTAGGATGTTGCTGCGCTGGATGCGGTTCAAGGCCTGTCGACAGAGCGTGGCGTTCTCCACCAGCG
TCTGCACCACGAAGTAAGGAGGCGCTTTGCGCAGCAGCACCTGGATGAAGCAGTGGATGAGGCCGCGTTC
CATGGCGTCGGCGGTGTTTTTGAGGACCCGCAGTACGGTGTGAATAGCCTCGACATTGAGGATTTTGTCG
AGGATGGTGTTTTCAAAGGTTTCTCGCAGGTGCGTGAGGCACGCCGCGCTCAGCTCGAAGGGGATGGTGA
TGGGGCTTTTTTCACTGTATTTAGTGACCATGATGGTGGTTTGGCGTGAGGTGGGCATTCCGGCGCCGCT
GGCCACGCGCGGCACCTGGATGTGAAAGAGCATCTTCCCCGTGGTTAGTTTGTTTAGGTCGTCGAACTTG
ATGGCGTGCGCGGCCGAGGCCAGGGCCGTCTGAAGGAAGTACACCCATTCCAGACGGTTGCAGAAGGTGC
CGAAGATGGCCTCGAAGTGGATGTTGTAGCGTTCCGGGTCGTCCCCGAAGTAAATGCGCAGGCTGTCGAA
CATTTCTTCCCCGGCGCTGGTTTTGACGTGCGTGAGGAAGTCGGCGGGGATCCCGACCTTGGGAAGAAGC
TCGACGGCCGACCAGTTTTCCATGACGGCGTGTGACGATGGCTTCGTCGCCAACCGTCTTTCAGTGTCGC
GCGGCTCAGGACGCTCTAATAGTGGAGTCGACCGCGGAACCCCAGGTCGTCAATGTCCCCGTACACGTGA
ATTCGTACAATCTCACCCAGGAGCTGTCGTCCGTCGAGGACGCTCGCTTCTGCCAGACGCAGCCGGTGGA
CGCGGAGCGCGTTCGCGGCGTCTTTGGCGCGCTCTACCGCGCTGCGGCCCCGCACCTGCGAGAGGAGAGT
GACCGCATCAAACTGATCCTGGGACGCCTGTTACTGGGACCCGTCGCCGTGCCCTGCTACTGCGACGAAT
GGGAAGCGAATGAGTATATGGTCGATGCGCCTCAGTTTTGCGGAGGCCCTCTGCTGTATGTGCACCGTCG
CTGTCACTGTCCGATCGTGGGGCGCGCGCTGGCTTTCACCGTCATGGAAGGACACATCGCCACGCACGTA
TTTCGAGGACTGTTGTCGCTCAGCGAGTGGAACCAACACTTGCCGGACATGTTTTGTCCGTGCGGTTCGC
TGGACAGACGGGACCGCTACAGCATGGCTTGTCTGCCGCGAGACCTCACGTTGTACATTAATGATTACCC
CTATTTCATGATGGAGATAGGGCGCGTGCTCACTGTCAGCGAGGTGGACGACTACGTGAGTTTAATGATT
AACTACCTGGGTGAGGCCGTAACGCCTCGTCTGCAAGTACATTACAAGCTGTTGTTCGGAGTTAACGTGA
GGCCCGTGGCGCCATTAGCCCTGATTTCGACGTGTGAGTTTTTTGTGCTGGAACTACAGAAGATGTGGCT
CGGGGTGGAATATCACAACGAAGTAACGGCGGATTTTTTCGGCCGCGTGTTTTCGCAGCTACATCGTGAT
CGGGGACGCGTAATGATGGCCCTACGGCTGCCCGAGCAGACTGTGTGCCACCTCAGCCATTTTACCCTTG
GCCGCTTTAAGCGCCAGGTGTTGTACTTTAAGCTGTCAATCACGTACGGCAAGTACAAAGCGGGGGTAGC
GAAAAACGTGTTGTGTTACAGGCGTCTGAGCCTGGCGTTCGGGGAACACGATACTGTGTGGAGAAATCTT
TTTTACGTATATTACGAAATCGGTCGGATCGGAACAGTGAACTCCTCTGAATCCCGCTCATCACCCCCAC
CACCACCGTCGTCTACCCGACCTGTCAATCATTCACAGCCTCCTCCCGCTCGCTGGTCATCGGCGTCGTC
TCGCGGCCCAGCTACAACGGCCGGCGTGACGACCCACCGAGATTCGAGCGGTGACCGCTTGAAACGTTAC
GTGTGCATTATCTCTCGGCTCATGTTTGTACGGTACGGACAGACATACCGCAGGGAGAAACACGATCACG
TGTTTGATTTTACTGGTCGCACCCTACGAGAAGCCGCGCAGCAGCAGCGCAGGCAAAAACAGCTGGCGGC
GCAGCGGCACGCCACTAGTCGGCGAAAGTTCATCGGGGGTATGGAGTTTTCAGAGATTACGGGTGTCAGT
CTCGATCGAATCGCCGTCAACGCATTTAACACCAATAGGGTGATTAATATGAAAGCCGCCTTGTCTGGAC
GTGTAGGTTGTCGTGTCAATCGATTGCCAAAAAATATGACTCATAGTTTCGTGATGTACAAACATACTTT
CAAAGAACCCGCCTGCACTGTCAGCACTTTTGTGTCGAACGATGCTGTGTACACTAATTCTCTAAACGTC
AATATTCGCGGCTCCTACCCCGAATTCCTTTATTCGCTGGGCGTGTACCGTCTACATGTCAATATCGATC
ATTTCTTTCTCCCTGCGGTGGTGTGTAACAGCAATTCGTCTTTGGACGTGCACGGTCTTGAAGACCAGAC
TGTCATTCGCTCAGAACGCAGTAAAGTGTACTGGACAACAAACTTTCCCTGCATGATTTCACATACCAAC
AATGTTAATGTGGGATGGTTCAAGGCCGCTACGGCCATTGTGCCTCGCGTATCGGGCTGTGACCTGGAAG
CTATCTTGCTCCAGGAGCTGTCGTGCATTAAAAACATGCGAGACGTGTGTATCGATTACGGGTTGCATCG
TGTGTTTACCAAGATGGAATTGCGAAACTCTTATCAGATTCCCTTTTTGTCTAAACAATTGATTCTTTTT
ATTCGCGCATGCTTGCTAAAACTACACGGTCGCGATAAAAGGCTGTATTTGGATCGACTAGTATTTGAGG
CTGTGCAACGGGGTGTGTTCGATTATAGTAAGAACATTACGGCGCACACGAAAATCAAACACACTTGTGC
TTTAATTGGCAGCCGTTTGGCCAATAACGTTCCGAAAATCTTAACGAGGAACAAAAAGATTAAGTTAGAT
CATTTGGGGCGGAATGCTAATGTCGTAACTGTGTGTCGTCATTTGGAAGCCAACAAAATATCCCGTGCCC
GTCTCAAAGTGTTGGTGGACGTGTTGGCCACTCTTCAGGGTTTGAGCGAGACGACTCATACACAGAACGT
GATCCGCCAGACTCTGTTGCGTCTCTGTGGCGCGGTCCCGTCATCCGCATCTTCCTCCTCTTCTGTTTAA
TAAAAATTGTTATGGATAACGATAAAAACAAAGCTGGTGTCTCCGTCTCTTCCGACGAGGAATTACCCGG
ACCTGGGTGGCGTGATGCCGCTCTGATTATGCATAACGGAATGGTTCGCGAACATATGTTTTACCATCCC
GATGTGGCAGAGATTGTACGGAGAATGATTCCGCCGCCGCCCGATGCGGAAGAGGGATGTGTGTTCGCTT
CGGAGCTCGCTTTCTACACCAGTGGTCGTTGCAATCGCGCTTCGTCGGTCTTTTCCATATATTGGCAGAA
CAACAGTGAGATAGTGTACGCGCTGACTGGCATCACTCATTGTATCAAAATCGTGGTTGAGTGCGGCCAG
GTTGGCTCGGACTCCGTCGAAAGACAGTTTTACGACACCCCTGGAATTTATCTGATCCGTGTTTCGGACG
GCACAGTGGTGCCACGAAACGTGGTGTGGCCGGGAACCAGCGTTCGATGGTCGAAAGAAGTGGGTATTCG
GGTCGTTCAGCGGCGCGTCACCGTGGCTCGGGCATTTGTCAGTCTGTTCAGAAACTATCTTTTTTGGACG
AAGCAACCGTTTTCCGAGGACCTGTGCCCTTGCCCGCAAGATGTGGAAGATCGGCTGTTTCCTCTACTAA
ATCTGTCGCGTGGCGACATTGAGGTTTTTGACAAGAGGGTTTGCTGTGCCTATAAACGGTTACAGAAAAA
CGATCTTCCGCGAGCGGGACGGCGTTTATTAGATCATTGTGTGAATCTGGCCGCCTCCAAGAAGATTTTA
TTACTAGATCTACCTCGATTGGAAAACTTTTTTTTAGCGCAGGTATGTTTGTATGAACTGGATGAGGACG
AGGTGGGCGAGGAGCTGCTGGGCATGTTATGCGGAAAATCTACCGAATCGGACTCTACGTTTCTGTTACA
TCGGAAAACCATGAAGGTGGCAGCGTGTATAGCCTTTATTTTGAACTGTTTTTACAAACATCAGGAGCGG
TTACCAGAAGTCAATCAGCGGGTGGATGAATGTGACTTGGCGGTGATCGCTCTGCGACGCTACTACCGGC
ATCATGCCGGCATACAGACGCGCGCTATAGCTATGGCGCAAAAATTTTTGACTGATTATTCCGAGTCGTT
TTCTCCGTTCAAAAGCTTTTCTCGCATGGAGGTCCAGGTACCTCTGGACGCGGCCGTCACTCGAAAACAG
TTAGTATCTGTGCTACGCTCCTAACTGGCCTTGAATCGAGCGGTGTATATGTCATCGCAGAGGTATGTGG
CCATAATAACTGCAACCACCAGGTCGTCCGAGTACTTATGGTGCCTTTTGGCGCTGTAAGTGGTATTGCC
CTCTGCCAGGGTAATTCGATGTAAATTCTGAATTTGTTCTAAGAGATATTCTATGGGGTCATGATTAAGC
TTTATTGTATATGAAACAATTTCTTGTGAAGCTTTAATGTACCCTGAGTTGAATCGAGAAATAAACTGTT
CAACGGCTAGGCGTTTGTCGCGCCCCATGAGGTAGAAAGGCTGTTCGATGTTGTTCTGATCGGGCGTGTG
GTAAAACAACACGGGGATCAGACTGTTGCATTGCACATTTTGACGGATCAGACAAGCGATACGCACGGCG
GCGGCCTGGTTGGAGTTGCCTTCCACCGCTATGCGCAGCTCGTTGATGTAAGGATGGAGGTTGATGACCG
ACGTCAGCATGTGTGCTGCGCATTCGGCTATAGCGGTCTCTGAGCTTTCTGACAAGTCACGCAGAAAGTA
GTGTTCGAGACCGTAAATGATGAATTGGTGGCGATACAGACCCACCGCAGCAATCCCCGTGCCAGAAGCC
TTGCGGTTGGTGGTGAAGGCCGGATCGAGGTACACGTAGATTGTTTTTCCAAAATGTTCCTGCGCATTTA
CATTCAGGGTGCTGTAGCGCAGAATGTCAAACTCGTCACGGCTCTGGTCCGTGATCAGCACGTTACTTTC
GGTGATCTTGTTGGTGCCGCCTATGATTTCGTCCATGAACGAACCTGGCATAAACATGTTGGCGGTCTTC
CTCACCTGAGAGTTGAGACTGATAAAAGTGGGTTTATGCAGGCGATAGCAGGGACACGCCGTGGCGTCGC
CCTTCTCCGTAAAGGTGTGCAGGTGTTCCTCGCACACGTAAGAAACCACGTTGAGCATGTCGAACGGGGC
ATTGTTGAGGCGGGTGAGGAAGCAGGTGGCGTCACTAGTTGTGTTGGTCGACGAAATGAAGATGATCTTG
GTGGTGTTTTGCGCCAGAAAACCCAGGATGGTGTTGAAGGCCTCCTTCTTGATGAAGTGCGCCTCGTCGA
CCAGCAGGAGGTGGAAATTCTGTCCGCGAATGCTCTGAGGGATAGAGAAATAAACAAGGCGGGGTTAGCA
GGGGTGGAACCGAGGCCTATGACGCTCGGCAACGCCCGCGTCAGGTGTCTACATAAAAGGTGAGGTGGCT
TCCGCCTGGCACGAGAACGCGGCCATGAACGCGCTGTTGGCGGAACTAAATCGGCTGGGCGTGTCGCATG
TAACCACGGAAGATGTGTTTACTTTTGCCGAAAACGTGTTTCACAATTTCGGTTTTCTTTTCCAGACCGA
AGAGTCGGGTCCTCGGAAGATTGATTTAGTGTCGTCGCTTTTTGAGCACCTCACGGTGGAGTGTGTCAAC
GATATCCTCGATGCATGCAGTCATGAATCACCCGACGGGAACGGGACCTCCGCGGCACCACCGCATGCAC
AAAAAGAGCAAGGTGGCGGCAGCAGCGGCGGCGGGCGCACTGGACATGTGTGATGTGTCTGGGACTTGTG
ACATGAGGCACGTGCAGAACGTGTTTACAGAGGAGATTCAGCTCCACTCCCTGTACGTGTGCACACGGTG
TTTCAGGACTCACCTGTGCGACCTTGGGAGCGGGTGTGCCCTTGTGTCTACCCTCGAGGGGTCGGTGTGC
GTGAAAACTGGACTGGTGTATGAGGCTCTGTACCCGGTGGCTCGGGAGCACTTGCTCGAGCCCATCGAAG
AGACGTCGCTGGACGACGTCAATGTCATTGGAGCTGTGCTGGCTGAGGTGTATCGGTATCTCATGAGCCA
CGCGGCTCGCTATGCCGATGTCATTCAGGAGGTGGTGGAACGGGATCGGCTCAAAAAGCAGGTGGAGGAG
AATATCTATTTCACTTTCAATAAAGTCTTCCGTTCTATGCAGAACGTGAACCGGATCTCTGTGCCTGTCA
TTAGTCAATTGTTTACCCAGCTTATTATCGGTATCTATTCCAAGCAGACCAAGTACGATTCCTGTGTCAT
CAAAGTGAGTCGCAAAAAGCGGGAGGACGCGCTGCTCAAGCAGATGCGTTCCGAATATGGAAACGCACCT
GTTTTCGGACTTGGCGTTTGAGCAGGTCTTTGAGGAGGACCCGCAGTTACCCCTGCATGTGGTTTTGGAC
CCTGTAGACCTCTCCTTTGCAGAGGCAGAGACCGTGCGGTACGTGTACTACCGCAGCGACCCGGATCCCG
TAGGGAGATGGCGGCGCGCCGCGTTTCGCGTCTTTCTGCGGCCGTTCGAGCTGCTCACCTATCTGCGCGA
CGCCGGCCTGACGGTCGCGCCGACCGCTCGGGTACTTTGCCATCACGCTTTATTCACCACCCTGGGAATC
CGTTGTGCGGAACAGAGGCTATCGGGGGCTCAGATGCTATACCTGCGTCTGGTCTGGAACGAGGAGCGTT
TTCGCGATTGGGAGTTTTTGGCACGCGATCTGCTACGAGAAGAGATGAGCGTGTGTCAATCGACCGAGCC
GGCAGATCGGCCCGATCCCTCGTTGCTCATGACGGATGCGATGCTTGAGCTGGCCAAAAGCAGCTCAACA
ACCGCTCCGTTTTTTGAGATGCCGTCTTCTGGCACAGGGAACAACAACGCATCATCAGCCTCCGCTGCTG
ACGAGAGCAGCCAGGTAGAGCGTCGCGTGATACAGTTTCTCCGCGGTGATTCCGAGTTAACTTATCATGC
GGGACCTTTGGAACCGCCTTCGAAAATCCGAGGGCATGAAATTGTGCAACCTCGCATAGAAGTGAACCCT
GATGTAATCTACGCCTCGGGCCCGCACGAAGACGACCGCACGTCTAAAACGGACGAGTGGCAGAAGGGTG
GTGTGGTGCGACTCGGCTCCGTCTGGGATGTGCGGCAACGTCTGCGCCTTCACGTTCTCTGGTACGCACA
ATCTTTTTGGAGGTCGCGTGGCCTCAAGTACGAAGACCGCGAGGAGGATTTGCGGCTGACTCTGGACTCG
TATTTCGATCGACTCTCTGTGGAGTACCAATTACTTCGCGAGGTGTATCGCGAAATCAAAGCTGTGCTCA
GGTCGGATCGCATGGTGGCTCAGAAATTCTCCTGTCATCTGTCTATAGAAACTTCCTGGCTTTTAATTTG
GGAACTGTTTGACCGGGCGTTAGAACTTTGGAGGGATCAGGCGGATGTCAACAGCTGCATTATTAAGGCA
CTAGCTCACAAGCTGCGCAGTAAAGCACGATCGAGCCACGGGAACAGTGTTTCGGCAGGCAAAACGAACC
CTACAGAGACCTGGTACGCCGATGTGGTGCGCTGTGTGCGAGCTGAGGTGAACCTCGGCTTAGAAGTGCA
GGTGGAGACGTGCAGTCAGAGCGGCCTGTGGCTCGTTCGCGGTCGCGATGGACAGCTGAGAAAGTGGATC
ACTCAGCCGCAGACGTACGTGCTGTACGCCACTCCGGGCCTGGTTTTTCACTGGGTTCTGCCTGGCGGCT
TTGCCATTTCGTCTCGAGTGTGCCTAGATGGCGTCGGGAGGGATCACTTCGAACGATTCCAGATGTCTGC
GCCAGTTCTTACAAAAAGAATGTTGCTGGAGACAGGTTGGACGAGGACAGAAGCATCGGGAATTCCAAGC
TGTGGCCTGTAGATCGGCTATTTTTTCCCCACCCGGGGGCGATGCCAGTTGTTTGGCATGTCAGCTGTTG
CTGTTCAAGCGAGGAGGAGAAAATCTGATCTGCTTTTCTTGTAATGGCAATTACATGGGGACATTTTGCT
GTCCTCGAATACAGAGAGTGCGACAAGATCTCGTAGGTTTACACACAACGTACAAATTGGTGTTTTTGGG
ACAGCTAGGGCCGGCACGTGTTGATTTTGTGCCGGCCTTTTCTCCTATGACGAGCGTGGTGCCTCGATGT
TCCATTACTCCCTCCCTCCTTTACGAGGTGTGTACTCTGGTGCCTCCAGAAGAAGCTGAGAAGATTCGAG
TGAAAGGATGCTCGGGTTCTTACGAACCTGGAATGGAAAAGGCCATCAGCCTCGGTGGAGCCGGGGCCTG
GCTGGTGAACAACAGCAGCGGCTACACGTTGTATTTTTACATACTGTGTTATGATCTTTTCACTGTATGC
GGCAACGATCAGGAAACGCCTTCCATGGCCAGACTGATGGCCTTAGCGACCGCTTGCGGACAAGTGGGTT
GCACCTACTGTAAGGATCATGGAGGACACGTGGATCCTACCGGTTGTTACATAGGCCCTGTGCCAGACAA
GGGGAATTGCTTGTGCTACACGTTATGTAATTCTCCTACCATGAACCCGATCACTAATGAGAACCCTGTA
GCATTTTTCTGCGATGTGGAGAGAGCGACCTATCTGTGCGCCGTGGGCTCAAAAACCAAGAGCAAAGTTA
CGCTAGCAGATAGCCTGGACTATCATATCGGTGCCAAGAATGAAACCGGAGACTGGCTGCCGCTAAATGC
GAGTGCCTGGCAGTTGGTGAGGGTGGAAGAACCCGTTTCTCGGATGATTGTGTGTGCCTGCCCGGTACTG
AAGAACTTAGTGCATTAAGAAAACAATACATGTTTGATTGACAGGAACATACTTACGTTGGTGTTATAAC
AGCTGGCGAAGAGCGCCGTGCTTTTGGCGCCCTTGTGATCTATGCTGATGACAAAGTCTTTGTTTTCCAC
GACGTAGTCCTTAGCGAACGTGTGGCGGCAGCGAAATTCCACCTCTTTGAGCACAAACTGGGACACGTGC
TTCTGGTGCGCCACGTAGCCGATGCTGATGCCAATCATGTGCTTAAGCAAGAAGCAGATGATGGGGATGA
TGAACCAGGTCTTGCCGTGCCGTCGGGGCACGAGAAACACCGTGGCCTTCTGCTTGAACACTTCCACGGA
AGTCTGTGACAGGAAGTCGATCTCGAAGGCGTGGACCAAATATTGCAGTACGCGATTGGCCAGTACGGGA
ATCTTGGTCACCGCTATAAAAAAGATAACGTGAATCAATAAATTCTTTTGAAACGGCTCGAGTCGAATGG
GTTTCGCGTCGCCTTCCATGGTGGCAAAGCCGCCATCTAGCCACCTCTTGAAGTCCGTCATAAAGTTGTT
TATCTGTACAAACTGGGGGTCGCGATACAGCTCGGTCAGGGCGTCGAGCTTCTGATACGACTGCCTCTGA
TCTTCGGGACAGGGGAGAAAGTTCAGGTTATCCAAGGCCGTCTTGAGGTTTTCGTGGAACAGGAGCGTTC
GCCTGTCCTCTTCCGAGTGGTAGTCGCGATAGCGACCGCAAAACGTCATCAGGGGGAGGAACGCCTCGTT
ACAGCAGTGTGCCAGTCCCAGTTCGGGGTGCATCATTTGGTAGCGCTTACGACAGAGGGCGGCCACATTG
GTGAACGAGGTAGAGATGCAAGAGCTGGGGTGATTTTTGCGCTTTAGGAGCTCTTGGTAGCGCTCCTGGA
TCCGCGAAGCGGATTCCCCGCGCAGCATGGCCACGTATGTTTCTCCCCCCTCGGCAGCTGCTGCTGCCGC
CTCCTCTTCTTCTCCTGCTGCAAATACTACAACAACTCCTCTTTCTTTCTCTTCTTCCCCTGTGTCTGTA
GTACCGGATGGTGTTCCGCCGAGGTCGGTGGGATTGACAGCTGCAGCCGGTATTGCCGCTTCCACAGCAG
TCTCCACGTCGTTATGTGCGGTGGAGCGGATGGTGGAACTTTCCACCCAGACACCAGCAGATTTTGAGGT
TCAGGAGACGCTACGCTTCGATGAGGCCGTAAATATGGCGCTAGTGGCCTGCGAGGCTGTGTCTCCGTAC
GATCGGTTTCGTTTAATCGAAACTCCCGATGAGAATTTCTTATTAGTAACCAATGTTATCCCACGGGAAC
CCGCCGAGATGCCTGCGGTCGGGGCAGAGGCGGAGCGTACGTTCCCGACACGTCATCATGACGTGTTGGA
TGGATTTTCGAATCTGTCCGTGCCTCTACCACCACCCTGTGGAGTGCGGGATTATGCATTGCACAATGTT
GATAGGCTGACCTACGAAGGCGAACTGGTCTACGGGAGCTATGTACTGTACCGCAAAAATCACGTTGAGC
TGTCCCTGTCTAGTAACAAGGCTCAGTATGTGGAGACGGTATTGCGGAACGCCTACACACCTGGGCTTCT
TGATCATCACAACGTATGCGATATCGAGGGGTTGCTGTACCTGTTGTACTGTGGACCCCGCAGCTTTTGC
TCGCGGGATACGTGTTTCGGTCGGGAAAAACACGGGTGTCCCTTTCCGGCTTTGTTGCCCAAGCTCTTTT
ACGAACCTGTTCGCGATTATATGACGTATATGAATCTGGCAGAACTTTACGTGTATGTTTGGTATCGCGG
CTATGATTTTCCATCGGCTTCAGATTCGTCGTCGGGAGGTGATGACGACGAACTGCGCTTGCCTTTAAAG
GCCGTCTCGCTCGATCGCCTCAAAGAGGTGCTGAAGGCTGTGCGTGGACGCTTCGTGGGGCGCGAGGTCC
CTACGTGGCCCGCCTCGTCGCGGACCTGCCTGCTGTGCGCGCTCTATAGCCAGAACCGCCTGTGTTTGGA
TTTGGCTAGGGACGAGGCCAAAACAGTGCACTATAGCCCGATCGTGATCCAAGACTGTCCCGCGGCCGTG
ACCGACGTCACACTTAGTCACATTCTGCCGGGACAGACCGCGGTCACCCTCTTCCCGGTGTATCACGTTG
GGAAGCTGTTGGACGCGCTCACAGAAACAGAAGCCGGGGTCGTGTCTCTAAATCTATGACGTCTGCCAAT
AAAAACCTCTTGAAGGAGGCGATGCGCCTGAGTCTCGAGAAACAACAGAATCAGTTTTTGAGACGCGTTT
ACGGACCTCGGCATCGCGTCACCTCTCATCACTCCTTGCAACTTATGCGAGTGGCGGCACGTGAGCAAAC
TCGGTATAGTCAGGCGGTAGTGGGACAGGTAACTGAGAACGTAGTTAGGGATCGCGAGGATCTCAAAAGG
GAGCTCCAGCGTGCTAGGGTTTTGCAGAAGGCTGCCGACGTCGACAACGCTCTGGACTCTTTAATTGAAT
TGAAGGACACGGTGGAGGACGTGCGCGACAGCTTTGTAGATTCCGTGGCTAGCACCTGCGAGGTGGATCT
GCTGGAGGGCGACGATACCGAGTAAGAAATTTGTGTCTATCATCCCTGTCCGTTTGTCCTCACGGCTAAA
TTTCCAGCATCATGTCTACACGGTCCAAGGCCAAATCCCGGCCTCGGTCGGCGTCTGCAGAATCTGGTCG
CCCGTGGCAGCCTGCACCCCTCAGACGTTCCAAAACGTCGCAACGACGAGCCTGGATGCGTCAGGCGGCT
ATGGCTGCGGCGGTGCGAGAGAGTCAAGCGGCGGCAGCAGCGGCTTCTGCTGCATCATCGACACGAAATG
TCACGACAGTTCGCAAAAGCACCACTCCGCCTTCCCCCGCTGCTATGCTGCCGCCTCAGTCGTCATTGTC
CAGAGGACGTACCACTTCCCGGCAATCTAGTATTGACGCTCCTGTTTTATACGTAGCAGACCCACAGTTG
CAGTGCTGTGAAGATTCGCACTGGTCTTTTGAGTACGACGAGGAAGCTCCGACGCAAAATACAGAAATTA
TTCAGCCCCGAGCGCCTTTGCGCTCCATAACCCCTTCGGTACACGGCAATGATGATTGTGACGCGGCATC
GAGCCAAGCGTCTCAGGTGTCAGTGGACGAAGAACACGAGGATGTCCATTGTACCTGCTCTAATGAACAT
GTTATTGCTACCTCCATCAAGGGTTTGGTGTGTGATGCCTCTTTGTTCTCACGAATGACTCAGCCAGAAC
TCTGTGAAATGGCAGTTACCTATCTCCTAGTATATGTCCCAAAGGATGAAAACTTTTGCAAACGTGTGTG
CTATTCGGTAGACGTGACTGATGCCAGTCGACGCATAGGGTGTGGCTCTTTTGGAGAAATCTGGCCAATA
GATCGCAGGCGTGTGGTCAAGATAGCCAGAAAGCACACTGAAACCATTTTGAGTGCCTACATGTCGGGTC
TGATCCGCACTAAAGCGGGGCCTGAGGCCGAGGAGATGCCTGGTGTGTATCACGGACTGCTGACGGCCAC
AGGCTGTTGTCTCATGCACAACCTGACGGTGTATCAGCGCTTCCACAGCGACTTGTTTCATTTTGAGAAC
TGGGATCTGACCTCGGTTCCGAGCTATCGGCGCGCCTTTCACCACTTGGCTAATGCTATTAAATTTCTCA
ACCACACCTGCAAAGTGTGTCACTTTGACATTTCACCTATGAATGTGCTGATCAATGTCAACCCGCACTA
CCACAGCGAGATTCTCCATGTAGTGCTCTGCGACTACAGCCTCAGTGAGCCCTATCCCGTGTGCAACGAC
CGTTGCGTGGTGGTATTTCAGGAAACCGGTACGGCTCGGCGCATCCCCAACTGTACACATCGGTTGCGCG
AGTGCTATCACCCTGCCTTTCGACCCCTCCCTCTGCAAAAACTGATGATCTGCAATCCCCATGCACGTTT
CCCCGTTAGCAATAGCCCGCGGCGCTTTTGTATGATCGAACTGGCCGCTCTGGGGAACGTGTTGGCCTTT
TGCTTGGTACGACTGTTGGATCGCCGGGGAATAGAGGCTGTTCACAATGGCCCTGAGTCGCTGTTGTTCA
AACACGCCGCGACTGCCTGTCACGCGTTGGAAAACAACCGCCTGACGGCTTGCTCGGACGCCTGTTTACT
CATTATGGCCGCGCAGCTGTCTTATCACGCCGGCCTGTTAGGCGACGACGGCCTTGCCGTCGTGAGTCAG
ACAGTTAGCTTTGTAGAAGCCAAGATGTCGTCCTGTCGGGTCAGGGCTTTCAGACGTTACTATCACGAGT
GCCTAGGTGCTTTGCCCTTTGATTACGTCAGAAAGAATCTGGAACGGCTACTGGCCATGGTGGACGGTGT
GTATTTATACAATTCGTTCCGACTGGCGGCGAACATTAGTACCGAGGAGGATTTGGACGGCGATTGTCGG
CAGCTCTTTAGCGACTAGGTTTGCGGAGGAGGAACGCTCGGAAAGCGGGCCCTTCCCCAACCGCAAGTAT
GTGGGACGAGACGGGGGATGAGAACGAGGACCTGGTACGATTACTATCCCTGCGGGACGATGAGCCCTTG
AGCATGTTTATCATGAACACTTTCTTGTTGAAGCAGGAGAGTTTTCGTAATCTATCTTTTTCCATCCTGC
GCCTGGCGTACGCCTACCGCTTGTTTACCAAGGCGGCTCGGACCTACGGGCTGGCGGTGGCTGAGGAGTT
TGTCTCCGCGGTCGCGGCCCTGGCCCAGGACGAGCTGCTGCGTGACATTCTTACGAATCGGTACGTGGAG
TCTCGGGAAGAGATTCACCGTTCGCTTCAGAGGGTGGCCCAGTGCCAAGAACGAGAGGAGCTGGTGGACG
AGGTCTCTGACGACTACGTGTGGCTGAGCAAACTGCTAGATTTGGCTCCCAACTACCGTCAGCTGGAGCT
GTACCAGATTTTAGAGAGGGAGTCGCGAGGCCAGTCTCGTAACATGGTGTGGCACCTGTTGCGTCTGGAC
TCGGTGTCGGCCACCAAGTTTTACGAGGCTTTTGTATTTGGATGCATGCCCAATGCGCTGGCGCAGCGCT
CTCGAGCGGGGGCGTCGCCCGGTATCCAGTTTGGTTTACAGCACGAGGGTGTGGTCAAGACTCTGGTCGA
GTTTCACGTCATGCACGGCCGGGAACCGGTACGCGATGGTCTTGGCCTGCTGATTGACCCTACCTCTGGC
CTGATCGGCGCCTCTATCGACCTGTGCTTTGGGGTGTGCAAGTCTGATAGCGGAGACGCGCGGACGAGCC
TGCACATATCGCCCTGCGCCAGTGTGTACGAAATCAAGTGTCGGTACAAGTATCTTCGCAAGAAGACGGA
CCCCTTTGTGCAAAACGTGCTGCAGCATGCTGACCCCGCGTCGGTGGCCAAGTTCCTACTCTCACATCCC
ATTCCTGGTGTGGAATTTCGTCACGATGCCGATATTCCCTCAGGGCGGGAATTTCTGCTGTCCTACGACC
CCCTTTTCAAGGCCACCCTGAAACGCGGACGCCCGATTAAGCCTCCGGAGGCTTTGCGTGATTACATTCA
CGATTTGCTCTACCTGAACAAAACAGAACGCTCGGAAGTAATTGTTTTCGACGCCAAAAATCTGGATGAG
ACTATTAACGCTCCGCATTCCCCTGCGGGGCCGGTGGCGGACGACGCCGTGGAAACCGAGGGCGGCTCGC
AGCGCAGCTTTCACGATGAAGACACCCCCGATCTGCTGGGACAGTTGACCCTTTACGAGGTTTCGCGCTT
TTCCCTGCCCGTGTTTGTCAATCCTCGTCACCAATATTACTTTCAGCTGCTTATTCAGCAGTATGTACTG
AGCCAATACTATATAAAGAAGCATCCGGATCCTGAGAGGATCGATTTTCGAGATTTGCCTAACGCACATT
TGGTTTCGGCTATCTTCCGCGAGCGGGACGAGAGCGAAGTGGGGCGTCCGCTCTACCTGGGCGGCCGGGT
GTTCAGTTGCGACCACATTCCTCTGTTAATCATTGTCACACCTGTGGTTCTGGATCCCAAATTTACCAGG
CATGTGGTTTCTACCGTTGTAGATCGCTGGAGTCGTGATCTGTCGCGGAAAACGAACCTACCGGTATGGG
TGGCCAATGCTGCAAACGAATATGTTGTTTCTTCGGTGCCTCGTCCGGCAAGCCCTTAAGAGACACCATG
GGTAGACCGGTGTGCCTTCGGTCTTTTGCCGATATAGACAACACGTCGTCAGAGGATGAGGCAGATTTGC
TTAGTATAAATTCTGATCGACTATCACTAACTTCGCAAGACTCTATGGCGCCGGCTCCCAAACCAAAAAA
GAAAAAGAAAACGAAAACACAATCGGCGCAACACACTACCCAGAAAGCACAACTAACTCTGGCCTTAATG
GAAGATGAGGATGGCTACCATTCCCCTACTCGTGTAACACGGACATATAATCGTCCTTCCCCTCCTACGA
AGGCGAAAACACCTCGCGCTGAAAAGATCGCTGCGCGTCCCCCCACGCCAAAAAACCAGAGGCGATCATC
AAGCCGCTCATATGAGTCTGTATATTAAGCGTCCCTGTTTTCACCCTCAGTACATAATAATAACATACAA
AAACAAACTTTGGGAACTTTTTTCTTTGGTTTTTGCATATCATCTTTAATAAAATCTTTATGATACAATT
TTACATGATTTGAGTCCGAGCAGTCTTTGTGATATCAAGTTTGCTCCTCAGCGGAGACTAAGCCATCTCC
TCCACGTCGGAGGTGGCCATGGAGGCTTCTTTGAGAGAAGCAAGTTCGTCTGTGGCGGGCAAATGCTTAT
ATTTTACACTATGATGATTGCGGAAATAGCGGGTGCAGCGACAGGCCGTAAAACCGGCCCAGATGAGAAA
ATTGATGGCGAAGGCCACAGCTACAGATGAAGTGTACTCAGGTGTGTAGGCTAATTCATATTTGATAATG
GGATAGATTAGGCCGCAGAGGCCGCAGAACGTACCGACGTGAAACCCAAACTGCACTTTGACGTAGCGAT
AAAACACTACTTCAAGGAGCAGGAAGTAGATGATGGAGATAAATGCAAACACGAAAAATACAGCCATGAC
CATGTGCCCGGTCTGGACGAAAAAATTATTACCGAATCCGAGACACAGAGACATGGAGATTACTGCTATG
TTGAATCCTAGTAGCATCTGCACTAAGTTAACAATGAGAGTGCGGTACTGAATGGTGCCTTTTAGTTTAG
GATGAATTCTTTGCAAACTAAACAAGTTCTGCTTAAAGTTTTGGTAATTGGTCACTAGGTTGACATTATA
GATAGTTATACAGAAAAAGTGTAGACAGGCCATAAACGCGATGACGCTGGGAAGGCGGAAGCTCATGGCG
AGGGTGAACAATTCGAAGGTATCCATCACCAGGATGAAGATGAAGGTGGACAGGCTGTCTCCCATGTAGG
CGATGTCTCGTGTCCGCTGGTTGAGATTCAAACCCTCCTCTTTGCGGTAGCTGATTTTCATCCAGCAGCA
GATATAGTAGATAACAACACACAGAAACACGATCATAGTAAAGGCAACGTACATGATAATCTGGACGGTG
TCCAAAAACAACATGGGAGTGGTTAGGTGCATCACGTTGTAGTTGCTCATGTTCATCTCAGAGTAATCCA
CCACGTTAAAGTACGCACAGGGATAGCCCACTCCTGGGATGTTCATCATGACAACGTGTCCATCGAGGTT
GATAAATGTAAAAACTACCATTAGCACGGAGACGCCCCAGATGCGGCTGTTCATCCAGTCCACCTTGGAG
GTCGCCATGGTGCCGCCGCGGTGGTGGACGTCGAGGCGGTGCCAGGCGAGTGCGTCTCGATGACGAAAAA
CCGGCGAGTCGTTAAATACTTATGGTGCGTGATGCTCCTTGAGTCTGTGGTCGGCGAAGTTTCCGCGCGG
CGAAACTGCACTACTCCTGCGGATTTCAGCCCCGAGGGTACAACACCACGTCCGAGATGTCAGCCGGCAC
AACCTTCACGGGTGTCAGCTGTCATCTCAGCTGGTACGGGATCATTGAAGACGCAGTGCCAGTAGTTCAG
TGTTTATTTATACACATTGGTCGCAACAATAGCGAGCCGAAGCTTCAGACTTTTATCGTACGAGCTGATC
CCTTGCCGGCAGCGGATCTGCGAGTCGTGCATCGAGGCGGTTATGCAAACCTGGCGGCCACAGCTGACGG
TGAAGAGCGCCAGCAGAGTCTGGACCGGCGTAGCTCCGTGCTGGCACGCGTGCTGCTGGAAGGCAGTGCT
CTTATCCGGGTGTTGGCCCACCCGTTCAGTCCGGTGCAGATTCGCACCGATCAGCACGAGCTAGAGATCC
TAGAAGCCGCGCCAGCGCTAGATATCGAGGCCGCCGCTGTGTCAAACGCACTCAGCCTATTCCATGTAGC
TAAAATGGTCATTATAGGATCCTACCCTGATTTGACCGAACCCCGTTCAGTTACCGTGGGCGAGGAGCGT
GTGAGTGAGGAATATGGGACGCATGCCAATAAAAAAATGCGCAGAGGCTACTATGCCTTCGATGTCGCCA
TGTCCTTTCGAATTGGCGCTCATAAATATGTCTTAGAACGCGACGACGAGGCTCTAGTCTCGCGTCTGTT
TGAGATTCGAGAAGTCTCTTTCCTCCGCACTTGTTTGCGGATTGTCACCCCCATTGGTTTTATAGCGGTA
GCGGTGACAGACGAACAGTGCTGTCTTTTATTAAAATCTGCCTGGACACGATTATACGAAGTACTGTTTC
GGGGCTTTGCGGGACAGGCTCCCCTGTGCGATTATCTAGGGCCCGACCTTTTTGAAGCTGGGGGAAGTCG
CTCTTTTTTCTTTCCTGGCTTTCCGCCCGTCCCAGTGTACCCAGTTAATGGCTTAGGGTGCTTATTGCGG
GAAACGGCCCTCGATGCCGCGGGCGAAGTGATATCTTGGTGTGGCCTTCCTGATATTGTGGGGTCGGTGG
GAAAGCTGGAAGTTCAGCCTAGCACACTCTCGCTCGGGGTTCCCGAGGACGAGTGGCGCGTGTTCGGTGG
AGAGGACACAGATCCTCTGCGCATCAACGGGACTGCGTTTCGACAAGCCAGCGAGACGCTCTTTAGCCAT
CTATGTACACGTGCGGGAGAGGGAGAATTCCTTTCAGCTAATGTGCATGCTAAAGACTCGACCCTTCATC
GCCTAGTCATCGTGAACTTGGTGGAGTCTGTAGTGGCTAAGTGTATCCTAGCTCGAGACTTTAATACCGC
CCTGCGCTTTAATAATCGACTCCACACCAAGAATGTTTGCAAACAGTTTATTGACAATCTGCGCTATCGA
TCAGGTCGTGCCTTTTGGCAGATTCAAAGTTTACTGGGTTACATATCTCAACATGTAACATCTGCATGCA
CTTCCGCGGGTCTGCTCTGGGTTCTATCGCGAGGGTTTTGTGAATTCTATGTTTATGATGGAACCATGCC
TCACGGACCGGTTTCTGCCGAGACGTGTGTGCGGACCGTGGTCGAGTGTTATTGGAGAAAGTTGTTTGGA
GACGTGCCAGGTCCTGTGTGTCGGTTGCAAGCCAGTGCTCCTGGCATTATACTGCTTTGGGGCGGTATGC
GTCTTGTGAGTCCTTTCGGGGTTGACGAGCACGACGATTGGTGGTCGGTGGTGGGTCAGGTCTTGGGGCG
TTTACCCACATTGTTTCGAAAGCGGCCCACTGCACAGGAGTTGGAGTCTGTTTACCGCGAAGTGTTGTTT
CGCTTCGTGTCTCGTCGCAACGATGTGGATTTCTGGCTGCTACGATGTGATCCGGGGGAACACGAGGTAC
GACCGCACGTCGGAGTGATTGACTGCGCTCCGTTCTACGGCGTTTGGTCCGAGCAGAGTGAAATTATTGT
ACAATCTCGAGACTCGGCACTGGCGGCCGAAATAGGTTACACAGTGTACCTGAAGAGAGCGTTTGTGATG
CTAACCGCGTGTATGGAAGCTATGAGCGTATGTAACGTGGCGCTCGTGGTGCCTGCGACGAATTCTTCAT
CGTCGTCTTCGGCGGTGTGGCCTGGGCCTTTGGAGGAGCGAGAAGAATGGCTCAGGGCGCTGAGTGGAGA
GGCGCGGCAGGCGGCGGAACGCGTGATAACCGAAGGATCGCGTTTCTTTCGGCTCAATGTGTAGTTAACG
AGCACAAGCAGTTATTCACAACATATTTGGGTCACATAGAGGTAGGCTTGGAAAGTTGGAGTTGAGCACC
TCAATTAGAGCCACTTCGACTAACTTGCCGTTTAGGGTTTGACGTTCCATTAGTTTCATAGTAACTTTGT
AAGACTCGTCCTGGCGCGTGATGCGGAACCAAAACCGCAAGATGGTGTGGAGAAATGACTGGCGGCTCTC
GTAAAACAAAATAAACACTTTTGGAACCTGTTGTACGATTTCTGGTGTCTTATCATCAAAAAACAGGTAG
AGGGTGCTACAGATGAGTTTTTGGCAGCTAATGCGCAACAGTGTGCCAAATTGGTCTCGGATGTTAACGA
CCTTTAAGTACCCCAGTAAGTCTAGCAGACACTTTCTGGTAAGGGTTAAGTTCTCCACACAAGAGAGAAT
AGTGCAAAGCGTAAAGTGCATCAGGTTACTAGTCCTCACGATGCCGCAACGGTGTTTCAACCGCATCGAG
GTGAGTTTCACGGTTTTAATCGCGTCCTCATTTTCCAAAAGAAAAATGGTAGAGTAGCCCACGAACGAAG
ATTTGAGGCTCATTTCGCCGCGGTACTCGGAGATGGAGCACAGCATGCCATGGTCGGTGTGAACCCACAG
TCGGTCGTTACTCACGGTGATGTCCACGATTTGCGGGGTGGTCACGATAACGTTGTGACTCGTCTCGTCA
GTATGGACTTCCAATACCCCGCGCACCATCAAGATGTCCATGCCGGGAGGGTCTGAAGGGGCCGCCTGCA
TCTTGTTGTTGTTGACTCGGACGTTCAGCGTCTGAGGGAGGCCGATGGACAACTGGCTGCCTGGTCATTT
GGCGGCGCCTTGCCTTTTCGCGGTTGCAGATGAGTTCCACGTACTGTCGGAACTTACTGTCGTCATAGGC
GGCCGCAACGATTTCTCCAAAAGACAAGTGGAGATACTCTTCGGGAATGGGTTCGAGGGTGGACAGGGAC
AGAACACTGAACAGATAGGGAATCACCACGCGCTCGACAGTGTAGTTGGAGTAAACGATGGCTTCTTCGG
CACCCTGAGCGGTGACTAGGCGTTTCATTCGGAAAGTGCGAAAGTATTCGTTTTCCCACAGCTCGGTGAG
AAGGTTTTCGAGTTTTTCCGTGTTCGGAATAAATTGCGAAAAAAAGCTGTTGGCCACCACACGGTTGTCT
TCTATCGCTAGCGGGTTGAAGGCCACCTCTTGCGCCTTGCGAACCGCTTCGGTGATTGACAGGTGGTGGA
GTTTCGGCTCACGTTCAAACGTCTGCGCGGACCGCTGCCGCGCATACCGAGAGAGGAGGTCGCGCAATTC
CCGCACCCGGCTCTCCCACGCTTGATTCAAGCTTTTCAGGTCTTGGATCTCGTCCACCTGGGCTTGAATC
TGCTCTTCCAAGCATTTTATCATCTGCTTCTTAAACAGATCACGAATATCACGGTCTTGTGTGGCGTTTG
TCACGGGAGGTGCGCTGGTGGACGGTCCGCCGCCTGGCGTACGGGATGGCATCAGGCGACTTTGGTCCAC
CAGGGACGGGGTCAGGTCTTGGAGGAAGGATTCCACACTGTCCTCGATGCCGATACGCGACTTGCTGTCT
GAGACGTTCAATAAAAATTTCATAATTGACTTCTTGGCGTCGCTGCCGCGGTCGTGTTTCTCCATCATGT
CCACGATTCTCTTACAGTTCATCTCATGGCGGCTGGTGGTCACGGCTTTGACGGGATACGTATTGAGGAG
CTGACAGATCTTCTGATGGCGGCACAGGCTGTCGTAGCGTAGGATTTCTTCGTGAAGGTGGGAGATTGGG
GTGGTAAAGAACAGCTGATTGCGCTCGTACGCCAAGGGTTCTGTCACGATGTATCTATTGATGGTCCGTT
CTTTCAGCTGCGCTTCGATCTTCTCGGATTTGATGCGCTTGAAGATGCGCAACTCAGGTGAGTTGACGAT
GCGGACACCACACAGGTGTGTGACTACCTGCTGCAGGAGATGCAGATTGCTGTTGAGCAGATCTTGGGCT
AGAGGGTGGGTCTCCGTGGACTTGTGGATGGCCGCACGAATGAAGGCCGCGCGTTGCGCAATCTCGGCAG
GCTTGGACTTGACATCCATCAGCGGGATGATGCCCACCGTGACGTACCAGTCCACGTAGAGGCCGTAGTC
ATCGTTGTCCGCGAATTGATATAAAATGTCACGGAGCGTTCCGAGGACTCCGGTCTGCACGCTCTGTCGC
ACAGAGGCGCTCCACACCAAGAGATAGTTTTCCAAGTCCTCGTCGTCTAGAGCTTGGTAAGGAAACAGGG
TCGAGTGAATCTTCCATTCGTCCGCTACTTGTCGCACGGTAATAGTATCAAAGATCGTTTTACACAGCCC
GTACAGCAGCTGTTTTCTCAATACACACGGATCCCGGAGAACCTGGTGAATGCTCTTGCCGCGGCACGTG
CCGATAAAGCCGTGCAAGAGACGAATATAGCTTAGTGTCTGGGCGGTGGGAAAGATGTCGATGACCGTGT
CGTCGTCGCGTCCCGTTAAGTACGAAGACGCTTTGATTCTCAACCTCTCATCCGCGGCTAAGATCGAGCG
GATCGTTGACAAGGTCAAGTCCCTCTCCGATGTTCGCTTCGAACCGGAGGACTTCTCGTACCAATGGTTC
AAATCCATGAGTCGTGTGGAACGGTCCGCGGACCAGGACGTTCGCGTGCCCTGCACAGATCAGTGGCCCT
TCTTCCCTTTTCGGACGCTTCTGGTAACCGGCACGGCCGGTGCCGGCAAGACGTCCAGTATTCAAGTGCT
GGCTGCGAACCTAAATTGCGTCATCACCGGGACCACCGTAATCGCCGCCCAGAACCTCAGCGCGATTCTC
AATCGCACGCGCTCGGCGCAGGTGAAGACGATCTATCGCGTCTTTGGTTTCAACAGCAAACATGTGCCTC
TGGCCGAGGGCGGCAACGATATTCTGAAGCAGTACCGGATCTGCGAGTCGCGCGACGAAAACACCATTCA
ACGTCTGCAAGTGAACGATCTTTTGACTTACTGGCCGGTCATCGCCGACATTATGGAAAAATACTTAAAT
ATGTTGGAACGAAAGGCGTCTCTGGAAGACGTTTCGGAGATGTGCGAGAGTAATGTCATCATCATTGATG
AGTGCGGCCTGTTGCTCAGGCACATGTTGCAGGTGGTGGTGTTTTTTTACTACTTTTACAACGCCGTCTG
CAATACCACGCTCTACCGCGAGCGGCGTGTGCCCTGCATCATCTGTGTGGGCTCTCCCACTCAGACGGAG
GCCTTGGAGAGTCGCTATGATCACATCACCCAGAACAAAAACATTCGCAAGGGCATTGACGTGCTCTCGG
CCCTCATCCAGAACAAAGTGCTCATGGACTACTGCGACATCGCAAATAACTGGGTCATGTTCATCAACAA
CAAGCGTTGTACAGATCTAGATTTCAGTGACTTGCTCAAGTACATGGAGTTTGGCATTCCTCTCACCGAG
GAACACATAACATATGTAGATCGGTTCGTAAAACCCCCTAGTTCCATTCGGAACCCATCTTACGCCTCTG
ACATGACCAGATTGTTTCTTTCACATGTAGAGGTGCAGGCATATTTCAAAAGATTACACGAACAGATCCG
TCAGAGCGAACGGCATCGCTTGTTTGACCTCCCGGTTTATTGCGTGGTCAACAACCGGGCCTATCAGGAG
CTCTGCGATCTGAGTGACCCGCTTAGCGGCTCGCCTCAGCCGGTGGACATTTGGTTCCGCCAGAATTTGA
CGCGCATTATCAATTACTCCCAGTTTGTAGATCACAATCTCTCGAACGAAATACTCAAAGAGACTTTACG
AGCGGAGGACACGGAGGAAGCTTTAGAAACTTTATTGACATTGCGAATCACATACATCCAGGGCAGTTCG
GTGGGGGTCAACTCAAAGGTTCGGGCGTGCGTTGTGGGGTACCACGGCACTTTCGAACGTTTTGTAGAAA
TTTTGCAGAAAGACACCTTTATCGAGCGAACGCCTTGCGAGCAGGCCGGGTACGCGTACTCGCTAGTCTC
AGGCTTGCTATTCTCTGCCATGTACCTCTTCTACTCCTCACCGTACACGAACGAGGAGGTATTGCGAGAA
TTGGGTCGGATCGACTTACCGGTCATTTCTTCTCTCTGTGTGGATGAGAAAGGTGTCAGTGAGGCGGGCG
TATCGTCGGGAACGCATACCCAAACGCGGGTAGCGGTAAGCGGTGGGGACGATGATGAAGCAATGGTGCT
AGGGATAGATGAGGATACTTACGATATTCCTTGTATGAACGAGGAGGTGTCCGATTCCGATCTCTTGGCG
CAGACTAGTCTGTACGAGGACCCATTCTTTGGCAAGTATGTCAAGCCTCCGTCTATCAGTCTCTTGTCGT
TCGAAGAGACGGTGCAGATTTACACGACCTTTCGCGACATCTTTCTTAAGCGGTATCACATTTTGCAACG
TGCCACCGGAGGCCGGTTCGCCGCCTTGCCAATGGTCACTTACAATCGCCGAAACGTGGTGGTTAAGTCT
AATTGTCAGATCGTCTCACAGACGGGCTCTTTCGTAGGTATGTTGTCACACGTGTCCCCGGCGCAGACGT
ATACGCTCGAGGGTTACACGACCGATAACATTTTGAGCTTGCCAGGCGGTCACCGCATTCACCAAGAGGT
GGCACAGCGGGGACTGTCGCGGCTGGTGCTTAAGGATGCGTTAGGCTTTCTGTTTGTGTTGGATGTTAAC
GTGTCCCGATTCGTGGAGTCCACACAAGGTAAGAGTTTGCATGTGTGTACCACGGTGGACTACGGCATCA
CGTCCCGTACGGCGATGACCATCGCCAAGAGTCAGGGACTTTCCCTGGAGAAGGTGGCGGTGGATTTTGG
CGATCATCCCAAAAACCTGAAGATGAGCCATATCTACGTGGCCATGTCTCGGGTGACGGATCCGGAGTAT
CTGGTGATGAACGTGAACCCGCTGCGCCTGCCGTACGAGAAGAACACGACCATCACGCCGTACATCTGCC
GCGCGTTGAAGGACCGACGGACCATGTTGATTTTCTAGAGAATGGGCAGGGAGACAAGAAAAAAGAAAAA
AAAAGACGCGGAGAGGGAGCCACCCTGTCTGGCTTGCATTGGTTGTTTAGTGGAAGAGGCAAAAGCCCGG
AGGGTGGCTCCGATGGGTCTCATTCTGCTCCATAATAGTTATTTCAGTATGCACTGGTAATAAAGATCTG
TGATCCCGTGTGGAAGAGAGAGAGGATAATAAAACATGTATTGAAAACTTGCCAACGGCTATGTGATCTT
TCTCACGTAGCAGAACAGGGAGAGACCTTTGTACTAATTTTATTGTTTTTGTGGTTTTTTTTTCAAAGAA
TGAGATGCTCTCTTAAGAGCTGAGCTGTTAACGGATGTGGTGATACATTCATAAGTATTTCCTTAACAGA
AAAAAAATGTTTCATAAATGAGAGGAGAGAAGTATGAGGTGTTTTTCTTTAACGCAATAAATCAGTTAGG
AAGCGTAGCGTTTGGCGTGCATCCTTTGTCTTTTATGCAACTGAAACTATCCGATAGGCAGAGACGAAGC
GAGTCTAGAAAGCTCGTTCAGATCGTTCGTGGCCTGAGGTTTTTTATTTTTGCGGCGGCGCGCCAGCAGC
GGCGCCTCTTCTGAAGCGATTCGTGTATATAGCGTGCGGTCTGCTAATCATATAGACCAATTGACATGGA
TATCCAGCTTTTGATACGGGTTATTATCGTTTGTTATGGAAGCTTTTGAACTTCATGATTAAGGATAAAG
GGGCCTAGCAAAAAAAGTTTTTCTCCTAAGAGCAATTTTTCTTAAGAGCTATATATCATGGTAAATTCAG
AATCCTATGGTGTCTTTTTTTATCTCCAAGAGAAAAAAATCAACATTATGGTCTAACTTACGATGATCCT
TTGGTCACTGCTGACCAACACCTACAGTTCTTTTTTTGTACGAATCCTAAAGTACAATATTGTTCGTTCT
CAAGTAACTAACTTATCTGCTATGTTTTGTTTTTCTTTTTTTCCGTATACGTGAGGATTATTACCCGCCT
GCAAGGCGCAAGCAACTCTGGGCTAGATGACACAGAGAACTCACATGAGCTTGGCTTGCATGACAAAGAC
ATCTCCCTCGATGGGGATGGCGCAACTTACTTTAAATGGGCTTATGGTTACAATACAAAAAGAGAGAAAA
GGAAACTTAACTGAGACGACTCTATAATTTGTACCTTATTGTGACTATATACTACGTGATTACTTGTATA
ATATAACAATAATGATATATGAAAAAAGTAGCAACAAGAGACAAGAAACAGCTTAATCACCCTGACCAGA
CAGACCATCAGGAAATTATATATATCTTGAGACGGCCAAGAAGGACTTGAGTAACGGCGGCCAAAAATGA
ACTCATCATTCAGGGCTGCGGCCTAAACGTTTGTGATGATGATAGTCGATATACATTGTTAAATCATTCA
TGGTTGTGTTGACTAGATGATACAGATGAATGTACACAGCTAGGTGAGACTTACAGCTATCCATCCATTT
TTCGTTGTGATTAGCTGAGAGATTAGACGTTTATTTATCACTATGGTATGTGCACTATGGAGTAGCCCTA
TAGGAATTGGGGAGCAGGGTGTTTATCGCTATGGCTCTTTTATCACTACGGTTGTCACTAATGATTTCCT
AGGGAGCGGAGACACAAGAACTTAAACTCTATTCATATACCTAAATGATAGCTTAGCTGTTAACTCTAAA
ATTGTCACTATACCTTATTGTCCTATGGTCACTATGAGAATATCAACAAAAAAAGGTAAAACTTTATAAC
ACGCAAACAACAAAAGAAAGATTAGCTTATCGTTAAACAACTATACGGCTATACATACATAACAACAAAT
ATATAGCTATGATGATGGTTATATCACGCAGGCTTGTCTATCGCTTGGCGGTTACTGGGATGGAAAACGA
AAACAAGAGAGAAGTAAGTTCATCGCGGACCGGCCGCGAGGCGCATAAAAAGCGTAGCGGTTGCAAACTC
TGTGCATTGGTTCTTGTTGTGGGTTGAGATGCCCAGCAGCACGGCCAGACTCCTCGATCGCGAACCAGCG
CTCACCGGGGAGTTCGGCCGGGGGACCCTGTAGTTGTTGTTCGTTTTGATGCTTGATTAGATATCCTGTT
GGTGAGGGGAGGTGGCAGGCTGAGTTTTTTGTTTTTGCAAGGTTAGCCTTCTTCTACCCCCTACACATGC
GTACTTGTTTCTTGAGTTAAGTGTTTGTTTTTTTTTCTTAATAGTTATCGTTACAAGTCTGGCTTGATTG
TTCAGGGGGGGTTGCATCTTTTTAGTGAGTGTGATACCACGACGTAGGGTGTGGTAACCGTAACAATAAT
ATCTGTTGGTTAGGAGAACTTAAATGTGTATTAGGTATTATTCTCTTATGCTGCTAACAGAATTGCTTCT
CCGTAACTATTATCGTCTTACAGATAGATTGCGTTTGTTTTTTTTTTTTGTTAAAGTTCCCCAGCAAAAA
CAGGGAGTCTGTGGCTTTTTGGTTCGTGTACATCCGTGTTCGCGTATCGAATTTGATCTTCCTGCGATGA
TGTAGGGTCCTTGATGTAGGATTTCGAATATCGGTATTTTTTTTCTTTTAGCAAAGTGAGGGTTCGTGTA
AGTTTCTATACAAACTTATGTGAAGTTTATGACGTTCGTTTGTTATCTCGAGAGCGGCTCGAACCTTCTT
CTGTAGAGCTTTATTTAGTGCAACTTTACGGGGTGTAGAAGCTAAATGAATCTCTGAAGGTGCTACTCAT
TTACACTTCGAAGAAACATCCAGTTCGTGAAAAAAACAAGTGTCTTCGAAATCATGTTTCCACTATTTTT
GCAATTACATCTGTGAAAGTAGGCAGTAGATACCAGATTCTTTTTTATTTTGTTTGTCTCTTATACAATG
GACTACGATGTTTCTCGAGAGTATGTCGTAAGCTTGTCCGTGGTGTAGATCGAGTTGCTATTGTTATTTC
CTTTTGCACACACAGTTGTTTCAATTAGATGTTTGACCGTGATTTTGCCCACCCGGCCCGGGAGACAAGG
CAAGGAGATTTGTTTTTTGCGTTTGCCATTTATCATCGTTATTTACTATTAGTGGTGACAATGACCTGTC
AGATTGTTGATTATTTTTTGGGCTACAGACTACAAATCTTCAAGGATCGAGGAAAAGCAAACAAATAGGA
AAGGAAAAAAGGGACCACCTTACCTGTGGCGTCTCATTCTGTGTTGCAGCGGCAGCCGGTGCTGTTGTTT
AGCCCGGAGAAGGAGACGAGGACGACGAATCGGCGGTCACAATGCGGAGGAGAAGGTCTTTCGGCATCGT
CGTCGCCGGCGCTATCGGAACACTACTCATGATGGCGGTGGTCGTGTTCTCAGCCCATGAACACAAAGAA
GTACCACCGGCCTGTGATCCCGTTCACGGTAACTTGGCAGGCATCTTCAAGGAGTTGCGGGCGACATACG
CTTCCATTAGAGAAGGCTTGGTATGTTAGGCAACGTAGTTCTCAGATGTCAGTCCGAATCGGAGGAGTCA
CAGTCTGTCACATGATGATATATTGCTTCATTCTTGTTTTGCAGCAAAAGAAGGACACGGTGTACTACAC
ATCGCTGTTCAATGACCGCGTGCTCCAGGAAATGCTGAGTCCTATGGGCTGTCGCGTGACCAACGAACTC
ATGGAACATTATTTAGATGGTGTTCTGCCTCGAGCGTTGCATTTGGACTACGATAATAGCACTCTGAATG
GCTTACATGCGTTTGCTTCATCCATGCAGGCGCTGTATCAGCACATGTTAAAGTGTGTAAGTGTTTCAGG
TTCGATAACCCCGCGATATGACACGTAAATAGCGATATCGTGTCACCAGATGTCAGTCACAGTCTTCCCC
TGTCGAGACGCATCTTATATCGCGATATATCGCGGATTATCGCAGTATGTCGCGATATATCGCGCCAGAA
CACTCCGGATGGCCTCCTATCGTCGGATATCGCCTCATATCGCCTTATATCGCGGTATATCGCGGGTTAT
CGCCATATATCGCGGTTATGTCGCGACATAACCGTCATGTCGCGACTATCGTCACATATCGCCACTATCG
CGACTTGGCACCGTGCCAACGATAGTCGACCCTAGGGTGGTCGTGTGGTGGTAGGGGGCTGCTTACGGTT
TGCAAACCGGAGAAGTTCCACACGCTGTTTGTCGGTTTGGAAACGTTGTTTATACATGTCTTTGTCTTGG
CAGCCCGCGTTGGCATGTACTGGCAAAACGCCAGCTTGGATGTACTTCTTGGAGGTGGAACACAAGGTCA
GTTAAGGTTGCCAGGTAGATTAAAACGCAGAAACCATTGTTCTGCCGGTTTTCTAAAACGCCGTTCAACG
TGTTTTGCAGCTCAACCCCTGGAGGGGCACGGCCAAAGCCGCGGCCGAGGCTGACCTTTTGCTGAACTAC
TTGGAAACGTTCCTGCTGCAGTTCTGAGCCAGCTGTCAATCAAGGCAGCCAAAAGCAGCGTTCTCCGGTT
TACAATTCTCGGATCGTTTCGCTAGTTAAGCTCTAATAAACGTACTGTTTAACCACGTTGCGTCGTGACG
TTGTTTATGAGTGTCACGGGGTGGGAGTGTATGATGTTGTATAAATAGCGAGAGCGACTCGCGGCAGCTC
TCTCAAGCTGCCTACGCGCGTATAACTGCTTGCCGAGCGGCCCTGGATAGCCTGCAACCATGGAAGAAAC
CACGTCAACGCGCACTTATTGGACTTTCAGGGGCGTTTCTCGCGTGCTTCACCAGTCTGTGAATACGGGT
TTCGATGTGCGGCAGTCTTCTTTTGAGAGTGCCACGCTCGTCCGGTGCCTGGACGGCGAGGGTACCACGA
CTACGCTCGGCAAAGGGTGGCTCTGTTGCACCGTGGTGCAAAACGGAGATTCAAATGCTCCTAAAGGACA
GCCGCAACCGGGATTTATGTCTTTGGACGTTACTGTGGAGGACCATTTGGATAATTTGTTTGTGCGTGGC
ACGGTGGTGAATAACAAGAACGTGTCTTCTGTGGTGGGCCAAGGAAAAAGTGGTGACAGTTCGTTGTTAA
CTGTTATATCTGAAGGAGACACGCTCCAAGTGACTTTTATCAGACATCACACTAAATTTTCGGACTCAAT
TGCGCAAGCATCATCCTCTGGTGCTTCGTTGTCCTCCGGCATTCCATCTTCCTCATCCTCCGTTTCTGCC
TCTGTTCCATCAGCGGCCGCTTTGGAGGAGAGACGGGCCCGTGCCGAGCGGCATGAACGCAAAAAGCACC
AACATCAGCAACAACAGCAGCAGCAGGCTAACTCTATGCAGGATGGCAGTGGACAGATACGGGTGTCTGG
GGGAGATCGTGATCCGCGCGTCTTGAATCGGCCCAAAGACCGCCGGTCCGAGACGGACGGTAAGTCGGGC
CGTTCCGCGTCCGCGGATGGTGCTGGCGGTTCGGAATCTCATAGCAGTGGGGGTGTGTGGCACTATACAG
GCGGGTCACATCATTAATTTCGTTTTCGTGCGGTGTTCGTCTAGGCTCTCCTTTAGACAAAAGGCCAAAG
ACGCACCACGAGCCGAAGACTGCGGCGGAACATACCCCGCGTCATATGCCTATGGACCATAACCCCGCAT
CTGACCCTGTTGCTTTCTTAAATTATTCTTCGCACGCTCCACTGACGGACCATCCCGGTAGCGACGGTGC
GTTATTACAAAATGAGACAGCTGGGTTTGGCGACGCCGAGGAGCGCCCTGAGGAGCTTGGCTCCAGGGCG
CCTTCTCCCGCACGTGGGAATAGCGGGACCGAGGCGGGAGCTGATGCTGGGGTCAGGGCGTCCACTAGTG
CTACCGATGATGGTGGTGATGATGAGCATGTAACGCCCTCTACTTCTTCGGGACTGTCTAACCGCCATCT
TCCTCCTCCGAATTCGCAGGCCTCATCCGCGCCACTCTCACCTCATCCTCGCAGCCCCCATTTTGAGGAC
ATTATACAATCGCTCACCAGGTTAATTAATGAGTGTGGTAAGGGAGATCGGGGTGATACTCCTGCTCCCT
CCAGACGCACGCCCGAGTGCGGTGACTCTCATGCCAGTCCTGCTGCCACCAGTACTGCTTCTACTGCCGC
TGCCGCCACAGCCGTCCCTGTGTCTGAGGCTCCCCGACCCGTATGCGAGATTCGACCTTATATGGTAAAC
CCTGCTGCTGCCCCTCAGCCTCCGCCAGAGCCTCAGCAGCCGGCTACCAACAGACGGACTCGAGGAGGGG
CTCGGCCCCGCAACGGTTCCCGTGGAGGAGGCGGCGGGCGACGAGGGGCTTCCACCTCGGGTCGTAGGCG
ACGGCGCAATCAGGATGATGACTCTGAGGACGAGATTTTGCCGGGCCCCAGCCGAAGGAGGACCGTGCCA
CCCTCATTTGCAGAGGATGGACTTGAAATTATTGATGCCGCTGAGGAGGCGGCTATAGCGGCTGCTTCCA
TCGCGTCCTTTTTTGACTGACTTTTAAATGACCATAAATTGAAATAACACACTGAATGCGTGTATATATG
TATATAATAAAGTATATTATTATTGTTGTATTTTATACAGTATTGTTTGTAATAAAGAATATGGTTATAA
ACGCCAGTCAATTGTTTTATCGTGATGTTTGCGGAGATATTCGTTAGCTAAGACAAAGTGTTCGTTGCCG
AGGAAAGACTTGGTGTTCTTGGGTGAAGGGTGCCAGGCTTTAAGGATGAGGTGGCGGCTTTTATTGATCA
GGCATTCTAGGGTCTGGGCTTCAGCGCCCCAGAGCATGAACACCAAGTGCTCACGGCACTCTGACAGCCT
GGAGATTACTCGCTCGCTCAACACTTGCCAGCCCAAGTGGCGGTGCGAGCCTGGCTGGCCGCGAACCACA
GTGAACACTGTGTTGAGCAGCAGTACGCCTCGGCGACACCAGTCGTCTATGCATCCGCCGATGGGTCTCT
GGAAGCCGGCTACGGTGCGACACAGTTCGCGGTACACATTCTGCAGCGAGGGCGGCGCGACCTGTCCGGG
CAGGGTGCCGAACGCCACACCGCTAGCGCTCCCGTCACAGTAGGGATCCTGACCCACAATCACCACGTAC
ACATTATCAGGCGCACACAAGTAACTCCAGCGATGCACGTGTTCGGGTGGCGGGTACACAGTGTCGCTCT
GACGAGCGCGCGCGACAGCATCCACCGTCTCTCGCAGCAAGTCTAAGTCATGGGATGGTATATTCAGAAA
GACTAGCCATTCTTTACTAACAGACAAGAGGCGAGTCTGCTCGTCATGGTTAAGCATACAAGCTTTATTA
TCAGGAATGTTTTCCAACATCCACTGCTTTAAGGCCATTATGTAGTAAAGCGGGGTTGTTTGTTAGCGGC
TGTTTCCAGTCATCTGGGATATCAAGGTAGTATTTATCCAGACGGTCGATCAAGGCGGTATCAAGGTCGT
GACGTACGAGAAGCTCTCTCACGAGGTTATACAGAGCATAGAACAGCTGAAGTCCATTACGATCCGCTCG
AGTGGCCACGGGAATGCGGACAGGGCGATGCATTTTTATGTCTTCATGACGCACGACAACGAGAGCGGCA
AATTGTCCTTTGTGACCAAAGTCAAACCCGAGTACATTCTCGGTAAAGATGCTGCTGCTATATGTGAGAT
ATCGAAGGTCGTACGCGCGGCACACGTTATCTACACATGTGTAGATAGATCCTGTGTCTCCACACTCGCT
GTAGCCTTGCATAATCTTCATCCAAGTCGGTGCACCATCAGATTTCAGAAGGGTTAACAGAGTTCGCAGC
TGAGCGGGGTTATTGTGTAGCAGAGCCACAAAGTCCATGAAGGTGTCGTCCAAGGGTATTGTGGACGCAG
CATGTTTAGTGAGGGGAGTGTAGCGAAGAAGTTGCGAAAGGTTGCCATCGGGATGACTGACTTTTATTAA
AGGCTTGGCCCAACTGTCATCCTCGGGTGAAAACGTTTCCCCGGTAAAGCATCGACGGGTCAGTTCGAGA
CAAGTGAGGTTTTGGGGTAAGGTCTCGGCAACCACGAGCGTGACCAAAACAGCAGCACTCACCAGTAGTC
TCCACATCGGTTGTCTCTTACTCAGTAGTATACCAGTCTCGATACTCTATCTGTCCTTGCAAGGTTATCG
GGTGATAGCGCCCTAGTTGATTTATGAAGTCCGAGTTAACGTCTGGTAACCCTAAAAGTTTATATATTGC
GTCTACCAGGTTGGAGGTAGCCGATGCACTAACTACCAAGCTGTCGTTACCAATCTTGATGATGGCTACC
GGCTTATGACAGGGAGTCAACGTCGGAGGAAAGAATGAAACGCTGGTCACTGTTGACCAGGAGTTAACTG
ACTTGTTAGTGTAGTCACAGGATGTTATATTGTATGTGTCATTGCGGTCGCAAGTGGCCTGAAAGTAAAT
GGTGTCTTCAGTGTCGTATGTCAGAGTATAACCCGGTGATTGGGGAAAATATGTACTATCATCCTCATTC
GATGATGCTACCGGCTCTTCATCACTATATTCAGTAGTTTCACTGCTCTCGTCTTCCTCTCCGGGGTCTT
TGAATACAATGGAAATAGTCTCATTGCACAAGTCCACAATCTGCAGAGCTTCATACGGACTTGGGGTGGT
AATGTTAATTGTAACGTTTTCATATCCAGTGGAGTTGTAAGGTTCTGTGGTAGTTACATTCATGTCAGCT
GTGGTGTCTGGTAAACTAGTTGTGTTTGTTTCAGTTGTGGAGTTAGTGCCATTGACAGTAGATGTGCTAC
TAGTAGTGGTAGACGTGTTACTAGCGGGACTGCTGGTAGTAATAGGACTACTAGTATTGGTCGTAGAGGG
TTTGGTACTTGTGCTGGTACTGTTGGCGGGACTTGAGGTGACCGATGTGCTGCTCTTGGGTGTGGTTGCT
GATGCGGTGCCAGTGGTTGTTATTGTTGTGTTGGTGCTGGAAGTGGACGATTTGGTTGATGGGCTCGATG
TAGTGGTATTCGTGGTAGCTGGGCTGGAAGCTGGTGAGGGGGTCGACATATTGGTGGTAGAGGCGGTTGT
TACGGTGCTGGTGATTGTGGAAGCGGTGGGTGTGCTGGTATTGCCTGCGGTGGTGCTGCTGGCCTTGGCG
CTCGTGGCGACGATCAACAGCAGCCACCTCATTGCCACCCATCGCATGCCTGTGGCTGGAACTCTGTGAA
ATAATTGTACAACGGCAGGTGCGGTGCCGCGATCGACGGATATGACAAGGCACAGATGTTGATATTAAAT
ATGTCTGGCTGCTTTTCGGCCACCGCCGCGCAAAGCGTCGCCGCATTAATCAGATCCTTTTTCGTGGCGC
CCGACACGTACAGCTGGTGTACTCCGGTTTCGTGGTACGACACGGCTCTGGGGATTACCGATCGTACGGT
ATCCAGCACGTTGTCTGAGCTGTTGTGGCAATACTTGAAGGCGGCCACGGCCTGCGGGGTGTGCGGGACC
GTTTGTGTAATGATCTGAGATCCGGACAGGACGGTGATGTTGTGCAATTTCAACAGCGTGGTCTTAAGGT
TCTGAAAGGCGTTGCCGCACGCGGCGCTGACCTGGATTTGGATGGCGGTGGAATCATACACACGGCTGAC
TCGAGACAGTTCCTCAAAAATATATCTGTACTTTATTACACAGCTGGGGGCAAAGCGGTAATCGTTGGGT
AGCAGGTAAGGCGTGGTATTCAGGTCGGTGGTTTCGCGATCGGTCTCCAGCAGGACGCGGTGGTTCATCA
GGTCTATGGTCGGTATGGAGGTGGTTTCACTGGATGCGGTAGATGTGGAGGGGGAGGGCTCTGGGGAAGA
CGATGGTGACAAGGACAGGGACAGGTCGTCAATGTACATGTCATCGTTGCTACTGTTGTTGGCCACAGAC
ACATCACGTTGAAAAGTGTCCGCCAAGAAGTCGTCTATGACATCTTGATCCATCTTCTTGCCGGACCCGC
TGGACGCGTGACTATCCTCGGCTGCGGGCGAAGTCGTGTTAAAGACGATGAGCCGCTTGCGCTGCTTTAC
ATCTCTGGCATACCTGCGAATCAGCGAAGTGCCGTACGGGTAGAGACTCTTTGTGAGCTTAGGTGGTGTT
GGTGGCTGGCGCGCATCGTACGAGGGTGGGGGATGGATGATCCTAACATGGTTCACGTCTTGGTTGTCCG
GAGGGATCCGCAGAAAGCGCTGCTGTGGCACCACTACAATGGTTCGGTGTGTCTTTCTCTTATTAGCAGG
AGCGAGGGACTTGGAGACGCGTTGGGAGGTGTACACGATGTTAATGTTGGAGAACATCGCGGACGGCCTT
TTCGGTCTGGATTTTACCACTGCTTAAAGTAAGGCACGGGGTAGGGCTTTTCTTCGTCCAGCCGTCTGTA
CGCCCATGGATTTCGTTGGCGCATGAGAACGTAAGTGATGTAGAGAAGGGCAAATAGCATGAAGAGGAGG
AAGGCCAAGACGATGTAGCCCAGTGTTCCGATGATTGGCCATTCATCTGGATCGCGTCTGATGAACACGT
GCGTAGATACACTGTAGCGGTCTCCCAAAAGAATTCTCATGTGAGCCGTGTTGGGGAGATCATGAGTGGT
AAAGTGGAAGATGTACTCCCACAAGCTCTGGTTGTGTCTGGTGATGTTTTGGACTTTGTGTGAGGAGTGG
TTCGTGTTTCCAAAGTACACAAAAGCTTTGCTGCTGGAATACACGGTTTCATTTGTACATGGGTGATTAG
TAACAAGTACACGTAGCTGTGTCATGGTATCGTTTGATGGAGAGGCAAATACAGCTTTGATCGGCATGAC
AAGGAATTCCCACGATGTATTAAGAGTTTGTCCTGTTGCGATGAATTTGCAAGTGTACTGTGTGGTTACG
TTTGGCGCTTGTGTGTACATGGTGAAAGACTGAGTGCTGATGTTGTAGAACATTCCCTTTGCTGTAATGA
CGAATAAGTATCGGTTAATCGTACATTTCAAAGATTATGCATATCACATAATAAAGATGGAAAATGATTG
TACTTACATGTATTGCTTGTGGTGACTGATCCGATGCTGGTAAGGTTGCCATCGCATCCAACTTGTTCAA
AGCACTCTATAGATATCAGGTCTCGTGATACATTCTGAGCATGTGACATGTTGTGAATTTGACATGTAGT
CTGCAGTACTAGGTAGTTGTAGCTGTAGGCACTTTCACATGTAACATAGATATCAGGTACTTGAGGTTTT
TTAGTTGTGGTGCTGGTTGCAGTTGTGCTGGTGTCACTGGTGGTGTCAACGGTGGTAGTGTCGGTGCTAT
TCTCAGTAGTAGAATTCTCGGAAGCATTGCTGGAGGTTGTTGCTGACTCTGTTGTTGCTGGAGCTGTTGT
TGTGTTGCTACTGGTGGTTTGAGTATCGGTACCAGTTGAACTGTTGCTAGTAGATGTTTTCTGAGTACTA
GTAGCGGTTGACGTTGCGGTACCCGATGTGCTGCTAGATGCTGCATTGGAACTGGTCACAGATGATGTTG
CTGCACTAGAACTGGTTAGAGACGTAGTAACCGAAGTAGCTGAACTGGTTACAGTCGATGTGGATTTGAC
AGTTGTTGGAGAAGATGTGGTACTCACAGTTGATGTGGTACTGGTTCCACCGATCGCCTGCTGAGCAATA
AGCACAGCGGCCACGAGGGCCAGAACGTGCCCGGTGCCAAGCATTGTTGTCTGACAATAGACTTTGACAG
CTCTATATGTACATCCACCACGTCAGTTGTGACGCTTAAACTTACAGCTCCATATAAGGCATGCGTTAAT
AATAAAGACTACGAATACTAGTTGCGCTAACAAAACAATCATCACAATTCGATTCTGCTGACTTCGAGGC
CACCAGTTCAGAGCTGCATCTGGAGTCTCCACCAAGTCTGTATCGTTAACCAGTACTATTGCATCCTTAT
CAGAAGTATTAGTAATTTTTGTAACCATAAAAGAGCGGACCCCATAAGTACCATTGGACCCCCAACAAGT
TACTGTACTATTCAGATAGAATCCATAAGGTGCAGTATCCAACACCTTTACAAATTTTAAATAAAGGGGT
CTGGGGTGTCTATCATACCCATGATACCCACCTTTAAGAAAAGTAGTGTTGTATTTGGTGGTTATCATAA
TACCACCCGCTAAGAATCTAGAATGTCTGCCTGATGTGTTACAATAAATAGTTAAGTTACTAGCATTATA
ATAAATATAAGCCACCTTCACATGGGGGGCGAGAGGATCACCTGCATAAAAGGGAAGGCTATATACCACC
GTCATAATAATCACCATGCACACTATACCCAGATAAACAGCGTGGTAAAAACGTAACATCTTACCACCTC
TTCACATCTGGTCCAAAGTACCGTGTGCGCCTTGACAGCCATGATTTATAGTCAGTCAAGTGACGTGTGG
TATCATAGTCTAACTTCAATATGCCTGCAATCATTACGCCCACTGTCAGCAGCACGCACACACAGTACCA
TAGGGACAGGTCTGAATCCCACCCGCAGGGATTCAGGTATCTCTTCTTGGGTACAACCCCAACACACAAT
ACACCTTCACGGTCCTCATCTATCTTCAGCAACAGACCTACAGTTGTCATGGGATAAGGGGGCATTCTCA
GGATCACAGCAGACTCTGAAGACCACAAGGACCCACGGACCTCTACTCGGTATGGTATTGATAATGGTGT
CTGACTAGCGTAATCAAAAGCCCATACCCTCTTGGTGTCATTCATAAACCAATAAAGTCTGCTATCAAGT
TGCCTCAATAAACACTTGACTTTGATGTGGTTCCTATCCCAACACATGTCTGGGGTCTGCACACCACAGA
CACTGACCACCACACTTGTTAGAAGAACAATAGCTAAACCTAGCATCATGATGATCACACCAGGACACAA
GTATACAAATGAGTACAATTTTATTGCATACAATCTTATTTATATACATCTGTATCTGAACACTGATTAG
GTAATGCTAATGAGATGATATGATATGGAGAATACTGATATGGATATGTAATGTAACACTGCAGGGTATG
CTATCATCTATGTACAAGGTCAGGGGCACCCCCTCCAAGTCCATTAGTCACAGTCCACCACTGTTTATTA
ACTGTTCAGTGCAATGTTAAGTCCACTGTGCACTTCACTGGGATTCCTGGTTCATGTCCTCGATGGCTTT
CTCAATGGCCATGTTCAGGTTGGCCAAGTCTTCATCCTTGGTTTCCTCGAACTGGCCCACTGCATACATC
TTAGCTGCCTGATCATAAATGGGAAGCATGAAGGAATTGGAGTTTTCATTAGTGAAGATCCTGATAGCCA
CCTGCTTGGGGAATCTCTGCACAAGGGGTACCAAGATTTGCAGGGATCCTAAGAAGTCCACTGGGGTAGC
TGCGTGAATAATCATGTTGCGGTAGTCTGAAGACCGAGGGCACATATCGTGTGGCTGCACGGCTTTCAGA
TCCCAGGCCTGCTTGATTCCACTGGCACAGGCTTCTGCAGTCTTGCGGACCACTTCTGCAGGATACACAT
TAGGCATGGTGTGTTCCACCAGGAAGGGGGTAGAGATGCTCAGGTTGGGGACCTTCCCAAGTTTCACTCT
GGTCACATCCACTGCTTCCTTCACTTCATGGGTTCGGGTGTAGGTCACAATGATGCCTCTGTGGTTCACC
TGCATGCTTTTGCATGCATTCACAGCTTCAGCCATCAACTGATGCACATTAGTAGACAGGAAGGGAAGGT
TCTTGTACTCCAGTGACCTGGTGGTCTCTCTGAACATACGGGACACTTCATCAGCCCTTACTCTCCCACG
CTTGGTTTCCACGGTGGGGTTCTTGAAGACAGTTCCAGCCTTCTCCCTCATAGCACTTCTCACCCTCTCA
CAGTCCAGGGGGGTGAGCCTCTTGGTGCTCTTGGTTCTGGGGGCCTTGGGGGTCTTGCCCTTGGAGGTGC
TGGGCATCATAGGGGCTGGTGGAGGTGTGTGGATGGGGGACACTGGGGATGTGATGGTACTGGCAGAGGA
GAAGTGGTCACCTGCACACTCATCACAGCACTCAGAGTCACTGCTTGAGGAAGAGGAACTATCCATAGGT
ATTTGACCAGATGCCCCGGACATCTTAGTGGTTATTTTCAGTTGTACACCTTGCTGTTCACTTGTGGCAC
GTGCAGACACCTCAGGCACAGTGTCTTCCTCTTCTTCACTGTCTGAGATCACAATACATCCAGAGGTGGG
TTGGATGTCTTGGCCCTTGTACCTGATGAAAGACTCACCCTCCTGCTTAATCTCTGATGGCTTCAGCATG
CACGTGGGAGGTGAGGGTGGTTTAATAATGACCTTCATGGGGTGTTGGGTCTTACGTGATTTCTTTCGCT
GACTCATACTGTCAGTGGGTTTGCAAACAGCTGGCTTGGTACTACTGGTGCTGCTGCTGGTGGTGGTGGA
GGAAGATGGTGCTGGGGCTGCTACTGCTGCTGAGGGTGGTGCTGGGATCTTGGGCTTGGGCTTGGACTTG
GGTTTGGGGGTGCCCTGAAGACTGGTAGTGATTTCCATACCAGGAACTTTGATGGCAGTGGTGGTGGGAC
CAATGGTGGGAGCAGTGGTGGTGATCATACTTGATGGGGTGGGGGCAGTCATTCCTGCTGAGCTAGAGTC
AATCCCTGCTTGACTGACAGCTTGGGCCAGGATGTCAAGAGGTGTTGGAGGTGGTGGACCTAAGTTAAAG
AATACACAGGACACACTTAGTGCTTTTGTAAACAGGGACACATTTATTGATCCACAACACAAGTACACCA
CAACATCTTCCCAACTTGGGGTTTTCTCTTACTGGGGCCTCCCACCTAAGTTCCCACACTTGGTTCCCAC
AATAATGAGGCATACACCAAGTATATAGTGTTATATCTGGAGTATATATTGTATAACATAGAGTATAATA
TAAAGTATAACATAGAGTATAACATGGTTTCAATAATACAATTAGTACAGTCAGTCAATCCAGTTATATG
CCAGGGGGTTACAGTACAGTTAGTACATCATTGGGGGCCTGACTACCTGGGGACTTACAATATCAGAGTA
CAATATCAGGCATAAATGCAGTTATAGGGACCAGCCCATATAACTGTGCAGAGTTTAACTCTTTACTTGT
CAGTCTTGCTTCTGGTCTGCATAGGGTGCAGGCTCTTAGAAGAAGATCCAGCACCTTCCTCTTCCTTAAC
ATGAGGCTTGGCATACTTAATGACAGTCATTTCCACTTCTGACTCCTCTCCCTCCTCAGTCTCCTGAGGA
GTCTCAACTTCAGTCTCTCCCTCAGTCTGCTCTACCTGAGTCTCACTCTCAGCTGCCTCAGGCTGTGCCT
CAGACCCTATCTGAGTCTCACTCTCAGTGCCCTCAATATCTGTCTCATCTGTCCCCTCAGCCTGAGTCTC
TGCTCCCTCATCTCCTGTCTCAGTCTCCTGTTCTTCCTCATCTGCCTCACTCTCCTGTTCTTCATCTGTC
TCACTCTCCTGTTCTTCCTCATCCTCCGTGTCAGAGTGAATTATCACAGAGGCCAGTGGGATGTCAGCAC
CAGGCACATTCTCTGGGAGCAAACCAGAGACAACTGGGAACTTATCCTCATTGAGCTTATCATTAACAAT
CTCTCTAAGCTCATTAAGGCTGTAGAACTTCATCTTCTCTGTGCCCATCATCAGGGTGGCATGGAACTCA
TTAATAACAATTCTGGTTTTGGGCTTCAGACCATCTATAAGTTCATCATTGCTCTGGTTAGAGTTGGTAT
GGATAGCATGGATAATTTCATCAATCAGATACAGTATTAGCACTCTAACCTGGTCTGATAGCATGGTAAT
GGGAGTGTGCATACCCAGCATAGCTTCATCATTCTTATGATAACCTTCTTTATACAAGGCCATACCCAGA
GTAGTTATCAGATGGTCAAAACTACTCACATGGAAAGCAACCTCTTTCTGTTCCTTATCCAGTTGCTTAA
TCAGTTCCACGCCAGCCTGATTTGCATCTTTCAGGTCATCATAATTAGATAATTGTTTCAAAAATAGTTT
GGCATGCTCCTCATTATTGATGGCTTTAGGACCACCAGTACCCTGCATGGCCATGATAGTGTACTTCATG
CAGGTGTATGCAACTCTGTCTTTGATATCACCTCTCTTTGTTTTAATCTTTGACATAATGAATTTCTCCA
GATTGCTGGATGAGTTAACTGCATACTCAACTATCTTTTTGAGGCACACCATGAATTTGTCCTTATACTG
AGGAGGCACAGGAGTGTCATTAAACTGTTCATTAGCAACCTCAAGTAAGCATCTCATGTTTTTGAAGGGG
ATTTTAAGTTTTTCCAGAAGCAAATAACTGTTTTGTATTCCCTGTTCTAACTTGTCAATTTTGTCAGAGA
ACACTTTTCTAGTATCAGTAAGTTGTTCTTTGATGATATCATCTGCAAGTCTTCTGTTTCTTTGGACTCT
GAGCTTAACCTGTTTCACTGTTAAAAAATAAAATAGTGATAAGTATATGTGGTGTGAATGTGGTGCAAGA
CAAATAAAGACACAGGACACAGACTACATACTTACCAACGAGCTGATGAGCTCCAACTACATCATCCCCC
TCCTGGATGATTTCTTCAAGGGTCTTTATTGTGTCATCACCAGTTACTTCAAACAGAGGGTCTCCCAGAT
TGATTTGAGTCAGCCTCTTCTCTTCATCTGCCAGCATCTTCTCCAGCAGGTTAACAGCTTCCTGCAGGGC
CATGTCCTTCCTATTGACACATCAAAGTAAATGGACATGAGACTTGGGTTCATATATAAAAACTTTATTA
TATGTATGTGCATATAAATCCAAGTGTTTAACATATACTTACTTAGGATGTTTTGGTGGAGAAGGCCCAG
TAGAAGGTCCTCCAGAAGTCCCCTCCTCTGGATCACCAGTTTCCTCAGTATGGGTCTCATCCTCAGGCTT
TCTCTTCCTGGACTCCATGGTTACAGGTGGCTATTGGAATATGAGAGAGAGACTAAGTATCTACTGCATT
TGCCTCTACCTGGTGGCCCAAGCTACATTTATACTATCATCATCAGCCTCCCCCACCGGGACTTCATTAT
CAACAACAAAGGGGAGTGGGACTGAACCCCTTACCTCCTCTGCTACAAAGCTGATTACTGCTCAACCTGG
GTCTGCTGTTGCTGCTGTTGTATTGGCTGCCCAATACAAGGCTGAATCTGGATCATCATTATCATCATCA
TCGGTGATACTACCCACGGTGCTGGCCGCCAGTGGCATGGTGGTGCTTGTGATACTGTTGATTGGACTTA
ACCTGAGCTCAACCTTCTGGAGCCCACAGGTGGATGAAGAGAACGAGCTGGAAGAGGGCCCCAGTCGTCT
ACATACGGACACCACCTTTATAAGTGCTTCTACAGTGGATTTATGTGCTTAAACAGTGTTAAAATAAAGA
CCTGCAGACAAAATAAGGTGTTGTATGCCTTTATTAACAATTTGGCATAGAGCCAAAATTTCATATCTGG
CGGACAGCCAGTTGGCTCAGATCCAATACCTGGAAGCGTGCCAAAGAACACCGTCACCATTTGGCATAGG
GCCAAGAATAGCGTCACCACTTGGCAAGGGGCCATGCGCAGCGTCATCAATTGGCATAGGGCCATAGTGG
GCATAGGGCCAATAGCACCGTCACCATAGGGCATAGGGCCAAGATATAGATAAGCACCGTCACCAATAAG
GGGGCAGGGCCAATAGCAAGCACCGTCACCAATAGGGGCGTTCCCATTAATCAATAGCACCACCCCTTAT
GGGGGTTGGGCTATAGGACCCTCCTCCCATATATAGCATGCATTATATAGGCTCCACCCCCTTTATATAG
ACTCCTATAGGCCATATATGGCGTTGGCTTATTGCCATATGACGTAATGGCGCCAATACGTCATATATAG
CCTATAGAATCTATAGGCCCCATTTACTTACATTACTTGGCACGGTGTAGCCGCGTTCCAATGCACCCTT
CCCGGCTATGGAGGCTGGATCGGTCCCGGTACCTTCTATGGTGCTCCTCCGACGTCCCCAGGCAGAATGG
CGGTTCCCTAAACGTGCATTGCTTATATAGACCGCCCATTGGGCACGCCTACCGCCCATTAACGTCATAG
GACCGCCCCATTGACGTCAATGGGCATGTACTTGGCAGTCATCGCGGGCCATTTACCGCCATTGACGTCA
ATGGGAGTACTGCCAATGTACCTTGGTGTACTGCCAAGTACCCATTTACTTGCCAAGTTACTATTAATAG
GTATTGATGTACTGCCAAGTGGGCCATTTACCGTCATTGACGTCAATAGGGGGCGTGGGAATGGGCAATG
GGCCACCCCATTGACGTCAATGGGAGGTGGGCCTATTGACGTCAATGGGGTGGTCCTATATACGTCAATG
GGCGGTATTAATGACGTATATTAATCCCTCCCATTGACGTCAATGGAGGAGTGGCCATATTACGTCAATG
GGCGGTCCATATGACGTATATAGGAAAGCCCATATATGGTATTGGCAATGGCTATAAGCCAATATGGACA
TATGCCAATATGGATTATTGCCTATATATTGGCTATAATCAATACTGGCCCATTGCCATATTGGCCAATG
GCCATATTGGCTTATGGCCATTCTATTGAACCTGGCTATTAGCCATATTGGATATTGCCTATATGGATCA
ATAACATTGGCCATATGCCAATACAATATGGCGGACTTGGCACCGTGCCAAGACCCCACCCCAAACTTGG
CACGGTGCCAAGTCGACCACCCCTCAATTGGCACCGTGCCAAGTTTTTTTGGCTCAGTGCCAAGTCCGCC
ATATTGAATTGGCTGGGTGCCAGAACCTCCATTTTGAATTGGCTTGATTCCAATTCAATATGGCGTCCAT
GGACTCATGCCAATTCAATATGGCCGATCTGGCACCCAGCCAAAACAATATGGCGGCCCTGGCAGAATGC
CAAGACCGCCATTTGTAATTGGCACCGAGCCAAAATTTCTTGGCACCGTGCCAGGTCGGACATTTTGATT
TGGCACCGTACCAATAAATTTTGGCAATTTGCCAAGTTTCGATTTTACTTGGCACCGTGCCAAAATCGGG
ATTTTGCTTTTTTCGGATTCCCCGACACTTGGGGAACACGTTGCGCGACATTTGGAGGTCCTCCGATCGA
TGGTTTTTCAGATAACCCGGGGGGTATGTTTTTGAAAAGTCTGGCAAAATGCCAAGTTCTCAGATATTGA
AAATGCGTCTTTTGTGCCTTCTCTAGACCCAATTTTTTATACTTTTTTTGACCCGTTGAACGTCCAAAAT
TACATAACTTTCCAGGCAATTTTACCCAACTTTTCAAGTCAATTTTGCCCGTCTCTCAGACCAATTTTAC
CCGACTTGTCAAGCCAATTTCGCCCGTCTCTCAGACCAATTTTACCCGACTTGTCAAGCCAATTTTGCCC
GTCTCTCAGACCAATTTTACCCGACTTGTCAAGCCAATTTTACCCGTCTCTCAGACCAATTTTACCCGAC
TTGTCAAGCCAATTTTGCCCGTCTCTCAGACCAATTTTACCCGACTTGTCAAGCCAATTTCGCCCGTCTC
TCAGACCAATTTTACCCGACTTGTCAAGCCAATTTTACCCGTCTCTCAGACCAATTTTACCCGACTTGTC
AAGCCAATTTTGCCCGTCTCTCAAGCCAATTTTGTCCGATTCTCAGGCCAATTTTACCCGACTTTTCAAG
TCAATTTTACCCGTCTCTCAAGCCAATTTTGTCCGATTCTCAGGCCAATTTTACCCGACTTTTCAAGTCA
ATTTTGCCTGTCTCTCAGACCAATTTTACCCGTCTATCAGACCAATTTTACTCGTCTTTGCAAGCCAATT
TCAGACCAATTTTACCCGACTTTTCAAGCCAATTTTGCCCGTCTCTCAGACCAATTTCACTCGTCTGTCA
GACCAATTCTTGCCTGTCTTTCATGCCAATTTTCCGACAAAAACACACGAAAAATATACTGGTTTTATAC
ACTTTATTCAGCCTATATATGGCCCACAAACAATAAGTTTACGAGTATGATTTCTATATTCAACCATGTG
AATAGTGCCTAGTAGTCCATCAATATCCTCCTCATAAGGATAAGAGTCCGAGTCAATAGTAGCTGCGACA
GGGGTTGGTGGCATAGTATATGAAGCAGAGGTAGCACCAGTCACATTGACCTGAGGTAGTTGAGTTGTGT
TGGACACATCATCATAGGGTGAATGAGTGCCATTCACTGCGATCACAGTTCGCAAAAATCCGTTATGATA
AGTATCATTTTTTCCATATTCTAGGAGCTTCTTAAGGAACCAATTGAAGTCCATAAAGGGTCTTCTTAAT
CGGGTATTATCAATCCATGTGTAGTCGATTTTACGTGCCAGACCCAACACATGTTCAGTACTGTTATGCA
CATTAGCACATCGGAGCGATCCGTCGGAATGTACATAAACCCTATATAAATGTAAGAAAAAATAACATAA
AAATACTTTCCTGTGAATATCAAAAAATGTTAGATAAGCGATTTAACTTTTACTTACGGGCTATGATTGC
AGCTTGGCTTATTAGTATAAAGCCGGTGTCTGGTTAAATTGTTTGTCAATGACATAATTACACTTTGCTG
CATATGTGTAGTTGAGTTTGGTGGATAGCATATTTGTCCAATACGGCAAGTAAGCCTGTAAAGAAAAACG
CATTAATATAGTACAATGATGTCATTTATTTTTTCAATGTTATACATTTAAATGTGAAAAAAGGATACGT
ACGATACTGTACGGTTGTTGCAGATTTTGAAGTCATAGCAGTCCTGTGGTGTGTAGTTTATATTGATTAA
TGAGCAGCAGGATTTTGCAAGAAGATTCGTCGGCAGAAGCAGTAAGATGCAAACGATATAGCATATAAAC
ATATTAGCCGGGAGGATGGTGCCTAAACAGCCAGGCGGAACTATATCGTGATGCTAACGGGTACCTTCTT
TTTCCGTTGGATTGAAAGTATTGTTTATACCTAATTGGTACTGGTGTTTTGGGTTTAGGTTTTGGCTTTT
GCGACGGTTGGCTTCGTTGGCCTTTGGGCGCACTGTTTTGTGATTTTGCTGCCGATGCTGGTTTTGCCGC
TACAGGTTTTGCGGCTACTGGTTTAGCCGCTGACTTTGCTGCCGCTGGTTTAGCTGCTACCGGCTTTGGC
GCTGTTGCTGGCTTTACTGGAGCTGGCTTTGCCGGAGCTGGTTTTGCAGGAGCTGGTTTGGCTGTAGCTG
GTTTTGGTGTTGCTTTCACCGTTGATCTCGCCGTTCGCTTGGGAGTTGTTACTGTTGGTGTTTTTACCGT
CGGGCTGATTTTATCAGGTTCAGGGACAAGGATATTAGGCCTGGTACAAATGCTACTAGGTCTTCTGTAA
GCGTTTGAAAGTTCTATTTTAACTTTGAAAGAGATGAAATTGGCTTCTGTCTTGGCCCAAGTGATGACAC
GCATCTGACAGTGTTCCACTTCAACACCGTCCTTAACTATGTAACGAAGAGTTGTACTACGCATGGGTAT
CATATGCGCAGCGAAAGTTTTCTTTTCTTCTTCCGTAATATTCATAGATGTAGCAGGCGATGTAGCCATC
TTCGAAATCTTTTGGAAAACGGACGAGTGTTGTGCACTACAATTATTTATAAAGATATATGTTTACCAAA
AGCATTGGTATAACCTGTATTATGAATATTACACGTTATCATACAAAACTCACCTGAGGTAGAACGCCAG
TCTATTTGACCACGCTGATGGTCTTTCGATAAGGTATTGATTATACTTATTATGAAAAATGTAAAGGCTG
GTGTTTCCACATTCCGGTCCTGTTTGATGAGTTGTGTAAGATGTGAACAAAGCAAAATTTTGTCGAGGAG
ATGGATACATGGGACAAAAGTTGCCGAGTTTAAGATTCTTTATAGAAGTATCATTGATAGAAGTATCATT
AAATCCGTAACGCAATAGCATCAGCAAGACGAAGGTATAGAGTTGTTGCTTATAGTTTTTCATCGCTTTA
TAATTAACGGCAGGCGAATAGCAATAGTCAGTATTCTAGATTGGGATGTGTGAGATCCGCTAGCGGCAAA
TGTGATGAGCTTCTTTGCTGAAATATAATCTTTAATTAATCCAATCCTACGAGTGAGCTGGGGTTGTCTT
GTGTTTTTATTTTTTATCTCTTCTTCAGGTTGCTGACGGTACAGGCATTCATCAATCTCGCCAGGTCTCA
CCTGAACGCTGTTCACCACAAGTGCCACTTCTGTGACGTTGATGCTAGAATATATATACACACAATTAGT
AAAGCACAGCTGTTGTGAACACCGCTGTTATGTTTAATGAGCGATGGGCAACTTACCGTTTTAGTAAACT
AACGTCGTCATGATTATGACTGGTAGCGTAATGATACGAGACTGACGCATTAATTATTTTTTCCAACAAC
TGATTTCGGAGTGTCGCATCAATCTGTCGTGAACAAATATCCCAATAACCGTCCGGCCTGTAGTTCGGAT
TCCAATTCCCAAATTCTTTAGTACAGATTGACCCCTGAACAGTGAACGCGCAAAACAACACACACACGGT
GACAGTGATAAACACACGACATGCACCCATGTTGTGTTCTAAAAACTCTTTATTGACAGCACGTTATTTA
TAGCTAATTGTCATATTCGGGCTCCTTCAACGTCACTTCTCGGGTGCTGACTTGCAACACCTTAGGCATT
TCCCACGATTCGGATGGATCGGCCATGGCTTCGGCAGCGAGTTCATCGTAGATGGACATGTAATAGTGGA
TGTTCTCGTCGTCATCGGCCTGAGACTCGATCATCATGGACGAGCGATGTCCGTATTGAGGATTGACGAA
GGATGTGAGGTTCCCTTTTTTGTCAAAGTACAAGACGTTATTATCCGCTTCATCGTCGCTGGTGGAATCA
GTTTCCGACTGTGATTGCCACAGCTGTTGGTAGTCACCCTTATTAGGTCGACTCTTTTTGCTGCTGGGCG
AGCTTCGCCGGCTGCTCTTGATTAGTTTGGCGGCCTCCTGTTCTGAGTATTTGGTTTTAACCTTGTTGCG
AGTATGACAAGTGCTATAGAGTGCGGCCACTAAAACTAGTAATAGACAGAGGAGGGCGACGGTAGAAGCA
CAGTAGATGATGATACCCAAGAGTTCTGTTAATACACTTCCTGGTTCGGCGGTGGTTGTCGCAGTAAGAA
CGGTGGTGACGTTAGTGCTGACGCTCGTGGTATTCGAGGTGGTGGCGGCGGTTGTCGTCACCGTAGCTGT
GCTGTTGGCAGTCGTGGTATTAGCAGTCATGTTGGTCATAGAGCTTCCTCGAGGTAGTTTATAAACACAC
AATCACGTGGTGGTACTGCGAACCCACGTCGGTATTAATGGCTGTCACGGTTGCGTTTTAGAAGTGCACC
AATAAGGAAAATGAGCACCACGGTGATCGCTACTGTCTCGTAGCGAATCTGCGTCAGGAGGCTGAAGCAA
TGGTAGATTGTCTGCCAGGCAGGACCTTTGGGTTCAGGTGAATGGAGTGGTTTCGGGAAATAATACTGCA
CGTAACTATATGCAATTTTGGTACGTCGCCAATATAGGGAGAAGTCAAACGACACCCAAGATCGCGGGCT
GGCAACGTTCCGGATAATAGCCGAGTGATGGACACAGTTGCCCTTCATTTCTGAGCTGAGCTCCACGTTG
TTGTAGCGGTGTTTTCCTCCGCCGAGAGTGGTGAAATTCAGGGTGCCATTCTGTCCATCATCGGTCCCAA
TCACAAAACTGCTCATGAGGTCTGTGGTTTCAAATGTCCCGGGTGTGGCAAACGTAAAAATGAAGTCGTT
GTCAGGAGTTTGTTGCGCATCGATCTCGGTGTGAAGGTATATGGCAAATCTCACATAGTCTACATCTTTG
TGGGTGAATTTTGCCGGGAGCACCTTGGCATATGACAGGTACATTACATAGTAGCCCACATTGGCGATCG
AATGCCTGACCCCGAGGTAAGATGTAAGCTCCAGGGATTCACCAATAAGCGTCCGTACTGTCAATACAAC
GCCGGCATAGTATGGATCGTCTGACATCACAGTGAGATTTTTAGTTTCAGAAAAGGTTCTTCGCCAAAAT
GGAAAACACTCCATATCATCCCAGCTAGTACACAGTGCCCAACCGAGCTCTGTAAATTTCCTGCAGGTAA
TGAAGCCGTTGGCTAGTTGGATAACTGGCCCGGACGTAGAAGCGGCGTCTTCAGGTGCGTTAAGCATGTG
GACGTGTACGTGGCCTGCCATGTCTTTAGCGATAGTTGATGTTGGAAGACTATGCAGTAAAAGTGCGATG
ATAAGGCAGCCGAGAAAGATGCTGTTGTAGGCCATTTTTCTGAAGCTAGAGTACCAAGCAATAGGTGAGA
AACAACCAAACGACAATGAGGCAGAAGACTACATATGCCAGACAGCCGCCTGAGTTTATAGAAGTAGTGC
ATGATGTCGTCACGGACGAGGAGTCTGACGAGCCAGCTTGACAGACGTCCGAGGCGTGAGACATGGAAAG
TAAACAAAGAAAGTAAAGCATAGCGGTCTTCATAGTATCATGCGGCTTAGTATTTTTGCGTTTTCGGAAT
TAACCTTCTTTTGCAAATACCGCTTATAGTATTTTCTGGTTATGTTCCAGGCAGGTAGTTCAAGCTGAGT
GTCAACTACTTCATAGAGCCCTTCTTCGTTCTTACTGATTCGTAAGAAAAGTCTGTTGAAGAAAACTCTA
ACTGCCAGAGCATGGGGATTCAAGCAGGTTCGAGTGTTGTTTGGGAGCACAGCAATCACTTCTTGCTTGG
TGCAATTTTCGTTAGGGGGTAGTGGTTGTAGATAAAGGGTGCCATTGGGGATAGATGTAAACAATGTGAC
GTTAGCACATTCACAGAATTCTGTTTTAGTACCGCTATGAATTATTACACATTTTAATAAAAGTATATAC
AATATAATACCAAGTGAATGTATTTGTAAACCGAAACACTTCATTATCATAAATGTACCGCCAAATGTCA
TATCGTACCGTGGATAACATGCCGTCTTTTACACTCTGTAATCTTGCAGTTTCATGATTTCGGTACAGCA
CACGAAGTACGCTGCGGCTTCAAACTTATGTGTCTGTTGGGTTTTTTGGTTACTGTAAACCATGTTTGCT
TATCCAATCTATCAAACACCGACGGGTTACGAACACGCACACAAGTTTTATGTGGTGATCCATCATATAC
TATTAGTTCATAATTATTACACTCAACACTTTTAGGCTTCAGATAAACGCATGTTGCTGTCCATGGTATA
CCATAATAATATTTAACGCAACTGCAACGTAGTTCCGAACCCTGTGAACCTGAAAATCCTGATAATATCA
GGCATATGAGCAGCATTGCAGCAATATTAACACGAACAGTATTCATTGCGTTTGAAAGTACGCGCGTTAT
TATAACTAAAGGAAAGACAATACAACTAATTTAGTTACAACAAGAGAGTCATTTATTGTTCGTAACGTTT
TAGGTATTTCTCCATCAACTTTTTACCAAGCGGAGATGTGGTATCCAAACACACTTCAAAGCCGTTTCTT
CGTTGAACTCTGTAAATATAGGTTTAGATTTTAGTCTCTACATATTGTATAACTATTGCTAATAGCATGA
TGTAGAGTTACTCACATAATTTCAGTTTTATCACATTCACTGCTTGGTAGTTTAATTCTGACTATCTGGA
TGTCTGTCGCGTTAATGCCTTTCATAGTACGTGGACATAGACAGCGTGGATGGTTTGCAAAAACGGTACC
GGATAATATAAGCATAAATACCATTGTAACTACAAATATATTACATGCAAGTTTGTTAAACTGCATTTCG
AATTTGTTTACTAGATGTATACTTTAGTGTAATAAAACTATTCGAAAGGTCCGTCTGGTGTTGAACTTGA
TTGAGACTGATCTTCTTAGTATCCATACTTGTTATACAGTTGCCACATCTAATCTGTAAACAGTGTCATA
AAATGTTGCCAAAACGATGAGTATGTTCCTCCGGGAAATTTGGATAGTACTTTTTTCATCATCGGCGCCT
CTGGATTCAAACAAACTTTCTGTCCGTTTTTTAGAGTGGCAATAATTTCTCTGCGATCACAACCGCCGTT
TGGTTTCGTAATGGTCATGCTTTGAATATTCTTCGGATGAATTCCTTGCGTCACTTGTAGACACTGACAA
CGCAATTCCGAAGCTGCGGTCTGGTGATGGGCAATCAAAGTCATCAGTAGCAGGGCCACTCCTAACACTC
GCGGGTTGAATATCGCGCAATTCATGTTTATTTCGATGCGATGTATCTTCTATCAAAATCAAAACCGTGT
GATGTGCACCCGCAGGAAGTCTGCTAGCGATGAACATGGTGGATGGTGTGGTCCTAAACTAATGGTAGTA
ATTCACACTACTCTAGGGTTACAAAACGGTTGCAGATTTCACAGTTCTTATCGTTTACTTTTATGAGACT
TTTGCCTACACGACACCACGTACCCGGAGTCGCTGGAAATCTATTCCGAAGGTTTTCATAATTTAAACAT
ATCGGTGGTCTGTTATGTATAGGATTAAAAGAAGCGATAGCTTCGGTTACTTCGCACCTAGGACCCGCAT
GTTCAATTGATAGGCATAGTGTCTTGTGTGGAATTCTGTTGTATTTTTTCCCAATACACTGACAGCGCTG
TTCCGCAACCAAACCGTGAACAGAAAGACACAGCAATACATATGCCACACAAACACGCATCACGTATTGG
TGAACGAGGAATGTTTATTCATTGGGGAATCTACTGGGAAAACATGATGGTGCCCATATTCACAAACTTT
CTCTATTTCCAATCTAACCACCATAGCGAGTTAGCATGCCAGATCTTATCCATTCGCAAATGTAAGTCGA
ATTTATTACATTGGTTACAATTGTGTACATATTCACGAGTTCCATTAACAGTCTTCTTTACACAGTAGAT
TCCGTTACCATTTGGAATGGTGCTATTTACAATTTTAAAGTCCAAGCACAGGGGTAATCGTGGTTTCCCA
TTTTTGTTCATGACTGTCTGCGGGAAATGTGCTATTGCCTCGTTACCACAGGGTGAGCCGTACTGGTGAA
GCCAGAGACAGTCTGATTTCGGAGGAATAAATCCTAGCTTCGTTTTACCTTTGCATGGGCATTCCTTCTC
TCTGGCGGTGCCTTGTACCGTACCACAAAGGAACATAATTACAACACACAACAGTACTAACGACCGCATG
GCGATCAAATAAATAAACGTAAGATACACACTGGTCCGCGCAGCCGCCGCGGTGATGTTGATGGATGATG
TTGATGACACGCTTTCTGGAGATCCGACATGATGGTAATTGTTTCCTGAACCCGAACCTTTGCAGCACGC
TGGATGGAACACGACCACGCTTTCCAGCACGCATCTTACTCGCCCTAGAGTCCGCTAACGACATCAGAGG
TAGGAAAAGTTTCCGAAGCAATCCAGGCACCCGGTATCCAGTCCGACTCTTCAAGTTTTTTCAGGATCTT
GGAGGGGATCAGCCGCAGGGTCACTGCGGTTATGGCGCTGTGCCTCCGAAGGACGAGGGAGCGTTTCTGT
GAGGTAGCCATCAGTACTGTGCAGGCCCCATGGTCGTCGGCGCAGGAGGCGTGATGCGTCAGGCGCTCCC
ATCGTCCAGGTCCGTCGCGAGATCGAGCGGACAGCAGCTGCACGGCGTTGTGGTACTGATAAAAGACCAT
ATGGATGTTCGAGGGGGACTTTCCACAGATTCTGATCGACTTATAAAGCGTGTTAGACGGAAATACTCCG
TCACCCTTTCCGCGGATTCGGCTGACGCGGCGTCACATGTTCTGCGAGTCCTATACAAAAGTGCTGCTCA
GAAGGGTCGCGCAGGTAGGTACGCCACGATAAAATAAAGACACATGAGACTCACAACATCGTGACTGAGA
CTGTTTTTTATTGTGCATTGTGGTTATGCAATGTCATCCTGCATTTATATATACACATCTATCTGAGATA
TCTCTTATTTTTTTTTGTATACAATGAAAGAGGAGTATGAACAAAATCAAAATGGACAGTCGTCGGTTTC
TTGGCTTTCTGCATATCAGTGCTTTGGAAGGGAGTCGGTGAAAACGGAGAACTCTGGGCGAGGAGGCGGT
TAGGCAATCTTTTCGTACATGTAGGCCGTGAGCATCTTGCCATATGTAGTGTTCACTAAGATCAGTCGGC
AGCCTAGCGCCAGGAGGATTATAGAAAATAGAAAGATCACGAATATCAGCAAGAACCACCAGTCTCGGGC
TGCATCATCCTCCGGGAGCACGGAGTGGTTGCCGGCCTGCTGGTGTTGGCCCGAGTCCACGTGCGCAGAA
GCAGTGGAGGAGTTGGTTAGCCGGCAGCGCACGTTGTGGGTGGTGTTGCATCTATTCACCGCTATCGAGG
AGCTATTGCAAGTGTCACATTGGGTACAGATGGTTTCGCGCTTGTCGTTGTAGGACCCAGCCGGGCACGG
CTCGCACACCGTCCCGGTGGTTTCGCTGCAGTTCGTCTTTACCCTATATCCTTTGCCGCACTTTGGGCAG
CACTCCGAGCCCACCGCGTACTCATCTTGTTTACACGCGGGTGCGGCGGACCGACTTGCCAGGACAGCGG
CCCAGATGACCGACAGTAGCAGCATGTCCCTCCGGGGTGGCTCATGGTGTCTCGCAAGTCGCGTCACCCT
TCCGTGCCCCCGACTGACCCCACGGTGATCACGGGCCAGCGGTTTGCCATCCGAACACCGTCACGTAAAT
ACACAAGCCCGTGCCGCCATTTTGGTTTTTACCCCACTCGGCGCACATGCACACGCAACACGCGACAAAC
ACCCAGAGATCAGATCACTTCATGTATTCACTACAAGCGTCTCTTTATTTTGCTATACAGAGGCGGTACG
GCAACTTCATCGTACACATTCTCATCCACCAAGTCGTTGTACGACTCGCTGCGGTCTTCCTTCTCAAAGT
ACCCACTGTCACTCTCCTCATCATCCGCGACCGAGTACAACTCATCGTAGCCAGGCGGGCGCATGAAATG
CGTAGACATAGGTCGATAGGCGTTCATCTTTTTCTGAAAGCGTTCTCGGTTCCTGCACATCTCACCGCAC
GCACACCGAACCACTAGCACCAGCCCCAGGCACACTCCGCCAATCACCATCATAGTCAACCCCAGAGAAA
CCCATTGCCAGTCTATAACAAAAATAGGGACAGGAGTTTTTTCTGTGGGCAGCGGGGGTTCCCGACGAAA
GTTCTGGCTACGGAAACAATCACCATCCAAAACATACTGTTGCAGCACGGGCCAGCATCGATCAGGCTCG
GACGGAGGGCAAGGCGGCTTGGTGTTGGACTGATTATTAGCTGCCAAGTAATAGTACAGTCTGTCGAAAC
CGTAAAAGGTTCCGCACTGGTGGCGCTGCCACTCATTGTACTCTGAGCTCCAGATCTTTTTACCATCTGC
ATGAAATCCCAATTTAGGCGCGCAGTCTGGATCACCGGGTCGGTGCAGAGTCTCTATCTGCGTTACTATG
GTGAACCTACTCGTGAGAAAACCGTGAGTGGCATTGCGAAGCACACAATCGAACATGCCAGTAGTGTTAT
CACTAATGTTCATAGTCAGGGTAACATAATGAGATATGGCCAAATCGTGAAACTTCCAGCTGGCATTAAT
CAGGCGGTGAGTCAAATCATCGTCCACGGCCGTTCCGTTAGTGGCATTGATCTTCAGCTCATAACCGCCA
TATTCTGATTGACAGAACCGCGCGCGGATAGACACCATCGGCCAAGAGTGAGGCAGAAAGGCACATGGCA
CGGTCACCTGGGACCCGATCGGCATAATCAGAGGTGCCGGCGAATTGTGCTCGTAGCACTCGTCCCACAT
GGTGTGGTCTATGCTGCCTCCCCTCACCCTCGGCGTTAGGCTCACCATTACGATGGTCATCGCCACCATA
GCGCGTCTCACCCACATAGCGGCTCGCGGCGCCGATACCGGCGTGCAGGCTTTGACTCGGAGCGCCCCGT
CATGAATAGTTCGTTTTGAAGCCGATTCTGCGTCCGCGGAGTCTGCACCTTCCTGCCCCTCCGCCAAAAG
CTGCACGGTTTCGGCCTCCTCGCTTCCCCGGCCGAAGCCTTTTCGAAACCGCACGGTACACGACATGATA
CCGGCAGTTTCGACGTGCAGCGACCAACAACAATCCCGCGACCGTGGCTCGTGCTCACCGCCGAATGTGA
GCGCGGCCTTTATGACGAGATCGGTTGAGCGGTCCTGGAACTCAGGATCATCATAGTGTCGCCGCTCGTG
GGGTCCCAGGTCAGAGAGGACTCGTCCGCCTGCTTTTTGCGATACACTATAGCCGGCAGGGTGAAGTATC
GCAGCCGTTTCCAAGGCTTAGTGCAACAGATAGAAATAATGATGAGCATAAAAATGAGAAAAGACAGAAT
GGTAGCTACCACGATTGGAATTTCCATGGCGCAAGAAACTCAGAGTCCACCAGACAACGACACTGCACAA
GCTAGTTAGATATAGAATTTATTTACTGGCTTCACAAGCTGCGTCACACCGGCCCGTCCCACGTCCGCTC
TATCATCATGTGTATCAACAACCACCACCAACACCAATCAACCCAACCGATCGATCGATCACCCAGTCTC
TACACCATATGCGTATGGTTCTCAATGTCCACCACAGTCTCTGCGGCACGATCACCGCTGCTGTCACTGG
TGATTTCCACACGGGGCAGTTCATGGGGTTGCTGTTCATGAAGTTGCTGTTCATGGGATTCGTAGGTCGG
TGGCGAGTAATACTGCACGGGGTCGGGCGGGCCCTTTGGTCCATACCACCACTCCTCACATGTTCTTACT
ATGATCTCCAGTGCCGTCTCCGGCTCGTCATTCTCCAAAACCCTCAGGCTGCGAAAGTCCTTACAGTTGC
AGCCGTATCGGTACCAGCTCAGAAAACAGGAGCAAGTGAACACGTATTGCAGGGTTGCACAGGCGTGTCG
CGGATAGTAGCACAGGTATATACTGGCCAAGACGTTAAAGATGAGAAGAACCACAAAGATGGCAGTCAAC
AGCTGTGCCTGTATTATCGGGTCCATGGTGATAGGGAAGAGAGGTCTTTTAACAGTTAATTTTGGTTTAC
GCTCATTCTAATGTTGCAGATGAGATGGCAACTTCCAAGCATTCTTGTACCTCCTCGTGGGTCTGCACGG
GTGTCTGTGGCGCGGCGGCCTGGGTAAGCAGTGGTTGTTTGCTGACAACTCGAGTTACTGGTTGGTTTTC
TTCAATGGTCACCACCGTGTCCACGGGCTGCACATTCTGTACTTCAGGTACTAACCCCTCGTTGTTATCT
CCTTCGCGGGGCGGAGAGTAGTACTGCACAGGGTCAATCGGCGGAGCACTCCCGCGCCACCACCGTCTGA
ATCGGTCTGTAATCCATCCGCCTATCGTGAACAATTCTCCGCTGTTCAGAGATGTAAGGGTTCTGAACTT
TTGGCAATCGCAGCCGTAGCGGTAACAACTCACGACACATGCACAGGTGAGCATGTCCATGATGGCAGCC
TTGGCTTCCCTCGGATAGTAGCAGATGTACACGATCCCCAATATGGTGAGGATAGTGCATATCACGATAA
CAGCGAGCAGAGCGTACAACTCTGTGTCATCAGAACCCATGACGGCGGCGAGAACGCTGACAAGCAGTCA
GTTAGCCAGTCAGTCAAGCACAAAAGCAGCTGCTGCGAGCCGTCCAGGTAAAGCCGACGGTGTTTTTTAT
CTGCCATTCTTGCTCGCGTCAGTCCATGCGTCATTGCTGGCTGCTGTCGCTCACGGGCTGTGTGCTAACC
ACGGTTTGCATAGCGACGGGAGCCTCGGAGCCCAGGATGGGTGCCGCATCTGACGACACTTCGAACACAT
CCTCGTCAAGCGCATCGGTTTGTTCCTCCTGAATGGAGGACATGGGCTCCTGCGTTCCATCTGCTGACCT
GGATCTGGGGGGCTTGCTGATGCGGGGCTTTTTTGTTTTCAACTCTTTGAGATAGTCAATTTCCATCAAC
ACACCCTCTGCCTGGCGTCTGATCTCTTCACCCTTCAGGTAGCTTTTCAGCAGGCCGACCTCCAAATCGG
GATCGGAATTTTTTGAACGGCAGCTTTTTCGGCAACCGCCCAGAAGGATGCCGAGCCACGGACATGTGAA
CACACCTTGGCAGACAGCCATCATGTGCAGCGGATACACCAAGGTTAGAATTAAGAATCCAGTACCCATG
ATGCCGACGCCTATGGCACACAGGATGACCACAATCATTTCCATCTCCGCTGTGGATGGTAAACGGCGGA
TCGAGGCTCACCTGGTTCGACTCGTCCGGCGCCGCACCGAGTCCCGCGCGTACCTTTCACTCTGGCACCT
GGCCCTCTGGCATCCAGCCCTTTGACAAGCGCACCTCAGGAGCCCCTTTTTGTAGATGTACAAAATGTGC
AAGGTCATTGTGCTGCTGATGCGCTGGAACATGACTGGAGATTACACTTGTGATGCGCGAACATGCGCAA
GTCCATGTGCACTTCTGCTATTTTTCAGAGGACACCTGCGGTTGCATCTTCATCAACATCTGCAGGGTGC
TGCGCACAGCGGTTTCGATGACGGCAGCCATCTCCGGTGTCACATTGGGGATTTGCATCATATCCGTAGC
GAAGATAGTAGCATACGGACTTGAGGAGGGAGGGTCAGGAGTGGTATTGTTGGGAACCTCAGTAATAACA
GCATACTCGCCTTCCATCATCAGGTTAACCTTTTCACAGTTCTTGTAGATTCTTTCCGTCTCGGTGTCGG
CATGGCTGAGAGAACGGCTAGTGGGTATTGCAGGCAAAGCGGCGGTGACAATCTTTTCACTTTGCGTATT
CACTGCTTCATCCATCTCTATGCTCACTCCGTTTGTGGGAATTTTCTTACCCGATGCCGGTGGGCACATG
ATGAGCACTCGCTTGTAATCCTGGGCGAATCGCTTCAGGTTCTCACGCAGGTACACGTTGCGGTACTCGC
TGTCAAACTTTTCACCTCGGATTCTGGTAACAAGTGATCGGAAACAGTAGCATGTAAAAATGTCTTTACA
CACACTGCCCACGCGTCTCACATGGAAGATGAGAAGATACAGAAAAAGAAGGATGGCAACAATTGCTATG
GAAAGAACGAGTCCCACAATGATCTTATCCTCTTGGTTAGTCAGCATATTCGCGGGTTGTGGTGGTGGTT
AGTTGTCTTCAGTGCAGTTCTTGAGCGGAGCGATGTTGGCACGGAGCCTTCTGGCACGTAGCTTTGTCTC
AACATGCTTTTATGTAGAATGACAGCGCTTGCTGTGAATCTGACATGGGCGGGTTGCACAGTACATGTCA
ATCATGCCCTTCTGAAATTTGTTCGGTGTTCCCCTTGCGTGCCGCGGCAAGCCGTCGTATGCAATCTGTA
CAGCATTCCCTGTTACCTTCTGAAATCTGTTAGCCATGGTACTGGAAAAGTTATCAGTGTCTATGACACC
TGTCATAATAATCGGGTAGCTGAAACATATGACCTCCACATAGATGGCCGTTTTCAGAGTTCCGCTAAGC
ATGACGCCGTCCAAAGCGTTCCTGAGTCCCGCGTCAATCAAAGATGTGAGTCGGTCCTTAAGCTGCTGCA
AATCCACCGCACCGGCTTTCTCAGATGGTATGCGGGACACATCTACACGTACTTCGATGTGCGTGTGTCT
CGCAGCAGGAGTTGAGTAGGTGAGCTCCGTTTGCGCCGCTCTGGATACCATTATGGGTTTTGCGGGACAC
GATTCGTGCCCGCGGCCGCGCCTGCCTCGCAAACATTTCTTCAACTTACAGAAAGCTGCACGAACGGACG
CCAGCAACCTCATCTTGATGAATCAAACTGTGGTTAGTGTAGATGCTGTCTTGAGGATGTTGATTGGAGT
TTGATATATATAGTATATTCAGTCTAGGCTATGTCAGTGATGTATCTCTACCTCCCTCTGTCTTCCTTCT
GAGATATTACGCACATTCCAAAACGTGCTCGAAGGCGGCCTGGAACTTGCTATTCATGGTTTCGGAAAAA
CCTTCATCATCCATGATTTCGGCCAGGGCGGCGGGGCAGTTGCTGATAAGCACTTTAGCCTCTGCCGAAG
ACTGGTACGGATTAATTGCCTGCACACTGAAGAGAACGCTTTGTACCTTCTCCGTAAGCAGCGTGGTCAG
TTCCTCCGAAAACGTACACGACTGCAACGTGTATGTGTTTTCGGTGAGGAAAGCACACAGGTCCACCTCC
ATGTCAATCATAGTGTGTCCCGAGACAGAAGTAGAGTAGCTCAGTGCGGTTTTCACCATGGATTCTATAG
TGGCAGTGTTTTGAGTACATTGGCTCTGCTTGCGTTTGCGGCGAAATATGCTGAGAAACCTTTGCATCCA
TCCCTTCAAGGTTCTGTAAACCGTCGATAGCATCCTCACGATGGCGCAGCGGTGCTCGTTGCGTGGATGT
GGTTCTAGATGCTGCAGATCTAGAGTGGAGCAAGCGGTGTCTTGGCACTGGTTCATATTATCATGAATTG
TGACACATGTCATGCTTAGCTTTTCGGTGCGTTTAGAAGCGCGGCTTTCACGGCGGCCTCGACGGTAGAT
TGAATGAGCAACGCCACTTCTGGCGTTACGCCAGCCGCCGCAGGTATATCAGCATTGGGTTCCGGGGTCG
GTGCGGGAGCGGGACAGGGTTCGGGATCTGAATCGGGATCTGGAACGGAATCTGGAACAGAATCCGGCGT
GGGTGTGCGCGCCGCTTCCTCTTCGGTATCAGGCGCCTCACTCACGCTATGTTTGGATGGAGGTTTGTGA
ATAAGTGCCTGGGTTTCGGCGTTGTCTGCCTCTGCGACATTGGTGTGTGTTTGCGCACGAGGAGGCTCAT
CTAGAGTTGGCAGTTCGCACTCAAAACCTTCTAGGTCCACGGTCACAAACTCCACCTCAGTCTGTTTCTT
GTTCTCGGGTTGCCCTCGGCGGCTCTGAGGCGGCTCGGTGGGATACAGCTTGGCAGTGAGCCAGTTGAAG
CAAGTAAAGCAGCATGGAAAGTAGAATTCCAAATTTTCTTTAGTTAGCTTGTTTCTAACTGAAATCTGCG
AGCAACATCTTCCAATAAAAGCTACGCATCTGGAAACGCACTGACAAAAACCTGCCCATAGAGAAGCGCA
CCACAAAGAACAAACGCACATGCTTTCTTCCTCATCCCCGGTGGACGCGTCGCGCTTCGTTTCCTCATCA
GGCATTCTCACTGGACAGTTAAAGCGCGTACACAGTCTACCGAATAAATTCCAAATGTAGGGACATACAC
GATCTCGGTAGAGAATGATCAGTATATCAAAGATTATGGCTGCTGGTATTCCAATAGAAAGCAAAACAAT
CGTCGCAGTATCCATCTTTATCCCAAGAACCGACCACCCCGACACCAAAAGAAAGCCACAGACACGGATC
ACTGGAAAAGCAAATGCCAAGCGGCCTTTTTATTACTAAGAGTCATGTGAAATGGCGCAGCCTCATGGAA
TTGGGATAAAGTGCAAGTGATTAAAAGCAAAACATATAGCGAGTTACACCAACTGTTTTAAACATCACCA
TCTGCTTACAGTTCCGAAACCAATACCGCACGATATTTATGAACTTGAGGCGTATACACAGCACTGCTAG
TCAGTTCGGTTTCCACAAACACCTTTTCGGTAGTTGCACAGACAGGACCGCATAACACAGTAGGCCTCGG
AGGAGCGACCTGCACTTCAGTTTTATCATCCTGATTGTTGTTAGTACTCGGGTCCCAGGTGTTTACCACC
TCCCACTCCACTCTCTGGTTCGCTTCATCTTCTTGGTGTCTTCGGCTCCAATGCGATCGCCGCCGTACTT
CGTAACGATCTTTTTGACAACAATGGCTGCAGTCGTGTCGGCACCTGCACCATGGTCCGCAGTCACAGCA
CACCTCGTAACACAGTCTGCAGGTGAACGGCCAGTCGTAAATCAGGTAGATGAGGCCCACTAGCGATGTC
ATTCCGCCGGCTCCACATACCAGCACGCCAAGAGGCCACATGTCTAAAACACTCCCAGCAGAATTGGTGT
TACCCGGCGATGTAGCGTTCATGTTGCGGTAGCTGCTCGTCGTCATCCCTATATTTCGGCGGTAACTCAC
TTTTCTGGTTCTGTAGGTTCAGACGAACTATGATGAAATATACATTTGCTCGTAACCAGTTGTCAATCTT
CTTCTCTCCGGACGATATTTGACAATTAGCTCTTCTCTGTCGTCCGAATGGCGCTGTCGGTAGTACCTCA
TTCTTCTCATTCTTCCCTGTCCAAACATTAATGCCACGACAACGGTAATAACTAGTGCCAAGGCCCACAC
GGCATGCGTAGCTGGGGCTGCAACATCTTGAAGGTACACATTAACGGTAGTGCTAGATGTTGGTGGTGCA
GAACTAACAAACGTACAAAAGTCAGGTGTACTGTTGGGATAGCTAGTGCCGTTTCCAGATGTAACTGTAA
GATCAAAGGCCTCTGGTTTTGGACTGTTGTCTTGTGTCTTTAGAACATATCTTCGGCTATCATTATGTGT
AACATTGTATAACATTAAGGTGGACTTACTACAATTATAGCAAAGGGTACCGTAATGATGTTTTGTCTGA
TGAGAACCTGACGTTCTGCAAAGTTCATGTTCAGTTGGTTTTCCAGTCTTGTTATGCATTAAAACCCAAT
ATGTATGATGATGAGTGGTAATAGAAAAATTAGTTGCCGTCAGGTTTACAGTTTCTCCAACAGTCGCATT
AACTTTTACTAATGTGTATCCGAGAACGGCAGCTGTGGATGTACGAGTTGTGGTAGTATTTACAGTACTG
TTGATTGAAGTTATGTTAATGTTATGTGTACTCGTTGGTGTAGTAGTAATAGCTGAACTTGATGTGGTAA
TGGTTGTGTTTCCACTTGTATTAGTAAATATTTCGCTACTATTTGAAGATGTAACGGTAGCTGCAGATGA
AGTAGATATATTTGTTGTAATTGAGGTATCCGTACTAGATGTATTTACAGTACCGGATGATGTTACTGTA
TTCTGAGTTTGAGTGGGTGTTGATACGTTTGCGGTGGTTTCTGAAGTGGATAGCGCTGTACTGGTTATTG
TAGATGTTACACTCATATTGGTAGTGGATATAGGTGATGTGCTTATGAAGGTAGATGTTGCATTAGTAGT
AGTTGCTACTGTTGATGTATTGTTTGCAGCGGCATAACGAGAAAGTATGGCGATGAAAATGTAGATAGTA
CGATCCTTTATAAGGTAGCTTATTCTGAAATGCATATTGGAATTTTATTCACACGCCGTCTTGATGTTTC
GACGTACGTGTCTTGTAGTTTCACAGCCGTTACACCTAAGTGATCATGACTCCGTCTGGAACACCTTTAT
AGGTCGTTGGTACAATAAAATGCGTCATTGCTACGTGCTTCAGATTTCCACTTGGATGTTCTTCAGGTTG
AAAGTTATTTAAAAACTTGGAGCCTTGCGGGTTCTAATAACATACATGAGTTAGATAATATAATACATGC
AAATAAATATTTGCTAATGCATAATAAAACTGAATACATACTCTAAGAATTAGGATAGTTTTGTATATTC
TGGATGTCGTACCGATCCATGTCAAATCTCTAGAGAGAAGCTGCTGGAGTCAAAATATTGTGTAGTGTTT
ATAACACTAAATGGAGGGTGCTTCTAAAAGTAAGTTAAAAATTATGAATGTCTAAATAAGTTATACTGCA
GATATACGCATTCTGAAAGATACAAAAATAAAACACGTACTTAAACGAATCAGTAGTTTGCAATTTCTAG
TAGTTGCTCATGTATCTAAAAATGAAAGCACCTTTACTTAGTAATTTACAAAGGTAACAAACACTATATA
ATACTAACCTGCTGCAATAGTACTTATTATTCAAGTGGAAAATACAAAAACAGTTATGAGTTATGAAACA
TAATAGCAACACATATTCACTTCGCTTTCTGTTCTAGCGTTTAGGTTTATGTTATATGGGTATTATACTG
AAAATAAAGATCTATATTCATACTCAACATCACGCACTCTTTCATTACTTGTAAGATGAATATGTATATC
ACGTATATACAAATGTGTGTCATAGTTTGTTAACACAATGTGTTACTACCATCTATTTCTATTGTATTAC
AGGAAGTTGTTTATACGTTCAGTATATTACGTACTCATACCATTGTCCTGCATTTGTGCATAGACACACA
CACACACACACACACACACTGACGCGAGATTTACAAATTTAAAAATAGATCTCATGGTTATACAAATTAA
ACTCATAAATCATGTCACAACCTTATTTATTTACACGCATAGGAAATCTTTGTATATGCAACATGTCAGG
TTCTTCCGTTAACATAAATGTACAGATAATTATAACTTTTTTTTTACACATTTGTATAAACATTGTGTTT
CCGTTGCAGTGACGCAACGCACTTCCTAAACATCTGCACAACGGCTTGCGGCAGCCGGAGCCAGCAAGCC
ACAGCGGCGCATATGATCAACACTACAAGTATCCAAAGACCATGCAGTTCTCGGGAAGCGTATTGAGCCT
CATAGACAACGAGCGAAACATTGTATGTAAACGATGTGGATGCTGATGTCGGTAACGATGTAAGTTGTGT
TGTCGACATTGATGTTGTTGTAACGGGGCGCGCCGTCGTGGTCCACCATGGATGAGAATAGTTACTACAG
TTATGGAGAATTGGAATGGGTGGACCTGGTGTACGGGTAGTGTTACTCCATAAGCGGGAGTAACCAGATA
ATAAACAATTGGTAGCCTTGTTAGTACATTGAAAGGTAGGTGTACCTCCAAACGTCAATACTAGATAGTT
CCAGTACAAGTCCTGTCCACAGAGTTTAACAGTCTCATTATGAATTACCGTGGCGTTCACAGCACCTTGA
ACAATCAACGTAACCGTTCCCGGAAAGGTGCTGTTGAAACTGCAGGATACATTGTATACACTCTGGTTAG
TGGGATGTTTAGAAGCATAGGTAATACCCATGGGAGTCACCTGGGTTCTTCGAGTAATGTTCATGATGTT
AGTAACGTTGTCATACGAGAAACAGTCGTATGTCCCGGGTGCATAGGGAGATATAGGCCATCGCATTGTG
AAGCCATCTGTATTAGTCGCACTAGTCTTAGACTCGTCATTTGGAAATATTGGTGCATGGTTTTTATACA
TGTAAACTTGTGTGCTAGAGTTTTGATCGCATGCTGTAAAATAAATGCCCCTAGTACATTCTCCCGAGAC
AAATACACACGTTACCGTGTACGGACCTGACAGTGTTTCGTTTTTTGTTGGACCGCTAACGATTTTGGTC
ATGTTTGTGGGAAGCTGATACTTCATATCTGTATTACTGGTATAATCTTTCGAAGCACAGCGTAACGCTT
CTCCAGAGGTACCGGAGGGCCACATCATGAGCAGTATTAAGGCATGCGCATGTTTGGGAGACACCGGCTG
CATCATGGCCGTACTCTTGACCTTCAAGTAAGTACCCAGCCCATGATTTAAAATAACAGACGGAAACTGT
AACTGTTAAAATCAATAAATACTTTTATTATAAAAGCTGCAAGAATCCTATCGAGTTCTGTGTTGTCTGT
TGCGGCGGAGGTCGAACCACGGGTTTCTTCCTCACGATGCCCCATATGCAAAACCCAAACAGGCACAGTA
AAGTGACGGCCATTACGGAGATAGTCACAATGTCCACGGTACTAAGGCTCATCTGTATTCGTACAGTTGT
GCTGACTGGGTTCGCAGAAGTAATATTCACGCGCGGGCCATACAGCCTACGAACCGGCGATCAACAGCGC
ATATCGGAGTCTCGTAGGCTCGCAGAACCGTTCCCCGATCATATTTATCCCACACAACCCTCACGCACAT
GACGAAACACATAGGCCGACACCACTTTCACACATGTCCGTCCCAGATGGCCTGTTTGATACTTCGGTAG
CTAAACCGTCGCCACCTTGGTTTCCGCAGGGGCTTCCGAGGCGAATATAGTTCGAAACCGCGAATACAGC
ATGAAAACAGACGATCGCACCGCCGTGGCTGTGCGAACCGCAATAGGCGTTGCAGTAGCCATCGGGCTTG
TGAGTCTACTCATAGCCCTCATGTGGTGGCTGCTGGCCAAGTAACGATCCACACCATGAATTGTCGCACC
AGATGTTTATTGTTTTGGGAGATGATGGGGGTGAGCGTGGTGTTGGCGGGCGTACTGGGTTTGACGGCGA
CGGTCCTGCTTCACATGCAGCACGTGTTGGCCGCCAACAGCACGTGCGCGGCGGGAAACAACACGAGCAA
CACCACAAACGTTACGGGCTGCTCGACGTCGTCGTAACCGTGCGACGCGGGGGAATGCGGCGCGGTGGCG
GAGGACGAGGAGGACGCGGGGGTAGAGGGGGCCTAGCAGTACTGAGAGCTAGGACCTGGCTACCTTCGGT
TCCTCCCTTCTGTTGGCAACAGTTATTATTGGCGCCCGCGCCCGGCGTCTTGACGCCCGATGACTGTTTG
CGACAACGAAAGCTCAATAAGCGTTTGGAAAGAGAGGGCTTCTTGGTGGCCTCCTTGCTATGTCTCTTTA
GCAGCGTGGCGAGATCCGTGCACTGTCGATTGGCGTGACAGACGCGTGTCGCTGGTTGCTGGGTATCATC
ACACTGAACGGCAGGCGACGAGGGAGGCGACGGAGGGGATGCAGACGACATAGCGGAGACAGCCGAGGCG
GCCTGAGCAACAACAGCGGCGTTGGCGTCGCTCGGACAGGGGTTCTTAGCTGTCAATCTCTGCAGGCGGC
GCGGCCACAGCGACTTGCGGTTGCGGTGACGGCGGAGAGGCAACCAAATACAGCACTTGGTCGACAGAAA
CAGAAGGAAGGCCATCAAAAGTCCTAGGAGAAACACAACGCAAAGAGCAATCTGAAAAAAGCGACTAGTA
AAGTCCATTATCCACAACACGGTGTCCATGCTGACGAGTTTGTTCGTATAAAGGTGTCGGATGAATGTGC
GGCGCCAACACGCAGACCTTATAACGCCTTAGGGGCTGAGCGGGCAGGGCGGGGAGAGGAATCATGATAG
TCGGAACGGTGGCGCGAAGCGGGTTTGCGGCGTGCGCCCGTGCCATGGAGCGCGTTGTCGTCGTCGTGGT
GCCGAGGCGGACGCGGAGGGCGGGAGAGGCGGCTGCCCTGGGCGGCGGCGGTAGCATGATGCAGGAGGAC
GGAATGGAAAGTAGATGATGGCGAGGAGGAAGAAGAGTCCACAGATGTGTGTATCGTGTATGAAGTGTGC
GTATGAACAGGGTGATGGCATGCGCTTCTGGGTGAGACGCGCGAAAGTGAAAGCGAGCGTGTGCGAGGAG
CGCGATTGGGACCTCCCGTAAAGGCTGTATGATCATTCGCATGCAGCTGTGCGCTTGGCGTAGGGTTGTT
ATCCGACACGGCAGAGAAGGACGAGATGACGGCGTGCACAGGCACAGAGACAGCGCGAAACACGCGTTTG
CACAACCTGTACGTTGCGGCCATAGGAAGCAAACGCTGCACGGCAAGGTAGCGAGTGCGCTGGCGGAGCG
AGAAGCCGCAGCAACGGCAGAACTCGTTGGTGAGAGCTAAGAGAAAAGCCACGAAGAGAGTGGTCACTGT
AAAAGCGAAAGTACAGCGAAAGAAGGTGCACATGACATACATATAGGAAAGCATGGTGGCGCGAGGGCTA
GCTGCAGGATTGAGGAGAAAGCCCTGGGTTGTCAGTATGCGAGCAAAATGCTCGCCGGAGCGAAGTTTAT
GAGCACAGGCGGGCATGGGCGGGAAGAGGCGTGCGATGAATAGTCATTAGTGAGGCCGAGGGATCGAAAC
AGAAACTGTGTGTCCTGGCGAGTCAGGTAAACACAGGCGCTGACAGGCAGCAACAAGTGTATGCAGGTAC
TGGCAGGTGAAGGTGAACTGCGCAGGTAATCCCGGCGCACCTGGACCTGGGCGGGCCGGTTACCCGGCCG
TCTCTCAATGACGGTGTTTTCGAGGCGAACATGTTCGGGCCGAACCCGCTGGGCATACGCGGCGGACTGT
GTATCATGCAGTTACAGTGTAATGACATAGCACACACAGGCAGTAGCAGAGTGCAGTGAGCCCGAGCGAA
ACCTGATCGACAGGTTGGCCGCCTGCCAAGTCTCCCGGGGGAGAAAAGAAAACCGCGTGACACGGCGACC
GGCGGCGATGCATGACAGACATGCCCCCGCTCCCGCGAATCCCCCGGGTGGCCCCCGAGACCCCATGCTG
TGCCCGGCCTCTCTCCTGTGCGACCTCCCGCTGCGTTCGCTGTCAATCATAGGCCTCCCGCTGGGCGCTG
TCAATCAATGCGCTCCATTGTTCTCTCTGTTGGCTTTCTGCCCATTGTTAATTTCTCTTGGCGCGCCGCC
CGGAACGTATGTTTGCATCCACAATTCACATACATGTTTACTGATCACGTATGTGCAATCTCATCTGGCT
GCATGCCAATGTCTTCTACCAACCCTCACAGCCAATTGCCATTTTCAGCCCCCCGCCCAAAACACCCCCC
ACCCCCTTCGCCTCGCTGCCACGACCCGAAGCCCCCGCCGAGGCCTCATTCTCCATACAGGGGAGGAAAT
GTGCTGGCTTTCTGCCACTTCGCACGCTTTGCCAGCGTCCCATGCTATAAAGCTCGCCGCTTCTCTCCCT
TGCCTCACGTTCTGACCTGAACGCCTCCACTTCGCGAGACCCTCTACCCAACTCTCCAAGAGCCACCTCT
CCAACCATGGCAGACTCGACCACCGGCCCCGACTTTCGCCACCCCGAGGAAGACCAGCTAGTGCCGCAGG
TATTTGTCTCTACTTTGTACCGCTTTATCGTTCGCTCGCCCTCGCGAATCATCTCTTTCTCCCTTTCTTT
GTCGATTTGTAGGCCCGTCCGCCCTCGCCCTTATGTCCTGACGTTGCCGTGGTTCCACTTTCGCCTGAAA
TGCCTAAGTTGACCAAGCAGCCCGAAATGCCTTCGACTACTCCAATCTGTACTTCACCTGAAGCTCCTCC
GAAACCGCCGCGCCTGCACAGACAACGGATGCAATCGACCGATTGTAAACGCCCATCTGAAACCGACTCC
GACAAAGAAAAAAGCCCCAGCGCTCCGCACTCTACATCCAACCCAACACCAAAGCCACCATCGAAACCAC
TATCGCACCCCGCACCGGAGCCCACGCAGAATCCGCAGCGCAAACGCCAGAAGACCGTGGTCAAGCGTCC
TAGCCACCCCCCTCCACCGCCTCCTACCCAGACCGCCGTCATTCCCACCGTGTGTGTTAGCCCCCCTCCC
TCAGATCCCCCTTCCAAGCCTCCTCCCGTCCCTCCCAAAAGACGACCCGAGTTACACCTGCCCCTCAAAG
GTCCACGCATGGTTTCTATTGAGCTTCCTTGCCTCACGGGTAGCGGCTCACCTACCTATGACTATCCTGT
TAATTCGGCTCGTACCCTGTTATAATCCAAACAATCCATCCGTAGTAGTCACGCCGAAGAAGGCTGTGTC
GTCTCTTTCTCCGCAGCCCGTTGCCTGCGCCGCTGCAACCACCGCTCCCACCAGCCTCGCATGCGGAACC
GACCCTTAACTCTCTTCCACCACGACGCTTCGTCGGCTGCTCCTGGACATTCCAAGATGGCAGCGGGGCA
GGACGCCACTGAGACATACGAACAGGTGGACGAACGCGACGAACGTGACGAGTCGGAGTCCAGAGTCAAC
GAGCGACTCCGTAAGGCATGCCCCCGCCAGTCCCCGCACTGACACCACACGTCATGCGCCCCCTTGATTT
GCAGTCTCCACTGCGCCTCCACCTGCGCCGGCCAGCTCTCCGGCCGCGGGAGAATGTCCTCCGCGAGCGG
CACCACGTATTCAACGTGCGCCTTCCAGTCCATGCAGGCGCACCACAAATCGTGGGAGTCGTCAGCGACT
CGGCGCCATGCCAGCTCCCGCATAGGCGTGTGTCCCACAAGCCCGCAAGAAACGGCAGGTTCCATGTTAA
CTGTGCGGACTGTAACCCGAAATGTGTCTAAAGTTGTATGTTGTCGTGATAACTGTGTAGCGCGATTGTC
TAACTAATCCCTGATAACCCGTGTTGTCATTTGATGTACATGCTGTCACCCGTTCCCCATTTCTATGTGC
CTCCCCGTAAAAATAGACTTAACAATATCTATAAAGAAATCGCAAAAGACATGTTCTGGTTTCTGTGTCC
TTTATTCGCCGCCTCGCGCTTAGCACATAAAAGCACGGAGGAATACCTTTAACGTCCGTTCATGAAATAA
ATACAACACAATAGGTACTCCACAAACCATAAAATGCGCTATGGTGACTAATACACACCACAATATAAGC
CACCAATCTTTAAACCAATAAGCTCTGCACATTGTCCAGAAATAGTCATGCGCCAGAAAGTCCGGTTTAA
CGTGAGGCTCACATATAATCCATATCTCGTCGGATATGTTTAATGAAAATCGCATGTCCACTTTAGTGGT
AGTCCAATCGATTTCGTAGTATCGTAAGTCGTATTCCAGTTTATCTGAACTGAGTTTAATGTCTTTTTCA
AAAAATCGGAGATACTCAAATCCTTTGTCACGGTTTACCATAACCTGCACAAGGTAAGAGTCTATGTTGC
CGGTGATGTATCCCTTCATGAACAGCTTGCCGCCCTCCAGATAACATGCCGTCTGTTGAACGGTGTATAA
CGCGCGTCGTGCAGCTAGCTCTTCTTCAGTGAGCACTGGCGTCGGGAAATCCCAGCCGAATGTCAGTCCG
AGCTGCAGCGCAACGCCTCCGAGCACCAATATTGCTAGAGAAACCGCCATCACGAACGTCTGGATTCGTA
GCAGCTAACATTGTGCACGGTGTTTCTGATTTATAACAAAAAGCGCTACACGTAAGCTGTTACGCGTATA
TTGAATGAGAGCCAACTCCAACCCACTAGGCTTAGTGCCCGATTGCCTAAGCAAGTAACTATAGAGTCGC
ACAAAAACACATGACTCGTTATTCTTTATGGATTACAAACACTTTTATTGCACATATTATGATGAACAAA
CATGTTGCCGTAACACTATGACAGTGTCACGGCCATGTTGTCCGTTATGAGGTAGTTGCGGTTAATTGTC
CACATGAGCACCACGCCTTATCTCTTCTATGAACCGGCAATTCCAAACATGGTATCACATTGAGTGACAG
ATCAGCAGTCTGCGATGATTCGTATACTGTCAGCTGCTCCCGTTCCATCATCTGTAACACATATAAAACT
CGTTACGGTTTTGTTCCGATGCATGTATTTCACCTGCTAACCACCCACATGTTTTACACTGCAAGATGAT
ATGTAACAACCATTTTACCTGCTCACACCTTGTGGTTGTTAATGGACACCTCGCCAAACAGACGAACATG
GAGGCTGAACTTTGCTGCGATGAATGTGATGATTGCGAATCCAACGGCAACGTAAAATGCCAATCTCGCA
AGCAGGATCCAGTCATTGCGGCGAGATACTCTCTCGGCATACCAAAAGATACTTGTATGATCAATTTCGA
CTTGAACCTCATTCACATAGCAGACAAACGTTTTAGCCAATCCATAATCGTGATACATGCGCAAGTCAAC
GCGGTATATGGTAGGAGAGACAGCTTCGTGCACTTCCCATGTTCTGGTAGTAAGCGTAGAATGTGTCTGT
TTCTCATGTGACCGACGAATGCTATTCCGGTCATGAGTAACTATTTCCACGCGTTGGAGTTTCGCAAAAT
CAGACCGAACAGTAAACGTCGCTGCCATCTTTCCACCCTTAACATGACAACGTGAATGAAGCAACTCATA
CGACGATGACAATGGTAAGGGACTTGCATTGATGACCAGCAAAAGCGATAGCAGTCCCAATGTTGTAACA
AGAATCTTCATTTCGATGTTAGACAGTGTGTCCCAGAATCTAGGGGTGAAAGTCCGCAACTGTCCTACAG
AAAGAGCGGTATGGAGTGAACGGTGTTTGCAGATATATACACTAGCAAACACGCCCATGAGAGCCACGTC
AGAATCATTGACGTAGATTCCATACCGTCATTCTGTGTACTGACCGAATATGGACACGGAACATTCGTCG
TTAAGCGATTTTAAGTACGTCCTTAGTTAAAGTTACATGTAACCACACCCATTATAGGGACGTTACAAAA
TCTCTATTGTATATCTAGACGGCCTTTGACGATTGTCCGTTCATCACGATGATTTGCAGGTTGCCGATCA
TTTCGCGTTTCACTCTCCCAAAGGCTTGGTGCTATAGACTTTGGAGTAAGTATCTATGGCGCCTGGCCTC
TGGGGAAGTGGTACGCGCAATTCGGGACGCCCGTTCATAGGAAAACGACAGGGAGGGATCATGATACACA
GATTTTTTTTAAGATCTATGCCCTTTGATTTTATCGGCTGGATCTTGGCCTAGGTCGTTACTCTCAGCTA
AGTGCAAAGATCCTGCCGACGAAATCATAGGATTTGCGTTCGAGGATAACCAATTCTTCGACCTAACTAC
GTATCATTCACATATGCATTATCTAGAGCATATGAGCATGCTGCTGGGTTGCATCTGATGAATTTACAGA
CGCATACCGGAATGCATAAGCAGCCCAACGGGATATAAAGGAGAACAGGGCGGGAAAGAACGAGTATATA
ATGGTGCATGGTATTATGAGAAATGCGTGTTATCGCTGACTGTCCTGTCGCTAATCGAGCGTGCGACGAC
CTGGACGTGCAAATGGTTGTATGGTACATATGCCTTATAAATAACAACCCCTTGCACATCCGTGCCGAAA
CATGTTCGAAACACATCACAAAACACGCAAATTAGTATGGTTGATATTTTTAATACAAAGAATGAATAAA
AATATATAACAGCATATTCTGAGTTTATTAATGACTGCCACAACGTCTGAGACAACGAACACGATCCAAG
TCCTCAATAACATACAGCATTAGTGCCGTAAGCATAAGTGACAGCAGGATCATAATGATATACAGCATTA
GCGTAGCTCCTCCATACCGCTCCAGCAAGAACACGATGCCCTTTGGTGTTGCTTTTGGACACCCAAACAG
TCCGCGGATGTTGAGTGCATGCCCATGGTGAAAGCGAAGCTCAGGATCACAGCCCAAGATGCGGATGGCT
CGTTCGTAGCGCCTCATGAACGCATCACATGCGGGACCCTGGTCCACAAACGGGCAATGGCGGCCTGCTT
CCTTCTGGTGAAGACCGTTGTCTGGCTGAGGCACACGTTCGCAGGTTTTGTCCATGTTGCCGTCTTGTTT
CTGGAGCGTATTTGAGTCATTCCTCCAAGCGGAGGCGACACCAGATAAGACTAGCAAACATATCAGGCTG
CCAATCACCACGTTCTCGTTGGAACCGCACGAGCCGCAGAGAGGCTTCATAATGTCCCGATGGCTCACGA
ACAATCTGACAGGCCACGTTAGACGGTGATTTATATCCATGATAGATGTCACGTGCAGGAAGACTGAGGC
GCGCAAACCATGGACTGCACTCAACGACCGTACGCTGTGACTCCGTTTGCTAAGCAGCCATCTCGCAGGG
CCGATGGAGGTTTTCGCCACACCGATTTCGTAAGTTGATATCAAACTTTATGATCGGTGCGACGAAATCT
TGATCGAGACCTTTTTTCCACCAGCAGCAACAATAAAGTTCATCGCATATGGGTAATAATTAACCAGGCA
ACAACAACATAAACAATACTCATAAAAGTCCAATACAATTTACTAAGACATGAGCCATGAAAGTTTTTAT
ATTCATATAGCTGGAACTTTAAAAATTGAGTTAAGTCATAGTCAGGAACACATTTTATAAATAAAGGTTT
GTAATAATGATCCACCTGTACAACCACTTCTTTAAACATATAAGACACCGGTAAATGGAACTGGTAACGT
AATCTGCTGGCATGTTCAAGACGCGCATGATGAATGATACCGTGATCCTTCTTGTATGTCTTAGCTTCTT
CCAGAAGTTGCATAGGATGCATTGCATGACTATACATAGTATCATTCATAATCACTACTGGATGGCCTGG
ATTTGTAGAAAAGGCAAACATGTATTTTCCATCATAATAGTTTCTCAAGTACACATGAAGCCACGTAGGA
TCCGAAAAGTCGCCAAGAACAATTCCGTTTACATGAAGCCGACCATCTTCAATCTTGCATTCGGGATCCA
ATTCTGTATAGCCATATATATGTCCATCAGGTATGCCAGATTTTGGCTTATATGTACGTCTCTGTTGACA
TATTTTATTACAACGTTCGGCTGGAACGATGAGTAAAAGGCAGGTGAAAAGAAGCGCTCGAGGCAGGTGG
TAGCAGTACATCTTAGGAGACCGCGGCATTTTGGCATAGACGTCGCAATCTTCTGTGAGAGTACTAACGT
GGCCATCCTAAATATATTCAAAACAAGAAGTAAACACAGGATAAGCGTAGCTACATTTGCATTGACGTGC
GGTGCTTCGTTGGGCACTGCGTAGAACCACACGCAACTGACGAATAATTGAACGTTAAGATGAATTTGCA
ATCGTATACGTCAATGCAATGTGTTTGTTTCCATGACTTACAAGTTCTGCAAAAACACCCCGGCTAATCC
TCTTTTGATGACAAAGGTCGGTACGGTATACGTGGCTCCATGAAGCACTTCCAGTAGCACTCCCCAATTG
CACAACCTATGGCCATCACAACAAGTAAGATGGCCGTTCCCAACATGATATCCATGCACCATAACCATGC
AATGGTCGCATATCTTCCTTCATACACCAGCCTCTGGAAATCCCCATTGAATAAGAAATCCCAGGAGGCT
ATCGTTTCGGGGTAACACGGAATGGCACACGTGCACTCTCGACATTCTCTCAAAAGGATACGACCCAGGT
CTGCCGGCGCAGGTGTCCGTGTTGTAAGACAGATGGTGTCATTACTGGAAAATGTAGTATTCGGCATAGG
CAGGCATCGTTTGCGTTGAGAATTTTCCCGGCTCTCGTAGTACGGGAAAACAGTGGTTTCATTCGGAAGC
GCTTTCCCCATCATACACCAGGTAACTTTCAATATCCCTCCCATGATTGTGCAGGTAGCATTGGCCTCTT
CGATATCCGACTCATCTGCCGTTGCCCTATGCTGAATCCAAAAGTAGGCGAGCAAGAACACAACGAGCAA
GCGCATATTGAAAAAAAAGGGTTATTGCTCGCTTTGCTCTTGAGTGGCTGAACGTGTGAGATAAATGGTA
CTTTGTGTCTACTTATATGCCCTGTGAGAATATTCCCACCCAGTTTCATTTGTATCACGCGCAGCCATTC
TCCCAAATAATGACATAATACTTTAATTATAATTAAACAGAGTATATATTTTATTTCACACAACAGTTTT
TTAATCAGGCTGAGCACGACGACTCGGTTTCGTAACTCTCAGAACTCTGAGAACTCTGGTCGTCGGCGTA
TGGGCAGGGATATCGTGGGAAAGACCAGGCAGCTCCGTTCAGCTTGTCGTAGGTGTAGAACATCCATCTG
GTGGCCAGCCATCGGTAGCACTCGGTGCTGTTGGGTCTGTCCATAGCATCAAGCTCATCATAGAAACGAA
GCTTCATTTTCAGGTACCACCGATCAAGCTCGCGTTCATACTGAGCCTTTTCCGCGGCACTGAGGTTCTG
GTACGCTCTAATGGAATTAATGGCATCTTCCATATGGAAAGTTTCGGCGACAATGACGATAGGGAGCACG
GCCAACAGGCCAAGCACAATCAGCCTCATCGTTTCAACGATAGATCAGCAGTCCCGCTGTCTAGTTAGCT
GTGTATGCCTGTGACAGCTCCGTCAATCACTCTCTTCTGAAGCAAATGTTTGCCAGGGCAGTTTAAACTG
GCGTGTCGAAGTGCCAACTTGGCACGGCTTATATGTATCCTAGATGGATACGTCAATCAAAGTCCCTACG
TAAAACATGTCCAACCTGCGTTTTACCTGACGCACATACCATTGCTTCATGTCCCGGTGTTATGACACGG
GGATCCGCCTTTCTCACGGGTAACAGTCCGGTTCCTCATTCCCAAATGCCGTAAAACCAGTAGGATCGCC
CGGTCAGGCTCCAGTGCATCTGAATAAGCATGCAAAGCATAAAACTCCATCGAATAAACATCAAAAACAG
TCCCCAGTAGGCATGCAGATGTCGACCTTCAAACATGAGCCGATCCAGTTGATCGATAGAAGCCCAAAAG
GGAAACCAGGAGATCCTCAGCTTAGGCTCACATGTAATGACATGTGCATTACAGTATGCACAAGGATGGA
CGTACAGGTTTATAGCCGATACATGTTTTGTAAGTTGAATGTTTTTCAAAATGTATCGTTGTTCATATTC
TGTAGACACATTTGTAGGCTCAGGCAATCTTTCTGAAGAAAACTTTGTGATTACGTCGGCACTAAGATAC
AAATCAGGAGCGGTAGCATTGCCAGAGTATGTCCACATCGCATCCAGATAATTATCATTAATAAGATGAC
ATTGGCTTCGAGGGTTTTCCAAGTGGTAGTTCGGAACTACTTTCGTTGCAGGCAATGACGGCAAAGACAA
ATTCATCAAAAAATCAGACATTTTGCCGTCAATTCCCATACTGTTAGGATCTATCACCTCAAACATCGGC
GGGTGAGGCGGTGGCGACACACTCAGAATTAGTGTGTCGATCCATGCCACATACATTATGAACCCCGATA
ACACGAACAAGTTGAGCAGTTTCATGGTTGCGATAGCTTGGTCCTGGTGCTGTTGCCGCAAACAGCACCA
GGACGGATCATTCTTATGTAGTAATTTGGTGACGTGACAATGACCGGGTTGGTGCCTGCACGCCTCCTTG
TCATAGATCCAAAAAATGTGTACTTTTGAAAATCGCGCCATTTCCAACGGTCGTAACGGTCGACGGTACG
GTGTGTATCGTAAATGACCGGCTGTATGACCTTGAACGACCTTGAGTGATTGATTGTAACCTGTCATTTA
TGATTTATGGGATTCATGTGAAGAGCTTTACGGAGACGCAAGGAAAAAAACACACACCAACACTGAGGGC
TTATGATTAATAGCTTATTTCACTGTTTTTATTAGGAGCACTCAGACAACAGGTTGTTCAGGGAAAGTGG
ACGAAAAGTACTCGGGATACCATTTGTCAGCAGTGAGAGGCACAATAGCCATCATCAGCACCAACACCTG
GTCCACGTAGAGCAGGAGCGCGGCCCGAATAGCGTGACGGTCAAACAACGACCGAGGGTTATAACACAGC
ACCATCAAGATGTCGTGGAGCAGAGCCAGTGTAATCAGGTCCACAATGACAGCAGTGAGCACCGCTATCC
ATTTCTGAGCGGGCGTCCATGACTGGTAGTACACAATCGCGCAAAAAAGTGGCAGGGCGACAATCAGGCA
GGCAACGACAAGCCGTCCGCGTGGGCGGGTGGAGGCCAGAACACAGGCAAACACAGTACAGCTGAGTTCC
AGCACCAGTGAAAACACATAGGCCTGCCACATGACGGTGCGTTCCAAACACATGCTCCAAATCACCAACG
CCCATGTGTTCAAAGCGGTGTAGACAACAGCGGCGGGCCATACGGTGAGGCGGTAGGTTGTCTTTCTGCG
AAGGTTGAAACGCAGGACAGTGGGAACGATCATCATCCAGATAGGCAGTGTGTCTTTCAGGTAAGGTGTC
TGGATTCGCCAGGAACTCATGATGCACAAAAGGCATAGACCCATGGTGATGGCCAGCTGGATGGCCATAG
CCGTGTACACTCTGACCAGCCACACGAAACGCCGCATCCATCGCATGACTTCTTCAACATCGTCGTCGTC
CTGATGACGAGCGGTTGTCTGATAGCCCATGCTCCCCGAGCTTCTGAGGCACATCGCATGTGCGAGCCGG
GTCTTATAGACTAGCTTCAGTTTTTACATCTTTTTAGTGTTCTAGGTTTTAACCTGGGCATTATTCCAGC
TAAAAGAACTGAAAACGCGATTGAAAGGTACATGCCAGATATTGGGGATGAGCATGAGAAACGTGACCTG
GAATAACGCATAGTAGGACACATACAAAGTCAGTGACCCCTGTATTATCTGCTTCTCCCACAAGTGTTTG
CGGTGTCGTTGCGTCATCCAGAAAAACAGTATCATGAAAAGATCCAGAAACACAGTGTAAGTGCTCAACA
TGATGTGTGTGACCGTGGTCGGGTTGGAGGCCGCGATCGCAAGCAATGCCACTAAGCTGGAGGCCCCTAA
GGTTAGAATCATAGCGTAGCGACGAACGGGTCGATCGTATCTGTTCTCATCAAAGTTGTCAAAAAACGCG
GCAGTGGTCGTCAGTGTGAAAAGTGCCACGGAGATGACGTGAGCGGCCAAGGCTTTAGAGACTTCGCCGC
AGAACCCGAAGACAGTGATACTGAGCGTAACCCAGACGACATAGACGGTCATGGTAAACAGGTCGCTGGG
TTGTCTTTCCCATCGGATGATTAAGCAGGCCAGACAGATGACCGGTAGCAGTATGGCCAGAATGGGAGCC
GGGTCGTTTTGACACGTGTTATGCCACTGAGGGTAGCTGAACCAGATGTAGAGAGTGAAAACAGCAGTGA
CAGTGAACTCGAAGATGAAATAGCTATACACCTGCACGAGGATCTTAAACCGCTGTATCCAGGCGGTGCT
TTCGTTAAACCGAACTTGGAATCGAAAGGATTCCATGATCCTCAGATCTGAAGTCGTCTATCCCCCACAG
GTACATGAGAGTTCAGAGAATAAGATGGACAGACAGTCTGAAGCGATGTTAAACAGATAATAGTCTGATT
TTCGTGAATCATCCATAAACAGAAGAGGGCGAGCAAAATGTCCTGTTGAAACTGCCATTCCAAAGTTGGC
TCACACCCGTTAACATTTTGTGAGGATCTAGAGTCCACAGGCTCGGTGTCAGAAGATACACGTACATATA
GTACATGACAATAAGTATGTCCACATACACTATGCAGGCGGAGACCACGTGTTTCATGGTTAGATTGAAC
TTTGTGATATAGATGTTTTCCCAGATGATGATTCCCATGCTGCCGTGTAGAATGATCGACAGCCCATTCC
GCATGACCGAGTGACTTAGCTGTCCAAAGTAAAACAGGAGTAACAGAAAAGTGCTCACGAGGGTCGCAAT
GTAGCGACATTTTGAGGGTAATGGTCGAGAAGACCATAGAGCTAAGCCGCTGCAAGTTAGGAAAAAGGTT
GTCGTAAACAGCAGACTCAGACCAGCTGTGATTCCATCGGTGCAAAAGCTGATGAGAGTGGATCCTATAC
AGGCAAATACAACGATGTACAACAATCCATTGCCCATATGAATCATATCGTCTTGTCGATGGTCAAACAT
ATTCCACACAAACATCAGCAGCACGGGAACGATAATCAGGATAAACGCCGGCTCGACTCCGCAAATTTCG
GTATTAAAAACCATGCAGTGGAATTGCGATTTGAAGGCTCCGTAGGAACAGATACAGACGGCTATCACGA
AAAGCAAGCACAGGTAGACGCTGGCGAGTGGAAGGTGTTGCCGCAGCCAGCTAAGCGATGATCGCTCGTC
TAGATCGAGCTGGATCATAGGGGCGGGTGGCCGATGGACCGTGAAGGGTTGCAAGCGAGGTGCGAAAGGC
ATGCTGACAGTGCTGTGACCTTGACAGTCTTATCGCAACCAGGTGTTTCGAAACGTCTCGCAGAGAATTT
AAAGAGTATGGTGTGGCATGCATAGTGTCTGGCGAAGCAAACGTCATAAAGGTACGCGTGGATCACGATT
TCGGAACGTGAGCCGAGAGCGTAGATGAACGGAAAACGCTAAACATGTTGTGAACGTTGGCGGACCAGAT
GTCCTTAGTCCAACAGAAAATGGAAACCTGATAAAGCACGATGAACAGGGTGTACAGCTGCAGAGAGCTG
CTTTTAATTCGTTCGGGTCGCCTGTGAACGAGATAGAACTGGGTAGGGATGAGGAGAACAAAACCTAGAC
TGAAGATTGCATAACCGGCAGCGCGCAAGATGACACTGAGATTTTTCGAAAGCAGTGCGATGAGGGAAAA
AGCAACCGCGAAAGAAGTTATGAAACATCCAGCTAGAGGTCTGATCCAGTGGAGACAGATACCCGGGATT
CCGTAGGTACAAAATAACAACAGACTCAGAACAAAAGTTTGCCAAATGGTATGGTCGTTTGTACAGAGAT
GAAACACACTGGTAGACAAACAAGTTAAAGTAACACTGTAGATCCAGGAGCTGGTTTGATCGACAGATTC
TTCTAAAAGGTGAGACACCATGAACAAAACCACGGGGATCAAGAACAAGACGGAAGGAGCAGGATCTACG
CGACAATTGGTGGCGTTGTTATACAACATGGGGAACGTGAAGCGCGCGAGGCCATACACGAGGACGGTGG
CAACGAGGGCCAAGGTGAAGCAGCCGTAGATTTTGAAGATACAGGTCGTCCGCTGTAACCAAGATATACT
GGCTACACTCGAGCGCTCCATGTCCACACTGCTCCTCGTCCTCGGAGTGGTAGATAAGAGAGTCAGCTTC
GCGAGTTACCCGTGTTTACTTATACGCCTCTACTGCCGCATCCTTACGGCGTAACATGCGCTGTGTTAGC
TGAGTATTGCTTGAAGTAAGCTATGAGTGAGCTGAACATGCCGTCCCATCGAGCAGACCAGAGACCCGGA
GTGAGGAGCATTACATTAGCCTCGTACAGTAGCACCCAATTGACATAAAGCATGATAGAAGGCCACCTGA
TTTCATCTACGGGGTGTTTATGTCGAATGGCTACGGTTTCCATGTAAACGTCTATGGAGGTCAACACTAA
AAACAAGAAATACATAGTAATAAAAAGCATATGGGAGGGTGCTAAATGTCCAAAGGAATAAATGAGGCTC
ATGGTGAATAAAACGGTCATGCTAAACAGCATGGCTAGCATTTTGCGCCGATACATCTGCATGTTGTCAA
ACACGGCCGCGGCGCTCTGCAGGATGAACATAAGTGCGGTCAGCAAGAAACTCTGAAACACCGTCCAGTC
GTCGGTACAGGTGCTAACCAACAGGCATGACACTGTCATGTAATAGAGTTCCCAGAATAAACCATCTATA
GTGTGGGCGATGCGCTTTGGGGTATTTTCTACGATAAGTATGGCGGCCGGAATGCACATCATGAGTAGAG
GCGCGGGGTCCTTCACACAGTCTACAGTTAGGTAGGGCCTGGCTGTTCGGTAGACGCCGTACATGGCAAC
TGTCACGGCCACTTCCATTCCCAGCCAGGCATATACCTGGAAAATCATGGTAAAGCGCCTCAGCCAGTGC
ATGTTGAGGTGCCATCGGTACTCGCTTTCCATGGTGTTCGTGTTGAGACAGGATAGGAAATGATGGTAAT
AAATGAGCAGATACACAGTGTTTATATATCAAGCGTTCGTTTAATGAACATCAAAGGAGGCGTGACCTCA
TAACCATGGGTCCTCCGCCTTCCAGGGAAACGACCACATAATCACATTGTTATAGTGTACCAGGTGAAAA
ATACAGTACAGAAGAAGTGAAATACTCATGGCCCGTTCATTAGAGCGCTGCTGTTGCCGCACATTACTAA
GCTGTAGACACATGGCGTTCATAAATCCCACAGTCCCGACGATGTACAACGTTTGTGCTATCCACCAAAG
CGTGACTGAAGGCCGCGTCACGCTATGTACAAAACAATTAGCCGCCAACGCGCCGGCACATAGCATGTCA
GAAAGCACTTGCCGCTTGATGAGGGGTTTCCAGTTGCTCCCATCGCTCACATAAATCATCAGGATAAACA
GACAAAAGGTAGCTATCCAGCTCTGAATGACGGTCCAGGTGGCGACGCATCCGCTGAACCATACGTGGGA
AAAGGCTATGTGTATGACGCAGAATAAAGCAACTCCGCAATTCTTCCAAAGAGAGCCTTTTCGTATGACG
CGGTTGATGTAGGATTCTTGAATGAAGACGAGCGCGGGACTCGTCATCATAATCTGTCGTACGGGCTCCT
GTGCACAAGTGTCGAATAGGTACTGCTGGCATCGTACCAATCCGTACACGAGGACGGTGATAGAGACTTG
AAAAGCTAACCAACCATAAACTGACCACACGTGGATGCAGCGATTCAGCCAGATCACATGGTTGGTTAGT
TTAGTCATCATTTTCGAAGCCATGGGTGGTGGCGGAGGAATCGACTGTTGGACGGGTTTCGTTCTGGGTG
CTGGATGGAGAAAAGTGTTGCATCCAGCTCGTGAGCCTCTCTAGGGAGCTCTCAGTAGTGAGAATGAGAA
GAACTAGCAGATAGCAATAGATTAAGTCCTCGTAGAGACAGAGACCAAGGACACATGTCTCCTGGCTAGA
AGAGACTTTAGACAGCTGAGAAGTATCGAAAACCGTCACCCCCAACATAAAAGCCAACACAATCACGTAG
TAACCGAGTAGAATTTTATTTGGTAGAGACAACGGTTGCAAGGACAGCGCAACCAAGGTAATGGTGAGAA
TGAGAAAAAAGATAAGACCGAGAGTGCGCCAACGGCGATAATGCAGGTCTCCAAGACAAGCTAGCCCCGT
GCAGGTGACAAATAAGATTCCCGCCAACAGCCCGGACCAGGTAACCAGTGTAATGTCAACACACAAGTTA
GCCAACACCACAGCCGTAGCCGTAACTAGCGTGTAAATCGTTAACACGGTCCAGCTGTTTGAGTGCTGCT
TCTTGGCGTGAAGGATAGTAAGACAGGCGTTGGGAATAAGCAGGCTCAGGGCTGGCAGAAATCCAGTTTG
GCAAATGCTCTCGGGAATCTTCACATAAGGCGCAGCCAAAATCATGAGCCCACCGATCACAAATGTACAG
GATACTTGCAGAGAGACAGTACGATACAAATGAAGACTAAAAAAACAACAGCGGTGAGACAGCTTCAGAG
ACTGGTTTTGTATTCGAGTCTTTTTGATAAGTCGCATGACTTGATGGCCTGTCATGGTGATGATGGCTAA
GACTTGTATTGGCAAGTGAGGATACAAAAGGCGAATATATGGAAGTTACTTTTATATATACAATGTTCTG
AATTTTTTCCTCTGGCCCATTCAAGGACTGTTCTGTAGTAGGAACCAAGCCCAAGAAGGTTCGGTGTGAT
TCATCTGTTGAATCATGTTTCCCATCCATTGATTGACAGAGAACATCATGCTGATGATGTTGAAGAGCGC
GATGATAGCCGTATACACAGCCAGGCTGCGAGCAAGTTCAGCGGCCTCGGTGAGAATCAGTTCAGACGAT
GTGGGATAGATAATCAGCAACAACTGGTGCACCAGAAGGTAGGCTACAGCACTGATCAGACACATGTACA
TGACGGTGAAGATCTTGTAGATGATGGCCGCTTTGGCAAAGGTTAAAAAGAAAACAAAACACAACATGCA
CCATCCGTAGATCACGAAAAACATTCTCCAGCGCACGGCATTACGGCCGGCATAAAACACAATGGAATTG
CAGAGCACGATTACCACTGCAGTCAGAGACAAACCCAAACCGAGATTTTGACGCGGGCAGCAAAAACCTG
TCATAACGCACGTGCCCGTCTCAATCAGTATGCACATGAACGTGGCTGAGCCCGAGCGATTGATGAGTTC
TTTTTGGTAGCAACATGCCAACCCGAGGCAAAGAATAGGGATCAGCATGGCGCCCGTGGGCACTGCACAG
AGCAGGCATAGTTCTGTCACGCTGGGAAAGCTGAACCAAAACAGCGCACACACGCTTAACGTGGCGGTCA
CTTCAAACAAAGTATTGCTGTACACCGACACGACGCTGCGAAACTTGTCTATCCATTCCAATAAGTTCTG
GTGCATCCAGCTTTCGGCCAATTCGCTATCCAAAGGCTCCTGGAGGCTCATGTTGCGAAGTTCTTGTTTG
TGGCTTTCTGCTCTTCAAACCCCGAGGTGTCGAGCGCTCTAAATAAAACCTCGGCAAACAGTCTATCTTA
TGTGAACGCCGGGCTTCGGAGTTGACGTCATTAATTGAGATTAACCTCCGCGGCCCACCACCGTCCCAGG
CTGAAATCCAAGTCAAAGGGAGATGATGTAGTGTTACGCCAAAAATCAGGATCGATGATAAGAAGGCCGA
TAATATACATGATGAGGGTTTCTATGTAGATGCGAATGGTGAGAACCAAAGTCGCATCTTCGAAGAGCTC
CTGCTTGCCAATAATCGTCATATCGTGTATCGACAATCCGATGACGAACGTTAGGAGAAGCGCGATATAG
CCGCCGACCCAAAGAGTGTCCGAAGCAGGAAGCGCGATTAATGCCAGCACCATGAATGTACTGTTCATTA
GCATGACGGGGAAAAACCATCGATGAAGACGGTTAACCCCCATTCGTAAACGGGTAAAACAAATGAGCCC
CAAGTTGAACATCATAATAATTAACGGAAGCAGACTGGCCATGAAAATGGTTTGAAAAGAACGGCAAGTG
GCCATCATAATGAGAGCCGTGGCGTTCGGAAACATGTATATCACAATGAATACCAGCTGATGCATACAAC
GACACTGTCCCCAAACATGTAATATGAAAAGAGATAACATGGGAACAAAAAGAGAAAGTATAGAGTAGCG
AGGTATAATGTTACAGAACTCACGAAAGGAACTCGGAGAAACTATCCAAATGACCAGACTAACGATAACA
GTAGAAGCCAGTTGTAATACAATAGCCACGCAAACTTGCATCCAGAACATAATTCGCCTCCCGAGAAGGC
GTAACTCGTCCTCCATGTCGGTTTCGTTATTGAATACCGCACCCATGAATGGATTGTTTCTTTATTAAGT
TTACACAAGAAGCTAGCGACTTTTTGTAGCTGGGGATTAAGTGAGAGTGCTATTTTTGGCGTGCTCCACC
CACTTAGGCATGGATATCATAAAGATGATCACCAGGAAGATGGCTATGGTATCTACATACAAGCGGATAC
CCCCCCGGATACAGTACATGAACGAGGATTGGTAAATCACAACATATGTGTCGTATGCCAAGATGAAGGC
AAAGAAACTGATGGAAAAAGCTGAGATGGAATTGGTGAGCTTCGTGTGCCACGGCGCGGACTGAAAGGCC
GTAGATGTCAGAAACAGGGCCAAGACGATGATGTACATGCCGATGATCCATTTCCAGCGACCGTAATTCA
ATCCCGCAATGAACGTGAGTCCGGTGAAAGCGATGAAAGTAGCCACGCTCATGATGTAGGCGGTGACGAT
AACATAGCCCTCCGAACATATGTTGAACAAAATGGTGGGCACCAGGTTCACACAGATGTAGAAGAAAAGC
ACGGTCAGATTACTGGGGTGACGCGCGCCCAGAAGGTAGCTGGTAACCATGCAAGTCAGCGGCACCAACA
AAGTCAACACGGTGCTGTGGTTGTTAACGCACAGGTTCTGGTTTTGCGGATAGCCTAGCCAAATTAAGCT
GGCAATCGCGAAAGTGCAGGTCAAGGCAAAGGTGTAAACGCCGTAGACACGCAGCCACACGACGAAGTTC
TTAAACCACACAACGGCTTCTTCAGGCGTTACCATCAAGGGGGAACTGTCGGAAGGAGCGCTTTCCATGG
TGTTCTCGGCGTTATCCTGCTCAACCATTTCGCTTGTTGACAAAGACAACGTCTAGCCGCTACTTGCTAG
GCGATCTAACTCTTATACACAACGCGTGAGACTTCCTGGGAGTTGGGCGTGGACACGAAGTAGAGCAAAG
TAACAAACAGATACATCAAATCCATGTAAAGACAAAGCGCAGCTGGAATGTAACTCTCGTATTCGATGCG
ATGTAGAGTGTCTTGTGTGTCACAGATCACTGAAGCGACAATAACCGCCAGGCCGCCAAACATTACCACC
ATCTCACCGACCTCGTCAGGAAAATAGTAGAAGATGGATGCGAGAATGATGATCAGGGCACTGGACGCCG
TGATCAGTGGGCGATAAAACTCAATATCGCGAGCGAAGCGATATGTCGCAATGCTCAAAACGATAAACAG
TAACACGGTACTCAGCATAGCATAGACGGCGGATCGGTTTCCGAATTGAAAGCCAGAGGTGGTAACGGCC
ACGGCCGTGAGTAATGTATAAATGAGTGACACGAAGAGGTTTTTAGGAAATTGGGGCTCAGCCCAATTCA
AAATGCCCAGACAGATGACTGACAGCATCAGGCAGAACAGCATCATGCGCATATTGCACACAACGTGTTC
GAGGCGGTCGGGAAGCACCAGCCAACAGAGAGCACAGATGCTCAGAAATAGAAGGCTTTGAAACCATAAT
AAAATGTACACTCGTAACAGAAACACAGATCGAACGATCCGGACCTCGTCCGACAATTGCATGTTGTTGA
CTCAGCTTTCACACAAGTGATATGTGCGTCTAAATATGTAATGTGTTTCCCCCACCACATAAAGAAATGA
CACGAAACACCGGAATTAGAGAATTGAATACAAATGCATTTTTTTAATCAAAGCAGTGAATATTAGCATT
CAAGGGATCATAGATGCTAACCCTTTCAAGGGAACAGTGCCACCTTTTCATATATTTAGCTCTTCGTGCA
CGTCGTAGTAACAGTTGTCTTTCATTGGTAATCGGCTCGTCGTTTTGCCATTCCTTTTGGATTATGGCCA
TAATGTCTGGGGGTGGTGGCTCATGGGTATCTGAGGACAGAGATGACTCACTCTCATCATCATAAGAATC
AACACTGCCGTTTGTTTCTTGTGAAACAATGACAACGGGCTGATGTTGAGGAGCTTCTTCTGACTGGTTA
TCATCATCTTCTTCCTCCTCTTCTGAGTCATCGCTTTCACCCTCGAACTTTACGGTTCTGGGAGAGAAAC
CTCTGTCTACACGAAACATCACAGTACCATCAGACGCTTTCTCCGTTAACTCATCGTTTTCTTGCCACGC
ACCACTTTGGGGCCCTTGTAGAACCGTAACACTGCTCCACGGAAAGCACCAATTCTGATTCTCTTGCAAT
ACTCCGGTAGGCATTAAATCACTACGTCCCCAACAACAACTAGTAGGTATTTTATCATGAGCGCGATTGC
TGCGCGTGAGCCAGTCGTACGCACCACAGAGCTGCTCGGCGGTAACTGTATTGACCATAGAGCACCAAGA
CAGATCTTGTTTACGGGCACCGTGATTGCAGTAGCACTCACTCTCCAGACGAGCCTCGCCACGCAGTCCG
CGGTCAAATCGCGTAATGCCACGGAGCTTCAGAAAGCCGCATCTGAACAACATCTGGATGTTATCGGCTA
GGCGAAACACGTCGCTTTCGTCGATTCTCAGCACATAACACACACCGCACTCGTCCAGCAGAATTATTCC
ACAGGTCAGCAAAATTCCAAAATTAGCATAACGGCCAGTGACGCCAAGTACGTACCATCGGCAGCACATG
CGTTGATTAATATACTTTATGAGATTGTTAAAGTTATCCTCTCTCATCTTAGCAAAAGGATACATTTGAC
GTAGCTTCTCCACAGTACCCAGAAGGAGCAAGGGATCGGCCTCCGATCGCCCAGGGGTTTTCACTACCAC
GTTAACGCCATGAAACTCTTCTGCGGTCTTGGCTAGACCACGTGCGTCTGTGGGATCGAGACACAACAAT
TTCTCGACTTGAAAGCGAGGCTCGGTGGTGGAGAAGGGCGTTTGCGGATGGCGATATACCGATTCACATG
TCAGTAAACCATGATGTGCGAGTTCTTTGAGTGAGGTACCTATCTGAAAGAGTCCGTCACTGTCCCAGTC
ATACACGTACACAAATCCATAGCTTCCCAGCAGAACCACACACGTAGTCTCCTGGATTTTTTTGCGATCA
CTGCCATCACGCAACTGTACCCCCAATATTCCCAGTGCTTCCAATTTCTCTTTGCAGCAAAGGTACTCGT
CGAACGAACGGCTTTCTACCTGGGGGATATCTATACCAGAGCGAAGGACGAGAAACCAGCTACAGGGGTT
GCGTAACGGAATGATAGTACCAGAATTCTTTTTAATATATTCTCGTAAACATGGTTGATCGTATTGTCGT
AGATAAACACCCTGTAACATAGTCAGACAACGCTGGAACACGAGGTTACGCAAACTAAAGACGCCATAGT
CGCAGCGTATCACGTCCTCGGGACGCTCATCTCGCTGCTTCAGATATGTACCCCAGGCTTCAGCGGCACT
TCTGGAAAGCAGTGTCATGTCTACTTTCGAAAAGAGTCACAAAGTGTTCAGCGACAAACTCAATCGGACA
GTTTAGATCGATATGAATGAATGAGTCTCGATCAGAGCTTAATATACAAGCGCCTCAGGGCTGTCCGGAT
GACTGACAGATGACGTGAACGCGCCGAACAATTCCTTTATTGGAAGAATGCCCGCAGATCAAAACTGCTA
ATCCAGTCAGGCGATAGATCACGATTCAGATGCACTCTACGGGCTTCCACCTCGGGTTCTGACACATCAA
CCTCGGTGTGATAAGCGTCCATCAACTTTTGACCGAGACGCCAGCGGTCCGCCTGAGCGGCTTGTCTTTC
AGCGTGCCACGCGTCAATATCTTTCAGATCGTACATGCTGTCTTCATCGAGGTCAAAGCCAAGATCCTCC
CAGTCGTCATCTTCCTCTTCGTCTTCTTCCATCTGAAAACCCTCGTTCTCACGACCTATGACCTCAATAT
CGTCCTCGTGCACGTCGTCAAAGTCGTCCTGCATTCGAGGGATGGGTGGAGGCGGAGGCGCTTGAAGCGC
GGGAGCCGGCAGCGCGGGCACCTGAAACGCGGGCGCCTCGGGCGGTTGTGGCGCGGGCACTTCTTGTTGT
GCAACAGCAGCAGCAGCAGCCGCCGCCTCCTCCGCTGGCACTTGTTGTTCATGCTGTTGCTGAGGCGGAG
GCGACGGCTGTGGCTGCTGTTGAGGCGGGGAGGGTGGTGGCGGCGGAGGCGGTGGTGGAGGCAGATCATC
AGGATTGAAGAGAGCCCGGCGACGGCGAGGAGGAGCACCTTCGTCACGATTCTCATGTGGACGACGGCGA
TCCACAAAGTCACCGCGAAGTACACGTGTGTGCCAGATAGTGAACGCATCCCAGCCGTCCCACGTAGTAA
TCATGTCTGCCCGAAAACGGTCCGGGCGACACAACCAGCGATACTGACGAACGAAATCCCGGGAGACCCC
ATGATCGAAAGCGGTAAAGTGTAGACGATAGGTTTCATCCAGGTGAATGCAACGCACCCCGCGTTCCAAG
CGTGCTATAGTGCGAAGATGGTGCTCGTGCCGGCGCCGCACATACAATTTCATCAAACCTCCTTTGAAAA
ACTCCGAAAGGGTGTCAGCCACTCGATACACGTTCCCCGGGGCCAGACATACATGGGATGTGCGATCTGT
GTACGGTCGAACGATGACCGTGTAGATGCGACCGAATCGGTCGAAAATAACTATACTGCTGACCTCAAAA
AATCCTCCCAGACGATAGGTGCCCACAGCACCCATAATGTACCAGCGACAGCGTAGTCTCAGACTCAGGT
ACATTTGACATTCTGCCAAGTGGTAGGGATCGATGGCCTCGAAAGGCCACAAATCACTCAGACAACCGAA
ATTGGCCAGTAGCTTTAGTGTATCGGCGTGACGCCCGGGAGTGTGAAGATTGACATCTCGATTATGGTAC
GCGCCCACACACTGCGCTAGGGAATCGGCGTCATGAGCCTGAGTTAACATGGCAGAAACAACATCATGAG
GCACACGGGTAGCATAGGGCGTGTAAAACTGCCTGTAAACACATTCGGCGTGCAAAAGCCCGAAGCGCGC
CAACTCGTCCATGTGCTCAGCCGCCAGGATCAAAATATCCTGGCTGGGTTCATAAATGTACATCTTTGTG
TCCGATGCCATGCACATGATAAGCTCGGTTTCCACAAAACGATCCTGCACCCACATGATACATTTGCCGA
TCACTGCCATTCGCTCGCGACAACAGGTAATGTCGTCCAGCAACTGATCACGTAGTTCAGGCATGTGGCT
GCCCGGCCTCACATGTACAAACCAGTTACAAGGTATGCCGAGGCACAACACATGATCGATGCGCTCACGT
ACCCAAACGCGAACCGAGTCAATGTTCGCCTGTCTGAGAAACAGGTCCTTGAAATCAGCCATTACGCGAA
GATACGTATCGTATCTAGCGTGACAGTAAGGGAAATCGTCCGGGCGAGTGAAGCTCGGAGCTCCATCTTC
CCACCGGGTACGCCACATGATGATAACGGTCCGGCGTTTGTTCAGATTGGGACAAATTCTCTAGATCCTG
TCAAGCTCTTAAAAGGGAAAGGATCTGTGTACGTCACAAGCCGTGACTGATACACCAGAGCAGCCAGAAC
GCGTTCGGTCGTTCTTTCCCGCGTAGATGATTTCGTAGTCACCAGACAATGGAGTCTAGGACCGGTATCT
TCCTGATGGCTCGCCGCTTCGCGCTCTGCCGCTTCCACTCCGACAATGTCCGATTCGAGCACGTATGTCT
GCTGAACCGTATCGTAGCGGTGTAGAACCAGAACATTAGGGTCTAGTCTCTCCCAAGCCCCCTGGCGAGG
GTCAAAACGCTCCGTTAAACAGAGCCAGTCGTAATGCTGCTGTACGAAGCGCTGACGACGCTCTTCGCGC
TCGAAGGGAGCTAGAAGTTCGTGCCGACGATCCATTTCACGCTCCTCAACGTGAGGGCAGATGCACTGAT
GTTCCATGCGAATCTTTCGCTGGCGCTCAGGCTCGAAACGGCGGTAAGCGAACACTAGTTTCAAAAGCCC
CATGCGAAAAAATTCAGTGAGGGTGTTGGCTACACGCCGCAGATTGTGGTTAGGCTCATCCAGCTGGATG
GCGTACACCGCTCCGAACCAATCCAACACCACCATGACCTCGGCCACGAACGAGCGCCCAAGACGTGGAC
GTCCTGTCACTCCCAGGAGATACCAGGGAGTAGCCAGATTAGCTCTAATCCCCCACCACCATCGTTTAGC
TTCAGTTTCCGTCAAGCTGCTAAAGGGCCAAACGGTGCGCAGCTCCGTAACGGTCTTCATGAGCCGCATA
ATCACCGTCCCGTAACCGGGAGTGTGAAGTTTGACATCATGATCAAGGATTCGATCTGCCGTCACGTAAA
AACTGTCCGGAGTAGTTTCATTGAGAAACAAAATGTGCATAGTGCGTATGGAACGCGGACCGGAACGAAT
GAGGGTCGGAGACAAGCGACGGAGCTGGTTGTGAACGCTGTCACGATAAATAAACTCCGATCGCAACACA
CCATACTTGGCTAGCTCTTCCAAGTGATGGGCTACCAGAACCATGTAGTTTTCACGAGGGTCGAAAGCGT
AGATGCGGCAGAAACGACCCATACAAATAACGAAATCAGTTTGCAGATAGTCTCGCTCGTGATCCCTATG
CGGTTCAGGTATGAGTTTGAGGGCGTAACCCAACGCACACAGCGGTTCGTTACAGCAGATCAGTTTGCGG
GCTGCATGTTGAGCTTGTACGAGCTGCTGGTCGCGTTGCAGTTCCACATACCACCCCTGAGGAGGTCCCA
GGCAAAGACGGCGACCCCGGTATCTCCACACGTAATGCTCGATCTGGGGCGCATCCAAACAAAAGAACAG
GTCCCTAAAATCAATCAACACCTGCCGATAAAACTGCAATTCATCCACCGGGCGATCTGAAAACTCAGCC
ATGGTGACACAACGATGATAACTCACCTCGGTCTGTTAACCGATCTAGCGTTTGGACCGATAATTTAAAA
TCTCGGTCCGAGCTGCCGAGCGGTTCACCGACCAGGCTTGAGACTCTCGCCACTCTCGCGTGCGGTCCAA
GACCATGATGGTTCACTCGTCCAGCCTCGTGGATATATAGCGACGCTAAAGGCAATCACTCTTTCCTCAG
AACCAATGAGACCAAAACGCATTCACAGTCAACAGAAACATTACAAACTTTTTTTTTATTGAAGCACACA
AAGATTCGTTTTTATTCCGAACGCAAACATATACACATCCAAACTGGTTTTATGTTTTATTTACAAAAAA
GTATCATTTGTTTATTACAGCCAAGGCGGCAAATACGAACCCGGTCGGGGTACGGCTGGACGAGGGTATG
GGCATCCTTCCAAGATGGCAGCCTTAGCCGCTCTGTTAATCAACACTTGAGTATAATAATCGCAGGTGAC
ATCTTCACCGCCATCTTCGTCCCCTCCCTCTTCGCTACTACTGTCTGTAGGCGGACGGGCATCTGTTTCC
ACAGATCTGGAAGGTGATGAAAGACATGCGGCCTGTACGCGCGCTCCTCCCCCATCAATCTCTAACAGAT
CATCGTCATCAGATTCTGGTACCTGAGGCTTTTTGTACAGCATAGCGGGTTTGGCATCATTTGGCGCAGA
TGCAGATTCAGGTTCAGAGGCATGTCCTTCGGCAGACATACTTTGTCTGAGGTTTACAATAGCTCGTTCT
AATACCGGGTTCATTTGATTCCATATGGAATAACACCGAACACCCTGTTTCACTTCTTTAGAATGTACAT
AATCTGAGAGACGGCGCCAAAAGTTGTGAGCGGCCTCCACCTCGGTGGCTTGGGGAAAGTCGCAGCGCAC
ATGAGGCTCCCAGCTACCGTCGGCCGCTCCGGACACCTCGTGATGACTGTTACGAGAGTAACAGCCACCA
GGGTTGAGGCGGCAAAAACGGTCACGCCGAACAAGCCACTGAAATCGTGTCTCCTGATGCTTATGTCCCA
TTCCCCTATCCATGTACAGATAGCGGTCCCAAAACTGATAGGTTCGATGAGGACAATGCGGAGGCATCTC
CAGCCTCTCGGCATCGGAGAGAGCCAAGCTGAAACGCCGGCCGGCCTGATAGATTTTCAACAACCCCATG
GTAAGAAGGGAGTCGATGTCATCGGCCAGACGCCACACGTCGCGCCGATACACATCGAAATAGAACAGCT
CGCCGAACGCGTCCATGAGAATCACCCATTCAGCATGAAAAACTCCCGAGGGCAAAACCTCACCCACCAC
GCCAAAGATCAAAACCCCACAGCAAAGACGGTCTTTAAAAAACTGCATAAGCTTCTCGAACATCAAGTTG
TCCATACACAAAAAAGGCCAACATGATTTCAAGTCGTCGGCTTCCGCACAGATTAACATAGGACGAGTCA
TCTCTCCTGGGGTACGCAGCGGTATGCATTGACCGCGATAACGCGCCATGGCACGCTGTAGCTGACATAA
AGAATAATCGTTCATTCGCAGATGGGAAATCACGTCATCAGGCTGGGTGGTCAACATGGGCATACGAAAC
TTGCCCGAGTAGATGCTCTCACAGTGAAGCAGTCCATGACGCGCGAAATCATCCAAGCCACTGGCCAAAA
AGTAGAGCACATTCTGGTCTCGGTCCAAAACCCAAAGGCTTTCATAGCGCCCCATCAGCACTACACGCTT
GCTCTTGCTGGGCGGTAGAAGGTCATCCACATACAGACAGCTGTCATCACAGTATTCGTCCTCGGAGTCC
TCGTCCGACGAATCGCCATCATCTTCATTGCGGCGGCCCGGCCAGTACTGCAGAACGCCCAACACTTCCA
AAGGCTCTTCGCAACAAATTAATTTACTCCAGGGAGAGCCAGGTCCCTGGCACGGCGTGTCTTCCCCAAA
AACACTGGGAAAAGTGGCAAACACCATCCGCCAACCAGGTGGCGCAGAAATAGGCACACTCACACGGCAT
TCTGCTTTCAATGATACCAGAATGCGCAGAGAACTTTGAGACTCCTGATGACTAAACAAATCTTTCAATG
CCCCCAGTGTCCGCCTAACGGCGGGCCCTGAGGCGTAACGATAGGATTGGCGTAACATCCTGATGTGCCC
GGGCACATCAACCCTTCACGGGCTTTATTACCCTTCATGTCATGACGTCGTACCTGTGTGCCAGACTGAC
GGCTTATTAGTTATGGTCGCTATCCTGCGAAACCCGCTCAGTTGCTCGCAAGCCACCCGCCAGAACGTCG
GAAAAACCTCGCCCGCAACATGAATTCGAGCCAGCACAACATAAGCGTGTTTCTCTCCATTGGAGCAGGG
CCCGTCATTACCGGATACACGTGCGTTTTTCTGTTCGGGATTCTGGGACACTTTTACTTGTATTGGAAAA
ACCATCAGAGACGACACCGGACAAACAGTTTCAGTGATGTTTTATTTCGACATCTCATGATCACCGAAGA
GGTCTTTACCCTCACCGTTCCCGTCTGGGCGTATCACTTAACTACTCACGGCAACTTACCGGGCTCGTGG
TGCCGAAGTCTCACCTTTGTTTTTTATCTAACGGTATTCGCTCGTGCCTTCTTTTACCTGCTCCTCATCT
GGGACCGATACAGCGTAATCATCTGTAGACACCCTCTCCCTGTTAACCTGAACTACAGTCAGGTCATAGG
CCTGTCTGTCTGGCTGGTTGCCGTACTGTCAGCATCACCGTTCTCCATTTTTAACGGAAGTGTGAAACAA
TGCCTGGGCAACATGGGCAGCATACCCAGCGAATCGTCTGCCGTTCTCAACCTGGAAGTGCACCTGTGCT
CCTTCTGGTTACCGCTCATCATGTCGGCTAACTGTTACTACCAAGCAAAACGCCGAGCATCGCCTGACCA
ACTCCACGAACTTTACCGATGCAGTTTGCTGATTACCATTATCACAACTTACGCTATCGTATGGTTTCCT
TTCCATCTCGCTTTACTCATAGACGCCCTGATTAGCATAAGCCATGTAGAACCCTCTAGCGCTCTCCACT
GGGCATCAATCGTAGTTACCTGTAAATCATTTACATTTGTATATGCGGGCATAAGCCCACTAGTGTATTT
CACATGCTGTCCCACCGTACGTCGCGAACTGCTGATGTCCCTGCGTCCATTCTTCACCTGGATTTCTGGC
AAAACGCGGCGAGGTTACGTTCCGATTAAGACACAACCTTTAAACATCCCCGACGAGCCGATGGATAACA
AGTTACCGCACCTGTTGAACGAATAAAAAATAAATAATAAAACATACTCAGCACTCTGTCTTAGTCGCGT
ATACATTTCTCACTTAGACATCGGTAAAAACGCTTACTCAAACATTATATAAAGTGACCGCGCCACTTTT
TCCAGTGACGTGGTTACATTTGGCAATGCCACGCTGTTATATTCCACATCCCAAAGCTTGTGTTAGGCAT
CACACAACCCAACTGATTGTTATCTAGTTAACGAAATCCGCGGAACTAGGTAAGTGCAAATAACCCAACA
GCTTCTCAACAAAACAGGAGGGTTAATTAAATAACGTAACGTCGATTACTTATCCGCTGATACATGTTTT
AACAGCCGTCATGACCAACACTAACAATACGACTTGTCATCTCAACGGAACTCTCGAAACTTTTAAAATC
ACCCGTCCAGTAGCCATCAGCGCCTACACTGTACTCGTGGTTATCGGACTTTTGGGAAACATTGTACTGC
TCAGCGTGCTCGTCGTGAAACGCAAGCTCAAGTTTCCGAATGACATTTACTTTTTCAACGCGTCTTTGGC
AGATGTTTTTGCCGTGTGCATGTTACCCGCCTGGGTCAACTATGCACTGGACTCCACCCAACTTAGCAAG
TTCTCATGCATTACATTTACGTTTGGTTTTTACGTTTCCCTGTTCATCCAAGCCTGGATGCTCATTCTGG
TCACCGTGGAGCGATACGGATCTCTAGTATGGATCGCGCCGATCACCAGAAACAAAGCCATAGCGAATTG
TGTCCTCTTTTGGCTTATCTCCATATTATTGGCCGCGCCTTACTACTCTTTTAGAAATGAAAATGATCAA
CACCAATGCATCATGAGGAACTATGTCTGGTGCGTTGGCACAACATGGCACATAGTTCTGGATTTCTTAG
TTACGGCCACTACCTTTATCATACCAGTGATTACCGTGTTAGCTCTGAGTTTCAAAATGGCCAGGTGGTC
AACCTTTGGTTACAGAAACCTCACCAGCAGAACCAGTCTTATCCTTATTTTGATACTGACAGTAGCAGCA
GGGTTCTGGGGACCTTTTCACCTATTTATGTTTATAGAAGACGTGGCAGGGCAGATTTACCACATTCAAA
AGGATTGCTGGTACTTACAGCTCAGACACCTGTGCAGCTTGATGACCGAAACCCTAGTGTTTCTACGTTC
CGTTTTTAACCCTTATATTTATATGATAATCAGTTACAAGTTTCGGCAGCAGGTGCGCAGTCTACTCAAG
CGTACTCAGTACGATGCTTTGGACACGACTCAATTAGCAGAAACCATGGAGCTGAAAGCGAAAGGTGTGG
CAGTGGCCGACCCCGCGCCGCATGACTGCGAATGCTTTTTGTAAACTATCAAACGTGTAAAACAATAAAT
GTTCGTTTGCCTCACAAAAGACTCGGTTTCCTGTGGAGCATATGCGATGACAGAAAATAACCGGCGAACA
ATTAGCACACGGCCGGTAGCAAACACGACGGCGTCAACATGACCAACACAGGACACTGTCACATAAACGA
AAGTCTCGCGACGTATGGAATCGCTCCCGCCGCCACCATTACCCTATACACCATTGCGGGAATCTGCGGT
GTCACGGGAAATTTGTTACTACTTTTGGTTCTGTTCACAAGACGCATACACTGGTTCGCAAATGACATCT
ACTATCTCAATATGATCTTTACAGACTTTCTTGTTTTCATCACGTTACCTGCCTGGGTCTACTACCTGCT
GAATTACACACAACTTTCACACTACGCCTGCATTGCCCTATCATTTGTTTTTTACGTTTCTATCTTTATT
CAAGCTGACTTTATGGTAGCAGTTGCCATTGAGCGGTACCGAAGCCTGGTGAAAAACAAACCCCTCAGCG
TAAAAAAAGCCAGCGTCAGCTGCGCGTGTATTTGGATCATTGTTATTGTAGCATCTTCACCTTACTACAT
GTTCAGGTCGCAACACGAAACGAAATCTTGCATTCTAGGAAACTACACCTGGCATATGAACAGTCCCTTC
CGTACCACCATGGACGCATCCATTAACATTTGGTCATTTGTCGTTCCGGCCGTTACAACTTTGCTAATAG
CCAGACGCATTTATGTGTGTACTTCAGGTAACAAAAAAATGAATGCCAGAGCCAGTGGTTTGTTAGAGGC
CATGGTGATTAGCATGCTATTCTTCGGAGGACTTTTCAACCTGAACATCTTTCGAGACATAGTTGCAGAT
ACATCGGAAGAAAATAAAGACTGCACATATCTTAAACAAGAACACTTTATTCGCATGGTTGGTGTGGCCC
TCGTTTACGGGCGCGCTATATTCAACCCTTTTATGTATATGTGTGTGAGTACCAGATTGCGCCAAGAAAT
AAAATGTTTGTTTATGCGAATACCTTACGAAACACTAGATGCAGAACACGCTAAACTCATGGTTGATTTA
AAAAACAGAAATGCTAATGTCCCCGATCCTAAACCTCGTGAATATGAATCTGTGTTATAGAACATCACAG
ATTGGAATCTATGTTTAAAAGTCATCCGAATCCACGGACATGCTGGATAGTCGCCACTCAAGATGAATAA
CACATCTTGCAACTTCAACGTCACTCTCAACGCATCGGCACCAAGCCGATACATAGCTATTGCTCTGTAC
AGCATTGTCATCTGCATCGGGTTCATCGGAAACCTGCTGTTATGTATCGTGTTAGTCAAGAAACGCAAAC
TGCGATACTCCAGCGATGTTTATTTTCTCCACGCCTCCATGGCCGACCTCGTCAGCACTGTCATGTTACC
GCTCTGGCTACATTACGTCCTTAACTTTGCCCAACTCTCCCGGGAGGCCTGTATCAGCTTTTCGGTGACT
TTCTATGTTCCCCTTTTTGTTCAGGCCTGGTTACTCATTTCCATCGCTATGGAGCGATATTCCAACTTAG
TGTGGATGGCACCCATTAGCGTTAAGACGGCCTTTAAACACTGCATAGGAACCTGGATCGTATCTGCCTT
CGTGGCATCACCCTACTACGCATACAGAAACTCACACGACGAACACGAATGCATTCTAGGAAACTACACT
TGGCACATTAACGAACCGCTACACACGTGTATGGATGTGGTGATTATAGTATGGACCTTTTTGGCCCCAG
TACTGGTAACCATTATAGCAAGCGTCAAAATGAGACGAACGACCTGGGGCAATCCTAGGTTAAACGAAAA
GAACAGCGACATTCTTGTAGTACTAGTTGTCATGACAGTGTTCTTTTGGGGACCGTTTAATATCATGTTG
GTTATTGACAATATTTTACAGAGATACTATGATAACACCATGAATTGCGATGTAGAGAAAGTTAAACATA
TCATGGCTATGATTTCAGAAGCCATTGTTTATTTTCGCGGTATCACAGCGCCTATTATTTATGTAGGAAT
TAGTGGCAGATTTCGCGAAGAGATTTACTCTCTGTTTAGACGCCAGCCATATAGCGATTTGGACCCCGAT
GCCAATCAATTCATGATTGAACTCACTAGCCAGGGAAGAAGTAGAAATAGAAATGCTAGACAATCGGAAA
GCAATGTACCGCAGCCAGAAGAATGCTTCTGGTAAAATGTTTAAAGCCAATAAACTATTTTCATAAAATT
GTACATGTGGTCTATGTGTCATTCTTTTGGGCGGGCTCATGATGTAAATAAAAAGCTTCTCGAGGAGGCT
GTTCAGGGCACAAACAGCCACGCATTAGATTGTTGAAAGATGACTAGCACCACAATGAATACTACCACGA
ATTCCAGCACCACGCCTCAATCAAGCAGCACCACGATGACAACGAAGACAAGCACTCCTGGCAATACAAC
TACTGGCACTACGTCCACCCTGACAACAACATCAACAACTTCTAATGCTACCAGCATAACGTCTACTTTA
AGCACTACCGGCAACCAAACTGCAACTACCAATGCTACTACCCTCAGTTCCACATTAACAACATCTACAA
ATATAAGCAGTACATTGTCGACAGTTTCTACCGTCGCATCCAATGCAACATGTAATTCTACAATCACAAC
GAATATCACAACTGCTTTTACTACAGCAGCAAACACTACCGCGAGCAGCCTCACCAGCATCGTAACTTCA
CTTGCCACTACCATTGAAACCACATCATTTGATTATGATGAGTCAGCAGAAGCTTGCAACTTAACAGACA
TCGTTCATACTACTAGATCAGTGACAGTTACTTTCTACACTATCATCTTCATACTCGGTCTTTTGGGAAA
CTTTCTGGTTCTGATGACCATCATTTGGAACCGTCGCATTTCCTTTACGGTTGAAATATATTTCGTTAAT
CTAGCAATCTCCGATCTTATGTTTGTATGTACTTTACCATTTTGGATAATGTATCTTCTTGAGCACGACG
TTATGTCACATGCATCATGTGTAACAATGACAGCCATTTTTTATTGCGCGTTGTTTGCCAGCACTGTTTT
CCTCTTGTTAATTGTTTTAGACAGATGTTATGCCATTCTATTAGGCACAGAAAAAGCAAATAGACGTTTA
TTGCGCAATGCTGTTTCTGGATGCATGCTCATGTGGGGATTGTGCTTCATTTTAGCATTGCCTCATTTTA
TCTTTATGAAGAAAGGAACCAACGTATGTGTAGCAGAGTATGAACCAGGACTTAACAATTTCTATGTTAT
TTTTATCAATACTGAGGTGAACCTATGCACCCTAGTTTTGCCAGCCGCAGCCATTATCTACTGGTATCTG
AAACTGACCAAAGCACTCAAAACCCATGAACGATTGCGTCATAGACTAACGTCTCTAAACATAGTGTTAG
CTGTTGTCATTGTATTTGCTTTGTTTTGGCTGCCGTATAATCTCATGCTTATGATGTATAGCTTAGTTCA
CATGCAGATACCTTGGGAGTGCAGCTCTGAAAAAATACTGAGACGAAGTTTAATTATTACAGAATCCATC
GCTCTCAGTCACTGTTGCATCAACCCCATTATTTACTTGCTCTTCGGACCTCGCTGTCGAAGCGAGTTCT
GTCACTTGTTGCGATGCTGCTTTACACGCTTATGTCCACACAGATCCTGGAGCGCCATACGTGCAGAGAC
GGTCTCCATCAGTCTCAGTCACTCACAGGTATCCGCATCCTCTGAGGATGATGACAACGATGTGCATGAT
GAATTGCAATTTTTAATTTGAAACACATAACATGACAAATGCTCAATAAACAAATGTATCATAGCTTGCG
TGTCCGTGTCTCTTCTTGGGGAGGTGCTAGGTTATTAAAACGAGCCACCCGTTTGCACATGCAACACAAA
ACCCGTGCACATGGGACATTCTATCAAAGCCGAGTGCCAACATGCTAACCCGACCGTGGTACATCGATAT
CTGGTGGATCACGCTGGGATGCGCCCCGGCCATGAGTGTAACAGTTTTATTGACAACAGCCACGGTCGGG
GCACACTCCATTGTGGTTCATGAAGCATCGCCGCCACCACCATCATCGTCGTCGCTACGCCTGCCTATCA
CATCCCCCTCCTCTACACACTTTACCGACTCGTCAAAACCATCATACGTCGAGCCCAGCGCCGCGGGGCC
CACTCGACAGCGAACAAACGCTCTCAACAGGCGACGACGTCAACAGCAAAGAAAACCCTACACCTGCATC
ACCGGCACCCATTGGACGACCAACCTAGTGTTTACGAGCTGCGAAAACACACCCAGCTTCGTTAAGCTCG
AAGGCGTTCGAAAGTGGACTTTAAAAGGACAACCCCTGGGAGAAACCTCCTACTACGGCGGGTGCTGCCG
CCTTGCGCACGGAGAGAATGCGTACATCATTCTCGCTAACGGTTATGGTCCTGCCATCCACGGTCATGCT
CTCCGTGTGGATTATGCGACTACTAACTGCACACAACCTGCGATTCCGTTTCCCACACGGCTGGAGATTA
CGTCTACGCAGGGGCTTCAGAGCCGGTGTGGAGCGCATCGCTTCTATTTTTACGGTCTGGAGTGTTCCAC
CCAGCTGGCCTTTTCCACCCTCGGAGTGGTGGATGTACGCCGGTGTCCCTCCGTACTCGCCGTTCGACCC
CTTCGACGACCTGGGACCTTTTGGGATGAACAGCTACGAGGACTATCCCTGGACATTCTAGTCTGTCTGG
CGCTAGTCATGCTGTTGTTCATGGAAATCATTCCCGGTCAGGCGTTTCGCTATCCCATAGGGACGTGGCG
GCGAGTCTCCGCTTTTCCCTCCACATTTCGTCTCCACCGCTGGGTAAAACGGAATCTGGCTTCTCTATTT
TCCAGGCAAACCGAACACCAGAAAAAGCCCTCCGAGGCGGCTGCGAACCGCACATGGACAGTGCCGTTTC
CATGTTCTCATACCGTCCTGCTGGCCCCGATCCCATTCCGCCTCAGGCGCACCATGTCATTCCCGTCTCT
ACAATTCTCCACGTCATCCGCCCACAATGTGTCCCAGATCACCGACGACAATCCCACACACGGTACTTAT
GAGAGCCACAACCTGCCACCTGTCACTTTGCCCGTCACTGACTACATAGAAGTGATAGCGGAGCATGCTC
CGATAATCTATCGTCAAGATGCCAGCGCCGTACAGGCGATGCTACTTCAGGCCGCTCTGGAACGCGATCA
TAATCGCGAGCACGATCGCAATCGCTGTTAACGCCTGTCATATCGAGGTTGGCGAGGACGCCACCGTGGA
ACAGGAGTGCCGCCAGCGAAACGTGCTACTGGCCACCGGACAGCTGACGCCCCACAGCCATCGACCGCAC
GTACTGGAGTTCACCTTCTCCACCAAGGACAGACTAGGGTCCGTGCAACGGCTGCAGCTGCACATCACCG
GTTTGCAGCTCAATAACAGAACCGTTCTCGACCAATCTGTCTACTGGCGCCTGTTTTCGCGAGCCACGAC
GCTCGAGGGTGGGGTAAAGCAAAAAGCTAAGCTACGTCTCATCTCGGAACAACATGTCCCCGCACGCCAC
TGTGAGATCACCGTTGGCAGAGACAGCGGGCTGGACGAAACAGAGCCCTGGGGCCTGTTAAACGTCCTCA
GCTATTTTGTTTGGTGGGTCGCTATGTGTCTGTTAGCAATAGACATCATTATCAACGCCTACCAGTGGAT
TCACAAGATCAACAGCAAAACCCGCACGGCGGTCTCAGTGCGGGCTGAGATCCTGCGCAACGAGCGAGAA
ATGTTTTGGAAAAGGCGGCGGGCGCGACACGGCGGCGTTTCGGAGTCGCCCGTCTCCAGCGTACCGCCTC
GCTATGCCTGCAACGAGCCCTGGTCCCTGCCGAGCACCGCAGACGCCACGGCGAGCAACCAGTCAGCAGC
AGCGACCCCTGCAGCACCCACACCCCCAGAATATTCCTCATCATCTGTGTTTCCTCCTTTTCCCCAATAA
AGAGAGTTGTGCATTATCGATGTGGTCTTTGTCCCTTGTTTCGGGTCACTGCCTTTAGGGTCTGGAACGG
GAGACATGGACAAGGAGGAAACCTGGCGGGGTCTCATGGTGTACTCGCATAGCCTATGGTGTATCTGCGG
ACACTGGAAGGCGCACATTGTCATGAGCGATGAGGCCAACTCAGAAGAGGTGGCCTGCAGCAACTGGATG
GAAGACGCGATCATGCGCTGGATGCGTAATTCTCGAGAAACCCACGACAAGTGGTGCCGCTGCACCGACT
GGAGGGGACATGCCCTCAGTCTGGAGGAAAATCGAATTTCTCTGGTGACGCTACCCGCGGCTATGGAGAC
CAAGAACACCGCATCCAGACACAACAGCAGGCTGTCGTGTTTCACTCGCGTGTTCAAAAGTTTTCGAAAA
AAAGGGCGCTGTGGCCGCGGGTCGAGCACGGCCAGCAACAGCAGCGGTGCCAGCACCATCAGCAGTCACA
GCTGGCAATGGTACCGCGTAACACCACCAACGCCTCCACAAGCGGAATGTCAACGCGCTCCTCATCCGTA
ATGAAGACGACCCGTGTGTCGATAAAAAAGAGAACGCGTGTACAGGGCTTCATTGTAACCGTGTTGCTTC
TTGCCAATAACAAAGTGCACTGAAACACATATATAGGCAAAACGCTTTGAAACAATCATGAACAGACCGC
GGGATCTGATCCCTACGCTTCATGACCCGTGCACCCAAACCGAACTCAGATGGCGAAGGGTTTTAACCGA
GTCTCATGCCCTGTGGTGCAACTGCGGGGACTGGACACCACATGTGGAGTGCGTAGACGATGCGTATTTC
CAACTGCGGTGGCGCAGTCGCCAAGAGCGCACCGCCCTGCGCTGGCGCAGGCAGATGCACAGGTTGCACA
ACCTCTGGTGCATGTGCGGAAACTGGCGGGAACACGCGCTGCACCGCCGGGGACGCTTCACAGACTCGTC
ATCCGGATCGTCAGCGTCATCATCGGGTGAATCAGCCGAAAACACATTCGTGTGGTGGAAATGCTTGCGC
AAGTGGAACATTCTATGGCGACACAGCTATGACTTCTTTGATATTCCCGTGCCGCCTGAGTCTGAACGTG
AAACGCCCGCGTACTCGGACTCGGGATCGGAGGGAACGCCATGTACGAGCATGATAGAGATACACAGGCC
ACAAGATTGCCCCATCGTCATGGATGTACGTCCAAGGTACCGGGAAACCGCTGTGTAACCTCGTCACGAA
GTTGTGCAAGCATGTACAAGCATGTGAGAGGGCGACTGTGACATCAGTTGGAAGGGTTTATAAAGCATGT
AACCCCAAGGGACTGCAGAGGCGACTCACTTGAGTGACACTTGGCTCGGTGCCGTTGTGAATGTGGCACG
CGATCGCTGCCCATACACCAAGTGGTGTCGCTAGCGCGGCTCGCGCTCTGAACAACGCACTGTCAGACCT
TGTCTGCCGTATCTCTATGCTGTGTGCTCGGCGCCGACGGCGGGCTGTGACTCAGGAGACAGCAACGGCC
GGATCATCTGAAGCCAAACAGGCTGAACAGAACCAGGAACAGCCACAGACAAGCCCTTCAACCTCGTTCC
TGGGTCGCGCTCTGGTCCTCGTCGGTCAACAGCTCCTGGCGGCAAACCAGGCAGCCTGCCCTCCGCCGTC
TTGGCTGTGGAAATAAGAACAAACGCCACCTAGCAGATTCTGCCGACAAACAGCATGTGCTCCACGTCCT
ATATCCGTATGGGCATTTGGGTCACATTGGTGATTATCATGACTATTGTATTTTTATAAACGACGTTGTG
TAAACCAATAAACTACGTATACGCTCATAGTGTCTATGCATGTTTATTCAAGCTCGAGAGCAGACATAGA
AAACCAAACAGTGTATGAGTATAAAAACAGGAAAGTTACATATTATATATTAGCAGCTTTGGCGTCTGAG
AACTGGAGAGAATCCAGGTAGTATGTCCAGGTAGCAGGGATTTCCGAATCCACGTGTGTTGCTGGTATCC
CCAAAGTGGTTGTCATGGAATGTGCTTTTCATGGCCTGCCAGTAGGCTTCCATGGTTCGGGGGGCTTCTG
CAGGAGGGGGAGAAGGTGTGTCAGTGTTCATCTCCTGGTGAAGATAGTTAGCGCAGGTGTCCCAACACGA
TTGAAGCATGTCTTCGGCGGTGCTAGTTGGCGCCGGAGGTCTCTGTCCCTGCGCTTTGTTCGTGCATTGT
GACCGTCCGCAGCAGAACGTAGACAGAAAGGCATTCCAACCACGGCGGAGGGTTCTGTGGAATTTTGTGA
GCGCTCCCATGTCTGTTAGGAAGAGCAATCAAGCGAGCACCACTGCCAATGGGAAGGGCTTGGAATAAAG
TGTGCTGGACAAGTGTGTAGGCTTGTAGTTATAGTCTCTAGCACGGGGTGATGAGAACACCATCGGTGGA
ATACTTGGGAAAGACGGAAGGGTCACGGTCACGGGGCTGAATGGGCAAAGGCCGTCGGAACGGACGATTG
GCGCGAGCGCGATGGTTGCAAATGCGGCGTTGCATGACCGTATTAGGTCCGCGGACGCTCTGGGGATCCC
AATGGGGATTGTAGTCACCGGCCGCCCAGGTGCGGTACGGCAAAAGATTAAACGAGTCGTCTTCGCCAGG
ATCTTCGTCTTCCTCGGGGCCGCTGGGAAGTTTCCAATAGCGCAAATCATAGCGCAGCGCGCGCGACACA
AGCGCTTGGTCGCTCTGCGGAATCGGTTCCTGACCGGCTTCTGCCGGTAGAGCAAGAGCTTGGGCATCGC
GAACGCGCCAGCCGTCCTCGTCTCTTGATTGACAGGTGGACGTGTCGGTATCCAACCGCCATCTGGCCGG
CCGTGTTAAAAACGCAAATTGACTGGGCAAATCACGGGGGCCACCTGAGGGACGTGGCCAGAGATACAAA
GCATCCGGTCGCGGGCGTTCCCAAACATAAGGGTCCTGATCGGGCAGCAAGCGAACAGCCGCCTGATCAG
AACTGGCGGCTGCGTAGCCCGCAGTTAGAGCAGCTAGCAAGCCGACACGTAAAAAGTGGGATAAGTCCTC
AGCTAGGGGGTAAATGAGTCCATCGTACGTACAGTAACCATACACAACTCCGAGTTCGTCAATGATAATA
AGCATAACAGCCAGAGGGTTTTTCTCCAATAAACGACCATCGTCGTCAACCTCCGCACGTTCATCAGATG
GCAGTTCTGCATGGCATTTGGGGCTGTGTGTGGCAGCAGCAGCGGCTGGAGCTGGTGTGGGCACAGTTGG
AACGTCTGAGGCGGGGGCGTTGTGGCGTGAATGTTTGTTGGGTTTGGGTCGGCGTTTGACAGTGTTGCCT
TGATAGGCGGCGAGGCGAGCGTGTTCCCGACTGGGGTTGCGGGAGCGTGTGTCAAACCAGTTGGCGCGAG
CAGCAGCCCACTCGCTCAGGTATTCCAGCCACGGATGTGTAGTAACGATACCCAGTAAGTGAAACGTGCA
GCACAGGCGTTCGGAAATAAAGTTACGGACGGCTGCGACGATGGAACCGGCGTGTGGCCATTTACAGAAA
GGTTGCCAACGTTCCACTTCCTCCCAACTTGTAGTTAACAGCCAAGGTTGCGGAGTGCGACCTGGAGTTT
GTAAGCAAATGGTGTGGCCAGCTGCGCTGTGACCCACAGCCGCCGCAGCTGCGGATGCGCTGGGCCACGT
ACGAGACAGCAGTTCAACAGGCTCAGGAGGGTGGACGGTGAGGGGTGGTAGCGTCGGGCATGCATACACG
CGGGCGAGGTCTCCAATGCCGTGGCGAAAGAAGTCATCGGCATCAGTAGCCGCGAGATGTAAAGTGTGGC
GAGGGAGATCGAAAAGAAACACTCGAAAGTGGCAGCCGATGGCGAGAAACAGGCCTTCATGACGGCACAG
GGTTGGCGGGTCCTGTGGAGTGGGGCTCATTTCATGGACTATGGTGGCGACAAGGACAATCCAGTCGTCG
GTTGGTGAAAGTTGGCGTAAATCAGTGGCGCCGACGTCGCGCATGTGAGACCGCGGAGTGACGACGGCAT
AAAAGTTGGCTGGGCGGCCCAGTGGCAGGAGTTGGCCAGTTTGGCGTTGGCACCATTTGCGAGTAGCGCG
AGCAGTGGTGTTGGCAATGAACGCATCTGCCCAGGCGGTAGCCATTATGAGGAATTCATCCTTAGTTAGA
GCGTGTTGTTGCGCTGGAATGGAGGCCAGGCGAGTGCGCGTGTCAATGGAAGGCAGAGTGAGCGTGGTGG
GAGCTCCGGGAGCATGTGCGGGAGGATGCATGGCAGCTGGCGTTTGTGGTGGAGGAGTAGGCAAGGCCTG
CATGAGGCCAGACATATGGTGGAGTGGCGACGGTGGATGAGGACGCCAGTGATGTGGAGGCGCGGGGAGG
CGGTGAGAGTGAGGATCCGGGCTGTTGCGGAGGCCTGCGTAGCGCAGTTGTTGCCAGGAGTGTGGCGAAC
GGTGAGGGCGCATGGTTATGTAGGAGTGGAGAGGTTCTTTGGCGAGAAACCCGGGGGCGAGTTATATATC
AGTGTAGGGTCAAGGATGGGGCCGTGAGGTGTAGCGTGAAACGGTGAGTGTTACTGCGAGTAAATAAAGT
GGGTGTGTAGAGAGGCAGCTGTGCGTTAGGGGCAGTGATGGACAGACGTAGGAGGCAGCTTTCCTCCCCA
GGGCGCCGAATGCGGGTCTGCCTGGCACTCCGGGGTTCCGTGCGTGCGTTGAGGGCCGGGGGGGTGTTTG
TGGCGGGGGGGTAAAAATTGGCACGTTGCCAGCTTGTAGGAGGAAGGCGGCGAAGGAGACACGGAGAGAA
ACAGCGAGAGACCCGAGCGGCCGCGCTCCGTCCGCGCTCCGCCAGGCCCGCAGGGAGGATAGATCCGTAC
AGCGAGACCCCTGCGAGCCTGCGGCAAAGCGGACGGAGCGCGGGTTCGCAATCGCGGCGACGGATACATA
CGGCAGATACACACACAGAGAGAAATTCACCAGGACGAAAGCGCCGCGCACCCGGAGCCCCCCAGGTCCC
CTCCCCGTTCCCCCCTTGGCGTCGGGCCAAGGCCGCGAGGGGCGACTGTCCGACCTCGTCTCTGTGCCAA
CGCCCCGCCCACCCTCGCCTCCCCCCTCCCCCTCGCGCCTGCCGACAACCGGCGAACACGCGCGCGGACG
GAGAGGCGCCTGGCGCCTCGGCCCAAAGCGTCCCTGTCTCTGTGTCGCGCCCTTCCCGGGAGGGGGGCCG
GGGGTCGAGGCGGGGGGCGTCAAAAATGCGCCGTCTGTATGTGCTGCCGGGGCGGCGCGGACCGTGTTTG
TTTGCTCGCGCTCCCTGCTTCTGCTTTTCTCCCCGCGCCGCGAAACCCGACTCCGCCAGCGCCTCGGACG
GTGAGTCATCGCTGCCGCGTCTACACCGCCAGCACACGGTGAAACACAACCCGCTTTCTTGTCTTCACGT
TGAAATTACTAATGGCAACGTTGAAAAATACCCCACTTGCTCGTCTACACCGCCACATCTCCACGCTGAC
TCAACTCCACACGCTGAGTCAACACCGACGCGCCCCGCCAACACAAGCACTGAGAGACGGGCAG
