# Supplementary material for: Prioritizing antiviral drugs against SARS-CoV-2 by integrating viral complete genome sequences and drug chemical structures
Source: Sci Rep. 2021 Mar 18;11:6248. doi: 10.1038/s41598-021-83737-5 (PMC7973547; doi:10.1038/s41598-021-83737-5)
Supplement: Supplementary file 1 — Supplementary Information 1. [file 41598_2021_83737_MOESM1_ESM.zip › dataset_VDA-RWR/dataset1/Virus FASTA/Hendra.fasta]

>JN255805 |Hendra virus strain HeV/Australia/Human Female/2008/Redlands| complete genome
ACCGAACAAGGGGAAATATGGATACGTGTTAAAAAACTGCGTGTGTTTAAAACTTAGGAA
CCAAGACAGTGACAATTGGTCTTGGTATTGGACAATTGTTCAAGGTTCCAAAATGAGTGA
TATATTTGAAGAGGCGGCTAGTTTCAGAAGCTATCAATCGAAACTCGGTCGAGATGGGCG
GGCAAGCGCGGCAACAGCTACTTTGACTACTAAGATAAGAATTTTTGTACCAGCAACTAA
TAGCCCAGAACTGAGATGGGAGTTGACTTTGTTCGCTCTCGATGTAATCAGATCACCAAG
TGCAGCAGAATCAATGAAGATTGGTGCTGCTTTCACTCTGATATCAATGTACTCAGAAAG
ACCTGGCGCTTTAATCAGGAGCCTCCTTAACGACCCAGACATAGAAGCTGTCATCATAGA
TGTGGGTTCCATGCTCAACGGGATCCCCGTAATGGAAAGGAGAGGGGACAAAGCACAAGA
GGAGATGGAAGGTTTGATGAGGATTCTGAAGACTGCACGTGAAAGCAGCAAGGGAAAGAC
CCCGTTTGTAGATAGCAGAGCCTATGGACTGAGGATCACAGATATGAGCACTCTTGTGTC
AGCCGTCATTACCATCGAAGCCCAAATTTGGATCCTGATTGCAAAGGCAGTGACTGCTCC
AGATACAGCCGAGGAAAGTGAGACCAGAAGATGGGCAAAGTATGTTCAACAAAAGAGGGT
CAATCCATTCTTTGCCTTAACCCAGCAATGGCTGACAGAGATGAGGAATCTCCTCTCACA
AAGTCTCTCAGTCAGAAAATTCATGGTGGAAATTCTGATGGAGGTAAAGAAAGGCGGATC
AGCTAAAGGAAGGGCCGTTGAGATAATATCTGACATAGGAAATTATGTCGAGGAAACAGG
AATGGCCGGCTTCTTTGCGACTATCAGATTCGGTCTTGAAACAAGATACCCTGCACTTGC
CCTCAATGAGTTCCAGAGTGATCTCAATACCATCAAAGGGCTGATGCTGCTCTACAGAGA
AATAGGGCCTCGAGCGCCATACATGGTACTCCTTGAGGAATCTATTCAGACAAAGTTTGC
ACCAGGTGGTTATCCACTCCTGTGGAGCTTTGCTATGGGTGTTGCAACCACTATCGACCG
ATCTATGGGTGCTCTCAACATCAATCGTGGTTATCTTGAACCTATGTATTTCAGACTTGG
ACAAAAATCAGCAAGACATCATGCTGGCGGGATTGATCAAAACATGGCTAATAAACTTGG
GTTAAATTCTGATCAAGTTGCAGAACTGGCTGCTGCAGTTCAAGAAACATCAGTTGGGAG
ACAGGACAACAACATGCAGGCAAGAGAAGCCAAATTTGCAGCTGGGGGAGTTCTTGTGGG
AGGTGGCGAACAAGATATTGATGAGGAAGAAGAGCCTATCGAACATAGTGGTAGGCAGTC
AGTGACTTTCAAGAGAGAAATGAGCATGTCATCTCTCGCAGACAGTGTCCCAAGCAGTTC
AGTGAGTACATCCGGAGGAACGAGATTGACAAATTCTCTATTGAATCTCAGATCCAGATT
GGCTGCAAAGGCTATCAAAGAGAGTACTGCACAGAGCTCATCGGGAAGAAACCCACCTAA
TAACCGCCCTCAGGCAGACTCAGGAGAGAAAGATGATCAGGAATCCAAACCTGCCCAAAA
TGATTTGGATTTTGTTAGAGCAGACGTGTGACGCTTAATCAGAAACTCATATAAGCTCCA
AATCATTCTCTATGACACACTCTTATAAATAAATTTAAGAGAGTGGATTGAGATTGAGTT
ATGGACTTGTGTTATAATATACCTTTGTCTTTTAATAAATTACTTATACCACCCACATAT
GATGAATATGAGTTCGCAGTAGTTTGTCTTGTAATTTAAATCACTCTAAAGCCATGCTTG
AACCTCAACCTTGGATAGTCACACTGCAATGAATACATTTAGATATCCTCAGAGTATTTG
ACTCACTAAATCTCAGTAGTAGTAAGTCTCACTGGTGATAGGATACAAGTGCAAGTTCCT
TTTCAAATGGTGCTCAAATCTAAGGATCCTCTTGCTGAATAAGCTATCTACTATGCACTG
GAACATATAATGAACTTTACCTCATACATAACTAAATGATCAAAGTTTGTACTGAATATA
TCTATTAAAGTTTATAACAGGCTAGGGGCAACACCTAGAGGTAATGTAAGTCTGTTATTT
TAGATAACAGTATATGAGTGGCATGGGTCTAGACAACTTGATCATTATATTAAGAAAAAC
TTAGGATCCAAGACCATAAATCTAGGATCTTTTACAATCTCAGACTCTAGTGCAAGGTCA
TATACAGAGCCCAGTTCTCCTAATTAAACAGTGTCTCAGGTTGACAAATGGACAAGTTGG
ATCTAGTCAATGATGGCCTCGATATTATTGACTTTATTCAGAAGAACCAAAAAGAAATAC
AAAAGACATACGGACGATCAAGCATCCAACAGCCAAGTACCAAAGACAGGACAAGAGCAT
GGGAGGACTTCTTGCAGAGCACCAGTGGAGAACATGAACAGGCTGAGGGGGGAATGCCTA
AGAATGATGGAGGTACTGAAGGAAGAAATGTGGAGGATCTATCCAGTGTTACTTCCTCAG
ATGGAACTATTGGACAAAGAGTGTCAAACACCCGAGCTTGGGCAGAAGATCCAGATGACA
TACAACTGGACCCAATGGTTACAGACGTTGTATACCATGATCATGGAGGAGAATGTACCG
GACATGGACCTTCTTCAAGCCCTGAGAGAGGGTGGAGTTATCACATGTCAGGAACACACG
ATGGGAATGTACGTGCTGTACCTGATACAAAGGTGTTGCCCAATGCTCCCAAAACTACAG
TTCCTGAAGAAGTTGGGGAAATTGATTTAATTGGGTTGGAGGACAAATTTGCATCAGCAG
GATTAAATCCAGCTGCAGTTCCCTTTGTCCCCAAGAATCAATCAACCCCAACTGAGGAGC
CTCCAGTCATCCCGGAGTATTACTATGGATCCGGGAGGAGAGGAGATCTCTCAAAATCTC
CTCCTAGAGGTAATGTCAATCTGGACAGCATCAAGATTTACACTTCGGACGACGAGGATG
AAAATCAGCTGGAGTATGAGGATGAGTTTGCCAAAAGCTCAAGTGAGGTTGTCATTGACA
CTACTCCAGAGGACAATGATTCTATCAACCAGGAGGAAGTAGTTGGGGACCCGTCTGATC
AGGGTTTAGAGCATCCATTCCCTTTGGGGAAATTCCCGGAGAAAGAAGAAACTCCTGATG
TACGTAGAAAGGATTCCCTAATGCAGGACAGTTGTAAGAGAGAAGGAGTACCGAAAAGAC
TGCCCATGTTATCTGAAGAGTTCGAGTGCTCCGGATCGGATGATCCAATAATACAAGAAT
TAGAACGAGAAGGGTCTCATCCAGGAGGTTCATTACGTTTGAGGGAACCACCTCAGTCGT
CAGGGAATTCCAGAAATCAACCTGACCGTCAGCTGAAGACAGGTGATGCAGCATCACCCG
GAGGCGTCCAGAGACCAGGCACACCGATGCCTAAATCAAGGATCATGCCCATTAAAAAGG
GCACAGACGCGAAGTCTCAATATGTTGGGACGGAAGACGTGCCTGGGTCGAAGAGTGGTG
CAACCCGGTATGTTCGCGGATTACCCCCCAACCAAGAAAGCAAGAGTGTTACTGCGGAGA
ATGTCCAACTGAGTGCTCCCAGTGCTGTCACGAGGAATGAAGGACACGACCAGGAAGTTA
CCAGCAACGAAGATAGTCTGGATGACAAATATATTATGCCATCAGATGATTTTGCTAACA
CTTTCTTACCCCATGACACTGATAGGTTAAATTATCATGCAGACCATCTCAATGATTACG
ATTTAGAGACCTTGTGTGAGGAGTCAGTATTGATGGGCATCGTTAACGCAATCAAACTCA
TCAACATTGATATGAGGTTGAATCACATTGAGGAACAGATGAAAGAGATACCCAAGATCA
TCAACAAAATAGACTCCATTGATCGAGTGTTGGCTAAGACCAATACTGCATTGTCGACAA
TAGAAGGACACCTAGTCTCGATGATGATCATGATACCAGGGAAAGGCAAGGGTGAAAGGA
AAGGGAAAACAAATCCGGAGCTTAAACCTGTAATTGGGAGAAATATCCTAGAACAGCAAG
AGTTATTTTCATTCGACAATCTCAAGAATTTCAGAGATGGGTCATTGACTGATGAGCCCT
ATGGAGGGGTGGCCCGAATAAGAGATGATTTGATTCTGCCTGAACTCAATTTCAGTGAGA
CAAATGCATCACAATTTGTTCCTTTGGCAGATGATGCATCTAAGGATGTCGTGAGAACTA
TGATTAGGACTCACATCAAGGATAGAGAGTTGAGGTCTGAGTTGATGGATTATCTAAATC
GAGCAGAAACAGATGAAGAGGTTCAGGAGGTGGCCAATACAGTCAATGATATTATTGATG
GGAACATCTAAACATGTCAGTAATTTGATAGAGTAGCAGTCAGACCAAGATCATGTATTA
GAGGTACACATCATAATGGCCAGTGTCTTAATCTCAACCATTCATAAACCATCAGTGTTT
CCCTTATAAACTCCATTATGTAGTTTATTAATATCTAGAGCTATTCTTTATTAAGTAATA
AATCTGTATTAGATTATTATATAATCTCTATAATCAACACGCCTATTACTTCATGCACTT
ATTATCACCATTTAACAATAGTTCAGATCACCCCTCAAAATCTGGGTTGTGCCAAGTCAT
TTTCCTCACCATATAATCCACGCAGTATGCATTCAAATACTAAACCACATTCAGACAGAG
TTAGACATTCAACCAATCAATAACTATATTAACTATAAGAATGATGAATCAGCCCTGCGC
CAACAAGGCAATGTCAATCACTTGAATGCAGGGGTAGACCCCAGAATCCATTAAGAAAAA
CTTAGGAGACAGGTATAATATTCTCATACCTGCCCATTCATCTTGGACTTAAAGAGAGAC
AATCATTCAGCCCCGTCCAAGACACACCTGAGTGGCCAGAACCATGGATTTTAGTGTGAG
TGATAACCTTGATGATCCAATAGAAGGTGTTTCAGATTTTAGTCCCACCTCATGGGAGAA
TGGAGGGTATCTAGATAAAGTGGAGCCAGAAATTGATAAGCATGGCAGTATGATACCTAA
GTACAAGATCTATACCCCCGGTGCAAATGAGAGGAAATTCAACAACTACATGTACATGAT
TTGCTATGGCTTCGTCGAAGACGTTGAGAGATCACCAGAATCTGGGAAGCGCAAGAAAAT
CAGGACCATTGCCGCGTACCCTCTTGGTGTTGGCAAGAGCACTTCTCACCCTCAGGATCT
TTTAGAAGAGCTATGTTCTTTGAAAGTCACAGTCAGAAGAACAGCTGGGGCTACAGAGAA
AATTGTGTTCGGGTCCTCTGGCCCGCTTCATCATCTCTTACCATGGAAGAAGATTCTGAC
TGGCGGATCAATATTCAATGCTGTCAAGGTTTGCCGCAATGTGGATCAGATTCAACTGGA
GAAACAACAATCATTGAGGATTTTTTTCTTGAGTATTACTAAATTGAATGACTCCGGCAT
CTACATGATCCCAAGGACAATGCTAGAATTCAGAAGGAACAACGCTATTGCCTTCAATCT
TCTAGTATACCTCAAAATCGATGCAGATCTTGCAAAAGCTGGAATCCAAGGAAGCTTCGA
CAAAGACGGAACCAAAGTGGCATCTTTCATGCTCCATCTCGGGAATTTTGTCCGACGAGC
TGGGAAGTACTATTCTGTCGAATACTGCAAGAGAAAGATTGACAGAATGAAGCTCCAGTT
CTCTCTTGGTTCAATTGGGGGTCTAAGCTTACACATCAAAATTAATGGAGTGATCAGTAA
GAGATTATTTGCCCAGATGGGTTTCCAGAAGAACCTTTGCTTTTCTCTAATGGACATCAA
TCCTTGGCTCAACAGACTGACTTGGAACAACAGTTGTGAGATCAGCAGGGTGGCAGCTGT
ACTGCAGCCCTCGGTGCCACGTGAATTCATGATCTATGACGATGTGTTCATTGACAACAC
AGGGAAGATCCTAAAGGGGTGAAATAAAACATTCATTTGGTTATTGTAGATTGATAAATT
AACCAGATAACCACTTTAATCTTCATTCTAAAGAATGCCACAGTGTCAGTAAGTTACACA
GGTACAATACATAATCTAAATTCATGTCTTCCCTTCAAAGGATTGATTTGGACCTTTAAA
ATAGTAGAGGTAAGAATTGAGTATATCCAATATTAAGAAAAACTTAGGAGCCAAGTTTTG
GTCTCTTTAGATTAATCAAGCTGTTTGTCAATCCGTATTCGTAAGGTTGTTAAAATAATC
TGTGACTATCCTTTAGATATCCACTTGGGTTGTAGATATATTCAATCAACTGACCTGACA
AGTCATACCCCAGACAATCCAAGTCTGGAATCACCTGTTCGCTCAGTATTAATATCTTGG
CAAACACTACACTAACCTCGTCTGTACTGTCTGAAAGTGGTCAGGATTGATTGACAGTTA
TTATTTATCCTTAAGCAATGGCTACACAAGAGGTTAGGCTAAAGTGTTTGCTCTGTGGGA
TCATAGTTCTGGTTTTGTCATTAGAAGGGCTAGGAATACTACATTATGAGAAACTTAGTA
AGATAGGGCTGGTTAAAGGTATTACAAGAAAGTACAAGATTAAGAGTAACCCTTTGACCA
AGGATATTGTAATCAAAATGATCCCTAATGTTTCGAATGTCTCAAAGTGCACCGGGACTG
TTATGGAGAATTACAAAAGCAGACTCACAGGGATTCTCTCACCAATCAAAGGCGCCATCG
AACTGTACAATAATAACACGCATGACCTAGTTGGTGATGTCAAGCTTGCAGGTGTGGTGA
TGGCAGGGATTGCAATCGGGATAGCTACTGCTGCACAAATCACAGCAGGTGTTGCCTTAT
ATGAGGCAATGAAGAACGCAGACAATATCAATAAACTCAAGAGCAGCATAGAGTCTACAA
ATGAGGCTGTTGTCAAATTACAGGAAACAGCTGAGAAAACAGTCTACGTCCTTACTGCTC
TTCAAGATTACATCAACACTAACCTTGTTCCTACAATAGATCAAATTAGCTGCAAGCAAA
CAGAACTCGCATTAGACTTGGCGTTGTCTAAGTATCTGTCTGATCTGCTCTTTGTTTTCG
GACCTAACTTACAGGATCCAGTCTCTAATTCCATGACTATCCAAGCAATATCTCAAGCAT
TTGGGGGCAATTACGAAACCTTACTGAGAACGCTTGGTTACGCGACCGAGGATTTCGACG
ACCTTTTAGAAAGTGATAGCATAACAGGCCAGATAGTCTATGTAGATCTCAGTAGCTATT
ACATAATAGTAAGGGTGTATTTTCCTATACTAACAGAGATCCAACAGGCTTATGTGCAGG
AGTTGCTTCCAGTGAGTTTTAATAACGATAATTCAGAATGGATCAGCATTGTCCCGAATT
TCGTGCTGATTAGGAACACGCTGATTTCAAATATAGAAGTTAAGTACTGCTTAATCACCA
AGAAAAGTGTGATTTGTAATCAAGACTATGCTACACCCATGACGGCTAGCGTGAGAGAAT
GCTTGACAGGATCCACAGATAAGTGCCCAAGGGAGTTAGTAGTCTCATCCCATGTTCCAA
GATTTGCCCTCTCAGGAGGAGTCTTGTTTGCAAATTGTATAAGTGTGACATGTCAGTGTC
AGACTACTGGGAGGGCAATATCTCAATCAGGGGAACAGACACTACTGATGATTGACAATA
CTACCTGCACAACAGTTGTTCTAGGAAACATAATCATAAGCCTTGGAAAATATTTGGGAT
CAATAAATTACAATTCCGAGAGCATTGCTGTTGGGCCACCAGTCTATACAGACAAAGTTG
ATATCTCAAGTCAGATATCTAGTATGAATCAATCACTACAACAATCTAAGGATTACATTA
AAGAAGCTCAAAAGATCTTGGACACTGTGAATCCGTCGTTGATAAGTATGCTATCAATGA
TCATCCTTTATGTTTTGTCCATTGCGGCACTGTGCATTGGTCTGATCACTTTCATAAGCT
TTGTAATAGTTGAGAAAAAGAGAGGGAATTACAGCAGGCTAGATGATAGGCAGGTGCGAC
CGGTCAGTAATGGTGATCTGTATTATATTGGAACATAAAATACACTACAATCAATCTAAT
TGTTTTATCTTTACTAATGATATAAACAATACTTAATCATCAGCTACCTAAGTGCTCATA
TAGCTCTCATGTATATTCTTTTATTATTGTTAACAGCAGATCTGCTAAATAGTTTAATCC
AATAAATTGAGGATAATCAATTCTTGCATTGCATAAACTCGTTAGGTTGTATATAACAAA
AATTATTTTTTTCTTTTTGAAAGATTGTATAGTCTGGTCATTCTATTGTAATTGATATAA
TGATTATTTGATCATATTGATCAATGTACCTATTTGAATCAATCGACATTGGATTCTCTA
TTCTTATGTAATCTCAGATGGATCAAGGCTAGTCATATCTTAAATCACAAGCTGTATTAT
TACTTACTGTGATGGATAAAGGGACTTTACAAAAAACTTAGGACCCAAGTCCTTAACCAC
ATTCTAATGTGAGGGAGAATTAAATGTACATTGAGACTGACAATCTAATATACGGAGTGT
TTGATCAAGTTAAAACATCAATTGTCAGGAATTCATTGATAAACCAACTTGTTAGGTAGA
ATTAAGAAAATATAAGAGCTAATACTTGTAAATCATTTGCTTCTTCAAGAGCCTGTCTCA
ACTATCAAGTGAATACAGGATCTAAAACTAGTATGATGGCTGATTCCAAATTGGTAAGCC
TGAACAATAATCTATCTGGTAAAATCAAGGATCAAGGTAAAGTTATCAAGAATTATTACG
GCACAATGGACATCAAGAAAATTAACGATGGGTTATTAGATAGTAAGATACTTGGGGCGT
TTAACACAGTGATAGCTTTGTTGGGATCAATCATCATCATTGTGATGAATATCATGATAA
TTCAAAATTACACCAGAACGACTGATAATCAGGCACTAATCAAAGAGTCACTCCAGAGTG
TACAGCAACAAATCAAAGCTTTAACAGACAAAATCGGGACAGAGATAGGCCCCAAAGTCT
CACTGATTGACACATCCAGCACCATCACAATTCCTGCTAACATAGGGTTACTGGGATCCA
AGATAAGTCAGTCTACCAGCAGTATTAATGAGAATGTTAACGATAAATGCAAATTTACTC
TTCCTCCTTTAAAGATTCATGAGTGTAATATCTCTTGTCCGAATCCTTTGCCTTTCAGAG
AATACCGACCAATCTCACAAGGGGTGAGTGATCTTGTAGGACTGCCAAACCAGATCTGTC
TACAGAAGACAACATCAACAATCTTAAAGCCCAGGCTGATATCCTATACTCTACCAATTA
ATACCAGAGAAGGGGTTTGCATCACTGACCCACTTTTGGCTGTTGATAATGGCTTCTTCG
CCTATAGCCATCTTGAAAAGATCGGATCATGTACTAGAGGAATTGCAAAACAAAGGATAA
TAGGGGTGGGTGAGGTATTGGATAGGGGTGATAAGGTGCCATCAATGTTTATGACCAATG
TTTGGACACCACCCAATCCAAGCACCATCCATCATTGCAGCTCAACTTACCATGAAGATT
TTTATTACACATTGTGCGCAGTGTCCCATGTGGGAGATCCTATCCTTAACAGTACTTCTT
GGACAGAGTCACTGTCTCTGATTCGTCTTGCTGTAAGACCAAAAAGTGATAGTGGAGACT
ACAATCAGAAATACATCGCTATAACTAAAGTTGAAAGAGGGAAGTACGATAAGGTAATGC
CTTACGGTCCATCAGGTATCAAGCAAGGGGATACATTGTACTTTCCGGCCGTCGGTTTCT
TGCCAAGGACCGAATTTCAATATAATGACTCTAATTGTCCCATAATTCATTGCAAGTACA
GCAAAGCAGAAAACTGTAGGCTTTCAATGGGTGTCAACTCCAAAAGTCATTATATTTTGA
GATCAGGACTATTGAAGTATAATCTGTCTCTTGGAGGAGACATCATACTCCAATTTATCG
AGATTGCTGACAATAGATTGACCATCGGTTCTCCTAGTAAGATATACAATTCCCTAGGTC
AACCCGTTTTCTACCAGGCATCATATTCTTGGGATACGATGATTAAATTAGGCGATGTTG
ATACCGTTGACCCTCTAAGAGTACAGTGGAGAAATAACAGTGTGATTTCTAGACCTGGAC
AGTCACAGTGTCCTCGATTTAATGTCTGTCCCGAGGTATGCTGGGAAGGGACATATAATG
ATGCTTTTCTAATAGATCGGCTAAACTGGGTTAGTGCTGGTGTTTATTTAAACAGTAACC
AAACTGCAGAGAACCCTGTGTTTGCCGTATTCAAGGATAACGAGATCCTTTACCAAGTTC
CACTGGCTGAGGATGACACAAATGCACAAAAAACCATCACAGATTGCTTCTTGCTGGAGA
ATGTCATATGGTGTATATCACTAGTAGAAATATACGATACCGGAGACAGTGTGATAAGAC
CAAAACTGTTTGCAGTCAAGATACCTGCCCAATGTTCAGAGAGTTGATTGACCAAAAGAG
CAATAAATATTATATTATAATTGTATCAGTCAAATTGTAAACATCCTTCTTATAATATAC
TCAAAAAATTTAAAATTCCCCCAAGAAAATACTAAATGTAATCAAACTCAATAAACCCTG
AAATATTGATAGTTTACAGAGATCATATGACTCTTTGTATAATTCCTTATAGAACTCCTA
AATATCAAAGAGCGATAAACTTGCTACCCTGTACATTTAAAGCAGATACTGTGATTAACT
CTGTAAGTTTATTAGATAATCCTATTAATGACATACTGAGGGTTATTCTTGTATAATTCT
TCTGAAGATATGATTACAGATAATCTTTCAATCTAGTCAAGTAAGCCTGATTTCCTAATT
ATAATCTCCCTCTTGGGAGAAGGAGAACGTATCAATGTTCACTATATACTAAGTCTTTTA
TTTTAAATTTTTCTTATTGTCTTCAGATGAGCCTTATTACTTCATCTCATCAGATTATAA
ATTTTCTAATAAATTAAGAAAAACTTAGGACCCAAGTCCTTTAAACGTGCATGATTGAGA
TAGTCAGAAATTGGAGCTAATCTGAATACTAGTGAGTAAATTAGGAGTAGTAGTATTGGA
CCACCTCATATCTTATTTCTTCTGAACTGTATTAAAATTTGTATCCAGGATATAACAACA
TGGCTCATGAATTATCTATCTCTGATATCATCTATCCTGAATGTCACCTTGACAGTCCTA
TAGTATCAGGGAAATTGATTTCAGCTATAGAATATGCGCAGTTGAGACATAACCAACCGA
ATGGGGACAAGAGATTAACTGAAAATATCAAAATTAACTTACAAGGCAAAAGAAGAAGTG
TGTATATATCCAGACAATCTAGACTTGGAAATTACATTAGAGACAATATAAAGAATTTGA
AGGAATTTCTACATGTATCATATCCCGAGTGCAATAAATCTTTATTCTCTCTCAAGTCTC
CTGGAATGACAAGTAAGTTGAGTAATATCATGAAGAAATCATTTAAAGCATACAATATCG
TGAGCAGAAAAATCATAGAGATGTTACAAAACATCACCAGGAATCTCATAACTCAGGACC
AAAAGGATGAAGTTTTAGGTATTTATGAGCAGGACAGACTCAGTAACATAGGGAAATACA
TGAGTCAATCGCAATGGTATGAGTGTTTTCTCTTCTGGTTCACAATCAAGACAGAGATGA
GAGCTGTTATCAAGAACTCACAGAAGCCTAAGTTTAGATCTGACTCTTGTATTATTCATA
TGAAAGATAATAGCATGGAAATTGTAATGAACCCAAATCTTGTCTGCATTTACAAAAATG
ATAAGGATGGAAAGAGGTGTTACTACCTTACACCAGAAATTGTTCTAATGTGTTGTGATG
TCTTGGAAGGCCGGATGATGATCGAGACTTCGATAAAATCTGATATCAAATACCAATCTT
TAATTACCAGATCTAACGCTTTGTGGACATTCATTGATTCACTCTTCCCGATTATGGGTA
ATAGGATATACAATATAGTATCTATGATAGAGCCTTTAGTCTTGGCACTTTTACAGTTGA
AAGATGAGGCGCGCATCCTAAGAGGGGCATTTCTACATCACTGCATCAAAGAGATTCACC
AAGAGTTGATTGAATGTGGGTTTACTGATCAAAAAACAAGATCTATCTTTATCGATGATC
TTCTATCAGTAATGAATATTGATAATATCCATCTGTTAGCTGAGTTCTTTTCTTTCTTCC
GAACCTTTGGTCATCCAATTCTCGAAGCCAAAACCGCAGCAGACAAAGTTAGAGAGCATA
TGCTAGCAGATAAGGTCCTTGAATACGGGCCAATCATGAAAGCACACGCAATCTTTTGTG
GTACAATTATAAATGGGTACCGTGACAGGCATGGGGGAGCTTGGCCTCCACTTTATCTGC
CATCGCATGCATCGAAACACATAATAAGACTCAAGAATTCTGGTGAATCATTAACAGTTG
ATGATTGTGTTAAGAACTGGGAGTCATTTTGTGGGATTCAATTTGATTGCTTTATGGAGT
TAAAATTAGACAGTGATTTGAGCATGTATATGAAAGATAAAGCACTATCTCCAATAAAGG
AGGAATGGGATAGTGTCTATCCACGCGAAGTACTTAATTACACGCCACCCAGATCTACCG
AACCAAGAAGATTGGTGGATGTATTTGTCAATGATGAGAATTTCGATCCTTATAATATGT
TAGAGTATGTCCTTACAGGAGATTATTTAACTGATGAACAATTCAATGTTTCTTACAGTC
TAAAGGAGAAAGAAACTAAACAAGCAGGAAGATTATTTGCTAAAATGACATATAAGATGC
GTGCCTGTCAGGTAATTGCTGAAGCTTTGATTGCATCGGGAGTGGGCAAGTATTTTAAAG
AGAACGGGATGGTTAAAGATGAACATGAGCTACTCAAAACTTTATTTCAACTGTCAATCT
CTTCAGTACCTCGAGGCAATAGTCAGGGCAGAGATTCCGAATTTTCCAATAACACAGAGA
AAAGTCTTATATCACTCAAGAGAACAACAGGTAAGCTTCTGAATAATGAAGTTCCTTGTC
GAATGAACATTATGTCAGCTTTAATTGACAAAAATCAGTCAGACCAAAAGAAGCATAATA
TTCTCCCGAACACACGAAATCGCCACAAGTGTGATAACACTAGCAAAACATTCCTTGACT
ATCATATGGAGTTTAGTCCCTACAAGTCAGACAGAACGGATAGGACAGAGACATCTGATT
TCTCGAAATATGATGATGGAACAGGAACAAAATTTGACACGGTGAGTGCTTTCCTAACTA
CTGACTTGAAGAAATTCTGTCTCAATTGGCGATATGAATCCATGGCTATTTTTGCAGAAA
GACTTGACGAAATTTATGGCTTACCCGGTTTCTTTAACTGGATGCACAAACGATTAGAGA
AGTCAGTAATTTATGTCGCAGATCCTAATTGCCCACCAGACATCGGAAAACATATAAACC
TTGATGATACTCCTGAAGATGACATATTTATCCATTCACCAAAAGGCGGGATTGAAGGTT
ATAGTCAGAAGACTTGGACGATCGCAACAATTCCCTTTCTGTTTCTCAGTGCCTACGAAA
CAAATACAAGGATTGCAGCTATAGTTCAGGGGGACAATGAGTCAATTGCTATAACTCAGA
AGGTCCACCCTAATTTACCATACAAAGTCAAGAAAGAAATTTGTGCAAGGCAAGCTCAAT
TATATTTTGACAGGCTCAGAATGAATCTTAGGGCCTTAGGACATAACTTAAAAGCAACAG
AGACCATTATAAGTACACACTTATTTGTCTACTCTAAGAAAATACATTATGATGGTGCAG
TATTATCACAAGCCCTCAAATCAATGTCTAGGTGTTGTTTTTGGTCAGAGACATTGGTGG
ACGAGACAAGATCTGCTTGCAGCAATATTAGTACTACCATAGCTAAGGCGATTGAAAATG
GATTATCAAGAAATGTGGGTTACTGCATCAACGTCTTGAAGGTCATACAGCAACTGCTTA
TTTCTACTGAGTTCAGCATCAACGAGACATTGACTGCTGATGTAACATCTCCAATATCCA
ATAATCTCGATTGGCTGGTAACTGCATCCCTAATTCCCGCACCAATTGGAGGTTTCAATT
ACTTGAACTTATCAAGAATATTTGTAAGAAATATAGGAGACCCTGTGACTGCATCACTAG
CCGATCTAAAGAGAATGATAGAACATGACTTGATGACAGATAAAGTTCTCCAAAAAGTGA
TGAATCAAGAACCAGGCGATGCAAGCTTCCTAGATTGGGCTAGTGATCCGTATTCAGGAA
ATCTACCGGATTCACAGAGTATTACAAAAACGATCAAGAATATAACGGCTAGGACTATAT
TGAGGACATCACCGAATCCAATGCTGAAGGGTCTATTCCATGATAAATCATTCGAGGAAG
ATCTGGAGCTTGCTACTTTCCTAATGGATCGTAGAATTATATTGCCCAGAGCCGCACATG
AAATTTTAGATAATTCTTTGACAGGTGCTAGAGAGGAAATTGCTGGGTTACTTGACACAA
CAAAGGGGCTAATAAGATCAGGATTGAAAAAGAGCGGGATACAACCTAAGTTGGTGTCTA
GACTGTCTAACCATGATTATAATCAGTTCCTGATACTCAATAGACTTTTGTCCAATAAAA
AGAGAAACGATCTTATATCCCCTAAAACATGTTCAGTGGATTTGGCCAAGGCTCTTCGTT
GTCATATGTGGAGAGATCTTGCTCTTGGTCGATCAATCTATGGACTTGAAGTGCCTGATG
CTTTGGAAGCAATGACTGGAAGATACATTACAGGGAGTATGGAATGCCAACTTTGTGATC
AAGGGAATACTATGTATGGTTGGTTTTTCGTGCCACGAGATTCACAATTAGATCAAGTGA
ATAAAGAGCACTCATCCATTAGAGTACCTTACGTCGGCTCAAGCACTGATGAGAGGTCAG
ATATCAAACTAGGAAACGTCAAGAGACCGACAAGAGCACTGAGATCTGCCATCCGAATTG
CAACTGTTTATACCTGGGCATACGGAGATTCTGAAGAAAGTTGGTATGAGGCTTGGTACT
TGGCTTCCCAGAGGGTCAACATTGATATAGATGTGTTAAAAGCTATAACTCCTGTCTCAA
CTTCCAACAATCTATCTCACAGACTCAGAGATAGATCTACACAGTTCAAGTTTGCAGGTA
GTGTCCTTAATAGGGTTTCTAGATATGTCAACATAAGTAATGATAATTTAGACTTCAGAG
TGGAAGGTGAAAAGGTCGACACCAATCTAATATACCAACAAACAATGCTACTCGGCTTGT
CAGTATTGGAAGGTAAATTTCGGTTGAGAACAGAAACAGATGATTATAACGGAATATATC
ATCTGCATGTCAGAGATAATTGTTGTGTCAAAGAGGTTGCTGATATTGGTGGTGTTAATG
CTGAGCTACCTGTCCCAGAATACACTGAAGTAGAAAATAATAGGCTCATATATGACCCAG
ACCCTGTTTCTGAAATTGATTGTGATCGCTTATCAAAGCAAGAGTCTAAGGCGAGAGAAT
TAGACTTTCCTCTTTGGTCCACCGAAGAACTCCATGATGTGTTAGCTAAGACTGTGGCTC
AAACAGTTCTCGAGATCATAACTAAAGCCGATAAAGATGTCCTCAAGCAACACTTAGCTA
TAGACTCAGATGACAGTATCAATAGTCTTATAACAGAGTTCTTAATGGTGGATCCTGAGC
TTTTTGCCCTTTATTTAGGTCAATCAATTTCAGTTAAATGGGCATTTGAAATCCATCATA
GACGCCCACATGGACGACATACAATGGTAGATTTGTTGTCTGATCTCATATCCAATACAT
CGAAACATACATACAAAGTCTTGTCTAATGCACTGTCACATCCCAGAGTGTTCAAGAGAT
TTGTGAATTGCGGCTTGCTTCTTCCCACTCAGGGTCCTTATCTTCATCAACAAGATTTTG
AGAAATTATCTCAGAACCTTTTAATCACATCTTATATGAATTATCTTATGAATTGGTGTG
ACTTCAAAAAATTCCCTTTTTTGATAGCTGAACAAGATGAAGCAGTCGTAGAATTAAGGG
AAGATATAATAACATCAAAACACCTGTGTATGATAATTGATCTGTACGCAAATCACCATA
AGCCACCTTGGATAATTGATCTCAACCCACAAGAGAAGATATGTGTTCTTAGGGACTTTA
TATCTAAGTGCCGTCATACTGATGTGTCATCTAGGTCTTGGAATATCACTGATCTGGATT
TTACGGTTTTTTATGCTTCGTTGACTTATCTAAGAAGAGGAATAATCAAGCAGCTCAGAA
TTAGGCAAGTGACAGAAGTAATCGACACCACTACAATGCTAAGAGATAATATTTTAGTAG
AAAACCCGCCTATTAAAACTGGAGTACTAGATATTAGAGGTTGCATAATATATAATCTAG
AAGAAATCTTATCAATGAATACCAAGTCCACGTCAAGGAAGGTGTTCAATTTGGGTTCAA
AGTTGTCAGTTGAAAACCACAAATATAGAAGGATAGGATTAAATTCGTCTTCTTGCTACA
AGGCATTAAATCTGTCACCGTTGATTCAACGCTACCTGCCCGCAGGTTCACAACGATTAT
TTGTAGGTGAAGGGTCAGGAAGTATGATGCTATTATATCAACAGACTTTAGGATGTTCGA
TATCCTTTTACAACTCCGGTATTGATGGTGATTATATACCAGGGCAGAGAGAATTGAGAT
TATTCCCTTCCGAATATTCAATAGCTGAAGACGATCCGTCACAATCTGATAAGCTAAAAG
GTCTAGTGGTCCCATTATTTAACGGAAGGCCCGAAACCACGTGGATAGGGAACTTAGATT
CATACGAATACATAATCAACAGAACAGCCGGTCGTAACATCGGATTGGTACACTCAGATA
TGGAATCAGGCATAGACAAACAAGTGGAAGAAATTATGATAGAGCATTCACACCTTATCT
CAATAGCAATCAATGTAATGATAGAAGACGGTGTTCTTGTATCTAAAATAGCATTTGCAC
CAGGGTTCCCCATATCCAGGCTACTGAATATGTATCGTTCCTATTTTGGGTTAGTATTGG
TGTGTTTCCCAGTGTATAGTAATCCAGAGTCCACAGAAGTGTATCTCATCTGCTTGCAGA
AAACAATTAAGACCATAATTCCACCTCAAAAAGTTCTTGATCATTCATATCTCAGTGATG
AAATCAATGATCAAGGTATTACATCTGTTATTTTCAAGATCAAAAACATTCAATCAAAAC
AATTCCATGAAGATCTAGTGAAACACTATCAAGTCGAACAACCGTTTTTTGTTCCTAGTC
ATATCACATGTGATGAAAAGTTGCTTATGCAGGCTGGTTTGAAAATGAACGGACCAGAAA
TCTTGAAGAATGAAGTGGGATATGATATAGGATCAGATATCAATACACTCAGGAGCACTA
TTATTATCTTACTTAATGAAGCTATGAACTATTTTGACGATGAGAGAAGTCCTTCTCATC
ATCTAGAGCCCTTTCCAGTCCTAGAGAAAACGAGAGTCAAAACTATCATGGGGAGAGTCA
CGAGAAAAGTAACTGTTTATTCTCTTATAAAGTTGAAAGAAACTAAAAGCCCGGAACTTT
ATAACATCAAAAATTACATAAGGAGAAAAGTTTTAATTCTAGACTTCAGATCTCATACTA
TGATTAAACTGCTACCTAAAGGAATGAAAGAGAGAAGAGAGAAAAGCGGATTCAAAGAAA
TTTGGATATTTGACTTATCTAATAGAGAAGTCAAAATCTGGTGGAAGATCATAGGTTACC
TCTCTTTAGTCTGAATCGGACTACCACACCCATCACCAATGAAGCCCGAACAAGTCTACA
TAGATCAGTTATTAAGAAAAACTTAATAACGATCTCTCTTTACCCTTGTTCGGT
