# Supplementary material for: Prioritizing antiviral drugs against SARS-CoV-2 by integrating viral complete genome sequences and drug chemical structures
Source: Sci Rep. 2021 Mar 18;11:6248. doi: 10.1038/s41598-021-83737-5 (PMC7973547; doi:10.1038/s41598-021-83737-5)
Supplement: Supplementary file 1 — Supplementary Information 1. [file 41598_2021_83737_MOESM1_ESM.zip › dataset_VDA-RWR/dataset1/Virus FASTA/Hepatitis C virus.fasta]

>NC_004102.1 Hepatitis C virus genotype 1, complete genome
GCCAGCCCCCTGATGGGGGCGACACTCCACCATGAATCACTCCCCTGTGAGGAACTACTGTCTTCACGCA
GAAAGCGTCTAGCCATGGCGTTAGTATGAGTGTCGTGCAGCCTCCAGGACCCCCCCTCCCGGGAGAGCCA
TAGTGGTCTGCGGAACCGGTGAGTACACCGGAATTGCCAGGACGACCGGGTCCTTTCTTGGATAAACCCG
CTCAATGCCTGGAGATTTGGGCGTGCCCCCGCAAGACTGCTAGCCGAGTAGTGTTGGGTCGCGAAAGGCC
TTGTGGTACTGCCTGATAGGGTGCTTGCGAGTGCCCCGGGAGGTCTCGTAGACCGTGCACCATGAGCACG
AATCCTAAACCTCAAAGAAAAACCAAACGTAACACCAACCGTCGCCCACAGGACGTCAAGTTCCCGGGTG
GCGGTCAGATCGTTGGTGGAGTTTACTTGTTGCCGCGCAGGGGCCCTAGATTGGGTGTGCGCGCGACGAG
GAAGACTTCCGAGCGGTCGCAACCTCGAGGTAGACGTCAGCCTATCCCCAAGGCACGTCGGCCCGAGGGC
AGGACCTGGGCTCAGCCCGGGTACCCTTGGCCCCTCTATGGCAATGAGGGTTGCGGGTGGGCGGGATGGC
TCCTGTCTCCCCGTGGCTCTCGGCCTAGCTGGGGCCCCACAGACCCCCGGCGTAGGTCGCGCAATTTGGG
TAAGGTCATCGATACCCTTACGTGCGGCTTCGCCGACCTCATGGGGTACATACCGCTCGTCGGCGCCCCT
CTTGGAGGCGCTGCCAGGGCCCTGGCGCATGGCGTCCGGGTTCTGGAAGACGGCGTGAACTATGCAACAG
GGAACCTTCCTGGTTGCTCTTTCTCTATCTTCCTTCTGGCCCTGCTCTCTTGCCTGACTGTGCCCGCTTC
AGCCTACCAAGTGCGCAATTCCTCGGGGCTTTACCATGTCACCAATGATTGCCCTAACTCGAGTATTGTG
TACGAGGCGGCCGATGCCATCCTGCACACTCCGGGGTGTGTCCCTTGCGTTCGCGAGGGTAACGCCTCGA
GGTGTTGGGTGGCGGTGACCCCCACGGTGGCCACCAGGGACGGCAAACTCCCCACAACGCAGCTTCGACG
TCATATCGATCTGCTTGTCGGGAGCGCCACCCTCTGCTCGGCCCTCTACGTGGGGGACCTGTGCGGGTCT
GTCTTTCTTGTTGGTCAACTGTTTACCTTCTCTCCCAGGCGCCACTGGACGACGCAAGACTGCAATTGTT
CTATCTATCCCGGCCATATAACGGGTCATCGCATGGCATGGGATATGATGATGAACTGGTCCCCTACGGC
AGCGTTGGTGGTAGCTCAGCTGCTCCGGATCCCACAAGCCATCATGGACATGATCGCTGGTGCTCACTGG
GGAGTCCTGGCGGGCATAGCGTATTTCTCCATGGTGGGGAACTGGGCGAAGGTCCTGGTAGTGCTGCTGC
TATTTGCCGGCGTCGACGCGGAAACCCACGTCACCGGGGGAAGTGCCGGCCGCACCACGGCTGGGCTTGT
TGGTCTCCTTACACCAGGCGCCAAGCAGAACATCCAACTGATCAACACCAACGGCAGTTGGCACATCAAT
AGCACGGCCTTGAACTGCAATGAAAGCCTTAACACCGGCTGGTTAGCAGGGCTCTTCTATCAGCACAAAT
TCAACTCTTCAGGCTGTCCTGAGAGGTTGGCCAGCTGCCGACGCCTTACCGATTTTGCCCAGGGCTGGGG
TCCTATCAGTTATGCCAACGGAAGCGGCCTCGACGAACGCCCCTACTGCTGGCACTACCCTCCAAGACCT
TGTGGCATTGTGCCCGCAAAGAGCGTGTGTGGCCCGGTATATTGCTTCACTCCCAGCCCCGTGGTGGTGG
GAACGACCGACAGGTCGGGCGCGCCTACCTACAGCTGGGGTGCAAATGATACGGATGTCTTCGTCCTTAA
CAACACCAGGCCACCGCTGGGCAATTGGTTCGGTTGTACCTGGATGAACTCAACTGGATTCACCAAAGTG
TGCGGAGCGCCCCCTTGTGTCATCGGAGGGGTGGGCAACAACACCTTGCTCTGCCCCACTGATTGTTTCC
GCAAGCATCCGGAAGCCACATACTCTCGGTGCGGCTCCGGTCCCTGGATTACACCCAGGTGCATGGTCGA
CTACCCGTATAGGCTTTGGCACTATCCTTGTACCATCAATTACACCATATTCAAAGTCAGGATGTACGTG
GGAGGGGTCGAGCACAGGCTGGAAGCGGCCTGCAACTGGACGCGGGGCGAACGCTGTGATCTGGAAGACA
GGGACAGGTCCGAGCTCAGCCCATTGCTGCTGTCCACCACACAGTGGCAGGTCCTTCCGTGTTCTTTCAC
GACCCTGCCAGCCTTGTCCACCGGCCTCATCCACCTCCACCAGAACATTGTGGACGTGCAGTACTTGTAC
GGGGTAGGGTCAAGCATCGCGTCCTGGGCCATTAAGTGGGAGTACGTCGTTCTCCTGTTCCTCCTGCTTG
CAGACGCGCGCGTCTGCTCCTGCTTGTGGATGATGTTACTCATATCCCAAGCGGAGGCGGCTTTGGAGAA
CCTCGTAATACTCAATGCAGCATCCCTGGCCGGGACGCACGGTCTTGTGTCCTTCCTCGTGTTCTTCTGC
TTTGCGTGGTATCTGAAGGGTAGGTGGGTGCCCGGAGCGGTCTACGCCTTCTACGGGATGTGGCCTCTCC
TCCTGCTCCTGCTGGCGTTGCCTCAGCGGGCATACGCACTGGACACGGAGGTGGCCGCGTCGTGTGGCGG
CGTTGTTCTTGTCGGGTTAATGGCGCTGACTCTGTCGCCATATTACAAGCGCTACATCAGCTGGTGCATG
TGGTGGCTTCAGTATTTTCTGACCAGAGTAGAAGCGCAACTGCACGTGTGGGTTCCCCCCCTCAACGTCC
GGGGGGGGCGCGATGCCGTCATCTTACTCATGTGTGTTGTACACCCGACTCTGGTATTTGACATCACCAA
ACTACTCCTGGCCATCTTCGGACCCCTTTGGATTCTTCAAGCCAGTTTGCTTAAAGTCCCCTACTTCGTG
CGCGTTCAAGGCCTTCTCCGGATCTGCGCGCTAGCGCGGAAGATAGCCGGAGGTCATTACGTGCAAATGG
CCATCATCAAGTTAGGGGCGCTTACTGGCACCTATGTGTATAACCATCTCACCCCTCTTCGAGACTGGGC
GCACAACGGCCTGCGAGATCTGGCCGTGGCTGTGGAACCAGTCGTCTTCTCCCGAATGGAGACCAAGCTC
ATCACGTGGGGGGCAGATACCGCCGCGTGCGGTGACATCATCAACGGCTTGCCCGTCTCTGCCCGTAGGG
GCCAGGAGATACTGCTTGGGCCAGCCGACGGAATGGTCTCCAAGGGGTGGAGGTTGCTGGCGCCCATCAC
GGCGTACGCCCAGCAGACGAGAGGCCTCCTAGGGTGTATAATCACCAGCCTGACTGGCCGGGACAAAAAC
CAAGTGGAGGGTGAGGTCCAGATCGTGTCAACTGCTACCCAAACCTTCCTGGCAACGTGCATCAATGGGG
TATGCTGGACTGTCTACCACGGGGCCGGAACGAGGACCATCGCATCACCCAAGGGTCCTGTCATCCAGAT
GTATACCAATGTGGACCAAGACCTTGTGGGCTGGCCCGCTCCTCAAGGTTCCCGCTCATTGACACCCTGC
ACCTGCGGCTCCTCGGACCTTTACCTGGTCACGAGGCACGCCGATGTCATTCCCGTGCGCCGGCGAGGTG
ATAGCAGGGGTAGCCTGCTTTCGCCCCGGCCCATTTCCTACTTGAAAGGCTCCTCGGGGGGTCCGCTGTT
GTGCCCCGCGGGACACGCCGTGGGCCTATTCAGGGCCGCGGTGTGCACCCGTGGAGTGGCTAAGGCGGTG
GACTTTATCCCTGTGGAGAACCTAGAGACAACCATGAGATCCCCGGTGTTCACGGACAACTCCTCTCCAC
CAGCAGTGCCCCAGAGCTTCCAGGTGGCCCACCTGCATGCTCCCACCGGCAGCGGTAAGAGCACCAAGGT
CCCGGCTGCGTACGCAGCCCAGGGCTACAAGGTGTTGGTGCTCAACCCCTCTGTTGCTGCAACGCTGGGC
TTTGGTGCTTACATGTCCAAGGCCCATGGGGTTGATCCTAATATCAGGACCGGGGTGAGAACAATTACCA
CTGGCAGCCCCATCACGTACTCCACCTACGGCAAGTTCCTTGCCGACGGCGGGTGCTCAGGAGGTGCTTA
TGACATAATAATTTGTGACGAGTGCCACTCCACGGATGCCACATCCATCTTGGGCATCGGCACTGTCCTT
GACCAAGCAGAGACTGCGGGGGCGAGACTGGTTGTGCTCGCCACTGCTACCCCTCCGGGCTCCGTCACTG
TGTCCCATCCTAACATCGAGGAGGTTGCTCTGTCCACCACCGGAGAGATCCCTTTTTACGGCAAGGCTAT
CCCCCTCGAGGTGATCAAGGGGGGAAGACATCTCATCTTCTGCCACTCAAAGAAGAAGTGCGACGAGCTC
GCCGCGAAGCTGGTCGCATTGGGCATCAATGCCGTGGCCTACTACCGCGGTCTTGACGTGTCTGTCATCC
CGACCAGCGGCGATGTTGTCGTCGTGTCGACCGATGCTCTCATGACTGGCTTTACCGGCGACTTCGACTC
TGTGATAGACTGCAACACGTGTGTCACTCAGACAGTCGATTTCAGCCTTGACCCTACCTTTACCATTGAG
ACAACCACGCTCCCCCAGGATGCTGTCTCCAGGACTCAACGCCGGGGCAGGACTGGCAGGGGGAAGCCAG
GCATCTACAGATTTGTGGCACCGGGGGAGCGCCCCTCCGGCATGTTCGACTCGTCCGTCCTCTGTGAGTG
CTATGACGCGGGCTGTGCTTGGTATGAGCTCACGCCCGCCGAGACTACAGTTAGGCTACGAGCGTACATG
AACACCCCGGGGCTTCCCGTGTGCCAGGACCATCTTGAATTTTGGGAGGGCGTCTTTACGGGCCTCACTC
ATATAGATGCCCACTTTCTATCCCAGACAAAGCAGAGTGGGGAGAACTTTCCTTACCTGGTAGCGTACCA
AGCCACCGTGTGCGCTAGGGCTCAAGCCCCTCCCCCATCGTGGGACCAGATGTGGAAGTGTTTGATCCGC
CTTAAACCCACCCTCCATGGGCCAACACCCCTGCTATACAGACTGGGCGCTGTTCAGAATGAAGTCACCC
TGACGCACCCAATCACCAAATACATCATGACATGCATGTCGGCCGACCTGGAGGTCGTCACGAGCACCTG
GGTGCTCGTTGGCGGCGTCCTGGCTGCTCTGGCCGCGTATTGCCTGTCAACAGGCTGCGTGGTCATAGTG
GGCAGGATTGTCTTGTCCGGGAAGCCGGCAATTATACCTGACAGGGAGGTTCTCTACCAGGAGTTCGATG
AGATGGAAGAGTGCTCTCAGCACTTACCGTACATCGAGCAAGGGATGATGCTCGCTGAGCAGTTCAAGCA
GAAGGCCCTCGGCCTCCTGCAGACCGCGTCCCGCCAAGCAGAGGTTATCACCCCTGCTGTCCAGACCAAC
TGGCAGAAACTCGAGGTCTTCTGGGCGAAGCACATGTGGAATTTCATCAGTGGGATACAATACTTGGCGG
GCCTGTCAACGCTGCCTGGTAACCCCGCCATTGCTTCATTGATGGCTTTTACAGCTGCCGTCACCAGCCC
ACTAACCACTGGCCAAACCCTCCTCTTCAACATATTGGGGGGGTGGGTGGCTGCCCAGCTCGCCGCCCCC
GGTGCCGCTACCGCCTTTGTGGGCGCTGGCTTAGCTGGCGCCGCCATCGGCAGCGTTGGACTGGGGAAGG
TCCTCGTGGACATTCTTGCAGGGTATGGCGCGGGCGTGGCGGGAGCTCTTGTAGCATTCAAGATCATGAG
CGGTGAGGTCCCCTCCACGGAGGACCTGGTCAATCTGCTGCCCGCCATCCTCTCGCCTGGAGCCCTTGTA
GTCGGTGTGGTCTGCGCAGCAATACTGCGCCGGCACGTTGGCCCGGGCGAGGGGGCAGTGCAATGGATGA
ACCGGCTAATAGCCTTCGCCTCCCGGGGGAACCATGTTTCCCCCACGCACTACGTGCCGGAGAGCGATGC
AGCCGCCCGCGTCACTGCCATACTCAGCAGCCTCACTGTAACCCAGCTCCTGAGGCGACTGCATCAGTGG
ATAAGCTCGGAGTGTACCACTCCATGCTCCGGTTCCTGGCTAAGGGACATCTGGGACTGGATATGCGAGG
TGCTGAGCGACTTTAAGACCTGGCTGAAAGCCAAGCTCATGCCACAACTGCCTGGGATTCCCTTTGTGTC
CTGCCAGCGCGGGTATAGGGGGGTCTGGCGAGGAGACGGCATTATGCACACTCGCTGCCACTGTGGAGCT
GAGATCACTGGACATGTCAAAAACGGGACGATGAGGATCGTCGGTCCTAGGACCTGCAGGAACATGTGGA
GTGGGACGTTCCCCATTAACGCCTACACCACGGGCCCCTGTACTCCCCTTCCTGCGCCGAACTATAAGTT
CGCGCTGTGGAGGGTGTCTGCAGAGGAATACGTGGAGATAAGGCGGGTGGGGGACTTCCACTACGTATCG
GGTATGACTACTGACAATCTTAAATGCCCGTGCCAGATCCCATCGCCCGAATTTTTCACAGAATTGGACG
GGGTGCGCCTACATAGGTTTGCGCCCCCTTGCAAGCCCTTGCTGCGGGAGGAGGTATCATTCAGAGTAGG
ACTCCACGAGTACCCGGTGGGGTCGCAATTACCTTGCGAGCCCGAACCGGACGTAGCCGTGTTGACGTCC
ATGCTCACTGATCCCTCCCATATAACAGCAGAGGCGGCCGGGAGAAGGTTGGCGAGAGGGTCACCCCCTT
CTATGGCCAGCTCCTCGGCCAGCCAGCTGTCCGCTCCATCTCTCAAGGCAACTTGCACCGCCAACCATGA
CTCCCCTGACGCCGAGCTCATAGAGGCTAACCTCCTGTGGAGGCAGGAGATGGGCGGCAACATCACCAGG
GTTGAGTCAGAGAACAAAGTGGTGATTCTGGACTCCTTCGATCCGCTTGTGGCAGAGGAGGATGAGCGGG
AGGTCTCCGTACCCGCAGAAATTCTGCGGAAGTCTCGGAGATTCGCCCGGGCCCTGCCCGTTTGGGCGCG
GCCGGACTACAACCCCCCGCTAGTAGAGACGTGGAAAAAGCCTGACTACGAACCACCTGTGGTCCATGGC
TGCCCGCTACCACCTCCACGGTCCCCTCCTGTGCCTCCGCCTCGGAAAAAGCGTACGGTGGTCCTCACCG
AATCAACCCTATCTACTGCCTTGGCCGAGCTTGCCACCAAAAGTTTTGGCAGCTCCTCAACTTCCGGCAT
TACGGGCGACAATACGACAACATCCTCTGAGCCCGCCCCTTCTGGCTGCCCCCCCGACTCCGACGTTGAG
TCCTATTCTTCCATGCCCCCCCTGGAGGGGGAGCCTGGGGATCCGGATCTCAGCGACGGGTCATGGTCGA
CGGTCAGTAGTGGGGCCGACACGGAAGATGTCGTGTGCTGCTCAATGTCTTATTCCTGGACAGGCGCACT
CGTCACCCCGTGCGCTGCGGAAGAACAAAAACTGCCCATCAACGCACTGAGCAACTCGTTGCTACGCCAT
CACAATCTGGTGTATTCCACCACTTCACGCAGTGCTTGCCAAAGGCAGAAGAAAGTCACATTTGACAGAC
TGCAAGTTCTGGACAGCCATTACCAGGACGTGCTCAAGGAGGTCAAAGCAGCGGCGTCAAAAGTGAAGGC
TAACTTGCTATCCGTAGAGGAAGCTTGCAGCCTGACGCCCCCACATTCAGCCAAATCCAAGTTTGGCTAT
GGGGCAAAAGACGTCCGTTGCCATGCCAGAAAGGCCGTAGCCCACATCAACTCCGTGTGGAAAGACCTTC
TGGAAGACAGTGTAACACCAATAGACACTACCATCATGGCCAAGAACGAGGTTTTCTGCGTTCAGCCTGA
GAAGGGGGGTCGTAAGCCAGCTCGTCTCATCGTGTTCCCCGACCTGGGCGTGCGCGTGTGCGAGAAGATG
GCCCTGTACGACGTGGTTAGCAAGCTCCCCCTGGCCGTGATGGGAAGCTCCTACGGATTCCAATACTCAC
CAGGACAGCGGGTTGAATTCCTCGTGCAAGCGTGGAAGTCCAAGAAGACCCCGATGGGGTTCTCGTATGA
TACCCGCTGTTTTGACTCCACAGTCACTGAGAGCGACATCCGTACGGAGGAGGCAATTTACCAATGTTGT
GACCTGGACCCCCAAGCCCGCGTGGCCATCAAGTCCCTCACTGAGAGGCTTTATGTTGGGGGCCCTCTTA
CCAATTCAAGGGGGGAAAACTGCGGCTACCGCAGGTGCCGCGCGAGCGGCGTACTGACAACTAGCTGTGG
TAACACCCTCACTTGCTACATCAAGGCCCGGGCAGCCTGTCGAGCCGCAGGGCTCCAGGACTGCACCATG
CTCGTGTGTGGCGACGACTTAGTCGTTATCTGTGAAAGTGCGGGGGTCCAGGAGGACGCGGCGAGCCTGA
GAGCCTTCACGGAGGCTATGACCAGGTACTCCGCCCCCCCCGGGGACCCCCCACAACCAGAATACGACTT
GGAGCTTATAACATCATGCTCCTCCAACGTGTCAGTCGCCCACGACGGCGCTGGAAAGAGGGTCTACTAC
CTTACCCGTGACCCTACAACCCCCCTCGCGAGAGCCGCGTGGGAGACAGCAAGACACACTCCAGTCAATT
CCTGGCTAGGCAACATAATCATGTTTGCCCCCACACTGTGGGCGAGGATGATACTGATGACCCATTTCTT
TAGCGTCCTCATAGCCAGGGATCAGCTTGAACAGGCTCTTAACTGTGAGATCTACGGAGCCTGCTACTCC
ATAGAACCACTGGATCTACCTCCAATCATTCAAAGACTCCATGGCCTCAGCGCATTTTCACTCCACAGTT
ACTCTCCAGGTGAAATCAATAGGGTGGCCGCATGCCTCAGAAAACTTGGGGTCCCGCCCTTGCGAGCTTG
GAGACACCGGGCCCGGAGCGTCCGCGCTAGGCTTCTGTCCAGAGGAGGCAGGGCTGCCATATGTGGCAAG
TACCTCTTCAACTGGGCAGTAAGAACAAAGCTCAAACTCACTCCAATAGCGGCCGCTGGCCGGCTGGACT
TGTCCGGTTGGTTCACGGCTGGCTACAGCGGGGGAGACATTTATCACAGCGTGTCTCATGCCCGGCCCCG
CTGGTTCTGGTTTTGCCTACTCCTGCTCGCTGCAGGGGTAGGCATCTACCTCCTCCCCAACCGATGAAGG
TTGGGGTAAACACTCCGGCCTCTTAGGCCATTTCCTGTTTTTTTTTTTTTTTTTTTTTTTTTTTTTTTTT
TTTTTTTTTTTTTTTTTTCTTTTTTTTTTTTTTTTTCCTTTTTTTTTTTTTTTTTTTTCTTTCCTTCTTT
TTTCCTTTCTTTTCCTTCCTTCTTTAATGGTGGCTCCATCTTAGCCCTAGTCACGGCTAGCTGTGAAAGG
TCCGTGAGCCGCATGACTGCAGAGAGTGCTGATACTGGCCTCTCTGCAGATCATGT
