# Supplementary material for: Prioritizing antiviral drugs against SARS-CoV-2 by integrating viral complete genome sequences and drug chemical structures
Source: Sci Rep. 2021 Mar 18;11:6248. doi: 10.1038/s41598-021-83737-5 (PMC7973547; doi:10.1038/s41598-021-83737-5)
Supplement: Supplementary file 1 — Supplementary Information 1. [file 41598_2021_83737_MOESM1_ESM.zip › dataset_VDA-RWR/dataset1/Virus FASTA/HIV-2.fasta]

>DQ307022 |HIV-2 isolate CRIK 147 from India| complete genome
TGGAAGGGATGTTTTACAGTGAAAGATTACATGGCCTTCAGATTATACCTAGAGGAATTT
GGACACAAGTCAGGCTTACCAGAGGAAGAGTGGAAGGCGAGACTGAAAGCAAGGGGAATA
CCCTTTAGCTAAGAGACAGGAACAACTATACTTGGTCAGAACAGGAAGTAGCTACTGAAA
ACAGTTGAGACTGCAGGGACTTTCCAGATGGGGCTGTAACCAGGGGAGGGACATGGGAGG
AGCTGGTGGGGAACGCCCTCATATCTTCTGTATAAATGTACCCGCTTTTGCATTGTACTT
CAGTCGCTCTGCGGAGAGGCTGGCAGATTGAGCCCTGGGAGGTTCTCTCCAGCACTAGCA
GGTAGAGCCTGGGTGTTCCCTGCTGGACTCTCACCAGTGCTTGGCCGGCACTGGGCAGAC
GACTCCACGCTTGCTTGCTTAAAGACCTCTTAATAAAGCTGCCAGTTAGAAGCAAGTTAA
GTGTGTGTTCCCATCTCTTCTAGTCGCCGCCTGGTCATTCGGTGTTCATCTGAATAACAA
GACCCTGGTCTGTTAGGACCCTTCTTGCTTTGGGAAACCCGAGGCAGGAAAATCCCTATC
AGGTTGGCGCCCGAACAGGGACTTGAAGGAGACTGAGAAGTCTTGGAACACGGCTGAGTG
AAGGCAGTAAGGGCGGCAGGAACAAACCACGACGGAGTGCTCCTAGAAAGGCGCGGGCCG
AGGTACCAAGGCGGCGTGTGGAGCGGGAGTCAAGAGGCCTCCGGGTGAAGGTAAGTACCT
ACACCAAAAACTGTAGCCAGAAAGGGCTTGCTATCCTACCTTTAGACAGGTAGAAGAATT
GTGGGAGATGGGCGCGAAGAGCTCCGTCCTGAGAGGGAAAAAAGCTGATGAATTAGAAAG
AATTAGGTTACGGCCCGGCGGAAAGAAAAAATACAGACTAAAACATGTTGTGTGGGCAGC
GAACGAATTGGACAAATTCGGATTAACAGAAAGCCTGTTGGAGTCAAAAGAGGGTTGCCA
AAAAATTCTTACAGTTTTAGATCCATTAGTGCCGACAGGTTCAGAAAATTTAAAAAGCCT
TTTTAATACTGTCTGCGTCATTTGGTGCATACACGCAGAAGAGAAAGTGAAAGATACTGA
AGAAGCAAAAAAGATAGTACAGAGACATCTAGTGGCAGAAACTGGAACTGCAGAGAAAAT
GCCAAATACAAGTAGACCAACAGCACCACCTAGCGGGGGAGGAGGAAACTTCCCCGTACA
ACACATAGGCGGCAATTATACCCATGTGCCGCTGAGTCCCAGAACTCTAAATGCCTGGGT
AAAATTAGTAGAGGAAAAGAAGTTCGGGGCAGAAGTAGTGCCAAGATTTCAGGCACTCTC
AGAAGGCTGCACGCCCTATGATATCAATCAAATGCTTAATTGTGTGGGCGACCATCAAGC
AGCCATGCAAATAATCAGGGAGATTATTAATGAAGAAGCAGCAGATTGGGATGCGCAACA
TCCAATACCAGGCCCCTTACCAGCAGGACAGCTTAGAGAGCCAAGAGGATCTGACATAGC
AGGGACAACAAGCACAGTAGAGGAACAGATCCAGTGGATGTTTAGAGCACAAAATCCTGT
ACCAGTGGGAAACATCTATAGAAGATGGATCCAGATAGGACTGCAGAAGTGTGTCAGGAT
GTACAATCCGACTAACATCCTAGACATAAAACAGGGACCAAAAGAACCGTTTCAAAGCTA
TGTAGATAGATTCTACAAGAGCTTGAGAGCAGAACAGACAGACCCAGCAGTAAAGAATTG
GATGACCCAAACATTACTGGTACAAAATGCCAACCCAGATTGTAAATTGGTACTAAAAGG
ACTAGGAATGAATCCTACCTTAGAAGAAATGCTAACCGCCTGTCAAGGGGTAGGTGGGCC
AGGCCAGAAAGCTAGATTAATGGCAGAAGCCTTAAAGGAGGCCCTGGCACCACCACCTAT
CCCATTCGCAGCAGCCCAGCAGAGAAAGACAATTAGGTGCTGGAATTGTGGAAAGGAAGG
ACACTCAGCAAGACAATGCCGAGCACCTAGGAGACAGGGCTGTTGGAAGTGTGGCAAGAC
AGGACATGTCATGGCAAACTGCCCAGAAAGACAGGCGGGTTTTTTAGGGATAAGCCCCCG
GGGAAAGAAGCCTCGCAACTTCCCCGTGGCCCAAGTTCCACAGGGGCTAACACCAACAGC
ACCTCCAATGGATCCAGCAGTGGACCTACTGGAGAAATATATGCAGCAAGGGAGAAAGCA
GAGGGAGCAGAGAGAGAGACCATACAAGGAGGTGACAGAGGACCTACTGCACCTCGAGCA
GGGAGGGGCACCCTGCGGGGAAATGACAGAGGACTTGCTGCACCTCAATTCTCTCTTTGG
AAAAGACCAGTAGTCACAGCATACATTGAGGGTCAGCCAGTAGAAGTTTTACTAGACACA
GGGGCTGACGACTCAATAGTAGCAGGAATAGAATTAGGAAGTAATTATAGTCCAAAAATA
GTAGGGGGAATAGGGGGATTCATAAATACCAAAGAATATAACAATGTAGAAATAGAAGTC
CTAGGTAAAAAGGTAAGGGCCACCATAATGACAGGTGATACCCCAATCAACATTTTTGGC
AGAAACATTTTGACAGTCTTAGGCATGTCATTAAATCTACCCGTCGCCAAGATAGAACCA
ATAAAAATAATGCTAAAACCAGGAAAGGATGGACCAAAACTGAGACAGTGGCCCCTAACC
AAAGAAAAAATAGAAGCATTAAAAGAGATCTGTGAAAAAATGGAAAAGGAGGGACAGCTA
GAGGAAGCACCTCCAACTAACCCTTATAATACCCCCACATTTGCAATCAAGAAAAAGGAC
AAGAATAAATGGAGGATGCTAATAGATTTCAGGGAACTAAACAAGGTAACTCAGGAATTC
ACAGAAATTCAGTTAGGAATCCCACACCCAGCAGGATTGGCCAAGAAGAGAAGAATCACT
GTACTAGATGTAGGGGATGCTTACTTTTCCATACCACTGCATGAAGACTTTAGACAGTAT
ACTGCATTTACTTTGCCATCAGTGAACAATGCAGAACCAGGAAAAAGATATATATATAAA
GTCTTGCCACAGGGATGGAAGGGATCACCAGCAATTTTTCAATACACAATGAGGCAGATC
TTAGAGCCATTCAGAAAAGCAAACCAGGATGTCATTATCATTCAGTACATGGATGATATC
TTAATAGCTAGTGACAGGACAGATCTAGAACATGACAGAGTAGTCCTACAGCTAAAGGAA
CTTCTAAATGGCCTAGGGTTTTCTACCCCAGATGAGAAGTTCCAAAAAGATCCTCCATAC
CAATGGATGGGTTATGAACTATGGCCAACTAAATGGAAGTTGCAGAAAATACAGTTGCCC
CAAAAGGAGGTATGGACAGTCAATGACATCCAAAAGCTGGTGGGTGTCCTAAATTGGGCA
GCACAAATCTACCCAAGGATAAAGACAAAGCACTTATGTAGGTTAATCAGGGGAAAATTG
ACACTCACAGAAGAAGTACAATGGACAGAGTTAGCAGAAGCGGAGCTAGAAGAAAACAGA
ATCATCTTAAGCCAGGAACAAGAGGGACACTATTACCAAGAGGAAAAGGAGCTAGAAGCC
ACAGTCCAAAAAGACCAAGACAATCAGTGGACATATAAAGTACACCAGGGAGAAAAAATC
CTAAAAGTAGGAAAATATGCAAAGGTGAAAAATGCCCATACCAATGGGGTCAGATTGCTA
GCACAGGTAGTTCAGAAGATAGGAAAAGAAGCACTAGTCATCTGGGGACGAATACCAAAA
TTTCACCTACCAGTAGAGAGAGAAACTTGGGAGCAGTGGTGGGATGACTACTGGCAGGTA
ACATGGATCCCAGACTGGGACTTTGTATCCACCCCACCACTGGTCAGACTAGCATTTAAC
CTAGTAAAAGATCCCATACCAGGCACAGAAACCTTCTACACAGATGGATCCTGCAATAGG
CAGTCAAAAGAAGGAAAGGCAGGATATGTAACAGACAGAGGGAGAGACAAGGTAAAGGTA
CTAGAGCAAACTACCAATCAGCAATCAGAATTAGAAGCCTTTGCAATGGCACTAACAGAC
TCAGGTCCAAAAGCCAATATTATAGTGGATTCACAATATGTAATGGGAATAGTGGCAGGC
CAACCAACAGAGTCAGAAAATAAGATAGTGAATCAGATCATAGAAGAAATGATAAAAAAG
GAAGCCATCTATGTTGCATGGGTCCCAGCCCACAAAGGCATAGGAGGAAATCAGGAGGTA
GATCATTTAGTGAGTCAGGGCATCAGACAAGTATTGTTCCTAGAAAAAATAGAGCCCGCT
CAAGAAGAGCATGAAAAATATCATAGCAATGTAAAAGAACTATCCCATAAATTTAGATTA
CCCAAACTAGTGGCAAGACAGATAGTAAACACATGTGCCCAATGTCAACAGAAAGGAGAG
GCTATACATGGGCAAGTAAATGCAGAACTAGGTACTTGGCAAATGGACTGCACACATTTA
GAAGGAAAAGTCATTATAGTAGCAGTGCATGTTGCAAGTGGATTTATAGAGGCAGAAGTC
ATCCCACAGGAAACAGGAAGGCAAACAGCACTCTTCCTGTTAAAACTAGCTAGTAGATGG
CCAATAACACACCTGCACACAGATAATGGTGCTAACTTCACTTCACAGGAAGTAAAGATG
GTGGCATGGTGGATAGGTATAGAGCAATCCTTTGGAGTACCTTACAATCCACAAAGCCAG
GGAGTAGTAGAAGCAATGAATCACCATCTAAAAAACCAAATAAGTAGAATCAGAGAGCAG
GCAAATACAGTAGAAACAATAGTACTAATGGCAGTTCATTGCATGAATTTTAAAAGAAGG
GGAGGAATAGGGGATATGACCCCATCAGAGAGACTAATCAATATGATCACCACAGAACAA
GAAATACAATTCCTCCAAGCCAAAAATTCAAAATTAAAAAATTTTCGGGTCTATTTCAGA
GAAGGCAGAGATCAGTTGTGGAAAGGACCTGGGGAACTACTGTGGAAGGGAGACGGAGCA
GTCATAGTAAAGGTAGGAACAGACATAAAAATAATACCAAGAAGGAAAGCCAAGATTATC
AGGGACTATGGAGGAAGACAAGAGATGGATAGTGGTCCCCACTTGGAAGGTACCAGGGAG
GATGGAGAAGTGGCATAGCCTTGTCAAGTATCTAAAATACAAAACAAAAGATCTAGAAAA
GGTGTGCTATGTCCCCCACCATAAGGTGGGGTGGGCATGGTGGACTTGCAGCAGGGTAAT
ATTCCCATTAAAAGACAATAGTCACATAGAGATACAGGCATATTGGAATCTAACACCAGA
AGAAGGATGGCTTTCCTCTTATGCAGTAAGGATAACCTGGTACACAGAGAATTTCTGGAC
AGATGTTACCCCAGACTGTACAGACTCCCTAATACATAGCACTTATTTCGCTTGCTTTAC
AGCAGGTGAAGTAAGAAGAGCCATCAGAGGGGAAAAGATATTGTCCTGCTGCAATTATCC
CCAGGCCCATAGAACCCAGGTACCGACACTTCAATTTTTGGCCTTAGTAGTAGTGCAACA
AAATGACAGATCCCAGAGAGACGGTACCACCAGGAAACAGCGGCGAAGAGACTATCGGAG
AGGCCTTCGCTTGGCTAGACAGGACGGTAGAAGCCATAAACAGAGAGGCGGTGAATCACC
TGCCCAGGGAACTCATTTTCCAGGTCTGGCAGAGGTCCTGGGGATACTGGCATGATGAAC
AAGGGATGTCAGCAAGTTACACAAAATATAGATACCTGTGCTTGATGCAGAAAGCAATAT
TCATACATGTTAGAAGAGGGTGCACTTGCCTGGGAGGAGGGCATGGGCCAGGAGGGTGGA
GATCAGGACCTCCCCCTCCTCCCCCTCCAGGTCTAGTCTAATGACTGAAGCACCAACAGA
GCTCCCCCCGGAAGACGGGACCCCACCGAGGGAGCCAGGGGATGAGTGGGTAATAGAAAT
CCTAAGAGAAATAAAAGAAGAAGCTTTAAGGCATTTTGACCCTCGCTTGCTAACTGCTCT
TGGCATATACATCTATGATAGATATGGAGACACCCTTGAAGGCGCCAGAGAGCTCATTAG
AGTCTTGCAACGAGCCCTTTTTACACACTTCAGAGCAGGATGTGGCCACTCAAGGATCGG
CCAACCAAGGGGAGGAAATCCTCTCTCAACTATACCGACCCCTAGAAGCATGCGCTAGCA
CTTGCTATTGTAAACTATGCTGCTACCATTGCCAGTTGTGCTTTTTACAAAAGGGGCTCG
GGATATGTTATGAACGAAAGGGCAGACGAAGAAGGACTCCAAAGAAAACTAAGACTCATC
CGACTCTTACATCAGACAAGTGAGTATGGCGCATGAAGGGACTCAGCTACTTATTGCCTT
TTTATTAACTAGTGCTTGCTTAATATATTGCAAACAATATGTAACTGTTTTCTATGGCAT
ACCCGCGTGGAAGAATGCATCCATTCCCCTCTTTTGTGCAACCAGAAATAGGGATACTTG
GGGAACCATACAGTGCTTACCAGACAATGATGACTATCAGGAAATAGTTTTGAATGTGGC
AGAGGCTTTCGATGCATGGGACAATACAGTAACAGAACAAGCAATAGAAGATGTCTGGAA
TCTATTTGAGACATCAACAAAACCATGTGTCAAATTAACACCCTTATGTGTAACAATGAG
ATGCAACACAAGTACAACCACAACCACAACCGCACCCACAAGCACAAGTGCAGGGAGCAC
AGCCACACCCAAACCCATAATGGTAAATGAGAACACTTCATGCATGCACGCAAACAACTG
CTCAGGATTGGGAGAGGAAGAGGTAGTCAATTGTGAGTTCAATATGACAGGATTAGTGAG
AGATAAACCAAAGACATATAATGAAACATGGTACTCACGTGATGTGGATTGTGAACCAGA
TAGCACCACAAACTCGAGAAAGTGTTACATGAACCATTGCAACACATCAGTCATCACAGA
GTCATGTGATAAGCACTATTGGGATGATATAAGGTTTAGATATTGTGCACCACCGGGTTA
TGCCTTGCTAAGATGCAATGATACCAATTACTCAGGCTTTGCACCCAATTGTTCTAAAGT
AGTAGCTTCCACTTGCACCAGGATGATGGAAACGCAAACTTCTACATGGTTTGGCTTTAA
TGGCACTAGAGCAGAAAATAGAACATACCTTTATTGGCATAGTAAAAGTGACAGAACTAT
AATCAGCTTAAACAAATATTATAATCTCTCCATACATTGTAAGAGGCCAGGAAATAAAAC
AGTAACACCAATAACACTTATGTCAGGATATAAGTTTCATTCCCGGCCAGTAATCAATAC
AAGACCTAAACAAGCATGGTGCTGGTTCAAAGGCCGGTGGAAGGACGCCATGCAGGAGGT
AAAGAAAACCGTTGCAGAACATCCCAGGGCGGTAACCAAGGATCCAAAGAACATTACCTT
TGCAGCACCGGGAAAAGGCTCAGACCCGGAAGTAGAATACATGTGGACTAACTGCAGGGG
AGAATTTCTCTACTGCGACATGACTTGGTTCCTTGATTGGATAGAGAACAGACCTACGAG
GAAGGCATGGCGCAATTATGTGCCATGCCATATAAGGCAAATAATTAACACTTGGCATAA
GGTAGGGAAACATGTGTATTTGCCTCCCAGGGAAGGGGAGTTGACCTGCAACTCAACTGT
GACCAGCATAATTGCTAACATTGATGTAAACGAAATAGATAAACGGACAAATATTACCTT
TAGTGCAGAGGTGGCAGAACTATACCGAGTAGAATTGGGGGATTATAAATTGGTAGAAGT
AACACCAATTGGCTTCGCACCTACATCAGAAAAACGGTACTCCTCTGGCCACCGGGAGAC
ATACAAGAGGTGTGCTCGTGCTAGAATTCTTGGGTTTTCTCGCAACAGCAGGTTCTGCAA
TGGGCGCAGCGTCCTTGACGCTGTCCGCTCAGCCCCGGACTTTACTGGCCGGGATAGTGC
AGCAACAGCAACAGCTGTTGGACGTGGTCAAGAGACAACAAGAAATGTTGCGACTGACCG
TCTGGGGAACGAAAAATCTCCAGGCAAGAGTCACTGCTATAGAGAAATACCTAAAGGATC
AGGCGCAGCTAAATTCATGGGGATGTGCGTTTAGACAAGTCTGCCACACTACTGTACCAT
GGGTAAATGATTCCTTGACACCTGATTGGAAAAATATGACATGGTAAGAATGGGAACAAA
AAGTCCGCTACCTGGAGGCAAATATCAGTCAAAGTTTAGAACAGGCACAAATCCAACAGG
AAAAGAGCATGTATGAGCTTCAAAAATTAAATAGCTGGGATGTTTTTGGCAACTGGTTTG
ACTTAACCTCCTGGATCAAGTATATTCAGTATGGAGTTTGCATAGTAGTAGGAATAATAG
TTTTAAGAATAGTAATATATGTAGTACAAATGTTAAGTAGACTTAGAAAGGGCTATAGGC
CTGTTTTCTCCTCCCCCCCCGGTTATATCCAACAGATCCATATCCACAAGGACCTGGAAC
AGCCAGCCAGAGAAGGAATAGAAGAAGACGTTGGAGACAACGGTGGTTACAGATCTTGAC
CCTGGCCGATAGCATATATACATTTCCTGATCCACCTGCTAATTCGCCTGTTGACCAGAC
TATACAACAGCTGCAAGGACTTACTATCCAGGAGCTTCCTGACCCTCCAACCCATCCTCC
AGAATCTCAGAGACTGGCTGAGACTTAAAACAGCCTTCCTGCAATATGGGTGCGAGTGGA
TCCAAGAAGCATTCCAAGCCTTCGCGAGGACTGCGGGAAAGACTCTTGCGAGCGCAGGCA
GAAACTTGTGTGGGACAGTGGAAAGAATTGGGAGGGGAATACTCGCAATCCCAAGAAGGA
TCAGACAAGGGGCAGAGGTCGCCCTCCTGTGAGGGACAGCAATATCAACAAGGGGACTTC
ATGAATACTCCATGGAGAACCCCAGCAACAGAAAAAGGGAAAGACTTATACAGGCAACAA
AATATGGATGATGTAGATTCAGATGATGATGACCTAGTAGGAGTTTCTGTCACACCAAGG
GTACCACTAAGAACAATGACATATAGAATGGCAATAGACATGTCACATTTAATAAAAGAA
AAGGGGGGACTGGAAGGGATGTTTTACAGTGAAAGATTACATGGCCTTCAGATTATACCT
AGAGGAATTTGGACACAAGTCAGGCTTACCAGAGGAAGAGTGGAAGGCGAGACTGAAAGC
AAGGGGAATACCCTTTAGCTAAGAGACAGGAACAACTATACTTGGTCAGAACAGGAAGTA
GCTACTGAAAACAGTTGAGACTGCAGGGACTTTCCAGATGGGGCTGTAACCAGGGGAGGG
ACATGGGAGGAGCTGGTGGGGAACGCCCTCATATCTTCTGTATAAATGTACCCGCTTTTG
CATTGTACTTCAGTCGCTCTGCGGAGAGGCTGGCAGATTGAGCCCTGGGAGGTTCTCTCC
AGCACTAGCAGGTAGAGCCTGGGTGTTCCCTGCTGGACTCTCACCAGTGCTTGGCCGGCA
CTGGGCAGACGACTCCACGCTTGCTTGCTTAAAGACCTCTTAATAAAGCTGCCAGTTAGA
AGCAAGTTAAGTGTGTGTTCCCATCTCTTCTAGTCGCCGCCTGGTCATTCGGTGTTCATC
TGAATAACAAGACCCTGGTCTGTTAGGACCCTTCTTGCTTTGGGAAACCCGAGGCAGGAA
AATCCCTATCA
