# Supplementary material for: Prioritizing antiviral drugs against SARS-CoV-2 by integrating viral complete genome sequences and drug chemical structures
Source: Sci Rep. 2021 Mar 18;11:6248. doi: 10.1038/s41598-021-83737-5 (PMC7973547; doi:10.1038/s41598-021-83737-5)
Supplement: Supplementary file 1 — Supplementary Information 1. [file 41598_2021_83737_MOESM1_ESM.zip › dataset_VDA-RWR/dataset2/drug similarity matrix.xlsx]

## Sheet: Sheet1
1	0.107914	0.205128	0.207317	0.117117	0.21519	0.0592105	0.0510204	0.0612245	0.153846	0.0803571	0.0543478	0.09375	0.0569106	0.0708661	0.0631579	0.0694444	0.0652174	0.08	0.0825243	0.05	0.0313901	0.0588235	0.049505	0.0714286	0.0347826	0.130435	0.0555556	0.103896	0.0776699	0.117925	0.0516304	0.0947368	0.0748299	0.533333	0.0987654	0.125	0.0465116	0.0257353	0.048	0.0433071	0.0656934	0.0869565	0.0701754	0.302632	0.0419162	0.08125	0.0927835	0.0738636	0.0675676
0.107914	1	0.380531	0.10274	0.0628571	0.17037	0.0619048	0.0509554	0.0641026	0.0620155	0.0397727	0.0392157	0.0744681	0.0971429	0.0819672	0.0448718	0.0536585	0.0526316	0.0759494	0.0594796	0.0804598	0.0503597	0.0967742	0.0700637	0.0520231	0.0462428	0.0666667	0.0615385	0.05	0.116129	0.0491228	0.0369515	0.0573248	0.0731707	0.0694444	0.0714286	0.107527	0.0534759	0.0302115	0.122093	0.0514469	0.0612245	0.0657895	0.0603448	0.10274	0.0678733	0.0444444	0.0566038	0.0502092	0.0628019
0.205128	0.380531	1	0.174419	0.0956522	0.306667	0.0723684	0.0824742	0.0927835	0.115942	0.0512821	0.0645161	0.100775	0.0819672	0.0866142	0.0729167	0.0684932	0.0752688	0.111111	0.0663507	0.0940171	0.0545455	0.1	0.0909091	0.079646	0.0521739	0.1	0.0985915	0.0875	0.118812	0.0528634	0.0345745	0.104167	0.0958904	0.13253	0.0843373	0.123077	0.0703125	0.0369004	0.0901639	0.0429688	0.0571429	0.108696	0.166667	0.174419	0.0731707	0.0542169	0.102041	0.0611111	0.0666667
0.207317	0.10274	0.174419	1	0.10084	0.471429	0.0769231	0.0784314	0.0776699	0.15493	0.0491803	0.0833333	0.130769	0.0873016	0.1	0.0909091	0.0952381	0.0714286	0.127451	0.0648148	0.108333	0.0580357	0.0849057	0.0865385	0.0854701	0.0588235	0.096	0.0641026	0.121951	0.102804	0.0472103	0.0341207	0.0990099	0.0784314	0.151163	0.0755814	0.0863309	0.0676692	0.032491	0.078125	0.0542636	0.0774648	0.103093	0.0461538	0.472222	0.0710059	0.0526316	0.0970874	0.0425532	0.0855263
0.117117	0.0628571	0.0956522	0.10084	1	0.0847458	0.184049	0.205357	0.142857	0.07	0.0699301	0.194444	0.202797	0.132867	0.2	0.176991	0.169811	0.12069	0.12	0.133333	0.136691	0.13913	0.12	0.189655	0.288136	0.198413	0.2	0.0188679	0.0636364	0.125984	0.0717131	0.0716113	0.36	0.1875	0.0973451	0.173184	0.157895	0.151724	0.0950704	0.147887	0.0645161	0.148387	0.245283	0.0449438	0.110169	0.163842	0.0732984	0.28972	0.0728155	0.210191
0.21519	0.17037	0.306667	0.471429	0.0847458	1	0.0714286	0.07	0.0909091	0.161765	0.0416667	0.0744681	0.116279	0.0983607	0.102362	0.0824742	0.0821918	0.0736842	0.12	0.0607477	0.101695	0.0493274	0.108911	0.0891089	0.0689655	0.0512821	0.0806452	0.0958904	0.126582	0.127451	0.04329	0.0316623	0.0909091	0.08	0.156627	0.0769231	0.0962963	0.0692308	0.0290909	0.0887097	0.0507812	0.0714286	0.0947368	0.0483871	0.471429	0.0722892	0.0473373	0.0891089	0.0432432	0.08
0.0592105	0.0619048	0.0723684	0.0769231	0.184049	0.0714286	1	0.146667	0.130719	0.0827068	0.0857143	0.0993377	0.229412	0.170588	0.220238	0.0967742	0.238889	0.210145	0.127389	0.110266	0.133721	0.235537	0.10625	0.15894	0.196203	0.212903	0.143678	0.0661765	0.0547945	0.111111	0.0588235	0.0754717	0.138158	0.170103	0.0662252	0.228856	0.157609	0.243902	0.118971	0.149425	0.0636943	0.181319	0.119205	0.04	0.0769231	0.246154	0.0660793	0.129032	0.0617284	0.188482
0.0510204	0.0509554	0.0824742	0.0784314	0.205357	0.07	0.146667	1	0.277778	0.116883	0.0393701	0.227273	0.188976	0.137097	0.15748	0.178947	0.170213	0.238636	0.11215	0.0684932	0.151261	0.136792	0.20202	0.21875	0.224299	0.140351	0.146341	0.0481928	0.129412	0.207921	0.0333333	0.0391645	0.223404	0.165517	0.0618557	0.131737	0.131387	0.237288	0.111111	0.154472	0.0337079	0.0827586	0.180851	0.0746269	0.0679612	0.185897	0.0222222	0.206186	0.0362694	0.126667
0.0612245	0.0641026	0.0927835	0.0776699	0.142857	0.0909091	0.130719	0.277778	1	0.12987	0.064	0.0792079	0.206349	0.145161	0.129771	0.0560748	0.152778	0.25	0.111111	0.0633484	0.131148	0.105023	0.142857	0.168317	0.147826	0.119658	0.126984	0.0352941	0.127907	0.138889	0.0462185	0.0336788	0.115385	0.180556	0.0721649	0.12426	0.164179	0.195122	0.0898876	0.108527	0.0297398	0.0748299	0.108911	0.057971	0.0776699	0.184713	0.0277778	0.113208	0.046875	0.111111
0.153846	0.0620155	0.115942	0.15493	0.07	0.161765	0.0827068	0.116883	0.12987	1	0.04	0.0810811	0.118182	0.0660377	0.0818182	0.0769231	0.096	0.140845	0.0963855	0.03	0.09	0.0390244	0.0705882	0.0470588	0.0729167	0.0408163	0.118812	0.113208	0.214286	0.0804598	0.0328638	0.0164835	0.0875	0.0681818	0.190476	0.0522876	0.0762712	0.0925926	0.0314961	0.0458716	0.0205761	0.032	0.0921053	0.1	0.15493	0.0466667	0.0263158	0.0853659	0.0299401	0.0522388
0.0803571	0.0397727	0.0512821	0.0491803	0.0699301	0.0416667	0.0857143	0.0393701	0.064	0.04	1	0.008	0.0764331	0.0324675	0.0576923	0.015625	0.0578035	0.0409836	0.17094	0.12	0.0616438	0.0658436	0.0378788	0.0305344	0.0875912	0.0571429	0.104167	0.0714286	0.0363636	0.037037	0.171806	0.0833333	0.0230769	0.126506	0.1	0.125	0.108974	0.0512821	0.0301003	0.0457516	0.0613718	0.0869565	0.032	0.0714286	0.0666667	0.0913978	0.216867	0.0227273	0.224719	0.0809249
0.0543478	0.0392157	0.0645161	0.0833333	0.194444	0.0744681	0.0993377	0.227273	0.0792079	0.0810811	0.008	1	0.132812	0.115702	0.146341	0.394737	0.0890411	0.0842105	0.107843	0.0604651	0.10084	0.0779817	0.118812	0.132653	0.157407	0.137615	0.125	0.0125	0.0714286	0.126214	0.021097	0.037037	0.224719	0.0794702	0.0430108	0.0892857	0.0567376	0.129032	0.0676692	0.105691	0.0344828	0.118519	0.235294	0.03125	0.0721649	0.0783133	0.0113636	0.21978	0.0210526	0.116438
0.09375	0.0744681	0.100775	0.130769	0.202797	0.116279	0.229412	0.188976	0.206349	0.118182	0.0764331	0.132812	1	0.171053	0.251701	0.120301	0.320261	0.168	0.122302	0.101626	0.167785	0.203463	0.155556	0.175573	0.166667	0.143836	0.133758	0.0508475	0.127119	0.177778	0.0555556	0.0583942	0.134328	0.170455	0.09375	0.124378	0.116279	0.180645	0.10473	0.125786	0.0574324	0.134503	0.129771	0.0380952	0.122137	0.233333	0.0625	0.132353	0.0627803	0.271605
0.0569106	0.0971429	0.0819672	0.0873016	0.132867	0.0983607	0.170588	0.137097	0.145161	0.0660377	0.0324675	0.115702	0.171053	1	0.42623	0.0944882	0.163636	0.123967	0.106061	0.0875	0.138889	0.102881	0.196721	0.170732	0.120567	0.198473	0.105263	0.027027	0.0603448	0.192	0.0377358	0.0572139	0.145161	0.113636	0.0483871	0.15508	0.123457	0.161074	0.0931034	0.207143	0.0448276	0.164557	0.121951	0	0.0787402	0.145946	0.0292683	0.133858	0.0318182	0.225
0.0708661	0.0819672	0.0866142	0.1	0.2	0.102362	0.220238	0.15748	0.129771	0.0818182	0.0576923	0.146341	0.251701	0.42623	1	0.124031	0.207317	0.145161	0.117647	0.103306	0.14094	0.191304	0.19685	0.181102	0.15493	0.234848	0.0875	0.0434783	0.075	0.192308	0.0446097	0.0589681	0.15625	0.116022	0.0625	0.138462	0.112426	0.18543	0.0766667	0.166667	0.0474576	0.202532	0.125	0	0.0916031	0.184783	0.0483092	0.145038	0.0495495	0.37415
0.0631579	0.0448718	0.0729167	0.0909091	0.176991	0.0824742	0.0967742	0.178947	0.0560748	0.0769231	0.015625	0.394737	0.120301	0.0944882	0.124031	1	0.0794702	0.0594059	0.125	0.0545455	0.106557	0.0717489	0.0934579	0.105769	0.121739	0.113043	0.120968	0.0240964	0.0681818	0.100917	0.025	0.0339426	0.177083	0.0636943	0.0520833	0.0809249	0.0479452	0.107692	0.0588235	0.09375	0.0458015	0.0915493	0.197802	0.0294118	0.08	0.0701754	0.0167598	0.197917	0.0259067	0.113333
0.0694444	0.0536585	0.0684932	0.0952381	0.169811	0.0821918	0.238889	0.170213	0.152778	0.096	0.0578035	0.0890411	0.320261	0.163636	0.207317	0.0794702	1	0.19403	0.0967742	0.091954	0.139394	0.264069	0.148649	0.150685	0.181818	0.138365	0.109827	0.0298507	0.0888889	0.145695	0.0454545	0.063981	0.129252	0.170213	0.0694444	0.15942	0.119565	0.254777	0.175862	0.128655	0.0514469	0.11828	0.109589	0.025	0.0878378	0.262032	0.0444444	0.12	0.0502092	0.22905
0.0652174	0.0526316	0.0752688	0.0714286	0.12069	0.0736842	0.210145	0.238636	0.25	0.140845	0.0409836	0.0842105	0.168	0.123967	0.145161	0.0594059	0.19403	1	0.0961538	0.0601852	0.147826	0.129187	0.151515	0.142857	0.125	0.116071	0.105691	0.0789474	0.123457	0.147059	0.0340426	0.0342105	0.134021	0.15493	0.0769231	0.108434	0.136364	0.305556	0.0836502	0.122951	0.0226415	0.0629371	0.115789	0.046875	0.0714286	0.111111	0.0287356	0.131313	0.037234	0.100671
0.08	0.0759494	0.111111	0.127451	0.12	0.12	0.127389	0.11215	0.111111	0.0963855	0.17094	0.107843	0.122302	0.106061	0.117647	0.125	0.0967742	0.0961538	1	0.0963303	0.173554	0.0789474	0.0877193	0.0892857	0.105691	0.144068	0.149606	0.0952381	0.0860215	0.0854701	0.0811966	0.0577428	0.121495	0.12987	0.08	0.121387	0.103448	0.10219	0.0611511	0.122137	0.0725191	0.109589	0.16	0.1	0.105769	0.12426	0.0862069	0.12963	0.0846561	0.0875
0.0825243	0.0594796	0.0663507	0.0648148	0.133333	0.0607477	0.110266	0.0684932	0.0633484	0.03	0.12	0.0604651	0.101626	0.0875	0.103306	0.0545455	0.091954	0.0601852	0.0963303	1	0.0843882	0.114198	0.0669643	0.0675676	0.125561	0.106195	0.134783	0.0197044	0.0236967	0.0660793	0.202614	0.242206	0.087963	0.146825	0.0721154	0.161654	0.136364	0.0682731	0.0649351	0.0916667	0.131429	0.154167	0.0947867	0.026738	0.0747664	0.121324	0.19685	0.0821918	0.198502	0.124514
0.05	0.0804598	0.0940171	0.108333	0.136691	0.101695	0.133721	0.151261	0.131148	0.09	0.0616438	0.10084	0.167785	0.138889	0.14094	0.106557	0.139394	0.147826	0.173554	0.0843882	1	0.118644	0.245614	0.147541	0.124088	0.133333	0.163121	0.0679612	0.0818182	0.188525	0.0503876	0.0551378	0.140496	0.136095	0.05	0.109948	0.141026	0.141892	0.0868056	0.259542	0.0872727	0.125	0.165217	0.043956	0.0901639	0.149171	0.0507614	0.138211	0.0721154	0.109827
0.0313901	0.0503597	0.0545455	0.0580357	0.13913	0.0493274	0.235537	0.136792	0.105023	0.0390244	0.0658436	0.0779817	0.203463	0.102881	0.191304	0.0717489	0.264069	0.129187	0.0789474	0.114198	0.118644	1	0.12844	0.150943	0.172727	0.107759	0.0938776	0.0490196	0.0518868	0.126697	0.0744986	0.0780287	0.1	0.203252	0.036036	0.149091	0.1417	0.181818	0.191429	0.102459	0.0689655	0.100775	0.0818182	0.0205128	0.0440529	0.238095	0.0650685	0.0990991	0.0756579	0.193548
0.0588235	0.0967742	0.1	0.0849057	0.12	0.108911	0.10625	0.20202	0.142857	0.0705882	0.0378788	0.118812	0.155556	0.196721	0.19685	0.0934579	0.148649	0.151515	0.0877193	0.0669643	0.245614	0.12844	1	0.270833	0.133333	0.125	0.0977444	0.0574713	0.0860215	0.814286	0.0284553	0.0413437	0.111111	0.122581	0.0485437	0.102273	0.126761	0.161538	0.0649819	0.267241	0.056391	0.102041	0.0943396	0	0.0849057	0.111111	0.0441989	0.109091	0.0621762	0.137255
0.049505	0.0700637	0.0909091	0.0865385	0.189655	0.0891089	0.15894	0.21875	0.168317	0.0470588	0.0305344	0.132653	0.175573	0.170732	0.181102	0.105769	0.150685	0.142857	0.0892857	0.0675676	0.147541	0.150943	0.270833	1	0.218182	0.136752	0.125	0.0465116	0.0645161	0.262626	0.0244898	0.0388601	0.134615	0.162162	0.0392157	0.142857	0.153285	0.155039	0.0772059	0.188525	0.0410448	0.103448	0.106796	0	0.0761905	0.167702	0.0218579	0.121495	0.0357143	0.131579
0.0714286	0.0520231	0.079646	0.0854701	0.288136	0.0689655	0.196203	0.224299	0.147826	0.0729167	0.0875912	0.157407	0.166667	0.120567	0.15493	0.121739	0.181818	0.125	0.105691	0.125561	0.124088	0.172727	0.133333	0.218182	1	0.15748	0.179104	0.0196078	0.0660377	0.139344	0.0685484	0.0751295	0.178571	0.207792	0.0526316	0.177143	0.162162	0.181159	0.0964286	0.160584	0.0577617	0.115385	0.207547	0.0348837	0.0948276	0.202381	0.046875	0.165217	0.0689655	0.148148
0.0347826	0.0462428	0.0521739	0.0588235	0.198413	0.0512821	0.212903	0.140351	0.119658	0.0408163	0.0571429	0.137615	0.143836	0.198473	0.234848	0.113043	0.138365	0.116071	0.144068	0.106195	0.133333	0.107759	0.125	0.136752	0.15748	1	0.113475	0	0.037037	0.121951	0.0517928	0.0642674	0.190909	0.10119	0.0258621	0.178161	0.103226	0.132867	0.0812721	0.161765	0.0428571	0.20979	0.165138	0	0.05	0.142045	0.0471204	0.176991	0.0434783	0.217105
0.130435	0.0666667	0.1	0.096	0.2	0.0806452	0.143678	0.146341	0.126984	0.118812	0.104167	0.125	0.133758	0.105263	0.0875	0.120968	0.109827	0.105691	0.149606	0.134783	0.163121	0.0938776	0.0977444	0.125	0.179104	0.113475	1	0.0458716	0.0789474	0.0955882	0.104418	0.0841837	0.20339	0.152941	0.150442	0.167568	0.159236	0.108974	0.0968858	0.126667	0.0860215	0.115152	0.232143	0.076087	0.104839	0.12766	0.0989583	0.210084	0.107317	0.0888889
0.0555556	0.0615385	0.0985915	0.0641026	0.0188679	0.0958904	0.0661765	0.0481928	0.0352941	0.113208	0.0714286	0.0125	0.0508475	0.027027	0.0434783	0.0240964	0.0298507	0.0789474	0.0952381	0.0197044	0.0679612	0.0490196	0.0574713	0.0465116	0.0196078	0	0.0458716	1	0.078125	0.0674157	0.0231481	0.0108992	0.0232558	0.0597015	0.0857143	0.0384615	0.0578512	0.0530973	0.015444	0.036036	0.0246914	0.015625	0.0243902	0.125	0.0641026	0.0394737	0.0536913	0.0227273	0.054878	0.0142857
0.103896	0.05	0.0875	0.121951	0.0636364	0.126582	0.0547945	0.129412	0.127907	0.214286	0.0363636	0.0714286	0.127119	0.0603448	0.075	0.0681818	0.0888889	0.123457	0.0860215	0.0236967	0.0818182	0.0518868	0.0860215	0.0645161	0.0660377	0.037037	0.0789474	0.078125	1	0.0833333	0.0222222	0.0133333	0.0543478	0.070922	0.103896	0.0426829	0.0538462	0.113043	0.0381679	0.0420168	0.0197628	0.0296296	0.0568182	0.0588235	0.121951	0.0503145	0.0184049	0.0531915	0.0224719	0.0633803
0.0776699	0.116129	0.118812	0.102804	0.125984	0.127451	0.111111	0.207921	0.138889	0.0804598	0.037037	0.126214	0.177778	0.192	0.192308	0.100917	0.145695	0.147059	0.0854701	0.0660793	0.188525	0.126697	0.814286	0.262626	0.139344	0.121951	0.0955882	0.0674157	0.0833333	1	0.0322581	0.0410256	0.118182	0.120253	0.0673077	0.106742	0.124138	0.157895	0.0681004	0.229508	0.0597015	0.0927152	0.101852	0.0126582	0.102804	0.102857	0.0491803	0.116071	0.0558376	0.134615
0.117925	0.0491228	0.0528634	0.0472103	0.0717131	0.04329	0.0588235	0.0333333	0.0462185	0.0328638	0.171806	0.021097	0.0555556	0.0377358	0.0446097	0.025	0.0454545	0.0340426	0.0811966	0.202614	0.0503876	0.0744986	0.0284553	0.0244898	0.0685484	0.0517928	0.104418	0.0231481	0.0222222	0.0322581	1	0.278846	0.041841	0.0938628	0.117925	0.129371	0.0988593	0.0332103	0.0366748	0.0454545	0.0677083	0.0898876	0.0425532	0.0351759	0.0655022	0.0598007	0.204545	0.0458333	0.192857	0.0860215
0.0516304	0.0369515	0.0345745	0.0341207	0.0716113	0.0316623	0.0754717	0.0391645	0.0336788	0.0164835	0.0833333	0.037037	0.0583942	0.0572139	0.0589681	0.0339426	0.063981	0.0342105	0.0577428	0.242206	0.0551378	0.0780287	0.0413437	0.0388601	0.0751295	0.0642674	0.0841837	0.0108992	0.0133333	0.0410256	0.278846	1	0.0555556	0.0863309	0.0459459	0.128878	0.0866337	0.0513447	0.0551471	0.057072	0.106719	0.0942928	0.0561497	0.014245	0.0395778	0.0806452	0.175879	0.0552632	0.169082	0.0760095
0.0947368	0.0573248	0.104167	0.0990099	0.36	0.0909091	0.138158	0.223404	0.115385	0.0875	0.0230769	0.224719	0.134328	0.145161	0.15625	0.177083	0.129252	0.134021	0.121495	0.087963	0.140496	0.1	0.111111	0.134615	0.178571	0.190909	0.20339	0.0232558	0.0543478	0.118182	0.041841	0.0555556	1	0.111111	0.0721649	0.137725	0.106383	0.139535	0.102273	0.153226	0.045283	0.112676	0.365854	0.057971	0.0882353	0.107143	0.0335196	0.685714	0.0414508	0.133333
0.0748299	0.0731707	0.0958904	0.0784314	0.1875	0.08	0.170103	0.165517	0.180556	0.0681818	0.126506	0.0794702	0.170455	0.113636	0.116022	0.0636943	0.170213	0.15493	0.12987	0.146825	0.136095	0.203252	0.122581	0.162162	0.207792	0.10119	0.152941	0.0597015	0.070922	0.120253	0.0938628	0.0863309	0.111111	1	0.0821918	0.184466	0.206897	0.155172	0.105769	0.119318	0.0677419	0.139785	0.106667	0.0495868	0.107383	0.218274	0.111628	0.102564	0.138393	0.125628
0.533333	0.0694444	0.13253	0.151163	0.0973451	0.156627	0.0662252	0.0618557	0.0721649	0.190476	0.1	0.0430108	0.09375	0.0483871	0.0625	0.0520833	0.0694444	0.0769231	0.08	0.0721154	0.05	0.036036	0.0485437	0.0392157	0.0526316	0.0258621	0.150442	0.0857143	0.103896	0.0673077	0.117925	0.0459459	0.0721649	0.0821918	1	0.10559	0.116279	0.0546875	0.0295203	0.0314961	0.0351562	0.057971	0.0638298	0.109091	0.207317	0.0481928	0.0949367	0.0707071	0.0862069	0.0604027
0.0987654	0.0714286	0.0843373	0.0755814	0.173184	0.0769231	0.228856	0.131737	0.12426	0.0522876	0.125	0.0892857	0.124378	0.15508	0.138462	0.0809249	0.15942	0.108434	0.121387	0.161654	0.109948	0.149091	0.102273	0.142857	0.177143	0.178161	0.167568	0.0384615	0.0426829	0.106742	0.129371	0.128878	0.137725	0.184466	0.10559	1	0.216931	0.181818	0.112805	0.166667	0.070122	0.177665	0.107143	0.0425532	0.0818713	0.220657	0.135965	0.129412	0.131687	0.140187
0.125	0.107527	0.123077	0.0863309	0.157895	0.0962963	0.157609	0.131387	0.164179	0.0762712	0.108974	0.0567376	0.116279	0.123457	0.112426	0.0479452	0.119565	0.136364	0.103448	0.136364	0.141026	0.1417	0.126761	0.153285	0.162162	0.103226	0.159236	0.0578512	0.0538462	0.124138	0.0988593	0.0866337	0.106383	0.206897	0.116279	0.216931	1	0.133333	0.0816993	0.136646	0.0856164	0.11236	0.0935252	0.0660377	0.110294	0.177083	0.108374	0.0972222	0.110599	0.0994764
0.0465116	0.0534759	0.0703125	0.0676692	0.151724	0.0692308	0.243902	0.237288	0.195122	0.0925926	0.0512821	0.129032	0.180645	0.161074	0.18543	0.107692	0.254777	0.305556	0.10219	0.0682731	0.141892	0.181818	0.161538	0.155039	0.181159	0.132867	0.108974	0.0530973	0.113043	0.157895	0.0332103	0.0513447	0.139535	0.155172	0.0546875	0.181818	0.133333	1	0.166667	0.175676	0.033557	0.0862069	0.125984	0.04	0.0597015	0.172973	0.0236967	0.128788	0.0403587	0.148571
0.0257353	0.0302115	0.0369004	0.032491	0.0950704	0.0290909	0.118971	0.111111	0.0898876	0.0314961	0.0301003	0.0676692	0.10473	0.0931034	0.0766667	0.0588235	0.175862	0.0836502	0.0611511	0.0649351	0.0868056	0.191429	0.0649819	0.0772059	0.0964286	0.0812721	0.0968858	0.015444	0.0381679	0.0681004	0.0366748	0.0551471	0.102273	0.105769	0.0295203	0.112805	0.0816993	0.166667	1	0.0743243	0.058548	0.0571429	0.0954198	0.0290456	0.028777	0.13522	0.025641	0.101504	0.038674	0.0648148
0.048	0.122093	0.0901639	0.078125	0.147887	0.0887097	0.149425	0.154472	0.108527	0.0458716	0.0457516	0.105691	0.125786	0.207143	0.166667	0.09375	0.128655	0.122951	0.122137	0.0916667	0.259542	0.102459	0.267241	0.188525	0.160584	0.161765	0.126667	0.036036	0.0420168	0.229508	0.0454545	0.057072	0.153226	0.119318	0.0314961	0.166667	0.136646	0.175676	0.0743243	1	0.0704225	0.134969	0.168067	0.010101	0.0697674	0.145161	0.044335	0.141732	0.0604651	0.145349
0.0433071	0.0514469	0.0429688	0.0542636	0.0645161	0.0507812	0.0636943	0.0337079	0.0297398	0.0205761	0.0613718	0.0344828	0.0574324	0.0448276	0.0474576	0.0458015	0.0514469	0.0226415	0.0725191	0.131429	0.0872727	0.0689655	0.056391	0.0410448	0.0577617	0.0428571	0.0860215	0.0246914	0.0197628	0.0597015	0.0677083	0.106719	0.045283	0.0677419	0.0351562	0.070122	0.0856164	0.033557	0.058548	0.0704225	1	0.085034	0.0622568	0.012987	0.0583658	0.0676923	0.101911	0.0488722	0.113846	0.0541401
0.0656934	0.0612245	0.0571429	0.0774648	0.148387	0.0714286	0.181319	0.0827586	0.0748299	0.032	0.0869565	0.118519	0.134503	0.164557	0.202532	0.0915493	0.11828	0.0629371	0.109589	0.154167	0.125	0.100775	0.102041	0.103448	0.115385	0.20979	0.115152	0.015625	0.0296296	0.0927152	0.0898876	0.0942928	0.112676	0.139785	0.057971	0.177665	0.11236	0.0862069	0.0571429	0.134969	0.085034	1	0.124088	0	0.108696	0.145729	0.101942	0.103448	0.0945946	0.15847
0.0869565	0.0657895	0.108696	0.103093	0.245283	0.0947368	0.119205	0.180851	0.108911	0.0921053	0.032	0.235294	0.129771	0.121951	0.125	0.197802	0.109589	0.115789	0.16	0.0947867	0.165217	0.0818182	0.0943396	0.106796	0.207547	0.165138	0.232143	0.0243902	0.0568182	0.101852	0.0425532	0.0561497	0.365854	0.106667	0.0638298	0.107143	0.0935252	0.125984	0.0954198	0.168067	0.0622568	0.124088	1	0.078125	0.0918367	0.10303	0.0284091	0.357143	0.042328	0.106667
0.0701754	0.0603448	0.166667	0.0461538	0.0449438	0.0483871	0.04	0.0746269	0.057971	0.1	0.0714286	0.03125	0.0380952	0	0	0.0294118	0.025	0.046875	0.1	0.026738	0.043956	0.0205128	0	0	0.0348837	0	0.076087	0.125	0.0588235	0.0126582	0.0351759	0.014245	0.057971	0.0495868	0.109091	0.0425532	0.0660377	0.04	0.0290456	0.010101	0.012987	0	0.078125	1	0.0461538	0.028777	0.0518519	0.056338	0.0533333	0
0.302632	0.10274	0.174419	0.472222	0.110169	0.471429	0.0769231	0.0679612	0.0776699	0.15493	0.0666667	0.0721649	0.122137	0.0787402	0.0916031	0.08	0.0878378	0.0714286	0.105769	0.0747664	0.0901639	0.0440529	0.0849057	0.0761905	0.0948276	0.05	0.104839	0.0641026	0.121951	0.102804	0.0655022	0.0395778	0.0882353	0.107383	0.207317	0.0818713	0.110294	0.0597015	0.028777	0.0697674	0.0583658	0.108696	0.0918367	0.0461538	1	0.0710059	0.0650888	0.0865385	0.0594595	0.0855263
0.0419162	0.0678733	0.0731707	0.0710059	0.163842	0.0722892	0.246154	0.185897	0.184713	0.0466667	0.0913978	0.0783133	0.233333	0.145946	0.184783	0.0701754	0.262032	0.111111	0.12426	0.121324	0.149171	0.238095	0.111111	0.167702	0.202381	0.142045	0.12766	0.0394737	0.0503145	0.102857	0.0598007	0.0806452	0.107143	0.218274	0.0481928	0.220657	0.177083	0.172973	0.13522	0.145161	0.0676923	0.145729	0.10303	0.028777	0.0710059	1	0.0669456	0.0994152	0.0753968	0.19403
0.08125	0.0444444	0.0542169	0.0526316	0.0732984	0.0473373	0.0660793	0.0222222	0.0277778	0.0263158	0.216867	0.0113636	0.0625	0.0292683	0.0483092	0.0167598	0.0444444	0.0287356	0.0862069	0.19685	0.0507614	0.0650685	0.0441989	0.0218579	0.046875	0.0471204	0.0989583	0.0536913	0.0184049	0.0491803	0.204545	0.175879	0.0335196	0.111628	0.0949367	0.135965	0.108374	0.0236967	0.025641	0.044335	0.101911	0.101942	0.0284091	0.0518519	0.0650888	0.0669456	1	0.0331492	0.413613	0.0717489
0.0927835	0.0566038	0.102041	0.0970874	0.28972	0.0891089	0.129032	0.206186	0.113208	0.0853659	0.0227273	0.21978	0.132353	0.133858	0.145038	0.197917	0.12	0.131313	0.12963	0.0821918	0.138211	0.0990991	0.109091	0.121495	0.165217	0.176991	0.210084	0.0227273	0.0531915	0.116071	0.0458333	0.0552632	0.685714	0.102564	0.0707071	0.129412	0.0972222	0.128788	0.101504	0.141732	0.0488722	0.103448	0.357143	0.056338	0.0865385	0.0994152	0.0331492	1	0.0410256	0.131579
0.0738636	0.0502092	0.0611111	0.0425532	0.0728155	0.0432432	0.0617284	0.0362694	0.046875	0.0299401	0.224719	0.0210526	0.0627803	0.0318182	0.0495495	0.0259067	0.0502092	0.037234	0.0846561	0.198502	0.0721154	0.0756579	0.0621762	0.0357143	0.0689655	0.0434783	0.107317	0.054878	0.0224719	0.0558376	0.192857	0.169082	0.0414508	0.138393	0.0862069	0.131687	0.110599	0.0403587	0.038674	0.0604651	0.113846	0.0945946	0.042328	0.0533333	0.0594595	0.0753968	0.413613	0.0410256	1	0.0759494
0.0675676	0.0628019	0.0666667	0.0855263	0.210191	0.08	0.188482	0.126667	0.111111	0.0522388	0.0809249	0.116438	0.271605	0.225	0.37415	0.113333	0.22905	0.100671	0.0875	0.124514	0.109827	0.193548	0.137255	0.131579	0.148148	0.217105	0.0888889	0.0142857	0.0633803	0.134615	0.0860215	0.0760095	0.133333	0.125628	0.0604027	0.140187	0.0994764	0.148571	0.0648148	0.145349	0.0541401	0.15847	0.106667	0	0.0855263	0.19403	0.0717489	0.131579	0.0759494	1
0.113043	0.0795455	0.101695	0.0714286	0.111111	0.0819672	0.100559	0.0775194	0.0852713	0.0673077	0.180451	0.0472441	0.1	0.0709677	0.0886076	0.0458015	0.0795455	0.0894309	0.133858	0.171946	0.125	0.0769231	0.0909091	0.0757576	0.0985915	0.0839161	0.152778	0.0769231	0.0431034	0.0888889	0.142259	0.0987013	0.0687023	0.154762	0.113043	0.126316	0.139241	0.0754717	0.039604	0.10596	0.0905797	0.1375	0.0793651	0.0543478	0.115702	0.0994764	0.161111	0.0676692	0.165803	0.0777778
0.147368	0.147651	0.180851	0.247312	0.0681818	0.345238	0.0920245	0.0810811	0.12037	0.15	0.0697674	0.0458716	0.121429	0.130769	0.116788	0.0535714	0.103226	0.0952381	0.136364	0.0714286	0.134921	0.0692641	0.126126	0.0982143	0.0620155	0.0708661	0.0970149	0.107143	0.146067	0.122807	0.0539419	0.0439276	0.0614035	0.100629	0.123711	0.0773481	0.158273	0.0935252	0.0385965	0.121212	0.0681818	0.0866667	0.0833333	0.0540541	0.247312	0.116959	0.0674157	0.0603448	0.0729167	0.09375
0.0300752	0.0874317	0.0775194	0.0588235	0.111842	0.0763359	0.190751	0.138462	0.103704	0.0344828	0.0375	0.0923077	0.107784	0.215278	0.190789	0.0814815	0.124294	0.134921	0.108696	0.116667	0.147651	0.1	0.204724	0.198413	0.107383	0.19708	0.100629	0.0614035	0.031746	0.2	0.0522388	0.0773067	0.120301	0.121547	0.0223881	0.192513	0.138554	0.132075	0.0657895	0.222222	0.0726644	0.273333	0.0984848	0	0.0510949	0.134715	0.0686275	0.110294	0.0684932	0.115385
0.0413223	0.0444444	0.0578512	0.0813008	0.120567	0.0569106	0.12069	0.161017	0.15	0.09	0.0992908	0.0826446	0.144737	0.0933333	0.111111	0.0629921	0.153374	0.211009	0.136	0.0889831	0.134752	0.109244	0.11811	0.111111	0.132353	0.116788	0.123288	0.0377358	0.0818182	0.115385	0.0796813	0.0525	0.112903	0.170732	0.05	0.115789	0.133758	0.157534	0.083045	0.114865	0.0491228	0.104294	0.116667	0.043956	0.064	0.124324	0.078125	0.111111	0.0878049	0.0847458
0.0472441	0.114286	0.08	0.0687023	0.18705	0.0787402	0.154286	0.152	0.16	0.0642202	0.0657895	0.112903	0.152866	0.195804	0.187919	0.100775	0.147059	0.130081	0.146154	0.0819672	0.265152	0.133891	0.273504	0.214876	0.15	0.176471	0.14	0.0636364	0.0588235	0.225806	0.0451128	0.0541872	0.178862	0.137143	0.0555556	0.15873	0.149068	0.142857	0.0921502	0.34375	0.0662021	0.126506	0.128	0.030303	0.0606061	0.168478	0.0541872	0.166667	0.0697674	0.137143
0.0636364	0.0718563	0.0917431	0.0973451	0.18254	0.1	0.169811	0.292929	0.131579	0.0869565	0.035461	0.173077	0.18705	0.260163	0.257812	0.145455	0.226027	0.171429	0.117647	0.0735931	0.217742	0.143498	0.511364	0.271845	0.218487	0.16129	0.131387	0.0412371	0.0784314	0.462366	0.027451	0.0510204	0.194444	0.150943	0.0540541	0.146893	0.119205	0.25	0.105455	0.258065	0.0507246	0.117647	0.157407	0.0117647	0.0877193	0.143678	0.03125	0.18018	0.0490196	0.165605
0.11236	0.0733333	0.0978261	0.0816327	0.13913	0.0842105	0.174825	0.145833	0.15625	0.0933333	0.113043	0.0721649	0.122137	0.113821	0.117188	0.0588235	0.141844	0.153846	0.138614	0.0952381	0.117647	0.0772727	0.116505	0.13	0.133929	0.135135	0.141667	0.0641026	0.0574713	0.12381	0.104072	0.0534759	0.0990099	0.145833	0.125	0.201299	0.188976	0.145161	0.0592593	0.159664	0.0461538	0.141791	0.0918367	0.0625	0.115789	0.138365	0.0909091	0.0970874	0.0769231	0.1
0.285714	0.0733333	0.134831	0.177778	0.10084	0.183908	0.0700637	0.0679612	0.0776699	0.123288	0.0491803	0.0833333	0.0888889	0.104839	0.1	0.0909091	0.0662252	0.0714286	0.0648148	0.0747664	0.0725806	0.0304348	0.0849057	0.0660377	0.0762712	0.05	0.141667	0.0375	0.108434	0.102804	0.0748899	0.0478723	0.0882353	0.0784314	0.253165	0.0946746	0.0863309	0.0597015	0.032491	0.0534351	0.0461538	0.0928571	0.0918367	0.0461538	0.232558	0.0523256	0.0588235	0.0865385	0.0594595	0.0927152
0.0416667	0.0809249	0.0948276	0.056	0.145985	0.075	0.175758	0.0967742	0.122951	0.0285714	0.062069	0.0483871	0.138158	0.131944	0.14966	0.0387597	0.176101	0.10084	0.0681818	0.0987124	0.0965517	0.15859	0.155738	0.208696	0.167939	0.117647	0.0723684	0.0380952	0.0172414	0.152	0.042471	0.0606061	0.0787402	0.216561	0.0330579	0.153005	0.18	0.12	0.0684932	0.138889	0.0530035	0.104938	0.0555556	0	0.056	0.254545	0.0673575	0.0692308	0.0724638	0.116959
0.0877193	0.0813953	0.115044	0.0916667	0.130435	0.103448	0.128655	0.144068	0.225225	0.114583	0.0774648	0.0661157	0.170068	0.140845	0.112583	0.0555556	0.2	0.150442	0.102362	0.0714286	0.120567	0.12931	0.157025	0.159664	0.142857	0.0863309	0.109589	0.0693069	0.0934579	0.162602	0.0466926	0.0527638	0.105691	0.233766	0.0973451	0.147541	0.205479	0.192857	0.0950704	0.101351	0.0531915	0.0595238	0.0909091	0.0689655	0.0916667	0.163842	0.0732984	0.0952381	0.0940594	0.091954
0.059322	0.0564972	0.0762712	0.0819672	0.207692	0.075	0.25974	0.182609	0.17094	0.125	0.0405405	0.12069	0.168919	0.156028	0.165517	0.116667	0.246667	0.190909	0.119048	0.0711297	0.21374	0.195455	0.137097	0.188034	0.243902	0.160305	0.13986	0.0686275	0.0825688	0.142857	0.0305344	0.0552764	0.191304	0.164634	0.059322	0.19209	0.149351	0.235294	0.142857	0.146853	0.045614	0.0848485	0.176991	0.0561798	0.0731707	0.203488	0.03	0.188034	0.0373832	0.116959
0.0576923	0.0460829	0.056962	0.075	0.186747	0.0628931	0.271739	0.181208	0.134615	0.0724638	0.0718232	0.103896	0.224138	0.140449	0.229412	0.101266	0.282486	0.17931	0.0838323	0.112782	0.150289	0.246914	0.117284	0.125786	0.169697	0.156627	0.103261	0.041958	0.0675676	0.115152	0.0689655	0.0747664	0.149351	0.178571	0.0645161	0.135747	0.124352	0.188571	0.121019	0.120879	0.0595611	0.146597	0.130719	0.0229008	0.075	0.1875	0.0649351	0.140127	0.0737705	0.290503
0.0384615	0.0625	0.0891089	0.0550459	0.129032	0.0769231	0.246479	0.133333	0.165049	0.0581395	0.0300752	0.0660377	0.106383	0.140625	0.125926	0.0540541	0.148649	0.310345	0.0598291	0.0575221	0.109375	0.177033	0.158879	0.207921	0.182609	0.106557	0.0735294	0.0697674	0.0412371	0.154545	0.0242915	0.0413437	0.100917	0.183673	0.0285714	0.190184	0.19403	0.279661	0.0805861	0.15748	0.0255474	0.0728477	0.0740741	0	0.0550459	0.202532	0.0271739	0.0892857	0.0301508	0.101266
0.075	0.0730337	0.110169	0.105691	0.175182	0.0991736	0.207317	0.166667	0.155738	0.0980392	0.0675676	0.0983607	0.149351	0.143836	0.138158	0.0866142	0.179012	0.153846	0.150794	0.092437	0.164286	0.16087	0.150794	0.211864	0.198473	0.122302	0.143836	0.0865385	0.0608696	0.15625	0.0458015	0.0626566	0.165289	0.203704	0.0840336	0.194444	0.198675	0.170068	0.108772	0.142857	0.0747331	0.0892857	0.132231	0.0769231	0.088	0.185393	0.0824742	0.153226	0.0917874	0.0955056
0.115044	0.0867052	0.113043	0.0725806	0.112676	0.092437	0.0955056	0.0787402	0.0866142	0.0686275	0.183206	0.048	0.101266	0.0718954	0.0897436	0.0465116	0.0804598	0.0819672	0.136	0.178899	0.126761	0.077551	0.109375	0.0769231	0.1	0.0851064	0.15493	0.0784314	0.0438596	0.10687	0.138655	0.104987	0.0697674	0.142857	0.115044	0.13369	0.163399	0.0696203	0.0398671	0.107383	0.0952381	0.132075	0.0806452	0.0555556	0.117647	0.106383	0.169492	0.0687023	0.179894	0.0786517
0.0149254	0.015625	0.0144928	0.0135135	0.010101	0.0140845	0.0223881	0.025974	0.0526316	0.0625	0.0430108	0	0.0357143	0.0291262	0.0181818	0	0.031746	0.0422535	0.05	0.0101523	0.0515464	0.019802	0.05	0.0649351	0	0.0215054	0.0816327	0.04	0.196078	0.0481928	0.0142857	0.00554017	0	0.0387597	0.0461538	0.0198675	0.0344828	0.0373832	0.02	0.0288462	0.0083682	0.0166667	0.0133333	0.0277778	0.0135135	0.0273973	0.0205479	0	0.0248447	0.0151515
0.0991736	0.0655738	0.097561	0.102362	0.18705	0.0787402	0.122222	0.142857	0.10687	0.115385	0.102041	0.112903	0.124224	0.0822785	0.0925926	0.126984	0.107955	0.0944882	0.164062	0.133047	0.159722	0.097166	0.0875912	0.105263	0.183824	0.118881	0.540541	0.0446429	0.0769231	0.0857143	0.0988142	0.0753769	0.198347	0.150289	0.117647	0.146597	0.141975	0.1	0.0847458	0.131579	0.0851064	0.11976	0.226087	0.0736842	0.12	0.119792	0.0974359	0.204918	0.105769	0.0934066
0.0793651	0.106145	0.121951	0.108527	0.166667	0.111111	0.108108	0.185484	0.0962963	0.0625	0.03125	0.128	0.135802	0.115385	0.111111	0.132812	0.118644	0.109375	0.125926	0.0766129	0.156463	0.113821	0.134328	0.119403	0.171429	0.101351	0.191781	0.0434783	0.0487805	0.165414	0.0446097	0.0512195	0.213115	0.122222	0.0625	0.11	0.0994152	0.125786	0.109966	0.174497	0.0729167	0.0795455	0.263158	0.05	0.1	0.10101	0.0382775	0.219512	0.0495495	0.0978261
0.0722222	0.0714286	0.0833333	0.0928962	0.142132	0.0944444	0.278049	0.102703	0.0789474	0.060241	0.0673077	0.076087	0.187192	0.132353	0.185	0.0687831	0.231884	0.105556	0.0942408	0.117241	0.135	0.244361	0.117647	0.125	0.157068	0.122449	0.0947867	0.0473373	0.0391061	0.121693	0.0595611	0.0892857	0.11413	0.146018	0.0604396	0.172269	0.139535	0.168317	0.107872	0.154229	0.0828402	0.127854	0.0923913	0.0125	0.0869565	0.20614	0.083004	0.106952	0.0902256	0.177273
0.0504202	0.1	0.104348	0.0819672	0.145985	0.102564	0.175758	0.214286	0.122951	0.0588235	0.0405405	0.140351	0.168919	0.216418	0.224638	0.116667	0.147239	0.13913	0.128	0.0940171	0.251969	0.138528	0.58427	0.263636	0.159091	0.178295	0.108844	0.0480769	0.0825688	0.484536	0.0344828	0.0579345	0.141667	0.130178	0.0330579	0.172222	0.141935	0.191489	0.0833333	0.333333	0.0681004	0.147436	0.117647	0	0.0731707	0.143646	0.0564103	0.130081	0.062201	0.164634
0.0952381	0.0662651	0.0934579	0.0990991	0.185484	0.101852	0.187097	0.125	0.133929	0.0769231	0.0827068	0.0909091	0.156028	0.141791	0.195489	0.0689655	0.156863	0.130841	0.0916667	0.113122	0.0875912	0.0905172	0.201835	0.131579	0.162602	0.163934	0.100719	0.0206186	0.0485437	0.207207	0.0612245	0.0594315	0.114035	0.183007	0.0849057	0.155172	0.136054	0.153285	0.0559441	0.124088	0.0510949	0.173611	0.0982143	0.0120482	0.12963	0.138728	0.0769231	0.112069	0.0761421	0.167742
0.0583942	0.0670103	0.0888889	0.0935252	0.187919	0.0875912	0.229885	0.164179	0.121429	0.0756303	0.0674847	0.12782	0.213836	0.14375	0.211538	0.124088	0.269939	0.118519	0.118056	0.112903	0.132911	0.230435	0.118056	0.160584	0.201389	0.154362	0.12963	0.0487805	0.0534351	0.123288	0.0545455	0.0679612	0.198473	0.178771	0.0661765	0.184615	0.119318	0.205128	0.136986	0.179487	0.049505	0.130682	0.150376	0.0458716	0.0857143	0.240437	0.0610329	0.186567	0.0614035	0.212644
0.147887	0.130653	0.137931	0.111111	0.147059	0.128378	0.16	0.12987	0.15894	0.0895522	0.0971429	0.0632911	0.134409	0.168605	0.137363	0.0552147	0.142132	0.134228	0.111801	0.122137	0.132184	0.140152	0.169935	0.164474	0.150602	0.0982659	0.148571	0.0652174	0.0909091	0.159236	0.0883392	0.087886	0.100629	0.21164	0.147887	0.208738	0.414474	0.144444	0.0835913	0.154286	0.0700637	0.107143	0.0822785	0.0645161	0.125828	0.177885	0.0990991	0.0925926	0.12069	0.122549
0.1	0.0960452	0.12605	0.139344	0.205882	0.114754	0.148571	0.162602	0.107692	0.0849057	0.0805369	0.141667	0.168831	0.148649	0.173333	0.155738	0.141176	0.112903	0.203252	0.114407	0.177305	0.115702	0.165354	0.168	0.15942	0.186567	0.214286	0.0357143	0.059322	0.161538	0.0736434	0.0728643	0.210084	0.137931	0.0731707	0.135417	0.128834	0.121795	0.0887372	0.163265	0.0892857	0.148148	0.217391	0.0412371	0.120968	0.132275	0.0757576	0.216667	0.0853081	0.157895
0.078125	0.0695187	0.0852713	0.115385	0.180556	0.100775	0.203488	0.137405	0.145038	0.0707965	0.056962	0.0916031	0.273973	0.197279	0.28169	0.0808824	0.226994	0.133858	0.1	0.0934959	0.116883	0.179487	0.149254	0.178295	0.169014	0.153846	0.0864198	0.0166667	0.0737705	0.145985	0.0404412	0.0586797	0.12782	0.172414	0.0615385	0.148718	0.137725	0.167742	0.0869565	0.149351	0.0401338	0.129412	0.114504	0	0.0984848	0.202186	0.0428571	0.117647	0.0444444	0.221557
0.0588235	0.0804598	0.103448	0.0901639	0.215385	0.101695	0.167665	0.17094	0.169492	0.09	0.0689655	0.149123	0.175676	0.163121	0.156463	0.134454	0.160494	0.128205	0.173554	0.093617	0.203008	0.168142	0.163934	0.25	0.175573	0.150376	0.179856	0.0679612	0.0625	0.16	0.0503876	0.0577889	0.179487	0.230769	0.0677966	0.177778	0.186667	0.141892	0.0905923	0.195652	0.0716846	0.139241	0.145299	0.043956	0.0813008	0.202312	0.0615385	0.176471	0.0669856	0.136095
0.10303	0.0517241	0.0514286	0.05	0.0862944	0.0449438	0.0635593	0.0157895	0.0210526	0.0185185	0.153005	0.0163043	0.0502283	0.0377358	0.0560748	0.0213904	0.0472103	0.0217391	0.0702703	0.199234	0.0485437	0.0457516	0.0366492	0.0425532	0.05	0.0555556	0.134021	0.0184049	0.0115607	0.0360825	0.248092	0.198492	0.0430108	0.0829694	0.0963855	0.135593	0.103774	0.0180995	0.025	0.0574163	0.112853	0.113208	0.0382514	0.0272109	0.0677966	0.060241	0.228972	0.0481283	0.197425	0.0643777
0.0654206	0.0538922	0.0740741	0.0431034	0.186992	0.0535714	0.165605	0.106195	0.135135	0.0319149	0.0833333	0.0530973	0.109589	0.101449	0.120567	0.0336134	0.157895	0.111111	0.04	0.103604	0.0571429	0.130045	0.101695	0.174312	0.224138	0.119048	0.0857143	0.0103093	0.0190476	0.0991736	0.0702479	0.0678851	0.0862069	0.232877	0.0555556	0.169591	0.177305	0.129496	0.0673759	0.100719	0.0361011	0.112583	0.0608696	0	0.0803571	0.281046	0.0714286	0.0756303	0.071066	0.132075
0.0480769	0.06875	0.0882353	0.0943396	0.205128	0.0865385	0.171053	0.212121	0.152381	0.0454545	0.0454545	0.128713	0.180451	0.166667	0.195312	0.102804	0.163265	0.138614	0.0964912	0.0762332	0.144	0.165094	0.262626	0.662162	0.234234	0.172414	0.122137	0.0449438	0.0625	0.254902	0.0325203	0.0439276	0.130841	0.174497	0.0380952	0.147059	0.15	0.151515	0.0763636	0.184	0.0444444	0.147887	0.103774	0	0.0841121	0.179012	0.0326087	0.118182	0.0456853	0.143791
0.066313	0.0892019	0.0439276	0.0380711	0.0959596	0.0410256	0.0953488	0.0839895	0.0561224	0.0239362	0.0694789	0.065445	0.0739857	0.0705596	0.0799031	0.0647668	0.0917647	0.0488432	0.0745501	0.1174	0.09	0.120332	0.0773196	0.0833333	0.0941476	0.0806045	0.113924	0.0265957	0.0286458	0.0822622	0.144351	0.1152	0.101064	0.0934579	0.066313	0.140187	0.0992736	0.101485	0.168651	0.0942928	0.127451	0.0805687	0.0933333	0.0220386	0.0460358	0.110092	0.0853933	0.100529	0.0919037	0.0833333
0.160494	0.130435	0.21519	0.202381	0.105263	0.272727	0.0939597	0.0824742	0.104167	0.115942	0.0603448	0.076087	0.126984	0.0909091	0.0866142	0.0842105	0.0985915	0.0869565	0.134021	0.076555	0.103448	0.0691244	0.122449	0.102041	0.0892857	0.0614035	0.109244	0.0684932	0.0740741	0.141414	0.0528634	0.040107	0.0927835	0.118881	0.13253	0.0909091	0.106061	0.0787402	0.0407407	0.0901639	0.0809717	0.0724638	0.133333	0.0677966	0.202381	0.0864198	0.0542169	0.0909091	0.0611111	0.0884354
0.0438596	0.0462428	0.0707965	0.0677966	0.126866	0.0695652	0.18239	0.214953	0.169643	0.0967742	0.034965	0.107143	0.128378	0.145985	0.13986	0.0847458	0.239726	0.213592	0.0887097	0.059322	0.116788	0.142222	0.115702	0.146552	0.166667	0.149606	0.113475	0.0510204	0.154639	0.112903	0.0272374	0.0454545	0.149123	0.128049	0.0625	0.171429	0.125	0.306452	0.141791	0.161765	0.0245614	0.08125	0.114035	0.0352941	0.0588235	0.168605	0.0204082	0.136752	0.0285714	0.107784
0.0712329	0.0486111	0.048	0.0446194	0.101562	0.0449735	0.100478	0.0923913	0.0549738	0.030303	0.0852713	0.0790191	0.0786241	0.0725	0.0794045	0.0723861	0.107579	0.0502646	0.0738786	0.137255	0.0814249	0.152505	0.0710526	0.0686016	0.111406	0.0829016	0.120104	0.0302198	0.0378378	0.0732984	0.191111	0.164686	0.107143	0.0985577	0.0741758	0.149398	0.115869	0.104326	0.177189	0.080402	0.137097	0.0853659	0.10221	0.0227273	0.0501319	0.115566	0.113208	0.106557	0.116705	0.0855107
0.0325203	0.0677966	0.075	0.0551181	0.119718	0.0737705	0.166667	0.121951	0.158333	0.047619	0.0540541	0.0645161	0.107595	0.153846	0.125	0.0542636	0.211538	0.127119	0.1	0.0617284	0.133803	0.183036	0.172131	0.27027	0.165414	0.107914	0.114865	0.0373832	0.0526316	0.15873	0.0342205	0.0497512	0.0944882	0.184049	0.0325203	0.20339	0.169935	0.197183	0.141818	0.22963	0.0380623	0.0903614	0.0714286	0.0105263	0.0551181	0.27439	0.04	0.0846154	0.0516432	0.109195
0.0673575	0.0723982	0.0454545	0.0422886	0.0935961	0.0452261	0.0931818	0.0818414	0.0573566	0.025974	0.0677966	0.0664962	0.0722611	0.0714286	0.0780142	0.0631313	0.0896552	0.047619	0.0753769	0.112705	0.0746988	0.11336	0.07	0.0623441	0.0918114	0.0786241	0.105651	0.0285714	0.0305344	0.074813	0.158004	0.125796	0.0956072	0.0863636	0.0673575	0.136986	0.0969267	0.09375	0.158607	0.0841346	0.12069	0.0737327	0.0909091	0.0214477	0.0527638	0.107623	0.0787746	0.0951157	0.0852878	0.081448
0.0736544	0.130769	0.0642458	0.0460705	0.101877	0.0464481	0.100737	0.0893855	0.0567568	0.031339	0.0793651	0.0756303	0.0782828	0.0719794	0.0818414	0.0747922	0.0888889	0.0519126	0.0851648	0.128319	0.0897098	0.109442	0.0762943	0.0679348	0.1	0.0826667	0.123989	0.03125	0.0362117	0.0815217	0.159292	0.138514	0.0952381	0.0987654	0.0767045	0.148148	0.122396	0.104712	0.150407	0.0971129	0.145228	0.085213	0.0932203	0.0357143	0.0517711	0.110843	0.105769	0.0977654	0.109557	0.0853659
0.0549451	0.0533333	0.0769231	0.0510204	0.0940171	0.0526316	0.195652	0.175824	0.173913	0.112676	0.059322	0.0744681	0.116279	0.0983607	0.102362	0.05	0.128571	0.478261	0.0980392	0.0412844	0.111111	0.103774	0.108911	0.111111	0.107143	0.0789474	0.0983607	0.111111	0.0853659	0.116505	0.0387931	0.0235602	0.102041	0.125	0.0666667	0.0898204	0.121212	0.263636	0.0760456	0.097561	0.0189394	0.048951	0.0947368	0.0833333	0.0510204	0.0920245	0.0350877	0.1	0.048913	0.0657895
0.031746	0.0666667	0.0731707	0.0538462	0.125	0.072	0.163743	0.128	0.154472	0.0462963	0.0529801	0.0714286	0.1125	0.158621	0.12987	0.0610687	0.207547	0.123967	0.0977444	0.0566802	0.123288	0.191111	0.168	0.274336	0.17037	0.105634	0.105263	0.0363636	0.0603448	0.164062	0.0299625	0.044226	0.0923077	0.173653	0.031746	0.19337	0.159236	0.201389	0.140288	0.215827	0.0341297	0.0760234	0.0697674	0.0102041	0.0538462	0.261905	0.0292683	0.0827068	0.0412844	0.113636
0.213333	0.141791	0.223684	0.342466	0.0789474	0.461538	0.0738255	0.0736842	0.0957447	0.174603	0.0434783	0.0666667	0.130081	0.112069	0.115702	0.0752688	0.0851064	0.0777778	0.114583	0.0521327	0.106195	0.0456621	0.103093	0.09375	0.0720721	0.0535714	0.075	0.0869565	0.135135	0.134021	0.0396476	0.0265957	0.0842105	0.0680272	0.151899	0.0598802	0.0916031	0.072	0.0258303	0.101695	0.047619	0.0740741	0.0879121	0.0344828	0.342466	0.0745342	0.0361446	0.0824742	0.032967	0.0902778
0.100917	0.0898204	0.119266	0.133929	0.256198	0.107143	0.18125	0.169643	0.168142	0.0842105	0.0642857	0.136364	0.183099	0.161765	0.188406	0.131579	0.166667	0.135135	0.162393	0.115556	0.157895	0.136564	0.142857	0.185841	0.22314	0.214876	0.17037	0.029703	0.0660377	0.14876	0.064257	0.0723514	0.211009	0.148148	0.0714286	0.163842	0.170068	0.147887	0.0886525	0.160584	0.0732601	0.137255	0.196262	0.0348837	0.114035	0.16092	0.0578947	0.196429	0.0689655	0.169811
0.0983607	0.0436508	0.0518135	0.0452261	0.0787037	0.0406091	0.0671937	0.0392157	0.0597015	0.039548	0.161616	0.0248756	0.0550847	0.0301724	0.0470085	0.0243902	0.0478088	0.040201	0.085	0.173145	0.0538117	0.0796178	0.028436	0.0238095	0.0700935	0.0555556	0.116822	0.0277778	0.0319149	0.0280374	0.300752	0.153488	0.0492611	0.107884	0.0983607	0.121094	0.109649	0.0472103	0.0572207	0.0480349	0.0747126	0.0851064	0.0502513	0.0493827	0.0558376	0.0760456	0.2	0.0539216	0.201613	0.0809717
0.114865	0.0758294	0.0915033	0.0886076	0.193939	0.0764331	0.158416	0.181208	0.164474	0.080292	0.134503	0.118421	0.157609	0.140449	0.13587	0.122581	0.158163	0.147651	0.198675	0.160784	0.177515	0.134831	0.124224	0.111801	0.142012	0.163636	0.230303	0.041958	0.0821918	0.121951	0.131387	0.103118	0.187919	0.178571	0.122449	0.21256	0.185792	0.155556	0.135484	0.146067	0.0868167	0.146597	0.176871	0.0551181	0.0886076	0.159624	0.113122	0.201342	0.119658	0.137931
0.0510204	0.0645161	0.09375	0.0679612	0.153846	0.0808081	0.154362	0.14	0.173469	0.0487805	0.03125	0.08	0.126866	0.137097	0.113636	0.0666667	0.145833	0.147368	0.0720721	0.078341	0.113821	0.12093	0.19	0.5	0.18018	0.12069	0.128	0.0235294	0.0434783	0.173077	0.0290456	0.0473684	0.116505	0.207143	0.040404	0.159509	0.192308	0.131783	0.0740741	0.154472	0.0415094	0.0902778	0.0882353	0	0.0679612	0.193548	0.0337079	0.103774	0.0416667	0.0903226
0.111111	0.10303	0.140187	0.175926	0.151515	0.203883	0.125	0.12931	0.168142	0.0957447	0.041958	0.0869565	0.2	0.179104	0.163121	0.075	0.174194	0.125	0.0967742	0.0818966	0.132353	0.131579	0.214286	0.207207	0.138462	0.113636	0.104895	0.0505051	0.0865385	0.219298	0.0351562	0.0559796	0.118644	0.184713	0.0909091	0.150838	0.194444	0.124138	0.0696864	0.143885	0.0654545	0.101266	0.0940171	0.0113636	0.165138	0.147727	0.0634921	0.107438	0.0742574	0.127273
0.0763889	0.0904523	0.0902778	0.0945946	0.133333	0.0890411	0.166667	0.0993377	0.0986842	0.0615385	0.157233	0.0810811	0.134078	0.122093	0.156977	0.0789474	0.112821	0.0878378	0.163265	0.148594	0.125	0.126923	0.103226	0.104575	0.10241	0.238095	0.122093	0.0775194	0.0571429	0.101266	0.115242	0.0843373	0.0915033	0.181818	0.0839161	0.169903	0.131148	0.106145	0.0621118	0.121387	0.0649351	0.215116	0.101351	0.0508475	0.0945946	0.156098	0.118483	0.0903226	0.130045	0.175532
0.0657895	0.075188	0.121622	0.060241	0.153061	0.0759494	0.136364	0.179487	0.47619	0.122807	0.1	0.0886076	0.121739	0.11215	0.0964912	0.0588235	0.1	0.175676	0.141176	0.0547264	0.116505	0.0841584	0.102273	0.158537	0.159574	0.113402	0.133333	0.0833333	0.0882353	0.111111	0.0560748	0.030137	0.120482	0.176	0.08	0.128378	0.166667	0.148148	0.072	0.100917	0.0241935	0.0714286	0.126582	0.136364	0.060241	0.13986	0.0451613	0.117647	0.0658683	0.0808824
0.171717	0.0787879	0.0925926	0.0884956	0.0724638	0.100917	0.0818713	0.0583333	0.142857	0.0879121	0.141732	0.0254237	0.0789474	0.0694444	0.0666667	0.0330579	0.0722892	0.0892857	0.128205	0.102679	0.102941	0.0627615	0.0645161	0.0569106	0.0666667	0.0592593	0.124088	0.0416667	0.0686275	0.0546875	0.120172	0.0565553	0.0491803	0.10303	0.171717	0.103825	0.226277	0.0816327	0.0557491	0.0763889	0.0703704	0.103896	0.0689655	0.0493827	0.118182	0.11236	0.0765027	0.0483871	0.0867347	0.0643275
0.121622	0.0661765	0.103896	0.153846	0.0952381	0.16	0.0857143	0.0804598	0.117647	0.118644	0.046729	0.060241	0.10084	0.0803571	0.0762712	0.0574713	0.0984848	0.0987654	0.11236	0.0646766	0.103774	0.0574163	0.11236	0.0898876	0.0882353	0.0679612	0.110092	0.0151515	0.0857143	0.0967742	0.0410959	0.0327869	0.0795455	0.0797101	0.0921053	0.05625	0.097561	0.0862069	0.0344828	0.0892857	0.0711297	0.0703125	0.123457	0.04	0.153846	0.0784314	0.025	0.0777778	0.0344828	0.0797101
0.05	0.0742857	0.0940171	0.0725806	0.0972222	0.0833333	0.160714	0.17094	0.2	0.09	0.0839161	0.0650407	0.12987	0.146853	0.133333	0.0546875	0.236842	0.211009	0.109375	0.0753138	0.134752	0.142857	0.145161	0.186441	0.149254	0.116788	0.146853	0.0576923	0.133333	0.141732	0.046332	0.0472637	0.104	0.163636	0.0677966	0.15847	0.163399	0.270677	0.138182	0.178571	0.0381944	0.0843373	0.0894309	0.043956	0.0725806	0.188571	0.040201	0.09375	0.056872	0.103448
0.382353	0.164179	0.297297	0.174419	0.125	0.166667	0.0866667	0.0714286	0.0707071	0.132353	0.0789474	0.0645161	0.0923077	0.056	0.078125	0.0729167	0.0684932	0.111111	0.0784314	0.076555	0.0756303	0.0545455	0.0679612	0.0693069	0.0892857	0.0521739	0.128205	0.0833333	0.0875	0.0865385	0.0863636	0.0428954	0.104167	0.0884354	0.253333	0.111111	0.216667	0.0703125	0.029304	0.064	0.0389105	0.0647482	0.0851064	0.05	0.231707	0.0538922	0.0736196	0.102041	0.0730337	0.0666667
0.233645	0.0659341	0.107438	0.0944882	0.251908	0.0967742	0.155172	0.181818	0.0992366	0.0648148	0.0878378	0.151261	0.125	0.133333	0.135484	0.137097	0.134503	0.121951	0.112782	0.123932	0.121622	0.106557	0.104478	0.140625	0.19403	0.160584	0.214286	0.0265487	0.0416667	0.118519	0.154167	0.0976864	0.309091	0.137931	0.211009	0.238636	0.164557	0.151316	0.1	0.171233	0.0590278	0.120482	0.206897	0.0412371	0.120968	0.126316	0.0867347	0.327273	0.0801887	0.144509
0.0681818	0.0683761	0.0795455	0.0893855	0.157895	0.0909091	0.253659	0.150289	0.0810811	0.0426829	0.0742574	0.115607	0.204082	0.135678	0.189744	0.0944444	0.237624	0.0960452	0.0909091	0.115385	0.11	0.253846	0.152542	0.16092	0.180328	0.131579	0.0917874	0.0299401	0.0523256	0.15	0.0571429	0.0853933	0.111111	0.128889	0.0561798	0.17094	0.126761	0.178571	0.106195	0.158163	0.0744048	0.125581	0.0888889	0.00641026	0.0833333	0.210762	0.076	0.103825	0.0836502	0.198113
0.151515	0.0352941	0.0545455	0.0431034	0.0735294	0.0442478	0.0517241	0.0416667	0.0588235	0.0543478	0.153226	0.017094	0.0451613	0.0201342	0.0326797	0.0165289	0.0352941	0.0526316	0.092437	0.0986547	0.034965	0.0285714	0.015625	0.00787402	0.0364964	0.0291971	0.134328	0.0652174	0.0808081	0.0230769	0.182648	0.087766	0.05	0.0778443	0.175258	0.111111	0.0849673	0.0466667	0.0415225	0.02	0.0551471	0.05	0.042735	0.0921053	0.0803571	0.0425532	0.153846	0.0578512	0.134409	0.0344828
0.025	0.0140845	0.0120482	0.0348837	0.0458716	0.0117647	0.0486111	0	0.0107527	0.015625	0.0990099	0	0.0483871	0.0169492	0.0413223	0	0.0434783	0.0114943	0.0315789	0.0492611	0.0175439	0.0526316	0.0208333	0.0212766	0.047619	0.0480769	0.0434783	0.0153846	0.0135135	0.020202	0.0657277	0.0385675	0	0.0647482	0.025	0.037037	0.0387597	0.00806452	0.00749064	0.0168067	0.0159363	0.0708661	0.011236	0	0.0348837	0.044586	0.0939597	0	0.0783133	0.0571429
0.036036	0.0473373	0.0636364	0.0892857	0.195122	0.0818182	0.187097	0.145455	0.165138	0.0537634	0.0285714	0.132075	0.164286	0.186047	0.169118	0.117117	0.156863	0.130841	0.12931	0.0884956	0.211382	0.109649	0.13913	0.194444	0.172131	0.213675	0.133333	0	0.0485437	0.12605	0.031746	0.056701	0.175926	0.13125	0.0267857	0.16185	0.151724	0.153285	0.0981818	0.157895	0.0549451	0.141892	0.160377	0	0.0701754	0.179641	0.026178	0.162162	0.0241546	0.13125
0.0873016	0.0364583	0.0451128	0.0285714	0.0696203	0.0291971	0.0351759	0.0206897	0.0275862	0.0169492	0.0993377	0.0142857	0.0220994	0.0233918	0.0284091	0.0138889	0.0153061	0.0141844	0.0479452	0.112033	0.0118343	0.0536398	0	0	0.0443038	0.0379747	0.0869565	0.0168067	0.00775194	0.00645161	0.137097	0.0827068	0.041958	0.0463918	0.0873016	0.120603	0.0738636	0.0169492	0.102041	0.017341	0.0616438	0.0552486	0.0357143	0.049505	0.0510949	0.0379147	0.10101	0.0486111	0.0883721	0.0357143
0.0458015	0.0529101	0.0692308	0.0666667	0.157534	0.0681818	0.256098	0.254237	0.192	0.100917	0.0506329	0.145161	0.185897	0.166667	0.214765	0.114504	0.24375	0.276786	0.100719	0.0677291	0.155405	0.180258	0.167939	0.152672	0.178571	0.146853	0.11465	0.0521739	0.111111	0.164179	0.032967	0.0510949	0.155039	0.153409	0.0538462	0.161458	0.131737	0.782178	0.16129	0.165563	0.0367893	0.0977011	0.141732	0.0392157	0.0588235	0.164894	0.0234742	0.143939	0.04	0.153409
0.05	0.0502513	0.0642857	0.0694444	0.201342	0.0559441	0.227273	0.19697	0.152174	0.0743802	0.0731707	0.101449	0.196319	0.163522	0.171779	0.0985915	0.229412	0.167939	0.131944	0.120968	0.183007	0.17284	0.124138	0.15	0.19863	0.152318	0.170886	0.0314961	0.0606061	0.114094	0.0618182	0.0676329	0.160584	0.189944	0.05	0.142157	0.170588	0.194969	0.155709	0.148148	0.0921502	0.116667	0.165414	0.0357143	0.0694444	0.186528	0.0458716	0.158273	0.0608696	0.163934
0.101266	0.0642857	0.0987654	0.13253	0.0720721	0.1375	0.0540541	0.126437	0.151163	0.111111	0.0265487	0.0574713	0.0887097	0.059322	0.0650407	0.0434783	0.0797101	0.0813953	0.0842105	0.0430622	0.0803571	0.0416667	0.0618557	0.0631579	0.0648148	0.0458716	0.0683761	0.0142857	0.111111	0.06	0.0265487	0.0213904	0.0645161	0.0625	0.0740741	0.0359281	0.0692308	0.0655738	0.0262172	0.0588235	0.04	0.0522388	0.091954	0.037037	0.13253	0.0903226	0.0120482	0.0631579	0.0165746	0.0551724
0.139785	0.0769231	0.125	0.0761905	0.078125	0.1	0.0606061	0.0733945	0.102804	0.0987654	0.115702	0.0373832	0.0694444	0.0359712	0.0416667	0.0454545	0.05	0.0769231	0.119266	0.0723982	0.0687023	0.0472103	0.0517241	0.0344828	0.0551181	0.0310078	0.125	0.111111	0.1	0.0683761	0.0772532	0.0497382	0.0727273	0.131579	0.177778	0.109827	0.112676	0.0719424	0.0539568	0.0357143	0.0488722	0.0457516	0.0754717	0.119403	0.107843	0.0681818	0.106509	0.0714286	0.121547	0.0424242
0.0916667	0.0722222	0.108333	0.104	0.164286	0.106557	0.197605	0.154472	0.0916031	0.0857143	0.038961	0.114754	0.11875	0.119205	0.129032	0.102362	0.184049	0.132231	0.105263	0.0916667	0.137931	0.185022	0.122137	0.150794	0.232558	0.104895	0.126667	0.0648148	0.0420168	0.12782	0.037594	0.0623441	0.172131	0.158824	0.0737705	0.179348	0.136646	0.183673	0.119718	0.14094	0.0629371	0.0946746	0.139344	0.0309278	0.112903	0.183333	0.0392157	0.16	0.0506912	0.100559
0.0687023	0.0978261	0.0923077	0.122137	0.194444	0.107692	0.180791	0.126866	0.134328	0.0603448	0.0628931	0.0820896	0.167702	0.155844	0.171975	0.0719424	0.239264	0.123077	0.0985915	0.101626	0.144737	0.177966	0.147059	0.212598	0.263158	0.136054	0.10559	0.0420168	0.0555556	0.143885	0.0516605	0.0661765	0.142857	0.177143	0.0526316	0.153061	0.142857	0.150943	0.0827815	0.177632	0.0610169	0.121387	0.121212	0.00925926	0.105263	0.187166	0.0574163	0.132353	0.0675676	0.131868
0.313433	0.162791	0.304348	0.17284	0.121495	0.164557	0.0827586	0.076087	0.0869565	0.126984	0.0733945	0.0568182	0.114754	0.0588235	0.0819672	0.0659341	0.0791367	0.0930233	0.0833333	0.0631068	0.0701754	0.0462963	0.0721649	0.0851064	0.104762	0.0648148	0.0956522	0.0588235	0.0945946	0.0918367	0.0639269	0.0351351	0.0989011	0.084507	0.189189	0.0875	0.138211	0.0564516	0.0261194	0.0672269	0.0398406	0.0676692	0.0786517	0.0363636	0.233766	0.0625	0.05625	0.0967742	0.0571429	0.0769231
0.166667	0.167883	0.351351	0.22093	0.0833333	0.307692	0.0774194	0.0686275	0.1	0.140845	0.0495868	0.0729167	0.114504	0.123967	0.126984	0.0808081	0.0884354	0.0833333	0.0961538	0.0651163	0.0731707	0.0488889	0.117647	0.0873786	0.0588235	0.059322	0.0793651	0.0789474	0.109756	0.125	0.0384615	0.0342105	0.0784314	0.0933333	0.139535	0.0697674	0.111111	0.0763359	0.0326087	0.0787402	0.0423077	0.0704225	0.0927835	0.116667	0.22093	0.0714286	0.0529412	0.0769231	0.0540541	0.108108
0.0114192	0.0606532	0.0196721	0.0129241	0.00772798	0.0196078	0.0132353	0.0096	0.0160772	0.0100503	0.0268987	0.00321027	0.0167428	0.0107527	0.00911854	0.00479233	0.0118694	0.00805153	0.0307942	0.0287671	0.021875	0.022942	0.022508	0.00955414	0.00465116	0.00310078	0.0233281	0.0254669	0.0149007	0.0256822	0.0282258	0.037415	0.00797448	0.03003	0.0163934	0.0231884	0.0290965	0.0153139	0.0535248	0.0217054	0.0818554	0.012012	0.0096463	0.0137694	0.0129241	0.0188679	0.0400593	0.00955414	0.0513196	0.0058651
0.0429688	0.0511182	0.0426357	0.0498084	0.0602837	0.0503876	0.0599369	0.0334572	0.0295203	0.0204082	0.0571429	0.0342205	0.0535117	0.0445205	0.0436242	0.0454545	0.0477707	0.0224719	0.0679245	0.133903	0.0905797	0.0657895	0.0599251	0.0407407	0.0535714	0.0388693	0.0854093	0.0244898	0.0196078	0.0592593	0.0701299	0.108481	0.0449438	0.0638978	0.0348837	0.0664653	0.085034	0.0333333	0.0582751	0.0736842	0.848739	0.0808081	0.0617761	0.0128755	0.0538462	0.0640244	0.101266	0.0485075	0.116564	0.0504732
0.0411765	0.0391304	0.0406977	0.0454545	0.167598	0.0402299	0.242424	0.105882	0.08	0.025641	0.0729167	0.0963855	0.130653	0.143617	0.188172	0.0813953	0.17734	0.0892857	0.0903955	0.132353	0.0989583	0.153846	0.0903955	0.116959	0.158192	0.291139	0.102564	0	0.0240964	0.0828729	0.0769231	0.0900693	0.131737	0.135514	0.0350877	0.200913	0.11165	0.139896	0.109756	0.13089	0.0670732	0.276243	0.114458	0	0.0514286	0.182648	0.0794979	0.123529	0.0745098	0.233503
0.0597015	0.035533	0.0434783	0.041958	0.0609756	0.035461	0.0656566	0.0337838	0.062069	0.0416667	0.155405	0	0.0734463	0.0227273	0.0449438	0.00666667	0.0680628	0.0422535	0.0675676	0.123457	0.060241	0.0852713	0.0394737	0.0263158	0.0625	0.0304878	0.097561	0.0588235	0.0546875	0.0320513	0.0954198	0.0581114	0.00653595	0.209302	0.0839695	0.0704225	0.114943	0.0693642	0.0681818	0.0342857	0.0787671	0.0888889	0.0204082	0.0373832	0.0567376	0.0873786	0.126263	0.00645161	0.138095	0.0558376
0.0636364	0.140127	0.11215	0.0877193	0.137405	0.110092	0.134146	0.163636	0.228571	0.0989011	0.0656934	0.079646	0.170213	0.20155	0.183824	0.0677966	0.147436	0.182692	0.117647	0.0643777	0.324561	0.118421	0.357143	0.224299	0.124031	0.125	0.123188	0.0744681	0.111111	0.295238	0.0438247	0.040404	0.112069	0.165605	0.0636364	0.134078	0.157534	0.142857	0.0780142	0.310924	0.0545455	0.103226	0.0964912	0.0361446	0.0877193	0.150289	0.0531915	0.110169	0.07	0.12963
0.0547945	0.0464286	0.0495495	0.0625	0.153509	0.0633484	0.195219	0.105023	0.130233	0.0541872	0.0833333	0.0678733	0.148148	0.130252	0.150628	0.0619469	0.20082	0.0972222	0.0833333	0.152866	0.118143	0.205882	0.0929204	0.108597	0.171946	0.146667	0.106996	0.0189573	0.0516432	0.0869565	0.0773639	0.100418	0.109589	0.207317	0.059633	0.205323	0.1841	0.156118	0.145205	0.115702	0.103825	0.149194	0.0963303	0.0204082	0.0720721	0.247012	0.0947368	0.108597	0.108108	0.160156
0.0549451	0.0463576	0.0652174	0.0957447	0.174312	0.0752688	0.130137	0.114583	0.102041	0.0533333	0.059322	0.0978261	0.152	0.107438	0.157025	0.0824742	0.136691	0.120879	0.0873786	0.0966184	0.12069	0.0934579	0.12	0.134021	0.148148	0.160377	0.0983607	0	0.0470588	0.116505	0.0478261	0.0454545	0.113402	0.140845	0.0434783	0.0833333	0.0882353	0.0944882	0.0520446	0.097561	0.03861	0.171875	0.130435	0	0.0957447	0.133758	0.0473373	0.111111	0.0546448	0.148936
0.0642202	0.0787879	0.113208	0.108108	0.15625	0.111111	0.185897	0.221154	0.132743	0.076087	0.0507246	0.12037	0.146853	0.166667	0.151079	0.106195	0.194631	0.150943	0.147826	0.0929204	0.136364	0.123894	0.2	0.192661	0.170732	0.153226	0.124088	0.0526316	0.0582524	0.205357	0.0398406	0.0592784	0.185185	0.189542	0.0545455	0.209581	0.166667	0.204545	0.0978261	0.192308	0.0586081	0.111111	0.148148	0.0365854	0.0884956	0.164706	0.0648649	0.171171	0.065	0.116564
0.0707965	0.0764706	0.0884956	0.0940171	0.108696	0.106195	0.158537	0.0909091	0.0813008	0.0833333	0.056338	0.125	0.157534	0.169118	0.195652	0.111111	0.136646	0.186916	0.141667	0.0815451	0.156716	0.111588	0.132231	0.125	0.0797101	0.15625	0.0965517	0.0714286	0.0654206	0.12	0.0390625	0.0531646	0.136752	0.0809249	0.0521739	0.101064	0.08125	0.163121	0.0694444	0.151079	0.05	0.129032	0.141593	0	0.0847458	0.115385	0.0412371	0.134454	0.0480769	0.140244
0.0526316	0.0597015	0.0649351	0.0609756	0.0566038	0.0632911	0.0719424	0.045977	0.0454545	0.0677966	0.147368	0.0119048	0.0756303	0.0350877	0.0508475	0.0229885	0.0441176	0.0361446	0.142857	0.0343137	0.0654206	0.0430622	0.0549451	0.0561798	0.0588235	0.0190476	0.0442478	0.163636	0.0428571	0.0645161	0.0416667	0.0190217	0.0222222	0.0735294	0.0810811	0.0440252	0.047619	0.025	0.0152091	0.0438596	0.0326531	0.0387597	0.0232558	0.113636	0.0740741	0.0519481	0.0733333	0.0217391	0.0727273	0.0428571
0.0648148	0.0727273	0.103774	0.0892857	0.176	0.0917431	0.251701	0.26	0.175926	0.0888889	0.0992366	0.153846	0.189781	0.176923	0.186567	0.137615	0.22069	0.174757	0.212963	0.103139	0.164062	0.176744	0.190909	0.240385	0.254386	0.183333	0.141791	0.0645161	0.102041	0.196429	0.0483871	0.0594315	0.165138	0.175325	0.0747664	0.203593	0.167832	0.264	0.131086	0.193798	0.0510949	0.126667	0.160377	0.0769231	0.079646	0.208589	0.0537634	0.151786	0.0653266	0.138365
0.047619	0.0769231	0.0920245	0.0828402	0.149171	0.0909091	0.183575	0.133333	0.153374	0.0529801	0.0846561	0.0647059	0.178947	0.138298	0.134021	0.0571429	0.214286	0.116564	0.136095	0.120438	0.153846	0.193916	0.129412	0.158537	0.179191	0.115385	0.120419	0.0526316	0.05625	0.127168	0.0594059	0.0802752	0.0994152	0.267016	0.047619	0.190909	0.206349	0.171123	0.137931	0.149733	0.0940439	0.116505	0.0952381	0.0357143	0.0764706	0.309645	0.0798319	0.091954	0.109756	0.110092
0.0505618	0.0779221	0.0862069	0.0718232	0.100503	0.0852273	0.132743	0.118644	0.163743	0.0759494	0.0640394	0.0549451	0.135266	0.125	0.1	0.0481283	0.174528	0.115607	0.0972973	0.0816327	0.121827	0.152482	0.140449	0.16185	0.125654	0.0808081	0.108374	0.0490798	0.0714286	0.138122	0.0473186	0.0663717	0.0815217	0.210526	0.0505618	0.161702	0.183168	0.155779	0.116418	0.135678	0.0909091	0.0758929	0.0714286	0.0331126	0.0659341	0.222727	0.0677291	0.0748663	0.0965251	0.0811966
0.0636364	0.0529412	0.0818182	0.107143	0.146154	0.1	0.192308	0.113043	0.102564	0.0869565	0.0503597	0.0990991	0.145833	0.115108	0.133803	0.0769231	0.11875	0.182692	0.0555556	0.0877193	0.0942029	0.108696	0.117647	0.110169	0.150794	0.125	0.0992908	0.0520833	0.0576923	0.123967	0.0396825	0.043038	0.112069	0.158228	0.0446429	0.0972973	0.0974026	0.167883	0.0555556	0.0833333	0.0394265	0.117647	0.0964912	0.0117647	0.107143	0.117978	0.0421053	0.110169	0.0541872	0.115854
[truncated: 78 more columns]
