# Supplementary material for: Prioritizing antiviral drugs against SARS-CoV-2 by integrating viral complete genome sequences and drug chemical structures
Source: Sci Rep. 2021 Mar 18;11:6248. doi: 10.1038/s41598-021-83737-5 (PMC7973547; doi:10.1038/s41598-021-83737-5)
Supplement: Supplementary file 1 — Supplementary Information 1. [file 41598_2021_83737_MOESM1_ESM.zip › dataset_VDA-RWR/dataset2/virus FASTA/Adenovirus.fasta]

>Adenovirus
CATCATCAATATATACCGCATAAAAATGCACAGTTATGTGAACGGCGACACCCGCGCGCG
CCGCGCGAGGGCGCCGGTGCCCTAGAAATGCGGAATGGGCGTGCCTAATAGCTATGGCGT
GACAGCAATAAAGTGACGTCACCGACATATTGGCGCCGGCGCGCCCGTAATTTGCATCGC
TTACTGGATAATTGCACTGGGCGGAACCAGGAAGAAAATCCAGGTGTCCGGCGCCAATTG
CAGGGTGTTCCGTGTAAATAAGCGGTTAATTGCGCTGTTCAAGGGTCACGCTATTTTCGC
TGACCTCACTGCAGTTTCTGAGACCGTAGCTCACGTCTCCTTCTCGTGCTAAAAATTTAT
CGGCTGTTTCAGAATTGCCCGCGTCAGCTCGAAAGAGGGCAATTACTGTTTCAATTGGAT
GCACGGGTCGTGAATCAGCTTTATGGATCTCCGCGTGTCGTTCAAAGTTCGCGGTCCGGT
AATTTTCCTATGGTTTTCTCTCTTCCTGGTCGATGTCTTAAATTGTTTTATGACGTTCGG
TACAGTATATAGACATGGAGAGCGCGACGTATGCGGTGAGCTACGTTGCGGACGGCGACG
GCGGCCGCAAGTGCTTGTTCGTCCCGCAGCGCGTGGTGCTCCGACTCCTGCCTCCGCCGA
CGAAGCCCCTGGGCCTCGACTTCTCGAAGGCTAACCCGAAGCCCGTGCAGACCGTCATCC
ACAGCTTTCCCGAAAGCCCTTGGTGCGAGACCGTTTGGTACGGCGCCATCACGCAGAGCG
AATTAAACCAAGCCTTGTGGGACATTGCGGAACAGCTCTGAGCAGGAGGAGGTAGATATC
ACCCTTTCCGTTTTTTCTTTTCCTCTTTTTTCTTTTTTCTTCCGGTGACGTTAGGACTCC
GTCCGGTTGCCGAGCGGTGGCGAGCTGAATGGACGGGGCGATGCAGCGACCTGAGGACTG
CGGACGCGGCTCGAACGACACGCCGGTAACCCTGCGCTACCGAAGACATTCTCCGTACGC
CTCGCCGCCCATGAGAGCCACTTCGGGAGCCGCCGGTTACGACTTGTGTAGCGCGGCGGA
CGTGATCGTGCCCGCCCAAGGGCGAGCGCTGATCCCGACCGACCTGTCCTTCGAGTTCCC
GAAGGGGGTCTATGGGCGTCTCGCTCCTCGTTCGGGGCTGGCGGTGAAACACTTTATCGA
TGTGGGGGCGGGCGTGATAGACGGCGACTATCGAGGCATCGTGTGCGTGCTGCTGTTTAA
TTTCTCAGACAGCGATTACCACGTGCGGTGCGGCGATAGGGTCGTGCAATTGATTCTAGA
AAGACACCTGATTGCCGATTTGCATGAGGTCGACCACCTGCGTCCGACCGAGCGCGGCGA
CTCCGGTTTCGGTTCCACCGGCGGGTTTTGATTTTCACGTTTCGTTTTTCGGGTTGTTCC
GTTTAGGGGCAGTCTGCGGTCTCGACCGGAGACGAGGTTTTCGGAGACGAGGTCGATTTT
GCTGCACGTGTGACCGCGACCGTCTTAGCGGATAACGACGCGTCGGCCGACTGCTCCTGC
GGTTTAGACACGGGGAAAAACGTCTGTTCGCTGCTCTCCTGTCACTGTGTCATTCTTTAG
GTATGATCGTTTGCCTGTTGCTGCTCGTTCATCAGATCGTGGAATTCGTAGATGCCGCGT
TGGGTTACCGGTTCTGTCGCGACGTTCCGCCCCCGGAGTTAGTGTGGCAAGCGCACGAGA
CTCTCAAGCGCTCTCTGTCCAGAGCCGTCTCGGAGGACAGAGAGGAGGTCGCTGCCGCCC
TTGCGGAGATCGGAGATGCCGAGAGCGTGGGCTTGGGTGCTTCGGTTAGACGAGTGGGTG
CTAATGTCCCTGCTGGCGGCGTCGCTGGTGATGGTCGCGTGGGGGCTGCTGCTGATATTT
GTCTGTGATCTCGATTTGCGGCATTACCCCCGAGAGCTGCTCGACTACTACTTTATGTAC
GAAACGTTATGTAGCGCTTAACCGAACGGAACGACACCGAAAAACGAATTTTTCTACGCT
TCTTTTTCTCCTTTAACGATGAGTGGTAATAAATGATTCAAAAAAAAACATTCGCGATGC
ATGACGACTTGTGTGTTTTCCCCTCTCTAGAATCAAAAGGATGTCTGGTACCGGGAGTTG
GTATTGGGACCTGGTCATTTCGCTAATATCCAAGGGAATCGTTAGTCCCGAGCAGTGGTT
TCACGTCGACCGCGCCGCGTACGTTTGCTACGGCAAGCGCCGGCGCGACCGGCTGGACAT
GAAACAACTCTTTCGGGATGTGAGGAGACACATGTGCTGGACCAAAAGGGTCGGGGATTA
CTTGACGGATCGCAATCTGGAGGGCCTGTCTATGTCCGACAACCCCGTGTTCCGCATACT
GGCGCGCTGCGGCTACGACCCCGCTTTCGTGGGTTCGGTGATCTTAGCCTGGGCTTTCAG
AGAGAACGGGACGCGCAACACGCTGTGGTTGCGGGGTCCGCCCGAGAGCGGTGCCCCGTA
CCTGGCCGAAGCCCTGGCGTACAGCTCTCCCTTGGTGACGTGCGTGGATTGGCGTAACCG
CTCTAACCCGTTCGACCGAGGCATGGAGACGCTGTTGTTTTGGTGGGATGGCGGGCACGT
GCCCGAAGCTTCGGTGGGGTTCTGCATGCAAGTGTTTAGGGGAGAGTCGGTGATGATGCC
TCGCGGCGAGGACGGGCGCCTGGTCGAGCTGCCTCGCACGCCCGTTCTCGTGTATTCGAG
ACACGATATGAGCCGCGTGATGGTGAGATGGGGTCAATATACCGACGACTACGCGGATGC
CATACGGGCTTCGATGTATTGCCTGCGGTTCGAGCCGTGTGAGGAGGGGGAGGGAATTTC
TGGGGTGACTTGCGAGGACGTGCGCGCGTTCCTGACGTGGGCTTTGCCTAGACGCGTGCC
CGTGCCCCCGGACGTGTTTGATCTCAAGTGTGACTAACGGTGTGTATGCGTGCGTGCAAG
CAGAACGCTGACTACAGAGAGCAATAAAGAACACTAATTCAACAACATTTGAGTGCCGTT
TAATTTTTTATTTGACAAAAGGGATAGCAAGTGATTCTGATTCGAAAGGGGAGGTTGTTC
ACGCCTTCTTGTAGATGGCGACAGATTTCCATCAGGCGTTCGTTGCCGTAGGTGGGGGTG
ATGAGGACCTGAAACCCTCCGGGGATGCGGCCTACGGAATAGTGATTTCGGACGGCGCGG
TGCGTCAACAGATCGCAGAGATGGGAGAGGGGGTTGGCGATCCAGCGGAGGGTTCCGTCG
GGATTTCGGTCGTTGGAGATGATGAGGAAGTTGAAATTGGTGATGTTGGCGAACGGGAAG
GGGTTGTAAGCTTGCTGAGCGGTGAAGTACTCCTGGACCGTTTCGAGCCAGTAAGCGACG
ACCACCTTGCAGGTGCTCTGACACATCAGGCTGTGGGGCTTGTCGCAATTGCAGTCGTAT
CGCACTTGGGGGAAAGGTTGTTCGTCGAGACTATCGGTGGTGATCCAAAAGCTGTTGAAG
AGCCGGCATCTGGCGCGGGTTCTGGGCATGCAGAAGTCGGGCAGCACCTCTTCCAGAGTG
ACGGTGTCTTTTCTGAGCCAGGGGAACATGCGCTCTCCTTTTAGGAACTCCATGAAGCGT
AGGTCTAGGGCGAGGTGGGCTGGCGCTACCAAGAAAGCTTGGGGGAGATGGAGCGTGCAC
GAATGCGCGAGTTCCTGTCGAGGAGAGAAACAGGGTGGGTCAACAGAAAGAGACGACTAC
GGCGTGGGGAAAGTGTTTGATGACGGCGAGGAAGCACGGCATGAAACTGAAGTGCCTGTG
CGAGCGCGGGATGTCGATGCGGATGATGTTGCGCTGCGCGGAGATGCGTGCGAAATGACT
CGGGGAATCCAGGTAGAGATTGATGATCATGTCTAAGATGGCGGTGGGCGGCAAACGCCG
ACAACGCCCGCAGTGGTTGCAGAGCGTGTTGACGTAGCGATCGAGGTGGATGGGGAAAGG
TTCCTCGAGCGGAGGATTTTTAAGCAGACGTTGATACCACTGGGTGGCCAGAAGCGAGGC
CAGAGACTGACAGAAGAGAGACAGGGGCTCTGGACACTGGCACGAATATTCGGCCGTCCA
GCGGTTGATCCAGGCCGTGCCGGGCCGCTCGGTGACCGTTTCGATGCGGAAAGTGGATCG
GAACGGATTGAGACGGAAGGGGAAAGAGCGCTCGGTGTAATGGGTTTCGTCGTGAGGGAA
CGGGAACAGGGCCCTGCCGTTTAGAAAAGCTAGGAAATGTTTGTCGAGTAGCTGCAGAGC
GGATATTCTTCTAACGGGGGAATCGACCACGACGCGATAAGTGTGGTCGCGGGCCTCGCC
CAGGTTGTCGTCCGCCCAAGAGACTCTTACGTTCGGCAACCGCCCCGGGGTCTGTAAGAA
AAACGAATAGACGTGTTTTTATTTTTCAACGAAGAAAGCGTTCTTTATTACGCGTTATCG
CGAAACCGGGTTCAAACTCCTTATTTTTAAAATTCGGGAGAAATTTTCTGACACGTGACG
CAATGCCGCCACTCGCGCTTGCAGTGCACGGACGTGGCGCACGCCTCGCTTTCCAGACCG
GCAGAAGAGACGTAGTCCTTGAGCTCCTGCCTGGGAGAGTAGCACGGAGGCACTTGCGAA
TGACAACCGTCGAGAAAGAGGACGGAAACGCTTCTGCAGATGAAGCCGGCGGCTAGGGCC
GGATTGATGCAGTGAATAAGCATAGGCGTGGAGGGTATGTACACGGGACTGTTGTTGACG
TAGCACGTGGAGGGGTTCCCTTCCATGATGTGGAGCGTGAGGGCGGAGGGCTGTTCTTCG
ACGAAGGGTACGCAGTAGACGGCTGCGTGGGGGGCGGCCGAGGCCAGCCGGGAGAGATCG
TTCAGTTCGCAGTCCACGATGGCGGTGGGGAAGCACGAGACGAGCGTGTTGAAGAGCACT
TTGGCCGAGGAGAGCCTACCGCCGCACAAGACGAGCGCGTTGATGTCCCCTCGGAGCCAC
CGCTTGATGGTGACGGCGCAAACGTCGGGGTCGTATCCTTCCTTCTCGAGAAGTTGGTAG
AACCAGTTTTCTCGCGCGTTGTAGAAAGCGAATTTGAGGGAGTCGGAGCACTCGACGGGC
AGTTGGGCGTACAGCGTCTTGTCGCTGCCGAATCGGTCGCTCAGGGCTTTGAGTACGTAC
TGTTTTTCGTCGTCGCGCAGATTGTGTTTGTCGTAGCGCTTAGGCGACCACTGAGCGTCG
CTGGCGACTCCCTCGCGGAACAGACGCTCGACGAGCAGATCCATTTGGGACAAGGTCTTG
TCTGACGGAGAGCCGCCGCTGCCTTCTATGGAGGGGGTGGACGGAGTGTCTGGAATACAG
GGGAAAGTTTCGAAGTCTAGCTGCTCCGGAGTTGCCTCCGCGTCCGCGACGGGCGAAGGA
TCGGCGCCGGAGTCGAAAAGTTCTGAGGAAGCTTTCCTTTTATTCTGCAAGATTAGAGAG
GATATGATCAAAGCGGAGCCTGCAAGTCGGACAGGGCGGGTCAAGCCAACTGGTCGAGCA
CAAGACACCGAATTCGTTCTTGCACTCGAGGTCGTTTTCTCCCTCGAGTTCCCTAATCTG
GCGCAGGTATTCTACGAGTTCGCAAGGCAGGAAAGAGATGCCGTCGCTTTCGGTTTCGAA
TCTTAGGATAAGGTGGAACTGCGGGTTGGTCGGCAGGGTGTCGGGTTTGGGCAGGCTGTT
GAGACGAACGATGCACTTGATTTCTCCGACATCGACCAGGTCTCCGCGATGGGGGACGGA
GAAGGCGTGTCCCTTAAGGATTTCGTTGACGAAAGGGTTCCTAAAGGGGAGGTCGTGCTG
GACGACGGGAAAGTAGATGAGCTTAGTGGTGTCCCTGACCGGGATGAAGTCATCGAGTTT
GAATTCGTTTAGGTGTGCGGTGAGGACGCAATGGAACATGCGTATGAGAGAGTTGGCGAA
GATGTCGGCGCAAGAGGTGGGGTTGCCTACGATGTAGATGGTGTTGAGGGTTTCCCGTAG
CTGAGACAGCTTGTAGTCGCTCAACCACTTGCCTACCATGTAGACGAGACTGGTGAGATT
GAACCCCTCTCTTTCGGCGATGTTTAGGAGCCGCCTGTTCCCTCCGGGAGGGAACTGGAA
TCGAGAGTTGTTCATGAGGGTTTGGTAGAGGCTGTATCCGCAGTAAATCTTGCGGGCCTC
TCTGAGGAGCAATTGACAGTGGGAGGCGGAGGCGCCGTGTCTGGCGTATTGCTCGGCGTC
GACGCACCTCCATTCGGTTTCGGTGAAGATGCTCCTTTTTTGTAAGCTGTAAGCGGTGTC
CGTGAAGCTGTCAGTGCCGCGCCGAGGGCTCTGACGGTGATTCTGGAGGGGAAGAAGATA
CAAGGGGTTCGAATACGGTTAGTTTGGGTCTCTTTTCTAGCTTTCGCCGATGGGTTTCGG
CGAACTTAATAATGAGCTTGGAGGCTTTGAGGAACCTTTCCTGAATGTTAATGTTTAGAG
GGAGGATAGAGTATCGCGGATCGAGAACGCACCAGCGGAACGAGTCCGACACGGGGTCGG
GCGTGTACGTGATCCAGCTAAACTTTTGGTTTTGCTGGAGATAGGCGAAGTAAGCTTTGA
GCAGGACGACGAGGTCCTTGCTGATGTTGTGCGCGAAAGAGTATAGGAAGCGAGAGAATT
GGAATTGCGGGATGTGACAGGACAGGATGTGTATTTTCGCGTTGACTTTGAGCGTGGGAA
CGTTGCCTATGGCCGTTCTGGGAGCGACGTTGTGGAGGACGACGAAGATGTAGAAGGCGG
TGCAGTGAGCGGAGCGCGCGAAAAGCTTGGATGGGAGAGCATGAAAGAGGACGGAGACGC
TAGAACCCGAGCAGAGTTTGTCCATGCACTCGTCCATGACGATTGCGATTGGCCCCCGCT
TGGAAGCTTGGACGTAGATGTTGTCGGGGTGCTCTATGTTGAGGTTCTCCGAAGTCGTGG
CTTCGTCGTACGTGAGTTCGACGAACTCTGGGTTGAAGGTGCACGTCCTGGGCGCGAACG
TTCCGTCGTCCTTGCAGTCGTAGTTGGACTCGAGGAGCTGGAGGTTCCAGGCCGTCTGCT
CCACCGGCGGTATCATGTTCTTCTCCGGGGTGACGAAAATCACCGTCTCCGGGATCGGTT
GGAGCATATTGCAGGAGATCAGCGCTCTGAGCAAGTGGCTCTTGCCTGACCCGGTGGGTC
CGTAGATGACCCCTATGACGGGTTGTTTGCCCATGTTGAGCGACGGTAGTTGTCCGTCGA
CGAGATACTTGCTGTCGTCCCGCTCCTGCCGCTCTACGGCCGCTTGAACGTCCAGAAACT
TGTCGTCCACCCCGCCCAGGCTGTAGAATTCGTCGAAGCTCGGAAATGATAGATCGCGAA
AGAGATGAGGCGCTAGGTCTGCCGCTCCCGCGTACCACCCTGTTACCCGTTTGTAGAACT
CGCCCGCTTCCAGATACTCTTCTTCTCTGTACCGCCATGACGTCCTCTTGCCGTGGGAGC
TGCCACTCGACATGGATCGGTCAACACTCCTCCAGCAGAGCGAGGAGGTCGTCACACTCT
TCTAGCGAAAGACAGGGGTCTAGGTCGTTTTCTAGGAATTCGTTTTCGTCGTTTAGCTCG
TCGAAGAGCTCCCAGGGAGTTTCCTCCTCCCGAAAGCGCAGAGGCGCCAGGGGTTCTTCG
TGGCCCACCAGGGGGACTTTCCTGACGTCGTCGGCGGTGCGCGGGTTCGGGTGCTGGGTG
TCGTAGGGGTACAGGAAGTTGCCGTGCTGGTACTGCGTCAGGTCCTTCCAGGGCCTCAGG
ATGCGGGTGAGCTGCTCGTTGTGGATGGTGAACGGGTCGTAGCGGCTGACCTTGTTGAGG
AGCGTGGTTTTGAAGATGGTTCTTCGGGTGTGCAGCTCGGGAACGGAGCTGGTCGCTCCG
AACTGCTGGTCCTCGTATCTCTGCCAGCAGCGCTCGAGGGTCTCATATATAAGCTCTGCC
TGACGATGTCCCTTGGACCTGATTTTACCGGAACCCACGTGACCGCACGCGGGATCCAGA
CAAACGGCGTCCTTGAGGCCGTAAAGTTTGGGAGCGAGGAATATCGCCTCGGAGCTGTAC
GTGTCGCCCCCGCAGCGTTTGCACTTGATGTCGCAATCGCACGCCCAGTAGAGGGCGGGG
TTTTCCGGGTCGAACGTGAGTCGGGTGTGCGGTCCTTTGAGACGGTGTGCGCCGCGCTCT
TTCATGCGGCGGTAGCCGGATGCGGTGGTGAATATACTGTCGGTGTCCCCGTAGAGGGTT
TGGGGTTCCCTTTCTAGTAGGTGTCGACCTCTGTCCGGGCCGTGCAGGATGTCGCACCAG
TCGCTGAAAAAGGCGCGCGACCACCCGAGGACAAAGCACGCTATTTGCGTGGCGTAACGG
TTGTTGGACACCTGTTTGTCCAATTTTTCTAGGTGTAGGACGGTCAGCGCTTCCGGCGGT
GCGTCCAGCAACCGCATGGTCTTGAAGACGGTTTCGTTTGCCGCGGCGTAGTGGGCGTGG
CCACCGTCCGGGGGGTCCTCTATAAAAGGGGGCGCCGCGCCGGCCCCGGCGTGCAGTTCG
CGATCGACTTCCGCCAGCGTGGGGACGTCGTCTTCGTCGTGAACGGTAAGTGCTTGTTCT
ACGGCCTTACCGGCACTCTCGCCTTCCTCTGTTTCTTCCTCTTCCTCCTCCTCCTCCTCC
TCCTCATCTTCCTGACCGCTGTCACCGCTGTCCGGCGCCGCCGAGCGAAAGTGACGACGC
AATCCTCGCGACGTAAAGTTTTCTTCGGGTGGGGTCGCGGACGCGGGCAACACGTCGGTG
CCCGTGAGGGAGTTGTCGTTGAGCAGCGTCACGTGACGCACGATTTGCGTGCCGTTGTAG
ATGCCTTCCCTGTCCTCGTCGTCCAGGTCCTGTTCGAAGAGAATTTTGGTGGTGTCCATG
TTGGTCGCGAAGGCGCCGTAGAGGGCGTTGCTAAGCATTTTGGAGATGGAGCGCATGACC
TCGTTTTTTTCTTTGTCTGCTTTTTCTTTGGCTGCGATGTTTTTGCCGACGTAGTCGGCG
CAAATGGTTTTCCACTGAGGGAAAACGATGTTCATTTCGTCGTGCAGGACTGTGACCTGC
CATCCGCGGTTATGCAACGTGATGATGTCGAGGACGGTGATGACCTCGTCGTACAGAGGC
TCGTTCGTCCAAACGAGCCGACCGCCGCGTCGCGAACAAATGGGCGGAAGCGGGTCGAGT
TGTTCGGGGTCGGGGGGATAGGCTTCGATTTTCAGGATGGACGGTTTGATTCTGGGGTCG
AAATAACTGAGGGGCCTTTCGGATTTCATGAGCGCGTTTAGCTCTTCTACGTGGGCGGCC
GTGAATTTGGGATCGAGCGGCATGCCGTGCGGCATGGGGTGTGTGAGGGCGGACGCGTAC
ATTCCGCAGATGTCGAACACGTAGACGGGGTGTCGGTAAGGCCCTAACACGCTGGGGTAG
CATCGCCCCCCTCGCAGCGCCTGTCGGATGTACTTGAACATGGCTCTGTGAGGGGCGTAA
ACCTCGGCGACGAAGTCGGGGGACGGTTTTTTCTTCTTTTTCTTGCTTTTGGAGCTTTTC
TTGCCGCGGTTTTCCTTGTCGTCGTTGTTTTCGCTCGCGGCTACTGCTGGCGATTCAGCG
GCAGCGGTGGCGGAACGGCTCTCCTGTTCCCGGACGTACGCGGAGAAGGTGAGTTGCTTC
CAGAAGGCGTGCGTGTTGCTCGGTATGGTGGGTCGCGTGAAGATGTTGAAGTGGCCGTCC
ATGCCGAGTTCTTCCCGAAAATAGGTGTCGTAGCTTTCGAGGAGGGTTTTGGCCAATTTC
TGGGTGACTCTGACGTCTTGCATGCAGTATTCGAGACAGGCTTGGACGATGTCGTACGGT
TTTCCGGGGTGGTTTTGTCGCCAGAGGGCTTTTTGCTCGTCGATGACGTTGGGGTCTTCC
CAGTAGCGGGCGACCGGGAAGCCGTCCGAGTCCTTGTCGAAGGCGCCTAGGGACACGTGT
TCGTTGATGGCTTGGTAGGGACACTCGCCTTTGGACAGTTCAAGGGCGTACGCGGCGGCC
GCTTTGGAGAGCTTGGCGCCGCTGGTGAGCTGCAGCGTGTCTCGGACCATGAATTGAACG
GTGACGGAGCGAGAGTCTTGGTGGGCGACGATGCCTTTGGCCCACCGATGCAATCTGGTG
GGGTCTTTTTTGATGTAGTTGGGGTTGGGCATGTGGAATAGGATGTCGTTAAAGAGGAGT
CTGCCGACTCGAGGCATGAAAAATCGTTCGCATTTGCACGCCTCGGGGAAGAGTTCCCGC
TTCTCTACGATTTCGGTGGCTAGGAGCAATTCGTCGAATTTGCAGATGTTGTGTCCAACC
ACGATGATTTGAACGCTGTAAAAGTCTTCGGGTAGCGTGAGAGGCTCGGTCGGGTCGGCA
AATAGCTCGTAAGGGATGCGGTAGACGGAGCCGTAGCGTCCTTCGCTCATGATTTTGTCG
CAGTATTCGCGATTGGCGCGACAGTACCGGTCTACGAGGTTCTCCGCAAAGTACTGTTGC
AGGCGCGAGCGGTAGGCTCGGAAGCGTCGGGCGACCGCGCCCGGACGCGTGTCGAGCCAG
TAGAAGCCTTCCTCCAGCTCTTTGAGATGGGGGTCCATTTGCGCTAGCCTGACGGCGATC
CGGACGAGCTCGGGGTCCCCGTTGAGCATGAAACAGAGCATGAACGGGTGCATGCGTTTG
CCTTTGGTCTCGAAAACGGTGTACGTTTCGATGTCGTAAACCAGAAAGAGCTGTTTGACG
TGGGGTTTCTGAGCGGGACAGACGAATCGCACGTGCTGCCACAGATCTCCGCCGCTCTTT
CGGACGGCGTGGTAGAAAAAGGCGGAGCGGCGCTCGTTGCAGGTGTGGGCGCGTACCCAG
TGTCGTCCGCAAGTGGGGCACGTTTGGACGGCCGTTCTGCTCGTGATCCAGATCCATCGG
TCGTCTTTATCGCGCGCGATTAGCATGGGAGGCAACGCGGGAGCGTCTCGTTCGGCGTAG
CGGCGTATTTCGGCCTGTTTTCCTTTGAATCGGATGACCCCGATGTAAGCCGGTTTGAAG
TCGGTGAGTCTGTCTATGGGGCTTTCGGCGTAGTGGCCGTAGTCGATGCGCTCGTACGCC
CGCGAACGGTGGGAGGCGAGCAGAAATCGGTGCAGTCGCAGGAATTTTTTGAGGCCTTTG
TGGAAAACGGACGGTTGGAGACGGAAGGGTTCCTTGTCGATGTAGTAGACGTTGGCTCTC
AAGGGGTCGCCTTTGTTGCTTCTGAAGGCTTTTTTGCATTTTTCTGCCTGTTCGGGGGTT
AACGTTTTGATGAGTCGGGAGTCGTCGGGGCCTAAAATGGTGTTTTCTAGCGGAGGGGCG
TCGTTTCGACTCATGTTCTCATACGCGGAGGGACGTGACGCGCGATGGCGGCGTCTCGGT
CGCGTTGTCGGAGCACTTGCTGCAGGTTGTTGACGATGCGTTCGTTGGTGCTGATGGCTA
CGATGCCCCGGAATTTGATGCGGTAGCTGATGTCGATGCTGTCGATGAGCTCTTCGTTGA
GGTTTAGTTGCCTGAGCACCTCTTCGATGTCACCGGAACGGTCTCTGTATTGAATATCGG
ACAGAAAAATTTGTTGATCCGCCTCGTCCATGCCATCGAATTGCCCGGTACGCTCGACCA
TGAGTAGGAAATCCCTGAGGATACGGTTCCACAAGGTTTCGAAAATGAGCGAGGGGTTGG
ATTGCTCGCTCCATATGCGCCTGAACACGGGTTCCGCGTTGACGTCCCACCCTACGATTA
GAACCTGCAGGGTGGCGACGTCTACGTAGAGCCTGAACTGGCGGTCCGCGACGAACTGCG
TGTAGAGATAGAATAGAGTGGAGGCCACGTGCTCGGCGAGGAAGAAGTACAGGACCCATT
TTCGCAGGAAAGACTCGGTGACGAGCGCGACGTCGGACTCGCGCGTTCGGAGGAGAAGGT
CGTAGAAGGCGTTCGCGAAGCGAAACAACGTGTGTCGCTTGGCGGGGCCGCTGAGTTCCT
CCTGAAGAGCGTCTATGGCTTCGAGAGCCGTGCGAATCACCTCGTCCAGGAGGGCTTCGT
CTTCGCTCGCGCCGCTCTTTTCCGCTCTTTCCTCTTCCTCTTCGTCCTCTTCGTCTTCGC
CCCACCGCGGGGCTTCGTCCGCGGCGGCCGCTCCGAGCGGCGCGGGCGTCTCTTGTCGTC
CTTTTTTCCTTCCCCGCGTGACGCGCGGCAACCGGTCCACGAAATTCTGCACCGCTTTGC
GCCGGATGCGCCTCGCTTGCGCCGCCGTGATGGCTCTGCCGTGGCGGTCTCTCGCTCTCA
GCCCGGGTCTGTCGGGCACGCGCCTGTTTCTGAGGGTGATCGCGCCGCCGACGAGAGTGC
GCACGTTTTCCGCGGCCGCGGCGGCGGCGCCCGCCGCGTCGGTGTCGGGACGGGAGGCTA
GAGTGCTGACGAAACATCTCACCATTGTGTCCGCAGGTTCGTCGCCCCTGCGTCCGGAGC
GATTTCTGGGATCTCTCATCGCTCGCCTGATCAGCGCTTGCGTGTCTAGATCGGCGAACG
CGTCCGTGAAGAGCGTGAGCCACTGTTCTTCTCCGTAGACGTCTGATCCAGGTAAGAACC
GATACGTATTTTCCGTGGTAAATATGTCGTACGCGTAACAGAATAAGTAGTGACATAGGC
TGACTCTGAGGCGCCTGATGGCCTCGAGCAAATTTGCGTCGCGCCGCGAAGCGGCTCTCA
GTAGAATTTGGTCTTGCAACCCTCCCGCGCCGCTTCCCGTGAGGTATTGTGCGCGTTCTG
CCGCGTCGGGGGCGACGGCGTCTGCCGAGGCGGCGCGCACGACGGCTCCCGATCGGGTCA
CGTTGAGCCCTCTGCCTCGGAGATGCACTTGAGCCATGTCGTTGGCGATCCGGTCCATGA
GTACCGCGTCGTGCATCTGTTGAAAGCTATCGTGAAAGTTTTCGAGGTCCAGAAACCTCA
TGTAGGCGCCGACGTTGACGCTGTACGAGCAGTCTGTGAGACACGTCCAGTACAGCCTGC
GGGTCTGCTGCGTCGTCGGACTACTGTCGTACCCCAACTGCATAAACACTCGGTTTTCGA
AAAAGTAATCGTTGAGCGCGCGGTGCATGCGCTGGTAGCCGAGCAGCAGGTGCGGCGGAG
GCAGGTGGTTGTAAGGGTATCCAGCGACGTTGGGTCCGTCCGGAGAGAGGTCCCTGAGTT
GCAGCAGACGGTAGTCGTACAGCGCGCTGACGAGGGAAACGCTACGGGGATGCACTAGAG
CCGCCTGGTCTCTGATCGTGGGAAAGTCGGAGGTGATGACGGGTTGACAAAACCGCACCG
TGTAAAAGCTCTGTCCGGTGAGCTCCGCGAAGACTCTGTAAGCCTGAAATCGAGCCCTAA
CATTTTTAGAGTGGTGTGTTCGCCGCCAAAAACATGCACCCGGTGTTACAAAACGTTCGG
AACGCGAGCGCGGCAGCCGGCGCCGATGGACCGCCTTCCCGCCATCATCATCCATATCAG
CAACATCATCAACGTCGCGATGCCCCAAGGACGCCGCAACATCAACAGCTACAGCAACAT
CAGCAGCGCTACGGCCAGTCGGCGCCTAGCCGCGGGCGCGTCAGGCCTCCCACGCCGCCG
CGCTACCCGTCCCAACACGCTCTGCCCGCGGCCGTTTCCGATTCGGAAGCGCCGCCGACG
TTGGAAGAGGGGGATGAGATGGGACCGCCCGTGTGCGGTATAGCCGCGGGCGCCGACGTG
GACGAGATTAGGATGCAGGAGCGAGAGCGTGCGAGGAGGGGGGCCGTCCCCGAGACGAAC
CTTTTCAAAACGAGCAGGGACTCGCTGCCTCAAAACGACTACGAGAGGGAGGCTATGTAC
CGGTCGGGTCAGGCTTTAACGCTGGACCGCCGACGGGTGTTGACCGCTAGGGATTTCGAG
TACGGGGAAGGGGAGGACCCGTCGTTCACGCCGGGGGCGAACCATTTGCGCGCCGCCGAG
CTTAAAAGGGCCGCCGAACAGACGGCTTTCGGGGAGGAGATGAGGAACAGCTGCCATCAG
ACGCGGTTGCGCACGGCGCTGTTGCGCCCGGAGCTGCCGGCAGGCATTTACTACTTGTAC
GATTTCGTGCAGACGTACGTAGACCACCCGGACGGCCGCGTTAAGCTAAACCCGCAGCTG
ATGCTGGTGGCGCAGCACGCGGGTAACACGATGTTGGCCCAGCGGTTGTGGACGATCGCT
GAGGACAAAAACGCGTGGCTGAGGGACTTGATAGAGATGGCGTACATGATAGTGAACGAC
CCGTACTTGACGACGGAACAGCAGTTGGCCGCCGTGTGCACGACGGTGGTGGAGCTGAGC
ATGAAGTACGCGAAAATAGCGGCCAAAAACGGCTACCCGTCGATGGCTCAGATGGCGAAG
GCCCAGGAGTTTTTTTACCGCGTGATGGAAGCGGTGTTAGACTTAGGGGTGCAGGTAGGG
GTTTACAACAACCGGCCGGTACGTTTCCGCCAGAAGCGCATCGGCGAGCTTCCGCAGATG
TCTGACGCGGACTACATGTTCGGTTTGACCCAGGCGCTCGAGAACAGGCCTCCTCAGGGC
GAGTCTTTCCTGTCGGAGGACGAGGAGGACGAGGAGGAGGACGGTCCCATCGGTCGCTGC
GACGAGGCGAACGCCGAATACGATGACTACTACTGAGTCTTTTCTGGCCCTGGCGCCCTC
GGGGCGCGAGGAGGTGGCCGAGGCGTTGAATTCTCTGCCGGATGGGGCGGACGCGCGGTC
GCTGCGACACGCGCCTTACGCGAATCGCTTGCTTAAGCTGCAGACAGCTATGGTGCCGCC
GAAGATAGACGGCACGTCCGAGCGCGTAGCGGAGGTGGTCAAGGGCTTAGCGGATCAGGG
GGCGATCTATCCCGATCAGATGGGGGCCATTCATTCCGACCTGCTTAACCGCGCGTACAC
TTGGAACTCGATGGGCGTTCAGGAGAGCATCCAGGCTCTGGTGAACGACGTCATCCACGG
GCAAAACAAGGCGCTGCAGGACGAGCTTTCGCGCACCAAAGAGATCGCGAACGCGTCTCT
GCTGACTCAGTTTTACGATAGCATTTACAAAACGGTCGATAGAGGGCAGCGTAACTTCGA
GGGTTTCAAGAAGCTGCTGCGCCTCTTCGTGAATAACGTCCCGAACGCCGAAGTGTACGG
CTCGGGCGGCTCGTTTAGCATGCAAATTAATCTGGGAGGCACGAGTCAGAACATTAACCT
CACCAACGCATTCGAAAACTTGAAAGACATCTGGGGAGCGCGGTGGGATGCGGTTAACAA
CCCGCGCATCGGGGCTCTCCTGACTCCTAATACCAGGGCGCTGCTGTTTTTCGTGAGCGC
GTTCTACGATTACGGGGCGATGGAGCCCGGCAGTTACTTGGACAACATCTTGAGGTTGTA
TAAGGAAGCGATCAGGGCGGACGTAGACGCCGAGGGCGACGCCGTGATGGAGCTGGGCGA
GGCCGGCGCCAACCTTAACCTGCACTTTAACGAGTACAAGGACACGCTGAACTACCTGTT
GCAGAACAGGCAGGCGGTGCCCGACACCGCTCCTCTCGAGTTAAGCGAGGAGCAGGAAAT
GCTGTTGCGGTATCTGATGAGGCAGCTGAGGCAAGCTCTCAAAGACAGGATTCCCTCGGA
CGTGGCGGTGAGCACGATGGCTCAGTACGTGGATCCGCGCCTGTACCAGACCAACAAGGT
GTTCATCGAGAAGTTGCAGAACTACCTGTTGTCTGCGCACGCGCGGAATCCGTACTACTT
CCGCTCGATCGTCATGGATCCCAACTGGCGGCCGCCTACCGGCCTGTACACGGGCAACTA
CGTGATTCCCGAGCGGGTTCCGTTTGACGACGACGCGGAGAGTTGGATAGGGGGTCCGTC
TCGAGACGAGTATTTCGACGACGACCCGTTCCCGCACGCTAGTAGGCCGCACAGGACCAT
GACTGCCAGGGAGAGGGACCAGCTCCAGCAGGACCTGGCGGGCTTGACGACCGGCATCGA
CCAGACGCTGGGCGTGCAATCGGAAGCGGGCTGGCTCGCAGACCACCGCTTGCCTCAGTT
CTTCAACGGGGCGCTTAACGTGACGGACCCGGCCATGGTGCCGCTTCCACCGTCGCCCTC
CGATCAGTCGATGCTCAGCAGCAGGCGTAGCTCGTTAGCTAGCATAGACAGCCTCATGGG
ACACTTGAATTTGTCCGGGCGGGGAGGCGCGGGCTACTTCGCCAGCCTGAGGCCTACGGT
AGGCAGTCCTCGCCCGTCTAGCGTGACGAGGCCTAGCGGGCTCGCTTTGGGCTTGAGGGG
AACGGGAGGGTGCGGTCCCGTGAGGAACGCGTACGGCTACGGCAGGCGAGTGGGAGGCAT
GTCAGGCTCGGGCCTAGCTAGGAAGGCGATGGCTGCCCGCTCGGTGAGAGACGGAAAACG
GCTCAGGTTTTACTAACGAGGACGGTCGCGTACCCCCATACCACCCCGTCGTCCGCGCGC
CCCACCGGCCTGCCTGCCGAACGCTTTGTATCGATTTCGAAACCCCCACCGGCAACGCGG
CGAAGACGGAACTTACCGCCATGTGTGACGCTCGGAAGCGATTTCGCAGCAGCAGCAGCA
AGTCGTAGCCGACTCCGCCTCTTCCTTTCGCGCAGGCGTCGAACGATCGACGACAATGTT
TTCACAACGAAACGAGTTCGGTCACCTCGAAGCCGTGTTGCGCCGCCCGACGTCGATTCC
GCCGGCTCCTCCTTCGTCTCCGGTGCTGCCGATGCCCGGGATGGTTTTCCCGCCTAGCGG
CGAGCGGTACCCTAATATGGTGAACGGGTACCCGCCAGACGCCGCGCAGTCGCGCGACCC
CGCGTCGGCCGCCGCGGACTCGGAGCTTTTCGTGCCGGTGCAGAGGGTGATGGCCCCTAC
GGGAGGACGGAACAGCATCAAGTATCGGGATTACATGCCCAACCGAAACACCACTAAGCT
GTTTTACGTGGACAACAAATTGAGCGATATCGAAACCTACAACTTAGACGCGAACCACAG
TAACTATAGGACGAGCGTCATCCACAATCAGGATCTCGATCCGGCCACGGCCGCGACCGA
GACCATACAGTTAGACAACCGGTCGTGCTGGGGCGGCGATTTAAAAACGGCCGTCAAGAC
GAACTGCCCCAACGTGAGCTCGTTTTTTCAGAGCGACACGGTGCGCGTTAAGCTAATGTG
GTCGCGCGACCCTGTCACGGCGGACGAGTCAGGTTCGGGGGTGTACGCGCCCGCCGGAGC
GCAGTACAAGTGGTACGATCTGACTATCCCCGAGGGCAACTACGCGCTTAGCGAGATCAT
AGATTTGCTAAACGAGGGTATCGTGCAGCTCTACCTGCAGGAAGGGCGGCAGAATAACGT
GCAAAAGTCGGACATAGGCGTAAAATTCGACACGCGCTACTTTAACCTTTTGCAAGACCC
CGTCACCGGCTTGGTGACGCCGGGCACTTACGTGTATAAGGGGTACCACCCGGACGTAAT
TTTGTTGCCGGGTTGCGCCGTCGACTTCACCTTCAGCCGACTGAGCCTGATGCTAGGGAT
CGCGAAAAGACAGCCGTACGCGAAAGGGTTCGTTATTACTTACGAGGACCTCGAAGGGGG
TAACGTTCCGGCGCTGCTGGACGTGAATTCTGTGCAGGTGGACGATGCCGACGAGGACGT
GATCGTCCTGGCCGACGCGAGGCCCTTGTTAAAGGACGCGAAGGGCGTGTCCTATAACGT
CATTTATGACTCGAACAACCGCCCGGTTACCGCTTATCGCTCTTGGCTTATCGCGTATAA
CCAATCGGGTTCTGCCGCGAATCGCGCCACCCTGTTGACAGTTCCGGATGTGGGCGGAGG
CATCGGGGCGATGTACACGTCGATGCCCGATACTTTTGCGGCTCCTACCGGGTTCAAAGA
GGACAGCAATACGAATCACGCGCCCGTGATAGGGATGAACCTTTTCCCTACCGTCAATAA
AGTTTATTACCAGGGCGCGTCCGCCTACGTGCAATTGCTGGAAAATTCCTGTCAGTCGGC
GGTGGCCGCCTTCAACCGGTTTCCCGATAACGAAATTCTCAAACAAGCGCCTCCTATAAA
CGTGTCCTCCGTGTGTGATAACCAACCCGCCGTCGTTCAGCAGGGGGTGCTACCGCTGAA
GAATTCGCTGGCCGGCTTGCAGCGCGTGCTGATCACGGACGACCAGCGCAGGCCTATACC
TTACGTCTATAAGTCGCTGGCGACGGTGCAACCTCGGGTGCTCAGTAGTGCTACCTTGCA
GTGAGGGGCACGTCCCAACTCGCCCGTCGTCTCCGCTAGTGTGCGCGTTTCGTCGCCGAC
CGCTGAACCCATGTCCATTCTCGTCTCTCCCAACGATAACAGAGGTTGGGGTATGCGTCG
ACGCCCTAGATCGGCCATGCGCGGGGTGGGAACGCGTCGTCGTCCCCGCCGGTCGCGAAT
GACACTGCGTGCCCTGTTGGGATTGGGCACCGCTAGCCGCCGAAGACGCGGTAGGCGCGT
AGGACGTCGCTCTAGGCCGGCCGCTACCAGCAGCCGGTTAGTGGTTGTCCGTACCAGAAG
ATCGAGGAGACGATGAGCTAACGACGTAGCCGCCTCTACACCACCGTCCCTGCCGACGCC
GACGACGTCGACTCCGCCTCCGACCCACGTCGCTGGATCGTAACGCCCATCACCATCAAA
CCAACCGTCCGTCCCATCGGGAAAAAAGGAAAAAATTCGAAAAACTCAACTGCTGTGTAA
ATAAACGCGTCTAGACGAACAGCTCTATTTACCGCGCGTGTGTGTCGTGTACATGCAGGA
AAAAAGGCCACCGTCGCCAGGAGATGCCAGCGGTCGTACTAACGGGCGGCAGAGCCGTCG
GCAAACGGAGAGCCGCCTCTTCGTCTTCTCGACGACGCAGCAGAGTCTCGTTGGCTAAAT
TCCGTCGCGGCGGCAACCGAAGTCGTCGAGGCGCCACGAGCGGCAGCAGTAAGCGCAGCA
GGACCTCGTCGAGCGTGACGGTGCCGTCGCCGGCGACGGCGTCGCCGTCCGAACGCGCCG
CTTTGCAAAATTTAGCACAGCGGTTGCAGCGCGGCCACTTCACGGCTTGGCGGTCCGCTA
ACTACCCCTCTCCAGCCGCTTCGGAAGCCGCAAAGGCTGCCGCTTCCAGCGGCGAACGGG
CTACGGCCCGCGATTTAACGACCGGTACCACCGCCGTGGCGGTGCCTCTTACAGGTTCCG
GCGGAGTTAGACGAAAAAGGAGACTCGTCGGTAACGGGTCCCGCCGCTCTCAGCGCCGCG
GAAGACAACTCAAAGGGGGCATATTGCCCGCGCTGATTCCCATTATCGCCGCCGCTATCG
GCGCGATTCCCGGAATCGCCGGGACGGCCGTGGGGATAGCCAGCTTAAACGAGCAGAAGA
GACAGTTCAATCAGATGTACAACAACAGCAAGAAGTGATGCCGCGCGCTGCTCTGTGTGT
GTCTCTAAAAGACCGTTTTCAATAAACGATTTTTATAGACACCGTCACCGTCCCGCTGCC
GTCGTCGCTGTCGTCGTGGTCTTCGCCGACCGACCGTCCGTCTCTCCTCATCCTCCGTGT
CGACTTCGATAGCCGCATACCGCGATACCATGGATTACGCCGCTTTGTCTCCACACGTGG
GAGGGTGGTCCCTGAGGGAGGATTACCTCGGAGATTCCGGCATGCGCGGGGGCGCCATCA
ATTGGGGAAACCTGGGCTCGAGATTGTCCAGCGCTCTTGGCACGGCCGGGCGCTGGATTC
ACACTCAAGGAAACCGTTTCCTCCATTCCAACACCTTCGGTCAGATAAAGCAAGGGTTTA
AGGACAGCGGCGTAGTTCGCAACGTCGCCAACTTGGCAGGCGAGACCATCGGAGCCTTGA
CCGAAATCGGCAGGTTGAAGCTCCAACAGGATTTGGAGAAACTACGACGTAAAGTGCTGG
GAGAGGACGGTCCGGCGACACAGGCCGAGCTCCAGTCTCTCATTCAGGCCCTCCAAGCTC
AAGCGGCTGCCGGTACCTCGCCCGCGGAGCCCGCCGCGGGACCGGCCGCCTCTCCTCCGT
TGCGCCCTACCACGCGTCCCATACCCGAAATGGTGACGGAAGTCAGACCCCCCGTCACGT
CCTCGGCTCCCGCGGTGCCAGAGCCCGACCGACCTACCACGTTGGAGATGCCCCCACCGC
CTCCGCCGCCTCCCACCAGACGCACCAACAGACGTAAACGTCCCGCGCCCGGTTCTTGGC
GCACGAGGCTGAACCGCATCTCGGGAACCGGCGTGGCCTCATCGACCAAGCGTATATGTT
ACTAATCAGAAAAAAGAAACAAAAATCTTTACGAAAACCGAATTTGGCTAAAAAACAGTG
TGTCGCCGTTCTTTTAGGTCGCGTCGACCTCCCTTGAACATGGCAGCGTTCACACCAGAC
CTGACCACCGCGACGCCGCGGCTGCAGTATTTTCACATCGCCGGCCCGAGCACCCGGGAG
TATCTGTCCGAGGACCTGCAGCAGTTTATCGCGGCTACTGGAAGCTACTTTGAATTACGA
AACAAATTCAGGCAGACGGTGGTGGCACCGACTCGGAACGTCACCACCGAGAAGGCCCAG
CGGCTGCAGATCCGCTACTACCCCACTCAGACGGACGATACGCCCAACAGTTACCGCGTT
CGCTACAGCTTGACAGTGGGTGACAGCTGGGTGTTGGACATGGGCGCCACTTACTTCGAC
ATCAAGGGCATCCTAGACAGGGGACCCTCCTTCAAGCCCTACGGAGGCACGGCCTACAAC
CCCTTGGCTCCTAGGGAAGCGTTGTTCAACAACATGCTAGTGAGCACTTCGAATACCCCC
CAGACCGTAATCACCGGTCAAATGACTCATCCTTACGCTAACGAGACCAACACCGATCCT
ACGAAGACGGCCGCCGCCATCGCCAGCATGTCCGGCACCGTTCCCAATCCTAACCTGGGA
CCGTGCATTAGCGAGATGCCCGCGCTGGCTACCGCTAGCGCAGAAAACGTAGGACTTATG
GCCCGTTTCGCCAAGATAGGAGCCACGAACAACAAATTAGCCTACGGAGCATACGTGAAA
CCGGTGAACAACGACGGTTCGCAGTCGCTGACCCAGACGGCTTATTGGGTAACAGATGAA
GCGGGAACCGATTATCTGGGGGCTCTCTCGGTAGAGGACTTTACGGCTAGCTTGACATAC
CCCGATAGTCTCCTCGTTCCGGCGCCTACCGAATACTCCAACGTCAATAACGGAACGATG
AAGGCCAACCGTCCCAACTACATCGGATTTAGGGACAATTTCATCAACTTGCTCTACCAC
GACACCGGCGTGTGCTCCGGAACGCTGAATTCGGAGAGATCAGGCATGAACGTGGTGGTG
GAACTGCAGGACCGGAACACCGAACTCAGCTACCAGTACATGCTGGCAGACATGATGTCT
AGACATCACTACTTCGCTTTGTGGAATCAGGCCGTCGACCAGTACGATCCCGACGTGCGG
GTTTTGAACAACGACGGTTACGAGGAGGGGGTGCCTACCTACGCCTTCTCGCCCGAGGGG
ACCGGCTCCGGTAGCGGCTTGGCAACCGCGGATGCCACGACCTTCTCGTTCGCTCAGGTC
AAAGTGTGGGAGAACGGGTCAGGGGCCAAGGGCAACGAACTGACAAACTACGGTACCTAT
CTGCACGCCGGCACGGTGCCGTCCTACGAAATCGATCTGGCTGCCTCTCAGCGCCGCAAT
TTCCTCATTAGCAACATCGCAGAGTACCTGCCTGACAAGTACAAGTACAACATCGCCGGT
TTCGACCCGGAAACCGGTAACGTGGATCCCACGACCTACGCTTACATGAACAGGAGGGTA
CCCCTCACCAACATGGTAGATCTTTTCACGAACATCGGCGCGCGGTGGTCCGTAGATCAG
ATGGACACGGTGAATCCGTTCAACCACCACCGCAACTGGGGTCTGAAGTACCGCTCCCAA
TTGCTGGGCAACAGCCGGTACTGTCGGTTCCACATTCAAGTGCCTCAGAAGTATTTCGCG
ATTAAGAACCTGTTGCTCCTGCCGGGCACTTACACTTACGAATGGGTACTGAGGAAAGAC
CCCAACATGATCCTACAGTCGAGTTTGGGTAACGATCTGAGAGCAGACGGCGCGTCCATC
GTGTATTCCGAGGTCAATTTGATGGCCAACTTTATGCCCATGGACCATAACACGAGCAAT
CAGCTGGAGCTGATGATGAGGAACGCCACCAACGACCAGACTTTCGCCGACTACCTGGGA
GCGAAGAACGCTCTCTACCAGGTACCGGCGGGCTCTACGGCCCTCACGATCAACATTCCC
GCCCGTACCTGGGAAGGAATGAGAGGATGGTCGTTTACCCGCGTCAAAGCGAACGAGACC
CCTCAGCTGGGAGCGCAGTACGACGTCAATTTCAAGTACTCTGGCACCATCCCGTACTCC
GACGGCACGTTTTACCTCACCCACACCTTCCGTAACATGAGCGTCCTCTTCGACACGTCC
ATCAACTGGCCCGGTAACGACAGGCTTTTGGCGCCCAACCTCTTCGAAATCAAGCGTAAC
ATTAGCATCGATACCGAAGGGTTCACCATGTCGCAGTGCGATATCACCAAAGATTGGTAC
CTGATCCAGATGGCGACGAACTACAACTACGTGTTTAACGGCTACCGCTTCTGGCCGGAC
AGACACTACTTCCACTACGACTTCTTGAGGAATTTCGACCCCATGACCAAGCAGGGCCCT
AACTTCCAGGATCCCAGTCTGTTCGATCTGACCACCTACGTGCCAACCATCCCTCCGTCA
GACAGCGGCATGCAAACCGCACAGGACGCTATCCGGAATAACTCCGGCTACACGGCGCCC
CGCAGCTGGCCAGTGTACGGCGCGCAGCAGGGAGAATCCTGGCCGGCTAACTGGCCCTAT
CCTTTGATCGGGGAGAACTCGATCCAATCTAACCAGGTCGTCAACTACAAAAAGTTCCTT
TGCGACAATTACCTCTGGACCGTGCCTTTCAGCTCCGATTTCATGTATATGGGCGAACTG
ACTGACCTGGGTCAGAACCCTATGTACACTAACAATTCGCACAGCATGGTGATCAATTTC
GAATTGGACCCCATGGACGAAAATACCTACGTGTACATGCTCTACGGGGTATTTGATATG
GTAAGGGTGAACCAGCCCGAGCGTAACGTGCTCGCCATGGCTTACTTCCGTACACCTTTC
GCTACAGGCAACGCCGTCTGAGTTAGCTCCTAAGTAAGATGGCCGGCACCACCGAAAGCC
AACTGAACCACTTGGTCGGAGCGATGCGGCTCAGACACCGTTTTCTAGGCGTGTATGACA
AATCCTTCCCCGGGTTTCTGGACCCCAACCGCGCAGCATCTGCGATCGTGAACACCGGAT
CCCGGTCGTCGGGGGGAATGCACTGGATCGCGTTTGCCTACGAACCTCTCGGTCGAAAAT
GCTACATGTTCGACCCGTTCGGATGGAGCGACCGCGAGCTGTGGAAGCTGTACAAAGTCA
AGTACGACGCTCTTTTGAGACGTACGGGACTCAGCCAGCCCGATAAGTGCATCCAGCTGG
TTCGCTCCGTCGAGGCCGTGCAGTGCCCCTGCTCGGCCGCCTGCGGATTGTTCAGCGCCC
TCTTCATCGCCTCGTTCGATCGTTACCCAAACCGCCCGATGATCGGAAATCCGATCATCG
ATACCGTAGTGGGGGTGAAACACGAGGATATGTATAAGCCCGCGTTCAGGGCCGTCCTGC
ACCGCAATCAGGAGAGGCTGTACTTCTGGCTGGGAAAAGAAAACGCCTATTTCCGTCAGC
ACGCCGAAGAGCTCAAGCGTGAAACGGCGTTGGACACCGTACCGGAAAACCATCGGGAGT
AAAAAAAAAAAGCTCGTCACGCATTGTGCATTTTTCGTTTCGAAAAAGCTACGCTTTATT
TGAGAACGCAATAAAGGCCGTCGTTGAACCCATTCGCAATCGGAGTTTGGTCGTTAACCA
CACCACTCCAGGGCTCGATTTAGGCGAACGGATCTCCGCAATCGAGGGGATTCACCGGGG
AAATGACTTCCGTCTTGTAGGCGAAGCGGTCGTTCCAGCGGAATTCGGGCACGTGCGTCG
GCGCCTGCACGCCCAGCACGGTTTGCACCAACTCGGTAGCATACACGTAGGCGTAACGCA
GGTCGATGGCGGAGATGCGCCAAGCGCACGTCTTCTCAGCTCCCTTGCCTCGTCCGGAGG
ACGAGCGGGAACCGCCGCCGGTATACCCGCCCGAGGTGGGGGATTGAGGGTTGCAGCAAG
TAAAGACCATGGTGTGCGGGTACTTCTTGTGCGCTTTCATATCGGGACGGCTTTGCGCCA
CTTCGGCGCTGATGTCATCCACGCCGCTCAGCTTGTAAGGAACCATACGGCACGTCTGGC
GCCCGGTAATGGGGCCGTCGGTAGCGTAGTTGCAGTTGCAGTTGGTGGATATCAGGACGC
ACTCCTCGGCGCGTTTCTTGTCCGCCTTCGGGTACATCGCCTTCGTCCACTCCACGTCGT
GGCGCAGGGCGCTCGCCGCCTTAACGGCGTCCGAAAATACCATTCCGCAGCTACCTATCG
CGTGCGGATAGGGAAAGCCGCTGTGCTCCGCGTCTTTGGGGCACACCACGTTGCGATCGA
AACGCAGTACCACGACCGGTCTGCCGAATCGGTTCTTGTCGATGGTTCCGTTTTGCTCGG
CGAGAGCGCGCTTGCCTGCTTCGCTAGTGGGGTTGAGTTCCACCGTGCGGGGTTTCTCGG
TCATCGGCATACCGTGCATGCACTTGATAACGGTCGAACTCAGGTTCCACCCGTGACGCC
AAACGTGAGCGCCTCCGGGGACGAACTTGGGTTCCAACTCGGACATGCCGTAGAGCATGG
CTGCCAGGAAGCGCCCCACCTGGCCGTGGAAGGAATCGAAGCTCGAAAAGGTAGGTCGAA
ATTCGGGGTGTCTTTTGCGAATGAACGTGCCTCCCAACTTCGTCCAAATGGCGTCGTGGG
GCTGTACGGTACAGCCCTGCCATCTCACGTCGAGTCGTTCGCAGAGGGTCACGAGGAAAC
TCATGGCCTTCTGCGCGCCAAAAATGACGGGGTCGGTGAGTTGGACTTCGTCTTCTTGCG
CATCCTCGTCGGTGCCGACGGCAACCTCGTCGGCATCCTCCTCCTCCTGCTCGCGCAGCT
CAGGCTCTTCCCGCCGAACCGGGCGGGAAACCTTGCGCTTCTTCTGGGAGTCTGGCGCCG
TAGAGGCCTTCTTCTTCCTTTTCTCACCCGTCGACACCGTATCCAATCCGTCGTCGGCTT
CGGGGGGCGCGGGAGGCGCCTTCTTCTTGGGGGCGCTTACGGGAGAATCCTTCGCCATGG
CTGCTCGCTCGGGAGATTCGTCGGCGGACTCGGCGGAGCTCCGATCGTCCTCGTCGTCCT
CCTCGACGGCTCTAGCCGGTTGTGGCGACTCTCGAACGGTCATCCCCGTCTTTTGTAGGC
TGTCGGGCGTACCTATTGGCGCGTATTAGGGGTTACGTAGTCCGATACCGCCTAAAAAAA
AAGCTCGAGACCCTCCCCCGTAATACACACATAAAAAGGAGCAGCGTCTGACACACAAGA
GGACGGGCCGCGCCGCAGTACCTGCTCGACGTGGGGGAGACGCGCGCCGCATCGTCGCTC
CGGCCTCCGTCCACTCCGACTCCGAGTCCTCCGAGGTCGGCATCGGGGTCTTCTCTCTTT
CCAGCAGCAGTTCGGCGGGAGGACTTTCCGGAATCCGCTCCATCCGTCACCTTTTTTCGC
GGTCGCTTCTGCCTGCAACCATGCGTATCGTCAGGGAAGAAAGAACGGCTGTTATTTTGA
AGTTGGTGCTCAACTCCATCACGGAAAAAGTGGGATGGCGTCTGTTTGCGGAACGCCTCG
AACAACACCTGATGGAAACCTACGGGGCTTCCCTGCCTGCTCATTTCGGTAGCGACGCGT
TCGGGCGCGAAACCGACGCGGTTGCTAAAACCCTGATCGAAACCGTAGGGGAAGAAAGGG
CCGTGCTGAGCGCCTATCGTGTGGCGGAGAACCTGATGAACGTCCAATCCTCAGAAGCTG
CGGAATCCGAAAGCGGAGCATCTGCTCGTTCTGCGGTCGCGGAACAGCCGCGAGGAGACA
ATAGCGACACAGAAGGCCCCGAAAAAGATGAATCGAAACCGCTTACCATCTGCGACGCCG
GCGTCCAAACAACAAAAACAATGCCTGGCATCGATGTAGAATCAAATTCGGGAATATCCC
AGGGCGGTAACGGAGGAGAAAATGGGGACTCGGACCAAAAATCGTCATCTCCCACGGAAA
GTCCCATCTCACCGAGTCCCGCTATAAAGCCCCAAACCAGCAGCGAAGAAGGAGAGGAGG
AAAAAAGCGCAGAAGAGAGGGTGTCCGAGCCTCGCAGCGAAGACAGTGACGACAGCGATA
AGAGCTTCTACACAGCATCTACCGTCTTAGAGATCTCCTCGGACCTCTCGACCCCGTCCT
CGGTGACCGAGGAGGAGAAGCTCGATCGAATCGAACGCGGTGGGGAACCCGAAGGCTATC
CCGATGGAGGCGGTTCGGACGGGGACTCTAACGCAGATAGCGGTTACTATTCGGCAGATT
GGGGACGGGCTGGGACCCCAAGCTCTCCGAGGCCCGACATCGACTCGGATCCGGAAGAAA
CGCAAGAGGGACCTGGCGACGGCGGTGCTGATCGCGGCCCTGGGAGCCACGGTAGCGGCG
GTGACGCTGACGAAAACGATGCCTCGTCCGAGAGCGGCGACGAACTGACCGCCGCGTCTA
CCCCCGTCGACCCCGTCTGCGCCTTCCGAAAGTGCTTCGAACGCCAAGCCGCCGTGCTGT
GCGGAGCCCTCAAAGACGCTATAGACACGGAAAGCAGCCGCGACACGCCCCTGACCGTAG
AAAACGTGCAATTCCAGCTAGAGCGCTATGTCTTCAACCCCGACCCGCGCACGCCCCAGG
AACACCGTGAGGTCAGATACAACTTTTACCCCCCTTTTATGCGCCCCAAAGCCATCGCCA
ACTATCACATATTCGCTATCACCGCGCCCATCCCCGCGAGCTGCAAAGCCAATCGCAGCG
GTACTCGGTTGCTGGCGTCCTGTCGCGAAATGAACGAGTTCAAACGCCTACCTAGATGGA
AGGTCGGGCTGCCGGCGGACGACGGGCTGGGCGAAGAGGTTGTGCCTGTAACAGAGCTGT
CGGAAGACGTTAAGTTAGTACCCTTGAAAGACGACGTTTCCCGGCTGCAATGGGCTAAAA
TGCGCGGTTCCCACATCAGGTACTTTAGCTATCCGTCCCTCCATCTGCCGCCCAGAATCT
CGCGTCTCCTGATGGAAACGCTGTTGCAACCCTTCGCCGACGAAAGCGTCGACAAGGCAG
AAATGCCGGCTCCCTGCGTGAGCGACGAGGAGCTGCGCTGCATCGTAGATCCGTCTGGGC
GCATGAAAGGGGAAGAGCTAGAGAAAGCCCTGCACCGCAGAAGGGCGATGGTTACCATGG
CCGTACGCTTCACCGCTCAACTGGAGCTGATGGAGCGTGTCCTGCGCGAACCCTCCTCGG
TCAAAAAGATACAGGAAGTGCTCCACCACACCTTCCACCACGGCTACGTCTCACTGGTCC
GCGAAACCGCAAAGGTTAACCTCAGCAATTACGCCACTTACCACGGCACCACCTACAACG
ACCCCTTAAACAATTGCACCGTGACTAAGCTGTTCGAAGGGGTCGACAAGGAGGATTACA
CGCTGGACAGCGTTTACCTTTTCCTGGTCATGACATGGCAGACCGCGATGGGCATGTGGC
AACAAGCCATCGACGAGACAACCCTGCAAATATACGCGGAAGCCTTTTCCAAACGGCGGA
GAGCCATTTACGGCCTCACGTCCGTCACCGAAATCAGCAAAGCGATCGTGGACATGCTGA
TGGACGGAGACCGCTTGACGCACGAAATGCGCAAAGCGCTCCCCAATTTTGTCACCCAGA
GCCAACTGTCGGAATTTAGGCATTTTCTGACCGAACGGTCCAACGTGCCTATGGCGGCCG
CGCCCTTCTATCCCAGCGATTTCGTGCCTTTGGCGTTCCGCCAGAGCGCGCCGTTACTTT
GGGATCACGTGTACCTGCTCCAAACGGCTTTCTTTATCACCCGTCACGGCGGATATCTGT
GGGAACCTCCCGAGGAAGAGCAGCTCGCGCCAAAACACCGCTCTTACTGCCCGTGCAACC
TCTGCAGCCCCCACCGAATGCCCTCGGACAACATGGCTCTGCACAACGAAGTGCTGGCCA
TCGGCACCTTCGAAATACGCACAGCCGAAGGGAAGTCTTTCCAACTTACACCTGAAATAT
GGGCGAACGCGTATCTGGACAAGTTCGTGCCGGATGACTTTCATCCGTTCACGGTCTTCC
ATTATCCCGAAAACAGCTCGTCTTTCACGCGAAACCACACGGCTTGCGTAAGCGAGAGCC
CCGAAATCCTCGCTCTGATTCGTCAGATTCAGTCGTCTAGGGAGGAGTTTCTCCTCAAAC
GCGGCAAGGGGGTCTACAAAGACCCGCAGACGGGCGAAACTCTCAGCAGTTCCGCACCGC
GCGCCGGCCCCGACGGTCGCCCTGGAGCCGTCCGAACCGCCCCGGCTCTACAAACCGCTG
ACTCCCGTTCCGCCGGAGGAGCTCGAGCGCCGCCGAAACCTGCTAGGTCTGTACGGCCTA
CCTCTGCGAACCCAGCAGCGGCCCCGATCGCCGCATCCGAGCTCTGCGAGCACGGGGACC
TCGATCGGCAAATCGCAGATTACCGCCGCCATCAGCAACAAATTTACCGAGATGGCGCAG
AAGATGATAGACGAGAAGACGAGGATCGTAGAAGAGTTGCCGGCGGACGAGAATGCCGTG
CCCTTCCCTACGAATCTCCGAGCTCCGTACGGGGAGGAAGAGGACTCGGAACGCTCCCGC
GAAACCGACGGGGAAAGTTTGGGAAGCGAGGACACGGAGGAGGAGGACCCTCTGACCCCC
ATTTCGGAGGAGGAAGAAGAGGAGCTGGAGGACGAGGAGAAGGAAAACGTGCCTCCCCCG
AGCCAGCACCGCAAGCGGCGCCGATCCGCATTCTCTCCCGACGAAACTCTGACCCGTCCT
CCTATCAAGAACCAGAAGAAGAAGAAACTCAGGTCTAGCGAGCAGGCCGAACCAGCGCCT
CAGAGCGCCCGTCGCAAACGGCGAGGTAACTATCGGAGCTGGGTGAGGCACAGGGTGGCC
ATTTGCCAGGCGCTCCGCGATGCCGTGTTTGATAAAAAATTCGCGGCCGAAATCCTAAAA
CGTGCAAAACGTCTGTTCGTGCCGCCCGGTGTCCTAAGTTATTACGCTCGTAGGCTGTTA
GAGCGCGGGGACGACGGCGATGTTTTGTTCTCAGCATCGTCTCTTTCTCTCTAGTTGTCG
ATAGCGACCTTCAAACGCCCCGCCGACGCGGATCCGCTAAGCGCGAACACCCTAACGGCG
CATCGGCCGCATCCGAGAATCCCCAACCCGTCCCTCAGAGCGTCGCCGACCTGAAAGCGC
AGATACTCGACATCCTTTTGGACATCGAGGCTATCGCACGCAAAAACCCGACCCGCCGCA
TCTCCATCCGCAACCGCACGCGAGAAAGCATTACGCGCCAGCTACACTACGTCAAAAACG
AGGAAAAGCTCACCAAGCTTAAAACAGACGCAGAAAAGATCCTGCACCTGTGGAGAACCC
TCTCCTAACCGACCTTCTTTTATAGCACTTAGGACCGACAGCGCCACATCCTCCGGCGCC
ACCGCACCGCCAATCACCGAGGTCACTAACGACATCGATACTCCCGCGCAATGAATCTGC
TACAAGCCACGCCTACCGAATACGTGTGGAAATACAACCCTCTGTCGGGCATCCCGGCAG
GTGCACAGCAGAACTACGGCGCCACCATCGACTGGGTTGTGCCCGGAGGCAATGCTTTTG
CAATCGCCGCCAACGAGATAAGGAGCAGCACACGCGATCCTGCGCTTATCAGGGCAGCCA
CCGCCCGTTTCGAAGCTGAGTCAGACCAGCAACCTTTTGCCGGACCCAGAGAAACCGCGT
ACATCGCAGCCAACGTGATCGACTCTGGCTTTCCAAAGTCCGCTGTTTATCCGGTCGAAC
CCTCCGGGGTTCAAAGGGTTCAGCTCGCGGGCGGCGCCGCGGAGGGTGTCACGCAACTAG
CGGGTGGATTGGGCGAAGGGCGAGTGCAACTCGCGGGTGGCATAGGCATACCCGTGGCGC
GCCGCGTGCGCCGCGGAAGCCGGCCGCCCCGCTGGAGCGGTGCCGCGCTCTCCGGCAACG
GTTTGGCCGACCCGGCCGAGATCACATCCGACACTTACAAGTACTTTCTGCGCACCCAGG
GCCCTAGTCAGGTAGTGGAAGAGCCCGGGGTCTACTCGCGCAGACAGTTCATGCAGACTT
TCCTGCCGGCCGTGGTGCCCAGACCCTTCGATAGCCCCAATCCGCGCGATTTCCCCGCGC
AATTCAGCGCCATTTACAAAGGCACCAACGCCTTCGAGGATGTGTTTTGGAGCTGGTAGA
TCTTACCCGCTGCTGTCGGTGTTCTGTTTCGCAATAAATCTCTTCTAATTCCGCCGCGCT
AAACGGTTCCCGTCTGGTTATTGTTACCCGTTCTCCTCCGTCGCTCACTACTCGCGCGCG
ATAGCGTCTACGCAGCCAGAACACGTAACCTGGGTTTAGGGGTTCGGAATAGCGCACGAT
CGCCTGATCGTTGATTTTCAACCAATATTTTCTAGGCTCTTCTGTCGAGTCAGCCATGGC
CCAGCCCTCCGGTCTCCTCCTCGGCAAAAGAAAGCGTCCAGAAGCGCCTCTCGACGACTC
AGCCGGCGTCTCAGAACAGCCGCTGACGGCGTCAAAAATGCCGAAAACGCACACCTACTC
CTCTCCGATCGGTTTCTACGGCCCGACTACCGGCCAACTGGACCTCGTGTATCCCTTTTG
GTTCCAAAATAGCTCCGGAGGAGGGGGCGGAACCGTCATCCCGCCCGTCAATCCGCCCCT
TCTCGACCCGGCGGGACCCCTTTACGTGCAAAATAACATGTTGAGAATGCGCACGGGAGC
GCCCATTGTCGTGTCCAACGGCGCTTTGGGGCTTTCCTACGACACCTCCCTGGGTCTGTC
CGACCAAAACCAGCTCCAGGTCAACCTTGAACCTAACGGGCCGTTAAAAGCCACCGATGA
CGGTATCGAGCTAACGGTCGACCCGTTGACGTTGGAGGTTACCGACTGGGAATTGGGAGT
GAAAATAGACCCCGCCGGGCCGCTCGATGCCTCTACCGACGGTCTGACTCTGCGAACCGA
CGACACCCTTTCGCTGGGTCAAGACCCCACCACCCACGAATACGAACTCGGTCTCAAACT
GGATCCCAGCGGACCCCTAGAGGCTTCCGCCGATGGCTTAAACTTGCGTCTCGACGACAC
CCTTCTGGTGGAGCAGGACACCACAACCCAGGAGTACGAGTTGGGGGTCCATCTTAACCC
TAACGGACCGGTCACCGCCGACGAAAACGGCATCGATTTGGAAATAAACACCGACACCCT
GACCGTGACCGCCGGTGCCGCCGGCGGAGGTGAGCTTTCCGTGCTCCTTAATCCGCAAGG
AGCCATACACGCCACCGCCTCCACTGGTATCGGAGTGGCTGTCGGACCCGGATTGCAGAT
AACGAGCAACACCGTCTCGGTGAAACCCGACCCGGCCGGGCCACTGACGGCTTCTCCGAC
CGGTGTAACCCTCAACTACGACAACTCCGACTTCACCATTACCGACGGCAAACTGACTCT
CTACAAAACGCCGGCCGTCACCAGCGATGCGTACCTTACCTCGGGTAATTCGGCCATGAC
TACGTACACCGCCTTTTTTGGCAACTCCAGTAACTACCGATTCAAATGCTCGTATTTCCT
TCAACAATGGTTGCGAGATAGGCTGGTGATTACTTCCCTGTACATAAAACTCGACCGCTC
CCAACTGGAGAATCTCAGTAGTGACGCGTCCGCGCAGAATGCGCGCTATTTCACCTTTTG
GGTATCTTCCAACGCCTTGATGAACCTCTCCGGCATCGACGAACCCGTGGTCACCCCATC
TACGGTAACCTGGAGTAAGTTCCTGCCAGATGTTAACTATACCAATCCCCCAACTTTTAA
TTTTAACACCAGTCTCTATTTCGAACCACCGTCTGGAGAAATTTTAACCTTTAATCCCGT
GACAACCGGTGACTGGAGTACTACATACTCGCCCGGAACAGTCTCTGTCTGTGTTTTACC
CGTGAATGTGCGGGCCAGTTCTGGGACTGGAACGCTCCAAACCTTGCTGTGTTTTAATTT
TAGATGTGCTAATACCGGGTTGTTTAAGACCGCAGCCACTACGGGGACATTTTATGTCGG
TCCCATCGTGTACAGCTGCCCGGGCAATCCTCTCATTTAAGCTTAATCGCGTGATCAAAT
AAAGGAATCAATGAGCATTTCTTTGTCTCCTTGTAATTTATTCATTTATCCGGTCTGTTC
TCGTGCTTGACACAAATCATCCCACAGTCCCTTTTGCCAATAGTACAGACAGTTCACTGC
ATCCGCGTGCCAGTGCTCGCTAAACAAACGGACCTGGCGGAGGTCAAAATCCACTTCCAT
CTTCCTGATGTAATGGCACGGCAGGGCACCCATCTCCCCGAGAATAGCTATCGACCTCAC
AAATCTATCCATCTTTGTCACCGGCACATAGATAATCATTCCCAGCACACCCCGCGCCGC
CGCGTTACAGAACACGGGTTTAAAAGCAGCGAACATCGGGGCGGCCCATGTCGCCACGAA
GTACGCCCCCTCTAAAGCCAGGCAACCCTCCAGGGCGCACCACAGATACAGAGCAAGCTC
GCTGTACCGCGTCTGCCCGTAGACAGCCCCGGGAACCCTCCTGAGATCGAAACCGTGGCA
GTGGCACGGTAACGGGATCAGCTCCATATCCTCCATGCATAACAACTGATAGGCATGCAC
GGCCGGCACCAACGGTACCCCGTTCGGACCCACAACCCCTTCCCCCTCGCGCTCATCTTC
ATCCCGCTCCCACAGCCGGAGCCTGTCCTCCGCCATGTCGCGTTATACTACAGTCACTAT
CTCGTCGTATACGTGATGACGTTCGTCCGAAGAACTTCCGCCGTAAACTTCCTCTCCGTC
GCCACCACCGCCACCGGCTTCCTCTTCCGCGTTCTCCTCCCCCTCTCCTCTGGACGAAAG
CGGTAGTAGAGGAACCCGCTGCAACCGTTCGCTTAGCGGTATCGGGGACAGGGGTCGATC
GTATAGCCGTTCGCTTAGCGGTATCGGGGGCAGGGGTCGATCGTATAGTGACGTGTACCA
GGGATTACTGCTCACAGTCCACTGCGGACCCCCGAAGGGAAACAATCGCCTAGCCGTGCG
AGGGCGGTCCGAAGGAGGAGGAGGGCGAGCAAACCGGTGTCGCCGACTTGTCGGTCGGTC
ACCCGTGTCCCCCCAGTACTTCCAAGCAAGCAGTAACAGAATCAGGAGGGATGTGTCTAA
AAAGGTGCAACATCCAAATACCACGAACACGTAAGATAAGGGGTCAATGTGTCCGCTCAG
AAACAGATAGCTACAGATCACCACGGAGCAATAGAGAGCTCCCGCGATCGATGCGACGGC
GATGACGCAGGCCTTTCTACGGTGTCGTCTTCGCCACACCTACCGATCAATGAAAATAGG
GTGACCTCCTATCTCCCTCTACCCGAGCCCTCCTCTTCGACATACAGTTTCTGAGGTAGG
ATAACTGCGCTATGATCTGTAACGACAAGGGCTGTTTAACCGTGCACCCTTGACACGGGC
TGTCGGGGTGATGGTCGCAGTAAGTGCCGTGTACATGTATCACCCACTCTTCCACGTCCT
GGAAAGTAGCGGCCCTGAAAGCAGGTAGGTAGCACAAACCCTTCGAAGCCATCGGCCACG
TAGCCGGATCGGCGACTGCCCTTAACATGGATCGGGTAAATACAGGTTGCGTGACGGGGC
TGCCGGAGGAGCTAGTCCTCAAAATCACAGTGGCTACCACGTTTGCTCTACACGCGCCCA
GGTACAATACCGGGTGCTGAAGAAACGGTAAGTAGGGCGGTACTCGAGTACTGGAAACTT
CGTAACTCACAGTCTGCAAGGCTAGCTTTAACGCCATGCTGTTTTCCAACAGCAGCCCTG
TCCTCAGAAACACGAAATCCGTTTTGCGTCTGGACTCTATCCACGGCCTACACTTTTCCA
AAAGGGATTCTCTAACGTAAAAGAGCCTTCGGGATATGACGCGTAAAAAATCATTCTTTT
CGGTATCCGACAGACGGACGTGTGATTGCAATCGTAAGATTACGTTCACGATCAATCGAC
CGCCCGTTCTCAACCACAAATACTTGGAGCATCGGCAACTGACCACGGCACGTATCGATT
CGTGCAAGTCATAGTGTCTCTGATTGTCGAACGTGCCGATTCGTGCCACTGTGCGCATGC
ACTCGTACTCCAGCATCCTCTCTAAGACTTCTTGAGTAGTAGTTCCCTGTCTCATAAGAA
GGCTAAACCAAATCACTCCGTACTCATTCTGGTAACCGCATCCGCGCATTACCGCAGCCA
CCTCCTAAGCGCGAATAGAAACACGTGTCAGACTGTGCGCCGCGTGGATTTCTGGGAATC
ACAGACGCGAGCATGCTATCGCGTTGAGTGTATGTGTGATTCGAATCGTGATTGTGCACC
GGTCTGCAATACAACTCACCGAATCAGAACACAGCGGCATGAGGCTTGTTGAACAGATTT
TTATTGATGCTTCAAAGGCTCGGAAACTTTACACCTGTGAAGACAAATTATATGTGCTTA
TAAGGTACCTCGTAATCGGAGAGCAGGGCCAAGCCCTTCTTCTGCTTCTCCTTCTGCTTC
CTAGCCCACAGGCAGCATCTATACAGTTCACAGTACAGATACAAGAGCAGTACAGTTACA
AACAGAACGGTAAGCACTCCCGCTACAATGAACCCGGCTCGAACCCCCCAATCACAATCT
TTCCAGTAGTTAGCAAACATCGAGTGCAGCTCCCCTCCGAGCCGAATCTGCTCGCCGCCG
GCGCGCTCCTCTTCATCTTCATCCTCTCCCGAACGGGGTGAATCTTCATCATCTTCCACG
GGACTGCTAGATGTCTCCACACCGACACCCACCGTCGAAGTCTCCCTCCCAGCACGCAAC
TCAGCAGTCTCTGCGTAGTAAAGCCGCCCATCACCCCACACTCTACCGTCCCCACCGCGA
CTCACGAACTGCTCCCCCACTGCGCGAGCCTTCCTGTCTGACCTCAGTAGCGTCGGCAGC
CCCTCCTTCGGCAACCAAGTCAAATTCACCTTAACGATCACCATCTCATACACCAACCAC
ACCTCTTTAACAAAATATTCTGTCACGTTAGGAGCAGACACCTCTATATTCCTATGCACG
CGATCCAGAGTAATCCTTAACTTTCCCCTGGTCACGTTACATGCATCCCATCCGCTAGAC
ATCACTATCCTGTGATTACCGCCCGAAAAAGTAATTATAGCCTGCAGATCTGCCCTTCCT
CCCCCCTCTGCCGAGAGAGATATGCTGTTACCGGCCCTCTCGATTCTCCTCGACTCCTTC
ACCGTTACGTAGTCCTTGAATAACTTTCTGAACTTCAAACAACCGCACGGCGGCGGCACC
ACCGTCTGATTTAAACCAGGCATCTCTATCATCGACCGCCATCTCGGAACCGTGAACGGT
TGGTTTGTCTCGTGACAGTCATACTTTAGTGTTCCCGTAATCGCGTAACGGTAAGTCTGG
TAACAAGTATACTCTCGAACAGAGTGAGCTGTCATAGGGTGAACCGTATTAAGACCCGCT
GTGAAATTTCCCCCTAGTCTAGAAACGCCCTGATACAGCCTGATGTACTCTAGCCTAGCA
CCGGACCTTCCGTACAGTATTACGGGATTGCTCGGTGTGTATGTCAAGTAATACCATCTC
CCTACGTATCCCGATGGCAACCCTTCGCTATAATAGAAGAACTTATCATTGGTCCACAGC
TCGGCAGACTTATATCTAGACACTACCAACATCAAATTAGCTGACGCCATGTCATCCTCC
CTCACCAAGCTATGCTGATCATTCAGATCAGTATCAAAGTAATGCTCCGGGTGACTGTAG
TCCCTCCCGGTCACATACAGATTCCATGCGGAAGGTCTATAGTAACGGTAACTCAGCATC
TGCAGCGATTGATTAGTGTCTAACAATTTCATAGCAGTCAAAATAGGCATTAGATGATAA
CACTGCCCATCCGTCCTCCTAAACCTGAACGGAATGTTTATGTCCTCGCAGTGATCTACA
CCATAATAAGACCGAGCACATACCTTTCCTACCCACCACGCCCTGGTCTCACATGCCTCG
TGCCGTTGTCCGAATATGCTCGATCGGATAAACTCATCCGCGCCGTAAGCATACGGGTAA
CTGTACGAGCCCATGCTGGAAGCGAGCACAGCAACATATTCCGCATCATTTTGACCTACC
ATCTTTACCCAATCACCGTTAGCCCTCCATTCTCCGTTCTGAGAAAACAGTCCCATGAGA
CCTTGGCTAGCACCGTGATCATTATAGTATCCGCTAAAGCTCTCTATCGGGGGATCGATC
GCCACTATCCTTTGGAACTTATAGCCAGTCCTAACCTGGTGCCATCTAGACATGGAAGCG
CAAGCAGTCGACCCTAAAGACAGCCCGATGCAATGAACACGCAGACTCTTGTCCATTTCA
TTCAGGAAATAGGCCTCTACTTTCGTAGCGTAATACGAAGGAGTTTTGCCCCTGCTTTCG
AATCCCAGAGTGTTCACCATATGGCAGGCATCCTGTACCTGCTCCCTCCAATCTATCAGA
ATCACGATAGAGTAGGGAGTCATTATGGTGTGCATTCTCAAAAACTTTTCCATCAGACCA
TTTGTCTCCTCGTAAGTCCCATCCCATCTCCCCACCTGTAGGTACCGACATACGCGGGGA
TCAAAGTCGTGAACCAACAGTATCAGATCCTTAGATGTCTTATTTTCAAACAGCCCAGCC
CTCATCATGCTCTTAACCGTCCCGGTCCTATCCTCAAAATAGTAAGTAGTATCCCCCATC
CACATAGCCAATCTAAGCCGCTTCTTAACCCCCGCATAGTGAGGCTCGGCCAAGTGAGTA
ATGGAGCTCTTGAATCCGGGCGATCTCCACCGTGGATCCGACGTGCTGAGACAATGCTGA
AAGTCGGACACATTTCTACCCTGGCTAGACACCAGCTGTTCACTGCGGTGCGGCTTACGA
ACCCGCGCCTTGAAGAGGGAAAATGCACAATCATCAGTACCCACATGTACCCCTTCCAAA
AAATTCCACCGCACGTACCTTAGTCACTCACCCGGACGGAGAACCCGGTCGCGAGACCTA
AGACCAGCACGAGCAAGAAGAGACGGTTGCACATCGGGCGGTCGGCGGCAGCGACCCCTC
TCGGAAGGTCCTCTCAGGCGTTCCTCGGTGAGCTGCTGCGACGTGCCTTCTAAAGAGAAG
AGGTGTCGCTCTGAGAGGTGGTAGCTAAACCGAGTCCTAATATACCGCCTCCTATCTGAG
ACTCCACCCCTAGTAATTGCTGACATCGCAATAAAGATTAGACTTTCGACCCTAGCTAAC
CTGAAAATTTCATTCTCTGCGAACTTCCTTATTGCGATGACAAGGCTTCTAGAAATAGGA
GTAGGCATTTTTATACGCCTTGCAAAAACCGAAACTGTGCTGTCACACGTGTCGTTCTCT
ATCTCCAAGAAAAGGAACAGCTCTACACCAAAGGAACAGTAATGCCCAGTCAGCCACGTC
AACATTTCTACCAGACCCCTCGACCATAACGAGCAGTCAGGTAAGTGTTCTTTCCCACCA
CTGACTCAACCTACATCGACAAATGTTACTTCTCTCTCATTTAGCAGCAAGGGAAAGTTC
CCTTTTCCACAACCTTACCTGCTTTGCAAGATTCAACCTCCCCACCGCCTCTTCTACTCT
GGTTAATATTCAAACTTCAAGGTTGCTTACCCAGCAGTTACTGGGGAACGGAAATTAAAT
ATTATCCAACTTGCGTCAACAGCAGCTAACTATTTTCTAAGTTTTATGACCCTGGTTAAC
TATTAACTATATGACGTCACTACTAGTTACATATTAACCCTAGCTGTAATAAAATCTAGT
TAACCATTAACCTTATCTGATCGAACTTTGATCCTCATGCCTATGCATGAGCAAAGCATA
CATATTCATGTAAACCCCATACATATTCAAGAGCCACATGAATATTCATATCCATGATGA
ATATTCATGTATCTCATGCATATTCATTGTGCTAATGCATATTCACTTATCTCATGCATA
TGCAGTGCCTTCCACTGCATATTCATAGCCCAGGTAAATGTATAACCTGATTGACGTCAC
CAGGTTAATGGACAACCCAATTGACGTCAATGCGTTAATGATCAACGCATTACGTCAATG
TATATGTTTACGTTGCTAGGATACCGTTAAACATTAACCTGCTGACATGCAGGTATTTTC
CCAGTTATCCATTAACCTGGACTTTGTTCTTGACGTCACGTTGCCATAGCAACGCTACCT
TATAAGGAGATCCTGTTCCGGCTATTGTTATCCATTAACTAGTGGAACCATATGACGGGG
CCTTCTCCCATTGGCTGCAGGTGACGTATTGCAGGTAAAACATTAGCCAGAACCTCCTAT
ATAGGTAGGACAGGTAGGCAGTCCCTCCACAGTTCGGATCTGACTCTACAAGGGTACGGA
CCTCTCCGCAGAACTCCACGGTAAATATTTAATTTCTATTTTATTCGCTCTAATAAACTA
CTAATCAACCCAATGCTTGTGATTCTCCTCAAAATTAATGCTTATTTTCTGCTATGCGCG
ACCACCCCCCATGGCTACCCCCCTGTACAACGCGACCACCCCCTATGGCACCCCCCTGTA
CACCCCCTGTACAGGCGACCACCCCCTATGGACACCCCCCTGTACACCCCCCTGTACATT
TTTCTCCATAGAACTCAATGGAGCACTACCCCATTGTCTGTAAGGACCCCCTAGCCCCCT
TTGATGTGGGGACCATCGCATTCACCACTATGCAGTTCTACCACAAGTGGGCGCCATTCA
AACTGGCCCCGCTCATAGAGCGGCTGTCCGATGGGATCACGTGGACCCCGGTTCTCCCCG
CCCCGCTCCACAACTTGATTTCTATTCGCGTATGGGGAACACATGGTCAGAAGGCCTACT
CCAATGGGAACCCTCATCGGATGTACCACGCCTTCGTGAGGGTGTGTGCTAAGGAACCCG
TGACCAGAAGGCAGGCGGGGCAAATACTCCTCAGCCTATCACAGAACTTGCTCTACTTCC
CTGACCGGTATACGTTCCACCCCCTTGTGATGCAACTGGGCGTGACCTGCAACACTATGG
GCCTTCCGGTATATTCCGAGGCTGCCCTGAAGATGGCGCTACTGAGTATGAGAGTGTTCA
TAGCACCGAATACCCAGCAGGAGGCGCTAGAGGAGATGGGGAGGCTAGTACACATAGCCC
CCCAGAAGACCCCCGGGACCCTCATCCATGGGGTCTTCAGTCAAGATGAACTAAAAAGTT
GCCTTCCAAAAGGCATCTTTGATAGATTTTTTAACCAAACTCCCTATGTTTGTGGCTGGA
AAGTTGGCAAGGAGCCAATGTGTGAAAAGTGGGCGGTGACTATCAACCCCGAAGGCTCCA
CCCACAATGATGACGGCACCAAGAACCCGCCCACTCTCCAGGACCTGGCCCGGGTGGGCG
TGGTGGGGGCGTGTCTCAAGATGAAGAGGCGGGGCCTCGGGCCTAGGCGGTACCGCCCCT
ATGACGCAAAATAAAGTCAATCATTAAACTGATCCCTTTGGCTCCTCCTCTTTATGGGCG
GGTGGTGGGCGGGGAATAGATGGGACAGGCTCCTCCCCTTTTCGGGACTTAGTCTCTGCG
CGGGGTCTGTCAATGATTTACCCGGCGCCTCACTGGCGCCCCCTGCAGGCAGCCCGAGGC
ACTGACAGGCTCCGCCCCTTTTCGGGACTTAGTCTCTGCGCGGGGTCTGTCAATGATTTA
CCCGGCGCCTCACTGGCGCCCCCTGCAGGCAGCCCGAGGCACTGACAGGCTCCGCCCCTT
TTCGGGACTTAGTCTCTGCGCGGGGTCTGTCAATGATTTACCCGGCGCCTCACTGGCGCC
CCCTGCAGGCAGCCCGAGGCACTGACAGGCTCCGCCCCTTTTCGGGACTTAGTCTCTGCG
CGGGGTCTGTCAATGATTTACCCGGCGCCTCACTGGCGCCCCCTGCAGGCAGCCCGAGGC
ACTGACAGGCTCCGCCCCTTTTCGGGACTTAGTCTCTGCGCGGGGTCTGTCAATGATTTA
CCCGGCGCCTCACTGGCGCCCCCTGCAGGCAGCCCGAGGCACTGACAGGCTCCGCCCCTT
TTCGGGACTTAGTCTCTGCGCGGGGTCTGTCAATGATTTACCCGGCGCCTCACTGGCGCC
CCCTGCAGGCAGCCCGAGGCACTGACAGGCTCCGCCCCTTTTCGGGACTTAGTCTCTGCG
CGGGGTCTGTCAATGATTTACCCGGCGCCTCACTGGCGCCCCCTGCCGAGGACTAGACAC
TAGCTGCTCACAAGAGTGACCTCCACAGGTAGCCTTGGGTATTACAGCTGCGAGCGCCAC
TCCGGTTCTCAAAGGTATTGCAGCTGTGCTCCGGTTGCGAAACCGAGACCTTTGACCACA
TGGGCTAAACATACACCGGCTGGAGCCAACCAGTCTGCTTTCCCCCTCCTCCCCCCAACA
GACTGTCACGTAACCATTCCTCTCACACCTCCCTTAGTTTATTCTTAGTTCACAAGCTGT
ACTCGTCCCCGTATATCACGTTAGCATATCTCATGCCCGTACATGTCTCCCATCCGCAAA
TAGCCCGCACAGCTTCGGAGCTAACTACAAATCTTCCCACTTTGCAAGACTCTAATAAAC
ACCAATCATTAACGTACATCCTAAACCATTCCCCGCACGGCACGTCAGATTCATACAGTC
TTTCGCGAAAATACCTCTTCAAAACTCTCTTGCATTTATGCAGATAAGAAGGTCTGAGAT
CAAACATAGTTAGACAGATCAACATTGTCAAGTGACAGGTACACGAACCCCCTGGTTGCA
GTCCAAGACAGTAGACCATCGGATAATTCACACCCACGTTGGCAGCATCATGCAGAGGCC
TCCAAACATCCTTCACGTCCCGCACCAGTTTCCAGAACACCTCCGCTCTCCTGCACCAAG
GAGGCACCGCAACGCCGAACACCAGGAACAGCGGCATCCCGAATCTGCATTAATGTAAAA
AAAAAAACCTCGGTTAATAGTCACCCTAACACATCTCACACAAGACACATATACCGTCAC
GGAAAACCGAATAAAAAGATCGGCGATACCCAGTTTTGATCTGGGGTCCTCCGGATTTTA
GGTCCGACGCTCTGACAGCTGAGCTATACCGCCGATCTTGGGGATTTTCCTTTACGTGAC
CACAGAAATATATACCGGCGCCGCAACATCCTCTTTCCTTATTACCCAATCCTTAACGAT
TACGAAACCCTGTACTGATAAAAATACTTTCCTTATTGGTCAGCCAACCAATCAGAATCG
ACTGACTCAGCGAAACGAGTTATATAGCCACTGCCACTCCTGAAAGGTCAATAACCACCT
CCCTGCCAACACAGCACTTGGTATTTTGCCAGGTGCTTTCCCAGCAACTTCCCGGTGATT
CAAGGTAAATCTTTAACTAGGTCCGCACGGTATAAATACCGATGCCCCGAGACCCCGGAC
TGCATTCTTCTCAGCGCTCCGCAGTAGCACCGAGAGAGACTACGCTCCTCCACGCGCCAT
GGGAAAGGTAAGCCCGAACCCCTCTCCGAATCCTTACTTGGCTGTCCGTTATTACGCGTT
TCTAATGCTCTGTCACTCTGCGCTCCTCCGCAGGCCCCGTGCGCTCTCCCCATCCTGCTG
TCCGTGATCCTCGCCTCCCTGCTGACCTGCGAAGGGAACGTCACGGTTATCGGTCCGAAA
TCCATCACGAAACAAGCCCCGGGTCCCTTCGATACCTCCAGGGATGCCGCAAATGCTGAT
CTATGGTGGTACGGCAGCCACGGCTTATTCCAGCCCTTCAAGTTCCACAAGATGCCATGC
AAACCCGGCGTGTACCGACGCATGTGGGACCATGGCATCTTGAGGCAGGGCCGCGAATCT
AACATAATCTTTCTGGTGCACGGCTGGCACGGTGTGCAGAGCAGCTTCAAGATGTTCTTC
CCCATGCTCAGGTTTCACCAGAAACTAACCCCCAATGCCGCAGTCATTCTCGTAGATTGG
GGAGTGCAAGGATCTGACCAACTGGTCCTGGCACATGCCGCCACCTCCTCCGTCCAACTC
AACATCACCGACTTCCTAATCGACATAGATCCAAATAAATCCAAGGTGCACTGCATCGGA
CACTCTCTCGGAGGCCATGCGTGTGCCGCTATCTGTCGCAGCTACTTTAATCTCCACCAG
ACAAAATGCCAGCGGATCGTTGCGCTCGACCCTGCCTCCATTCCATTCAAGCACAACTCT
CCCTGGCAGGAACTCATAGATCGCAGAGTAAGCAAACACGATGCCGACTACGTAGCCGTC
TTTCTCACCAACCGCAACCTCATGGGTCTCCACGATTTCGTGGGCGACGAGTACATCATG
ACTAACGGCCACGGTTACAACAGCTACAACTGTCCCAGTATCGGTAAGTGGTGGGGTCGC
GTCTGCGCCCAGAACTACGCGGGCCTGGAAGTCTGCGAGAATATGGACGTCGGCACTATG
ATGAACTCCGCAATCATACCCCACACTAAAGACTCTTGCTCCCACATGATGGCGCTCCCC
GAATTCATGAAATCCCTAGACGTGAGAACCGGGTTCTCTCTTCTGCGGTTCGAGGGCAAT
CCTCCCAAGAGTCACCACAAGGGTCACTTGCCCAGCGTTTGGAACGGTTACGTAGTCAGC
AAGGACTATCGATATGACACCTTCTTCAATAGCGAAACCATAGTATACAGCACCCACCTG
GACACCTACGGCATCCAACTCAAACCCGCGTACAGCGTCACAGCGCTAATCAGCCGCGGC
TGTCAGCCCCAATTGGACAAAGCTTACCACGAACAGGTGATCAACTACGGAAGCAAGTAC
CAGATCATCTCCGGCTTCATGCCGTACAACGCGCATGACGGCTCCACGCCTTTCATGGAG
AAAATATGGTTCTCCTATGAACCGTGCACTCTATACGCGGTCAGGCGGATGACCCAACAA
GGATTCGTGAAGAACATGACCTACGGTGTCAGAGACGGCATCCCTATGCCGGGCCACACC
ATCGAAAACCTGTGGTGCTCAAAGTACAACTCCCCGAGCTCCCTGTACTACGGACTGTTC
TACTGTAAGAACACTTACCAATACTGGCACACCAATGCATACAGATCCATGATGAGCGGA
TTAGCCAAGAACAGTTCCCTGCCGAGTCCCGCAGTGCCTCCTACTCAGGGCTGTCTATTC
GATAACACAAATAGCACAGACCTCCTGCGCACATATCTGGGAAGCCGACATCTCAAAACA
AATCAGAGAATCAACATCAAGATAACAGAAACAGATTGGCAATTCTCACTCATTCGTGTC
ACATTGTGGGATCCCAGCGACCGCAAAGTTCACACCCTCATGACTTACTGGGACAGCTGC
AAAACCTCAACTCCTGTAAACATGCGGCTGGACCGCACCACACAATCTGTCACCATCTAC
TTCACCAAACCCGGCGAATACTGGATGTCGTTCTTCTTCGAATGGGAAGAAGTTAAAGTG
CGCTTCAACGTTACGGCCCTCCCTACCCCGAAACCTCCGACAACTACACCCACTACCACG
ACTACCATAACCACGCCTGCCCCTTCATCCACAACTGCCACCACCGCGACATCTGCTAGT
AGCGCAACACCTGACTCCCAAACCTCGCTGCCCACACCCTGTGACGAAAACGAAGATGAG
GATTGTTGGTTCGCCAGCATCGGCGGAAACATCTACACCCCCGTCCCCTACGAAGTTCCA
TCTGGATCAAACGGTGACGACGACACCGACGGAGAGGTCGACTACTCCGACTTTGTGATC
ATCGGGGAAGATAGCAACTACAAGGAAGGCACGGCAAATCCCAATCCCACCACTACTATC
CCGGAGGAGATCACCATCACCATTTCGCCCGGCACCAGGGAGCCCATGACCACGGAAGAG
GAACTGATGTACACGCGGATGACTAGCAGCACCCCGTCTCCTTCCGAGAAAGCTCCGAAA
TCCGATGTCGAACCCGAACTCGGAAATCGCATCCCGGAGGGTATCGAGGAAGACCCATCG
GAAGCTCCTTTCATCACCGTCCTAGATAATGAGATCAGAGCAGGTGCACGAGTCGGCGAA
GAAAGAGATGAGAGCAGCTCCGCTCTGTCCAATCCGCAGACCACTCCGTTGGTCGCCGCC
GCTATCGTGGGAGCGGTAGCCCTGGTAGCGATAGCGGTCATGGTAGCTTTTAGGAAAGGG
CGAACAACTAAGAAAACCCCTCCGCGGGCCATCTATATCGCGGTTCCGCAACCCGACGTG
GAACTCCCCAACGTGTAGGCAGGAGATAGAGGACCGCGGTGAAACTATGAGTCATTCGAT
GTATAAAATTCAATAAAACTTATTCACGCACATCCACACCTAGTCATATCTTTATTTCGC
GGCACACGCCCCACACACTCGATATGAGTCAGCAATGGCGGCCACGTAAACTTCCGCCTC
GGTGGTCCCTCCGCGCAACACTCCGGCGGTACCCCGAGTCAAAGGGTTCCATCCGTTCCG
CGGTGACACGGACCACTAGGCACGTGACCGCGGAAGCCGGAATGAATCATCACCCTTTCG
TAAAAAATCGGCAAGGGCATTCTCCGAAAAAAGCTCTGCGCGAGCCTACCCGGTATGGAC
ATCAGACCGCTCAGATACACCCACCGACAGAGAAAGAGGAACAGACCCGCGCCCCCAGTA
CCGTCTCCGGAACCACCCATATGGGTAAAGTTACCGCAGTCCTCTCATCCCGCTCCTTTC
GGGTCTCGCGGCACCCCTTCCGACTCCGTCCCCGCTCCGGTCCGCCTCCTCCATCCCTCG
GACCTGCCCATCCCCTCGGACGCAAAATAATCCCCCTCCATTTCGGAGAGGAGATCTGCG
CTCCTCCACTACCGAGAAAAAGAGGAACAGTTTCGAACCAGGAAGTTCCGCACTTCCGCG
TTCGTGGCAGTAGGCGTGGCGATGATGTCATCGCCACGCCTAGCAATTACGGCTGTACTT
TGCACTTCCGCGTACGTGGAAGTTTCGACCACGCCTCTAGGGCGCCGGCGCCCTCGCGCG
GCGCGCGCGGGTGTCGCCGTTCACATAACTGTGCATTTTTATGCGGTATATATTGATGAT
G
