# Supplementary material for: Prioritizing antiviral drugs against SARS-CoV-2 by integrating viral complete genome sequences and drug chemical structures
Source: Sci Rep. 2021 Mar 18;11:6248. doi: 10.1038/s41598-021-83737-5 (PMC7973547; doi:10.1038/s41598-021-83737-5)
Supplement: Supplementary file 1 — Supplementary Information 1. [file 41598_2021_83737_MOESM1_ESM.zip › dataset_VDA-RWR/dataset2/virus FASTA/Andes virus.fasta]

>Andes virus
TAGTAGTAGACTCCGGGATAGAAAAAGTTAGAAAAATGGAAAAGTATAGAGAGATTCATC
AGAGAGTTAGGGACCTTGCACCTGGAACGGTATCAGCATTAGAATGCATAGATCTACTGG
ATAGGCTCTACGCTGTCAGACATGACCTGGTTGACCAGATGATAAAACATGACTGGTCTG
ATAATAAAGATGTAGAAAGACCTATAGGTCAAGTTTTACTGATGGCTGGCATACCTAATG
ATATTATACAAGGCATGGAGAAGAAGATTATACCAAATAGCCCTTCTGGACAAGTATTGA
AAAGCTTTTTCCGAATGACACCAGATAATTATAAAATTACAGGTAACTTGATTGAGTTTA
TTGAAGTGACTGTAACAGCTGATGTGTCACGAGGTATTAGGGAGAAGAAAATAAAGTATG
AAGGAGGCCTCCAATTTGTTGAGCACTTACTGGAAACTGAATCAAGGAAGGGTAATATAC
CGCAACCTTATAAAATAACATTCTCAGTGGTTGCAGTTAAAACAGATGGATCAAACATCT
CGACTCAGTGGCCCAGTCGGAGGAACGATGGGGTAGTTCAGCACATGCGTCTAGTCCAAG
CTGATATAAATTATGTCAGAGAGCATTTAATAAAGTTAGATGAGAGAGCATCTTTGGAGG
CAATGTTTAACTTAAAGTTCCATGTATCAGGCCCTAAACTGAGATACTTTAACATCCCTG
ATTATAGACCACAGCAGCTATGTGAACCACGGATTGACAACTTAATACAATATTGCAAGA
ATTGGTTGACAAAAGAACATAAGTTTGTATTCAAAGAAGTCAGTGGAGCTAATGTGATTC
AAGCATTTGAGAGTCATGAACAGTTACATTTACAGAAATACAACGAATCACGAAAACCAA
GAAATTTTTTACTCTTGCAGCTTACAGTGCAAGGGGCATATCTACCATCAACAATCAGTT
CTGACCAGTGCAATACTAGGATTGGGTGTCTAGAAATATCAAAAAACCAACCAGAAACAC
CAGTACAGATGCTTGCATTGGATATATCTTATAAGTATCTGAGTCTTACAAGGGATGAGT
TGATCAATTATTATAGCCCTAGAGTGCACTTTCAATCGAGCCCTAATGTGAAGGAACCAG
GGACACTGAAGTTAGGATTATCACAATTAAATCCACTCTCTAAATCAATTCTTGACAATG
TTGGAAAGCATAAAAAGGATAAAGGATTATTTGGTGAGATCATAGATAGCATAAATGTGG
CAAGTCAAATACAGATCAATGCATGTGCAAAAATAATTGAGCAGATCTTATCAAATCTTG
AAATAAACATTGGAGAAATAAATGCTAGTATGCCTTCTCCTAATAAGACAACAGGTGTAG
ATGACCTGTTAAATAAATTTTATGATAATGAGCTTGGTAAATATATGTTATCCATTCTGA
GGAAAACAGCAGCATGGCATATAGGCCATCTAGTCAGAGATATCACAGAAAGTTTAATTG
CACATGCTGGGCTGCGCCGTTCTAAATATTGGTCAGTACATGCATATGACCATGGGAATG
TAATTTTGTTTATCTTGCCATCAAAGTCACTAGAGGTAGTAGGTTCTTATATAAGGTATT
TCACAGTATTTAAAGATGGTATAGGGTTGATAGACGCAGATAATATTGATTCTAAGGCCG
AAATTGATGGTGTCACCTGGTGTTATTCTAAGGTCATGAGTATTGATTTAAACAGGTTAT
TGGCTTTGAACATAGCTTTTGAGAAGTCACTTCTTGCCACGGCTACATGGTTCCAATATT
ATACTGAAGACCAAGGCCATTTTCCCCTTCAACATGCATTAAGGTCAATCTTTTCTTTCC
ACTTTTTACTCTGTGTGTCACAAAAGATGAAGCTATGTGCAATATTTGATAACCTTCGTT
ATCTGATACCATCAGTAACATCTTTGTACTCTGGGTACGAGTTGTTAATAGAAAAATTCT
TTGAGAGACCATTTAAGAGTTCACTGGATGTATACCTTTATTCTATCATAAAATCTCTAT
TAATTAGTTTGGCACAAAATAATAAAGTTCGATTTTACTCAAGAGTTCGTTTGTTAGGAT
TGACAGTTGATCACTCCACGGTCGGAGCAAGTGGTGTTTACCCCTCTTTAATGTCCCGTG
TTGTTTACAAACATTACAGAAGTTTAATCTCTGAAGCTACAACTTGTTTTTTCTTATTTG
AAAAGGGTTTGCATGGGAATTTACCAGAAGAGGCTAAAATACATCTTGAAACCATTGAAT
GGGCTCGGAAGTTCCAGGAGAAAGAAAAACAATATGGTGATATTCTTCTAAAGGAAGGCT
ATACAATTGAATCTGTAATCAATGGAGAAGTTGATGTAGAACAACAGCTTTTTTGTCAGG
AGGTCTCAGAGCTAAGTGCACAAGAGCTCAACAAATATTTACAGGCAAAATCTCAAGTTT
TATGTGCTAATATCATGAATAAACACTGGGACAAACCATATTTCAGTCAAACACGCAATA
TCAGTCTCAAGGGAATGTCTGGGGCATTGCAAGAGGATGGACATTTAGCTGCTAGTGTGA
CACTGATTGAAGCAATTAGGTTTTTAAATAGATCACAAACCAATCCAAATGTTATTGATA
TGTATGAGCAGACTAAACAATCAAAGGCACAAGCTAGGATTGTTAGGAAATACCAGAGAA
CAGAAGCAGATAGAGGATTTTTTATCACAACATTACCAACTAGGGTGCGATTAGAAATAA
TAGAAGATTATTTCGATGCAATTGCAAAGGTTGTGCCTGAAGAATATATTTCTTATGGTG
GGGATAAAAAAGTTCTAAATATTCAGAATGCACTAGAGAAAGCACTTAGATGGGCATCTG
GAGTATCAGAAATTACAACAAGCACTGGTAAAAGCATCAAGTTTAAGCGGAAATTAATGT
ATGTTAGTGCTGATGCCACAAAATGGTCACCAGGAGATAATTCTGCTAAGTTTAGGAGAT
TTACACAAGCAATATATGATGGCTTATCAGACAACAAACTGAAATGTTGTGTTGTTGATG
CATTACGTAACATTTATGAGACTGAATTTTTTATGTCCAGGAAATTACACCGATATATTG
ATAGTATGGAAAATCATTCAGATGCGGTTGAAGATTTCTTGGCATTTTTCTCAAATGGAG
TCTCAGCCAATGTAAAGGGAAACTGGCTTCAAGGGAACTTAAATAAATGCTCATCATTAT
TTGGTGCTGCTGTCTCATTACTTTTTCGGGAGGTCTGGAAACAATTGTTTCCAGAATTAG
AGTGTTTTTTTGAATTTGCACATCATTCAGATGATGCATTGTTCATTTATGGCTATCTGG
AGCCTGAAGATGATGGAACAGATTGGTTTTTGTATGTATCACAGCAGATACAGGCAGGAA
ACTTTCATTGGCATGCTATAAATCAAGAGATGTGGAAGAGCATGTTTAATCTACATGAGC
ACTTACTATTAATGGGTTCTATTAAAGTGTCACCTAAGAAGACAACAGTATCACCTACTA
ATGCAGAATTTCTTTCTACTTTTTTTGAAGGTTGTGCTGTGTCAATCCCTTTTGTTAAAA
TCTTACTGGGTTCATTATCAGATCTTCCTGGGTTAGGTTTCTTTGATGATTTAGCAGCAG
CACAAAGCAGATGTGTAAAGTCACTAGATTTGGGTGCTTGCCCACAATTAGCTCAACTAG
CTATAGTATTATGCACAAGCAAAGTTGAGAGGTTGTATGGTACTGCTGATGGAATGGTAA
ACTCTCCAACAGCATTCCTTAAGGTGAATAAAGCACACGTACCAGTACCACTTGGTGGTG
ATGGCTCAATGTCTATTATGGAGCTTGCAACAGCTGGTTTTGGGATGGCAGATAAGAATA
TTTTAAAAAATGCATTCATATCTTATAAGCATACTCGTAGAGATGGTGATAGGTACGTAT
TGGGTTTATTTAAATTTTTGATGTCATTAAGTGAGGATGTATTCCAGCACGACCGATTGG
GTGAGTTTAGTTTTGTAGGTAAAGTTCAATGGAAAGTGTTCACTCCTAAAGCTGAATTTG
AATTTCATGATCAATTTTCACATAATTATTTATTAGAGTGGACACGTCAACATCCTGTGT
ATGACTATATTATTCCTAGAAATAGAGATAATTTGCTTGTATACCTTGTAAGAAAGTTGA
ATGATCCTAGCATCATTACAGCTATGACTATGCAGTCACCATTACAACTTCGTTTCCGTA
TGCAAGCAAAGCAACATATGAAAGTATGCCGGTATGAAGGTGAATGGGTCACATTCAGGG
AGGTACTTGCTGCAGCTGATAGTTTTGCTACGAGTTACCAACCTACTGAAAGGGACATGG
ATCTCTTTAATACACTTGTAAGTTGTACATTTTCTAAAGAGTATGCTTGGAAAGACTTTT
TAAATGAAGTAAGGTGTGAGGTCTTAACAACAAGACATGTACATAGGCCTAAAATTGCTA
GGACATTCACTGTTAGAGAAAAGGACCAGGCTATACAAAATCCAATAAATTCGGTGATTG
GCTATAAGTATGCTCTTACAGTGGATGAAGTCAGTGATGTTCTTGATAGTGCATTCTTCC
CAGAGTCTCTATCTGCAGACTTACAGGTTATGAAAGATGGAGTTTACAGAGAATTAGGAC
TTGATATAAGTTCTCCTGAAGTCCTAAAACGCATAGCACCACTATTATATAAGGCAGGAA
GGTCACGTGTTGTTATTGTGGAAGGAAATGTAGAAGGGACAGCTGAGTCAATCTGTAGTT
ATTGGCTCAAGACAATGTCACTGATTAAAACAATCAGAGTAAGACCTAAGAAGGAGGTAC
TGAAAGCTATGTCTTTATATAGTGTTAAAGAAAATATTGGATTGCAGGATGATATTGCAG
CAACTCGACTATGCATAGAAATCTGGAGATGGTGTAAGGCAAATGAACAGGATGTTAAAG
AATGGCTAACATCTCTGTACTTTGAAAAACAGACATTGATGGATTGGGTAGAAAGGTTTA
GAAGGAAAGGAGTTGTTCCTATTGATCCTGAAATACAATGTATTGGCCTACTCTTATATG
ATGTATTAGGTTATAAAAGTGTGTTACAAATGCAAGCAAACCGAAGAGCCTATTCAGGTA
AGCAATATGATGCATACTGTGTGCAAACATATAACGAGGAAACAAAACTATATGAAGGTG
ACCTTCGTGTTACTTTTAATTTTGGTTTAGATTGTGCAAGGTTAGAAGTTTTTTGGGATA
AAAAAGAGTATATCTTAGAGACATCTATCACCCAACGACATGTGTTGCGGTTACTGATGG
AAGAAGTGTCACAAGAATTAATTAGATGTGGAATGAGATTCAAAACAGAGCAAGTCAATC
AAACTCGGAGCTTAGTGTTATTCAAAACAGAGGCTGGTTTTGAATGGGGTAAGCCTAATG
TGCCATGTATTGTATATAAACACTGTGTCTTGAGAACTGGGCTTCGTACGAAACAGCCAA
TTAATAAAGAGTTCATGATAAATGTACAAAGTGATGGTTTCCGTGCAATAGCACAGATGG
ATATTGAGAGTCCACGGTTCTTGTTAGCACATGCATATCATACACTGCGTGATATTAGAT
ATCAAGCAGTGCAGGCAGTAGGGAATGTATGGTTTAAAACAGAACAGCACAAACTATTTA
TTAACCCAATTATATCATCAGGGCTTTTAGAAAACTTTATGAAAGGCTTACCTGCTGCCA
TACCTCCTGCTGCATATTCCCTCATAATGAACAAGGCTAAGATTTCTGTGGATTTGTTTA
TGTTCAATGAGCTATTAGCACTTATAAATAGGAATAATATCCTCAACCTTGATGGGATTG
AAGAAACATCTGAAGGTTATAGTACTGTGACATCAATGTCTAGCAAGCAGTGGTCTGAAG
AGATGAGTTTAATGTCTGATGATGATATTGATGATATGGAGGACTTTACTATAGCACTGG
ATGATATTGACTTTGAACAAATAAATTTGGAAGAGGATATACAACACTTTCTGCAGGATG
AATCAGCATATGTTGGTGATTTATTGATTCAGACAGAAGACATTGAGGTTAAAAAGATAC
GTGGGGTGACAAGAGTATTAGAGCCAGTCAAGCTATTAAAAAGCTGGGTTTCTAAAGGCC
TTGCTATAGACAAAGTATACAATCCTATCGGGATAATCTTAATGGCAAGATACATGTCAA
AAACATACAATTTCAGTTCAACACCTCTTGCACTATTAAATCCATATGACTTGACAGAAC
TTGAAAGTGTTGTAAAGGGATGGGGAGAAACTGTAAATGATCGATTCAAAGATTTAGATA
TTGAGGCACAAACAGTTGTTAAAGAAAAGGGTGTACAGCCAGAAGATGTACTCCCTGATT
CATTATTCTCTTTCAGGCATGTTGATGTTTTGCTGCGAAGGTTGTTCCCGCGTGACCCTG
TATCAACATTCTATTAGTGGATTTTATACCTTATTCATACAGTATGTATATTGTAGTGTT
CTTTTCCCGGAGCATACTACTA
