# Supplementary material for: Prioritizing antiviral drugs against SARS-CoV-2 by integrating viral complete genome sequences and drug chemical structures
Source: Sci Rep. 2021 Mar 18;11:6248. doi: 10.1038/s41598-021-83737-5 (PMC7973547; doi:10.1038/s41598-021-83737-5)
Supplement: Supplementary file 1 — Supplementary Information 1. [file 41598_2021_83737_MOESM1_ESM.zip › dataset_VDA-RWR/dataset2/virus FASTA/Bunyamwera.fasta]

>Bunyamwera
AGTAGTGTACTCCTACATATAGAAAATTTAAAAATATAACCAGTAGGAGTATGGAGGACC
AAGCTTATGATCAATACCTGCACAGAATCCAAGCAGCTAGAACAGCTACAGTTGCTAAAG
ACATCAGTGCTGATATCCTTGAGGCAAGGCATGACTATTTTGGTCGGGAGCTTTGTAACT
CTTTAGGAATTGAATACAAAAATAATGTTCTTTTGGATGAAATCATCCTTGATGTTGTGC
CAGGTGTTAACTTGTTAAACTATAACATACCCAATGTGACACCAGACAACTATATATGGG
ATGGTCACTTCTTGATAATTCTTGATTACAAAGTCTCAGTTGGGAATGATAGTAGTGAAA
TCACATATAAGAAATACACCAGTTTGATTCTCCCAGTGATGTCTGAATTGGGTATAGATA
CAGAAATAGCTATTATTAGGGCAAATCCTGTTACATATCAGATATCTATAATTGGAGAAG
AATTCAAACAAAGATTCCCAAATATACCTATACAATTAGATTTTGGTAGGTTCTTTGAAC
TGAGAAAAATGTTGCTGGACAAGTTTGCTGATGATGAGGAATTTCTGATGATGATAGCAC
ATGGAGATTTCACTTTGACAGCACCATGGTGCACATCTGACACCCCTGAGCTAGAGGAGC
ATGAAATATTTCAAGAGTTTATTAATTCCATGCCACCAAGATTTGTATCACTTTTCAAAG
AAGCAGTCAATTTTAGTGCATACTCTTCAGAAAGATGGAATACATTCTTATATAGAGCCA
GAGCAGAGACAGAGGTGGATTATAATCAATTTCTATCAGACAAGGCACATAAGATTTTCA
TGCTAGAAGGAGACTATATGAGACCAACACAAGCTGAAATCGATAAGGGTTGGGAGCTAA
TGAGTCAGAGAGTTTACACAGAGAGAGAAATTATAACAGATGTGACAAAACAGAAGCCTT
CTATCCATTTTATTTGGGTAAAGAATGCAGATAGAAAGCTAATAGGTTCAACAGCAAAAT
TAATATACCTATCTAATAGTTTACAAAGTATCACTGAACAGTCAACTTGGACAGATGCAC
TAAAAGCAATAGGAAAGAGTATGGATATTGATGGTAAAGTAGGGCAATATGAAACCTTAT
GTGCTGAAAGAAAAATGATTGCCAGGTCAACTGGCAAAAAGGTAGATAACAAGAGATTGG
AAGCGGTTAAGATTGGCAATGCACTTGTGTTATGGGAACAACAATTCATCTTAGCAAACG
ACTTATTTAAAAATCAAGAAAGGCAGAAGTTCATGAAAAACTTCTTTGGCATAGGAAAGC
ATAAGAGTTTTAAAGATAAGACATCTAGCGACATTGAAACGGATAAGCCTAAAATCTTAG
ATTTCAATAATACTATAGTCCTGATGGCTGCAAGAACAATGGTTAATAAAAACAAAGCTC
TGTTAGCTAAGGATAACACATTGCAAGACCTACATCCTATTATCATGCAGTATGCTTCAG
AAATAAAAGAGGCATCTAAAGACACATTTGATGCGCTACTAAAAATTTCCAAAACTTGCT
TCTGGCAATGTATAGTAGATGTTTCAACAATAATGAGGAATATATTAGCTGTGTCACAAT
ATAATAGACATAATACATTTAGAGTTGCAATGTGTGCTAATGACTCTGTTTATGCATTAG
TATTTCCTTCATCTGACATAAAAACAAAGAGAGCAACAGTAGTCTTTAGTATAGTTTGCA
TGCACAAGGAAAAAAACGACCTGATGGATGCAGGTGCATTATTCACTACTTTAGAATGTA
AAAATAAAGAATATATATCTATAAGTAAAGCAATTAGATTAGATAAAGAGAGGTGCCAAA
GGATTGTATCATCACCTGGGCTTTTCATATTAAGTTCTATGTTACTTTATAATAATAATC
CAGAAGTAAATTTAGTAGACGTTCTAAATTTTACATTCTATACTAGCTTGTCTATAACAA
AAAGTATGCTTTCGCTGACTGAGCCATCTAGATATATGATAATGAATTCGCTTGCCATTT
CAAGCCACGTTAGAGATTATATAGCTGAGAAATTCTCTCCTTACACCAAAACACTTTTCA
GTGTATACATGGTCAATTTGATAAAGAGAGGATGCGCATCCGCAAATGAGCAATCATCGA
AGATCCAGCTGAGAAATATATATCTTTCAGATTATGATATTACACAAAAAGGTGTTAATG
ATGGTAGGAACTTAGACTCTATTTGGTTCCCTGGTAAAGTTAATTTAAAAGAATATATAA
ACCAAATATATCTACCATTTTACTTCAATGCAAAAGGCCTTCATGAGAAACATCACGTAA
TGATTGACTTAGCAAAGACTGTTCTGGAAATAGAGATGAACCAAAGAAGTGATAATTTAG
GTATATGGTCTAAAGCAGAAAAGAAACAACATGTCAATCTACCAATATTAATACACTCTA
TAGCAAAATCTTTGATATTGGATACATCAAGACACAATCACTTGCGAAACCGTGTAGAAA
GTAGAAATAATTTTAGAAGAAGCATCACAACAATAAGCACTTTTACAAGCTCTAAATCTT
GTATAAAGATTGGTGATTTCAGAGAAATTAAAGATAAAGAAACAGAAAAATCAAAAAAAT
CAACTGAGAAATTTGATAAAAAGTTCAGACTTTCAAATCCATTATTCTTAGAAGATGAGG
AAGCCAATCTTGAAGTTCAACATTGCAATTATAGGGCTCTGATACAAAAAATTCCTAATT
ATAAAGACTATATTTCAGTAAAGGTGTTTGATCGTCTATATGAGTTGCTAAAAAATGGAG
TCTTAACAGACAAACCTTTCATTGAATTAGCTATGGAAATGATGAAGAATCACAAGGAAT
TCTCTTTCACATTCTTTAATAAGGGCCAAAAGACAGCTAAAGATAGAGAGATATTCGTTG
GAGAATTTGAAGCTAAAATGTGTATGTATGTAGTGGAGAGAATATCAAAAGAGAGATGTA
AGCTGAACACGGACGAGATGATAAGTGAACCAGGTGATTCAAAATTGAAAATATTGGAAA
AGAAAGCAGAAGAGGAAATCCGCTATATTGTTGAGAGAACAAAAGACAGTATAATTAAAG
GAGACCCATCAAAAGCATTGAAACTGGAAATAAATGCAGACATGTCAAAATGGAGTGCTC
AAGATGTATTTTACAAATATTTTTGGCTGATAGCAATGGACCCTATACTTTATCCAGCAG
AAAAAACACGTATTCTGTATTTTATGTGCAATTATATGCAAAAACTATTAATACTTCCAG
ATGATTTAATTGCAAATATCTTAGATCAGAAAAGACCTTATAATGATGATTTGATCCTTG
AGATGACTAATGGTCTAAATTATAATTATGTCCAAATTAAAAGAAACTGGCTCCAGGGCA
ATTTCAATTACATTTCTAGTTATGTGCATAGTTGTGCAATGCTTGTTTACAAAGATATCC
TCAAAGAATGTATGAAGTTACTAGACGGAGACTGCTTGATTAACTCAATGGTGCATTCAG
ATGACAATCAAACATCGTTAGCAATTATCCAAAATAAAGTCTCTGATCAAATAGTAATTC
AATATGCAGCAAACACATTTGAGTCTGTTTGTTTGACATTTGGATGTCAGGCAAACATGA
AAAAAACATATATTACTCATACATGCAAAGAATTTGTCTCACTTTTCAATTTACATGGAG
AACCACTATCTGTCTTTGGCAGATTTTTATTGCCTAGTGTAGGTGATTGTGCTTACATTG
GGCCATATGAAGATTTAGCCAGCCGTTTATCTGCAGCACAACAGAGCTTAAAGCATGGGT
GCCCTCCAAGTCTAGTTTGGTTAGCAATAAGCTGTAGCCACTGGATAACATTTTTCACTT
ACAACATGCTGGATGATCAAATTAATGCACCACAGCAGCATTTGCCATTCAATAATCGGA
AGGAAATACCAGTTGAGTTAAATGGGTACTTGAATGCACCATTATATTTGATAGCATTAG
TCGGCTTGGAAGCTGGGAACTTATGGTTTTTAATAAATATATTGAAAAAATTGGTGCCAT
TGGATAAACAGAAAGAAACTATACAAAGCCAATGTTTACACTTATGCAATTCAATTGATA
AGCTGACAGAATCAGAAAAGTTCAAATTAAAAATATTGAGATATCTTACTCTTGACACTG
AGATGTCAGTTGATAACAACATGGGAGAAACAAGTGATATGCGAAGTAGATCACTCTTAA
CGCCTCGCAAATTTACAACATTGGGATCCTTAAATAAACTAGTTTCCTATAATGACTTTA
GATCTTCTTTAGACGACCAGAGATTTACTGATAATTTGAACTTCATGCTTAATAACCCAG
AATTGTTAGTTACTAAAGGTGAAAATAAAGAGCAGTTCATGCAATCTGTCCTTTTCAGAT
ATAATTCAAAAAGATTTAAAGAAAGCCTTTCCATCCAAAACCCAGCACAATTATTTATTG
AGCAGATACTGTTTTCCCATAAACCAATCATAGATTACAGCAGTATATTTGATAAATTAA
CCTCACTTGCAGAAGCGGATATCATTGAAGAGCTACCAGAGATCATTGGAAGAGTTACAT
TTCCTCAGGCATACCAGATGATAAATAGAGATATTGGCCAACTACCTTTAGATATAGATG
ATATTAAGTTAATATTCCGGTATTGTATATTGAATGATCCACTAATGATCACAGCTGCAA
ACACTTCCTTATTATGTGTTAAAGGAACACCACAAGATAGAACTGGCCTCAGTGCAAGTC
AAATGCCTGAATTTAGAAATATGAAACTTATTCACCATTCCCCTGCTCTAGTTCTTAAGG
CGTTTAGCAAAGGGACATCAGATATTCCTGGGGCTGATCCTATAGAATTGGAAAAAGATC
TTCATCACTTAAATGAATTTGTTGAAACAACAGCAATTAAAGAAAAGATTTTGCACAACA
TAGACAATCCTCCTAAGCATTTAATAGGGAATGAAATCCTAATTTATAGAATCAGAGAGA
TGACCAAACTCTATCAGGTTTGTTATGATTATGTTAAATCTACAGAGCATAAGGTTAAAA
TATTTATATTACCAATGAAATCTTATACTGCAATTGACTTTTGCACATTGATTCAGGGCA
ACACTATCTCTGATAATAAATGGTACACAATGCATTATTTAAAACAGATTGCTAGCGGAT
CTATCAAAGGGAATATAGTAACAACTAGTACAAGCGAGCAAATAATAGCAAATGAGTGTT
TTAGAGTGCTCTGCCACTTTGCTGATTCCTTTGTGGAAGAGGCAAGCAGATTGAGCTTTA
TTAATGAAGTTCTTGATAATTTCACATATAAAAACATAAGTGTTAACTCCTTATTTAACA
CTCTATTAGCCAGCACTACAAGGTTAGACTTTATTCCTCTATTATTTAGACTCAAAGTTT
TAACTCAGACAGATTTAAATAGATTTGATGCCCTTAAAACTAATGAAAGAGTTTCATGGA
ATAACTGGCAGACAAACCGTTCCTTAAATTCAGGTCTGATTGATTTGACAATATCCGGCT
ATTTAAGATCAATAAGGGTTGTGGGGGAAGATAATAAACTCAAAATTGCTGAACTAACAA
TACCTAATTTCTATCCAAATACAGTGTTCCATGCAGGGAACAAACTTCTAAATTCTAGAC
ATGGATTAAAATTTGAATACATGGAGGAAATTGTTCTAGATGAAAAATATAACTATTATA
TAACATACCAAAAAAAGAGGGCTCATATTTATACATATCAAGTATCTACAATAGAACATA
TTTTGAGAAGGAATAATGAAGGATTACAATCCAGAGGCCCTAGGTATAACAAAATGGTTC
CTGTCTGTCCAGTTGTTTTAAGTGTCAGGGATGAATTATTTAGAATGTCTCTAGAAAATG
TTTTTAGTTTAAACATGACAAACTTTAGCATGTCTAGATTATTTGTTTCACCTGACGAAG
TTGCTACTGTAAAGAAAGCTCATATGTCCAAAATGATGTTCTTTTCCGGGCCAACAATAA
AAGCAGGAATTATTAATTTAACATCTTTAATGAGGACCCAAGAGCTTTTAACATTGAATT
ATGATAATCTATGCAAATCTAGCATTGTCCCGTTTTGTAGAATATTAGAATGTAATGGCG
ATGAGCAAGGAGAACTAATATTTCTTTCAGATGAAGTCATGGATTTCACAATTTCTGAGG
AGATAGAATCTATGCCATTATTTACAATAAGGTATCAGAAAAGAGGTACTGAAATTATGA
CTTATAAAAATGCTATAATGAAGTTAGTTTCAGCAGGGGTAGATGAGATCAAAGAAGTTT
TTGATTTTTCAAAACAAGGGTTCTATTCAAAGAAAAACTTAGGTATAATAAATACAATTT
GTTCTATAATAAATATACTAGAGACAAATGAGTGGTCCACAATTCTATACAATTCCTTCC
ATATAGCAATGTTATTAGAGTCTATGGATCGAGAATTCCATATGTTCACATTACCCGAAG
CCTTTTTCATAAATGTGGCAGGTGGTGTTGTTAATTGGACTAAGCTGCTAAAATTTATAA
AGTCATTGCCAGTGATAGAGCAAGAGCCTTGGTCAATGATGATGTCAAGATTTGTAGAAA
AAACTGTGTATTTGATAGAAAGAGAAATGAACAAAGATGTTGACTTCACTGATTTCTTAG
ATGAGTTAGAATTTAGTTCAGGAAAGTCTCTATTTACCTTTTTCTGAAACATATCTTCAT
TGGTTTATTTAATTGGACATTCCAAAAGCACTATGTGGCAAAAATGATAACAGCATTCAA
AAAAGTACAATTTTCTTATGTAGGAGCACACTACT
