# Supplementary material for: Prioritizing antiviral drugs against SARS-CoV-2 by integrating viral complete genome sequences and drug chemical structures
Source: Sci Rep. 2021 Mar 18;11:6248. doi: 10.1038/s41598-021-83737-5 (PMC7973547; doi:10.1038/s41598-021-83737-5)
Supplement: Supplementary file 1 — Supplementary Information 1. [file 41598_2021_83737_MOESM1_ESM.zip › dataset_VDA-RWR/dataset2/virus FASTA/Chikungunya.fasta]

>Chikungunya
ATGGCTGCGTGAGACACACGTAGCCTACCAGTTTCTTACTGCTCTACTCTGCAAAGCAAG
AGATTAAGAACCCATCATGGATCCTGTGTACGTGGACATAGACGCTGACAGCGCCTTTTT
GAAGGCCCTGCAACGTGCGTACCCCATGTTTGAGGTGGAACCTAGGCAGGTCACACCGAA
TGACCATGCTAATGCTAGAGCGTTCTCGCATCTAGCTATAAAACTAATAGAGCAGGAAAT
TGATCCCGACTCAACCATCCTGGATATTGGTAGTGCGCCAGCAAGGAGGATGATGTCGGA
CAGGAAGTACCACTGCGTTTGCCCGATGCGCAGTGCAGAAGATCCCGAGAGACTCGCCAA
TTATGCGAGAAAGCTAGCATCTGCCGCAGGAAAAGTCCTGGACAGAAACATCTCTGGAAA
GATCGGGGACTTACAAGCAGTAATGGCCGTGCCAGACACGGAGACGCCAACATTCTGCTT
ACACACAGATGTATCATGTAGACAGAGAGCAGACGTCGCGATATACCAAGACGTCTATGC
TGTACACGCACCCACGTCGCTATACCACCAGGCGATTAAAGGGGTCCGATTGGCGTACTG
GGTAGGGTTTGACACAACCCCGTTCATGTACAATGCCATGGCGGGTGCCTACCCCTCATA
CTCGACAAATTGGGCAGATGAGCAGGTACTGAAGGCTAAGAACATAGGATTATGTTCAAC
AGACCTGACGGAAGGTAGACGAGGCAAATTGTCTATTATGAGAGGAAAAAAGCTAGAACC
GTGCGACCGTGTGCTGTTCTCAGTAGGGTCAACGCTCTACCCGGAAAGCCGTAAGCTACT
TAAGAGCTGGCACCTACCATCGGTGTTCCATTTAAAGGGCAAGCTCAGCTTCACATGCCG
CTGTGATACAGTGGTTTCGTGCGAAGGCTACGTCGTTAAGAGAATAACGATGAGCCCAGG
CCTTTACGGAAAAACCACAGGGTATGCGGTAACCCACCACGCAGACGGATTCCTGATGTG
CAAGACCACCGACACGGTTGACGGCGAAAGAGTGTCATTCTCGGTGTGCACGTACGTGCC
GGCGACCATTTGTGATCAAATGACCGGCATCCTTGCTACAGAAGTCACGCCGGAGGATGC
ACAGAAGCTGTTGGTGGGGCTGAACCAGAGAATAGTGGTTAACGGCAGAACGCAACGGAA
TACGAACACCATGAAAAACTATATGATTCCCGTGGTCGCCCAAGCCTTCAGTAAGTGGGC
AAAGGAGTGCCGGAAAGACATGGAAGATGAAAAACTCCTGGGGGTCAGAGAAAGAACACT
GACCTGCTGCTGTCTATGGGCATTTAAGAAGCAGAAAACACACACGGTCTACAAGAGGCC
TGATACCCAGTCAATTCAGAAGGTTCAGGCCGAGTTTGACAGCTTTGTGGTACCGAGCCT
GTGGTCGTCCGGGTTGTCAATCCCGTTGAGGACTAGAATCAAATGGTTGTTAAGCAAGGT
GCCAAAAACCGACCTGACCCCATACAGCGGGGACGCCCAAGAAGCCCGGGACGCAGAAAA
AGAAGCAGAGGAAGAACGAGAAGCAGAACTGACTCTTGAAGCCCTACCACCCCTTCAGGC
AGCACAGGAAGATGTTCAGGTCGAAATCGACGTGGAACAGCTTGAGGACAGAGCGGGTGC
AGGAATAATAGAGACTCCGAGAGGAGCTATCAAAGTTACTGCCCAACCAACAGACCACGT
CGTGGGAGAGTACTTGGTTCTTTCCCCGCAGACCGTACTACGTAGCCAAAAGCTTAGCCT
GATTCACGCTTTGGCGGAGCAAGTGAAGACGTGCACGCACAGCGGACGAGCAGGGAGGTA
TGCGGTCGAAGCGTACGACGGCAGAGTCCTAGTGCCCTCAGGCTACGCAATCTCGCCTGA
AGACTTCCAGAGCCTAAGCGAAAGCGCAACGATGGTGTACAACGAAAGAGAGTTCGTAAA
CAGAAAGCTACACCATATTGCGATGCATGGACCAGCCCTGAACACCGACGAAGAGTCGTA
TGAGCTGGTGAGGGCAGAGAGGACAGAACACGAGTACGTCTACGACGTGGACCAGAGAAG
ATGCTGTAAGAAGGAAGAAGCTGCAGGACTGGTACTGGTGGGCGACTTGACTAATCCGCC
CTACCACGAATTCGCATATGAAGGGCTAAAAATCCGCCCTGCCTGCCCATACAAAATTGC
AGTCATAGGAGTCTTCGGAGTACCAGGATCTGGCAAGTCAGCTATTATCAAGAACCTAGT
TACCAGGCAAGACCTGGTGACTAGCGGAAAGAAAGAAAACTGCCAAGAAATCACCACCGA
CGTGATGAGACAGAGAGGTCTAGAGATATCTGCACGTACGGTTGACTCGCTGCTCTTGAA
TGGATGTAACAGACCAGTCGACGTGTTGTACGTAGACGAGGCGTTTGCGTGCCACTCTGG
AACGTTACTTGCATTGATCGCCTTGGTGAGACCAAGACAGAAAGTTGTACTTTGTGGTGA
CCCGAAGCAGTGCGGCTTCTTCAATATGATGCAGATGAAAGTCAACTATAATCACAACAT
CTGCACCCAAGTGTACCACAAAAGTATCTCCAGGCGGTGTACACTGCCTGTGACTGCCAT
TGTGTCATCGTTGCATTACGAAGGCAAAATGCGCACTACGAATGAGTACAACAAGCCGAT
TGTAGTGGACACTACAGGCTCAACAAAACCTGACCCTGGAGATCTCGTGTTAACGTGCTT
CAGAGGATGGGTTAAACAACTGCAAATTGACTATCGTGGACACGAGGTCATGACAGCAGC
CGCATCCCAAGGGTTAACCAGAAAAGGAGTTTACGCAGTTAGGCAAAAAGTTAACGAAAA
CCCGCTTTATGCATCAACGTCAGAGCACGTCAACGTACTCCTAACGCGTACGGAAGGTAA
ACTGGTATGGAAGACACTCTCCGGTGACCCGTGGATAAAGACGCTGCAGAACCCACCGAA
AGGAAACTTCAAAGCAACTATTAAGGAGTGGGAGGTGGAGCATGCATCAATAATGGCGGG
CATCTGCAGTCACCAAATGACCTTTGATACATTCCAAAACAAAGCCAACGTTTGTTGGGC
TAAGAGTTTGGTCCCTATCCTCGAAACAGCGGGGATAAAACTAAACGACAGGCAGTGGTC
CCAGATAATTCAAGCCTTCAAAGAAGACAAAGCATATTCACCCGAAGTAGCCCTGAATGA
AATATGCACGCGCATGTATGGGGTGGATCTAGACAGCGGGCTATTTTCTAAACCGTTGGT
GTCTGTGTATTACGCGGATAACCACTGGGATAATAGGCCTGGAGGGAAGATGTTCGGATT
CAACCCCGAGGCAGCATCCATTCTAGAAAGAAAGTATCCATTTACAAAAGGGAAGTGGAA
CATCAACAAGCAGATCTGCGTGACTACCAGGAGGATAGAAGACTTCAACCCTACCACCAA
CATTATACCGGCCAACAGGAGACTACCACACTCATTAGTGGCCGAACACCGCCCAGTAAA
AGGGGAAAGAATGGAATGGCTGGTTAACAAGATAAACGGCCACCACGTGCTCCTGGTCAG
TGGCTGTAGCCTTGCACTGCCTACTAAGAGAGTCACTTGGGTAGCGCCACTAGGTGTCCG
CGGAGCGGACTATACATACAACCTAGAGTTGGGTCTGCCAGCAACGCTTGGTAGGTATGA
CCTAGTGGTCATAAACATCCACACACCTTTTCGCATACACCATTATCAACAGTGCGTAGA
CCACGCAATGAAACTGCAAATGCTCGGGGGTGACTCATTGAGACTGCTCAAACCGGGTGG
CTCTCTATTGATCAGAGCATATGGTTACGCAGATAGAACCAGTGAACGAGTCATCTGCGT
ATTGGGACGCAAGTTTAGATCATCTAGAGCGTTGAAACCACCATGTGTCACCAGCAACAC
TGAGATGTTTTTTCTATTCAGCAACTTTGACAATGGCAGAAGGAATTTCACAACTCATGT
CATGAACAATCAACTGAATGCAGCCTTTGTAGGACAGGCCACCCGAGCAGGATGTGCACC
GTCGTACCGGGTAAAACGCATGGATATCGCGAAGAACGATGAAGAGTGCGTAGTCAACGC
CGCCAACCCTCGCGGGTTACCAGGTGACGGTGTTTGCAAGGCAGTATACAAAAAATGGCC
GGAGTCCTTTAAGAACAGTGCAACACCAGTGGGAACCGCAAAAACAGTCATGTGCGGTAC
GTATCCAGTAATCCACGCCGTTGGACCAAACTTCTCTAATTATTCGGAGTCTGAAGGGGA
CCGAGAATTGGCGGCTGCCTATCGAGAAGTCGCAAAGGAGGTAACTAGACTGGGAGTAAA
TAGTGTAGCTATACCTCTCCTCTCCACAGGTGTATACTCAGGAGGGAAAGACAGGCTGAC
CCAGTCACTGAACCACCTCTTTACAGCCATGGACTCGACGGATGCAGACGTGGTCATCTA
CTGCCGCGACAAAGAATGGGAGAAGAAAATATCTGAGGCCATACAGATGCGGACCCAAGT
GGAGCTGCTGGATGAGCACATCTCCATAGACTGCGATGTTGTTCGCGTGCACCCTGACAG
CAGCTTGGCAGGCAGAAAAGGATACAGCACCACGGAAGGCGCACTGTACTCATATCTAGA
AGGGACCCGTTTTCACCAAACGGCAGTGGATATGGCAGAGATATATACTATGTGGCCAAA
GCAAACAGAGGCCAACGAGCAAGTTTGCCTATATGCCCTGGGGGAAAGTATTGAATCGAT
CAGGCAGAAATGCCCGGTGGATGATGCAGATGCATCATCTCCCCCGAAAACTGTCCCGTG
CCTCTGCCGTTACGCCATGACACCAGAACGCGTTACCCGACTTCGCATGAACCATGTCAC
AAGCATAATTGTGTGTTCTTCGTTTCCCCTTCCAAAGTACAAAATAGAAGGAGTGCAAAA
AGTCAAATGCTCCAAGGTAATGCTATTTGACCACAACGTGCCATCGCGCGTAAGTCCAAG
GGAATACAGACCTTCCCAGGAGTCTGTACAGGAAGCGAGTACGACCACGTCACTGACGCA
TAGCCAATTCGATCTAAGCGTTGACGGCAAGATACTGCCCGTCCCGTCAGACCTGGATGC
TGACGCCCCAGCCCTAGAACCAGCCCTTGACGACGGGGCGATACACACGTTGCCATCTGC
AACCGGAAACCTTGCGGCCGTGTCTGACTGGGTAATGAGCACCGTACCTGTCGCGCCGCC
CAGAAGAAGGCGAGGGAGAAACCTGACTGTGACATGCGACGAGAGAGAAGGGAATATAAC
ACCCATGGCTAGCGTCCGATTCTTTAGGGCAGAGCTGTGTCCAGTCGTACAAGAAACAGC
GGAGACGCGTGACACAGCTATGTCTCTTCAGGCACCGCCGAGTACCGCCACGGAACTGAG
TCACCCGCCGATCTCCTTCGGTGCACCAAGCGAGACGTTCCCCATCACATTTGGGGACTT
CAACGAAGGAGAAATCGAAAGCTTGTCTTCTGAGCTACTAACTTTCGGAGACTTCCTACC
CGGAGAAGTGGATGATTTGACAGATAGCGACTGGTCCACGTGCTCAGACACGGACGACGA
GTTACGACTAGACAGGGCAGGTGGGTATATATTCTCGTCGGACACTGGTCCAGGTCATTT
ACAACAGAAGTCAGTACGCCAGTCAGTGCTGCCGGTGAACACCCTGGAGGAAGTCCACGA
GGAGAAGTGTTACCCACCTAAGCTGGATGAAGCAAAGGAGCAACTACTACTTAAGAAACT
CCAGGAGAGTGCATCCATGGCCAACAGAAGCAGGTATCAGTCGCGCAAAGTAGAAAACAT
GAAAGCAACAATCATCCAGAGACTAAAGAGAGGCTGTAGATTATACTTAATGTCAGAGAC
CCCAAAAGTCCCTACCTACCGGACCACATATCCGGCGCCTGTGTACTCGCCTCCGATTAA
CGTCCGACTGTCCAACCCCGAGTCCGCAGTGGCAGCATGCAATGAGTTCTTGGCTAGAAA
CTATCCAACTGTTTCATCATACCAAATCACCGACGAGTATGATGCATATCTAGACATGGT
GGACGGGTCGGAGAGTTGTCTGGACCGAGCGACATTCAATCCGTCAAAACTTAGGAGCTA
CCCAAAACAGCACGCTTACCACGCGCCCTCCATCAGAAGCGCTGTACCGTCCCCATTCCA
GAACACACTACAGAATGTACTGGCAGCAGCCACGAAAAGAAACTGCAACGTCACACAGAT
GAGGGAATTACCCACTTTGGACTCAGCAGTATTCAACGTGGAGTGTTTCAAAAAATTCGC
ATGCAACCAAGAATACTGGGAAGAATTTGCTGCCAGCCCTATCAGGATAACAACTGAGAA
TTTAACAACCTATGTTACTAAACTAAAGGGGCCAAAAGCAGCAGCGCTATTTGCAAAAAC
CCATAATCTGCTGCCACTGCAGGAAGTGCCAATGGATAGGTTCACAGTAGACATGAAAAG
GGATGTGAAGGTGACTCCTGGTACAAAGCACACAGAGGAAAGACCTAAGGTACAGGTTAT
ACAGGCGGCTGAACCCTTGGCAACAGCATACCTATGTGGGATTCACAGAGAGCTGGTTAG
GAGGCTGAACGCCGTCCTCCTACCCAATGTACATACACTATTTGACATGTCTGCCGAGGA
TTTCGATGCCATCATAGCCGCACACTTTAAGCCAGGAGACACTGTTTTAGAAACGGACAT
AGCCTCCTTTGATAAGAGCCAAGATGATTCACTTGCGCTTACTGCTTTAATGCTGTTAGA
GGATTTAGGGGTGGATCACTCCCTGTTGGACTTGATAGAGGCTGCTTTCGGAGAGATTTC
CAGCTGTCATCTACCGACAGGTACGCGCTTCAAGTTCGGCGCCATGATGAAATCTGGTAT
GTTCCTAACTCTGTTCGTCAACACACTGCTAAATATCACCATCGCCAGCCGAGTGCTGGA
AGATCGTCTGACAAAATCCGCGTGCGCAGCCTTCATCGGCGACGACAACATAATACATGG
AGTCGTCTCCGATGAATTGATGGCAGCCAGATGCGCCACTTGGATGAACATGGAAGTGAA
GATCATAGATGCAGTTGTATCCCAGAAAGCCCCTTACTTTTGTGGAGGGTTTATACTGCA
CGATATCGTGACAGGAACAGCTTGCAGAGTGGCAGACCCGCTAAAAAGGCTATTTAAACT
GGGCAAACCGCTAGCGGCAGGTGACGAACAAGATGAGGATAGAAGACGAGCGCTGGCTGA
CGAAGTGGTCAGATGGCAACGAACAGGGCTAATTGATGAGTTGGAGAAAGCGGTATACTC
TAGGTATGAAGTGCAGGGTATATCAGTTGTGGTAATGTCCATGGCCACCTTTGCAAGCTC
CAGATCCAACTTCGAGAAGCTCAGAGGACCCGTCGTAACTTTGTACGGCGGTCCTAAATA
GGTACGCACTACAGCTACCTATTTTGCAGAAGCCGACAGTAAGTACCTAAACACTAATCA
GCTACAATGGAGTTCATCCCAACCCAAACTTTTTACAACAGGAGGTACCAGCCTCGACCC
TGGACTCCGCGCCCTACTATCCAAGTCATCAGGCCCAGACCGCGCCCGCAGAGGCAAGCT
GGGCAACTTGCCCAGCTGATCTCAGCAGTTAATAAACTGACAATGCGCGCGGTACCCCAA
CAGAAGCCACGCAAGAATCGGAAGAATAAGAAGCAAAAGCAAAAGCAGCAGGCGCCACAA
AACAACACAAACCAAAAGAAGCAGCCACCTAAAAAGAAACCAGCTCAAAAGAAAAAGAAG
CCGGGCCGCAGAGAGAGGATGTGCATGAAAATCGAAAATGACTGTATTTTCGAAGTCAAG
CACGAAGGTAAGGTAACAGGTTACGCGTGCTTGGTGGGGGACAAAGTAATGAAACCAGCA
CACGTAAAGGGGACCATCGATAACGCGGACCTGGCCAAATTGGCCTTTAAGCGGTCATCT
AAGTACGACCTTGAATGCGCGCAGATACCCGTGCACATGAAGTCCGACGCTTCGAAGTTC
ACCCATGAGAAACCGGAGGGGTACTACAACTGGCACCACGGAGCAGTACAGTACTCAGGA
GGCCGGTTCACCATCCCTACAGGTGCGGGCAAACCAGGGGACAGCGGTAGACCGATCTTC
GACAACAAGGGACGCGTGGTGGCCATAGTCTTAGGAGGAGCTAATGAAGGAGCCCGTACA
GCCCTCTCAGTGGTGACCTGGAATAAAGACATTGTCACTAAAATCACCCCTGAGGGAGCC
GAAGAGTGGAGTCTTGCCATCCCAGTTATGTGCCTGTTGGCAAATACCACGTTCCCCTGC
TCCCAGCCCCCTTGCATACCCTGCTGCTACGAAAAGGAACCGGAGGAAACCCTACGCATG
CTTGAGGACAACGTCATGAGACCTGGGTACTATCAGCTGCTACAAGCATCATTAACATGT
TCTCCCCACCGCCAGCGACGCAGCACCAAGGACAACTTCAATGTCTATAAAGCCACAAGA
CCATACCTAGCTCACTGTCCCGACTGTGGAGAAGGGCACTCGTGCCATAGTCCCGTAGCA
CTAGAACGCATCAGAAATGAAGCGACAGACGGGACGCTGAAAATCCAGGTCTCCTTGCAA
ATTGGAATAGGGACGGATGATAGCCATGATTGGACCAAGCTGCGTTACATGGACAATCAC
ATACCAGCAGACGCAGGGAGGGCCGGGCTATTTGTAAGAACATCAGCACCATGCACGATT
ACTGGAACAATGGGACACTTCATCCTGGCCCGATGTCCGAAAGGAGAAACTCTGACGGTG
GGATTCACTGACAGTAGGAAGATTAGTCACTCATGTACGCACCCATTTCACCACGACCCT
CCTGTGATAGGCCGGGAAAAATTCCATTCCCGACCGCAGCACGGTAAAGAGCTACCTTGC
AGCACGTACGTGCAGAGCAACGCCGCAACTGCCGAGGAGATAGAGGTACACATGCCCCCA
GACACCCCTGATCGCACATTGCTGTCACAACAGTCCGGCAACGTAAAGATCACAGTCAAT
AGTCAGACGGTGCGGTATAAGTGTAATTGCGGTGGCTCAAATGAAGGACTAATAACTACA
GATAAAGTGATTAATAACTGCAAGGTTGATCAATGTCATGCCGCGGTCACCAATCACAAA
AAGTGGCAGTATAACTCCCCTCTGGTCCCGCGTAACGCTGAACTCGGGGACCGAAAAGGA
AAAATTCACATCCCGTTTCCGCTGGCAAATGTAACATGCATGGTGCCTAAAGCAAGGAAC
CCCACCGTGACGTACGGGAAAAACCAAGTCATCATGCTACTGTATCCTGACCACCCAACA
CTCCTGTCCTACCGGAGTATGGGAGAAGAACCAAACTATCAAGAAGAGTGGGTGACGCAC
AAGAAGGAGGTCGTGCTAACCGTGCCGACTGAAGGGCTCGAGGTTACGTGGGGCAACAAC
GAGCCGTATAAGTATTGGCCGCAGTTATCTGCAAACGGTACAGCCCACGGCCACCCGCAT
GAGATAATCTTGTACTATTATGAGCTGTACCCTACTATGACTGTAGTAGTTGTGTCAGTG
GCCTCGTTCATACTCCTGTCGATGGTGGGTATGGCAGTGGGGATGTGCATGTGTGCACGA
CGCAGATGCATCACACCATACGAACTGACACCAGGAGCTACCGTCCCTTTCCTGCTTAGC
CTAATATGCTGCATCAGAACAGCTAAAGCGGCCACATACCAAGAGGCTGCGGTATACCTG
TGGAACGAGCAGCAACCTTTGTTTTGGCTACAAGCCCTTATTCCGCTGGCAGCCCTGATT
GTCCTATGCAACTGTCTGAGACTCTTACCATGCTGTTGTAAAACGTTGGCTTTTTTAGCC
GTAATGAGCATCGGTGCCCACACTGTGAGCGCGTACGAACACGTAACAGTGATCCCGAAC
ACGGTGGGAGTACCGTATAAGACTCTAGTCAACAGACCGGGCTACAGCCCCATGGTACTG
GAGATGGAGCTACTGTCAGTCACTTTGGAGCCAACGCTATCGCTTGATTACATCACGTGC
GAATACAAAACCGTCATCCCGTCTCCGTACGTGAAATGCTGCGGTACAGCAGAGTGCAAG
GACAAAAACCTACCTGACTACAGCTGTAAGGTCTTCACCGGCGTCTACCCATTTATGTGG
GGCGGCGCCTACTGCTTCTGCGACGCTGAAAACACGCAATTGAGCGAAGCACATGTGGAG
AAGTCCGAATCATGCAAAACAGAATTTGCATCAGCATACAGGGCTCATACCGCATCCGCA
TCAGCTAAGCTCCGCGTCCTTTACCAAGGAAATAACATCACTGTAACTGCCTATGCAAAC
GGCGACCATGCCGTCACAGTTAAGGACGCCAAATTCATTGTGGGGCCAATGTCTTCAGCC
TGGACACCTTTTGACAACAAAATCGTGGTGTACAAAGGTGACGTTTACAACATGGACTAC
CCGCCCTTTGGCGCAGGAAGACCAGGACAATTTGGCGATATCCAAAGTCGCACGCCTGAG
AGCAAAGACGTCTATGCTAACACACAACTGGTACTGCAGAGACCGGCTGCGGGTACGGTA
CACGTGCCATACTCTCAGGCACCATCTGGCTTTAAGTATTGGTTAAAAGAACGAGGGGCG
TCGCTACAGCACACAGCACCATTTGGCTGCCAAATAGCAACAAACCCGGTAAGAGCGATG
AACTGCGCCGTAGGGAACATGCCCATCTCCATCGACATACCGGATGCGGCCTTCACTAGG
GTCGTCGACGCGCCCTCTTTAACGGACATGTCATGCGAGGTACCAGCCTGCACCCATTCC
TCAGACTTTGGGGGCGTCGCCATTATTAAATATGCAGTCAGCAAGAAAGGCAAGTGTGCG
GTGCATTCGATGACCAACGCCGTCACTATCCGGGAAGCTGAGATAGAAGTTGAAGGGAAT
TCTCAGCTGCAAATCTCTTTCTCGACGGCCTTGGCCAGCGCCGAATTCCGCGTACAAGTC
TGTTCTACACAAGTACACTGTGCAGCCGAGTGCCACCCTCCGAAGGACCACATAGTCAAC
TACCCGGCGTCACATACCACCCTCGGGGTCCAGGACATTTCCGCTACGGCGATGTCATGG
GTGCAGAAGATCACGGGAGGTGTGGGACTGGTTGTCGCTGTTGCAGCACTGATTCTAATC
GTGGTGCTATGCGTGTCGTTCAGCAGGCACTAACTTGACGACTAAGCATGAAGGTATATG
TGTCCCCTAAGAGACACACCGTATATAGCTAATAATCTGTAGATCAAAGGGCTATATAAC
CCCTGAATAGTAACAAAATACAAAATCACTAAAAATTATAAAAAAAAAAAAAAAAAAACA
GAAAAATATATAAATAGGTATACGTGTCCCCTAAGAGACACATTGTATGTAGGTGATAAG
TATAGATCAAAGGGCCGAACAACCCCTGAATAGTAACAAAATATAAAAATTAATAAAAAT
CATAAAATAGAAAAACCATAAACAGAAGTAGTTCAAAGGGCTATAAAAACCCCTGAATAG
TAACAAAACATAAAACTAATAAAAATCAAATGAATACCATAATTGGCAAACGGAAGAGAT
GTAGGTACTTAAGCTTCCTAAAAGCAGCCGAACTCACTTTGAGATGTAGGCATAGCATAC
CGAACTCTTCCACGATTCTCCGAACCCACAGGGACGTAGGAGATGTTATTTTGTTTTTAA
TATTTC
