# Supplementary material for: Prioritizing antiviral drugs against SARS-CoV-2 by integrating viral complete genome sequences and drug chemical structures
Source: Sci Rep. 2021 Mar 18;11:6248. doi: 10.1038/s41598-021-83737-5 (PMC7973547; doi:10.1038/s41598-021-83737-5)
Supplement: Supplementary file 1 — Supplementary Information 1. [file 41598_2021_83737_MOESM1_ESM.zip › dataset_VDA-RWR/dataset2/virus FASTA/Crimean-Congo.fasta]

>Crimean-Congo
TCTCAAAGATATCAATCCCCCCGTTACCCACGTTAACACAGAGAGCTCTAGTAGTGGTCT
TTCCTTTTGTGAAACCATGGACTTCTTGAGAAGCCTTGACTGGACTCAAGTGATTGCTGG
TCAATATGTGTCCAACCCTAGGTTCAACATTTCTGATTATTTTGAGATTGTGCGGCAGCC
TGGTGATGGGAACTGCTTCTATCACAGCATAGCTGAGTTAACCATGCCTAACAAAACAGA
TCACTCATATCATTACATCAAACGCCTAACCGAGTCGGCAGCACGGAAGTATTACCAAGA
GGAGCCTGAAGCCAGACTTGTTGGCCTGAGCCTGGAAGATTACCTCAAGAGGATGCTGTC
TGACAACGAGTGGGGATCAACTCTAGAAGCATCTATGTTGGCTAAAGAAATGGGCATTAC
CATCATCATTTGGACTGTTGCTGCCAGTGATGAAGTGGAAGCAGGTATAAAGTTCGGAGA
CGGTGATGTGTTTACAGCTGTGAACCTTTTGCACTCTGGACAAACACACTTTGATGCGCT
CAGAATACTTCCGCAGTTTGAAACAGACACAAGAGAGGCCTTGAGCTTGATGGACAGGGT
TATAGCTGTGGATCAGTTGACATCATCTTCTAGTGATGAACTGCAAGACTATGAAGACCT
TGCCTTGGCACTCACAAGCGCAGAAGAATCAAATAGACGGTCAAGCTTGGATGAGGTCAC
ATTGTCCAAGAAGCAAGCAGAGATACTAAGGCAAAAAGCATCTCAGTTGTCTAAATTGGT
TAATAAAAGTCAGAACATACCGACCAGAGTCGGTAGAGTCTTGGATTGCATGTTCAACTG
CAAATTATGTGTTGAGATATCAGCTGACACTTTAATTCTGAGGCCAGAATCAAAAGAGAA
AATCGGTGAAATCATGTCATTGCGGCAGTTGGGGCATAAACTGCTGACACGAGACAAACA
GATTAAGCAAGAGTTCTCCAGAATGAAACTCTACGTCACTAAAGATTTGCTTGACCATCT
AGACGTTGGTGGGCTCTTGAGGGCTGCTTTCCCTGGAACAGGAATAGAAAGGCATATGCA
GCTGCTACACTCTGAGATGATACTGGACATCTGCACTGTATCACTTGGTGTCATGCTGTC
AACATTCTTATATGGTTCTAATAATAAAAACAAGAAGAAATTCATTACCAACTGTCTGCT
CAGCACAGCCCTATCCGGAAAGAAGGTGTATAAAGTTCTCGGCAACCTAGGAAATGAACT
GTTGTACAAGGCACCTAGAAAGGCCTTAGCAACTGTCTGCAGTGCCTTGTTTGGGAAGCA
GATAAACAAACTTCAGAATTGCTTCAGGACCATAAGCCCTGTCAGCTTACTTGCATTGAG
AAATCTAGACTTTGATTGTCTCAGTGTGCAAGACTATAATGGTATGATAGAAAACATGTC
TAAATTAGACAACACTGATGTTGAATTCAACCACAGGGAGATAGCTGATCTCAACCAATT
AACTTCTCGGCTCATCACATTAAGAAAGGAGAAAGACACTGACCTCCTCAAACAATGGTT
TCCTGAAAGTGACCTCACCCGCAGAAGCATCAGGAATGCTGCAAACGCGGAGGAATTTGT
CATATCTGAGTTCTTTAAGAAGAAGGACATTATGAAATTCATCAGCACTTCAGGCAGAGC
AATGAGTGCAGGCAAGATTGGTAATGTCCTATCCTATGCACATAATCTTTATTTGAGTAA
GTCAAGCCTAAATATGACCTCTGAAGACATCTCACAGCTTTTGATCGAGATTAAGCGACT
GTATGCTTTACAAGAAGATTCTGAAGTGGAGCCGATAGCCATAATTTGTGATGGCATAGA
AAGCAACATGAAACAGTTATTTGCTATATTGCCTCCTGACTGTGCAAGAGAGTGTGAAGT
CCTCTTCGATGACATAAGAAATTCTCCAACACACAGCACAGCCTGGAAGCATGCACTCCG
ATTAAAAGGGACTGCATACGAAGGTCTGTTTGCAAATTGTTACGGCTGGCAATACATTCC
GGAAGACATTAAACCAAGCCTGACCATGTTGATACAGACTTTGTTTCCTGACAAGTTCGA
AGATTTCCTGGATCGAACCCAGTTGCATCCGGAGTTCAGAGACCTGACTCCCGACTTTTC
GCTCACACAAAAGGTTCACTTTAAAAGAAATCAGATACCCAGTGTCGAAAATGTGCAAAT
CTCCATTGATGCGACGTTGCCTGAATCTGTGGAAGCAGTACCAGTGACAGAAAGAAAGAT
GTTCCCCCTTCCTGAGACTCCGCTAAGTGAGGTGCATTCAATAGAGCGTATAATGGAAAA
CTTTACTCGCCTCATGCATGGAGGAAGACTTTCGACCAAGAAAAGAGATGGAGATCCGGC
GGAACAGGGCAACCAGCAGAGTATCACTGAACACGAGAGTTCCAGCATCTCTGCCTTTAA
AGACTACGGAGAGAGAGGGATAGTCGAGGAAAATCACATGAAGTTTAGTGGAGAAGATCA
GCTAGAGACAAGGCAGCTGTTGTTGGTGGAAGTTGGTTTTCAAACTGACATCGATGGGAA
AATAAGGACAGACCACAAGAAGTGGAAAGACATATTAAAGCTATTAGAGCTACTAGGAAT
CAAGTGCTCATTCATTGCCTGTGCAGATTGCTCATCCACACCACCAGACAGATGGTGGAT
TACGGAGGACAGAGTGCGAGTCCTAAAAAATTCAGTCAGCTTCTTGTTCAATAAACTCTC
CAGAAACTCACCTACAGAAGTAACTGACATAGTTGTTGGAGCTATAAGTACTCAAAAGGT
TAGAAGTTATCTAAAGGCAGGAACTGCAACAAAAACCCCTGTGTCGACTAAAGACGTTCT
GGAGACTTGGGAAAAGATGAAGGAGCACATACTCAACAGACCAACAGGACTGACACTGCC
CACCAGTTTGGAACAGGCAATGCGCAAAGGACTGGTCGAAGGTGTGGTCATCTCCAAGGA
AGGTTCTGAGTCATGTATCAATATGTTGAAGGAAAATTTGGACCGAATAACTGACGAATT
CGAGCGAACAAAATTTAAACATGAACTTACTCAGAATATTACCACAAGTGAGAAGATGCT
ATTGAGTTGGTTGAGTGAAGACATCAAATCATCGAGATGTGGTGAGTGCCTCTCAAATAT
AAAGAAAGCCGTTGATGAAACTGCCAATCTATCAGGAAAGATTGAGCTGCTCGCTTATAA
TCTGCAACTCACCAATCACTGCAGCAACTGTCACCCCAATGGTGTAAACATTAGTAACAC
TTCTAATGTGTGCAAGAGATGCCCCAAGATTGAAGTGGTTAGCCATTGTGAAAATAAAGG
CTTTGAGGACAGCAATGAATGCTTAACAGACCTAGATAGGCTTGTTAGGCTCACATTACC
AGGGAAAACTGAGAAGGAGAGAAGAGTCAAACGTAATGTGGAATATCTTATAAAACTGAT
GATGAGCATGTCAGGCATTGATTGTATAAAATATCCCACAGGGCAGCTTATCACCCATGG
AAGAGTGAGTGCAAAACATAACGATGGGAACCTGAAAGATAGAAGCGATGACGACCAAAG
ACTAGCTGAGAAGATAGACACTGTTAGGAAAGAGCTTTCAGAATCTAAACTGAAAGATTA
TTCAACTTATGCAAGGGGAGTGATATCAAATTCACTAAAAAACCTCTCAAGGCAAGGTAA
ATCAAAGTGTTCTGTGCCAAGATCTTGGCTCGAGAAAGTACTGTTTGACCTGAAGGTGCC
TACTAAGGACGAAGAAGTGCTTATAAACATCAGAAACTCATTGAAAGCTAGATCCGAGTT
TGTTAGAAATAACGATAAACTACTCATAAGGTCAAAAGAAGAACTAAAAAAATGTTTCGA
TGTGCAGTCTTTTAAATTGAAAAAAAACAAGCAACCTGTGCCCTTTCAGGTTGACTGTAT
ATTGTTCAAAGAAGTGGCAGCTGAATGCATGAAGAGGTACATTGGCACACCTTATGAGGG
AATTGTAGACACCTTAGTTTCTCTGATTAATGTGTTAACAAGGTTTACTTGGTTCCAGGA
AGTGGTGCTATATGGTAAAATATGTGAGACCTTCCTCAGATGCTGCACAGAATTTAATAG
GTCAGGGGTCAAACTGGTTAAGATAAGGCACTGTAACATTAACCTATCAGTCAAATTGCC
ATCAAATAAGAAAGAGAATATGTTATGTTGTCTATATAGTGGAAACATGGAGCTCTTGCA
AGGACCTTTCTATTTGAACAGGAGACAAGCTGTCCTTGGTTCTTCATACCTTTACATTGT
CATTACACTTTACATACAAGTGCTGCAGCAGTACAGGTGTCTAGAAGTTATAAACAGTGT
GAGTGAAAAAACATTGCAAGACATTGAAAATCATTCCATGACTCTACTAGAAGATTCATT
CAGGGAAATCACTTTTGCTCTTGAAGGTAGGTTTGAAGAATCTTATAAAATACGAACCTC
GAGGTGCAGAGCCAGTGGGAATTTTCTGAACAGGAGCAGTAGAGACCACTTTATAAGCGT
TGTTTCAGGCTTGAACCTAGTTTATGGCTTCCTCATAAAAGATAACTTACTAGCCAACTC
TCAGCAACAGAACAAACAACTACAGATGCTTCGTTTTGGCATGCTTGCAGGGCTTAGTAG
GCTTGTTTGTCCTAATGAGCTAGGAAAGAAATTTTCAACGAGCTGTAGAAGAATTGAAGA
CAACATTGCAAGGCTTTACCTGCAGACATCCATTTACTGTTCAGTCAGGGATGTGGAGGA
CAATGTTAAGCACTGGAAACAAAGAGATCTATGTCCTGAAGTAACCATTCCATGCTTTAC
AGTCTATGGAACCTTTGTCAACAGCGATAGACAACTGATCTTTGACATTTACAATGTGCA
TATATATAATAAAGAAATGGACAACTTTGATGAAGGATGTATCAGCGTCTTGGAAGAAAC
AGCAGAAAGGCACATGCTTTGGGAACTCGATCTGATGAATTCACTTTGTTCTGACGAAAA
AAAAGATACTAGACCCGCAAGACTTTTACTAGGCTGCCCAAATGTGAGGAAAGCAGCAAC
CAGAGAAGGGAAGAAGCTGTTGAAGTTAAACAGTGACACATCCACAGACACACAGAGCAT
TGCTTCTGAAGTGTCGGACAGAAGGTCTTATAGTTCAAGTAAGAGTAGAATCCGTAGTAT
ATTTGGTAGATACAACTCTCAGAAGAAACCATTTGAATTAAGGTCAGGTCTTGAGGTTTT
CAATGATCCTTTCAATGATTATCAGCAAGCAATAACGGACATTTGCCAATTTTCTGAGTA
CACACCAAACAAAGAAAGCATTTTGAAAGACTGTCTTCAAATCATACGAAAAAACCCTAG
CCACACAATGGGTTCTTTTGAGCTGATCCAGGCAATCTCAGAGTTCGGCATGAGCAAGTT
TCCTCCCGAAAATATAGACAAAGCAAGAAGGGATCCGAAGAACTGGGTTAGCATCTCTGA
AGTAACCGAAACAACAAGTATAGTTGCATCACCTAGAACTCATATGATGCTCAAGGATTG
TTTTAAAATTATACTAGGTACTGAGAATAAGAAGATAGTCAAAATGCTTCGAGGTAAGCT
AAAGAAACTCGGTGCTATCTCAACAAACATAGAGATCGGGAAAAGGGATTGCCTAGATCT
ACTCAGCACAGTAGATGGGCTAACAGACCAGCAGAAAGAAAATATTGTAAATGGGATATT
TGAGCCCTCAAAGTTATCCTTCTACCATTGGAAGGAACTGGTCAAAAAAAACATTGATGA
AGTTTTACTAACTGAAGATGGAAATCTGATCTTCTGCTGGCTGAAAACAATCTCTTCTTC
AGTCAAAGGAAGCCTAAAGAAGAGACTCAAATTCATGAATATACATTCTCCAGAATTGAT
GCCGGAAAACTGTCTCTTTTCTAGTGAGGAATTCAATGAGTTAATTAAGTTGAAGAAACT
CCTCCTCAATGAACAACAAGATGAACAGGAGCTGAAACAAGATCTTTTGATATCTTCTTG
GATCAAGTGCATAACAGCTTGCAAGGATTTTGCAAGCATCAATGACAAGATTCAGAAGTT
CATTTACCACCTGTCTGAAGAGCTATATGACATAAGGCTGCAGCATCTGGAACTGTCAAA
GCTTAAGCAAGAGCACCCTAGTGTCAGCTTCACAAAAGAAGAAGTCTTAATAAAGCGGCT
GGAGAAAAATTTCCTTAAGCAGCATAATTTAGAGATTATGGAAACTGTGAATCTTGTATT
CTTTGCAGCCCTCTCAGCTCCCTGGTGCTTACACTATAAAGCACTAGAGTCTTATTTGGT
GAGACATCCAGAAATACTTGACTGTGGATCTAAGGAGGACTGCAAACTCACCTTGCTTGA
TCTGTCAGTTTCTAAGCTCTTGGTTTGTTTGTATCAAAAAGATGATGAGGAGCTGATAAA
TAGCTCAAGTTTGAAACTTGGGTTTTTAGTGAAATATGTTGTCACCTTGTTCACATCCAA
TGGTGAACCTTTTTCACTCAGTCTCAATGACGGGGGTTTGGATCTTGATTTACACAAGAC
TACTGACGAAAAGTTACTACATCAAACAAAGATAGTTTTTGCTAAAATTGGTTTATCTGG
GAACAGTTATGACTTTATCTGGACTACCCAAATGATAGCAAACAGCAATTTTAACGTCTG
CAAAAGATTAACGGGAAGGAGTACTGGGGAAAGGCTCCCTAGAAGCGTTAGAAGCAAGGT
CATATATGAGATGGTAAAATTAGTGGGAGAAACAGGCATGGCAATACTACAACAATTAGC
TTTTGCACAAGCACTAAATTATGAGCACCGCTTCTATGCGGTCTTAGCACCTAAAGCGCA
ACTAGGAGGAGCAAGAGATTTGTTAGTGCAAGAGACTGGGACTAAAGTCATGCATGCAAC
CACTGAAATGTTTAGTAGAAATCTTTTAAAAACAACATCAGATGATGGCCTCACAAACCC
ACATCTTAAAGAAACAATCCTTAATGTGGGATTAGACTGTCTTGCTAACATGCGAAATCT
TGACGGTAAGCCCATAAGTGAAGGTAGTAACTTGGTCAATTTCTACAAAGTCATATGTAT
CTCGGGTGATAATACCAAGTGGGGCCCGATACACTGCTGTTCTTTCTTTTCTGGCATGAT
GCAACAGGTTCTGAAAAATGTACCAGATTGGTGTTCATTTTATAAATTAACATTCATTAA
AAACTTATGTAGACAGGTAGAAATACCTGCTGGCAGTATTAAGAAGATCTTAAATGTTCT
TAGGTATAGATTGTGCAGCAAGGGAGGTGTAGAACAACATAGTGAAGAAGATCTGAGAAG
ACTGTTGACAGATAATTTAGACAGTTGGGATGGAAACGACACAGTTAAGTTCTTAGTTAC
AACTTATATAAGCAAAGGACTCATGGCGTTAAACAGTTACAATCATATGGGTCAGGGTAT
TCACCATGCAACATCTTCGGTGTTAACTTCCCTAGCTGCTGTGCTCTTTGAGGAGCTGGC
AATTTTTTATCTTAAGAGAAGCTTACCCCAGACAACAGTACATGTTGAACATGCCGGTAG
TTCAGATGATTACGCAAAGTGTATAGTGGTGACTGGTATACTATCCAAAGAGCTCTACTC
CCAGTATGATGAAACATTTTGGAAACACGCTTGCAGACTCAAAAACTTCACGGCCGCGGT
ACAAAGATGCTGTCAAATGAAAGATAGTGCCAAAACCTTGGTGAGCGACTGCTTTCTCGA
GTTTTACAGTGAGTTTATGATGGGCTACAGAGTAACCCCTGCTGTAATAAAGTTCATGTT
TACTGGACTGATAAACAGCTCTGTGACCTCTCCTCAGAGTTTGATGCAAGCATGCCAAGT
TTCATCCCAACAAGCAATGTATAATAGTGTTCCTCTTGTCACCAACACTGCCTTCACCCT
ATTAAGGCAGCAAATTTTCTTTAACCATGTTGAAGACTTTATCAGAAGGTATGGTATACT
GACTCTTGGGACTTTGTCACCCTTTGGTAGGTTGTTCGTACCAACCTACTCTGGATTAGT
CAGCTCAGCGGTTGCTTTAGAAGATGCTGAAGTCATTGCTAGAGCAGCCCAAACACTTCA
AATGAACAGTGTGTCAATACAGTCAAGTAGCTTGACCACATTAGATAGCCTAGGTCGTAG
TAGGACAAGTTCCACAGCTGAGGATAGCAGCAGTGTGAGCGACACAACTGCTGCTTCCCA
TGACTCAGGATCATCATCCTCAAGCTTCTCTTTTGAGCTCAATAGACCCCTGTCTGAAAC
TGAACTACAGTTCATTAAAGCACTAAGTAGTCTCAAGTCAACACAAGCCTGTGAAGTGAT
TCAAAATAGAATTACAGGTCTTTATTGCAACAGCAACGAAGGACCTCTTGATAGGCATAA
TGTCATTTACAGCAGCAGAATGGCAGACTCTTGCGATTGGCTAAAGGATGGTAAAAGGAG
AGGGAATCTAGAACTAGCGAATAGGATCCAATCTGTACTGTGTATTCTGATAGCAGGATA
TTACAGGTCATTTGGAGGGGAAGGAACCGAGAAACAGGTAAAGGCATCATTGAATAGAGA
CGACAATAAAATCATAGAGGATCCTATGATACAACTAATTCCAGAAAAGCTGAGGAGAGA
GTTAGAAAGGTTAGGTGTTTCTAGAATGGAAGTCGATGAGCTAATGCCAAGCATTAGTCC
TGATGACACCTTAGCCCAGCTTGTAGCGAAAAAACTCATTAGCCTCAATGTTTCGACAGA
AGAATACTCAGCTGAGGTATCTAGACTCAAACAAACACTGACAGCCCGAAATGTTTTGCA
CGGGTTAGCTGGAGGGATTAAGGAGCTTTCGCTTCCAATATATACAATATTCATGAAATC
TTACTTCTTTAAAGACAATGTTTTCCTGTCACTAACAGATAGATGGTCTACCAAGCACAG
TACAAACTATCGTGATAGTTGTGGCAAACAATTAAAAGGTAGAATAATTACCAAGTATAC
TCACTGGTTGGACACTTTTCTGGGCTGCTCTGTCTCCATCAACAGGCATACTACTGTTAA
AGAGCCCTCCTTATTCAATCCGAACATCAGATGTGTGAATCTGATCACATTTGAGGACGG
CCTGAGAGAACTATCAGTGATACAGAGTCACCTTAAAGTCTTTGAAAATGAGTTCACCAA
CTTAAATCTTCAATTCTCTGATCCGAACAGACAGAAACTTAGAATAGTTGAGTCTAGACC
TGCAGAATCTGAGCTAGAGGCAAACCGTGCAGTAATTGTCAAGACCAAATTGTTTTCAGC
AACTGAACAAGTTCGACTATCCAACAACCCTGCAGTTGTCATGGGCTACCTATTGGATGA
ATCAGCAATTTCAGAAGTCAAGCCTACCAAGGTTGACTTCTCAAATTTACTTAAAGACCG
CTTCAAAATAATGCAATTTTTTCCTTCAGTGTTCACTTTGATTAAGATGCTGACAGATGA
ATCGTCAGATTCAGAAAAGAGTGGCCTTAGTCCAGATTTGCAACAAGTTGCAAGATACTC
AAACCATTTGACCTTGCTCAGCAGAATGATTCAACAAGCAAAGCCAACCGTGACTGTTTT
CTACATGCTAAAAGGTAACTTGATGAACACAGAGCCAACAGTTGCTGAGCTTGTCAGCTA
TGGTATAAAGGAAGGCAGATTTTTTAGGCTTTCCGACACCGGAGTCGATGCAAGCACATA
CTCTGTAAAATATTGGAAAATTCTTCACTGCATCTCTGCCATTGGATGTTTACCTTTGAG
TCAAGCAGACAAATCTTCACTACTTATGAGCTTCTTAAACTGGAGGGTCAACATGGACAT
TAGAACATCTGACTGTCCACTATCTAGTCATGAAGCAAGTATACTGAGTGAATTTGATGG
ACAAGTTATCGCCAACATACTTGCCAGTGAATTGAGTTCTGTGAAACGAGATTCTGAACG
CGAGGGTCTAACTGATCTCCTTGATTATCTAAACTCACCAACTGAATTGTTGAAGAAGAA
GCCTTACTTAGGGACAACTTGCAAGTTCAACACCTGGGGAGACTCGAATAGATCTGGAAA
GTTCACATACAGCAGCAGATCTGGAGAATCCATTGGAATCTTCATTGCAGGGAAATTGCA
CATCCATCTCTCATCTGAGTCCGTTGCCTTGTTGTGTGAAACTGAAAGACAAGTGCTTTC
TTGGATGAGTAAGAGGAGGACTGAGGTAATAACTAAAGAACAGCATCAACTGTTTCTAAG
TCTTCTCCCACAGTCTCATGAGTGTTTACAAAAGCACAAGGACGGTAGTGCGCTATCAGT
CATACCTGATAGCAGCAACCCCCGATTACTTAAGTTTGTGCCCCTCAAAAAAGGTCTAGC
AGTGGTGAAAATCAAAAAACAAATTTTAACAGTGAAGAAGCAGGTTGTGTTTGATGCAGA
GAGCGAGCCTAGACTGCAGTGGGGGCATGGCTGCTTGTCCATTGTTTATGACGAAACTGA
TACTCAGACCACATACCATGAAAATCTTTTGAAGGTGAAGCATCTTGTAGACTGCTCTAC
AGATAGAAAAAAGCTTTTGCCCCAGTCAGTGTTTTCTGACTCCAAAGTTGTCCTTTCAAG
GATCAAGTTCAAGACGGAGCTTCTCCTCAACTCATTGACGCTGCTCCACTGTTTCCTAAA
ACATGCTCCTAGTGATGCCATAATGGAGGTAGAGAGCAAAAGTAGCTTGCTACACAAGTA
CCTCAAATCGGGAGGTGTCAGGCAACGGAACACTGAAGTGCTCTTCAGAGAGAAGTTAAA
CAAGGTTGTTATAAAAGACAATCTTGAGCAAGGTGTGGAAGAGGAGATTGAGTTTTGCAA
CAACTTGACTAAGACTGTTTCAGAGAACCCATTACCACTCAGCTGTTGGTCTGAAGTTCA
AAATTACATTGAAGACATAGGCTTTAACAATGTACTTGTTAACATTGACAGAAACACGGT
GAAAAGTGAACTTTTATGGAAATTTACGTTAGACACCAATGTAAGCACCACAAGTACTAT
AAAAGACGTGAGGACATTGGTGTCCTACGTTAGCACTGAAACCATCCCTAAGTTCTTGCT
TGCATTCTTACTTTATGAAGAAGTGTTAATGAACTTAATCAACCAGTGTAAGGCAGTAAA
AGAACTCATCAACAGCACAGGACTCTCAGACTTGGAACTGGAAAGCTTACTCACTTTATG
TGCTTTCTATTTCCAAAGTGAGTGCAGTAAGAGAGATGGTCCTAGATGCTCCTTTGCAGC
ACTATTAAGTCTAATCCATGAGGATTGGCAGAGGATAGGTAAAAACATTCTTGTTCGTGC
AAACAATGAACTAGGTGATGTGTCACTGAAGGTTAACATTGTCCTGGTGCCTCTCAAGGA
CATGTCTAAGCCAAAGTCTGAGAGAGTGGTCATGGCTAGAAGGTCACTAAATCATGCTCT
ATCCTTGATGTTTCTGGACGAGATGTCACTACCTGAGCTAAAATCCTTATCCGTGAACTG
CAAAATGGGGAACTTTGAAGGGCAGGAGTGCTTTGAGTTCACTATTCTGAAGGACAATAG
CGCAAGACTAGATTACAACAAGTTGATTGACCACTGTGTGGACATGGAAAAAAAGAGGGA
AGCGGTTAGAGCAGTAGAAGATTTAATTTTGATGTTGACAGGCAGAGCAGTCAAACCCAG
CGCTGTAACACAGTTTGTACACGGGGACGAGCAGTGTCAAGAGCAAATAAGCTTAGATGA
TCTGATGGCAAACGACACGGTAACAGACTTTCCTGATAGGGAAGCAGAAGCCCTCAAAAC
AGGAAATCTTGGCTTTAACTGGGACTCAGATTGAACATGCCGCTTATAAGCCATTAATAC
CTTTCGGCGTCACAAGGACAAATGATGCAGTTTTAGCTGCATCATTCATTAACATTAAAG
CCTTCAAACAAGCTAACTACTCTGCATTCTCCTCAATCAACTCAATTGCTTCAACTGATC
TATTTTACTAGCTCATCGATCCTCTCTTTCTTAGCTATATCTTTGAGA
