# Supplementary material for: Prioritizing antiviral drugs against SARS-CoV-2 by integrating viral complete genome sequences and drug chemical structures
Source: Sci Rep. 2021 Mar 18;11:6248. doi: 10.1038/s41598-021-83737-5 (PMC7973547; doi:10.1038/s41598-021-83737-5)
Supplement: Supplementary file 1 — Supplementary Information 1. [file 41598_2021_83737_MOESM1_ESM.zip › dataset_VDA-RWR/dataset2/virus FASTA/Cytomegalovirus.fasta]

>Cytomegalovirus
CCGATCCGGCCTCCGCTGCGGGTCCCGGGGGGTGGGGGGGTGTTTTTGGCGGGGGGGCAC
TAAATTGGCGCAAGGTTGCGCGTGTCGCTTGCCGCGGGCGTGCAGGGAGGCCGAAGCGGC
GGCCGGAGCCGTGCAGAAACACGTACGTACGCACGCCAAACCAGTCCCCGCGACGACCCG
CCGGCCCGAAACACGTCCGACCGGCCGGCCCGCCGCACGCCGCCGCGGAAACCGGTTCCG
TGACTCACCGATCCCGGCCACGGCAAACACGCGCCACACTCGCTGCGCGGATAGACTAGG
GTGGTAGGGCAAGTTTCCGGATGAGACTGTGGTGGTGACAGCGGGTAAGGAGGGCAAACG
ATGTGGGCGGCGTGCTGTGGAACGAAGGTGAGTGTGTGCTGGCGCGCGGCTGTGACTGCA
GCTGTGTGCTGGCGAGGCCAAGCCGGCGGTAAGCCAGCCGGTGAGGCAGCGTTGCGTCAC
AGGCTCTGCCAGCGTTGAGTCACACCGTATGCCAGCTGTGAGTCCGAGAACGAACTGGAA
GGAGACTGAAGGTGAGGGGAATGAACTGGGGGGAAGGAGCTGAGGGGAATGCACTGCGGA
GAATGAACGGACAATGAACGGACAATGAACGCACTGCAAGGAGGAGAAAGGACGGGCCCC
GGGGGGACGCGGAGGAGGGGGGCTATATAACGCCGCGCTCTTCGCGCTCGCATATGCGAA
ACTCCACTATGCTGAATGAACCCTCGATTTCAACAACACACATTCCCAGTGAGGGCGGAC
CCCTGGGATATCCTGTCTCCCGAGAAGACATGAAACGTGGCGGCACCGAATGGATCGAAG
GCACCGACTACCCCGAAGACTGCTGGTGTATGTGGGGACGCTTCGGTACACTAAACCGCC
GTCCGGTAGTCCGCCTACTACTCCAAAGACAACTAGAAGGCCGCTGCGACTGGAACGTGG
TCCGCTGCAGAGGAATGGGCTTCCGCGCCACCGACAACGAGCACGGCATGGCCATCTGGC
GTCAACACCTCGTCTTCCTGCTAGGCGGACACGGACAACGCGTACAGCTCGACCGACCAT
CGGCGGGCGAGGCCGAAGCCAGAGGACTCCTACCACGATTTCACCTCAAGCCACGCACAG
ACACTAACCACATTCCTCCCCTATGTGAACCCACCCCCGGGGGGTTTTACGAGGCCCGGA
TCACCTCAGATCTACCTCATACGAACACAACACACACTTCAAACACGCACGAACAACACA
CACAACCCGAACACAGCCCCTACCAAGACATGCGACCAGACTCGGAAACAGAGGAAGATA
GCGACACAGACGGCTCCCATGCATACATGGAACTGATAGAAGACCAAGACGAAGACGTGC
TGCTGGACCCCGACACGTTCTACGACGAAACGCCGACAGAAGAACACGAGACAAACAACA
CCAGGGAACGCCGCCTAGCAACCAGCGGACAAGGGGACGGACTATGGGGAACGCCGCTAC
ACCGCCATGAGACACACAGCAACGACCACGAACGCCTCAGGGGATGGCGGTGGGCGAGAA
GAGGAGAACGCGGAGCGTGGATGCCCGCGGAAACCTTCACTTGCCCACAAGGTCGCAGAC
CCTGGTAACCCAAACGTCAATAAAGATACTTTTTTTCCTGCTACACGATGACTCATGTCG
TCTTTCAGTCCCTGCTTTGTTGACTTAGCTAACGCGACTCCATCCGGTCCCCTCCCCTCG
CGTTCCTCCCGCGACCGCATGACTCACGCGATAACTAAACACACACAGACCAAAAAAAAC
CACACACACGCAGGTATTATTCAGTTCAATGATACTGCATGCAAACTTCTATTTTATTGC
TAACAGCTACCTACTAATAAAGAAAGAGAAAGCGTATATCGGAGATATTAAGCAGAACGA
ATAATCCGTGCGACCGAGCTTGTGCTTCTTTATCTGCGAGGAGGCAAATATGAAAAAACA
GGAACGAGAGGAACCGAGGTCTGGGAAGGACGGATAGAATAATAGCGCATTTTCCATACA
GAGGTTGTTATTTTTGTGGATCCTAAGAGGTTTCAAGTGCAATTCTCAATGTTCTCACGC
GAGAAGAGAGAGAAATGGTTCTATGCGAGGTACATCAAAGTTTACTTTTTCAAATAGCGA
GATGTCATGACGGGAGAGTGTCTTCAGTGCAGAGCTGTCTTGATTCCTATATCCGAGTAT
CTATTTTCTTTTGTACGGACAGTCGCCGTCGTCCGCGATGACGATGGTACGGACGGGATA
GAGTAAAAGAGAGTATTCTTCTTTCATGCGAGTACATCTCCACGGTGTATTATTCTTTTC
CGGGCTGTCTCTAAGGTGTACTTTGATGCTGGAGTTTTCGCTGTGTTGATGTGAATAAAT
ACTATGCAAAAAAAGTGATTATGCGATTATGCCGAGACAAGATTGCATTGGCTGAACTGT
TTCAAACGCTTGAACTTATCAATAAACCTATATGTCCAATTTCTATCTGAGTCTTTTCAT
GTAAATGGTGATACGTGCGATCGAAAATGTATTCCATGTTTCCATCCTTTCATTTCAACT
TTTAGGTTGCTTCGAGAGCGAAGAAGTGCGAGGATTGAAGGTTTCAGTGTTTTTTTTCCC
TATCCTTTTTGTAGTCTTCAGCGTCTTCATCCTTATTTAGGATATTTCCATTGTCATTAT
CATCTCCCCGGAACGCCACTCGTGCGGGAGCGCCGTCACCGCCTCGCTGGCTGGCTGCTG
CTACTGCAAAGGGACGACGGAGGTGAAGGATGCGTGGGGTTCCACGTTATACGTCATACA
CAAAAATCAGGCGGGAGTAACCAGAAAAATTGAAAAAACAACAAAAAAGCCGACGGCAGA
AGCAATATCATCTGTATTTTACCTTCTTTTTTCTATAACCATATATACACATACTATCAT
GAAAAGCCGGGGTCGGCAGTCCAACGTTGCTGTAATGGGTGCCACGGAGATGAGCAAAAA
GAATGATAATTGAACAAGAGGAAAAAATGATTCTTCATCGTCGTTGTTGGGATCACCATA
AGCTCTATGATGATGCTGAATGCGTGATGGTTCCGAGTTTTGTTTTGTGTTTTTTTCTTT
CCTTCTGATGCTGGACGGTAGAGAGAGAATAAAAATAAATTCATCATAAAAATAACAGGA
TGGCACGCTGCGTGGCGACAAGGGCAACAGCAACCCGAGCGGTGTGTGCGTGTTCGGTGA
TTGTTGTAGTTTGTCGGAACCGTTTCATCTTCTCTTTTCTTGAGTTCGATGATGTTTCTC
GATATTCTTGTTTGGTGTCTGTTTCTCTTATAACTGTCAGTTTTATTCTTCCCTTTTTCT
TTCTTTCGTCAACTTGATTTCTGCTTTTCTTTGGGTTTCTCGCCCGACGCCGGCATCCGG
GGATGGGGCCACTCAGACCCCCGCCATGCCGACGCCGAGGGCACAGGCTGCTTCTTCTTG
TAGTCGTGTGGTTGTCCTCGATCTTGAATGCGGATCAAGTTAAAAAGACTAAGGAATAAT
AATAGTGCTAGTTGTCTTTTAATATTAAGTAGTAGTAGTTTTGATAATAAATTCATTATT
TACGTGAGATTCTTGCATGTTTATCGAAGGATGTTGTTGTTCTCTAGCGTGCCACGGCCG
CCGCCGTCTGCCTCGGCGGCCGGGACCCTCGTCGGATGCTGACGCGGGATATAAAAGGGC
GGAGGAAGGAAAAGAAAAATATGTACAAGGCGACATCGCGCCGGGATGGAGCGAGCCCTG
ATGTTGCTGCTTTAGTTATGAGTGGAGCACCCGTGACTCCTAATTCCAAGATGATTTAAA
AACCTGGATGAGGAAGATGGTGTTCAGATTTGTTTTTGGAAAAAAAGAATATTTTTGCTG
CGGGCTTGAGTGCACCCGGAACGATGTTTGTTCGATCGTTATTTATGTCTCTGTATAGCT
TGTTTCATTCTTCTGACTCTTCTTTTATTACACGCGGAGGGGAAGGATCAGCAAAAAAAT
AAAGAGGTGGGTCAAAAAAGAACCGATAAAATGAAATCCAAAAACGGGAATATGAAATCT
TACCCGAGGGCGAACCAAATTCAAAGAAAAAAGTGAAAGGGGAAGGAATAGGGTGGGATA
CGGGAGCGGGCCGGCGGCTCTCCCCTTCCCCAGGACCAGCCTACGAGGAAGGGGACATGG
GAGCCAGGTGAAAGGAAAGGGGGTTTGAAGCCGGCCCCGGGAGGAGGACCGAGACGGGGA
GGAGGACGAGAAGGACGGCGGAGCCGACGAGCGACGCCGAACGACGACAAGGCAGAGGGA
CGGCCGGGGGCTCGACCGTCCATGCCTGGCGCCACCGCCGCCGGCGGTTCGCTCATCGCG
GCCCGCGTCCCGCTCGCTCACTCACCCGCTCGTGGACCTCCTCCTCCCGGCTTTCGCGAC
TCCCGGAGAACGCCCGAGGCGATCTGAAGGCACCGCCTGCGGCCCCCGATCTTTTATCGT
CCTCCCCCGTCCGGGCCCCGATGAGTAAGCGGAAAAACGGCGATCACGCGCAGGGTCCCC
GGGGAGTCACTACGGCCGGGGCACACGCCGGCCTCCGGTTTGCTAACGGGCCGCGCGGGG
GAACATGACCTCACCCGCTCCGTCGGCTTTCCTGCCACCCCACCCATCGTCCGCTAGGTC
CCGCCGGCGACGTCGCGCGGTCCCCCCCGTCCCGTCCCGAAACAGTCAAGAGACACACAC
AAAACACACGGGCCGACACCGGGTTGAACTGTGATTAAAGCTTTCATCAGGTTTATTTTG
GCTGCTGCTAGTCTTTTGCTTCAAAAATCTGAGACTGGATAAATACGTATCATCAACAAA
CGGGATAATAGGAAGAAGTTCTGAGCCCCCCAGGGAGAGACAAAAGAATCGAAAAATTTA
CAAAAATATCATAACAGGAGAAAGAGGATATCTGGTGTATACTGAAATGCTGCTGGTTCA
TAAAGGTACTTAATGATGCTATTACATCAAGATGGTCTTATTCGCTGGTTCCTAAGATCA
TGATGTTTCTGTTACGATGGTTGACTGGTTCATGAGATTCTGCTGTTAAGTATGATGGTT
TCGCTGGTTCATTCTAAGATTGTACTGTGTTTGCGATGGTCGTCGTCTCTTGCTGGCATC
TCTCGGCTGCTTAGTGTTTTCTTGGTACAAAAAATAGTGATTTCTAAAGCATGATTCTTT
TTAAATGTCCGATACCGCGGTGTCGAACAGGAAGAGAAGTTTCTCGGGGTCGGTTCTCTG
TCTGCTGTCGACGGGTCAGAGGTAACGGCGACAGTGGTCGTAACGGTCGTGGTAGTGTAA
TGTAGTAGTAGTCCATGATCATCTTCAAAACTCTTTTGTGTCTTGTGACATCCGAAGAAA
ACGTATCAAAAAGGTATCTAGGTGTAGCAGGTATCAAAAGAATCGTGATATAAAAAAGCT
GTCGAGAAGTACAAACAATAATAAATTACCCCGTTCCCCCCTTAGATCTGGCCGTCTCGG
CAGGAGTAGCAGCAGCGACGGTGACGGCAGCCGGCGCGGCCGCCGCCATCGTTGTTCCGT
CCGTCGCTGTCATCACCGGCCGTGTATTCCTTCACCACCCAGAGCCACATGAGGATCCCG
TCGCGGGAACGGACCCACATGGCGGCGGAGGGTGGGGGGTCGAGACACGGGCGCCCGTCC
GCGGGGAACGGGCGCCGTCACCGGGGTTATGTGTACGGCCCGGGCACGGCGCGTGTCATG
GTCATGACGAGAAAGATGACGGGATGACGGACGGCCTCATGAGAGGAGTACGGCCTCCGA
GACCTAGGGGTGGTGCCGGGTCCCGGCGACCGGGGCCCTTTTATGCGATCCGGGCGCGGG
CACAGGAAACGATGAGTCAGCGGGGAGAGAAGGTTCGGGAGGTCCGCGTGACCTGACGGA
CCCGAGACACTTACGTTTTGCTAAGCGCATCTCATCCGAACACGACGCCGATGCCCACGC
TATCGCCGTCCCCGTCGTCGTCTTCGTCATCGCTGTCGTCGTCGTACCACTCGCTCTCGG
GCGGTAGCGGGTCGACGAAGGGAATGCGACGGCCGGTGCGGCGGCGTTCCGCCACGGCTA
TCTGGTTGTGATAGTTCAGGAACAGCACCAGAAGCCCCAGGAAGAGCAGCAACCCCTGGC
GGGGCCAGGCGCAGAACGAGACGATCTGCGGCAAGTGACTGTGCGGCATGACGGCGGTCC
GAATGGAGACCGGCGCTCCCGCGGACGCCGAGACTATAGAAAGATGACGTAGGTGAAGAT
CCACAGAGCGACGGCCAGTCCGGTGATAATGATCATGAGACTGAGGATAACGCGCGCCAG
ATCCGGATCCCAGAGGGGCCGGTCGGGGTCGCGGAGGGGCGCCGCAGCTACCGCGGCGGC
GACGGGTCTTGCCGCCTCGGGACGCTCATTGACGGTCATGACGGCCGAGAAACACCGGCA
CGACCAGGGCATGGCGTGGGATCGTGAGAGTGTGACGGTGTTTTGAGTTAGAGCTAGCGG
GTACCGGAAGCTTTTCACGGACTACTACACCGAGTTCCAGGGTAACGTAGGGTAAAGGGA
TCAGAGTGATGGGGCGCGGGGCCAAGTAACGTGTACGGTGCTTGTGTGACACGGTGTTTT
AATATGAGGTACGTGACTCTGTGTTCCACTTTGCTTCTACTAGCAATAGGCGCTACGGCG
ATCCACAACGATGTTTGCACTTCTCTGGACGGGCAAACACGGCTACTGTGTAAATGTAAC
AGGTGGAATAACAATAGCAATCCTAAACCCACAGCTACAAGTGGCACTCACATCACATGT
CTCGCTAACTGCACCTGCAAAAGATACACAGAGCCCCTGCCGCTCATTTCCGTGTTAGGC
ATCTACTCGGCCTGGGGCGCGGGTTCCTTCATCGCCACACTGATCATCCTGCTGGTCATC
TTCTTCGTCATCTACTCGCGGGAAAGACCGGCAGACGACGATAATGGAACGGTAGAAGAT
CCTTTCCTGGCTTACCGCGACCTAACGCGAAAGAAACTGGACAGCCACGCCAGTAAAAAG
CAAAACATCTACGAGCGGATTCCATACCGCCCATGTCGACAACTCAGGGACGACGAGCCG
CCGCTAATCACAAACGCGGAGGACGACGACGAGGAAGAGGACAACTTTTGATCCGGACAT
CATGAAGCGGGACGCCCTCACGCTGAAGTACGTCGTCTCCACGGCGTTCTGCATACTATC
ATCCGCGAAACCTACCCCAACCACGGACGCACTAGGCCCCCTACGATTACGCGACACCTA
CACCACCTGCGAAACGAGGAACAGGACCCTGGCCTCGCGGCTCAACACCACAGGTCACTC
CGTCTCCTGGGTACGTTACGCCCTGCCCGGCCACAAACCCACGCAAACGATGCCCCTGTG
TTCCATCACGGACGCGGCGCACAGCACCACGCGGGACGTGCGAAAAGCCCGTTTCATCTG
CACGCGACATTCGATGACGCTGTATAATGTGACGGTGGAAGACATGGGTATGTACGTGCT
AACGGACGAATACACCGGTGACGCGGAATCCTTCTACTTCTTCATATTTTCCAGAGCCGT
GTGCGAAGCCTATGCTACGCGCTGCGCCTTCTGGAAATACCTGGACAATAGATGCCAGAC
GCTGAAGCCGGCGGGCACGAACCCGCCCCCCAACGATTTAAGGGACTGGTGGTTAAACAT
CTCGATCCATTGCGCCTGGATCGCCGGACTGCTGATCATTGTGGCTTCGCTAGTGGGATT
TTTGCTGAGATTACGGCGTGTCGGGGTGCAGAACGCCTACCGAAGACTATCGAATCGCGA
TACAGAGCCTCTGTTGCAGTTCGACGCATATTCGGAGTGAGTACAAAGGGACTTAAACTG
ATACACAGTGTGAAGATCATGTCTGAAACCTGCTCTGTTGCAACTACGTTATTGTTAGTG
CTAGCTCTATCACAACTAACTGAAGAAGATAATACCACCAATTCTTCTGTTAACACATCC
ACAAATGATAGTAATATATCATTCACTACCACATCTAGTCCTAAAGCAACATCTACATCT
CCAACACCATCATTCACTCCTAATCTGACAACCAGCACCGAATATCTAAATTCTACGGTA
AACAGTACACACACTCCAACATTAACTACCACGTTACCCACAAGCACCACATCAACACAT
TCTTTCCAAAATACTACCATAACTGAGTATAGCACAACTTACAATCTATGTAACACCACG
GAAACCGTCAGCAGCAACTCTACAGAAAGTATTACCGCAACATCATCGTGCAATACAGCA
AATACAACATTTGACAATACTACAATATCAACGGCCATTCAAACAACTACTACCGAAATT
GTTATTAAAGCTGTATGGACCACTGTACACGGCAAAGAAAGTGAAAATGTAACTTTGCAC
GTCAACTCAACCTTCCAAAACTGCACTCGCACAGTTTGGAACCATCCTTACAATATCACA
ATCCACAAAATGAGGAAAGAAAATAAGCCACATACACTCTGCGAAGCCAGCTCTGGACAC
TCCGTGAAGCATAATCACCATAAACTATGTCTGCAATGTACACCAAAAAACCTAACTTTG
TTTGACTTGATGGTAAATCATTCTGGAAAATACATAGCAGAATGCGATGACGGTCAAAAT
CATGCTCAACAAGGCTTTATACTAACGGTAAATGCCACCCACATAACCAATTACACTAGA
GTTTGTCAACCGGATAAAGATACAGTTACCACCAGACCCATTAGTACGCACTTGTTTAAC
CAAAATTACTCGTATCAAGGACACTATCCAGGAGCTTCTGCCAATTCACACCGCGGTGCT
ATGGCTGTCGGACTATTCCTTATGGCATGCGTGCTCTTATTCTTCGCTAGACGTGTATAC
AAGAAAAAATACCGTCCATTGAGAGACGACGTTAGTGAATCCGAATTCGTGGTAAGGTAT
ACGCCAGAACACGAAGACTAACGTTTCCGGACAGAGGATGATAAGGAGCAAGAGAAATCT
ATCTAACATGGGAGTCCAAACACGTCTGTGGCTGCACGAATGCCCGTACACGGGAGTACA
GCATGGTCGATCACTTCGCGATTACTTGGACGTTGGTGTTCTTAACACTGGCATCAGGAA
CAGTGACTTCTTCATGTCATACGAGTCACTCCGTAAGCAGTACTACCGTCGCTACTACTA
GTTCGACTCCCTCAGTTAATACGACGAACTCTGCCGATACGAGTAACACGTCCACCACAG
AAAGCAGTACTACTTCTATAACATCTACATCGAATACAACTTCTACGAGTCTCACTACTG
GGACATCTGCCGTTTCTTCCGCCTCAACCACATCAAAACCAACAACGCCATCTACCACTA
TTCAGAGCACTACCACTACTAAGACCACCACCGTCATCACTAGCACCTCTACAGTACCTG
CGAGTCCCACTAACACTACAAAATTTGAATGTGATACCGCAACAACTAAGACGTGGATTA
ATATCACAGCGAAAGTTGGTGACAATGTAACGTTTCCAGCCTGTAATACGAGCGGCAAAT
ACCATACCGCCAGATGGACTAAGGTGGTAAATACAAAAGAAACAGACCTATGCCTCTTTG
GGCCGGATTATTACTCCACGTCACCACAAGCCGGTATATGTTTCAAATGTCATTGGCAGA
GTATGACTATTTATGATGTGACGACCGAGAATGCTGGAAATTATATCGTCAGAGTTCATG
GTGATGGCAATCACCATTATGATAAAGGTTACCGTTTACAAGTGACGTCCAACCACACCA
CGGGAACGAACCGAAAAAAATGTCCCAATGACTTCACTTCGTACACTCCAGATCATGACA
AAAACAAAGAGACGAAAACCATTGAAAATGAATTTGGAATGAACTATGATCAACCTACTT
TTCCTATGGGTATGCATGCCATCTGGGCGGCAGTGGTAGTGATCGTAGCATTACTGGCAT
TGTACATGGGCAGCCGCAGCAGCGTGACCATTGTCAAGGGCGGCAAACCGCGCTACAAGA
AGCTATCTAACAAGGATCCGGACGAGTATTGGGCCTCTCCCTAGCGCGCGTCAGTGTCTA
TGTATAATAAAGATATATTTTGTCCCAGAAAAAGTCTCCCGATGTGATTTTATTGTCCTG
TACATACACCGTTTTAATGACACGGGGAGGGGGGAAGGACAGACACGAAAAGTCCTCAGA
AGAAGTTGTCACGCAGGAGTTTGATCCACATCAGAACCCAGACGACCACCGTCACGTAGA
ATATTCCCCGCAACACCCGGAAACTATAATAAGCGTGCGAGGCGTTGAAGCTACCGAACG
ACGGTAGATCGAGATCCTCAACTATAAGGATGGATACCGCGTCGCCCCGCATCTCAAAAA
CCGCGTGTCGGCGGTTGTCCGCGGCACGTGCGTTTTCGAACTCGGGGACGGGGATAACGG
AGCATGCGCCGGCGGGGATGGCGTGGCCCCCCAGGCGGCGCGACATTCAAGTATGGACTG
CTAGTGGTGCTGACGTCGTGGGTGTCAGTAATCGGCGGCATCCACTACGGGGCTTACGAT
CACCACGTAGACAGGAGGGTGATTAAGTCCGGGGATAACGTAACGTTGACGTCCCCGTTC
TACCACCTGGGGTCCAACTTCTGGTACAAACGCAACGCCACCGGCACGTACCCCGTGTGT
TACTCCGTCAAGACAATATACACGTTTCCGGTGGACGTACGGGTGGAGTGTAAGCACCAC
ATGAACATCACGATCTTCAATTTCACCGAAGACGGCTGGGGCATCTACTCTCTGGTGACC
GAGAGCCCGTTCCTGAACGATAATAAGCACTATACCGCGGAGTTCTACGTAACGATCGAC
ACGCGTAACAACGGCACGGAGGAAGAACTGGACTACGACTATGATGACTATGGGTCAGGT
TTCGGATCAGGTTTGGGATTGGAGTCGTCTGGATTAGGATTGGAGTCTGGATCAGGAAAC
GAGGAAACGTCAGGGTCCGGAGATGAAATACAAAACGGGTTCCTAATTACTTACTAAGTA
GGGTGTCACATGGGACACATGCGGGTATAAATAAAACCCGAGCCACCAAAATAGTACCAC
ACACCTCAGCTACAACAGCAGCCGAGGATGATCCCGGTGAGGCAGCACCTGTCTTCAGAG
CCGTCGCGCCTCACGTCCACGTACATACCACCGTGAACGATGACGGCGAACGTCGAGCCC
GCGTTGGGGCATATCACGCTACTGTACAGCTCTGCACTAAGCACTTTATACTCTCACCGG
CACGTTCGACGTCGCTTCCACACCGTCTAATCACGTAACCCGCCCACGCCATGTGTCTAC
TACAACCCCGTCACCATGAGCCTATATAGTTTCTTCTGAATGTTGAGCGTCATCGTACCG
ACGCCGACATGTTTCTAGGCTACTCGTACGACTTTATGCGATTCGGCTTCGCTCTATGTC
GCGCACCCGGGCATTACCAGACGTCTGTGACTACTCTTGTTCTCCTCACATGTGCTGTTT
CGTCTTCCCTCACCGCAAGCACCTCCGCGGCCCGCGGGTCCACTGGCGGGTATCGCAATC
TCACCCAACGCGCCAACCTATCGTCGCCCGATACCCCGACTACAAGTACCCTGCCCAGAC
AGATAGCTGCACCACCGGCTCATTCCTCGTCCGGCCTCTTCGAGCAGTTCTACCACGGTT
TGGCCATCCACGCCGCCTGGGTGACTGCCTTCGTCCTCGTGGGGTTCCTGATTTTCTTCG
CCAACGTCTTCCATGTGCCACAGACCATCCACGGCTGGTATCGGGACCTGCGAGATCACC
GCACGCTCTTCGGCCGCAGATATCAACGCCTTGTCAACAGTTAGCTAGTGTTTTGTGTTA
GCGCCGCTTTGACGCCGTGTTTTGTGTGTATCCCAAGTCAGAGAGCCTGAAACTCGGGGG
GAGGGAGCTGTATCTGTGTACCGCATGCTTCGAAGGGAGGGGAACGCTCGGGACTCTTTG
CGGTAACTGTTTGAAGACACGCTCACACACCTCTATTAATCGGACACTCGGGTATTTTTG
TGTATAATCATGCCGCCGCCGCGCTCCTTCGGGTGCGGCGGCCTTAATAAAGTGTGGATT
TGTAGCTGCCTACTGATCCTGGTCTTGGTGGTTTGCGCGCCGCGGGGTTCTCCTCACTGG
AGTCGGGTTCGACGGCAGACCTCACTCTCGCTGCCGAGCTGCAGTCCGGTGAACTGCACG
GTCGGTGGAGACGTCTCCCTGAACTCCACCATACCCGTCGCGTGCAACTCCACGGAGTGG
GGCCGCTACTATAACAGCAGCTTCTGGGTGCCGTTGTGCCAACTATGGGGCGGTCATATG
AGGCTGTCGGGGCAGAATCTGCGTCTATCGCTGACCTGCTCGCGGCAACACCTGACGCTG
CATAGTACCTCTGACGGGTATACGGGTACGTACTATCAGGTGGGAAATAACTGTCCTCAT
CACCACGAGATCATGAAGACGTGTTTCAACCTCACCGTGCTGGCCAAACCGACCACCACG
GCGGCACCCACCACGACCAGCGTACCTACCCCGACGCTGATTTTGACTACCCGAAACACC
GTGATAGTGGGCGTGTCTTTCCCGGCTAACACCGTACTGAGCAGTACGTGGACCACGACC
GCGGGTAACGCGAGCGTTGCCAACGGTATGTTCTATCGGCAGTACCAACCATTGTCGTTG
GCCCAGACGCACCGAACCGCTCCGCTTAACGCCACCGACAATGCCGAAGACGTGGCCAAC
CTGGTGGCCACCTACGCCAGTTGGGGGCTCGTGTTGTTATTACTCGCCACCGTGTTGGTG
CTTTTCGACCTGGGACTACCACAGACAGCCTGGCGCTGGTGGCGGGACCAGGGCCGGGAG
GAGCAACATCTGCTGCTGTAAGGGGGAGGGAAAATGGTCGGGGGAGACTGTTTGAACGTG
ACTTTTTTATAACCGCAACGTCGCAAATACGATGGCCGCCGACCCTCATACGACGCTGTC
GATGTTGTCTGGTTTATGCAATAAAGCACTCTGGCTCTCCATCTGCCTGCTTATCGTCGC
GTTTCTTCTCGCGTCATCATCAACAACGACTATGGTGTACGTCTCAGGACCTCCCGGACG
GCCGCTGTCACTGCACGCCAACTTCACCCAGGACGACGACGTACACTGGTACCGCCTGAA
AGGGAACGAGACGGTATCGCTGTGTAGCTGTATGGTGGGTGACGGCGTCTTCATAGCCAG
ATCCAACATGAGCCTGGGCTGCCTGCCGTGGCAACTAATCCTGTTCAACATGACGGTGAA
CGACGGGGGCCTGTACTACGTGAACGGGACTAATGGAACTACGCGAACGTCTACCACCGT
GTGGTTCAACGTGACAATAGGACTACAGTTCGCTCCGAAAACGACGAAACCGCCGAAGAA
AACGACAAATAAGAGAGCTAAACTCTCCGAGAGAACGGGCATGAGCCTGTTCCGCTACGC
GCGCGACTTGGATTCGGTGCGCAGAAAGGACGACGACAACAATATCCACCTGGGTCTGGT
GGGTGCCGGGCTCTTCGTAGCCCTGGTGATCGTGTGCCTCATGGGGTGGTTGAAGATCTT
GTGCACGCACTGAACAGTTTACGGGGAACTAGACAATAAAACACAGAAAGCCCCGGTCTG
TGTATATACGTGGTATTTTGATAAGAATACCGTATGAATTTCACAGGGAGGGATTGTGAT
GAATGTGACCGGTCAACCCCCCTCTTCCCCTCCGTTTCCGGGGCCGTCGGAAAGCACCTG
GAATGTGACGACCGGAGGGGAGGATGGGGGTGAACGTTCTGTCACGACCACGACCGTAGC
GGTCTCGACGAGACCGACGACCTTGAGCGGTAAGACAAATGCCAGTACGAGCACGGCGAC
AAGTACCGCGCCCGTGACTACGACGAGGACGACTACGAGAGTACGGACAACGCGTACAAA
TAGCACGAGCGGTGTAACCACGAGGACGACGACGACTACGGTCCGTCCGCAGCCGGATTG
CTTGCTCAGAACACAGCTATCGTACCACCACACCGTACAAGCGCAACCTCAGAAGATCGC
CGTTCACTACACTTGGCTGATACTGCTGATCTTATTTATCGTTCTAGTGATACTGTTTTG
CCTACGTATCCCACAGAAACTGTACGATAAGTGGCGGAACAGGCGTCGGTACGGGCAAGT
ATACGTGGTAGACACGGAACTGTGACCAGTCCGGTTAATCATAGTAATGTTTTATACCTT
TTCTGTATTAACTTATGTGTGTAATAAATTGCACGAAGTACCACGAGAGGTAGAATGTAA
TAAGGTTACGGGATACATCGGTCAAAATGTTAGTCTAAAGTCCATTACCCATGTCTGGAG
CAACTCCACGTGGTCTGTACATACGGTATCTAGCCTGTATATGATGTGTGAACGGGAATC
TAATGATGCCCCTTTTAATTTTTACAATGTCACCGATATTCAATTTAACTGTACAGAAGA
AGAGTTACTGCTTCTGGAGCTTACGACGCAATATACCGCGGTGTACTACTATAGAGGATA
CGATACAGTACCACGGCCTTGTATGCTATATAGCACATGCTACAATGTCACTGTGAAAAA
CCGTACCTATGAAGCGGAAAAACATACATTTGCTTCTAGCATCTGGATTCCACCGGTAGC
TGTAGTGACGTTGATCATTTTGTTATCAGTTATCAAAATTCCTCAAAGAATATGGGAAGA
ATGGATGCAGTACAGGTACAGGGATACAGTTTATACCTAGAGCGGTAACAGGTGTCTACG
GTGATTTTTTTTTCACTGTTTGACTAACCTAAACGAAAACATGGCTCGGTGTACGGTTTC
GATACCGATACCTAGATTATGCCGTTCGGCAGTTACATAGTCAATTGTGGCTTTTTGACC
TGGTTCGTCTTGAGTGCTGTGTTCAAGTATGAATTTTCCGAAGCCTGTGAAGAACATACA
ACGTACGAAACACATCCTCTATTGCTTGGTGGTAAACCATTACTCGGCGCGCATCAAACA
GCCTACTGGTATAAACATAAATGTGATTCGATGACGTCTAGTAACGACAAATTGACTCCA
CTTTGTTACTATCCGCCACGAAATTCCAAGGGAAAGTTAGACGAATCGGCGGAAAATACC
TTCATTAATTACTTATGTTCTAACAGCACACTTATAATCGCTAGGCTGAATCTCACGGAT
GCTGGAGAATATTGCAGAAAAAAGAATTCCACGAGACACGATTCATGGCCCACGATGTCG
TGTTATCGTGTGATTGTGAGACCGATCACCAAGACCACGAGTAAAAAACCAGAGAGCGGA
CCAACACGGGTAAAAAGGACTACGTACGATAACTATAGTGTGACACTGTTGGAAGAACCA
TTACTCTTCCAGACGCATCGAAGCACTCAGAATGCACATATCGCCTGGCTCTTCATTGCT
GTCGTTATTATCGTGGTCATTATCTTGTTTTTCTTTAAGATACCTCAGAAACTCTTTGAT
AAATGGAAGTTGCATAAATCGTACGCGAAAACCGGCCACTTCAGCGCGTTTCATTGAATA
CTACAACGGACGCTTAGTTTCGTTTTCAAAGTCACTGTTTGAAGACCGAAGATGTATTGG
CAACACCTGATAGCATGTCGCAATCACACCGTGTACGATGTGCCATCGGCGCCTGGAATG
GTTCTGCAAAACGTCGTTCTACGCGGCGATGATATGCGTCTTCGTAACAAGCACGGATCT
CCAGAACGCGTGTGTAGAAGAAAAAGCCCGACAAGGCAGTAATGTGACTTTTGATGCGAT
ACGATATTCCGGTAAGAACCAGTCCACGTACTGGTTTAGAGGCTCGCGGTACAATGCTGA
TATGATGTGTAACTTCACGGGTAACTTGACAGTACATTCTACAGAAATACGCCTAAACTA
TACCTGTCAGAGAAATTTTAGTCTCACGCTCATTAACGTTACGAGCGAGTATAGTAACAA
GTACTATACCAGAACGACAGTACGTTCCACTAGTACTAATTCGTGGAGTTTTGACACATG
TTTTAAACTTACGGTTACCATCGTTAAACCGCCAAAGCCTAAGAGGACGACTACTCTAAA
GAGGCCACAAGAGCCGGTAACTAAGCCTAAAACGACGTACGTCGACAGGTACTACGACGG
TTTCGGAGCCACAATAGCGGTCAGTCCGGGAATAGTCAGTTCGCAACGACAAAGCGCTAC
GACCATCTCCATCTGGATCTGTCTGATTTCGATCGTGGTTATCGTCGTCATTCTCTTCTA
CTTTCGAATTCCACAGAAGCTGCTGCTCCCCTTCATGTGTCCGCGTCCTAAGGACGAGAC
TCTGATGATACCGCAGACCGAATTGTAACCGCGGGTCCTAGGAAATGACCGCAGGAAATC
CCCGGCGACAGTCGACTCAGCGCGAGTCACCGTGACGGGGGCGTCTGGCCACCATATTTG
AAGCTCCACGGGCTTTTTAAGCGAGAAAGCTGCGCCTGCGAGGCGACCGGGGAGGACGGA
GGATGGTGGTGGTGTCCAGAGGCCTGACTTCTTACTATCTCATCCCGCTGCTGCTCTGCA
AAGTCCCACCGCTCCTCCTGACCTGGCCCGACTCGGCCCACGGCCTGGACATCGTCGACG
AGGAACTCTCGCACGACTACGAGGAGATCTCCGTGGTGCGCTTCGCCATGCAGCAGGTCG
GTTTTCAGATGCTGCCGGCGCCCATTATGGGGCGCAGATCCGAGATCGATGAGGACCGAC
CGTCCTCGCCGGCGCAGGCGGACGTCTACGACGTGCGTTCCCCGCGGCCGCCTCGACCCC
CTCGGCCGCGCCTCCAATCACCGTATCATCACCAGGAACGACCGCCGTTACCGTCGGGGA
TTCGCTGGCAGCACGAAGAGCTGCAGTTTCTGCTGCAGTATCGACAGCAGGAGCTGCTGC
AACAGCGGGAAGAGGAGCGACGACAACGGCAGCACCAGCAGCGCCGACGATACCGCTGGC
GGCGACCCACGTTCCCGCCACCGGACCCGCCGTCGTACCCGGCGAGGTCGTCGATCCTGC
CGGCGCGCTTCGCCCGACCCTCCCTGGCCAACGGGGCCGAACAATTAAACGCACGTCGGG
GCTATGGCGAGAGAAGAGCGTCGCCGTCGCGCGGTATGGCAAGCGAGCCGGCGTCTTCGG
TGGAAGAGGAGCAGTATCGGCGTGTCGTGGGTAACGTGACGCGACGGAGACATCATCCCC
AGCACCGTTCTTACAGACGGCGCAACGCGCTGGTGGCCAACGGCCGAGACTCGTTGCTAC
TGGCGCGACTTAGGATCAATCACCAACGCCAGACCCGTTTCACAGGTTATCGCTGCCGTT
ACTTCGGCAGAAACCGCGGCAGCGCTCGGAGGAGAGACGACGGCACCGGTAGCGGCGCCG
CCGGTCACGGCGGTTCCCGGCCCGGCGGCGCGGGATTCAGCCAGTTGCGCGAACGCATCG
TCACCGATCTGCAGCTGTTCCGCCTTCGTTGCCACGGCTGGACGCGCCAGGCGTCGCGGC
GTATACGAACCCGCTGGGAGGAAGAGAACACCGTGATGAGCGATGCGGCCTCCAGACTGC
GGGCGTGGTTCTCGCGGAGGACCACATACTGGCAACGCACGTGGGTGCCGGGGGAGAACC
CGTCGGCCGAGGCCGGGGAACTGGCCGTACCGCCGGCGGCGGACGGTCAGGTGAAGGAAA
CATCGCAACAGTCTATGACAGTCACGACAGAAGGAGAAAGGGAACAGAAAACTGAGCAGC
GTGTGGAGAAGGCAGCCAAGGGGGGAGAGGAAACGATAGAGAAGGTGGAGACAGACGAGA
CGAGAGTGGCAGAGGAGACGAAGGTAGTAGAGGAGGTGCAAGTGGTGGAGGAAGAAGAGA
ACGTGGTAGTAGAGGAGACAGGAAGAGAAGAGAGAGATCGGGACGAGGACGCTATGATTA
TCCCGTGGGGGGAATGGTGGGACGAGGACCTGTTATCGGACCTGGAGACGACGGCCGCGG
GGACGGAGGAGGTAGCGGTGGAAAAAGAGGAAGAGACAACAAAAGGAGCAGATGCTGACA
CGACGACGGTGACCGCTTCGGAAACCACAGACGATGTGATTCAAACAAATGAACTACCGT
GTGAACTCAATAACGCCGAGGAGATCTCCTCGGGACGAGCGGTGGTGGGGACCTGCCCGC
GACGGGAGGGCCCGCACCGCAGTTTCTTTCGCCTGTGCTTGGGACTGTGGGCCTCGAGCC
ATCTGGCTCGTAGGGCGATTTCGGTTTCCTAACGAATCAATGATGAACTGGTATGTGGGG
GGAGAGATTCGGGTGGTTTGTTATTAGCCTCGGTGATGGGGAACACAGAAGAAGTTCTAT
ATCTAGGCACACTCTAAAAAAAAAAAAGCACACGCTTGCTGGCATGTCCCTCGTAATAAA
GAACAAAACTACTGTATTCCACCCGGGTTTCTGGATCTTTCTCTGCGGTCGGGGCGGTCA
ATAGGGCCTTTGTGTACCCAAGGGGCCACGTGTCGACGCGACTCAAGCATATATACACGG
CTCGGGGAGCAAGGTGTGACTGTGGTCGTGTGTGGTGTCTCTGGTCTGGGGTTTCGCCAT
GGCCGGCGCGATCCGGCTGTGGCTGCCGCTGGCGGCGGCGATCGTGGCGGCGGTGGCGCC
GACGGGTCGCTGCTGCGACGGCTGGTGCCCCCCGCCGATACTGCGTTCGCCCTGCCTGCA
GATGCTGAGCGACCGCAACCGCGAGAGGCGGCTGTCGTCACCTAAAATGCTGCCGTACGG
CGACCGCCTGGACGTGTCGTGCATCTTCCCCTCGCACGCCTGGCCCGAGGTTTCGATTCA
CGTCCGCCTGTGCTACTGGCCCGAGATCGTTCGTTCCCTGGTGGTGGACGCCCACAGCGG
CCAGCTGTTGCACAACGATGTGACGTGCCAGATATCGAGCGGACGCTGGAGCTTCGAGGA
CGGCGGCGCGGCGCAGACGCTGACGCTGTCGTTCCGCTTGATCACCCAGACGGCCGGCAC
GTACCACTGCGTGCTCGGCAACGAGACCCACGGCGTGGTGACCGAGAGCACGGCGCTGGT
GGCCGACGTGCACGAGCTGCAGAAGACGGATCGCTCGTGCGACCTGGCTTTCGGCTCGCG
CACGCAAACCAAGTACCTGTGGACGCCCGATCCCAGCAAGTTACGTAGCCGAGATTGCGG
TTGGGAGGGTGAACGTCATCGCTTGGTTCACTATATCCCGGGGAGCTCCGGCGAGGAGCC
CTCGTGCGAGGAGAACGAGCACCAATTGTGCGTGCCCTTCATCTGGAAGAGCCTCGCCGA
CAACAACTGCAGCCGGCAGGACCGGGAAGACGAAGAGGAGGACGACGAGGACCCCTCCTC
TACCGCCGCAAAGCGGCAGCCTTCTTCCTCTCAGCTGTCGCGGGACTACTGGCCCTCGGA
CCCGAGGATCGGGGTCTTGGCCGCGTGCTCGGTGGTCTTCACCACCACGGTCCACCTGCT
GTGCTACTGGTGTTCCAAGTCGTATCGACGCCTGACGGACGAGGGAGAAGAGGCGTTATA
TAGACGGCAGGTGGCGCCAGAGACCGAGGAATCTGACAGGCCAGGCCGGGACAAGGGCGA
TGAGAAGAGTGATCCGTCGTCACACCTTAAAGACGAGTGATCAACAACTACCTCATGCTG
CATACCCAGGTTCACCACAAGATGGCGAGCGCCGTCGCAGTTCTGGCCTCCTATCGTCTC
CTCCCTTCTCCGGCAGCGGCGGGTACTCGATTCTAGATAAGAAAACAATCATCATCACGA
CAACGGCGTGCGGGAGCGGCTGGTGGTCCTGGACGCCGCAGCAGAAGGCGGAAGCCTACC
TGTGGCTCATGTTACTGGTTTTGGGACTGTGTTCGTGGCTGGCGGCGTGGATTCACGCAT
ATTAAAAAGAGATTTACCTGCTGAAACCCTTTTGTGTGTATGGTGTGGTTTTTTATTTCG
GGGGTCTAGACCGCGTTGACGTAGGACGTGATCTCAAGGAGACGCTAAGTACTTAGGAAG
AGACCGCACAGCGCATCGCGGCTCAGCATGGCGAAGGACAGAGGGAGCGTTCCCATGATG
GGAATCGCGTGGATCCTTTTCGTCGGGGGATGTTTCGGGTTGATAGACCTGGAAAAGTAC
TCCAACTGCACGTACAACGCCACGGTCATGGGCGAGAGGAACGTGACGGAGACCTGGACC
TCCACGGGCATCTGTCTGTCCATCTGCTACTACTCCAACGTGTCCGACGACGAGGTCCTC
GGCGTGGCCTTCGTCTCGCAGTACAACGAGTCGTATACCGACGCATGGCTGTACAAAAAC
GGCACGGAGATTCGTAATTTTACAGTGATGCAGTACAACATCCTACAGAACGGCCTCCAG
ATGCGCCACGTACCCTGGACGAAGCTCTACACACACAGGATAATCAACAACCATACGGCG
GGGCGCTACGACTGCTTCAGATGCAAGAACGGCACGCTGGAGATCGTGGAGCGCACCTAC
GTGAAGCTGGGTTCGCTGTACAAGAGCCTGGAAGAGTACCGCATGATGAGGCACCCCTCG
ATGAGCGGCGAAGAAGACAGCGAACCGCCCGCCAACCTGGCGCGTGACGTGATGATCGTC
AGCGGACTGACCCTCCTGTTCTTTCTGTTGGGCATGCGGATTCCGCAGAGACTCTTCCAG
CGCTTGAAGTTGCGCTTCATGTTCCAGCGACAACGACTGCGGGACGGCGAAGAGAAATGA
AGAAGTTCCGTCGTGGGAAAACCACGTGTAACGTGTACGCTATAAGAAGGAGCAGGTCCC
CGGGGACCGGTCTCAATCGCACGCGGGTCGGAGCGAAAGGAAACCACGCCGTCGTCGATA
CCGTCCGGACATGGAGTACGCGCTGTTCGACCACTTTATCGGTAGGTCTCGGGAGACCCA
ACTGACGCTGTTGTTTCCCGATGAAACCGTCGGTACTACCACTCACTATACCCCGCTGCG
CCAATGGAGAGATAGACCGTTGCCTCCGCTGCCGACGACCCGCCAGAGATCCCAGAGTAC
CGGCAGTCGCCGATACTTCTCTTTCTGGCGGGGCCTGTGCCTGTTGCTGCGAAGACTGTT
CTCTCGGCGAAAGAGCGACACAGAACCCCTGCTGGCGAGCCCCACACAGCAGGACGGAGA
ACCGATGACGGAATGAACGGGAGATAAGAGAAGTCGACGAAGACTCGGGGCCGCCATGAT
GGATCGCCTCACTATATATCGGACGCTGTTTCTGTACGATATACTGTTAATAAAACGTTA
AGATGTTTGTAACGTGTGTGGTAACGGTGTCTGTGTGTATCTGGTGGGAAGTGCTTACCG
AGGGGATGCACACCCTAAATTACCGGTATACAGGGATACTTCATAACGAAAGTATGGTGC
TGAGTATCATGGGCTACTTCGACGAGCAGAACTTCATGTCGTACTACGCGAACCTAACCA
ACAACGTCACGGTCACTCGTATAAACAGCACCGTGGACTGGATGAGAAATATCACTGACT
CCTATCCCACCTACTGGGACGGGGAGAAACACAAAGCCGATCTCATTTTTAATTATACTC
AGATGAACCTGATAGAACTGTTCTTCCATCTGGGTAATGAAAATGAAAACGTACTGACAT
GGTTCCACGAATGCAACACCACCACGAACGGTTCGTTCAGAGAGGGTTACGAAGTCTTCG
GGTGGGACGGTTACACCATGATGGAACTGAAAGGTAACCTATCTCGATGGTCGAAGCCGG
ATAACACTCAACGCAACTGGGTGTATAAAAAAAACTCCACTTACATGGAGGGTAAGATCA
AGGGCGTAACAGAGAATGACACAATGATACAAAGAAATTACCTCACGGGTAATTGTACCG
AGTGGGCAAACATCTACGGGGGGCATCATACACCCGTCACCCACCCAGAAGTCAGAGCCG
GACGCAGACACCCCAACGGAGATATGATAGGAATGTTCTGCACGGCTTACGGGTTCTACC
CAGGGGAGATTAATATCACTTTTGTGCGCCAGGACGATGCGACACTTTCTTTTCATAACT
ACGATGATTTGGAACCTGACAACGGTCCGGTTCTTCCTCATTCGGATGGGACTTTCCACA
AGGGATCTTCCCTGACTACGTTTGACAACTTCGTCTACACCTGTGTCGTACACCACGGCA
ATTGGTCGGTGGAGCTACCCATCCGTGACGTTGAGGAAGAACATGGCGTCCAGGCTCCTA
CCTTACCTTACAAGGCTACGGCTATCAGTGGGGTCTTGTTCGTGGTCCTGTGCGTTTTAT
TGGTCGTGGCGTTACACTACTTGACCACGTTGAAACAATACCTGCGTCGCTTGGCGAGCG
GGTGGCGCTATCGCAAGGTTTCAGCGTCATGACCAGCAACGCTCTATACGAGTTGTTTCG
ACGCCGGCTCCCACGGGCTCCCGTCAACACGGTCATGTTCCTGACGCGTCGCACCCGTGA
CGGCCCCTGCGGTCGCCTGACCTCCGTTGCCCGGGACACCCACCGCACCATGTACGTCTT
AGACCACGGGTTCGTACGCATCGAGCGCTCTCGTGACGGGGATCAGGATTGCACCAGTTT
CGTGGACAGCCTGAAACGTTGTCGCCTACGCAATTCTCACCTGACGTTAGACAAGGAACC
TGACGTAACTCCTCGTGACGTAGCTATCCGCGCGTGAAGTGACCGCAATATGCGTCAATA
GCAAGTACAATGCACCTACGTGTATTCACCGTCACCATGGACGTCAATTATACGCATATA
CGACGTGTCATGACGGTCCTTATAATCAGAAACATCGTTCCGTGTAGTAGACCGCTGAGA
TGGCTCGGGTGCACGTCGTGCTGCTGGGGCTCTGCGCCTGGTTGACGGTGATAGCGGCAT
CCGAGGAGGCCAATGGGACGCATATCTTCGTGTCTCTTCTAACTGGGGATGGTGGATTCA
CTCGCACTGCCATAGGAGGCCTGAATCTCACCATGAACTACACTAACCTGCTACAAGCAT
GGAACTTCACGAACCATAATCAAACCAACAATAATTCCATGGTCACCACCAGCAATCTAA
CGAGAACCTGCGTGAAATACGATACAACCTACGTGAGTACCATCTGGATCGTTGATTGCA
ATAACAATTCCAGCTTCTGGTACAAGGGAAATGCTTATAATCACTCTGATGATACTAACA
ACTGTAGCAGGTCTGTGTCCGCGTACCTGCAAACCATGTGCCAGACGTGGCAGAACTTCT
CCCACGGTAACGTATCCAATGTTACTCAGATGGAATACGAGACGCGTTGTATGCTCCCAA
AGAAATACAGTGTGAACGCGACCGCCATCTGGTACGGGGACTACTACGGTGATAATGGTG
TACCTAATGAATTTATGGAATACGGCGAAACGAGCAGCCTCATCACGGTGACATGCAGCT
TCAGCGAGGCCGTGATGATCGACGAAGTTCGTTACTTTGCCTTTATCGCAGAAATGTCCT
TCATCGGCATCACGGGTTTCACCTGCCTCATCACCACGATCGCGGTATTCCTCATTCTCA
TCTGCTATTGTCACTGCAACCGACTGTTGGTGTGTCCGCGCGGCTTCCAGATGCTAAAAG
AGTACACCGAGGAAGAGGAACAGAGCGATCACAGCGACAACAGTTCCCCTACTGAAGAGG
TGAGCATCTCCATCCCGGGGAAAACCCTGACCAGCGAGGACATTCAGGTGCAGGTACCCA
TCAACCCGCGCCGATTGCTGATTCCTTGGGTCCGGGGCAACAGCGTATGGGGTCGACCGC
CTCCGCTGCCACCGCGCCCTCCTCACCTGCGACGACCCTCATCGGTCTCGCCCGCAGAGG
TGGTGTGCGTCACCATCTGATGGACATAGACTCTCATTCAGAGACATAACACTACGGCTT
TCCATGAAAGCACAGAGACTGTACAAAATTCCACTTTTTTTATTGATGTATACATCATGT
AATAAAATACAAGCTTGTATTTTCTTATTTAAAAATGTTCCCAGTTCTCTTCGCGTATCA
CGGGGTACTCGCGGGGCACTCGGAAAGGAGCGAAGCCGGGCGGCATGGGCGGAACGTCGT
CCAACAGCAGCACCAGCGGGTTGGGCAGCGGGCGGTCGGGCGGTATATCGGCGGCGACCT
GGATCTCCCTCGGCAGGTCCATCGGTATCGCTTCCTCGTCCCCTCCGGGCACAGCGACGA
TCCGATGAATCGGCGGCGGGACCTGAAGGTGCTGGTGATGCTGATGGTAGTTCTCAAAAA
GCCGGCGCCGGGCCCGCGGAGCATAGAAAGCCAGACGGCGCAGGGGCCGGCGGGCTCGGA
ACAGGTCCGCGCGGACCACGGGCCTCACACCCTCGGTGGCCACCGAGAGATCGGGGTCGG
GACTGCCTCCCATATTGCGCACTCATGATGATTCCAGGCACGGTACATTACTAAATACCG
TAAGGCCCCTGACGTCGTTCCACGTCTAGAACGCGTCACCTCAGGGGCGAGGTGAAAACC
GCAGGTGTCTAAACCGCTACGCCGAAAACCTCCATAGAAAAGCACGCCGCCGTTTCCTAA
CACCGGGATACCCATGACTCAGGGTATGTCGTCACCCCAGGTATTTAACGGCACACCCCG
TAACGCGACATCAATCGACCCGCATCCGTCGTCACGATGAGCCGAAGAGTGTTGCTTTTA
GGCCTTTTGGCCGTCAGTCTCTGCGTGGCGCTGGCCGCACCTCAGAAAAGGAAGCGCAGG
TAAGAGAAAATCCGTTTAGAAACAGGTAAGAGCTATATTAGACGTCGATGCTAACGGGAA
TCTCGTGTGTTTGCAGCGTGGAGAACGAAGAACCTGCCGTCACTAAGAACGGTGATGGCA
TAACCCTCCAAGGTGAGCTCAAAGAAACTAGCGATGGAGAATATCCTGACGACAACGAAG
AAGATTATGATGTGCTGATTGAAGGCACGATGCCCCCAGAGCCCGTAGAGGAGACAAATA
ATGAGAGCCCACAAGACTCCGAAAAGGAAGACAGCAGCGAGAAGTTCGAGGAGGTCAAGA
CAGAATAAGAACATGATAACCCTTCCTGTAATTTACGAATAAACTTTAGCTTTCTATATA
AACCCTATGCATCTGTGTCCTTTATCGGCGAGCGTCGGACGCACTGTTGTTTTCCCATGG
CCTGTGTAACTAGCCTTCTAGTGAAAGTTACCGAAAACGCATTTCACTAGAACGCTGGTT
CAGAGGCTATGTGTGACTTGGTTCCTCGGCGCCGGACACCCTGCTCCCAGACCCGCGAAA
CAAAAACAACACACCATTCATTTTTGATATCAAAAATAAAAAGGCTTTTATTCTGTACAC
AGGTAAAAAAAATAGAAAATATCTTCGTTGAGATTCTCGGTTCCGTATCATCACCGCCTC
TCTTCAGGGAGAGCGACGGCGGACGCTGTTGTGCAGGCGGCCGCGGGGACAGGTGGGCTT
GTTCATCCTGCGCATCCCCTTGGTACCGTAAAACATGCCGTTGTAGTGATAGCGGAGCAT
ACCGTGTGTGGCGAACTCCAGCAGGTTGTCGGCCACGATGCAAGCCCCCTCGTGGCTGGT
ACCGAACACGCGCATGTACTCGTCCACGAAAATGTTCACGATGTGTCCGGGCACCACCAG
GCAGCCCAGGGGCTCCACGCGGCTGCAGCCCACCATCAGCTGCCAGCCGTACAGTTCGCT
CCAGGCGTACAGTTGGGACACGGAGACGCGAACCACGCTGTGATCGCCCAGGACGATGGT
CTGCCCGCTGTACATGTTCCGCCAGGTGGCAAAATCCAAGATGTGCTTGCAGGCGGCCAG
GGTCTTGAGTTTGGCGTTCTTGGGCACCTCGTCGGGCACGGTGATGAAGCCGCAGCGCCG
CAGACCCATGTGCAGAAACTCGGTGAAGCACTCGGCCACCCAGGTCAGAGAATCGGAGTA
GATGTGATCGGTGTAGAGATAGACGGCTCCGGAGTCGGCCAGGTAGAGTTCGGCGGGCCG
GCTGCTTCCGCCCTTCTTTCGGAGAAAACGGTAGGTACAGATGCTGCCAACGAAGCGCAG
CCGCTCGCTGCAGCACAGGTATCCGGCCAGACGTTCGGCTTCCAGCCCCTCGTCGCGCAC
GGAACGCCAGCGCTGCTGCACCACCAGGCACCGGTCTCGAGGCCAGGCCAGGGCCACGCG
CTGTCCGCGCTTCCAGGGCCGGCTCTCCAGGGGAGGCTTCCAGCGGTCCAGCACGCTGTA
GAAGCAGTCTCTGATGTGATCCCTCACGATGTGAGCCATCGTGAACGACGAAGACGGCCA
GGTAAAACGACGGATGAAGAAAACGAGGAGAGGAGCGAACGGAGGAGAGAAACGACGTCC
ACGGCGGATCGAGAGAGACTGCTTGGCACAAGAGGCACGGAGCCAAGGAGCGTCGACGCT
TTATGCCAGCGACGGCGTCAGGGCGATTGTGACATTCAATGGTGCTGACGTCCTTTGGGG
CAATCGGGCACGCGGTCGTGTACGCCATTGTGACCGCTGAAGCGTCGATTCTCGAAAAGC
AGGTTGAGTCCCAGGCACATGAACATGCAGAGGTTATCCCCCAGGCGGATGTACTGCTCA
CTGCGGATGTCGCAAGCGTAAACTCCCCCGGTGTAAGAGATGACGATGGGGACGCGCTCG
GGGGGCCACCGCAGGTATGGGAACGGCGTCTGTTCCCCTTTCAGGTTGACCGTTCCCAGA
CCGATGACGCGCGAACCGAAGCTCTCCTTGATGGCGCGGAGCAGGTGACCGCCGTCCACG
CAGCTTTCGAAACACTTGAGGTTGCACAAGCGGAGCTCCGCGCCCGGCGGGTACGTCAGT
GGTAGGAGTTCCCCGTGATTGCGAATGATGAAGCGGGCCACGGCATCGAAACCGAGGCTC
CAGGCGCGGCGCAGGGGCCGAAAGTAGCGTTTCACCAGCGACGAGCCCAGGTAGCGCAGG
CAGTGCAGGCTCTCGACGGCGCGCAGGCCGGTGCGGGCGAACTCCATGAGGTTGCGGGCT
ATGAAGTAGACGGCGTCATCTTCGCGCACGTAGCAGAACACGTAGCCGTCTTCGGAGACC
AGGAAGGCGATGGTCTTCTTCTGCTGGTCGGGCGAGAGCACGGGCTCGCCGATGATGCGG
CCCACGAAGGCCAGGCGGGTCTCGCAGCAGAGGTAGTAGCTCCAGGCCTTGACGTCCTCG
GGCTTGAACTCCTCGTCCACCTCGGGCTCCTGGAGCACCAGGCTCCAGCCGGGGGGCCAG
GCCACGGGGATCTCGTGGTTGTTGTTGATGCGCACGTAGGCCTCCAGGCAGCCCAGGCCG
AATTCGGCCGTGAGCGCCAGGCTGGCCAGGTCCGTCATGTGGCGGTCGGAGAACTCCACG
GGGGGCGTGCGGCCCGAGGCGCCCACGGTGGCGTAGACGGTCTCCACCGTCGTCCGGGCG
GTCGACGCGTCGGACTCCGATGCGGTCTGCTCTCCGTCCTCGACTCTCACTATATAACGT
CCCCGACCCCCTTCCATCCTTACCCGCGCACGTGGGACAGACACACGAGCGAGCGCGCGG
AGATCACGAGGAGAGAAACCACAGGAGAGTGGAGAGGCAGAAAGACAGAGGAGAACGAGC
GCCGCGATGTCGTCCCGACGGCGCAGCTCCTCGCGTCGAAATGGGGAGCACTGCACGGTG
ATTTATATCCCTTCCAGCGACGAGGACGTGTTCGTCCAGCCGCGGTCTCGTAACGGCACG
GAGGACCTCGACCGCATGGAGGCGGGCTTGTCCTCTTACAGCGCCTCCTCGGACACCAGA
TCATCCTTCGAGTTCGTCAAGGAAACCGCGGTAGAAACGCCAGGCGGCGCTCACGGCCAC
GGCGGCAGCGTGAGCGGCACCTCGCTGTCCTCCTCCAGCACGCCGCGGGGAGCGGGACCC
AACAGAGGCGGGGGAGAGACAGGAGGGGGGAGGACGACGGCGGGGAAGCCGAGCAGGCGC
TCGCCCAAGATCGAGGCCCGACCCACCAGCCTTGCCCTGGCGACGGCGGCGACCATGCCC
GCGACGCCCTCTTCGGGTCGCATGGCCAAGTCGCCCAAGGTATCGCAACCGCCCAGCTTC
CCCTCGCTGACGGAGGAAGAAGACGGCGCCGAGAGGAACAGCGGCGGCGATGACAGCAGC
CACACCGACAACGAGAGCAGCGGCAGCGACCCCGGCGCGGCCTGCGGACCGCCGGTGGCC
GATAGCGAGTTCTCCTTCTGCGACAGCGACATCGAGGACTTCGAGCACGAGTGTCGCCAG
ATCAACGCCTCCGACAACCTGGGCTTCCACACCTCCGTGGTCTCGCCTCACGAGGTGGAC
TTCATAAAGTTCGTGCTGACCGAGTCGAGCCTGCAGCACGTGGCGAGTATCAACGCCTGC
GTGCCCATGCCGGCCTTCGCCCTGGCCAGCCTGGTGGACCCCGTGTTCAGGAACGTGTCC
CCCGGCGAGCGCGACCTCACCCGCTACGTGGTGCTGCACGCCGTCTTCATCAACTACTAT
TACCAGGCCCTGGGCAAGGCGCGGCACATGGACACGGCCCTAGAGAACACCCTGCAGAGT
CCGACCGTGCGCCAGATGGTGGCGCACGCCGACAACCAGACGCGCGCGGGCCGCGCCACC
GCCCTAGCGCTGCACTTTCTGCGCTCCGACAAGCCCGTCACCGACGGCCAGTACCTGGCG
TGTCTGCGGCGCCTGGACGACGAGCTGCGGCGGCGCGGCACGGTCGAGTCGCCCAAGCTC
ACGGAGGTCTACGAGACGCTGCGCGACTACAACGTGCTCTTCTCTATGGCGCACTATACC
ACGCGCGGCGCCCTCTACCTCTACCGTCAGAACCTGCAGAAGCTCAACGACGACCACCAG
GGCGCGCTCAAGCTGCTCTCCGGAGAGCAGTTCTCCACGGACCACACGCTCAACGACCTG
GCCTTCCTGGTGGGCATCGAGCTCATGGTGGCGCACTTTCGCCGCACCATCCGCGCGCTG
CGCTGCTACATCCAGCACCAGCTGCAGACCGTGTCCGAGCTGGCCTACTTCATCTACCTG
CAGCTGCCCTCGCTGCGCAACGAGTACCTGGAGCTCATGGAGATCCTCTACTGGGCCTCC
AGCCGCGGCGACGACCAGCCGCTCTTCATGAGTACGGGGGCGCTCTTCGACTTCCTACGC
TACGTGCGCAACCAGGACGCTTTCATTTGCACCGACTACGTGCGCTGCGCCCTGCGCCTC
ATGGCCTGCCCCGACCGCGAGGCCGAGGAGGACGACGACGAGGACAGTCCGGGCCCCGGT
GACAGCTACAACCAGCGCGTGGGCCAGTTCATGATCCGCGACCGGCTGCTGCGGGACCCC
AACCACTCGCGCCCGCGGGACCGCCTGTTGACCCGCGATCTCTGTCTACCCCGCATGCAG
GCGCGACCCACCCACCGACACACCCCGGTGGAGCACGTGTGTATTCCCAACAGCCTGCTG
ACCAAGACCTTCACCAACCCGCCCCCGGAGGAACGCGAAGAAGACACGCTCCGGGCGCTG
GCTCTCAAAGCCTTTATGGACCGAGCCGCCAATCACTCGGAACCACAGTCGCAGCACCAA
CAACATCCCTCCAGTCCCCCGCCGGGCAACGGCGACAGAGCGAGAGCAGGAGGCTCGGGA
CCCAGTTCGCCTTAGACGACGAGAACAAGGACGACTCGGAAGAAGAGGGAGCGGGATTAG
CAGGTAGTTTTATGATCATGAGGCTCAGGCAGAATCATATGATAGTGTACAGACGTGATG
ATATACAACAACTACTACAACAAACGAGCATAGACAATGATGAGAACGTGTGTCTCTCTT
TGTTTCGCTCTCTATACCCTGTGGTGTGTCTTTTTTTTCTCGGGGTTGTCGTCCTCGCGG
TGGGAAAAAAGGCATTATTATCTCTGTGGTACGTCTCAGTCTGTGCCGTCCCCGCCGGCC
GCTCACGGTAGCAGCGCCGAGGGCTGGTTGCCAGCCTCAAACATGGCGTCGGTCAGTTCC
TGTTGCCTGTGTCTGGGCGTCACGCGTTGTCGCATGAGCGCGCGGTTGACGTAGAAGGCC
GACTCCGAGATCGGCCGGCCGTTGGCGTCGCGCTGCAGGTCCGCGCGGTTGCCGTGGCGC
AGCTGACCCTGGCGGGCGCGCTCCACGTCGTCGAAGTAGCTCTTCAGCAGACCGCGCTCC
AGCAACTGCGCCAGCGAGTCGGCGGCGCGCACCACAAAGTTCTCCTTGCCGATCTCGTAG
CACAGTACGCTGCCGTCGCCGCCCACGCCGACCACGCTGCGGTCCCAGCTGAACATGTCC
AGGCGGCCGAGGGTGCCGATGACGCGCACCTGCCCCTCCGTCACCACCAGCAGTTTCCAG
TAAGCCATGTCGCGCTTGGTGAGGATGGTGTCCTCCACCTCGCAGACGAACAGGGTGTAG
CCCTCGGGGTAGGGCAGGTCCAAGTGCCGTCCGCGCTGACGGTGCATGAACTCGTCTATA
TTCAAACCGCCACCGGCGGCGCGCCTGCTCGTCATGGCGCCTATTTTCCGCGCGATGACC
TCATGAGGCTTATAACAACGCGGCGCCGCGGGCTCATGTCGCGTGACCTCCGACCTCGTG
GGGTCGAAAACGTCGCACATAGAGGCGATCAAAGCGCTGGATGTGGGCGCGGTAGCGCAC
CGAGGGCCCGCCGGCGAAACCCGCGAACTCCACGGGCGCCTTGCGACGGCAGCGGTTGGC
GTTGTTGCTCAGTTCCGCGTCCGAGAGGGCCGAGCTGAACTGCGGCAGGCGAGAGCGGTC
CTGGGGCACGTCGCCGTGCCGTAGGTAGTGCCAAGCCAGGCGCTCGGCACGCAGCAGCAG
CTGCGGATCGGGATGGGGCGACGACGGCGCCGGCGAGGACGCGTTCGTGGTGGTGGGGGG
TGGGAGGACCACGCTGTTGTTATGGTGAGAACCGGCCAACAGCGACGACGGCGGCGGCCG
GTACACGCGGCGCAACTTGAACGTGTGCAGGCAGAGCAACTCGCGCTTGATGCGCAGCGA
GATGCAACGGTAGTCGGGGATGCGGTGGATCACGTCGAGAAAGTCGCAGAAACTCTCCAC
GAAGCCGTCCACCGTAAAGCGAACGCGCTTCAGATCGTGGACGTGCTTGCGGAACCGCGA
CAGTTCCCGGCGTTGCACGGGGTTCTGCGCGAGTCCCTTGCGCAGCATCGCGGCCTCGCC
TTTAAACAGCCTGATGAGCCGCTGCACGTCGCCGGACAGCATGCGTACACACGCCGTTTG
TTCGTGACGTATGCTGGCGTGCAGCAGGCGGATGATGCGCAGCGCCAGCACGGCGTTAGA
AGCCAGGTACATCACGTAACCGCGTCGCGGGTTGGCACAGGCCCAGCCCGTGGGCAAGAG
GAAGTAATCGTCCACCAGCGTCTGCGACCACTCGGCGAAGCCCAGGTCGCGGGACACGCT
GGCACGGATACGGGAGATGTCGTCCACCGTCAGGTGGCGGATGGCCGGTAGGTGGAAAGC
GCCCAGGTGTCGGTTGTTCTCCAGGCGCAGCTCGGCGTTCTCCAGGTGAAAGTGGGGCGG
CGGCAGCATGTGCGCGTGCTGGGACGCCGCGGCCACCGCCTCCGCCGCCTCGACCGGCAC
ATCGGGGTCGCGCCAGTCGCCGCACTCGCAGAAGGCCGAGTAGAGGCGTTTGAGCGCCGT
CTCGGCCCGGGCGCCGAAGGTGGCGTTGAAGAAGACGGCGGCGCGGTGCGAGCGGTACCG
CACCGCCAGGCCGCGGCACAGGAACTGCGGCAGGCAGCGCGCGATGACCTCGCGCTCCTC
GGGGTCCAGGAACAGGCACATGGTGCCGTCCAGCCGCATGTACAGCTCCTCGGTCAACGT
GCACAGCTGCCGCAGGTAATTGGTGCGCGTGCCGAAGGACTTGTAGTCCAAGAGACTACA
GACCACGTACTGGCCCGTGGCCACGGCCAGCGCCATGCGTTTGGCGGCGCGGCTGATCTC
GGGCAGGTAGCGGGCGCGGTGCACCAAGCGGCGGAAGGCGCCCGCGTTGTTCCATCGAAA
GTGCTGCGGGTCGGGCATGGTGGGGATGGCTCGCAACGCGGCCCAGACGGCCAGGTCCCA
CTCGAGCGTCAGGCCCCGGATGTCATACTTGCCGTGAGCCGTGACCTCGGCCGAATGGGC
CAGACAGCTGCGGCGCACGTAGACCATGGCGTGCTTGGAACGTTTGCCGGAGCCGGCGGG
ACGGGGCTTTTGGTGGCGCGTGGCCAGGTCCTCGGGCGTGCGACACAGCAGCCCGTGGCG
CACGGCCTCCTGACGGTTACGGATGGGCGTCAGATAAGCCCGAATGAAGTTGCGACAGAA
CTCGTCGTCGTCGCCGCGACAGTCGTCCAGGTACTCGTAGGTGGTGAGCGGATCGCGATA
GACCCGCTCGTCGTCATCGAGCTCTCCATGCTCGTCCTTAGCATGCTCCTGCTGTGGCTC
TGGTGTCTGTACCTGCGACTGCTGCAGTTCCGTCATCGCGGCGGCGCAGACGACGGCGGA
AAGTCGAGCAAGGAGCTGCCGGATCGAGGCGCCACGGGGCTAATATAGCTAGGGTGGGGG
GTTGGCGACGCCACCAGCGGGCGCGGAGGAACCTCCTTCTCTTCCCTCCCGCTTCCTCAC
GGCGAGAGACCCGCGCCCTCCAGCATACGGCGGTCCGAAAAGACGTACTCGCTGACGTCG
CAAACCGGCAGGGTCTGGAGGCCGATCGGTTTGGCGCCCGCGCCGCCGGTGCTGCCGCCG
TGCCCGCCGCCCCCGGCGTAGGTGGCGGCCGGAGAGCCCAAGGGCGAGAAACAGAAACGG
CGCGGACAACGGAACCAGAAGGAGCCCTGGCGGATGAAGCCCCGCAGGCTCTCGGCCAGC
TTGACCAGCGCCGTGCCATAGAGCAGCACGTGGATGCCGCCCAGCGGGTCCATGAAGATG
GCCTTCTGCACGGGCTCCAGCCAGCCGATGACGGCGTAGCGGGCCTTCTCCAGCACGCCG
ATGACGAAGCCGTTGGCCTCGTCGGCCTCGGCCACGTTCCACGAACCGAAGGTGAAGGTG
CAGGCCGGCGAGCCGCCCAGACGGATCTTGCAGCCGGCGTTGAGCTGGCACACGCGCAGC
AGGCCGGCGCGATCGTGCAGCAGCTGCGAGAGCTCGTACATGCCGGCGAAGGTGTGCTTG
AACCAGGTGCTCTCCACCACCTCGTCCACGTAGTCGCGCTCGAAGAAGCTGTAGACGGCG
AAGAGGCCGTTCTCGTAAAACTCGCTGAACGAGAGGCCCAGCACGTAGACCTTGTCCTCG
CCCGGCAGGTAGGCGAAGGCGTGGCCCTGACTGGAGACCCAGATCTCGGGCGCCACGCGA
GCGTCCGGCACGCACTCATAGACACTGATGAGGCCGATGAAGTAAAGGCGGCCGGCCTGA
CGCAGGCACGAGAAGCGCCGGTAGATCTTCTGGTCGCGCACCACCCCGAAATAGTTGCTG
TCGCCCAGCAACAGGCCGTGGAGGGGCGGCCAGCAGAGCGGGATCCAGCGACCGGCCGTG
GCCCGCACGTAACGCTGCAGCTGGACTCCGCCCAAGCGCTCCCGCAACTTCTGACGCTTG
TGGATCCAGGCGTCGCGTAGTCCCCGCCAGAGGCTGCTGAACTTGGGCTGCCCGCGCAGG
TAGAGTGACGAGAGCGGCTCGAAGTAACCGACGATCAGCCTGCGGTCGACGATAGAGGGA
GATAGAGAGGGAAGGCGCCAAGTTCAAACCGCGACAGAGGACGGTGAAATCACAAAGGAA
AGCAGCGTGACTTGGCACGCAATTTTCGGTTGTGAAAACTCCGTAGACCCCAGGGGATGC
CGGGAAGTAAAAATAAAATCGCGCGCGATTTTTCAAAATAATAAAGACGGGTACTACCTG
CGTTTCTTGAAGGGCAGCTTGAGCTCGGGGTTGACCTCGTGCAGGGAGGTGTGGTCGATG
GGCCCGATGTTCTCGTAACGAAAGTCGTCGATGAGCAGGGCCAGGCCCACGCGCACGAAG
GCCTTGAGGTCGCGGGCCAACTTGACCAGCTTATCGTGGCCCACCAGGGCGGCGTAGACG
GCGCCCGTGTCGCCGCAGAGGATCTTGACGTGGTTGAAGAAGGTCTTGCCCTCGGGTCCC
TCGATTTCGCCCAGGGCCGTGAGGGGCTCGCGCGTGTACAGGGAGCGTTGGAAGCGGCGC
AGGGCGGAGGCCGTGAGGCCCAGGTCCTGGGCGTTGCGCACCAGCAGGTGGTGGCGCTCG
GGCCAGGTGAGGATCAGCTGGGCGTCGCGGTGCGACTCCACGTAGGCGCTGCGGGCCTGG
GGGTCGTCGCCGCAGGCCAGCAGCTCGCGGAAGCAGAGCAGCGAGCGCAGGTAGCGGCCG
CGGGCCGAGACGCGCGAGCGGCGACAGAGTTCGGCCTTGTGGTCGGGGTGCACCAGGCTG
ACGCCGGGCTGCAGGCGCGCGCAGATGGACTCGTGCACGGGGTCGCAGCGGATCATGCCC
TTGGCGAAAAAGCCCCCCAGGTCGGAGGCCAGCTCGTAGAGGCAGTCCTCCTGCGCGTCG
TAGGCGAAGACGGCGCCGTGCGCGTCCACGAACACCGGGTACCGACAGGCGGCGTACGAG
ACCACGCCGATGAGGTGCATGTCGCGGAACTCGCCAAAGAAGTCATTCTGGCAGTGTTCC
AGATCGATCTCGGTCAGCAGGTAGGGCGAGTGAGAGCCGCCCACCACGTAGAAGCACTGC
GAGGGCCAGCCCAGCGAGACGCAGGCGCCCTCGAAGCGCAGCAGGTAGCGGCGCAGACCC
TCGTAGTCGCGGCGCACGCAGAGGTCGGCCAGATCGCGGGCGCAGAAGGTCTCCGGGGCC
AGCGAGCGCTTGCGTCGTGCCCGGCGGACGCGGTTGGGCACGCTCATGCCGTGCGGCGCC
ACCACACAGGTCTTCCTCCGGGCGCTCGACATGCCGGATTCGAGGCGGCCCGAGCCCCGT
AAACACTTCGCCGCGACTGAGCGCGGGTGCGCCACGCGCCCGGGCCTTTTATATGGGTTT
TACCCCCCTTTCGGACCCAGGGACAGGGGGCGCGCGGGTCGGATCGAGCGTCCTCGGGGC
GCGAGACGGCACAGAGGTCGGGAGACAGACAGGATCACACAAACAAGAACGGGAGGGGAG
ACCTCGACATCTTTATTATTATGGTTGGTGTTATTCTCATCGCGAGGAGGAGTGCCGTCG
TCGAGGAACGACGCCGAGTCCCCCTCGGCGAGGACGCGGGCCGCGCGACAGAAGGCCTTC
TGCTGTCTGCGGGTGAGTGCGTCGTGATAGTCCATCATGCCGCGCAGGTCGTGCACGGCG
CAGCTGCCGCCGCCGAGGAGGCGCCGTAGGGTGTCGAGGTGTCGAAACTGGTCCGCCATG
CCGTCGTCGCTCTTTTTCTTCTGCCTGGTCTCTGCGATCTCCTAACCGCCCTGGCACAGC
GAATCCATCTTTTTCAACAGGCGAGCGTTTCGCAGGTCCCGCACGCGCTGCGAGCGGCAG
GCGAGCTCGACTTCTTCTTCGAACTCCTGCTGTTGGCTCTCTGAGAGGCCGCGATAAAAG
GCGCTGAAGTCCTGCAGATCAGCCACATGCGGTTGCGGCTGGACGCTCCACAGCGTGCGC
AGACGGACGAAACGGATCCATCGGGCGTCGCGGCACGCCGTCGTTAGCGGGTCTCCCGCA
TCGGGATCGAGGTCGCTCTCGGGTGCTTCTGTCTTTTTTCGTCTCGCGCTGGCCGGTGCC
ACGGCACGCACTTTATATACATCGGCGGCCACCGTCCCGCCGCGCGGCCAATCGCGAAAG
CGGAGGATGGGCGACGAGGACGACGAACCGGGCTTGGTCAGCGACGGCGACGGAGGTGGC
GGCCCCACGACCGTCTTGGCCCTCTTCGCCGTAAGCCCGCCGCCGACACAACAGGGCGGC
GGCGGCGCCTCCATCACCACCCTCGCCACCCTCCCCGCCGTGGTGGTCACCTCGCTGCCC
TCGTCGACCCTGCCCGAGGAGGAGGACACCCCGGACGGCGTGCCCACGCACCTGGCCGAG
CGGCTCAAACGCTGTCGCCACATGGACCCCGAGCAGGACTACCGACTGCCGGCGCGCGAC
GTGGTGGATTCGTGGATCGAGGCGCTGCGCACCTCGGACCGCGACAACTACGGGCGCTGC
GTGCGCTACGCCAAGATCCACCGCTCGTCCTATCACCTGACGGCCTACGAGCACTACCTG
ATGAGCATCACCGAGCAGTACAACAGCGCCTCGAGCGTGACGGAGAAGGCCTCGTACGTG
CAGGGCTGCATCTTCCTCTCGTTCCCCGTCATCTACAACAACAGCCAGGGCACGGGCTAC
AAGTACGACTGGAGCAACATCGTGACGCCCAAATCGTCCAGCGCCGAGCTCTTCTTCCTG
CTGTGCTCCACCAGCGAGAGTCCCGTGATCCTCCAGCCCCTGATCACCAAGGGCGGGCTG
TGCTCGTCCATGGTGGTCTACGACGAGGAGACCACCAAGAACTGCCAGAACGTGCACATC
GGCTTTCTGCACACGCAGCTGGTGATGGTGCCCTTCGTGCCGCACGCCTACCCCAACTAC
GCGGTGCCCTTCCTCTCGCTGTCCAAGGACGCGCGTGGCCTGGCGGGCGTGGAGGACGCG
CCTTTCGGGCAGGCCGTGATCACGCGCCACGGGCCGGCGCTGCTGTGCCGGGTAGAGCAC
CTGACGTGGGCCGGCAAGCGGGTGACCACGTACGGGCACAAGCGCATCACGCGCTACATC
TCGCAGTTTCGGGGCACGATGGAGGACGAGGAAGCCGAGCTGCCCGGCGAACATGACGTG
TGGGTCTCGTCCAAGAACGTGCAGTACGAGTTCATGGGCCTGGTGTTCACCGTCAACGTG
GATACGGTGTGCGTGGACGCCGAAAACCGGCAGCTGCTGGGCACCATCTCCACCTCGTAC
TGCCACCGCGTGTCGGACAAGATCACGGCGCGCAACATGCCGCGCGGCTTCTGCTTCTAC
CTGCTGACGGACGACCACAAGTCTCGCGACCTGCAGTTCAGCCGTAACCCGGGACTGTTC
TTCAGCGGCGACGCGCTCAACTGCACGTTGCTGAACGAGCCTAACCTCTTCTCGCTGACG
GTGCACGCGCCCTACGACATCCACTTCAACCACCAGCCGCGGCAGACGGTAGAGATCGAC
GTACGCTATGTGCAGACGACGGAGCGCTGCTTCTTGGTGGCCAACCTTCCGCACGAGGAC
GCCTTCTACACGGGCCTGACCGTGTGGCGCGGCGCCGAGCCTCTGAAGGTGACGCTGTGG
GCTCGCGCGCGGGCCACCGTGGTGCCGCAGGGCACCCCCATCGCCACGCTGTACCAGATC
AGCGACAGCAACGGCAACCTGTACTCATACAACCACAATACGGTGTTTCGGCAGGTCCGC
AGCACCAGCAGCACGGTGTTCTTTCTGGGCGACTTCAAGCTGCCCACGGATAATTTCCTC
ACCACCCCCCGTACCTGAATAATAACGTTTATTTTTTTACACAAATCTGTGTCCGTGGTC
CTTATTTCGCGCGTCACTCCTCATTCTTTCTTTCCTTCTCTTGTTCTCCTTTGATCTTGC
TAATGATGCTTTCAACGGCCTCTTTACCTGTTTTGGCACCGGCTATCACCGCCGAACCCG
TCTTGGCGGGCGAGCCGCCCGGAGACTGTAGATCGAAAGTCACTAATCGACTGGTTGTCG
TGGTCTTGCTGGGGGACATAGTGATCACGGTAGCACCCGGCGGTGTCACATAAGGCGGAG
GTAGTGATTTCGTGCCGCTTAATAACGACGCGGTTTGTGGCTTCAGAATTGACGGTAGAG
TAGTCGCCGGCGCTGAGGCGGGTTTGTTCGACGGCGGTTCGACGGTAACGGTAGCTTTAC
GCGCCTGTACAGGGGTTGTGGTGGCCGTCGCTGGCAAGACCCGTTTCGACGCGGTCATCT
TTGGTGCCGTACCCACTGCAGCTTTACCGGCGTGGGTGGGTTTCAGAGACGGTTGCGGTC
TAATCGTCAACTTGACAGGCGACGATGTAGCGGACGATGGCGCCGATGTAGGGGCCGAGG
AGAGCATTGACGCCGGTGATCTCAGCGGAGACGACGTAGCGGATGCCGGTGTTTTCACGG
CAGTTGTTGCAGGCCGAGGCACGGCCAAGGGCGATGGCGTTTTAGGAACGTTCGCCGGCG
TCAAGAAGGACGCTGGCATGGTAGGTGCCGTACTTATTCGAGACCCCATGGGTTGCGCCT
GGCTTTTCACCGGGGGCGCGGGTGACACGGGTGACGATGAAACCGTCTGGGCTCTGGCGG
TGGGCGCCGGCGTTCTTACTCGAGCCCCGAAGACTGGCGTCTGCGTACCGGTTGAAGGAA
TAACGGGTGGAGTGAACGTTCTCGTCGATTTCTGAGGACCCGTCATGGTCGGCGTTTTGA
AGGTAAAGGGTCGTTTAGGAGGCACAGTTCTCTGGCTCTTGACGGAGCTCGCATCCGAAG
AAGTGGCCTCCTCGCTGTCCGAGTCTTCGCTATCCGTATTGATGATACTCGCGGGCGTCC
TGGTGGCGCTACTTAAGCGCGTGCTGCCGATGGAGGATTTATTCGGGGAAGGCTGCCAGA
CACTGGTCGGTACCAGCGGTTGAGTGGACAACGCAGCAGGTGTCAAGGTAGGTTTAGTTG
ACTGTGCGTAAGGAGCGAAGTCGTTGACCGCTAGCCAAGGTACCTTGACAGCCCAAGCTC
TATTGGGATTGTTTCGGATGGCCGCCGCCTGCTGTTCGGTCATCGGCGGTGTGGTACCTG
AGTCAATAGAAATGAGTGGCGATTCGCTATTACCACCCAAGGTAGGTGTCGAGGCCGGAG
CGGGCGCCGCCGAAGGATTGCTGGGCGTCTGGGTGCCCAGACGAATAGGCATCAAAATGG
ACGAGGGTTGCGGAGTTACCAGTGGCACCGTCTCGAACTTGTACGAGGTTTGCTGAGGCT
GGGCAGCATTGCCACCGGGCGTCGTCAGGTCTACTAGCGTGTTGCTGACGCGCGACGACG
ACGGTCGGGGACCCGTAGGAGCATAGCCGCGCAGCTGGTAATCGTCGGAGCCCGAGTCTT
CCTCCGTTAACCAGTCCGAACTCCGGGTCACCGTCAGCGGCGTCACACTCTCCCAGGCAG
CATCGCGACGCAATCGATTATCGCTGGCCCTGGTGGGTATAGGCGAGAGAATGTCGAAGG
CTGTCTGACGGTAAGGCGGGGCGATGTTGGAGCCGAGTTTGGGCGCCGAGAAAATGCCGC
TGCCGGCCGAGCCCGGCGCCGAGGGCCGCGTCGAAGGATTGCGGATCGGCGCAAAGGTAC
GGCCATCAATATCATCGTCGTCATCATCGTCAGAAGACTCACGGAAGAGCGATGGAGATC
CCCTCCGAGTTCGCATCGGAGTCCTGCCGGCGTCGGCGGTCCTGCCCTGGGTGGCGGCGT
CTCGCAATGCTTTTTGTTTTCTCTCCCATTCCCTGTCACGTTTCTTTTCTCTTTCTATCT
CCTCGCGGGTCTTTTTATCCAAGAAAGGGTTATTATTCACATCGAAGTGGAAAGGCGTCT
GATGACCTCCTTTCGCCCCTCCGTCTCTGTTCCAGGGGCTCGTAGTCCAGGTCCAGTCGC
TGCTAGCTTTCGTGGGACCCGTCTTGGACAGTCTCGCGCGCGCAAACAGGTTCTCGTCAT
CGTACTCCAGAGACGGCGATCGGGCGCCGTACAGGGTGTTGGCCGACTGCGGGAAGGCGT
CGATGTAGATGTGGATGTCCTCCGCCAGCAGCTCCAGCAGCGTATCGGAGGAATCGCCGT
CCGTCACGGCATGCTTGAGGATGTTACGGCAGTAGTTAGACTCGAAGCCCAGGCACGTGC
GCAGCTCCTTGACCAGCTGTTTGCACAGACTCTGGATGCGCGTCAGGCACTTCTTCTCCA
GCTCCTCCCAGGCTCGACGCACGTTGATGATCACGCGGCCGGTGTAGACCAACTTATTGA
CCTCGTTGATTAGCGGCGCGTTGGCGTGCCGGTCCAGGTTAAGCTTGAGCGGCTTCACCT
GGAACATGTTGTGGCGCACCTTCTCCAGATTCTCCTCCATCATCTGCATCTCGCGCTCCG
CGAGGTTGACGAAGACGATGGGTTCGATGGCGTTGAGCCCCTTGGCCAGCTCGGTGCGCG
CCGCCAGTTTGGCCAGGATCACGGCGCTGCGCAGGGCCTTCTCCACGATGTCGGCGTCGT
GGCGCACCTCGCTGTCGAACTCGGTGCTGTCCACCACGGCCAGGTGCTCGCGCGCTCTAG
CCCGGTCGCGGAACGGATAGATGTGTCCGCGGCGCGCCACGGCGCCGCAGCGCATCTCGA
ACTCCTCCAGCAGCGGCGACAGGTCGGGGTTGTGGAAGCGCAGCTCGCGGTAGTAGCCCA
GCCACAGCATGAGCGTGTTGAACATGGTAGTGCGCCGGTGCAGCCGCTTCTCGCCGCATC
GTCGGAGGACCTTGGGATGCTTCTCCAAATCCACGTCGGCCTTGTTAATGAGGTGCTTGA
GAAAGCCGGTGAGATGCACCACATCGCGGCGCTCGAGACCGATAAACTGTAGACTCATGC
CGTCTGTCTCTCCAGAAGCCGGAAGCTCGGCGACTCCGGACTCCCGGCGCGGTCAGCTAT
TCGCCTCGGGGCGGGGCCCGCGCCATGGACACCTTGCTGCACAACGTCACGGTGAGCCGC
GGAGGGAAGGGACCGGGGCGGGGGTCAGTTTAATAGCGGAGGCGGGGGCGGCCCGGGGGA
GCGCCATCTTATCTGAACACGATGTCGTCTTGCCTCGACCCCGACAGAATCGCAGCGGGG
GCATCCCCCACGTCAGGGATGCCTGCAACCAGACGGAGACGCTGCAGGCCATCCGTACCA
CCGAAGCCTTCCTCAACCTGCTCATCATCCTGGTGGGCGGACCGCTCAACGCGGTGGTGC
TGGTCACCCAGTTGCTGTCCAACCACGTGCACGGCTACTCGACGCCCACCATCTACATGA
CCAACCTCTACTCCACCAACTTCCTCACGCTCTCGATCCTGCCCTTCATCGTGCTCAGCA
ACCAGCACCTGCTGGGGACGAACGTGGCCTCGTGCAAATTCCTCTCGGTCATCTACTACT
CCAGCTGTACGGTGGGCTTCGCCACAGTCGCGCTCATCGCCGCCGATCGCTATCGCGTCA
TCCACCGTCGCACCTACGCGCGCCAGTCGTACCGCTCCACCTATGTGATTCTGCTGATCA
CCTGGCTGATGGGGCTCATCTTCTCGACCCCCGCCGCCGTCTACACCACGGTGGTGGCCC
ACGACGATAAAAACGATACCATGAACGCCAGCGACACCAGTAACGGCAGCGACACCAATA
ACACCAACGCTTCCTATCACACCTGCGTCATGTACTTCGTAGCCGACGAGGTATACACGG
TGCTCATGTCCTGGAAAGTGTTGCTGACCGTGGTCTGGGGCGTGGCGCCCGTGGTCATGA
TGACCTGGTTCTACACCTTCTTCTACTACACGGTACGACGTACGGCCCAGAAGAAAAAGA
GCCGCACCCTGACCTTCGTCAGCGTCCTGCTGCTCTCCTTCGTCATCCTGCAGACGCCCT
ACGTGTCCATCATGATCTTCAATAGCTACGCCACCGGGAAGTGGTCTCTGGAGTGCCAAC
ATCAGACGCTGAGGCTGACGGTCAGCACGCTCTCGCGCCTGGTGCCCAACCTCCACTGCC
TCATCAACCCCATCCTCTACGCCCTGCTGGGCAACGACTTTCTCACGCGGCTGCGACAGT
GCATCCGGGGGCAGCTGTTCGACCGCCGCGCCTTCTTAAGGTCGCAGCAGCAACACGGCG
GCACGACAGACGCCGCCGGCACCACGCAGCTGCTACCCACCTCGCCCACGAGCGGCGCGA
CCAGCGAGCACGGCAAGACCTCGTCTGGCACCAAGCCCGCGCGCGTCAAACGCGGTCAGA
CTTTCAACGTGCCGGGAGACACGCCGAAATCGCGTCCGAAAACCACGTGCAGACAGCACG
GCGTTTCCCTGGGCCAGCGGCTGTCGCAATCGCACCACAACCTCAGCCTCGGCGTCTAGC
CCGCCGAAAGCGGTAGAAAGAGCCAGAAGCGGCCCTCGCAGACGGTACGCATCCCCCTGT
TTTTGGCCCCGCTCCCCCGCTTTTGACATCACGGTACAGCAAAAAGCCTGTCGACACCGC
CAGCCGACGGCCAATCGCGTGGCGTAGGAGTGGCGAACCGGCGTCATTATAATCAAACGC
CGGAGTCGCCGCCCGCCACAACGCCGTCCGGCGCTACTTCTTCTCGAGTACGGTACGATA
TCCGACGTTCAGCGTCGACGCGGTTTATCCCAACCCGGAGCCCCCCAGCGGTCCTCCGCG
ACGCCCGGCTGGCTGTCCGGCGGCCGAGTCTCCTTTTCTCCTAGTCTATTACCACGGCCG
CCGGCGGCGCCGTCGCCGCCATGGAATTCATCATCACTACCCGGGACTTCTCCAACGACG
ACTCAGTCCTCAGAGCCGCCGAGATGCGCGACAACGTGGCCGGCACGATTTCCAAAGCGT
ACAAGGGCACCGTGCGCGCCGAGGGCAAGAAAAAGCTGCTGCTCAAGCACCTGCCCGTGC
AGCCCGGCGGCTGCACGCGCCGCAACGGCAATCTCTTCGTTTTCTGCACCGACCGCGACT
ACCGCAAGTTCCACCAGGGCATCGCGCAGCTCAAGCGCGCGCCCGTCGATCTGGAGCCCA
GCGAGATCCAACAGGTGACGAGCAACATCCGCTGCCGCCTGCAGCCCAGCGAGCGCGACC
CGCCGGCGCCCACCGACGACCTGCAGACGGCCGTGTCGCGCGTCTGCACGCTCTTCAACC
AGCTGGTCTTCACGGCACAGCTGCGCCATTACTGCGAGCACCAGGAGAAGATCGTGGCCT
ACGCGCGCGACGAGCTGACCAAGCGCTGCGGCGAGCGCTCGGCGCTGGGCGTGGAGGTGC
ACGCGCTGGTGGCGCTGCTGCCGCACGAGCGCCACCGCGACCTGTGCAACGTGCTCATCG
GCCTGCTGCACCAGACGCCGCACATGTGGGCGCGCTCCATCCGCCTCATCGCCATCCTGC
GTCACTACCTGCAGAACAGCCTGCTGAACCTGCTGGTCAGCTCGGGACTAGACATCTCGC
AGGTCTTCGACGCCTGCTACCAGAGCGAGGCCTACCGCATCCTCTTCCAGATCGGCAACT
CGGACTCGCCCGCGCCCTCCCCTTCCTACTGCGTGCCCGACGAGGAGGCGGCGGCGGCCC
TGGAACTCTCACAGCGGGCCAGCGCGGCGGCCGTGCTGGCCGCGGCGGCCAACATCCGTC
AGCGCCTGCCGCCCCCTCTCCCGTCGAGCCGCCCTCCCGCTCCCCGCCGCCGGCGCCGCG
TCAAGCACCGCTCCTCGGGCGGCGACGAGGACGACGAGCGCGACGACAACGAGGACGAGG
AGGAGGCGGCGGCCGCCGCCGGAGAGCAGAGAGGAGGAGAGGAGGAGCAGCAGCAGGAGG
AGACGACGACAACGACCCCCACCCCCCTGTGTATTTAACGTGCCCCGAATAAAAAATTTC
CCCTGGTTCGTCCGACTCCGCTGAGTTTTAGTTTCGTTTTCGAAAGGGGGGCCGCCATGT
CGCAGCAGCCGGGTCAGCCGCCGCCGGCCGCGGGCCCGTCACAGGCGCCCCGGCCGGCTC
CCGGGCCGTCGCCCACGCTACCGGTGCTGCCGGTGGACGACGCGCTCAACTTTCGTCCCG
ACCTCTTCGGCGACGATCACCGGCGGCTGCTGCTCGACATGCTGACGCAGAGCTGCTCGG
GGTTCGTGGGCCTGCTCAACCACGGCCTGCCCTCGCCCACCTACCTGCTGGAGTCCCTGG
TGGACTTCCAGATCCGCAACCCCTACCTGCGGGTCAAGCCGGTGGCCCAGCAGATCGTCA
AGATCTGCATCCTGGCCAACCACTACCGCAACAGCCGCGACATCCTGGTGGACCTGCGCA
CCCAGCTGGACGTGCTCTACTCGGGCACCCTGCGGACGCGCATCCTCAACGGGCTGCTCA
AGCTCTGCCGCCGTGCGCGGGAGTCCGGCGTCACGCCGGAGGAGATCAGCGTGCACCTGG
GCGCCGACGACGTGACGTACGGGGTGCTGAAGCAGGTGCTGGGCAAGCTGCACCGCATCC
GCGACGCGCTGGGGCTGCGGCCCACGCCCGAGGCCGAGGTGCGTTATTCCACCCTCACGG
CCTACAACCTGCTCTACCTGCCGCCGCCCTTCACCACGCAGGAGGCGGTGGAAGTGTTCG
CCGAGAACCTGTCCAACGTGACGCAGCGCAACAACCGGCCCATGCGCTGCATGGCCAGCA
TCAAGCGGCCCGGCACGCGCTCACATGAGGACGCCCTCAACGACCTGTACTTTCTGGTCA
GCGCGCGACACCTGCAGCTGCGACACACGCTCGAGCTGCAGATGATGCGCCTGTGGGTGT
TGGAGAAGTGCAACCGGCTCTGCGACGACCTGTACTTCTGCTACACGCAGGTACCCGAGA
CGCGCCAGATCCTGGTGACGCTGATCCGGGGTCTGCAGCTCTCGCGCCAGTCCACCTCGC
CGGCCTTCCGCCCGGTGCTCTACAACCTGCTGCAGATGCTCACGCAGCTGCACGAGGCCG
GCGTCTACCTCTGCCCAGGGTATTTACACCACGCCGCCTATCAGTTGTTGGAAAAGATCC
AACGGATCTCAGACGGGCGCGGCGGCGAGGACGAAGACGAGGACGACGAAGAGGACGGGG
AGGAAGGGCGGCGACACCGCGATCCCCGAACCCTGCCGCGCGAGATCTCGCTCGATCTGG
AATCCGATCCCACGGCCGTGCAGGGCGAGACCTTCTTCCTCTCCAAGAACCTGTACGGAA
ACCCGGACATCTTCCGCGTGCCCGATCACCCCAGCCGCTACCTGCGGCGCCGTATGTTCG
TGCACCGGCAGGACATCCCGCAGATCTTCTACAACATCCACAACGGAGAGATCACCACCG
AGATCTACAACCTGCGACGCATCTACAGCATGATGATCGAAGGCGCCGCCCGGCAGACGG
GCCTGACCCCCAAGCGCTTCCTGGAGATCATGGACCGGGCGCCGCTGGGCCAGGAGCCGG
AGCCCGAGCTGGCCGACGGCTACGACCTCTTCGCCGACGTGGAACGGCGACCCATGGTCG
TTACGTCGTCATCCACGTCATCGGCCGCCTCTTCGTCGGCCGTGGCCTCCACCTCCTCGG
CCTCCGATTACGGTACGGGCGCCTCGTCCTCGGGCGTCACCTTCACCCGGCCCACCACCA
CGGCAGCCTTCTACACGTCGCCGTCGAGCCGCATGGACTTGGAGCGGGCGCCCCGTCAGC
GGCGGCGAATGGTGAGCGTGGAGCCCTTCTCGCCCTACTCGGTGGCCTACAACCAGCACC
GACATCAGCGCCGACGCAGACGGCCACCGCCGCCGGCTCCGCGGGGTCCGGCGCACACCC
GCTATCAGGGGCCGGACACCGAGCGGACACCGTACCGCGGCGACGATGACGAGGACCCCC
GCGACGGACTGGCCGAGACCCTGAGAAACCTCTGACGAGACAGAGGAGCAAGAAAAGGAA
GACGACGAGGACGCGCTCTGACCCCCTTTTCTACGACGCGACGCCCCAAAGAATAAAACA
CCGTCAACGGGTCTTTTGTACAAAAAAATCAGAGAGCCTGTTGTCTCTTTTTTATTCGGG
GAGAACCTAGCAGTTTATAGGAAGATAACAGGGAAAGTCAAGAAGCTTTTATGTACAGTC
CGCTGAGGAAAGAGTCCTTTTTTTCCAGTTTCCTCCCTTTCTTTTCTTGGTCAGACGTGG
GGAGGAGTGAGGGGCGCCATGACGTTGGCACCGGGCGGGATGAGGTCGCGACGCCCGGCG
TCGCAGACCTTGTAGCGCCGCCTCCGGACGCAGCGTTCGCAGGGAGGCATGTCCCAGAGG
AAGCCCATGTAGGTCTCGGGCTCGTCGTCCTGGAAGCGGAAGGACAGCTCAAAGTGGTTG
AGGGTCCCCACCTTGCCGAGGATTTTCTGTCGCACGGCCTCGACGTCGCCCTCGGTGGCG
GTAGCGCAGAGGTGCATGACGGAGCTGTTGTCCGCCAAGGCCTTGAGTTCCTGGGGCCAC
ATGTGGGTGGCGATGTGCGAGTCGCTGAGGACCATCTTGGCGGAGGCCAGCATGCTCTCG
AGGATGGCGTCGCAGATGCGTCCCTCGGCCTCCTCGTGCGAGGGTATCCGGCGGGGCTGC
GGGGGCTGGTCGGCCTCGTCGTCGTCCTCGAACATGGCCATGGGGTCGGGGGTCTTCTTG
GGGTGCTGGCACACGGGCGTCTTCTCCAGGCGCACCAGGGCCTCGCGCCGGGTGCTGAAG
CGGTGGTTGCGGTAGCCCTTCTTGCCCATGACGCAGGTGAACATGACGACGTCCTCAGCC
AGGCGGTAGACGGCGTCGGCGGCGGGATCGTAGCCGTAAACGGTTCCGAAGTTGTCGATG
AGCACGTACTGCCGCACGATGAACTCCCTGCGTTCGATGACCTCGTGCCCCAGGGCCCCC
AGCAGCTGGTGGTAGCAGCTGATACGGGGCACGGTGTGGATCATGAGTTCCATGGTCTGG
ATGACGCCGCCGCCGGTGACGACGCTGAAGGAGTTCTCCTTGAACTTCATGACCTCGCCG
TCGTGGGTCCAGAAGGCGAAGTGGGTGTCGGGGCACTCGTCGAAGGGGTCGTCGATGACG
TAGGAACGGTATCCCCTCCTGGCGATCTCGGCCGACATGCTCTCGACGTCGCTGCGGTAC
AGCATGATGGAGTTCCAGTAATCATCGTACTCCACCATGGGGCGCTGGTAGTCGCGCATG
GTGTAGAAGACGTCGCAGTTACGAAAGCCCACGCGCAGGAACTCCTTCATGGTGGCCGCC
AGCTCGTAGACGCAGTCGTGGAGGTCATCGTAGCAATAGACGCCGCCGCGCTTGCCGACG
AGCACGATGATCTGATAGCGCATGAAGCCCGGCCCTTCGAGAAAGCCGATGGGGTGCATG
TACTCCTGGCAGCAGACGTAGGCACCTGAGAAGAGAAAAAGCCACGTACGTTGAAGACAC
CTGGAAGGAGCGTGCCGAGCGAACGTCCTCTTTCCAGGTGTCTCCAACGTCGTGGGCTTA
CCTTGAGAGCAGACGGTACCCATCTTGCCGACGAAGGGTCCCAGGGCGCTGCGCGAGCGG
AGCTGGATGTAGCATCGCTCGGGCCAGGGCACATGCAGCCGGGCGCCGCACTCCTGGTCG
AGGAACTCGTTGAGGCTGTTGAAGTCCTCGGCCCGGACCGCGATGCAGCCGTAGCTGAGC
AGCGTGTCCCGGAGGTCGTCCATGTCGAGCGGGGAAGACGGCGAGCGGGCCACGGTGGCG
GTCGGAGTCCTCCTCCTGCTGCTCTTGCTGCTACTGCCCCTCTCGCTTCTTCACGCTCCG
CCGCTCCCGCCGGCTCCTGAGATGCTGTGCGCCGACGACACGGCATTTATAGACACTATC
AGCGTTGACGTCAGACGGCATTGTCGACGCCGCTGTCGATGAAGAAATGGTCGTCGTCCT
GACGCGTGTATCTGAAATCTTCAATCAAATCGCGTCGACGCCAGAAAGAGACCATGCAGA
AGAGGCTGAGTATGACGAGCGTGCCCGCCGTGGCCGAGAACATGCTGATCATGGCCCAGT
GTCCCAGGGCGCGGCTCTGGGAACGCAGAAACTCCACACGGCGGTTTTTCCACATGACGG
ACAGCTTGCTCCACATGCCCCATGACTCCGTGTCGTTCCAAACCGCCGTGACGTTGTTGG
AACCGCCGTTCACCGTCACGTTGGTTATGCTGACGTTCAAACGTTGGAAACGACGCAATA
GACGGGGACACACGTCTTGCAGAAAGATGTAATTGCTTTCGACGTGCCGGGAAAGCACCG
TCTTAACGACGTCGGTTGCGTTGTCAGTGTCGTTACGAGTCACGTTCCAGTACACGTGCC
TTCGAGTCACGTCCACATTGCTGGCGGCTCGCAAAACGTAACCGATATTCAAGGTCGTCA
AATTCAACGTCAGCAGTCCCGTGGTAATGTTTCGCCTGTCAATCAAACTCGTGTTGCAAA
AAATCGCACCGTCGACCTGCGATACGTTGCTCTTTAGGTCGCTTTGATTCAGGACCCAGC
TGGGAAAGAGTCCCTCCAGATGAAAACGCAGTCCGAAGTTGAGCATTCTAGCGTGCCAAT
GTCGATTCCCCTTACGTGGAAATGTCATGTTCAACTGCAGCGCCTTTTTGGCTCCTAGAC
AGGGGCCACAATAGATCACCGTTCCGTTGTACGTGCAATTCATTTTGCAGTTTTGGAAAC
CACCGTTGCGGTCAGTTTGATTGACAGGTGCGCTGTAAGTGCAACCCGCTGTCACTCCGT
GCACCGTCAGCACGCACGCGGATAGCAGCGCGAGCAGCGTGATGAAAACCTACGGGGGGA
GAAGACGGGGTTTTGCTATAAAGCCTGAAATTTTTCCCTGTGAAATCCCCACTACCGTTG
GGTTACGTAACGGGGTTTATTTACCTGAGACCCGCGTTTCTCGGCCACGCGATAAAAGAC
ACCGACGCTACGGAAATATAAAATCAACGTACATGTTTATTACGGGTTTTACACAGGAAT
GGGGGGAAGTAATAAGAAAGTCTCTAGACGACGACCATCTGTATGTCGTCGCTGGTGTAC
ACCGTCTCTTCGGCGCCGACTATCAGCGGCGGGGAGGGAGAAGCGGTGCAGGTGGAGGAA
GAGGTGGACGAACACGAGGACTCGTCCATCTCGCAGGGCGTCGTAGGGGGCAGTACAGTC
ACGCCGTTTGCGGACGACAGCATGTTGGGAGGTGCGGACAGGACCCGGTGGACCGTCGGA
CGGGGGGCGATATCCACAAAGTGCGCGTGGTGACCGCGGCGCCGCTGCTGCGGGGACTGT
TGCGATTGTCGCGGCTGCTGCTGGGGCTGATCCGTGACGATTAGCGAATTGGCCCGCAGC
GAGTCGCGGTCCACGAAGGCGACGGGCATCTTACCCTCTCGGATCCTGCGCTCGGCCTCT
AGGATGGCCCGCACGTAGCAGTTGACCGACTTGGCGAAGGTCCGCGGACCTACCGCGTTC
TTGTCCCTGCGCGCCTCCAACACTTGTTTCTCATAGTCCAGCTGGTGGTAGATCATCAGC
AGATCGTCCATGCTCTGCGCGTACTGCCGTATGTGGTTACGCACCTCCACTGGAAACAGG
GCGTTCCAGTACTCAAAGACGATGACGCCGTGCCAGAACTGCGACATACTGGGCGCCAGG
TAGAAGAGCAGACCCGACTCGTAGGCGAACACGTCCCACTTGGGCGTCATGAAGAGCACC
ACCTGCCGCGTGGGCCGCGGCGCCGCCTCCTCCCAAGACTCGATTACCCCGAACATGACG
AGCTCCTGGTCCAGCGGGGGGCAGTGGCGCTCCAGCCAGTTGATCTTGGCCAGGTTCATA
GTCAGGAACTCGTAGGTCGGGTCGCAGATACACACGTAGAGCCCCGAGTCGTGCGGCAGT
CGTACGCCCCGCTTCATGAACTTCTTAACTAAGCATCGGAGCGCCACCTTGCCCAACGTA
GAGGCCTGGATGAGGCTGCCCACGTCCACCTGCGCCTGCTGCCGCTCGGCCTCGTCCAGC
ATGCTCATGATGGCGGTCGTGGCGTGCGTGGTGGCGACGGCAGCCATCTTAGAAGAGACC
GCGGATCGCGCAGGGAAGCAGAGAGAAACAGATCGAGTTTATCCCTTCCGTCGACGGTCT
CTTACTGTGTCTCGCACCGCGCCTGTCGTCGGCTCCTGTAGCGCAGCAGGGCCTTTTTGA
GGGCGTCGTAGGCCTCCCGAGCGAGTCCCGTGAGACCTTCGGCGTCCAGAGGGTTGACTT
CGGGGTCCGGCGTCTCGATTTCTTCCTCCCGTCTCCTCTCCCCGGCGTAGTAATCGGGGC
AGGAGTAGTCGTTGTTGTTCTCCTCCGCCTCCTGTCCGGTCCGCCCGAAGAGCGCGAAGG
TCAGGTCGCGGGGCCACTCCTCGCCCTCGATCACGCCGTACTGCCGCTGCAGCCGGGTCC
GCCGCTGCTGCCGCCGCACCTCGCTCCTCAGCCAGGGAGGCAGCGGGTCCTCGGCCCGTT
TGCGCTGGATCCAACGGTAGCTCAGGTACCAGAAGGTTAGCAGGCCCACACCACCGACGA
GGTGGACGTAGGGCAGAGACATCGCCGACATCGCTCCTCAGCGGTGGACGGAGCCGAAAG
CCGCGTGTCGGTGACACGTCGTCTTGAGACGGTGTCTTATATATCTTCTTAAGACGCCGG
ACATGACGCGCCCAAGACACGTGGATTTTGGCCTTGAGAAACGCATTTCTTAAGACGTTC
GCGCTGTCGCAAGACCCCATCTGAGTCAGGGAGGTCCCGTGAGACGGCCGTTGTACGTAT
GTCGTGACTGTCGCGCGTGTCCTTGAACGTCAGATACCGGTACTGACGCGAGGACCCGAC
AGCTTACGAGACATTGAGCAAGAAAGTCCCTGGAACTGAAACGTCAACCCGTGCGGTGAC
CGACGTTTCGGAACACGTCATTTAGCGTTCCTACCCAGGTTCCCGTCCCCACTTTTTTAT
AAATAAATCAGAACGAGACCTAGAAAGTCAGTCAACATATTAGTTTTATTATAATTATTA
ATATAATAAGTAGTATCTTTTATTATTATTATTGCACTGTGTGTAGTGTGTATCCAAAGA
CGACTACTAAGCCTTGCCGGCGTAGTGGTAAGTCTGCAGGTTCTTGATGAGCTGCGGATA
GAAAGAGGAAAACGAGCCCAGTCCCAGTAGCCCGATGGTGTACATGGCCCAAGTCTCTAG
ACCGAAGTTGGCGGGACGCATTCTGAGGTGGTAGGCAACCTTCTCGGACAGCCGGGAGGG
CTGGTTGAGACAGCACGAGCGCAGCGACGACAGGTAAAACCGGCTTTGGTCCAGTCCCGA
TACGTGGACGATGTCGGTGTGACAATCCGCGGGCTGAACCGATGGTGGATGGCTGTTACA
CGTGCCCGTCCGGGTCTTGTTACCCACGTCGATCAGCAACTCGGGTTTCTCGGAGTTGTT
GTCCTTGGGTCGGCAGCACTGGACGTCCACGGTCATCAGGTTCATGCCCCCTTTGTGGTA
CATCGCGTAAACCCATCCCTCGAACACCTTCTGGCAGTAGCTAGTGTTGCTCTTGGGGGT
ACTGGAGATGACGGCTCCCGTGGTGGTAGTAGGGGTAGTAGCGGTCATCTGCCCCGGCAG
CCCGAGGAAGACGATGATGAGCAGGGTCTTCGGGGCCATCGTCGTGATCATGAAGTGGGT
CCGCATCTTGGTGGCTCGGAGGCGAGACGAGTGTCGGAGTCGCTCTGATGTCCCGTCCGG
TTTTTAACACGGTCCCGGGCCCGTGACGACATTAAATAGGAAGGGACGGGGTGGGGGTTG
CTGCGTCAGAAATCCGTGTCAGAATCCCGACGCGGTTTCTTCTCCCACAGCGTGGTCTCC
TCGTCGTCCGACTCGGTGCTCAGCATGCGATACACCTGTCGGCGACTTTGGAAGGCTTTG
AAGGTGGAGCAGCAGATGACGAGAAATAACCCGATGAGGAAGCAGACGACCCCGACCATC
CCGATGCACACACTCATGTCGACACCGCTGGCATTGGTGTCGTTGCCGGAATGGTAGTAA
CAGAAAGACGACATGATCGCGGGTGTTGGCATGAAAGATCGGTCGTGTTATCGTCCTTTG
TGAGCAGGTTACATACATCATACACGGTCACCCCGATGTTCCCGTCACCGTGTTTCCATT
CCTCCGGTTCAGAACCACCGTGAACACCACGGCCAAGAAAATGATCCCTAATACAGCGAC
CACCATGAGGGCCGCGCTCCATTTCCAGCTCTGATCCAGATACGCCGTGGTGGGAGGGTG
CATCGTAGCGGGTATGTCCATCATATCCATATCGAACGTGTGCCGCCGGGGCGGCGAGCT
CATCAGACAGTACGGGGGCCGGTAGGGCGGCGGGCTACAGTTGGGCAGCGGCAGGCGGTT
GTTGTTGTGATCCGGAGCGGCGTTCATGGTGATGGCGACGTGGGGCCCGCCGGCCTCCTC
GTATCTCGGCGGCGGACCCAGGCCCACGGCCTGCTCGTAGCTCGGAGGCGCGTCATCCTG
ACCGCCGTCGCGGCCTTCTTCGTCGCGGAGGATGGGAGTGGGGTCCATCGCGTGGCGGTT
TCTTCTGTTGCGGCTGTCGCGTTATCCCTTTCACCGTCGAAGCAACGGCGACGACGACAA
GGTGGGCGGTAGAGAGCGCGGCGAAGAAGAGCCGCCAAAGAGGCCCCTCTTCTTCCGCAG
ACGCCGGCAGAAGACGTCGCGCGGGCAGCTGGTGGCCCGAAAGGCCGGCAGTACGCTCTC
CGGATGGCTAAAGCAGTCCCGACCGAAGCAGTAGTTGTTGTTGAAACGCAGGAAGCCCAC
GTTGAAGAAGGTCTGCAGTCCGCGCGCTAGAAAGTGAGCCCGGTTGGTCTCCGGATGTAC
ACCGAAGACCAGGCCGCACTCGTTAACCAGGATGGAGATGTCCAGGCGGCGGTGCGGCTC
CACCTGGACCGCCTTCACGGTGAAAATCTGCAGCACGTTGAGCGAACCCGTGTCTTTTAA
CCAGGTGGGGTGGTGGGGACTTTCGTAGGTTTGGCCACCATTCAAGACGCACGTCGTCAT
CGACTCGCGATTGTCCACCCAGCTGAAGACGCTGCCCTCGTGTTTCATGCAGAGGCGCCA
CAGGCTCATGAGGTCTCGCGCCACCACAAACTCCCAACCCAGGTCGCCGCCGCTGTCGAA
GTGGGTCCAGCCCAGCTCCTCGCGCAGGGGCGCGAAGTTGCGCAGGCCATTCGAGACGAA
TCCGTGGAAGCCCGAGCGCGAGATCAGGTACACGCAGTCGCCCGAGGGCGCGTAACAGTA
CACGCGGCCGCCCTCGCCGATGAAGATGGCCAGCGGCGCGCGGCCCGGCTCGCCCTGGCA
GGCCGTGCCCACCGGCAGCAGAAAGCGGTCGCAGCAGAGGAACACCTTCTCCAGACCTTT
AATATTGAGATGGCTGAAGTAGTCCAGGCGGAGCAGGTCGCAGTAGGTGAAGTACCAGTT
GAAGGGCCAGCCGATGTGCAGCACCGTCCCGCTGACGCGGCGCACCAGCTTCTGCAGCTC
CTTGCGGGCGTCGGGCGCCACCGAGCAGCGGAAGGTCTCGTTCACCAGCTCGGCGGCCAG
GGCGTCCTCCAGCGAGCGCTCCTTCATCACGTCGAGGCCGCTGCTGCGGCGTCGCAGCGG
CCGATGGTGCTGTCCGCTCCGGGTCGAGGTGCCGCTGTCGCGTCTCTCTAGCTCTCCCGG
GGCCGCCTCGAAGCTCACTTGGCTGAGGCTGCTGCTCCGCCGACGAATGTCCCCGATGCA
GGCGGGCCGTCTCCGCACGTTGCTTCCGCTCCTGCCGCCGCCGGGCATGTTAGTTATACA
CGGTACGCGATCACGTGGCTTCTGGCTCGACTCCATCGCGTCCCGAGAACCGCGCCCTCC
GCTCGCTGGCACCCTTCCCGCCCGTTAGCCGCACTTTTGCTTCTTGGGGTTGGGCACAAA
CTCGAAAGTCACGGAATCCTCGCTGTCGCTCTCCTCTTTGGCGTCGTTGAAGTAGCTGCT
CGAGTTGCGTTCGCCGCCGCCCCCGCCACCGGCGCCCCCCTTGGACGTCAGGTAGCTGGT
GATCTTGTGCTGCTCGTACTTGTCCTTGCCGTGGTCGTGATCGCGCTCGACGTTGCCCAT
CTTGTTGCGCGAGCTGGAACCGCCGTGCTTCTTGCCCCCGCCGCCGCCACCACCGCCGCC
TCCGCCGATGCCGCCGAGCCCCAGCATGGGCTCGCCTAGCAGGTCGTTCTCCAGACCGGA
GCCGTCGTCGTGCATGCTGCTACCGCCGGCGTTGGAGAGGCCGCCGCCTCCGCCACCGCC
GCGCGACGTCGACTTGCCGCCACCACCGCCGCCGCCGTAGCCCTTGTCGAAGGGATCGCC
GCGCTGGAAGGGCTCCTCCGTGAGAAAGTTCTCCACGGCGAAGAGGCCGTTGCGGCTGGC
CACGTAGAGCAGCGCGTCGTGCTCCGTCACCAGGCGCACGGTGCACGGCAGTTTGGTGAC
GGCGCAGTTGAGCAACGTCTGATAGAAATTCTTGAGCTGCACGCCGATGCGCATGTTCTT
GACGCCGTGGAAGCTGACGCGGTTGTTGGCGGTGAATTCCAGCTCGCTGCCGTTGCCCAG
GATGAACTTGATGGCCGGCGGCCCGGCGTGGACCAGGATCTGCACGGCGCCGCTGGGGCC
CGGCGGCTTTTTGACGTTGCGCTTGACGCGGGTGTGCGGCCCGATCCACTTGATGAGTTC
GGCCACCACGGCGTAGTCGAGGTCTACGTGCACGGCCGAGTTCTCGCTCTCGCGCACGAT
GTCCTGGCCGTGCACGCAGGCCGAGCTGAACTCCATGTTGAAATCGGGCGCGCACATGGA
GATCTTGGCCGAGAGGTCCGAGATATCCTGCACGTAGAACTTGGTGAGGTCCTTGCTGGA
GGTCAGGTACATGAAGTTACCCAGCAGCGGCGTGGAGTTGTTGATGGTCTTGGGCTGGAA
GGACTTGTCGGTGATGTAGAGGCACGAGCTGTTGAAAGTGATCTTGGACACGCAGTGGCT
GCGCACCGTTTGCAGGATCAGCGCCGGCGTGGGCAGAAAAGTGACGGTGGTGTTCTCCTT
GAGCGCACGGATGACAGATCGCAGCTGCTGGATGGCCGACTTGTAGGGCTTAAGGCGCAG
CGCCAGCGTCGGCGGCTCCGAGAGACGCGTCTTGCGCTCCATCGCGGCCCCTAGGCGCTC
CGGCGCACCCGCTCGGCGATCACCTCCGCACCCGGCGAGACGCGGACCTCAAATAAGGTC
GCGGCGCGGAGAGGAGAAAGTTATATACCTCGGGCGCGGACGCTGAAACACGACCGGCGA
TGGCAGTCCGCCGCGCTCCGTCGGCGTTTAATACAGCCCCGAGCGGCTCGCCGGCGAGCC
CGCGGGGGACAAACTAGGAGGAACAGTACTTATATACTCCGACCTTCAGGTGCAAGTGGT
ACCATTTCAGCATCCTCGACAGCAGAACGTCGGGGGTCATGGAGGAGTCGTAGTAGAAGA
GCGGCGTCACGCAATGGTCCACGAAGACGCTGAGGTTGACGCACGAGACCTCCACGTCGT
TCTGGATCTGGGCGGCGCGCTGGAAGAGGCACTGCGCCGCCTTGCCGTCCTCCTGGTGCT
CCAGCCAGGCGTAGTTGACCACGGGTACGCGCAGCGAGCGCCGCGCCGACGAGGGGAAGT
AGCACTCGCGGTTGAGCGGACACAGCGACCACACCGTCTCCTCGTCGTACACGCAGTCCC
GCGCGGCCCACACCGAGGGCGTCACGCTCCACAGGTGCGCCACCTCGTCGTCGGGCCCCA
CCGAGAGGAACTGGCAGTTGCGCATCCCGTGCTCCAGCATGTCGGCGCGCAGCGCCTCCC
AGCGCGCGGGCGGCAGCGACAGGCGCGGCCGGCGGTACAGCTCGAAGATGAACTTGCCGC
CGGCATAGATGGTGCGCTCGAACCAGTCGCAGCGCGGCAGGCCGGCCTTGCACAGGTCCA
CGCTGGCCCGCACCGCCGCGAAGTACATGTGCTCGAAGATGCGCTCGATCAGGTCCCAGG
AGGCGAAGTAGGTGAAGCCCAGGCGCATGAGCACCGTGTGCAGCCCCACCACGCCGATGT
GCAGGGGCCGCAGCCGGTCCACGGCGTTCTCCACCCACCAGTCGGAGGCGGCCACCAGGG
CGTCCAGGCGCGCGTTGCCCCAGATCACGGCCTCCGTCACCAGCTCGCGCAGCACGCGCA
GATCGAAGTAGCGTCGCGTATTGCCCAGCACCACGTCGGGCGAGTGCGGCTCGTGCTGCT
CGCTGCGCGCGAACACGCAGCGCGACAGGTTGACCATCAGCCGCTGCACGGGAGCGTCGT
ACTCCCCGAAGTGGCACGATGCCATGTCGGGGCTGAGGCAGGCCGGCAGGCAGAGGTTGG
ACTCGCAGGCCAGCATCGAGTACTTGACCACGTGATGGATGAAGACCACCGAGGCGCGGC
CGCGCAGGGCGCACACCAGCACCTTCTTCAAGAAATCCTCGGTGTTGACCGTCACCTTGG
GGCAGGACTCCTCGCAGCGCCGGTACTCGCGGTCGAAGGCCGCCTCGTGGCCCAGGTCCG
AGAGGCGCCGCGCCACGGCCCGCCCGAAGAGGCAGTACTGCGGCTGACGGCCGCGGTAGC
GTTTCATCAGCAGGCTAGGCACGTTGAAAGCGTAGCACACCCCCGTGGGCTCCGACGTGC
ATTCCTTGAGGATGTGGTTGATGACGCGTATGGCCGCCACGTCCCAGAGGTCCACGAAGA
AGCGCACCACGGGCCGGTGCACCTCCCGCTCGCGCACCAGGTCGCAGTAGCCGCCCAGGC
AGCGGATGACGCTGGTCGCGTCGACGTCGAGCCGCGTCACGTTGATCGAGACCGAGACGC
CGCAGCTCAGGCTGCTCATCCACTTGCACATGGCCGCCCAACCGGCGTCGCGCGCGAACG
AGTCGGCCGATATGAGGAAGTCGTAGCACGGCATCTTGTCGAAGCCCACGGTGGACATGG
CGAAGGTGGAAAGCGAGAGCTGGCCGTCGCGACAGCGCCGCAGCACCGCCTCCAGCACCT
CGGCCTCGTGCCGCACGTTCAGGAGAAAGCGGTAGATGCGCGAGTGCAGGCTCTCCTCGA
TGGCCGCGGTCACGGACGCCGCCACGCGGATGAACACGCCGCCCAGGCACTCGTCCTGCC
CGTGTAGCTGGCGACAGATCTTGTCCAGGCACAGGATGGCCGGGTAGAGGCCCCAGCAGC
CGGCCAGCTCCACGAAGCGATAGGTCTCGTCGGCCACGCGCGGCAGGTCGTCGGCGTGCC
GCAGCACGAAGCGGCGCAGGGAGTCATCGCACAACTCGGAGGCGTAGCTCAGAGGCGAGC
GGCTCTCGCGCGGCCAGTTGGCCTTGATGTAGAAGCGACCCAGCAGCAGGTCGGTGCGCG
GCGACTGGTGGATAAGCGAGGGCCCGTGGCGCATGACCATCTGAAAGAGCCTGAAGCTGC
CCAGACCGCCGCCGTGACGCGCCAGGGCGTCGATCTCGCGCCACAGCGCCGTGCGGTCGC
CCACCGTCTCGCGGACGGGCTCCTGCACGCCGCAAAAGCGGAACCGGCCCCAGTAGCCGT
GGCAGTGGCACTTCTTGCCCATGACGGCGCGCACGGCGCTGATCACGGGCGAGATTTTGC
AGAGCGAGGCCCCGAAATCCTCCTCGTCCTCGCGCGCCTTCGAGGGCGCCGGCGGCGAAC
CCCGAGTCAGCGTGCCGTCGCGCTCCAGGCACGTCACGGGGGCCGAAACGGGACGGGACG
GCGAAGAAGACGACGACACCGTCTGGGTCTGCACGGGGATGCGACCGCCGCAACCGGGTG
AGAGCAACGAGTCGCAGAAGAGATCGCCGTCGCCCAGTACAGGACCGACGGCGACGATCC
CACAATCGCCGTTCTCATCATGTTCTTCCACGACGCCCAGCTGCCGCATGAAGCTCGGCC
GGTGACGCCGAACGCCGTCGCTGCTAGACACGGATTCGCCGGACTCTTCGGTCTCCATGA
TGTCAACGTGGCCCGCTACCGCCTCATCTTCGCTCGAGGACGACAGCGGTCCCTCCTCGA
TCTCGCTATCATCATCGTCCTCGCTGCTGTTGTCAGCGCCGCCGATCGCGGAGAAGAGAG
AAGAGGACGACGAGGGCGCGCGCGTGTTGCTGCTGGCGGCCACCCGATACGGCGAAGAGG
GCAGCAGAGGAGAGTCCTCGCCTTGGCTCATGAGTTTATGGGTGAGTAGCAGAGAAAATC
CAGTCCCCTGAATAAAGAATCTGCCCGAAACGCTCGCCTCCCGTGTCTCTTATATTGAGT
CCGCCCCGTCTCTCCCAGATTATCCCCGTCTTCTTCCCGAAACCCGTCAGACAAACTCCC
TAAATTCCCCGATCTCCACGCAAAAGTTGTCGAGTCGAAAGACCGAGAGCTTGGTCTCCT
TGTGGGTGATGAAGGAGGTGTGAATGTCATCGGCCAGACACCAGCCCAGCTTTTGTATGA
CCCCCGTGCACAGGGGGATCTGCCGCGGCCGCGTGATGCGGCGGTTGACGAAGCCGCAGC
GCTGCCGGGCGAACTTTCCGCGCACCACGTCGACCAGGGTCTGCCAATGGCCCAGACAGG
TGGTGACCACGTAGATCGCGGGCTTGTTTTCGCCCTCCTCATAGTCGTAAATGATCATTA
AATACACGAATTGCAGCCTACCCTTGCTTTCTTCAAGCGTCAGGTACATGTCTTTCGGAA
TCATCAACGCGAAAACCTCCGTCTTGAGCGTGTTGTAAAGGTAGCCGCGCATGACGCAGG
TGAGCAGCGAGGTCATGCCTAGCGAGACGGCCTTGACGCAGCCCACCGTCTCCAGGCGGC
GGTGCAGCAGCCACTGCGGGCTGAGGTCCAGCCACTGCAGGGCGGCGCGCGCCGGCGACG
ACGCATAGACGGTCTCGAGCAGGCAGCGCGTGGCGGCCGTGACGTTACTGGCGCGGATGC
CCAGCAGGTAAAGGCCCACGTAGAGGTGGCGCGGCGAGTCGCAGCCCGTCTCCATGCGCA
GGATGAGCGATCCGGGCTGCGCCTCGAACTCCACCAGGCCCTCTGGCGCGAAGAAGCGCG
CCGTCAGGCACTGGTGGTCGGCGTGGTAGAGGTAGCGAACCGATATAGTATTTACCTCGC
GCTTGGCCTTGAGCGCCGTCTCCAGCTCGTTGTCCTCGTCGGCCGGATCGCGCGGCCGCT
TGGCCAGCGTGCGCGCGTCCATCATGTCGAAGCGCACGGTGGATTTGAAAAAGCTGGTGG
ATCAGCTGCGGCACGGCGCCGCGGGCAGTCAGGAGACGTTAAATATCCTGAGTCGCGTGG
AGATCGGGGCCCTGGACGCCCTGGAGGTGAACGTGGGGCTGCTGCGGGCGTTCGTAAGCG
CGCTACAGAACGTCTCGGGCTACCACTTCGGCTTCGTACGCAACCACACCGTCTTCTACG
TGCTGAGCCACGCCACGCTGCAGGCGGCGCGCCAGCCGCTGGACGCCGCGCAGCACTTGT
ACGACCACCTGGAGAAGTTCGTGGCACGCGACAGCGGCGCCGCCGCCGGCAGCGAGCTCG
AGGTCTACGACAACACCAAGACCCTCGACGCCTTCAAAAAGCTCATCGAAGCCGTGCGCG
AGCTCTTCACCATCGTCGAATCGCAGCACCCCTTTCCCGCGTCCGGCGCCGCGGGGGTTT
CGTCCGAGAAGCGCGCCAAGAAGGACGGTAGTGGCGGCGGCCCCGGCGGCGACCGCGGCT
CGCAGGCGTTGGTGCGGCAGACGCTGGCGCGCCTGGAGGAGCTCAGACGCCAGGTGGAGC
CCTACCTCAACTGCCGCGCCGTGGCCGAGCTGGTGGACATGGCCTATCAGCACGTCACCT
ACTGGGCCTGCACACTGATGTTCTACACCGCCTTCCGCAAGGACACCGACACGGCGCTGG
ACCGCGTGCTGCTCATGTACTACTTCTACACGCACTATGGGCCGGTCAACGGCGATGTGG
CCGCCGAGTTCCAGGAGTACGTGCGTAACGCACGCTCCCTCAAAGCCTTCCTGGTCTCCG
ACGTGGACGCCGATCAACAGCCCGGCGCGGAACAAATCCGCGACGTCAGCTACCGGCTCT
TCACCGGCAGCCTGCAGCAGCGCGACAGCACCGGCCTCACCTTCCCCGTCATCTCTACCA
AGCCCTCGGTAGTCAGCAACCATCACCTGACGCCCGAACGGCTCTTCTTCCACCCGGGGC
TGGTGACGCGACTGCTGAGCGAGGAGGTGTCGAGCACGCAGGCCTCGCGCCAACGCCTGG
AGCCGCTACAGACAGTGTGCGCGCGGATCATCGATCGATACTTCGCCAGCCAGCTCAAGG
TCACCAAGATGCAGGACTTGATCGACGTGGCCCACGACCTGGTGGGGCTAGGCTTCAACT
ACAACACCTGCAGCGCCTACGCGCAGACGGCGCTGATGCAGCCGGCCAACCTGCGCAGCC
CGCTATTCGTGGACGAGACCAAGAACCAGCTCATCATGATAATCTACAACGCCTACATGT
TCTTCCTCTGCCTCTACGTCTACAGCCCCACCTTCTTCTTCGAACACCGGCGGAGGCAGA
TCTTGGAGCAGAATCAATCCACGCTGGTAGGCTCCCGGGAGGAGCTGCACGGCATCTGGG
AGACGGTGCTGCTCAACGTGCGCGCCTACTTCCCCCTGCGGTACACCGAGGAGCAGTTCG
AGGCCCACACGCGCGGCACCACCAACGCCGAGCGCGAGTACCTGTACCGCGACCTGAGCA
TCAAGTGGGGCACGATGCTCTTCGTGCTGCGGCCGCGCGGGGGACCCGGGGGCGGCGCGG
GTCGCACCACGCCGCTGCCCTCCCTGGACGGGGTGACGCGCAACGACATCGTGCGACAGT
GCGGCATGCTGCGGCTTTCCGACGGTCCCGTCTCCTACGAGCCGCTGCTGGCCTTCAGTA
GCCACCAGGACTTCCCGCAGGTGTTCGCGCAGCTGGTGCTGGTGCCGCAGTTCTCGGAGA
TCTTCGGCATCCCGCAGGGTCAGTTCGAGACGGTGGGCTCACCACGTCTCATGACGCTCA
TCCAGCTGTGCCGCATCCTGATGCCCGACCAGGTGACGCTCTACCAGAACTTGGTCTCCA
TCTACAACCTGACGCACTTCGTCCGCCAGGTGGACGCCTCCGTCTTCAAGACGGTGCGCG
ACTGCACGCTGGAGATCGCCGTCATCCTCTCGCAGCTGAGCGGCGAGACGGTGAAGCCCA
ACATCGACCTGCTGGTGCAGCTCATGCTGCAGTCCCTCTCCCACAATCTGGCCACCACAG
TGGACCCCGTGATCCGCGACATCACGCGCAGCAGCAGCGGCAGCCTGCAGAACTTCATTC
GCCACACGCGCCTCTGTTACTGCTTGGCGCTGAGCCGCGCGCACCTGTCCAAGGACATGC
AGACCGTCTACCTGGAGATCGAGTCGCGTCACCTGCACCTGCCCACGGCCCGCTTCCTGC
AACAGCTCAAGGACCTCATACGGGCCGACAAACTGCTCAGCGACAGCATGCGGCACCTGA
GCGAGCGGCTGCAGGTCATCCGCACGCGCGTCAAGCAGGTGACGCAAGACACGGAAGAGA
TCAGCCGCTACTCGCGTGGCCACCCTTCTACCACGGAGATGGGACGCTCGCTCAAGAAAA
TGACCACCCAGCTGCGGCAGCTAGAGACGCGCGTGCAGAACTCGCTGCAGGGGGCGCAGC
GCTCCAACGGACGGGTGATCGCCTCTCTAGAGCGCGTGCTCAAAACCTTCGAGGTGCTAA
GCACGCAGAACCTGGAGCGTCAGGGGTTGACGCTGTGCCTGACGGAAGCCGCGGGACTGG
TACAGGAGGCGCGCAGTTTTCAGCCGTTCCCCGTCACCGGGACCGCCGCCGGCTCCGGCG
TGGATGCGGAAAAGACGTTGCGTGATTTCTTCGAGGGGCCCTGGGAGGGCGCCGCGGAAC
CGCGGCGCCTGTCCATGACGACCACCACGGATAGCGAGCAGATGCCGCCGTTCCCCGACG
TGATGGGTGACCGCTACGATCCGCAGAACCCCATAGGCGACCTATTAAACTGGTACATCG
TCTCGGTGGACCAAGCGCAGCGGGACATCTTCTCGTCGATCGACCCGCCCGCCGGGCATG
CCTCGCCCGTCCCGCGGACGCCGCAACCATGAAGACCTTCCAGGCCACGTGCGACCAGTC
CAACCGGGAACGCTTCGGCGCCCGCGCGGGGAACCAATGCGTGTGCAACAGCGCGATGTT
CATCCACGCGGCGCACCTGCTGGGACTGTCACCCTCCTCCCCCCTACTCGCCCAGGAGGC
GTTGGACGCCGTGCTGCAGGAGGGCGCCCGGCTGGACGCGCGGCTGGAGAAGGACCTGCA
AAAAAAGCAGCCCGGTAAGAAACTGCCCGTCTACCGGATGGGCGACGAGGTACCGCGACG
CATCGACTCGTCCTTCGGCAGCACGGTGCACGCGCTCTCGCGCCCCTTCAACGGAACCAC
GGAGACGCAGGACCTCGGCGGCTACCAGTGTCTGGGCATCTTCGACTTCCTGCGCTACGC
CTACGCCAAGCAGCGGCCCGTCTACATGTTGATCATCGTCAACTCGCTAGCACGCGCCGT
GATCATCACCCCGCAGGACCTCATCTTCGTCTTCGACCCGCACCGCACGTCGCAATGCAG
CAACGCCGCCGCCTACCAGTGCGAGAGCCTCCACGAGGTGGTCATGCTGCTGACGAGCTT
CGGCGCCGCCCTGTCCAACTTCTACTACGACGCCCTCTTTCTCTACATGCTGGACCTATC
TTCGGGACCCGCCCTGCCCGAGGCCCAGATCAACAGCCTCATCGTGACCACATACCGCGA
CCGCGACCTCGACCTTCCCGTCCCCACCAGCCTGACGGGCCCGGCGTCTTTGACGACCGT
GGCCGCCTCCGTCCTACCCGCCCTACCCGCACCGCCCCAGGTGTGCCCCGCCTCAGACAT
CCCTCCCGGTACCGACCGGCCACTCCCCATCCCTCCCGACGACGCCCTCCCGCTCGCCCC
GCTCGTTCCGCCACCCAAAAAGACTCCGGAGAAGCGGCGCAAGGAACCCGGCGAGAGTAA
ACATGGAGGCAAGAAGAAGCCGGCGGCGCCCACGACGCCCACCAGCGGACAGGCCCCGTC
GGCCCTGGCGACGACCGCGACCCCGTACAGCTGCGCCGGCGCGCTGCCCGCCCTCCAGCA
GTACCAGCAGATGGTCAGCCAGATGGAGCAGCAGCTGCGCGGGCTGACGATCGACGCGCC
GCCCCAGACTAGCTGGACCCTGTACTCGTCTTCTCCGTCCGCGGATTCCGGCAGCGGAAC
GGCCGGAACCGGCGGCGCCGCCACCTTTGACGAGTCCTTCCTCGGCGACCGGGTGCAGCA
GCTGCTGATCCACGCCATCAACCACCTCTCGTGCCTGGAGAGCGACTGCGATCCCACCTC
CACGGCCGCGCAGACCGTCAGCAGCTTCTACGGCTTCAACACCGGCATCAACGCCTTCCT
GTCCAACTGGGCGCACCACGGACTCAACCTGCGCAAGATGCACGACTACCTGCAACACAA
GAAGTCCATCTCCAGCGTCCTGGACCGGGCGCTGATCGACAAAATGCTCAAGGTCTTCGA
GCCCTGGGCCCAGCGTCACGGAGCCGCCCTCGTCACCTGGGTGGATGAGCTGATGCGCCA
GGTAGAGAGGACCCAGCTGTCCGACCTGCAGCGCCGCCTGGAGAAGTACCGCACGCGCAA
CCCCGTGCCCGTGAACCAGAGCTTCGTGTGTCTGCGGCCCTCCGACTTCAAGAAGATCAC
GCAGACCATCGGAACGCGACAGGAGTCGATCCAGCGACAGAGGGAGAAGAGCCAGAACCT
CTACAACCAGCTGGCGGGCATGCTGATCAGCATCGACATCCACGATATCGGTAGCACCGA
AATCAACAAGCGCGAGGTGTCCAAGGCCCTGACACAGGTGGACGAGGCGGCGCGCCGGGA
GCTGCAGCAGTTGGGCACCCACAAGATGCTGGAGCTGCAGCAGGACGTCAACCGGCTGAG
CGTGGAGCTGCTGGCGCGGCGCCATAACCAGATCCTGGCCGGCTTTCTGCCCCTAGAGGA
GCTGCAGGCGCTGGAGCGCACCATCGACCAGGTGCTGGAGGTGCTCAACGACCTGACGGT
GCTGGGTCTGTGCGAGCCCGGCCTGGAGGCGGGCTTCCAGAACGTCAAAGACCAGTTCAG
CTACCTGATGACGGGCAACGCCGTCAACGAGTACTCGCTGCTGGAGGAGATCACGCGACT
GCGTCAGCAGTACCTGCTGGCCACGCAGCAGCGCGAGGACGTGCTCATCCAGGTACAGGA
CCTGATCTTCAGTCTGGAGAACCTGGTCAAGGACCCCTCCCCGCAGCGCGGCTCACAGAC
GACGCTGGCCATGGTACACGAGCAGATGAGCCAGCTGCAGGCCCTGGGCGCCCTGGACAT
GCCCGAGGTGCGGGCGCGTCTGCAGAACGTGGAGCGCGGGCTGAACAAACTATACGAGGA
GGAGGACGAGACGCGCGAGTACCTCCGCACGCTGAGTTACGACAACCCGCCCACCGATCA
GGGCCTAAAGCGCTACGGACGCCTCAAGGCCATGTTGCGCGACGACGCCGACGCCCGTCT
GCTGCTGCTCAACACCATCCTGCGCATCTTCGACGACATGGTGAAGCGGCTGGCGCGGGA
CGACACGCTTCGGCCGCAGGTCTTCGACGCCGTCAACTCGCTCATCAACCACCTGCCACC
GGGCTCCGAGGAGATGGAGAACCTGCGCGCGGCCAACGCCATCTATTCGCAGCTGAGCAA
GAAGATGGACGCCGTGGCCAAGACGCCGGCCGGCGCGGCACCGGGCGATCCCAAGCGCCT
GCAGACCCTCAAGGAGCTGACGTACTTCTTCATGAGTAACGATCAGTTCTTCACGCACAT
GCTGAAGCTGAACGTGGGCGCCGACGTGCGCGAGCTGTACGAGCGCTACAAACGCGAGCT
GGAGCAGCTGCACGTGGAGCGGTTGGAAAAGGAATGGCAGGAGGAGGCCGAGAAGCTGCC
GGTGACCTCGCACGACGACGTGCGCCGCTTCTTGGACCGCGCCCCTAGCACGCGCATCCT
GGCCCGCGTGCAGCCCCGGCTAATGACGCGCCTGCACGAATTCCTGGACAAGGAGAACCG
GCGCCAGGAGGAAGAGCGGCGCCGACAGCTGGACGAGTACCGACAGATGGCGCAAGCGGA
CCTCGCACGGGCCGTGGAGTCAGTGCGCAACGATACGCTCTCGACCGTGCCCGGCATGCG
ACTGGAGGAGACGCAGGAGATACTGGCCGGCCTGGATCCGCGCGCGCAAGAGGAACTGCT
ACGTAAATTCAATCACGACATGCTGGGGGCGCTGTCGCAGCTCCGAAAAACCCTGGATGA
CCGCATCAGCCAGTGCATGCAGGACGTGCTGTCCGGGGAGACGGCGCGCCGCCGATCGTA
CGCCGAGCACGCCACTCAGACGCGCGCCTCCCTGACCCACCTGCGCCGGGTCATGGGTCC
CCGTCTGATGCAGGAGACCCAACGCACCCTGGACGAGGTGACCAGGCAGGCGACCTTCAT
CGAGCGCTGTCAGCTGGGCGACGCCGAGACCGTGTTCACGGGCACCGACTACGAGCAGGA
CTACGCACGCTACCGCCAGGGACAGCAACAGCTGCAACAGCAGCTAAACACGGCCCGCGA
GGAGCTGACGCGCGCCAGCCAGGACCTGGAGAACGCCATCCGCGACCCGAAACAGCTTCC
GGGACCAGGCAAGAAGGACAGCGGCGCCGCGGCGGCCCTGGCCGGCAAAAAGGGCATCGA
CGCTAGGACGCTGACGGGCCGCATCACACCGCCGCCGGACAACTTCGGCCGGCCCCTGTT
CAAGACCATGCTGGACAAGCAGGCCGAGACGGCCAAGAAGGCCCTGCAGGACGAGACGGA
ACTGATGAACCAGAAGCTGCAGTCGACCGTCAAACTCCGCGAGGAATACGTGACGTCGCT
ACAGAACCAATGGGCAGAACTGGTAACGCGCATGAAAATGGAATGGCTGGACGTGGCCAC
GCCGGACACCAAGTCGCTGCTGGAGAACCCCGTGTGGGCGCTGACAGAAATGCTGGGCAA
GACGGTACCCACCATGCCGTACGTGGCAGCCGAGCGAGCCCTGCGTTGGGCCGCCCTCTT
TATCCAGGAGGCCGTGAAACAGATCAGCGGGGACCCCTCGCACCCGCAGCGCGCGCAGCA
ACAGATGTACGAAACGCTGCAGCAGCGAACCGCACAGAGCCTCGATACCGTGACGCGTAA
CGTGAACGTAAACGCGGCGTGCGAGAACTTCGTGAGCCAACAGCAGCAGGAGGGAGGCGG
ACTGGCGGGCACAGCCGACCCGGAGGTGATCCAAGCCGTGGAGGCCGCCTGGCAGCAACT
GGATCCCGCTCGCGTGGCCGGCGGCGAGCAGCGACACCAGCGCGTGCGTGAAACGCTGCA
CCGCCTGAGCCAGTCGCTCACCGAGCTGGAACTGCAGGACGCGCTGGTGTCCGAGTATCT
ACAATTGCTGCACAACATCCAGACCTTCAGCTACGGGCTGGATTTCAAGGCGCAGCTGGA
CAAGATCGCCGACCTCAAGACGCGCTTCACCGACCTGGCGCGCCAGCGCAACGTGCGTCT
GAGCTCCGACGCGCCCCTGCCCGACCCGCGCGACCCCAACGTGGGCGCGTCGCACCTGTC
GACCTTCGTGCGCGGCCTGCAGGCCCTGGAGCGTCACGTGCTGTCGGCGTTGACCTATCT
GACGGAACAGGTGAACCAGTGCCCGGCCATCGTGCCGCGACTGGACGACATCCCGCGGGT
GATGCCGCCGGCCCAGACGGACGGTTCGCTGGTGACGCAGGACCGGCTGAAGCGTATGTG
CTTCAGCCGCCGCGACGACCTGTTCATCCAGGTGCTGGACGTGTTCGGCACCGAGCAGTT
GGTGACGCCCAAGGGCGAGTCCATCCAGTTCACGGCCGGCTACGGCAACGTGGTGTTCAA
GTACCTGGCGCTGCGGCAGGACGAGCGCAGCCTGGCACGCAAGTGCTCGGGCCTCAAGAA
CGTGGTCTCGGTCAAGTACAAGGCAGTGACGGTGTCCGTGGCCATCGCGCAGACCCTCAA
GGCTTTCTGGCCCCAGATCACGCGCTACGACCTCAAGCCCTACTTTTCCCAGCAGCAGCA
ACAGCAGCGGGCCGCACAGGACGGGGGCTCCGTACCCCTGGGTCCCGCGCAGCCGCCCGA
AGCCAACACCCTGCTCAACCTGAAGCTGTTCTGCTACGTGGTGCTCATGGCCTGGGACCA
GCAGATCGACCCGTGGCAGGAGGGCGGGCAGGGAGGACAGCCGCTGCGCCTGACGCCCGA
CGAGTTCTGCATCGTCATGACCACCTTCTCCCCTGAGTACATCTACACGATCATGAAGTA
CCCGTTGCAGATGTCGCTGGCCTCCCTGACCACGGGCATCCAACGCGACATCGTCAACAA
CGCCCTGAGCAACACCAGCATGCCCCCCGACTACTCGGGCGACCAGGTGAAGGGCTTCGC
CTTCGACCGCACCCTGTGGCCCCAGGTGTCGCTGAGCAAGCTGTTCTGGGACTCGGAGAT
CATGCGCCAACTGTGTCAGGCGGCGGGCCCCGCGGGCCAGAGTCGCCAACACGCGGGCAA
GCTACTGATGTACGCCCTGTGCACCCTAGTGTTCCCCCAAGACATGCTGCACTGCCTGTG
GCTGGAGCTGAAGCCCAAGTACGCCGAGGTCTACGCCTCCGTCCAGGAGCTGGTGCAAGT
GCTCTTCAAGATCTTCTCGCAACAGTGCCGGCTGCTGAACGAAGCCAACACCCAGACCCA
GCTGCCCACCGGCGAGCGCGTGCTCCAAAGCATCCGCGTGCAGCGGCAGGAACGCGAGAA
GAACGACACGGACAGCGGTTGGGGCGGAACGGGAGGAGACGACTCGGATCTCCTCGAGAC
TTTTATTAACACCGAGACCGCCCTGGACATGGCCCTGGGCTCTTGGCTCTTCGGCATCCC
CGTGTGCATAGGCGTGTATGTGACCGATCTGGCCAAAGGCCAGCGTGTCCTGGTCACTCG
TCACATCGAGTACACGAACAACGACCCGGACTTCAAGAACATCCAACGAATCAAGGATCT
CAACCTCAACCCGCTGGTCTCCAAGACGTGGACGGAGACGCCGTACGAGCAGTGCTGGTA
TCAGGCGCAGGTGCTGCGTCTGCGCCAGTACCTACGTCATCCCGTGCGCTTCGTTTACAC
ACCGCTAGTGGTGTATACGCCGCAGGAGCGGTACGTTCACCTGGCGGTGCGACCGCCGAC
CCCGGGACAGCGGCACGAGATCCCCCGCCTGACGGTGGAGAATCCCTTCGTCCCGTATCC
CCTGGACGAGGATTCCTATCCCGCCGACGGCGCACCGCTGCCGGCCCTGCCTCCCCTCTC
CTCGTCGTCTTCCTCCTCCGCCTCGGGTCCCGCGGCGACGGCTCCGCCGGCGCCCCTCAA
CCGCGTGCCGGTCAGCATCGACTTTCTGCGTCAGAACCCGCCGCCCCTCACCCGTCCGCC
GCGACCGGCCTGGCGCCACCGACACCGGACGGCGGCAGCGGCCGCCAACTATCAGCAGCA
GCTGCCGGAGAGCAGCGTGGATCCCGAAGACTACGGGACCTCGGCCTTCTTCGACTCGGC
GCTGTCCACGCAGACCTTCAACGACCCCATCTTCCAGCCGCAGAGCGTGGAAGAGGCGGC
CATGTGCCGCGACGAACTCATGACCGTGGCGCCGTCGGCCGCCCGCACGGACTTCATCAC
GCCGCCGCTGACGGTCCTGACGCAGAACATCCTCAGCGCGCTAGAGATCCTGCGCGCCGT
CCGGATAGACTTGCGGGCCCTGGCACAGTCGGTCAACGAGACCCTGAACCGGTTACGGTT
CCTGTACCTCTTGTGATGAGGGGCGAGCGGACAGATCGGCACAGAGGTCGGGGGCGAGAC
AGGAGAAGTTCTTTTTCCTAGCGTCTGGTCCGGGAGACGGCCAGCATGCGCATGAAGTCC
AACTTGAAGGCGTTCTTGTCGGCGAAGAGACTCGACATGCGCACGTACTTGCTGAGCATG
GCCCCCACCACCGGATGGTGATTGTTGTTATCGGGCATCAGTTCGGTCGGCAGTTCCAAC
ACCACGCCGGCGACGTGACGTTGTTTGTCGTCACGCTTGTTGCTCGTCATGCCGCCGACG
CTCCCGACGCCCGCCGCGGCCGCGCTAGACATACCCGACGTCGGCGGCACTCCCGCCGCC
GCTCGGGTTCCGCTGGTGCTGGTGATGATGGTGGCCGACGTGGCAAGCGGTCTGTTTAAC
CAGCGCGCAGCCCCGACACAGGGCGGCGCCGTCCTCGCTTTCCAAACAGCTGTCGCGGTA
CTCGCCCGTCTGACAGCGCGAGCACAGCAGTCCGTGTCCGTGCCACGTGAGACGCAGCAG
ACGCGGGACGGTGACGGCGCGCACCACCACGGTGGAGTCGCAGGTGCGCGAGGCGCAGGG
CAGGATCACGTCGAAGGTCAGACGGTGGTCGTAGACGGCGCAGGCCGCGTTGAGGCCCAG
CACCGCCTTCCAGCCCACGCGGATACAGCGCAGGCCACAGAGGGTCTCCGACACGAGTTC
GTAGACGCGCTGCTTGACCACCCGCTGACTGCCGCAGAGCGAGCAGTGCACCAGCTCGGC
GTTGGTGTTGAAAATGACGCTCTTCTCCTGTCGGTCCCGATAATAGAACATCGAGTTGAG
CGGGAAGTTCTGCTGACAGTGCAGCTTCTCCTTGCCCAGATTGAGGCAATGGCCGCACTG
ACGGCATACCACGGCGACGAGGGAGCGGCCGTCGAGATGACGCTCGCACTTGAGGCGACA
CAGGCACCAGAGCGGCAGGTCGATGACGCTGCCGATGAGGCCGCCGCGCAGCGCCACGCC
CAGGCCATAGAGAACGATCTTGGTGGGCTCTACCTGTCGCGCCTGCTTCGCGACGCCGGA
CGCCTGACCACCCGCGCCCGCCCCCGCGGAGAAGCCGACGCGCGTCTCGTCGTGCAGTCC
CAGCGAGCGCAGCGGTACCAGGTAACGCGGACACGTGTCACAAAACGTCTGCACCGCCTG
TCGGGCCAGCACGTACAGCGGGTTGCCGCAGGGCACCTGGCCGGCGTGCCGCCGAAGGGC
CGCTATCAGGGCCTCGAGCTGCGGCGAGCGCGGCTGCCTATCACGAGTCCACTCGTTGCG
GTGGTACACCGGCAGGTCGGGTCGGCCCTCGAAGCGCTTGGCGCGCAGCAGGGCTAGGCA
GGGCGAGCTGGTGGGGTGCAGCACGGGCAGGCGCAGGTCGGCGCCGAAGAGAAAGCGGTG
CAGGTCGCCCAGCAGCGAGGCGGTGACGCCGTCCAGCAGGGCGTTGAGCTTGTCGGCGGG
GTAGAGCCGCAGGCGGCGGTAGAGGTAGCGGGCGTCGTAGCGTTCGAAGCGCAGGAAGGC
CACCGTCGCCGAAACCGCGTGGAAGCAGTTCATGGAGTATACGTAGGCTAGGAAGACAAA
GTAAGGCTTGGTCATCACCAGCCGCTTAAACACCGACGTGACCGCCTCGCGCTCGGCCGG
CCGACACAGCAGCCACTCGCGCAGAAAGCGCTGGTAGAGCCGGTCGCCGAGCTCGCGGTT
GAGAAAGCGCTTGTCGGTCACGAAGAGATGAAGGACACACGCACGCTGCGGCTGGTGCTG
CAGCTGCTGCTGGAAAACCGACGGCGTCTGCGCCGCAAGCTGCGTCGGCGCCTGCGCCGG
ATGTACCGGCACTTCGTCCAGCTGCAGCGCGCCGCGGCCGATCACCAGCTGCACGTGGAA
ATGGTCATCGTGGACGCACAGCGGCCCGAAGAGGCGCAGCAAGGCCTCATGGAAAGCGTC
CCCCGCCGCCGCCTCCCAGGAGGAGAGCAACGACGACATATCGCCACACCAGGGCCAGCA
GCGCCGTCAGAGCCGTCAGCGCCAGCAGGGTCCACAGCAGCGAGCGGAGCGGCTCCGGAC
GGAGCCACGCCGACGGAGATGAGAACCAGGAACTACGTACGGACTGACGCTGGCTGGAGA
CCGGCGGAGGATAGTCCCTCGAGCGCCCAAAGCGCGGCGCCATGGGCCGACGTTGCTGAT
CGTAGTCGCGTCGACGACGCACGTCGCTCTTGGGGGACGTCGGGGGACTCGTCGCCGCCT
CCTCCTCTGCTGTTGCCTCCTCTGCCTCTTCGGCGTCCTCCAGGTCCACCTCCTCGAATT
CGCATCCGCCTCGTCCCCTACAACCGCGGCACTGACAGCACAGACGCCACGATCCCGCCA
ACATCGGCGGAGGCGGGGGCCGCGGCACGGGCCCCTGGGGCACCAGCACCTGGGGCGGCG
GCGTCCGATACAGCCGCTTCTTGGCCAACGACGACGCGCCTGGCGACGAACCCGCCGCCG
CCGACGCCGTCGTCCGCGTGAGCGAGGCGGCGGCCCCGAACCTGACAGAGGACGAGGCGG
GGATCGCGGGGGAAGACATGCGCCCGCTGAACAGAGAAGCGCAACCCGAAACCACGCCGG
CCGCGACGCTGCGACCGACGCCGGCCGACGTCACCGAGCCCGCCGCCGAAGACGACGCCG
CCTTTTTGGCGTACAGTTCGCGCAGCAGGTTCTCGTACTCGTTCTCGTTCTCCGGCCCGA
AGGCGATCAGCTCGATGTTGAAGACCGAGGCCGAGTTGGAGCGGCGCACCACGCACTTGG
TGAGCACGCCGTAGGCCGAGGGCTTGATCTCCTCGATGTCCTTGAGCGTGACGATGAGCG
ACTCGTTCACCTTGAGCACGTTAAACTCTCCGACGTGGCGCGCCGAGACCAGCTTGACCG
GCGCGCGCACAAAACAACAGAGGGAGACGGCGCAGCCGGTGTTCTTAAAGATGAAGCAGG
GCACGTGATCCGTGCGGCTCTCCCAGTAGCTCAGCAGGTACTCCACGCAGTACACCGTGT
CGGTCTTTAACATGGCGTCGCACACCGAGTAGTTGGGGTTCTTGCAGATGAGCCCGGCGT
CCGTGACGCGCAGCTCGCTGGGGCCCAGCTTCAGGATGCGCCGCGTGGCCTGCACCAGGT
CCTGGTGCAGACCCTTGCTCATCTCCATCGCGTCCGACCCGCAACCGCGTCGGCGTTTTA
TTTACCCGACGCCAGCTCGTCTTTGCCCTCCAGGATTCCGTTGATATCCATCAGCTTGGT
GACGATCGCCGTTAATAGTTGGGTCTTCTCGCGCAGGATCTGCCCGTGACTGCACGAGGC
GCACTCGCCGTGCACGTACTTGAGGAAGGCGGCGTACTTCTGGCCCGCGTTCACGAAATT
TAACCGCGCGTCCAGCGAGGGCAGCAGCAGATCGTAAACGCGCGGTAACATCGGCTCGAA
CTGCACCAGCAGGTCATCTTCCGCCTCGCCCAGCCCGTACTCGGCGTCCTCGTCGATCAC
CAGCGGCGGAGGCACTGAGGAAGAGGGCGAGTCCTCGCCGTCGTCGTCGCGACTGTCGTC
TACCTCGAACCTCCCCTCTCCCCCTTTATAATCATCTACCTCACGACCCGGGTCTTCTCC
TCCGAGCTGCGGAGGCGGCGGCGACGGTGTCGTCGTCTCGCGACCTCTCAGCGTCGCCAT
CGCAACCGGCGGCTCCCGCTAGCGCACTGACTTCTCCCGTCTGATCCCCCAAGCTGTCGA
GCCATGAATTCCACGATGGGCCTGGGCGGCGCCCCTATTCCGCCCCGTCCACCCACGGCG
CTGTCGTCCTCGGCGATCCACGCCTCCTCGGTCTTCGCCGACCTCTGCAGCCCCCCGCGT
CTCGAGCACCCGCCGTCGGCGGCACAGCTCCAAGACCCGCACGCCTACCACCACCAGCAG
CAGCAGGCTCACCGCGACGGCCTGGGCGCGGCGACGGTAGGCACGGCGGTCGTCGTCACC
GCAGGCTCACGCTACACGGGCTGGAGCGCCGAACACACCCAGTGGGACTCGGAACTGACG
ACTGAGCTCCTGTGGCACGCGCATCCTCATCAAGTAGCCGACGAGCCCGCGGCGGTCGTG
CCCGGGGGGGTCCAGCTCCTGTCCAACGCCGACCTGGGCCTCAACTTCGACGACCACGCC
ATGTCGGTGACCCTCAGCTCCGCCGGCCACCGCAGCGCCACGCAATCCACCGTGGCCACG
GAGGTGCTGCACGGCGGGGGCAGCGGCGGCGGCGCCGCCTCGGCCTGCGACCTGGACGCG
GAGCTGGCCGGCATCGACGTGACCGACCCCGAGCGCCTGCGGCGCCTCTGCGCGCCGCTC
TCCATCGACACGCGCTGCAACCTCTGCGCCATCATCAGCATCTGCCTGCGGCAGGACGCC
GAGCAGACCTGGCTGCTCGACTACAGCCTGTTGTGCTTCAAGTGCAACTACGCGCCGCGC
ACGGCCCTCAGCACGCTCATCGTCATGTCCGAGTTCATCCACCTGCTGCGCCGCCACTTC
CCCGACCTGCACGCCGACGAGCTCTTTCGGCACCACGTCCTCACCGTCTTCGACTTTCAC
CTGCACTTCTTCATCCACCGCTGCTTCGAGAAGCAGGTCGGCGACGCCGTGGAGAACGAG
AACATCACGCTCAACCACCTGGCCGTGGTGCGGGCGCTGGTCATGAACGAGGACCTGGCG
CCCTACACCAAGATGCGGCGCGCCTGCCAGCCCAAGCAGAAGGCCTCCGCCGCGGCCGCC
TCCAAGACGCCCGAGGCGCCCAAGGCGCTGCTCAAGAGCTTCGTGGAGCGCAGCGACCCG
GGCCGCGACCGCTTCGTGCAGCTGCTCTTCTACATGTGGGCCGGCACCGGCGTCATGAGC
GCCACGCCGCTGCCCGAGCTGACCGAGATCAAGTTCAACCGCCTGGACGCGCTGACGGCC
GAGGGCAACGACGTCAACCACAGCGACGAGAGCCTCCCCCCGCCCGAGATCCGCAAGGCC
GTGGGCCCCGTCTACCTCTGCCCCGTGCCCGTGTTCCTCACCAAGAACCAGACCAGCACC
GTGTGCCTGCTGTGCGAGCTCATGTCCTGCTCGTACTACGACAACCTGGTACTGCGCGAG
CTCTACCGCCGCGTCACCTCCTACTGCCAGAACAACGTCAAGATGGTCGACCGCATCCAG
CTGGTGCTGGCCGACATGCTGCGCGACTGCGCGACGCCCATGGGCGCCGTGCAGGACGAC
GTGGCGCGCCACGGGGCCCAGGTGCCGCTGGCCGACTGCGCCGCGGCGCCCGGCGCGCGG
CCCGACGCCGTCTTCTGCCACGTCCTGCGACAGGTGGGCGTCACGGGCATCTACAAGCAC
TTCTTCTGCGATCCGCAGTGCGCCGGCAACATCCGCATCACCAACGAGGCCGTGCTCTTC
GGTCGCCTGCACCCTCAGCACCTGCACGAGATGAAACTGGGCATCTGTCACGACAATTAC
TATATAAGCCCGCTGCCACGCCGGGTCTGGCTCTACATCGCGCTCTTCAAAGCTTTTCAG
ATTGCAAAACGCAGCAACAAGAGCAAGACGCAGCTCACGGACTTTGTGCGCGACTTCGCG
CAGCTGCTGGAGCAGAGCGGCATCAAGCTGGTGGAGCCCTCGTACGTGGTGGACAAGTAT
GTCTGAGGGCGGCGACGGAGCGGCGGCGCGGCGTCCCGCGGCCGGCGCGCCTCGCCGCCG
CGCCAACAGCGGGGTGGTGCGCGGGACCCTGGAGCGCCGCTCGGCCCTGCGCTCGCTCTA
CCGCAAGCAGCAGCGACGGCGGCGCCGCGGCAGCGGCTCCCTGCTCTCCTGCTCGTCGTC
GGTCTCCCGACTGGCGTCGCCGTCGACGTGGCTGGAGTATGACGACGGCGGCAGCGGTAG
CGGCGAGACGCGGACGGACGGCGCCGAGCGCGACGGCGTCCCGCGCCTCACGCTGCACGA
CCTGCACGACATCTTCCGCGAGCACCCCGACCTGGAGGTCAAGTACCTCAACATGATGAA
GATGGCCATCACGGGCAAGGAGTCCATCTGCCTGCCCTTCAACTTCCACTCGCACCGCCA
GCACACCTGCCTGGACATCTCGCCCTACGGCAACGAGCAGGTCTCGCGCATCGCCTGCAC
CTCGTGCGAGGAGCACCAGATCCTGCCCACCGCCTCCGACGCCATGGTGGCCTTCATCAA
CCAGACCTCGAACATCATGAAAAATCGCAACTTTTATTACGGTTTCTGCAAAAGCACCGA
GCTGCTCAAGCTCTCCACCAACCAGCCGCCCATCTTCCAGATCTACTACATTCTGCACGC
CGCCAACCACGACATCGTGCCCTTCATGCACGCCGAGGAGGGCCGGCTGCACATGCACGT
CATCTTCGAGAACCCCGACGTGCACATCCCCTGCGACTGCGTCACCCAGATGCTGACGGC
GGCCCGCGACGACTACCACCTGACGCTCAACATCGTCAGGGGCCACGTCGTGGTCAGCGT
CCTGTGTCACACCGTCTCGGGCAGCAGCGTCAAGATCGACGTAACCATCCTGCAGCGCAA
GATCGACGAGATGGACATCCCCAACGACGTGAGCGAGTCCTTCGAGCGCTACAAGGAGCT
CATCCAGGAGCTGTGTCAGTTCAGCGGCGCCGGCGGCGGCTACGCCAGCGCCCTCCTGTC
CTCGTCCTCCTCTTCCGCTTCGCGTTCGGGCGGCGCCACGGCTCAGTCGCCGACGATGAC
GACGGCAACAGCGGCGCAGTCCCACCATCATCACCACCATCACGCCGGCACCGCGGTCCA
GCCCCCGTCCGCACCACAGCCGCCGCTGTTCCTCAACAGCATTCGTGCTCCTTGACGCTG
TAGGGCAGAAAGGCCGCCTCCAGGTGCAGACGCCGCGGCAGCACCATGCTGAGGAACCTG
TCCTTGCGGCCGATCTCGCCCTCGGGGAAGATGGGCGACAGCACGTTCGTCACGGCCTTG
AGCACCTGATCGAAGTACTTGTCGGCGTGGATGGGCACGTTGTGCTCGCGCACGTACGTC
GGATCCTCGGCCACCTCGTAGTTACACACCCCCGACGAGGAGCGGCCCTCGCCGGGCGCC
GTCAGCACGTAGAAGACTCGGTCGCCCACCGACGGCAGCTCCTCGGAGCGGGCCGCCAGA
CGCTTGATGACGGCGATGTGCGGCAGGTTGGACTGGCGGTACAGCGAGATGTCCTTGGAC
AGCACCGACGACAGCACCAGGTCCTCGACGCGCACACGGCGCAGGTACAGGTCGTCGCGG
GCCTGCGTGAGGCGCCACAGGATGGGCCAGAAGCCCGCCGGCACGCCCTGGGCGCGCACG
TCCTCGAGCGTGAGGCGCGAGAGGCGCACGGCCGCCTGCGAGACCTCGCGGTCGTCGAAG
AGCAACGACAGCACGTCGCGCGTCACGCCCTTGACGAACTCGCAGGCCGTCTTGCGCACC
AGGTCCACGCCCTTCATGCTCAGGCCCGCGGCGCCCTCCACCTTGCCGATGTAGCGCTTC
TTGCAGATCATCATCAGCGACACGAAGACCTTCTCGAACTCGAGCTTCACGGGCTCGTTG
AACAGACAGGCCGTGACGTAGTCGGCCAGAGCGGGACCGCGCGACACCAGGGCCTGCGCC
GTCAGCCCGCGGTAGTGGACGAACACGCTGTCCGTGTCCCCGTAGATGACCCGAGCCTCC
ACCGTCCAGCCGCCGCTACCACCGCCGCCCCGCCGTTCCGCCTCCTCTCCTACTCTCGGC
CTCTTATACGGTATGTGGCGATGAAGCCGACGACGGGTCCGTGTAGCGGTGGCACCGGCG
GCGGCAGTAAAGACTAAGGAATGAGTCCTGCCACCGACCCCGTTCTCCCCTCCTCCACCA
CCACCTTCCTCCTCCACTATCATCTCCAGATCCCCGTGTACCACATCTCCCTCCTCTTCC
TCCTCTTCCCGCGCGTCCTCGTCCTCGGAGGCGACCGCGTAGTCCTCTTGATTAAAAAAA
TTGCGTAAGAAACACGGCTCCGAGAAATTGTCCTCGATGAAGCGCGCGGTGCGTTCCAGC
ATGTCGCGGCCGATGCGCGTGATGCTGGCGGCGATGGGCAGGCACGGCATCATGCCGTTG
ACCACGCCGGTGAAGCCGTAGAAGGCGTTGCAGGTCACCTTGAGGGCCATCTGCTCCTTG
TCGAGCAGCATGCGGCGCATGGGGTCGCGGCACTCGCGCATGCACTCGCGCACGGCCTTG
CGCTGCGAGACCCACTTGTTGAGCAGCTCCGACAGCACCGAGACGCGCACCGAGGCCCGC
ACGAAGCGGTGGGTGATGCCGTTCTCCAGCGTGACGCTGTAGACGTCGGCGGGGTCCACG
GGGTACTCGCCGCCGGGCACCAGCAGGGTGGAGTAGCACAGGTTGTGGGCCATGATGATG
GAGGGGTAGAGGCTGGCGAAGTCGAAGACCGCCACGGGGTCGTTGTAGTAGCCCACCACG
GGCTCGAAGACGGTGGCACCCTGGTAGGCAGCGGCAGCCGACGACGGGGCCACGGCCGAG
AGGATGCCGCCGTTGGTGCCCGTGACACTGCCGCCGCCGCTGCTACCGCTACAACCGCCG
CTAGTGCCGCTCGCGCCGCTGACCGTGGACACGCCGTCGCAACTGGACGTGGTTTCTTCC
GACGAGACCGGCGTCAAGGCGTTGAAGACCGCCGTGGCCGAACCCACGTCACCGGGCGCG
CCCGTGACGGCGCCGGCCGAGAGGATCGACGTGTTGGAACTGCCGTCGGGAGACAGCAGG
CCGGGGGGCACGCTGGCGAAGACAGCCGTGGCGGCGTTGTTGGCGACGGCGGCCTCGGTG
GGCGGCGTCTGGTAGTGGTTGGGCAGGATGTAGTCGCGGCAGGCGCACTCGTCAAGCAGC
GAGGTGTAGATGCGGATCTGCTGCCCGTCGAAGATGACGCGACGCATGGGGATCTTGGCC
AGACGGGCGATGGCGCCGGCCTCGTAGTGGAAGTTGATGGTGTTGAAGAGATCGCGCACC
AACAGGGCGTCCTGCAGGCAGTAGCGGCCCACCTGCGCGCGCCCCTGCGCGTTGGCCACG
AACTTCACGGGGATCTCCTTGTAGGACAGGTCGTCCTTGCGCTGACCCAGATACAGCTCG
GCCATGGTGTTGAGCTTGTAGTTGGGCGAGTTGGTCTTGGCCATGCACACGGGGTACATG
TCGACCACCACGCAGCCCGAGATGTACACCTTGGTGGGCGCGTTAGCGGCGGCGGCCGCG
AACGAGGCACGATCCTGGTGGCGCCGATAGAGCGTGGGACTGTGGAGGAAGAAACGGCCG
CCCTGAGCGACGGGCACCTTGCAGAAGCGCTGCACGTCCAGCTTGTAGAGGTACTCGAGG
CGCGTGAGGATGTACTTCAAGTCGAAGGAGTTGATGTTGTAGCCGGTCATGAAAGACGGC
GCGTACCGCTGAAAAAAGAGCATGAAGCCCAGCAGCAGCTCGTACTCCGAGGGGAACTCG
TAGACGTCGGCCTCGCCCACGGGATCACAGGTACCGATGGTGAAGAGGTGCAGACCCGAG
CGACCGAAGACGGGGGGCTGCGCGCCCACGCCCGCAGTCGCCGCCTGCGGGTAGTAGGGA
ATCCCCCCGCTCTCCCCGTTCCCGTGATGAGACTGTGTCGGCGCCGGTGTCGCACCCCCG
TTGACGCCCACCCCGCCAGCGCCGTCGGCGCTACCACCCCCCGTCTCGTAGCAGACACAC
GAGATCTGAATGACGATGTCGTCGGGCTTCTCGGCGCAGGGGAAGCCGCCGTCTGCGCTC
ATGCACTCGATATCGAAGGAGAGGCAGCGGTAGAGCGGCCAGGAGTTGTCGTCGGGCACG
GCCACGAGGTCCGAGACGTCGCAGTCGACCTCGATGTCGCAGGTCGACGAGCGGCCCTGG
TGGCGCCAGTCGTAACGGTTGACGGAGCACCAGCCGAAGGTGGTGATCCGCCGGTCGATG
ACCAGGCGCGTCAGGGGGTCCACGCGGGCCTCGTAGACGGGGAAGCCGCGCTCCAGCAGG
TACTCGCCGATCTTTCTGGCCATGCTCCAGTTACTGATCGACACACACTGCAGGTCGGGC
ACGGGCCGCGTACCGTAGCCGTAGATGGAGGTCTTGGTGGCCGGCGTGACAGACATGGCG
TAGGGGGTCCGGGGCTCGGGCACCAGCTCCCCCACGCTGGCGATGACCTCGCGCAACCGC
TCGGTGTCGCCGTACTCGCAGTAAAAGTAGGTACGCTGCCCGAAGACGTTGACGCAGATG
CTGTAGCCGTGCTCGGTGGCGCCGAAGAAACGCAGCACGTTGCCCGAGGGCACCAGATGC
CCGCGGTAGCGCGGCGACACGTTCTCCGGCGAGTCGAAGAAGAGCACCCCGTCCACCTGA
TCGTAGGTGTGAAAGCGAATGGGCCCCACCACGCGACCCACCAGGGTCTCGCGCAAAGGA
CACGGCCAGATCAGGTCGGGAGTCAACAAGTGTTTAATCTCGCGGTAAAACATGATGGGA
ACACGGCCAGTCTTGTGCTTAATCAGTCCCGTCTGACCGTCGAACATCACGCCCCGCGGC
ACGATCTGCATGAACTGCTTCTGCACGCCGGAGCGCTTGCTGGTGGGCAGCGGAAAGCAA
GCTCCCTCGCTGCTGCTACTGTTGCCGCCGTCGCTGCTCTGATCCTGGCCGCTACTGCCG
CTGCCGCCGCCATCGAACTTGCCGGGGCGACCGCGGCGCCTCGGCGTCGTCTGCTGCTGC
AGCGGCGACTGTTGCGAACGACGTCCGCGACCGCCCGCGGCCGCGTTGATCCTGCAATTC
CCGACTAAACCACCGCCGCCGACACTCGTACCGACATCAGCGCCGGGCCGGTGAGGACCG
GCGTTCAAGTAAGGATTGAAAAACATGCCGCGGCGAGCGGAACCTGACAGAGGTCGGGAC
TCTACAGGAAAAGTCAACACACACTACCAGTCCGTTATCTGGCGTATAATTATGTTTTTT
TGGGGGGGTTTACGAGTCTCTGTCTCTCTACCTTGTATCACACGTCCTCCTCGGAACCTA
GGTGTTGGTAACCGTTTTTCCGATGCCGGATCCTGTCGAGCAAATTGGGCTTGGGCGGCT
TCTGCTGCGGCTGCTGTTTCTTGTTGCTGCTGTTGTCCTCGGAGGAAGCACCGTTGTTGT
CTCTGCTCATCGGGGGTGCCGACGGCGCGACCACGATGTTGGGAGCGCCCTTGTGTTTTT
GCGGCCGGTGCTGCGCGTCCAGCCGCTGGAGGGCCAGGAGCATCTGAAACGCTTGTTCTG
TGGTGTAGGGCTGCACGCTTGTGGTCGCAGACTTATGGCCAGAATTATAAACACTGTCTT
CGTAGGAAGGCGGAGCTTGGTTCGAAGACGACGGCGCGTCCGACGTGCTGGTGACGGTGG
TGCTGGAGCTGCGCGACTGGATCATGTAGGGGAAGAGCTGCTCCAGCGGCTGCATGTACA
TGCGACGTTGGCGCGTGTAGATCAAATAAATGATAACCAGTACGGCCAAGGCGACGAGGA
TGATGGTGAAGGCGCCGAAGGGGTTCTTGAGGAAGGCGGCGACGCCCTCGACGACGGAGG
CCACCGCGCCGCCCACGGCTCCGATGGCCGTGCCCACCGCCTTGCCGGCGGAGCCCAGGC
CGCTCATGAGGTCGTCGAGTCCCTTGAGGTAGGGCGGCAGCGGGTTGACCACCTTGTCCT
CCACGTACTTGACACGCTGCTTGTAGGAGTTGAACTCGCGCATGATGTCCTCGAGATCGA
AGACGTTGCTGGAACGCAACTCCTGCTGCGAGTAGAGCTCCAGCGCCCTGAAGTCCGTGT
TCTCCAGCGGATTGATGTCCAGCGCGATCATGCTGTCGACCGTGGCGATAGTGCTGAGGT
CGATCATGCGCTTGAACATGTAGTCCACGTACTCGTAGGACGAGTTGCCGGCGATGAAGA
TCTTGAGGCTGGGTAGCTGGCACTCCTCGGTGCGGTGGTTGCCCAACAGGATCTCGTTGT
CCTCACCGAGCTGCCCGTACTGCACGTGAGAGCTGTTGACGAAGGTGAACATGACGACGG
GGCGCGAGTAGCAGCGGCCCTTCTCCTTGGTGTGCATGTCCCGCAGCACCTTGACGCTGG
TCTGGTTGATGTTGACGCACTGCGCCAACCCCAGCACGTCGCCCATGAAGCGCGCGGCGA
TGGGCTTGTCGTAGATGGCCGAGAGGATGGCCGAAGGGTTGATCTTGCTGAGCTCCTTGA
AGACCTCTAGGGTGCGCCGTTGGTCCACGCACCAGGCCTCGGCGATCTGGGCCAAAGCTT
TGTTGATGTAGTTGCGCAGCGTGTCGTAGGTGAACTGCAACTGAGCGTACATGACGTTAT
GGATGACGTCCGTGCTGTTGTAAGAGAGCTGACTGGTGCTGGTGTCTCTTTTGTGCCTGG
TGCCGTTTCTCATCCTCTCCAAGGTCTCGTTCTGGATCTTGGCAAAATCTTCCAGATCAG
CCAGGGACTTTTGCTTGATCCCCTGCCAGAAGACCACCAGTCCGCCGGTGGTCTCGAAGA
CCTCGACCTTACCGTGCTTGACGTAGGTCTCGTTGTAGGAAGAATTGAACATAGTCTCTA
GCTGAGTCAGGGCCTTATCCTTGATACAGGCCAAACCTGGGTCCGAGATGTTAACAGGGG
TCTTCTTGGAGAGGAAGGTGGCCGTCATCTTGGACGAGGTGAAGTGAAGGGAGTCGTGGG
TCTCGGCGCGGATGGTGCGGTCTGAACTCTCCCAGTAGGCGTACTGACAGGTGGTATTCT
GCTCATCTTCCACGTCCCAGGAGAGCACGGAGTCGCCCCGCTCCAAAAAGGCCACCAGCT
TGTGGGTCTTCTTGTGGGAATTCCACTGCCCATAGTCCTCGACCATGCTGTAGTTGGCGA
TCAGGTAGAACTTATCAGCGTTCTCCCCGAAGTACTTCCCGTTGGTCTTGTTGTAGAAGG
GAGAGATGTCGACCACGTCACCGGTGGAGGTGGCGAAGAAGTGATAGGGGTACTTGGAGC
GGGCGGTGGTCACCGTCACCATGCAGTTAAGGCTGCAGGTCTCGCGGTAGAGCCAGGTGC
TGCCGCGGGTGTGGTACTGCTCCTTGACGGTGACGTAGCGGGTGCTATGGGTGTTGGAGT
AGTCGTCGGGGATGAGCTTCATGGTCTTGTTCTCGTAGCTGTCCTCGTGATAGGCCACAA
AGACGGTGTCCCCCATGACCTTGCTGTAGGAATTGTAGCACTGTCCGTTGTTATTGATGA
AATGCACCTCCCACATGGGGGGTGGCACGTACTCCGTGTTGGAGCCCAGCAGGTAGGTAC
TGTAGATGTAGGCGTAGCTGCGGCGGAAGGTGAGCACCTTTTGAAAGACACGTACCTTGA
AAGTGTGCGCCTGGATGTTGCGCTTGTAGACCACCATCATACCTTCGTCCAGGTCCTCCT
TGGTGGGCTTGACCGAGGTGCAGTGGATGTTCCGGTCGAAGCGGATGAGGTCCGTCCCCT
GGGCCATGGAGCAGACACGATAGGGATACTTGCTGATGTTGACCCCGATGACATCGTCCG
GCCGCAGGGTGGTGTTGAAGATGTATTCCGTACCGTTGGTAGTGCTCTCCTGCTGAGTCG
TCCGGGTGGTCGTACGACCGGAGGAAGAAGACCCACCTGGCACAGAGGGGGTGGGTGGTT
GTCCAGACGTGCTAGATGACGAAGGAGCTCCATACACGCCGCCGGAGGAGGGCGTCCGCA
GCAAGCTAACGCAGACTACCAGGCACCAGATCTTGGCCCACATGGTCGATGCGGGCCAAG
TCCAGCAACGAGGCTGCGTTGCGGGTCCGCTTGCGGGACGAGATCACGCGCGACCGGCGG
GCCGTGGAGCACAGGGACGAGGTGGACGACGAAGAAGCCGACGAGAGGAGGGCACCGGGC
GGCACAGGTGGAGGTGCCCAAGCCTGTTGTTGCGGGTTCGGCTCTCGGAAGACGGCACCC
GCTGTTGGCGCGTCGCCACTCTCATCCGGTCTGGACAAGTGCCGGTAGAGGAGGAGGTAA
AGGTCCTTGGACTTATAAAGACTTCCCTCGTGACGAAGCAATAATGGCCACTCTTTGTTA
TACGTGAGGATGAGATCGCGGTCCGGGTTCAACTCGTCGCGCAGGCACGCGATCGACAGC
TGTTTTCCGAAAGTTTCGTTATATAGTGCGACCGACAACACGAGCTCGCGAACGTGCATC
CACATCTCCTTCTGCAGAACGTTCAGGTCCTGGCACTCGCTGAAGTTGAAGAAGCTCATG
TACTTGACCACCATCCACTCGCTGGGGTACACGGTGCCCTCGGCGCACTTGACCAGATCG
TCCTTGGCGTGGGGGAGCACGCCTGCGTTATCGCAGGCGTAGGCCATGTCCACATTGTGC
GACAGGGGGTAGCGGTCGGTGCAGTGGGTGAACAGGGGTCCGTTGCAGAGTTCGTAGATC
TGCTGGCCCAACAGAGGGAGGGACTCGACAGGAAGGCTCTTGTGGATGAGGTTGTTGACC
ACGTACAGGTGCTCGTCGTAGGTGAGACTCTGGCCCACGTCCAGCATTTCGCGGTCCTGC
CCGTAGCGGCTGCGGTAGATGAAGCCGTTCATCATCTTGGAGAGGAAATCGAGGCACACG
GGGCCCACCAGGTTGACGTCGATGAGCTTGGTAGTCAGCCGCTCCTGGGCCTTGATGCAG
CGGATGACTTTGCCGTAGCCCACCTCCGAGACCTTCTGCAGATAGGCGCGCTTGCGCACG
TTGACCTCGCGCGTGACGTTGTGGACGCGCGAGCGGGCGTCCAAGGGGTCCAGGGCCTCG
TGCTCCTCCTCACCGCGGGGGGCCTGGGACAGGGTGGCGGCGCCCCCCGCCGCGCTCCTC
CGACCGCGCCCCCGAAACCTGCTACTCCCGTTGTGGCCGTAGGTACCCGTCCCCTCCATC
GACTCCTCCTCCTCCGTCCTCGACCCAGTCTTCGGGTGCATCTGCGGGTGGCGCGAAGTC
CCCCGCTCCGGCCCGTCGCCCCCCGTGCCATCGGGCAGCGGCCGCCGGATTTCCTCGAGG
ATGCGCTTGATTTTGGTGTACATCTCGTTGCTTTCGTGGAGCTTGTTGAACACGGGATTG
TCCTCGAAGGCCTGAATGCTGAGGGACGTAATGAGATCGATGATCCTGCTGGGGGCGGCA
AAGACCGAGCCCACGAACATGCGCTCCTCCCCGGCCAGCACCTTTTCCCCGAGCGCGAAG
ATGTCCTCCACGTCCTCCCCGTACAGGTGGCGACTGATGGTGTTCATGAGCACCCGACAC
AGGTGGTGGTAGACATTTAGCTGCTGGATGGTGACCCCCACCCGCTTGACTATAACCTCC
GAAGTACGGGACCAGTAGGTAAAATCCGACAAGGAATATATTCGTTCCGGTATATCCGTA
AACAGGTTGTACTCCCTCAGCGCCTCCTCCGCCTCCTGGATGTAGCTGTGGTAGGCCGAT
GAAGAAGAAAAGAGGCTTTTGAGGGCCGAAAGGACCCCAGCCAAACGGGGGATGCGCTCC
GTCAACTCCAAAAGGTCCTGCTCCACCGTTTGGATGTTCACATCCGACTGGCTGGAGGGG
CGATGCACCGCTATATGGTTGCACAGCAAGCCCTGCAGCCGCTTGTTCAGCGAGCGGCCC
TGGTTCGGGATGATGGTCAGCTCCTCGTAGCACTGCGCGCACGTCGTCCCTTCGACGTAG
GCTTCCTGACGCGCCACCGGCGAGATGCCGCACAGGCGTCGCAGCAGCGCCAGCAGCTGC
GTGCACACCTCCAGGCCGGCCTCCGGTGCCAGGATCCCGTACACGTAGTTCATCTTGCAC
AGAAAGCGCTCGATGTCGTTGAGCGTGGCCAGGCTGACGCTGAACCTGACGCTGTCGGTG
AAGCGCAACTCCACCGTGTGATGGCGGTCGCAGTGATCCAAACGCAGCACCGTACGGTAG
AAGGCCGCCCGGTCCGGGTGGCGCGAGTAGGCCGTCAGCGCCCGGTCCAGCAGGGCCGTA
TCCTCGTGCAGCGCCTTCAGCAGCATCTCCAGGTAGAGCGTCAGCAGCGAGCTCTGCGTA
CGGTTCTGCGCCACCACCTCCGGATAGATCTTCCTGTACAGATACACGATAGCCGCTGCG
TTTCTCTTGAACGGCGTGCATTCCGCCAGCAAAACGTTGGGATCGCAGTATTTTAGACAT
TCCAGCTCCATGGCGTATTCGTTGCATTTCGAACACACTACACAGAGTTTCTGCAACAAA
TTCATCGCCCGTCCCTTGCTCGGTCGCGTACGACACTGCGTCACCCGGCGCCGCGCCGGA
CAGAGACATGGGGCCGGCGCGCAAATAACTGGCTACCCGCTCCGCGCGCCGGCTGACGTG
GACGTTAATATAGAACCACGTCGCCGTCGCTCCAGCCTTGGCCCGCGGCCCGCCGCAGGC
CGGCGTCTCTCTCACCCCCTCCTTCTCCTCCGCCTCACAAGCGGCTGCGCTTGGCCGGCA
GCAGGCCTCCGGTGCCCAGCCCCCCGCCGGCCTCGTCGTCCGCGCCGGCGAGAAAGGTGG
TCGTCGTGGTGCCGGTGCCCGCGCCCCCGCCGGGACCCGCGGTCGTCTCACCCAGGACGC
CGAAGCCCATGGCGTTGCCCAGCGACGGGCCTGAGGCGCCGCCGCCGCCGCCCCCCACCA
CCACCACGGACTCCACCGAGGGCGCGAAGAGGGCCGAGAGGTCGTGCACCTCCCCCCCGG
CAGCCGCGGCCGCCAGCTGTTCCGAGCCGGCGTCCAGCACGCGCCGCAGGTTCTCCAGGG
AGAAGTCCTCCACGCCCTGCTCCTGCAGCGCCGCGAACTTGGCCATGAGCGAGGTGGCCA
GCGCCTCGCAGCCGTCCACGAAGAACAAGACGTCGTCACGCTCGGGAAAGTCCTCGCGGG
TGCTCATGATCTCGTAGAGGGCCATGACCTCTGGATCGCAGTCGGGATTCTCCGAGTCCA
AGGCCGACATGACCCGACTCTTGGTCAGGTCGGCGTCGAAGAGCACGTTCTCGCGCCGCG
AGCGCTTAATCAGCACCTCCGAGAGCTTAGTGGCCAGCAGACAGCGCTGACGCATGAAGC
GGTAGTCGTGACCGCCCAACGAGCTGACGTTGAGGTTCCGCTCCACGCCGTTGCCCGAGA
AGTAGCCGATCTGACCGAACTGGTAGATCTCCTTGCTGTTGTTGACGCCGGCGTACTTCT
CGATGCTGAAGGGCACGGTGACCAGGGAGCGCTGCTCGAAGACGGTGCGCACCAGCGACT
CGCGGGCCACGGTGGAGGCGAAGGGCGGCGGCACGCCGGCGGCCTTGAGCTCCTTGACGT
GCAGGGCGAAGTCGGCCGGCGAGGCGAAGTTGGGGGTGGCGCCCAACACGTAGGGAAACT
GGGCGTGATTCTGGCACGTCAGCCGGGTGGTGAGGCCGTGCAGCGAGCCGATGTAGTCCT
TGAAGCCGTAGTAGCAGAGGAACTTGTTGTGGAAGCGGTTCTCCACGTAACTGAGCACGC
AATCGGGCGGCACGTCGATGAGGTCGTGATCGTTGTAGTCGCTGGTGACGTGCACCAGGA
ACTTGACGAAAGCGTTGAAGTCGGCCATGTCGCCGATGGGCACGTTCTTGGGCAGAGCGT
TGGAGCAGACCTTCTGCCAGAACTGGAGGCAGGGCACGCCGCAGCCGGGGAAGAAGCGCT
CGTGGTGGCGGTAGAGCAGGAAGCCCAGACAACCCTTGGCCGGATTCCTCTTGACGACGT
GATCGCGCCGAAAGAAGACGCTGGCGCTGCCGCCCTTGCCCGGCCGCGAGATGGGCCGGT
TCTTGACGCGGAACATGAGGAGGCTGGGCACCGAGAGGCGCGAGAGCTTGATCTCCATGG
GCACCACCGCGTACGTACCGCGACCGTAGAGCCTGAAGTCCAGCAGGCGGTCGTGGTCCG
AGTTCTTGGACGACTTGATGTTCTTGGTAAACAGGAAACCTTTCCTGGACGAAGTGGTGG
AGAACGCCCCGTGGATGGATTGAAAGTGTTGACTCACCCACTTGGAAACCAGGCTGGCGG
TGAGGGGGTTGTCTACGATGTAGGAGGCGGCGGTGATGAGGGCCACGTGCTGGATGACCA
GGAACACCACCCTGAAGTACTCGTAGGAGAGCAGCGGGTGGAAGGCGGCGGCGTAGGGGT
TGAGGTCCAGGTTGAAGGCCTGCGTGGCGCCCACCACCTCGTCGCGACTGCTCTTCATGC
GCACCTCGGAGACGAAGCTCATGGCCTCGTCGTCCACGAACTTGTTGAGGGCCGAGAAGA
CGTTGACGAAGTCGCTCCGCCCGCTGACGTTGACCGTGTCCTCGCCGGTCAGCGGGTCGA
TGAGTCGCATCTTGCGGCAGTAGTCCAGGATGCGATGCAGGCGATGGGTGCGGTCCACGC
TGGCGCTGACCAGACGGCCCGAGCCGGAGCCCGAGGAGGAGGCCGAGGTGGAGGACGAGG
CGGCGGAGGTGACGCCGACGCTCACGCCCAGGGGATCGTCGCCTTTCCCATCCAGCCCCC
CACCGACGTCCTTGGACTCAGCGCTGTAGCGGCGGCCGAAGGTGCCCAGCACATCCACGT
CGCTGAGAAAGCGCGACTGCATGACCACCACGCAGGGCTCGCGCTTGGGCAGCTTGTGGA
TGACGGGCAGGCGGGTGCGCACGCGGACGAAGGCCGTGTTGTAGCAGGTGTGGCAGCAGG
TGCCGCCGCAGGCCTCGCACAGGCTGGAGGCGCAGCCCACGATGTGGTTGCTGAGCGTGG
AGGCGCCCGAGAGGCCCGTGTTGTAGATGCAGACCCGGTTGAGGTGCCAGACGAAGCCCG
AGACCAGCTGCGGACAGGTGGCGCAGGCCAGGGCCAGGTGCTGAGGCCCGTAGCGCTCAT
CCTTAGGTACCACGCCCTGAAACTTGATGACCTTTCGCCCATCGTTGTAGGTGTCCTCGC
AGGCGCTGGCCAGGCCGTTGGCGAAGTGGATGGACTTGAGCAACGACTCCTGGCTGGCCG
CCGCGCCGGGCATGCTCTTCATGGACGAGAGGTAAACCAGACGGTTGTAGTAGAGCACCG
AGTTGGAACTGAAGACCAGGGCGCTGACGTGCGTGGACAGGTGCAGCTTGAGCTCGTTGA
GCGCGCGGATGAGGTCGCGGTGGTCGGCGGCGCCCGTGACCACGGGCCACTCGGCGAAGT
TCATGGAGTCGGCGGCCTCGTAAGCCGAATCGAAGAAGACCGAAGCGAAGCTGAAGCCCA
GCTCGCAGGTGACGGCGTCGCTGAGCATCAGGTGGTCCTTCTCCAGGCTGCTGAGCTTCT
GGCTCATGTAGCCGAAGTAGCGCTTGTGCGGCGCCAGCTTGACCGAGTGCTGGCTGTCGT
GCACGAACTGGCGCAGGGCCGCCTCGATGAGGATGCGGGTCTCGCCGAAGCGCAGCGACT
GACCCCAGGAGGTGTACACGTAGTAGAAGAGCGTCTCGCTGACGTCGGGCACGTAGAGGC
CGCGCTCTTGCACGAAGGCGCTGCGCGTCTCCAGGGAGACGTCGTCCGCCTCGGCGTCGG
GCTGCAGCGAGTTGAAGAGGGTGGGCGGGTAGAGCGGCACGCGCAGCGACTCGCAGCCGT
GCAGGCGCACCGAAACGGCCTCCTCGGGGCAGGGCACCAGCTGGCCCGCGTAAAGAAACT
CCTTGAGCCCATTGCCCACAGCCACGTGCGCCGTGACCTCGTCCGGGTCACAGCCCAGCG
AGGCGCAGAGGGCCGCCAGGTCGGTGGGCCGGCGGCCCGGCTCGGGGACAAAGGTCTCGA
GCCCGTACTTGAGACGGGTCTCCTCGCAGAGCCGGCGCACGTCGCCGTGGTCCTCCGAGA
AGTCCACGATACCCCGCGTGTTGTGAAAGAACAGGACAAAGGGACAGAAGGACGTGACCT
TGGTGAGCACGCCGCCGTCGTAGCACAGCACGGGCGTGCGAACCGAGACGGCAAAATCGT
GGTCCACCGTGAGGCCCACGAGCAGAGGAGCGATGACCACGGGCGAGCAGCGATCACAGA
GCGAGAGCGCCGCCAGAACCTCTCGCGTCTCGTCGCCCAGCTTGGTCAGGTACAGAAATG
CCGCGGGCCCCACCGGCGCCACGGCGGTGAGTTCCTCGCCGCTCATGGTGCGGGTGAACG
GGCGACAATGACAGCGCGGATTCCTGGGGAATTTTATACCAAGCAAAAAATCAGCACGTC
ATGTTTGACGTACTGACGCACCGCGGACAAAAACCGCAAGCCCCGGGGAGACGAGCGGCG
AACCGGGCCGGCGGAGAAGAATTGCTAACCGGGGACACCGGCCGACCTCCAGCGCGGAGA
CCGCTAACGCGCGCCGCGTCCCGCGAAAATAGCGTGATGGTACAACCCGCGTCCGCGCCG
CCTCTGGCCGACGGCGGTAGTTCACCGTCCGCGATGTCGCACCCAAGCACGCACATGCCC
CAGACACCGACCCAGACCCACGACACGTCGTTGTTCGCACAAGCAGCACATACACACGCC
GTCCCTACCCGTCCCCGCAGAACGGCGTTTCTAAAACCGCGGATCGCGGTCCGCAGAGCG
GGAAGAGCAGGACGGTCCCAGAAACCCCACGGTTTACATACCTAAACCGCGCGTCGCGGT
CGGCGTAAGCGCCGTAGCGCACACCCGAAACGCCGTTTATCGCCTCGCCAAACCGCGAAA
CGGTCCGACGTCGTTTATTTCCGACGTCTAGGGCGAGGACGCGACAGTTTATGGGTGAAT
AAGCAGGAAAAGTTAAGCAGACCGGAGCAACCTAGTCCCCATATTCCCCCCGCCATCCCC
CAGCGGCCCGACCCGAGGGGTCGGCGGTCCAGAAACCCGCGCGCACAGGGACGGCGCTTT
CAACGCGACCACGCGGTTCCCCGAGACTTGCGCCGTGTCGGCCGACGGCGTTTCGTTCCG
AGGCCTGTTTGTTGGCATGTCGCCCATACGACGCCACCTGGCGGTGTGTGAAAACCCGCA
CCGAGCCGAGGTTCGATCCCCAGGCGCCATCTGGTGGCGGATGAAAAAGCCGCGTCTCTG
GCGGCCGTTCGGGGTTCAACCGGCGGGTGGCGCTGCGGGGACACGTTGTTTCGGTCCAGC
GCCCCCTGGCGGCTCGCGCCCGCCCGTCGTCGCGCGAGCGCACACGCGGGCGGGCGCGCA
CGCGCGCGGTAAAAAAGAAGCGGTGCCTAGGTACGCCCCCTAGTGGGCGGATCCCAGCCC
CGGATACTGATACGCCCCCTTCTTGAAACCACGCCCCGTATACCGTGATTGGATTCCACA
CCTAGGAACGCCCACTCTAGTAACGCCCCTTATACTGTATGCATTGTAAACAAAAACACC
TATTTGCATACTAGGTACGCCCCCGTAGGGGGGGTACCCCGGTAAGAAAACTACGTACCC
CTACTGGGGTACGCCCCCTGGCAGGGCTATACACCGTACCGGAACTATACGACCCTAACC
TAGGTACGTACCCTAGAATGACGTAATTCGTAGGGTATACGTAGTTACCTATGCAAATAT
GCTCCCCTAGGATATGCAAATCTTCCCTACTAGGCCTAGTTCCCTCTGTATAGCCCGAAA
ACTGTCAGGTCACGCCCCCTAGGTACGCCCACTAACAAATTTGCATACACCTGGGAGGAG
TGGGTACCGCCCCCTAGGTATGTACCGGAAGGAAAAAACACAGAATCGGAACCGGATACG
GTACCCCGGAGGGGCGGTACCTAGGTACACCCCCTAGTGGACACGCCCCGGATACGGTAT
ATACCCCCGCTCCGGTATATACACCCTGATCCCTAGGTACCCGCTCTGTTCCCGCATAGC
TGATCCCGTATAAATATAATAACGGAGAAAGCGTAACGGAGAGCCCTTACCCCCCTCCCC
AGCCCCCCCCCCCTTCCCCGGGGATGGGAGGCACCCCCAATAGAGCATGCGCGGCACAGT
GCCAACGCGAAGCGCGCATGCGCACGTTGAACTGCGCATGCGTCGGCGTCGGTGTTGTTG
CCGGGCAACGCACGTAACTTGTTACTGCGCATGCGATTTTTGTCGGCGTGGTTTATGGGA
TGGCGACGGTTACCTGGCAACCACGTTGAAAGTGATCTGCGCGTGCGCCGCACCGTGTCG
GCGTGGTTTATGGGATGGATCTCGGTTGTCCGGACAACGCAACAGGGGCCCGTCTGCGCC
TGCGCCGGTCGGGGATTCCCCGGCATCCCGTAATACTCCGCGATCAGTTACCGTGGCGAC
GTTTCAGGGCGCATGCGCCTCTGGAAGCGGTACCGCGGGCGCGTCGTGGGCACAGTACGG
GGATCCCATGGATCCGGATGGGGCCCTCGGGGTCCCGTCCGGGACACGCATCTGCGCATG
CGCGGTCTCGGTTACTATACGCGCGTATGCGTGTGCGCGCGGGGGCACGCGCAGGCGAGG
TGCTGGTCGGGAGGACGGTGGGGGAGGGGGCCGAACCCCGGGCCCGGACCCCCGACCCAA
ATCCCGGCCCACAGGGCGACCGTGCGCATGCGCCTGGGGGCTTTCTATGCGCGCATACGC
GCGCAGCTCGCGGGTGTATGCGTGGGTGGGGGATGGGCACCAACAACAGGCAATGGAGGT
GGGCGGAGCGTCGACCGGGGAGCCCGATGGAAAATTACCAGGTCCGCCCACAAGGGGCGG
TGTGTGGGTCACGAGGTGCCGATGGGCGGGATAGAATGTTCGCGAAACTCGGGAGGCTAT
AAAAGCCGGCGTGCCCGCGGCTCCCTGGCGCATTCCGCAGCGGGCTCCTGGGCGTGCTGC
GGTCTGCGTGCCGCTCCTTCCGACCCCTACCCTCCCCCATCCACCCTGCCTACCCTACCC
CGCGGGTCCCGCATCCCCCCACACCCGGGCGGCGGTTGGGCACCCCCACCCTGCACCCCC
CATCCGGGTTTTGCTCTCCCATCCCCCCTCCAGGGCGGCGGACCAGGACGGCGGCGGCGG
TGCGACCACGGACGGACGGACCCCCGGATCCAGGACGGCGGCGGCGATGCGGTGGACCCG
GCGGCGGACCCCGTGGCGGCGAGGGCGGAACCCGGCGGCCGATCCGGCGCGAACGGAGCG
GGAGCGGCGAGGCGCGGCGGCGGCGGCGGTGGGTCCGGGGGTCCCCGGGGTGCCTCCCGT
AGCGATGGCGGACCGGGGGTCGGGGGGTGCGCAGGGCGGTGCCCCGGGTCGGAACCCCCG
GGTGCGGTTCGGGCGGCGGGGCTTCCCGGCTCCTTCCACCGGCTCGCCCGGGGGTCGGGG
CGATGCCCTGGCCTCCCCTCCCCCGCCCCTGCTCGGGTCCCGGGGTCCCTCTACCCCCAT
CCCGTCGACCCTCCCTGGGTGCCGCTGCCGCTACCGGCCGGAGCCGGTCGTCAGGTAAAA
CCCTCCCCCACCCCCGTCCCGGATCCCATCCGCCCGCCTCGCTCCCGGAACCCTCCGTCC
TGCCCGTCCGCTCGCCCGCTGCCGTCGCTCCGCCGGCTCCTCCGGGTCTGGTAAACCCGG
GTGGAGCCCTCACCCCCCAGCCTCCCCGCACCCCGCTCGGCTTGCCCGCTCGGGGGTCTC
CCAGCCTCTCCGGGCGTGGTCCGCCACCTCACCCCCGCTTGCTAGTCCCGAGCCTCAGCC
AGCGTTCCCCTCCCCCAACCCGGAATCGCCCACCCTCGGTTGGCGGCTCCGGGTTGGGTG
TGGCATCCGGTCCTCGCCGGATCGCTGACGTCATGACACGGAACCGAGGGTCCCATCCCC
CCGGTCGAGCAGCCTCGGCGAGGTGCCGGGTCCCTGGGACACGATGAGGTCCCAGGATCC
ACCCGCGACCTCCGGACCGTCTGCCTGCCCGTATACGCACATCCCGGGCACCCCAGATAA
AATCCGAAAATGGGGGGTTTCGTTCCCCGGTCGCGTCCACGTTCGGTCTAAAGACGCCAT
TCCAATATGGCGCTTGTCTCGTAACCGCACCCCGGAAATTTCCGGGGTCATCTCCAACCC
CGTGCGCTCGATACGGCAGCGACGGCGCCATTTTTCCGATCGAACACCAAAATCCCAGCA
CCATCGGGCCCCCCAGCAACCCCGATCGTACCATCCGGAAAAAAGGCAGGCATGGCGTCT
AGCCGCCGTAGCCGCACCCTCAAAAAAGAACCCCGCTCCCGTCCCTGGCCGTTTTCCACC
TATTCCGGGAGCGGCATGGGTTGGAGCTGGGGTTGGCGGTTTGGGATTCGGTTTCTGGGG
AGACCACCTCCGGCCGTCGCTCGACGTCCCTCTACCGGGGCTCGACGGTCGGAGGTGCCA
GATCCGATCCCTCGCCGATCAATCCCTCAGAAAAGGTGGACCGGATCAAAAAATCACGAC
GCGACCGGGAACCGAAAGAGACGAGAGGCTCGTTAAAAGCTTTCACTCCCATTCGCCAAA
TTTGTCTTCCTGATCCTCTCCCCGTAACGTGTCGAGCTCCGTGGCACGGAAAGGTCGAAT
CGACACCCCTAGCGAGATTACCGGAACGTGGTCGTCCTCACCGCCACGCGATCCGCCATC
TCGCACCCCCGTGACGTGCGATCCAAAACGCCCCGTCCTGAGCTCCGGGGTCGGGCGCGA
GATGGCGGACGGGTCTCGAATCGACCTTGTCCGAAAAGCGAGCTATCTCCTCGAGGAGGG
TTAGGCGAGATTTTTGAAAAAGTGGCCTAGAGAGAACGCTGAGGACCCGGCTGGGGCGAA
AGGTCTAAAACGCCGCCGCTAGTGGGGGGTCCGGGTTGCCAAAATTCCCCTGTCCCGGAC
CCCGGTCGGCCTTTTGGCTTTTCCTTCCCCTGACCGGCGTCGGAGAAAAGTCGCGTGAGC
CGTCGGCCGATACGAAGCCCGGCTCTCCCACCACGTCGATTTTTTCGAGACTAAAAAGAT
GGCGGACTAAAAAACCACCGTGGTCCGGGCACGGCACTAGGTGACGAATCTCGTTCCTCC
CGCCCTCTGACGCGGATGGCTTCGTACTTGGCACTTTGCCAAGGGAGTGGCTCGCGTGAT
GTGACGTCCGCATCCGGGATGCAGACGGACGTGGCTCTCACATCCGCGAGTAACGACGTG
TTTACGAGCTAAGTCGGGAACCTCGCCCTTCCGGAGTGACGCACATAGCTCGCCGGGGCC
CGCCTTCTGTCCAGGCCGGTTCCAAAGCGGCGTGTCTGAGTCACCCGGAGGCGACGCGCA
ACAACCCCTCCCCCCTCCTCATCCTAGTGTTAATTTTCCCAGCACGAAACGATGCACCTT
TTTGAACTGCTTTATTAGATGCTATAACAAACTCCTTTGGAGATACAAGTCAAATCACTC
AACGCCATTATATCACAGTGTATGAATTATCTTTTTTACATGACACATGCTGCCTATGAT
GAATATTTTGTCTGTTTACTATGTTAACGAAAAGACAAGTAGGATGAATTGTTATATAAT
ATACAAAGTTATACTTACTGAGAACAAAAGATATCTCCGCTAATAGGAATTTTAGACAAT
CTCTCATAGTGTTAAACGACAAGAAAAGAAAAAGGGAGACGACGCGGATCCCTGTACCCG
GAACCGCCCCGTGTACGGCGCGGTGATGCCTCCGGATCGGGGAGAAAAGACACGGGAACG
AGGTTGGAGGAGACGGACGTTCCCTTTGCCGTCGTCGCGTTTTAGGGACGGCGGGAAAAG
CCGGAGGGAACGGCAGAGAGTCTCCGCCTCGATTTTTTGGTTTCCCGTGAGACGATGATG
CCAGCTCGATCCGGGACCGCCGTAGCGGGGTGTTTTTTAATTTATTTTATATATACGCTA
TGTATCTACTGTTTTTCCGGGTCCTGCGCGTCGTTGCTGCAGTTAGCACACATAATTACA
TATTTTTGATAAGAAAGATACTTTTTTTGGACTAGACTCCTCACATCTCTATGTACTTCT
TTCGGTTTTCCATTTGAATACCGTCTCTTTTTATATTTTTTGAACAAAAACAAGATTGAA
GAAAACTCCATATGTGTGTATGTTTTTTTAATCATACGAAATAGAACTCTACACCGAACT
GTCGCTCTTTCTTATTCCCTTAGATGAAGAAAACTCCGATTATTTGCTATTTTTTTGAGT
GTTACTGAATAATACATTGCTACATACGGAATAGACATGTCCCTGTTGTACTACTGTGTG
TGTATTAGTTTATTTTTGTTTTGTATACCTAGTTCTATAGCTTGCTTACGTTTTGGAAAA
AGAATAAGAGGATAGGGTAAGGCGGCCGCGCCGACGGCAAGGAGTCGGCCGGCCGGGCCC
ACCAGATGCTACAAGATAAAAATGAGAATAATGATATTTGAGAAATATGTGTAACGATAT
TTCATCCGCAGAGCCGGGGAGGTCCGGCGAAGATGATTTTTTTTTCGGTTTTTCTTTTTA
AAAATATATGGCTCTTTTGATACATATCTACAACCACGAACTCCTTTTTTTTATTCTCTG
CATTTTAGCTACACAAGTAAAAACAAGTTTTTGATTTTCTTTTTTGTAATACCTTTACGA
TGGTAGACAAGAAAAAGACTCGTCTTCCCTGTTGTGATACATTCTCTTTAATAATGATAG
ACAATGATGATCTAGAATATATTCTCCTTTCTTTCCTCTCCCCCGTGATTTTTTTTTGTT
CTATGATGTCCTTCTCCTCCTGTGACAGCACAACTCTATGTACAAAAATAAGAATAGCTC
TATAGGAAATCCATCAACTACACTAAGAAGAAGCAGCCGGTCACGGCGGGTTCAGGCACG
AATTAGCTACACAACGCTATGATAATATATAAAAAAATCATTCTTGTTCTAGACTTGAGA
TATTCTCTCCGTGAGAGACAGATACTGAAACAAGGGACAATACTGTGTAAGAAAGAAAAA
AAATGCAACCAAGATAGATGATGTAAGAAACAGAAAAAAAGACATGCAGATCACAGTCGC
TGATGATACGTCGTCCGTCCTCTCCTCCTCTGTTCTGGCTGCGTGGAGAGACGGCGGGGA
ATGATCGTCTCCGATGCGGGTTGTGGTTTCCCGAGCCGGATCAGAGCCCTCACGGATGCG
GTTCGGGGACCCGCGGGGAGCGATCTCCGCTGTCGTCTCCCGCGGCGCTCACGAAAAAAC
TACAAACGGCGACGATGACGATAAAAGAATAGGATACGATATAGCCAGATAAGGAAAAAA
AGTGTTCACGCTGGAATAAAAAACACAAAAGAGAAATAGATGCACGGCCCGCCGTTGCCT
CCACGTTACGATAGAATCAATCATGATATCTCTTACTACCTTTAGAACTGTATCTAGATA
TAACCGAAAAGCAAGAACCATTACAAAACCATCAAATATCACTTAGCAACAACTCTTTAA
CCTGTCGTCTCTAAATCACCATTCCCTTTTTGTCTCCTTTTCCCCGCTATTATTTCTCCA
TGTGTAAGAATCTCTGTAGAAAACCTGATATAGAAAAAGGAAAAAGCTAGAATCGATGAG
AAATTGATCGACAGCCATCTCGTTGAAGAACGACACCACCACGGAATCCTTTGCACATTT
GCTCGCTAACATAGGGGGGGTCTCGAAAAGAGATGCGTATGTCTCCCTCATCACACGTAA
GGTGTTTCAGAAGAAGACGAATTTCTTCCGCTGCCTTTTTTTGTGTCCATCGACTCGTCC
GTTGTATATGTTCAATCACTTCGTTATACTCTTAAGAACACAAAAGACATGATCGCACAG
TGTAGAAACACGCACCGTGTATGTCAACCCCAAGCAAAAAGAGAAAAAGTTGTTAGGACC
TGGAGAGGTAAACGGGTGACGTTTCCTCTGTCCCACCTTCGAAAGAAGACAAAAGCAACA
ATGATCAAGAAACATGACAACAGAGAACGGTCGCCGTCGCCGCCGGCAGCAGCGGCGGCG
CTACGGGCACGATCGCGCGTAAAAGTAAATGAACATGAAAATGTAGAGATAGACGCCGTG
ACGGCGAAGTTGGGTGTCCCCACCACCACCACGAAATGGAAAAAAATAATTTCCAAGGAT
AGAATAAACGTTCTGTGTGTATATATATGTGAAATCTCCTAGGATAGGTAGGTACTGTAT
AAATGATCATTCAGGATGCTTAAGTTTCTTTTCTAGATGATTTTAGATAGACTTTTGATA
TAAAAAGAACTGGAGACTGTAGCTCTCTCTACCGAACTCAAAAGAAAAAATACACAAATG
ACATTGATCCCCCGCAATATAAGAAATGTGCTTTACTGTGAACAAAAAAACAACTGTTAT
ATTCTGCGCGCGTACACCGATATAGCAGAGATACGCATGAGGCTCGCTCAGAAAGTTGTG
ATAGCTTGCGCAGCAGGCCAAAGCCAGTGAAATGTGTTTACTGACACTGTCGCACGCGAC
AGATTCTTTGTGTATATTTCCTCCCAAAAAAACTCCTCACCATAGCCACCATTCACATCA
CTAGTCGCGGTCTAAGCGAAAAAGAGACTAGAAAAGCGAACGCAGAAAACACAACAACGG
TCGGAGGATCGTCGCCGTCGGTACCATCTCCCCTCCGTCTCCTCCGTCGCTTTCGACCGT
CGTCGTTGCCGCCGCTTCTCACCCGCGAGCCGCCATCGGTGGCGGCTGTCTCTACCGCGG
GCGACCACGGAGAGAGACGACGGCGCGAGAACGAGAAGCCAGCCCAGATGATGGAGGAGG
AGTAGTAGGAGATGGCCGCCGAGAAGACACGGCGACGGCTCCGGCCTGGCCATGAATGAA
ATGTGCAGAAAACGATATAAATTTTTACCCGTACCTTTGGATGTATATAGATAGATCTAG
TTTTGTGTAGAACAATGTGTTTTTATTATTTATTATACCTCATATTATACGCTATTTAAC
CATATCGAAGCTAGAAAATGATAGAATGTCTTAGGAAACAAAAAAGTGTACATATTTTAG
CTCATCCGCCTTTGGGCCATCGCTAAGTTTAAAAGTGCTAAGACGTGTTCCTCTTCATAT
GTGAGTGTTCTCGGCCCGATTCTGAACACAAAAGTATAATGTGTATTTGTTGTTGTGTGT
AGATACTTGACCCGTTCAATGCCTACCCCACGATATCAACAACGACCCGTCCCTAGGGAC
ACATGGTAAAAAGAGGGAGGTGGTGACGATGTCGTCGTCACCATCGCTTACAGACGACTA
CTACTGTTATCCCGCCCTGGGAACCAAGAACGCAATAAAAAAATCGGCAAGATCGATAAG
AGATGAAACAATCACACGGTGTGTCTGTCGTTTTTTTTATATATCTTATGAAAAACACGA
ACATCCGAATCGGGGTGGGGAGGACGGCACAGTGTTTGGAGGGAGAGAGACAGGCAAGTC
AATGAGAGATGTCGACGCGGACCGCTAGAGGGAGACGACATGCTTCGTTCTTCCTCAGTA
CTCGTCCATGTCGTCGCTGTAACACAGCATCTCTTCCTCGTAGTCGGGCGTCTGACAGCG
CATGACGACGGATTCGGGCGAAGTGGCGCCCGAGGCTTCGGCGGCGCTGCTGCTGTTATT
GTCCGGTGGTGGCGGGGCGGGCGTACGGTGAGACGACGCAGAGGAGGAGGTAGTCGTAGT
GGTGGTCGTCGTGGGCAACGAGGGCTGGGTGGTCGTCGTGGACATCTGGGACTCTTCGTC
CTCTTCTTCCTCCGAGCCATCGTCGTCTCCGGCGGACCAGCTGTCGTGGTCCGGCAGTCC
CCTCCTTTTCTTTCGGCTTCTGCCGCCACGTCGCTCCTCCTCTTCTTCCTCCTCGTCCTC
TTCTTCCGCAGGTGGCTGCTTTGGCTTCTTCAGGATGGACGTCGTACCGAAGTTGACGTC
GCAGCGGAGGGTACCTGCCGCGGGGGTGGTCGTCGTAGTCGTATTATTACTATTATTTGA
CGCGGTGGTAGTCGTCGTACCGAAGAGGAGGGACGAGGGTACGGCCGGGATCTGAGGTGA
CGGCGAGGAGGTGATGGTGGTGTTGGTACTGCTACCGCCGCTCGTGCTAGGGGGCGCCGT
CGTCGCGGCGGAGAACATGGGCGAGTTGTGTCGGATCGCGGGACCGAGCGGAGACGGGTG
GTGGCGGCTAGCGACGGCGGCGCCTTTAGGAGGCGTCAGGGGAGGTACCGCGGTCGTCTT
GTAGACGATGGCGCCGGCTCCGGGCCGGTCCGAGGTAGGGACTTTGACGAGGTCTTGGCT
GCTGCTGTCGTCTTCCTCATCCTCCAGTTCTCCCTCTGAATACTGGTGAGGGCTCCTTCT
TTTCCTGCTCCTTCTCTCATAAGCTGTCGAGCTCTGCTTCTCCGGCCTGGGGGCTGAAGG
TGGCGGCGGAGGATACGGCGGGGTCCGCGGTCCTTTGGGGGTGTGCGACGAAGACGACGT
CGTGGTGGTACCTGAGGATTGAGACGTCGGAGCGATGGCTCCGTTGTTGTGGTGGTGCGA
CTTCGCGCCCAGGGATGACGGGTGATGAGGAGGAAGGCGGTGAGGCTGCTGTTGTTGCTG
GTGGTCGTCGGCGAAGATGGTGAGGTCCAGCAGCGTCTGCTCGTCGAAGGGACAGTAGGC
CAGCATGAAGCGGTAGGGCGCCAGACAGCGCTGGATCCGGAGCTCGCACATCTCGTTCTG
GCACTCGTGCCGCTGGAGGGCGCCCAGGATCAGGTCGGAGACCGTGCCGCAGCGGTAGGT
GCCCATGGCGTTGTTGGCGTCGAACTGGTCGAAGAACTGCGGCGCGTTGGTGACCTGCAG
CGCCCGGCGGCGCAGCGCCACGGCCACCCGCGAAAAGGAGCACACGTAGGCCATGGCCCG
GTGCACGGGGTTGCCGAAGGTCTCGGGCGGCCGCTTCTGCAGGTCGCAGGCGTCGTCGCG
CACCCAGCCGCTCATTTGGCCCGGCTTCTTGACCAGGCGCTTGAGCAGGTTGCAGTTGTC
GCCCCAGCCCTCCTGGTGGTCGAGGATGCAGCCCAGGTCCAGGTTGCTGAGCTTGTTGAA
GAGCAGCTGGCGCATGGCGGCCACCGTCTCCATGTAGGGGTCGTGCGGGTTGACCGGTAG
CCCGTGGAGGTAGTGGTACTTCATGTAGCTCAGCGTCTCGTCGATGATGGCCAGCAGCGT
GTGCAGGTTGGGCGTGTTGAAGACGGCGAAGATCTTCTCCACCACCAGACGACGCAGCAG
CGGCTCGTCCAGCCAGTCGAACTGCTGGCGGATGTGCAGCAGGTAGTCGGTGTGCATGAG
CTCGTCGTGCGACAGCAGGATGCGACCCCGCGGCTGGCGGTCCTGCGGGAAGGCCGTGGG
GCTCTTGAGGTCGTTGGGGTAGGGCGCCAGGCGCAGGCTCTCGGCCGTGTACCGCTGCAG
GTCGTAGGCCGGCGAGGTGGAGCTGGGCGAGGTGCCCGACGACGAGCTGTCGCCGCCGCC
GCCGCAGCAGCCACCGCCTTTGTGGAGCCGCGCCTGTTTCTTCTTTTCGATCAGCCGGCT
CAGGTGCTGCAGCTCCTCTTCGTCCATGGCGTCCAGTTCATCGTCTAGGAGGGCGAACAT
GGGCGGGTGGTTGTTATGGTGATGGTGGTGAGAAGAAGCGGCGGCGCTCGGGAGCAGGGC
CGCCGAAGAAGAGTGGTGACGGCCGTTGCTACCGCCGCCAGGTGGCACCGCGGGCGTCGG
ACGGTGCACGGTGGCGGGACAGCTGGGGATCCGACGACGATACTCGCCCTCGGCGTCCGA
CTTACCGCCGTAGGGGCCGGTGGACGAGGCGGCGAAGCGTCTCTTGGCCGGGGGACCTCG
AAAACCGGCCGTCCCGCCGCGTTGCGTCGGCTGCGGATGGTGATAGTGGTGATGCTGATG
CGGAGGCGCCGCCGCGGCCGCTGATGGAGGAGGCGGGGGGTTCATGTCGTCGTCCGGGGC
TTCGCCGTCGTCCTGTTCGTAGCGCGAGGAGGACGAACAAGAAGAGGGTCGCCTGGGCTG
CGACTGTGATTGTTGCGCGGGGACGCAGGGTCGGTGAGAGGCTCCGGCCGGGACTGCTCC
ATGCTGCTGCGTCGACTGATAAGAAGTCGGCGAGGGTGGGCTCCGCTCGCGTCGGGATTT
CCGCGGCACGGGTTCGTAGTCCAGACAGAAGCGCCGTGCCCGGCGCGCACGGCGTTCTCG
CTCGCTGAGGGAGGACAGGGGCGCGTCCTGGCGGGCACGCCCGTGCAGCTCCATGGCGGC
CGCCGACGGCCGGATCCTGCCGTCGGCACGCGGCCTGCTAATATATAGATGACGAAACCC
CGCGAGGGGGGCGGGTCGGCGGGCACGCGGAAAGCGCGGCGCGGTCTGCGTCCCTCTCCT
CAGACGGCGTCCGCGCCCGGCGGGCGGATCTTGACCGAGATGTGCACGTTTTTGGCGTTG
GAGTGGCACTTCTTGGTGAAGCAGCGGCTCCAGAGGCTGGCCCAGAGCGCGTAGCTGTGC
TCGGTGCGCAGGTCGATGAACACCTGCACCGTCTCCTGCGGGTTGCGGTGTACGTAGTTG
AGGCAGCGAAAGTCCCGGGTGCGCGAGCCGTCGCGCCGCTTGACGGCCACGCAGGAGAGC
CCGTGCGGCTGGAAGAGCAGTACGTTGGGCGCGGTGAACTGCTCGCTCACGTGCGCCTCG
TAGTGGCGCGTGAGGTGCTCGAGCAGCGGCGGCCAGACGCGGCCGACCAGCAGGCGCTGC
AGCTCCGTCTCGTAGACGACGACGGCGTCGTCGTCCCCCCGCTCCGCGCGAGGAGCCCCG
TACAGGTGGTAGCTCAGGACGTCGGCCAGGGCCCGGCGCTGGTAGCGCGTCACGTTCAGC
GAGCGCGTCTCGATGAAGTTGGCGTCGGGCGAGGGGCAGATCTTGTCCTGTACGCTCAGC
ACGATGCGCGGCGGGGGCGAGATGGGGAAGGCCGGCAGGTCGTGCGGCGGATGGTGGTGC
AGCAGGTTGCGCAGGTCCAGTTGGGCGCGCACGAAGCCCAGGGGGCGGTCGCGGTAGGCC
TCGGGCACGATGAAGAGCGGCAGCAGGCGGCGGTACATGAAGTAGCCGTCGTCCTGGTCC
ATCTTGTACATGTAGGGCAGGCGCACCGAGCGGCCGTGGTGGTAGATGCCCGTGTCCAGG
CTGTTCTCGGGGTGCGAGATGGGGTCCAGCAGGCGGTGCAGCTGCGTGTCCAGGCACAGG
GCGTGGTTGAGCACCTGGGCCACGGCGCGCAGCACGGCCGGGTTGAGCACTACGGTGTTG
GCGGGGAAGGGCGTGATGATGCGCAGGCCCAGCTTCTCCGTGCAGCGGCAGTAGAGGGGC
GAGTTGTTCTTGTCACCGGTGGCGTCTCCCCCCTCCTCTTCCTTCGTCTTGGGGTGGCGA
CTTTCGCCGACCCGCTGTCCTTCTTCCTCCCTCCGCATCTCCCCCTCCTCTGTCGCGTCC
CGCCCCTCGTGCTCCTCGTTCTCGAAATTCAGGTACTCGTCCCCGTCGTAGTAGGCGTCC
GCGGCATCGTCGTCGTGCGCGTGGGCGCCGACGCCGGGGTGGCGGCAGGCGCTCTTGAAG
AAGTACACGGGGTGCCGGTCCTGGTAGGTGTAGCCGAAGAGGCTGGTCCACACGGCGATC
CAGACGCGCCGCAGGCCGCGGCAGATCTCGAAGACCGTGTGCTTAGAGAGGCCCGAGACG
CCGTCGCGCAGCCGCAGGTCCATGTCGGCCACGAAGTTGAAGACGGGCAGGCGCTCGTTG
AAGATCTCGTGACGCGTGTAGTAGAACTGCGTCTCGGGGCTGGCGCTGGCCACGTCGTCG
TCGTGCAGCCAGATCATGTCGGTCAGGGCCTCGTCCGTGAAGCGGCTGTCGGGCACGTGC
TTGAGCAGGTCGAAGGGGAACATGCTGCGGTGCCAGGTCTCGGAGAAGACGGCGCAGAAG
ACGTGCTGGTCGTTGGGCAGGTGCACGCGGTAGAGCGGCAGCGGCTGCGCGATGACGGCG
CCGGCGGCCGCCAGCTCGGGCGGCAGCAAGTAGCGGCGCTGCGAGAAGCGCGCCAGGGCG
CCCGTGGCGTAGGTCTGGGCCGTGCGTAGCGAGGCGCAGAGGCGCAGCACGCCCGACAGG
GAGCGCTCAATGGAGGAAAACACGGAATCGGACAGGCGGTTGATCTGGTCCAGTTTCCTC
AGTAGCTGGGACGACGTCCCGAAGAAACCCGTGAGGCTCGCTCCATCGGTACGGTAGCCG
TACCCAGACATGCGCAGGTGCTGCAGACAGGGCGGGTGCGCGGGCGAGGGCTGCTGCTGG
GGATGCGAAGGGGGCGGATAGGACGCGGGGTGAGGCTGGTGGGGAGAGCCCAGGGGCAGC
AGGCGCGTCTCCACGTAGTCGTGGAGAAAGTTGTCCAGCGAGAAGTAGCGCTCCATGACC
TGGATGAGGTCGCCGGCCAGGCGGCGGCCCAAGAATAACGGTTCGCGCGTGCACTGCTGC
TCGGCCGGCGCCGTCTCGTCGTAGGCCACCACGCGCCGGTACTCCAGCAGGCGCTGACGC
GCCAGCGCCGTGCGGTAGGCCAGGTAGACGTAGTGCACGCAGACCGTGTCGGGCAGCCGC
GCGTGCTCGCGGAAGGTGTTGATCTGCGCGTCGACGTGCGTGAGCTCCGCCAGGTCGCGG
CGGTTGCGCGCCACGGCGTAGGCGACGAACTGCGGCACGCGCTGGCGAAAGGGCGAGCCC
AGCAGCAGGCGCGCGAACTCGCTCATGGAGGCGTGCGTGGGGATGACGGGGCCCAGGTCG
CCCGCGCAGAAGCTGCGCACGTACTCCTCCACGGTGGGCACGGTGCTGTACTGGCCCTCG
AACAGGTAGTAGGCCATGCTCAGCAGCACCTGGCCCTCCGTGTGGCCGAAGGTGCTGATG
AACCACGACGGTGACGTGGGGCACAGGAAAACCAGGTTCAGGTGCCGCAGCACCGCCGCG
TGGTGGAAGTAGACCAGGTGCTTGAACTCGCGCACCTCGCCGCCGTGCTCCGGCGAGATG
ACCGTGCGGAACAGGTGGCTGTACAGGGGCCGCGTCTCGGCCTCGTCCAGGCTGGCGATC
AGCGCCGACAGGGGGATGGGCTGCCGCGCGGTCAGGTAACGGGAGAGATTGAGCACGTCG
TTGTCGACCGCGAACACCGGCGCCACCCGCCGCGAGTCCGTGCATTTCTGCGTCTGCAGG
CAGAAGTAAACGCGGCGCGAGGCGTGATGTTTCACCAGCAGGGGGTACACGCAGTGCTCC
GACGCCGTCTGCGCCAGCACGTTGGTGACTATATGAGCAGAATCATACTCTGTCGCGAAC
AGAACGAGCGTCATCGCCGTGGGGACACGATGGAGCTGGCCCGGCGCCTGTGTGGCTTCT
TGCTCTGTCGCCGCCGCCCCGCGCCCGTGGCCGATTACGTGCTGCTGCAGCCCAGCGAGG
ACGTGGAGCTGCGCGAGCTGCAGGCCTTCCTCGAGGAGAACTTCAAGCAGCTGGATATCA
CGCCCGAGGATCTGCGCTCCTTCTCCCGCGACACCGAGGTGGTCAACCACCTGCTCAAGC
TTGTGCCGCTCTACCGCCAGTGCCAGAGCAAGTGCCTCTTCCTCAAGGGCTACCTCGCGG
ACGGCTGTCTGCCTCACACGCGGCCCGCGGCCGAGGTGGAGTGTAGGAAGTCGCAGCGCA
TCCTCGAGGCCCTGGACATTTTGATCCTTAAGCTGGTGGTCGGCGAGTTCGTCATGTCCG
ACACCGAGAGTCTGGAGATGTTGCTGGACAAGTTCTCCACGGATCAGGCCTCGCTGCTCG
AGGTGCAGAAGGTCATGGGTCTGGTGGACATGGACTGCGAGAAGAGCGCCTTCATGCTCG
ACGCCGCCGCCTCTTCGGAAAACGCGGAGCTCGAGGGGGCCGTGGGCGGCGTCGACGTGC
CCTCGACCGCGGTCTCTTCTTCTGTTTCTTCTCCGGCCTCTGTCGCGGCCAGCCACTTGG
TGGGGGCCTTTACCTGCCCCTCGATCACCGCCACCTCGCTGATCCCCGAGAACACGGGCG
TGACGCGGCCCCCCGACACGCTGGGCGAGATCACGACCCTGTCCACGCCCTCGGTGATAC
GGTTCGATCCCAGCCTGCTGCCGTCCGACGACGATGACGACGAGCGCGACGCCGTCGGTT
ACTCGAAGGTCGTGCCGCGGGGGCGCCGCGAGACGTCGGAGGAGTCTTCTTCGCTGCTGC
AGGAGCGGGAACGGGAGCGCTTCGAGGACGGCCCGCCCGTGCGCGAGCAGCCCCAGGGGC
GATCCCACCGCCGCCACCACCGCAGTAGCAGCGGCGAGCGCGAGGTTTTGAGCCTCCTGA
GGCAGACCCCCGAGGTCCCCCAGGACGAGGTGGTGACGACGCCGCCGACGCTGGGCCCCC
CGCCGATCGTGGGATCCGCCCGCGAGCTGCGCGGCGTCAAGAAAAAGCGGGCCAGCATCC
TGACGGTGTGACGGCACCCAAAGACAAACCGTGGGAACGCGGACGATTCAAGTACGTGCA
TTTCCACGTCTGTCGTCGTCTGTGGGCGACGTGACGTTAGAGAGAGACTCAGAGACACGG
GGTTTGTGGTAACCAGTGACGTGTTTTATTGTCCCGCGCGTGACGGCGATGGGGATGGGG
CAAGAGGAAAGCACGTACGTGAGCTAGAAGCTGTCGTCCTCGTGGGAACTGTACGGCCTG
TCGACGACGTCCCAGTGGTGTACCGCTCTCTTCCTGTGGCTCCATGTCGCGCCCGTGTCC
TCGTCCTCCTCGTCGTCGGCGTCCGCCGCCGTGTCGTCGCCGCCGCCGGCGCAGCCGCTC
AGGCGCTGCAGCAGGGCGTGCTCGGGCGTGTGCGTGAAGCCCAGCTCGGGGGTGGGCGGC
ACGATCAGTTGCCCGATGGGGTGGCTGCCCACCAGCAGGTAGGCGAAGCGGCGGGTGGTG
AAGACCACCTTGGTCATGGTGGTGTTGGGGGAGATGCAGACGGTGGTGCCCGAGGCGTTA
ACCACCGTGACGCAGGCCACGGTGCCCGGCAGCCAGATGGTGGGGCGGATGATGAGGTCC
GATTGGCTAAAGTGGCGCGTGCCCACGATCAGGGCGCAGATGCCGGGGGCGTGTACGTAG
GCCGCGTCGAAGTAGACGGTCTGCGTGTGGCCGGCGCGGATGATGACCGTGTGTCGGGTG
CGCAGCGTGAAGAAGCCGTGTTCGTTGGGCGGGGGCACGTTCATGAGCTGCCAGGGCTCG
GGCGCGAAGCAGGGGAAGACGCCGATGTCGCCCTCGATGGTGCCCGGAAAGATGGCCTGG
AAGTTGTAGCTGAGGTTGACGATGTCCATCTGGGGCATCTGTAGGCCCGGCTCGATTAGC
TCGGGCATGCAGACGAACTGCGCGTCCAGACATTTGTAGAAGGTGATGCCGAAGAAGCCC
TCGGGGATGTAGAGGCTGATGCCCAGCGAGGTGGGGATCTTGCGCTCCCGTGACAGCCAG
ATGATGTGCTTGTTGTGGAAGGCCAGCTGCGTCTGGCACTGCTTGACGATGAAGCTGGAG
GGCAGCCATTTGTAAGGGATTTTGGGCTGCGGTAGCGGGGAACCGCCATCTCCGCCGCCT
CCTCCGTCGTCGGGTGGCGTGAAGAGGTTCTGAAAGTCCGTGTCGCTGGCGAAGCGCACG
CAGTAGCGCATGTTGAGCGACTTCTCGGCCAGCATCGGCGGCGGGGGGTCCCCGTTATCC
TTAATTATTAAAGATGGCGGTTCCCAGAAGCGCTGAAAGCGCGAGTGGGCCGGTCGCGAG
AGCACGATCTGCGAGTCGATCCGGTCGGTGAGGACCGTGAGCATCGTGGGACGATGCCAA
AGGCGATCGATATGGCCAATAAACTGATGGTATTGATCCTGGTGGTGAGTACGGTGGCTA
CCAATATGACTTCGACTTCACCTTCGAGTACAAAGTCTACAAGCAGCACAACGACGACGA
CCACTACAACTACTACGAGGACCAGCAGTTCGACGACAAGAAAGGTTTCGTCGTCATCAT
CATCAGTAACCTCTGCCAGGATGAGTACTCACGTTACCACTCATCATATCTTTCATCCGA
TGAAGATACACAACAACAGCGACTTTTACAACGAGAACTGCACGTCGCATATGTATCACA
TATCTTTCAAGGTCTTCGCGGCCTGGTGGACTCTCATCAATCTCTTTATCCTGGTCGGCG
CCTTCTGTATGGTGTTGCGGCACTGCTGCTTCCAGACGTTCACGAGCGCTACCACCAAAG
GCTACTGAGGGACGAGACGTTCTCCGGGCGGTGTCGTAGAGTGATATTGGTACGATTGCG
AATCTCTTCCTTGAAGACCATGGAGTCGATGTAATCCCACAAGGGATCGATGTAGTTCTG
CCGGAGAAGGATGTGGCTCCGGTTGACCTCGGGTGCTTCCTGGTAGAGCGATGTGAGGTT
CAGGGTTCCGTAGATGGTGGACGGGGTTTGATTGTGCGCCACCTGGTGTGTGTGTCGGAC
CGTGTCGGAGATGGCCGTGAGGTTGCGAGATCGCTGGCAGTAGGGCTCGGAGTAGTAGCG
GAACGTGCTGTAGACCCAGGTCACGAGGTCCTGGAGTTGCGTGGCTAGTATGGGATTCTT
GAAACACGCGCCCTCGTTGACGTCGCAAGACTTGGTGGGTAGCGTGACGCTGGCATTTTT
GCTAACGCCGTTCCTGGTGACGTTGGCTGATGTAGTAATGGCGTGTATGGTGGTTGTAGT
GACGTTGTTTGTAGTGACGGTGGCGTTCCTTTTGGTTCGTTTCTGCGTCTTAGGTAACGT
TATCTCTTTGGCAGTTTGTTTACGTTTTAACTTTCGCATCGTGTTCTTGAGCTTGGTGCT
GTTGAAGTACTTGGGGACGCGGAACATATTACGGCTCATGGCGTTGGCCAGGTAGAAACT
GCTCGTGCAATTACGTTGAACGTATCTGAGAATCAGCGCGCTCAGGCCCATGAAGTAGAC
GGTCTGACTGTCTACGCTGATTCTCTGGGAGCCGACGGTGATTAGGGTGTTCCACCGCGG
CACGTTGTAGAGCATGGGATTATACGTGGTGAAGTTACGGCAATCGTCGTCGTTTTCGCC
GGTCTCATTCCGACGGCTGATCGAAATGTTCAGCATCTCGGAGAGGCAGCGCATAGATGG
CACATTACCGCAAGGTGGCAGCAGAAACGTGATGTTTTTTGTTACGTTGTCGTACTTGGA
GTACACGTAGCGGGCTCGGCGCAACTGGTTGGAGTAGAAATCGAGCCAGAGATATGTGAC
GTTCATGGTTTTGGGGCCGGCCAGGATGTAGCGCTTGGGGAACTTGGGCATGGGGGCTAC
GGTCACGTTGTTGAGGATCAGCGGGGCGTAGTCTGTGCTATTGTCCCTCGTCTGTGGTGT
TTTGATCGTCTTTACTTTATATCTGCCTCTAGACCGCTTACGTGTTTCAATTTCGAGTTT
GAGTTTTAAGATCTCCAGTAATTGTTCTCGTGTTGGTTGTCTATATTCGTTGAATATCTT
CTGTATGTGTGGAGGATTGGTCTGCACGGGTCTCTGGGCCGCAACCTGACACAGGACGAA
GCACCATAAGGCCAGACAGGCGCCGCACGCTAACCCGACCCCGTGTCTTGCCATTGCAGG
GACCCCGCCCCGTCTGTCTGCATCACCGTCTGGCTCGCCCTGGTGTACTCGCTGATGATC
CTGGCGATCCTGCTCTTCGTCTACCGCTGCGTCGTTGGCTTCGACGGCGACCTGGTCACC
CGGACCCTGGCCGTATACCACCTCTGTCACTCTCAGCGGGGTCCCCCGCTCTCGTGTCAA
CACAATACCTCAACCTCGTAAATAAATACGCAGAGACCTCAGATTACAGAGTATCACAGT
GTCACGCGTCTTTATTATTATCGGCATCTCCACACAACATTCGTACCTTTATCTGCCCCT
CTCCCCGACTTCTGTTAGGTTCTGTACCGTGAGATCGGACCCTAGGCGCTCGAGGCGCGG
CAGCAGCCACCACAGTTTTCTGGGGAACATCAGTGGGAGGAAGAAGTGGGTTATTATTAT
CATGGTGATGATTTTTTTTAGCACAGCTTGAGCAGGCGATATATCAGGTAAATGGCCACG
ATGGCCGACAGTGCGTAGATGGCCATCATCAGTGCGCGGCTGTCGGTGGCGTCTATGACC
ACGTCGGTCACCTCCAGGACCGTGCCGTTTTTCAACAGCATGAGGTAGTGGGTCCGCGGC
GAGGGTACCACCACGTTGTTGCCAGCGTCCAGGGCGAACAGCACGTCCTCGCCGTCGTGC
AGGTACATGAGGTTCACGATGCCCTGCGTGTCGTCGTACTCCATCAGGGCGCTCTGGCAG
AAGGCGCAGTCCTCCAGCGAGATGTTGAAGGCCGCCACGATGGGTCGCGTGGTGTGCATG
TTGCGCGTCAGCTCGCACTCCTCGTGGCTCTCGGTGCGCGTGATGATCAGGCTCTGGCCC
ACCACCGTGGTGGAGACCGGGTAGGAGGTGCCCTTGAGCAGGTACTTCTCGCCCGTCACG
TAGCTGGTGTGTTCGGACACGGTCAGCGCCGAGAAGGACTCGTCCAGCGGCAGGCAGGCC
AGGTCGCGGAAGGCGCTCAGGGTGCGCGGCTGCATCATGGCCAGGATAGACAGGGCCGTG
GGCACGGTCTCGGGTATGGGCGCGTCTGGGAACATGCGCGCCAGGCGCTCCAGCGAGTGG
TCGCGCCGGCCGCTGCTCGAGCAGGGCGTGTACAGGTCGCTCAGGTATTCGTGGTGGTCG
TCGGCTAGCATGCGCGTGAAGTGCGCCAGCTCGGCCAGCGAGCACAGGCCCGTCTCGATG
ATGAAGATGAGCCGCCGCTCGTTCGTGTGTTCCGACATGGAGTGGATCATGGCACCCAGC
AGGTAGAGCTCCTGGCGGGCGAAGGCCGAGAGGAAGGAGGCCAGGTGGGACTTGTGCAGG
GTCACCGCAAACTGGCCCAGCTGCTGCATGGCCCACTTGGGGATGGCTTTCTCGTCATTG
TGTCGGGCCAGGATGTAGGCCGCCCGCGTCAGGCTGGGTACCGTGCTCACTGCCCCCACC
GCGGTGAAGGCCTTGCGTGCCATCTCCACGGCGCGGGGGTAGGACAGCGTCGTGTTGCCT
GACGGGGGGTCGATCTGTCGCCGCAGGCACACGGTCATGAAGTCCTGCGCCTGCAGTAGG
GCGGCCTGCCGGTCCAGCAGGCGGGAGATGTGCACCCGGCTCTCGTGGGCGCGCTGCGGT
GACCCCGCCGACAGCAGCGTCAGTCCGTACCCGAAGGCCAGCTCTACCGCGCTGCGGTCA
AGCGGGCTCTGACAGCGCCCGTTTTTCAGTGCTTTCACGGCGTACCCGTGGAAGGCCGCC
ATGATGGCGCTCATATCCAGATAGTTGATCTTGAGCGCGGCCTCCAGAAAGTCGGGCTCT
TTGAGGTAGGGGTGCCGGTGCAGGTGGGACTTCTTGATGAGCACCAGCAGCTCGTGCTTC
TGGGTCTGGCGCAGCACGAAGTTGTCGCGCTGGTAGGGGGCCTTGAAGGCCACGCGTGAC
AGGTCGCCGAAGAGCAGGAGCGCTGGCGCGTCGTCGATCGTCGCCCGTAGTGCGAAGAAG
TCCTCCGTCAGCGTGAGCGTGAGAACGGAGCGGCGGTTGTTGGTGCCCAGGGGGAGGAAT
TCCTGCTCCAGGCAGGGGATCAGGGCGCTGAAGAGCAGGTCGTGGTCTTTGAACAGGTGG
CAGGTCTGCTGGAAGGCGGGCCGATGCACCTGTTCCGGGTGATCCACGTACGGGAGCGTG
AAGACGAGGTCCTTGGGCGAGGGCGGCTGCATCTGTACCGCGGGCATCGGCATCTCGCCG
GGCGCCGGCACGGTCACGGCCCGGTCGGCCAGCGCGTCGGTGGCCTCGAGCTTGAGGTCG
AAGGCGCGGTACGACGGCAGGTCCCGGGTGGAGACCAGCGCGTACACGTCCAGCCGTCGG
TAGTAGGCCTCCAGGGTCTCGCTCAGGTCCACCTGGTTCAGAAGCTGCTCCGCCAGAAGA
CCCGAAAACAGACAGCGAGGCATCTGGAATACATCGTACTCGTTGAAGCTTCGGAAGAAG
TTGAAGGAGATGGCGTTCTCTTTGACCACGGTGCTGTTCCGCACGGTGCCGTTGGTGCAC
TGGGTGTTGTTCTCGCGGAGGAAGCGGACGGGTCGCCCGTAGGTGTTGATGAGGAGGTCG
AAAGAGTTGGGGTCCACTTGGACGGCTTCAGCGCCCCAGGCGACCCTCGTCTTCGTGGTC
GTACCATAGCGTGATTGGCAGAGGTAGAGGTACAGGAGGATGCAGAGGTAGCAGAGGTAG
ATAGACAAATCGTACCGCTGGGGCCACGGGACGGTCCGCATAGCGCGGCCGCCCCGGCGA
CGGCGCCGCGGACGGTGGGCTGGGCGATGGCGCCGGAAAGTGGGCGACACGGGTCACAAG
TCGCGCCCCCGTCTATTTAATACGATGTAGTGCGCGGCTCCCTCGGGCTGGGGGCACTGT
AGCGCCGGACTGTAAGAGAGGAGAGACGTGTCCCGCTCGCCATGTCCTTCTCCTCGGATC
CCGGCGCCGGGACTAGCGGCGACGGAGGGGACGCGCTGCAGCGGCTCCCCCATTTCTGCA
AGCGGGCGGGCAAGCGCAAGCACCTGGACATCTACCGTCGCCTGCTACGGGCCTTTCCCT
CCTTCGCGGCGCTCAACCGCCTGCTGGGCGACCTCTTCCCGCCGCCGCTCAAAAAGTACC
GCCGGCGCCTCTACCTCGAGGTGCGGCTGAGCCGGCGGGTTCCGGACTGCGTGGTAGTCT
TCCTCTCGCCCCGCGGCGACGAGGTCGAACCGCCGGCGAAACCCAAACCGCCGCACGCCG
TCTGCTACGTGATCGAGTTCAAGACCACGCAGTCGGACGCCGACGTCCAGTCCGTGCGCC
GGCACGCCACCCACAGCCTGCAGTACGCCGAGGGTCTGCGCCAGCTCAAGGGCGCCCTCG
TGGACTTTGAGTTTCTGCGGGTGCCCTCTGGCGGCGCCAGCGAGATCTGGAGCGTGGTGC
CCAGCATCGTCTTTTTCCAGCGCCACGCCGCCAGCCCCTCGTTCGGACGTACCTTCCGCG
CCGCCCGCTTCGACCTGTGTACCGACGCCGCCCTCGACTACCTGGCGCGGCGGCAGGATG
AGTCTGTTGCGCACATTCTGGCAGCTACCCATCGCCGTCTACGAGCCCCACCGGGAAAAC
GTTCTGCGGTGCCCCGACCGCGTACTGCGACGCCTGCTGGAGGACGCCGCGGTGGGGATC
AGGGGCGGCTGGCGGGAAGACTTCATCATGGATCGGGTGCGCAAGCGGTATCTGCGCGAG
GAGCTGCGCGACCTCAACGACAAGGTACACACTTACTGCGAGGATCTGGAGGGGCGCGTG
TCCGAAGCGGAGGCGCTGCTCAATCAGCAGTGCGAGGTCGTCGAGGTACTGCCGCCGTCC
CAGGGGAGTCACGGCGGCACTCTGCCAGAACACGCTCTTTATAGTCGGCACGATGCCATC
ACGGGACCCGACGGCGGGGTGATTGCCACACCGTACGCACGCGGCGGCTGCGGCGTCTCG
TCCACCTGGCTGGCGCAGTGCGCCGACCGGCCGCCTTTCGGACCGACGCCCGCTCAGGCG
GCCCAGGCGGCCCTGGTGGGCGCGCCCGGCGGGGCCACCTACTTCGGCATCACGCAGAAC
GACCCCTTTATCCGCTTCCACACCGATTTCCGCGGCGAGCTGGTCAGCACCATGTTCGAG
AACGCCTCCACCTGGACCTTCTCCTTCGGCATCTGGTACTATCGCCTCAAGAGGGGGCTC
TACACCCAGCCCAGGTGGAAGCGCGTCTACCACCTGGCCCAGATGGAGAACTTCTCCATC
TCGCAGGAGCTCCTGCTGGGGGTGGTCAACGCCCTAGAGAGCGTGACCGTCTACCCGGCC
TACGACTGCGTGCTCTCCGATCTGGAGGCCGCCATGTGCCTGCTGGCCGCCTACGGGCAC
GCGCTCTGGGACGGCCGCGACCCCCCGGATTCCGTGGCGGGCGTCATGGCCGAGCTGCCC
CAGCTGCTCCCGCGGCTGGCCGACGACGTCAGCCGCGAGATCGCCGCCTGGGAGGGCCCC
GTCACGGGCAACTACTACGCCTACCGCGACCCGCCCGAGATGCGCTACTACATGCCGCTC
AGCGGCGGGCGCCACTACCACCCGGGCACCTTCGACCGGCACGTGCTGGTGCGCCTCTTT
CACAAACGCGCCGTGCTCCAGCACCTTCCGGGCTACGAGGCGCAGACGGCCGCCGTGGTG
CAGGAGCGGCTCTCGGGCCAGGTGCGCGACGATGTGCTCTCGCTCTGGACCCGCCGCCTG
CTCGCGGCCAAGATGGGCCGCGAGGTGCCCGTCTTCGTGCACGAGCAGCAGTACCTGCGC
TCGGGCCTCACGTGCATCACGGGGCTGCTCTTGCTGTGGAAGATTGCCAACTCGGACAGC
GTCTTCGCTCCGCGCTCGGGCAAATTCACGCTCTCGGACCTGCTGGGCCAAGACGCCGGG
GGGCTTCCAGGGGGACGGGCCGGGGGCGAGGAGGAGGGTTACGGCGGACGCCGCGGGCGG
GTGCGCAACTTTGAGTTTCTGGTGCAGTACTACCTGACGCCCTGGTACGCGCGCGACCAG
ACGTTGACGTTCTCGCAGCTCTTTCCCGGCCTGGCCCTCATGGCCGTCACCGAGAGCGTG
CGCAGCGGCTGGGATCCCTCGCGCCGGGACGACCACCAGCGCGAGGAGGACGCGGTGGGG
CTGGGCCTCGGGGGCAACGGGGGCGGCGCTCTGCTCATGCAGCTCAGCCGCGTCAACCCC
GTGGCCGAGTACATGTTCGCGCAGAGCTCCAAGCAGTACGGCGATCTGCGCCGCCTGGAG
GTGCACGACGCGCTGCTCTTCCACTACGAACACGGGCTGGGCCGCCTCTCGTCGGTGGCC
CTGCCGCGGCACCGCGTCTCCATCCTCGGTTCCTCCCTATTCAACGTCAACGATATTTAC
GAACTCCTCTACTTTCTGGTGCTGGGGTTTCTTCCGAGCGTGGCGGTGGTGTAAGCGCCG
TCACGTGTCGCCCGCAGCATAAAGGGCGTTCGCGAGCGAGCCAGGTTAGAGAAGAGGGTC
TCGGCGTCGACACGGAGGAGGCAGACAGACGGCAGGCGGCCGGCCGGGCACCGGCTGCAA
CCCTCTCCTCTTCTGCCTGGTACCGATGACCGTCGCGCTCTCCTCCTCGACCAGCCTGAA
CGTGGCGAAGATCGTCGTCCCCAACGCAGCCATGATCGCCGACCGCGCCGCCTCGGATCT
GCTCACCGGCATGTTCGCCTCCATCAGCGTCCTCAACCTGCTGGCCATCGTTGGCTGCCT
CTGGATGCTGCGCGTCACCCGACCGTCCATCGCCGTGCAGGTCTTTACGTGGAATCTGGT
GCTCAGCCAGTTCTTTTCCATCGTCGCTACGGTGTTCTCTAAGGGTATGACGCTGTCCGT
GTATAACGCCGCGGACCTGGGCTTCTGCCGCCTGGCGCTCTTCGTCGAAGACGTGGGTCT
CTACTCCACTTCGCTGCTGTTTCTCTTCCTCATCCTCGACCGCCTGGCCGCCATCGCGCA
GGGCCGAGACCTGTGGCGGCACCAGACCCGCGAGAACGTCAGCCTGGCCCTCTACGTGGT
GGCCTTCATCTGGGTGCTGTCCGTCGTGGCCGCCGTGCCCACCGCCGCCACGGGCACCAT
CGATTTCCGCTGGCGCGGTTGCGAGATCCCGCTGCAGTACTCGGGCGTGGACCTGACTAT
CAAGATGTGGTTCGTCATGGGCGCCCCTATGATCGCCGTCCTCTCGTACGTCGTGGACTT
GAGTTACAACGACAAGCGCGACGCCGCCTGGCCCTACGTGGGTCGCGTCTGCAGTTACTA
CGTGACCTGTCTGCTGCTCTACGTGCCCCACTACTGCTTCAGGGTGTTGCGTAGCGTGGT
GGAGCCCGGCGACACGACCTTCGGGATCATGGACTACATGGAGCTGGGCACGCGCACCGT
GCTCATGCTGCGCCTTAGCGTGCTGCCGCTGTTCATCGTGGCGCTCTTCTCGAGCAACCC
TACCCAGGACCTGGACGTGTCCCTCGAGCGGCTGCTGGAGAGCTGCTCGCGCAGCGGCGG
CTGCTGCGGCGTCAGTCGCCTGTTGCGAAAGCTGATGGAGATGCTGAAGAGGATGCTCCA
CAGCGTGGAGTTGGTAGTGCGCTTCGATTTTGGGTCCACGTCGGAGAAGCCCGACGTCGC
CCAGAAACCCTGCTCCTGCGCCGTCGCCGCCCCCGTCGTGACCGCCGGCGTCTCCACTAC
GTCGGACAAGGCCACGCTGGTAGAACACGTCGAGGACGTGGCCTACGATGACGTTCCTAG
CACCACCATCGAAGTCGTCTCGGCCGAGAGTTCCTCCGTGTTGTGCGCCGCCGTGGTCGG
GGGCAGCATGCCCGTCACGGGGATTTAGAGGGAGGACCTGACGGTTTACGGTTTGGTAGC
AGCGATAGGACCAAAAAACCACACAGACAGCACAGGAGGTCACGCGTCGCTGGCCAGGGC
CGGCATGTGCAGGGCGCGGGCGGCCGCCACGGCCTCCGGACTCAGCGCCGCGGCGCGGGG
GTGACGGTGGTTGTGCGGACGGTGGTAGTGGTGCAGGGACAGCGTCCCGGCGAATGTTCT
GTAATCCTCCATAATAAAGGTAAAAATGCCCGTCTCGTGTCGACTCCTCTGGATCTCGAA
GGCGTCGGGGGTGATGCGCATCTTGCCGGTACCGATCAGGTAAAAGTACCACATCTTTTG
ACAGATGATGCGGATCAGGGGCTCGTGCGTGTCGGCGCCCCAGTGGCGGGTGAAGAAGGC
GGCCAGGCGGAACAGCCGGTGTCCGTACAGCGTGCCCAGGGAGAAGAGGATGTTGCCGTT
GCGGGCCAGGTCCTCGGGGAAGGAGATCAGAAGGCCGGTGTGACGGCGCACGAAGCGCGT
CAGCAGTCCGCCGCTCAGGCGCGGGTGGCTCAGCAGGCGCTGGCTCAGGCGGGCGGCGCA
CGCCTCGTCAAACACGGCCGCGTTAAAGTCCAGGCCCGGGAAGGCCTGGGTCAGCTCGCG
GTAGAGGTGAGGCCAGTACGGTTGGGGCGTCTTGCGGCTCAGTACGGCGTTGTCCGAGAC
GCCCAGGTTGTTCATGGTCTCGCGCAGGAGCAGCGTCTCCAGGCCGCGGTGGAAGAGCAT
CACGCAGATGAGCCGCAGGATCTTGAGCTCTTCCAGGCGCAGCGAGTGCAGCGGCTGTCC
GCGCGACATCTTTTCGCTGATCTGTAATATTAGATGATTGGCGCAGGTGAAGGAGAACTT
GCCGGTGCGCACCTGCTGCTGCTCCTGTGGCCGCGGAGAGGAGGGAGACGTCGCCGTCGC
CGCCGCTTCGTCGTCCTCGTCGGCCATCGGCTGTCCTAGAGGAGGAAACGACGGCAACGA
TGGCTGGGGGGGACCTTTCGTCCCCTTCTTCCTCCGTCGTCTACGTGGGCGGCTTCCTCA
CGCGCTACGACCAGCCGCCCGACGAGGCCGAGCTGCTGCTGCCGCGCGACGTGGTGGAAC
GTTGGTTGGGTAGCGGCGGCGATGGCACGCCGATGCCTCTCAACGTCAACCACGACGACG
CGGCCGTGGTGGGACACGTGGCGGCGATGAAGAGCGTCCGTGACGGCCTCTTCTGCCTGG
GTTGCGTCACCTCGCCGCGCTTTCTGGAGATCGTCAGCCGCGCCTCCGAAAAGTCCGAGC
TGGTCTCGCGCGGCCCTCCCTGCAAGTCGCTGCGGCCCGACAAGGTGGTGGAGTTCCTCA
GCGGCAGCTACGCCGGCCTCTCGCTCTCCAGCCGCCGCTGTTGCCCGTCGTCGGTGGAGG
CCTCGGAAGCGCCGTCCACTTCCACGGCGGTCCCGGAGTCGGCGCCCTTCAAACACGTGG
CTCTGTGCAGCGTGGGCCGCCGCCGCGGCACGCTGGCCGTCTACGGCCGCGACCCCGACT
GGGTGCTGCAGCGGTTTCCAGACCTGACGGCCGCCGACCGCGACGACCTGCGCGCGCAGT
GGCGCGGCTGCGGCGGCGCGCCGGCGGGAGACCCCTTTCGCTCCGACAGCTACGGCCTGC
TGGGCAACAGCGTGGACGCGCTCTACATTCGCGAGCGCCTGCCCAAGCTGCGCTACGACA
AGCAGCTGGTCGGCGTGACGGAGCGCGAGTCGTACGTCAAGGCCAGTGTTTCGCCCGAGG
CGGCCGCGGAGCCGGCGGTCACGCCGTGCGATATTAAAGCGGACGAGGCCGCCTCCGCCG
CTCAGCCGCCGCCTCCTCTTCCACCGCCACGCCGCAGCGCGCCGGCTCCCTCCAAGCCTA
ACCCGCCGTCGCTGCCGCCGCCCGAGGCGGTGGAGATGTCGCACCCGCTGACGGCCGCGG
CGGCTCCCGGCGCCGCCGCCATCCCGCCACCGCCGTCGTCGGCCGTGGTGCCGGCTCCCC
TCACGCTGCCCCACGACGGAGTTTATTTACCCAAAGACGCTTTCTTCTCGCTCATCGGGG
CCAGTCGCCAACCCGCGGTCCCCGCTACGGCGCCTCCGTCCTATCCCGCCGTCGGTGCCG
TGCCCGCGTATCCTCACCATCCCTCCCCGTATTCTCACCAGCCCCCGCCGCCTCCTCCAC
ACCCGGCGACGGGCCTGTCCGGCGGGGCGTACGGCGGTATGCACTCCGTGGGCTACGACG
ACCTGGCGGCACGTCACTTCGGAGCCTACGATCCCGGCGTCTACTGGGCGCGGCGCTACG
ACCACCTACCGCCGCCCCCGTCCTACCCGGCGCCGTATGCGGCCTACGGTCCCCCGCCGC
CGCCGCCACCTCAGCAGCAGCACCACCATCATCACCGTAGACGCGACATGATGGACGATG
CGCCGTCGACGTGGGAGCGGTACCCTTACGACGGAGCTCCTCCGCCGCCGCCGTCCCAGC
AGCATGGTGGCGGCGGACACCGTCAGAAGCAGCGTAGCGGTAAACGTCGCAAAGAGGCCT
CGCAGTCGTCCTCGTCCGACGAGGACCTGAGTTTCCCCGGCGAGGCCGAGCACGGCCGGG
CGCGGAAAAAGCTCAAGAACCACGGCGGTGCGCAGGACGGGGGAGGAGGAGAGCATCATC
GCGGCGGCGGCCAGCACCAGCGCTACGACGAGCTGCGCGACGCCATCCACGAGCTCAAGC
GCGATCTCTTCGCCGCCCGCCAGGGGTCCGCATTGCTCTCGGCCGCCATCCCCGTGCCCG
GTGTCAGCCACTCGGCGGCGCCGTCGCCCACGACCACGACCGCCTCCAGCCCCGCCGAGA
CGCCCATGATCACCGGCGACGCCACCCCACCGCCGCAGACGACGCCCGCCGGCAAAGTCG
GGGCCGCCGAGCGCGCGGCCGCCGCCGTCGCCGGGGTGGTCAATGCCTCGTGTCGGGTGG
ATCACGCGGTAGCCGGCACCAGCGGCGGTAGCAGCAGCACTACCACCGCCGCCGGCCTGC
CCGCCGCCGCGTTGGCCCTGCAGAACCCGCCCAAGGACATGGTGGACTTGAACCGTCGGC
TCTTTGTGGCCGCCCTCAATAAAATGGAGTAAAAAAGTGGACCCCGGTCGTGTGTGACTT
CTTCTGTCTGTTTTCCCGTCCTCTGTTGAGCCCTCAATAAAAGATTACACACGCTCGGCC
GGTTCGTTCGAGGTAATCGGTGTACGGGTGCTTTATTATCATCAGCGTCATGCAGACTGG
TTGTATATATAACGTACCATGATCACAGCAGTGGCTTTTCAGAGACAGACACACAGACAT
ACATACACGCACATCAGACAGCATGCTTATTTTTTTCTCTCAGATGCGGGGTCGGCTTCG
GGAGGCGGCGGTACCGCTGGTGGAGGGCAGGCTCATGGGCGAGGGGCGCGGCACCGGCAC
GGGCTGCAGGTTGCTGGTGAAGTCGGCGGCCGTGCGCACGTCGCCCTGCATCTCGCTGCG
GAGGTAGGAGGTGGGTTTCAGGGCTGCCTGTTCCACGCTGCCCGTCAGGGGTACCAGGTT
GTCTATGTTCACGAATACGTTCCAGGAGGGGATGACGAGCATGAGGTCCTCGCCCTCGTC
GGCGCCGCGGCGTGGGCGGCGGCGTCCCGTCAGGGCCAGCGCCCGAGACAGTCCCTCCTC
GGTGTCCGACTCCTCCTCCTCTGAGCTCTCCTCGAAGGCGGCGAACACGGATTCGGATAG
GGCGGGCGGCGTCGGGGTGCTGGAGCGCTCCTCCTCTTCCTCTTCTTCCTCCTCGCCTTC
CAACGGCAGCTCGCCGGGCGACTGGGGTCGGAACTCGGATACCTCACCGCGCATCACGGC
CCTCCGAGGAAACAGGCCGGCGCGCAGCTGGATCTGGGGCCGCTTGATCTTCTCGGTCTT
GCCCGGCAGCAGGTTGAGCACGCCGCGCTTGAACAGGTGGATGGTGCCCAGTATCTGCAT
GTGCTCGATTCGCACGGAGTTCTCGCCCGTCCAGGTGAGGCGGATGGTGATGCGCACGCG
GTCGGGCAGGGGTCCGGCCTCCATGGACACGCCGGGGATGTCCGCCGGGAAGAAGATCAC
GTCGTGGGTGTTGTTGGTCTCGAAGGCGTTCTGCACCTGCACGATGTACTCGCGATGGAG
GCGCGACAGTGTGAAGCCGCGCGGGGCGTGCAGGGTGAAGCCGTTGTCGCCATGCCGGGT
CAGGTGCGGGTACGGGTTGTGCCGCAGCACCACCTCGGCGCCGTGCGTATAGAGTGAGAA
GTGCAGGAACACGCTGGGCGGCGGGTGCAGCGTCTCGTGCTGCAGGTGGACGTTTACCCA
CTGGCCGCGGGCGTCCGTCTCCGCTTTGTGGATGTAGGTGTTGCGGTCCGAGCACGACAG
CAGCTCCACGGCGTCCACCAGCCTCAGCGGGATGGCCCCGGCCCGGAAGATGAACTCGGT
GGTGAAGATCTGCTCGGCCTCCAGGCTGCGGTCCACCTTCCGGCGCCAGCGGGGCGACAC
GGTGGTGCGCACGCCCCAGTGGTAGGCGGTGCGTCGGATATCCACCCGGGCCTCGGTCCG
CAGTCGGTTCTCCTCGTCGCCCCGCGGGTGGGCCTGGAACAGGTGGATGCCGCTGACGGG
CACCCGCTCCAGGGGCAGTCCGAAGGCCAGCACCGAGATGGGCGTCGACGAGCCGGGCGA
CATGCGCCGCTGGCTGTAGTTGATCAGGTCGGCCTTGAGCTGGTCGCGCTCGCCCACCGC
GCAGTGCCCCTTGACGTTCAGGTCCGTCAGGTCCACCGTGTCGTGCTGCGATTTGTTCTC
CTGGAAGAGGCACAGCACCGAGGTGCGGCTCACCTCCACGGAGGTGCGCAGGTCCAGGAT
TTTGAGGCGGTCCGGTTCCAGCGACGAGTCGTGGTTGGTGACCAGGCGCAACACCTGGCA
GTGCATCCGGCCGAAGGTGGATCCGTTATCCCCGGGCGCTCCCCCGGGACCGCCGGCCGC
CGAGGGCCCTTCCCCGGGCGAAGGAGATCGAGACATGCGGTGGCCGCTGCTGCTGCTTCG
GACGAAGGAGGACGGGAAGGGGGATCGGGAGCGAGACGGCACAGAGGATGGGTGCAAAGA
GACAGGTGAAGAGGAGGACACCGATGCTCGCGTCCGCCGCAAATAATACAGCGACGTCCG
CAGGTGTCTCCGCCGAGAGGCGCGTGTGGGGGACGACGTGGCTTTTTATAGACACCCCCC
GAGCGCGGTGGCTCAACCCCGGTGCTTTTTGGGTGTCGAGGCGATGCACGGCGCGGCCGC
CGGCTCCTGCCGGTAGCGTCTGCGTTTTGGCAGCGGGCAGGGCACCCACACGCCCTCCAG
ATCGTGGAAGATGCGGTAGACATCGTCGGCGTCCCAGAAGAACTCCTGGTACTTGAGGTT
GTGGCCCTGGACCGTGGCCACCAGGGGCACCAGGTGGCGCGCCTGGATGCCGGCCTGCCA
CTGGGGCCAGGTGAACACGGCCGGGTTGCTGCTGTCGATGTCCGAGTCCTCGTCGGTATC
CTCCTCGGGTGCCATGCTGGACTCGGCCTTGAGGCGGCCGCGCGTCATCACGCCCGTGCA
GGTGGTCGGGGGCGGCTGCTTGCGTTTGCGGCTGCCCGCGGCGGCGGCTCCGGCGAGGGG
CAGGGGGCGGGGCGGTTTGCGGTCCGCCAGCTCGTCCTCGTCGGAGTCGGAGCCGCTGCT
CCAGACCTCCTCGGCGGCGCCGACCTCGTCGCCGCTGCGCCGGTCCCAGGTGTGCTGGTA
CTCCAGCTTGCCGCATACGCGGAACTGGTCGGTGAAGGTGGGGTGTTCGCTGTACTGGGG
GCCGCGCAGCATGAGCATGTCGCGGTCGAAGAAGAAGAGGGCGGCCAGCGCGTCGTACTG
GCGTATCTCCACGGTCTCGCGCAGGGCGCGCAGCTCCAGGAAGATGTGCTGTCCGCTCAT
CAGCAGGTTGCTCGAGATGCTCAGGCCCGGGATGACCTTGGGGCAGATGAGGCCGAAGTG
TTCGTGGGAGGTGAAGGCCACGTCCAGCATGACGTGCGCCGTCTTGCCCGGCTTGATGAC
CAGGCTCTTGGGGGCCATGATGGTGAAGCCGTTGCGCTGGTGCTTGCGCATGAAGGGCTG
CGGGTTGCGCGTCATGGTTAGGTCCTCCTCCTCGTCGGAGCCCAGCGACAGGTGCAGAAA
GAGCTTGCAGGCCGGCACGTCCTCGTGGAAGGACTCCAGGTAGACCTTCATGTAGTGCTC
GGCCACCACCTGCATCTTGACCACGCGCGTGTTCTCCAGCGAGCACACCAGCTGGCTGGC
GCTCACCACCTGGCGCAGCGCCACGTCCTTGGTGTTGAAGATGAACGACGTGGTGTAGTA
CACGTCGGGCTCCTTCCACTGGTTCTGCTGCCGCGCCCACGATAGGTTAGACACGGTCAG
GCGCGCCTGCCACACCTGCTTGCCCGACTGGTGGATGATGGTGTCGGCCACGGGCAGGTG
GCGGTACTTGCGCTCGGCCGTGGTGGGGTAGTGGTGCACGTTGATGTCGGGCACGTTCAC
CATCTTGAGCGGCATGGCGTACACGTACAGCGACATGGGCTCCTGGCTGGGGCAGATGGC
CCGGCCCGTGGGGTTGTGCACGTTCACCGTCACGTTCTGCACCTCCTCGCCCGTGTGATA
GGTGTGCTGCACCATCAGGTGGTTGTCGCCCCGGTGGCAGGGGGTCGACTCGGGCGTGTA
CTGCGAGATCAGGATCAGTGAGTGCTGGCTGACCTTCACGTCGATGCCCGTCTGCAGCGA
CTTGGTCTCGTGCGGCTGCAGCGGCGTCTCGCCGCGGCTGAACACGGCTTTCAGCACGTG
CCCCGAGATGGGGCCCAGGACGTTTATCATTTCGGGCTGGCGACGCCCTCGCGACTCCAT
GCTGCCTGCGAGCGCGGGTGCCGGCGACTGAGCGCCGCCACGTCGCTGGGCGTCTACTTA
CATACTACGGCCCAAGCCGCGTGGGGAATCCCGGCTTTCGACGTCGAAAACGAAGCACAC
GACACGCGGATCGGCGTGGAACACAACGGATTGCTTTATTCATTTACCCGACACCCCGAA
AGACGACAGACCACCACCATCGACCCGGACGCGACGACCACAACGCCCGGTGGGAAAAAG
AAGAGAGACCCTCCCCCAGATGATACTACAACAGCAGTAGCAGAGAGAGACAGTGACTTG
TAGTGTTTTGTGGGTTGTTGCGGCGGCGTCCCTAGAGGTCGCCGCAGATCATGGCTAGCG
TCACGGGGCTCGGTTTCTCGGTCGCCGGCGTTTGCTGTTGTTCCTGCGTCGGCTCGGCGC
TCAACAGCCGCATGGGCAGCAGGTCCTGGAGCGCGATCGAGGCGCCCAGCACCGACAGCT
GCGGGGCCGGTCGGTTGTGCAGCGCCGACTTCACCTGATACGTGAGCGCCGACAGGCAGC
CGCGGTTGAGCGTGTGCTTGGACGAGATGAAATACAGACGTCCCAGCACCGAGTCCCGCG
GCAGCGACACGCCGCCGCTACCGTCGTCGTCCTGACCGCTCTGGTTGTGGTGGTTGCTAT
GGTTGACGACGCCGTCACCGCTCGCGTTGCTGCTATCCGCTGCGTTGCTATGATTACCGC
TCACCAGCACCGTGATCTCGAGCCACGTGCGGGGTAGCCAGACCGTCACGGGCATCTTGA
GTCCCTGACGGTTCTGGGGGACGAAGAGTCCGAGGTAGGGGCCGTAGAAACGGCGATAGA
TCCGCAGCGTGTGCGACGCCTTGAGGCACAGCTCGTAGGGCACGCGCACCTCCAGACCGT
CCTCGCCGGGCCGCTGTACGAAGTACGGCAGCGGCGCGTCGGAAAAGAAGGGCCGGCGCA
CCGTCTCGCGGCGCAGTCGCAGGCGGAACGACACCGGGTCGCTGGGACCCTCGCTGCGGT
CGCACGTCACGTTGAAACGCAGGACGCAGTCCTGGTACAGCGTGAGCGACGACAGCGTCA
GGTCCGCGGGCGACTCGGCGTCCAGTTCCAGCCGTCCGAACACCGACGGCCCCAGCGCCG
CGGCCGTGGCCTCCGACAGCCGCACCGACAGGCGGCTAGTCAGGCCGCGCGGACCCGAGA
TGCCGCCCTCCACCCGGTGCCAGCACAGCGCGTGCCGCACCTGCACCGTCAGGCTGGGCG
TCAGCTCCGTGTCCGTCGCCGGCGGGGTGTCGTCGTCGCCGCTGCCGCCCGCAATCCGCG
TCGCTTCGAACGTCAGTTCGGGCAGGTGCAGCGCCAGGCAGTCGTGCAGCGCCGCGTGAT
GCGTGCCCTTGCGTCGCAGGGGCAGCCGCCGTAGCAGCGGCGTGATGATGCGCAGCGCAA
ACAGGTTCAGCGACAGGCGCACGATGGCCATCTGCGCCAGCTGCTGGTCGATCATCGAGC
GCACGATGTGACATCCCGGACGCGCGGGGAACAGCGAGAAGGCCGGCCGGATGTCCGAGT
CCTCGTTAGACACCACGCAGAGGATGCCTCGTTCGCGGTCCTCGTTGCGGTCGTCTTCGT
CCTCCTCCTCTTCCCCCGCTCCTTCCTTCTCCTCGTTTCCCGCCGTTCTCTCCTCGGAAG
CTGTCGCGTGCTGTCGGCGCGCGGCGCTGTTCTCCACCAGTTGCAGCGGCGCCGATAGCA
GGATCTGGAAGGGGTGCTGCAGTTCCTCGGGTCGCAGGTCGATGTGCAGCTGGATCAGGT
GGTAGGTGCCGCGGTGCGTCAGCGGCTGCTTGGCGTTGTGCTTGTCCGTCAGCGTCAGGA
TGGTGTCGTCGTCGGGCCCGACGGCGTGGGCGGGAAGCAGCGCGTCGCTGTGGTGATTCC
CGCCCGCGCCGCTGCCTCCGCCGCCGCTGCCGTGCAGGCGATAGCGCCTGTGCGCCTGCC
GGCTGGGGGTGAGCGGGCCCTTTCTGGCCCGCGACCGGGCCCGATTCCGAAGGGTTGGGT
CGCCGCGCGGCATGCTTGGTGTCTGCGGGCGCGAGAGGGCTGGCTCAGCCCTTAAATATG
CAGGTCGCCGATTTGTTATCGGGAGAAACGTCACACACCGTAAAGATCGTCTGCTCGCGA
ATGAGGTCATCCAGCTGTCGCAGCATGACAAACAGGGCCGACAGCCGCGAGATCTCCTCG
TCCGGCGAGACGTGGTTGGGCCGCGGCGGCACGCGTTCGCCGCCGCGCTCGCGGTCCGTC
CGCGTCAGCAGCTCTTGGCACTTGACGAGCAGCATGGAGCTGTCCTCCAGCGCCAGCTTG
CGCACGTACGTCACGATCAGGTCCGAGGCCAGGTTGGCCACCATGGACATGGACAGGCAG
GCCGTCTTCATGTCGAGTAGCAGGTAGTTGTCGATCACCGGGTCGGGCAGCGTGAAGGTG
GCGTCGCGGTAGGTGATGGTCTTTAGCTGGTGCACGGCCGCCTTTACCTCCTCGTACGAG
CGGTCGAGCGAGAACAGGCCCATGATCAGCAGCCGCTGGTTGATCTCCTGCGCCAGTGGC
ACCGGGATGACCCAGGGCAGCACCAGCTCCCACTTGCCTAGCGTCAGCAGATTTTCGCGC
GCCATGGGTCCGTTGAAGAGCGGCGGCAGCAGGCACAGCGCGTCGCCCTTCTCCCACAGC
ACGGGGCCCGTGTTCAGCACGGTGTACAGCAGTCCGTGGGTGGGCACGTGCAGCAGGATC
TGGTTGCCCTCCACGCGGCGCAGCAGCGTCAGGGTCATGTTGCGCAGCAGGCTGCGCATC
CGCGGGTATCCGCGCGTGTGGTCCGTGTACTGGTGCAGGCCTAGCTGTAGGTGCTTGATG
AGGTGCAGGCGCTGCGGGATGGGCACCACGGCCGCCGTCAGCTTGGCCAGTTTGCCCAGG
TCGGCGATGGTCAGCTTGTGGTCGAAGGTGCAGAAGATGGTGGACTCCATGGCCGCCATG
GTGGCGGCGGCAACGCGGGAGAAAAAGAAACGACGCGCACGGGGGCGAGATCAACGTCCG
CGCAGCACGGCGCTCCGTCAGGCGAGCCGCGTCGTTCGCGGACGCGGCGGTGGGTCCGGC
CACAGAGCGACACGCGGCCCACGCTGTTCGTCCGCGCTCGTCGCAGTCCGCGCTTCACGA
GTTAAATAACATGTGCTGCTGCAGCGGGATGATCTCGCCCACCACGTAGTTGCCGAAGTG
CGTCTCGGACGTGGCGAACGCGCCCGCGCCGCCCTTCATCTTGGTCTCCATCAGGCCCAG
CGTCGTGGTGCTGAGGATCGGCAGCGCTTCCTGCGTCAGACGGCACGGGTTTTCGATCAG
TTGTTCCGTGCCCTCGACGCAGATGTACTGCGTGTCCGTGTCGCCGCGGATGCAGTCCTT
GGCCCGCAGCAGGTACTCGTCGATGGTCTTGAACAGCGTCTTGTTGGAGTTGATGATCTC
GTCCGTGTCGAAGAACTGCGCGCACGGGCTGTAGAACTTGCAGTTGTAGCCCAGCTTCTC
GCGGTGCCTCGTGTTGTACAGCACGTCGCTCAGGCAGCCGGCCTGCGAGGCCCAGGGGTT
GTGCGTGGCCGTAAACGTCTGCGCGTCGGGCTCGCGGTGGTCGTACAGCGCCTTGGTGGC
CGCGTCCGTGTCGTACGGGTCCACGCCCAGCATGCACGAGGCCCGGCCGCGCGGGTTGTT
TGTGATCTTGTAGTAGTTGATGTCGGCCGACGCGGGCGTCAGCACCAGTTCGCACACCGC
CTTCTGTCCGTGCACCGTGGCCGCCGCGTTGCGCTCCGACATGCTGCCGAACGTCAGCAT
GGAGATGGTCTCCGTGTCCAGCAGCTGTGGCCGCGCCACCCCCACGGCGTGCCGGATCCA
GCGGTCGATCTCGTCGTGCCGGTACACGTGCATGGGGAAGACGGCGAACAGGTCCTGCAC
GCGCACGCCCATGTCGGTGCGCACCCGGTTCACGTAGGCCACGCACGTGTTCGACGTGTA
GCCCAGCCCCATGTCAACGGTGTTGATGTTCTGCGACACGTGGTACGTGGTGCTGATGTC
GCGCTCCTCCTTGGTCACGATGGGGTTGGTGATGATCACCGACGTGCACGACTTGCCGCT
GTACAGCAGCATGTCCACCTCGAACGTGTCGGTGCGCACGGCCGTCAGGGCGAAGCCCGG
GTGGATGTGGGCCTTGGTCTGCAGCACCAGCGACACCGGCGAGATCTTGTACAGCATGGA
GGCCAGCGTCATGACCGAGTGCAGCACGTTGGGGCAGGTGGCCGAGTAGCGCGAGAAAGG
CGAGCGCAGCCAGCTGTGGTACTCGTGCGCGAAGGCCGTGGGCAGCGGGAAGCCGCCGTC
GTGCCGGTGGTAGTGCGGGAAGTCGGTGATGTAGCGCTTGATGTCGTCGTTGATGCCCGA
GCCGATCACCGGGTCCGAGTAGAAGCGGTGGAAGGGCACCGCCAGGCAGTACTCGACCAT
GATCTTGGGCGCCGTCACCGCACAGCAGCCGTTGTACAGCACGAACTGCAGCGACGTGAA
GTCCGGCAGGCCCTGGCGCTGCGCGTGGTCCAGCTCCGCGCGCACCTCCAGCACCTTCGC
GTGCTCGCCCACGAACTGCACCGCCAGGAACAGCTCGCGGCAGGCCTGCGTCAGTGAGAC
GTGCGCGTCCGTGGCGATGTCCTCCACCAGCTCGCTCAGCAGCTCGCCTACCTGCTGTCG
CTGTGCCGCCGCGGAACCCGCGCCGTCGTCGCCGGCCGCCCCGCTGCCGCTGCCCGACGT
GGCGGTGCCCGACGACGCCGCCGCGGTGCCCGTCGCGCTGGCCGTCGCCGTCGTCGACGC
GGCCTGTCGGTCAGCCGCCAGCAGGAACGTCGGGCGGTAGAAGAGGTCCACCAGCAGCGT
CTTGAGGTTGAGTCCCAGCCCGCAGGCGCGGTTGTTGGTCATGGCCGGCATGAGGCACAG
GTAGAAGACCTTCTGCAGCGTCCACTCGTCGTCGCTGGCGCGGTGGTCCTCCACGAAGAG
CGGCTCGTCGGCGTCCATGGCGCCCAGGCGCGGCACGTCCGACACGCCGTGGTGGCGCGC
CTCGATGTTGGCGTTGGTCAGCGGCTGCCGGTCGGCCACGATCTGCACGCCCTCCGTGGT
GCGCGGCAGGTGCGTGATGAAGGGCGGCCACAGGCGGTGGTCGTGCAGCGCGTTCACGTA
GGCCGCCAGCGGCTCGTCGGCCAGCTGGCCGTTGTTGACGCCCGCCAGCGCCGAGATGCG
CGTCACCAGTCGCAGGATGGCCACCAGGTTGCGGTAGTGGAAGAGCATGTGCGGCGGCAG
CACGCCGTCGGCCAGGTGCTCGGCGATCAGCGTCACCAGCGAGTAGCTGTGCGCGAAGGC
CAGTAGGCTGCGCGTCTGATACATGTTGACGATGCAGCGCGCCACGAAGTTGCGCAGGAT
CAGGAAGGCGTCCGTGTTGCCGTGCACCAGCACGTCCACCAGGTAGAAGAGCTCGGGGTA
GTTGGCGTTGGTCACGGTGCTCTTGAAGAGCCGCAGCGTCTCCTCGTAGTCGGGCGGCGG
CCGTAGCCGCACGTGCTCCATGATCTGCCAGGCGCGCAGCTCGTGGAAGGGCCCCGGCGC
CAGCCCGTCGGGCAGGTTGCCCACCAGGATGCGCGGCGTGCACAGCGGCACCGTCTCGCT
GTTGTCCTGGCAGTGCGTGAAGTCGAAGAAGGGGTGCAGCTCGGTGTAGAGCGTCAGATT
GCCCACCTTGTAGAAGTCGGTGACCACGAAGTCCTGCTTCATCTCGTTCACCGTGCGCGG
CACCTCGCGCCGCACGCGGTAGAAGTGGCCGACGCGCCGCGCGATGCCGCCCATGGGCTC
GCGCTGGAAGCGCGACTCCAGCAGGCGCTGCATCATGGGGTCCGAGGGCGGCCCGCGCTC
GGCGAAGGCCTGCAGGCAGGGCGTGGGGTCGTGCAGCACCGGGTGGCACAGCGTCTTGAG
CGCGTCCACGAAGTCCATCTTCTGGATGGCGCGGTCGCGGTTCAGCAGGTAGGCCGTGGT
GGGCAGCGCGTTGCGGATGGTGTCGGTCAGCTTGAGCTTGCTCTCCACCGTGGTGTAGCC
GCGGTCCTCGGGCAGGTACAGGCCCACGGGGAAGAAGAAGGTCAGGTCCACGTTGCGCTC
CAGCGGGTCCTTGGTGTCGGTGTTTTTGTAGACGCGCCGCAGGTTCTCCAGGATGACCGA
GCGCTCGCCCAGGCGGATCACGTCCATGGGCAGCGGCGTGAGGCTGTGCGCGCCGGCCTG
CGACAGCGAGTCGCTGGGCAGGTGCGGCTGGCCCGACGTCAGGTGGCCCTTGTAGGAGTT
GAAGTCGGCCAGGATGGAGTGGTAGGCGATGGCCGTCACGGCGTTCTCGGGGCTGAGCAC
GAAGTTGCCGTAGGTGGCCGGCGCCGACACCGTCTCCTTGCTGATGAGGCCCGAGAGCAG
CGACATGATGATCTGCATCACGTTGGCCGTGCTCACCATCACGCCGCTGATCTTGGCGCC
CGAGCCCGTGGTGTAGGTGGTGGGGTTCTCCAGGATGCTGTCGGTGGCGGCCTCCACCAG
GCGCGTGAGGAACTTGACGATGTAGTCGCGGTCTTTGGTGCGGTTGAGCAGGAACAGCGT
GGCCAGCAGCTTCTGCTTGAAGCTCTGCAGGATGTTGCTGCGCTGGATGCGGTTGAGGGC
CTGGCGCGCCAGCGTGGCGTTCTCCACCAGCGTCTGCACCACGAAGTACGGCGGCGCTTT
GCGCAGCAGCGTCTGCAAGAAGCTGTGGATCAGGCCGCGCTCCATGGCGTCGGCCGTGTT
CTTGAGCGCGCGCAGCACCGTGTGCATGGCCTCCACGTTGAGGATCTTGTCCAGGATGGT
GCCCTCGAAGGTCTCGCGCAGGTACGTCAGGCAGGCGGCGCTCAGCTCGAAGGGGATGGT
GATGGGCGACTTCTCGCTGTATTTGGTGACCATGATGGTGGTCTGGCGCGTGGTGGGCAG
TCCGGCGCCGCTGGCCACGCGCGGCACCTGGATGTGGAAGAGCATCTTGCCCGTGGTCAG
CTTGTTGAGGTCGTGGAACTTGATGGCGTGCGCCGCCGCCGCCAGCCCGCTGGTCAGGAA
GTAGACCCACTCCAGGCGGTTGCAGAAGGTGCCGAAGATGGCCTCGAAGTGGATGTTGTA
GCGCTCGGGGTCGTCGCCGTAGTAGATGCGCAGCGCCTCGAACATCTCCTCGCCCGCGCT
GGTTTTCACGTGCGTCAGAAAGTCCGCGGGGATCCCTACTTTAGGGAGGAGCTCGAGCGC
CGACCAGTTCTCCATCGCGGCGGCGCTGGCACGGCGGGCCCGACGATGGCTGCTCCGCCG
CGCCGCGCCGGCCGCGACGCTCTAATAGTCGAGTCGCCGGCCGCCCGGCGGGTGCTCAAC
GTCCCCGTGCACGTGAATTCGTACAATCTCACGCAGGAGCTGTCGACGGGCGAGGACGCC
CGCTTCTGCCGGCCGCGGCCCGTCGACGCCGAGCGCGTCCGCGCCGTCTTCGCCGCCCTC
TACCGCGCCTGTCCCGCGCACGTGCGCGCCGAGGCCGACCGCGTCAAGTTGGTGCTGGGC
CGCCTGCTGCTGGGGCCCGTGGCCGTGCCCTGCTACTGCGACGAGTGGGTGACGGCCGGG
GAGGAGGAGGACGACGACGGGGCGGCCGCGCGCCTGCTGCGCGAACACCTGGCCGAGACG
GCGCAGTTCTGCCGCGGGCCGCTGCTCTACGTGCACCGTCGCTGCCGCTGCGCCGGCGGC
GGCGCGCAACGGCCGCTGGCTTTCAGCGTCATGGAGGGGCACGTGGCCACGCACGTCTTC
CGCGGCCTGCTCTCGCTGGCCGAGTGGAACTGCCAGCTGCCGGGCCTCTTCTGCCCCTGC
GTCGTCGGCGGCGCCGCCGCTGCCGCCACCGAGCGCTACGCCCTGGCCTGCCTGCCGCGC
GATCTCAGCCTGCACATGGACGACTACCCCTACCTCATGGTGGAGATCGGCCGCGTGCTG
GGCGTCAGTGAGGTGGACGACTACGTGGGCGCCCTCTCCGGCTACCTGGGCGAGGCCGCG
GCGCCGCGCATCCAGGTCCACTACAAGCTGCTCTTCGGGCTCAACGTGCGGCCGCAGGCG
CCGTGCGCGCTCAGCGCCACCGGCGATTTCTTTCTGCTGGAGTTGCAGAAGCTCTGGCTG
GGCGTGGAGTATCACAACGAGGTCACGGCCGAGTTTTTCGGTCGCGTGCTGGCCCAGCTA
CACCGCGAGCGCGGCCGCGTCATGATGGCCCTGCGGCTGCCCGAGCAGACCGTGTGCCAC
CTGAGCGCCTTCGTGCTCAGCCGCTTCAAGCGCCAGGTGCTGTACTTCAAGCTGCAGGTC
AGCTACGGCAAGTACAAACACGCGCACGCCAGCGGCCTCCACCCCAACCTCCTGTGCTAC
CGCCGCCTCAGCGTCACGTTCGCGGACACGGACACGGTGTGGAGAAATCTTTTCTACGTT
TATTACGAACTGAGTCGGGACGTGTCGGCGGGCGCGAGCGCCGCGCCGGGGGAGCAGAAA
GGGAAGAAGACGGCCACCAAGGAGGAGGAGGGGGAACAGGAGGAGAAGAACGGGGAAAGC
AGGGGACACCACGGCGAGGACGATGACGAGGATGAGGAGTATCAGCGTCGGCACCGTCTC
TCGTCGTCGGGTCACGGCGTCGGCGGTCGAGGTCGCACGCAGTTACTGGTGGCCCCGCCG
CCGCCCGTCACGTCGTTGTCGGGCCGGAGTCACGACGTGGCCATCTCCGTGCCGCCCTCC
TCCACGTCCCGTCTCCTGGGCGGCGGCGGCGGGCCTCTGGACGCGGTGGCGGCGACCGCG
GCTCGCGCGGGCTCCGGACGGCGGGGCGGCGCGGCTGCCGGGAAGGGACAGCGCGACCCC
TCGGCCGATCGCATCCGCCGCTACGTCTGCATCATCTCGCGTCTCATGTTCGCCCGCTAC
GGCGAGAGGGGCCGGCGCCAGAGACAGCGTCGCGACGGCGATGCCGACGGGAGCGGCGCT
TTTGATTTCACCGGCCAGAACCTACGTCGGGCCTACCAGGAACACCGTCGGCGGCGTCAC
CTGGCCGTGCAGCGCTTCGCCCCGTGCCGTCGCAAGCTCATCGGCGGCATGGAGTTCGCC
GAGGTGACGGGCGTCAGCCTGGACCGCATCGCCGTCAACGCCTTCAACACCAACCGGGTC
ATCAACATGAAGGCCGCGCTCTCGGCCTCGTCGGCCTCCTGCGCCGGCTGCTGCCGCCTC
AACCGCCTGCCCAAGAACATGACCCACAGCTTCGTCATGTACAAGCACACCTTCAAGGAA
CCGGCCTGCACCGTCAGCACCTTCGTCTCCAACGACGCGGTGTACCTGAACTCGCTCAAC
GTCAACATCCGCGGATCGTACCTCGAGTTTCTCTACTCGCTGGGCGTCTACCGCCTGCAC
GTCAACATCGATCACTTCTTCCTGCCGGCCGTGGTGTGCAACAGCAACTCGTCGCTGGAC
GTGCACGGCCTGGAGGACCAGGCGGTGATCCGCAGCGAGCGCAGCAGGGTGTACTGGACC
ACCAACTTCCCCTGCATGATCTCGCACACCAACAACGTCAACGTGGGCTGGTTCAAGGCG
GCCACGGCCATCGTGCCGCGCGTGTCGGGCAGCGATCTGGAGGCCATCCTGCTGAAGGAG
CTGTCGTGCATCAAGAATATGCGCGACGTGTGCATCGACTACGGGCTGCACCGCGTGTTC
ACGCAGCTGGAGCTGCGCAATTCGTACCAGATCCCGTTCCTCTCCAAGCAGCTGATCCTC
TTTATCCGCGTCTGCCTCCTCAAGCTGCACGGCCGGGAGAAGCGGCTCTACCTGGATCGC
CTAGTATTTGAGGCGGCGCAGCGCGGCCTGTTCGACTACAGCAAGAACCTGACGGCGCAC
ACCAAGATCAAGCACACGTGCGCGCTGATCGGCAGCCGCCTGGCCAACAACGTGCCCAAG
ATCCTGGCCCGGAATAAGAAGGTCAAGTTGGACCACCTGGGCCGCAACGCCAACCTCTTG
ACCGTGTGCCGCCACGTGGAGGCCAACAAAATCTCCCGCGTGCGCCTGCGGGTGCTAGTG
GAAGTGCTGAGCACGTTGCAGGGTATCAGCGGCACGCCGCACACCCGCGAGGTCATCCGG
CAGACGCTGTTTCGCCTGTGCGGCGACGCCGCTGGTAGCGGTGGTGGGCTGTTCGGCGCG
TCCGGTCAGCCGTCTTCGGAGACCGCCGTCGGCGCGGACGTGATTTTTGCTTCTGGTCTC
ACGTCGTCGTCACCGCCACCACCGCCCTCGGTGCCGCCGTCTTCTCCGGTCGACACCAGA
AGATGATGGAAGCGGCGGCGTCGGCGTCCGCAACGGCTTCCAGACTCGGCGGCGGCGCCA
CCGGCGGTTCTGCTTCCTCGTCTTTCTTGGAAGAAGACGATCGGCTCGCGCCCGGCTGGC
GGGACGCGGCACTGGTCCAAGGCGACGGAAGTGTCCGCGAGCACGCATTCAAAAACGTAG
CGTTATCCGAGCTGGTCCGTCGCGTCATCCCGCCGCCGCCTGACGCCGACGAAGGCGTGG
TTTTCGCCTCCGAGCTCTCTTTGTACAGCAGCGGGCGTGTGAGTCGCATTTCGTCCGTCT
TCTCTATCTACTGGCAGGGCCACTCCGAGTTGGTCTACATCCTTACGGGTCTCACACACT
GCACGAAACTAGTGGTCGAATGTGGGCAGATGAAGGGGACGGTAACGGGGGACCGGGGTT
GGGACGGGGACAGCCGCCACCGGCACAGTATCAGCAGCCCCCACCACAGTGGCTCCAGCA
GCAGCAGTCACAGCCATCGCAGCCGCCACACTGGTTACAGCAACAGCCGCCCTCGCCACA
GCCACAGCAGTGGCAGCAGTACCAGTACCACCACCAGCAGCAGCCGGGACACCAGCAGTG
GCGGCCTCGGCGATCGGGACGACCGCGGTCGGGGCGCGGGTTCAGGGGCGATGGCGGTCG
AGGACGACCTCCTCTACGAAGTCCCCGGAATCTATATGATTCGGGTCTCGGACGGGAATA
TGGGTCCGAGGAACGTGGTATGGCCGAAGACCAGTGTGCTCTGGGCGCCGGACGTGGAGA
TCAGCACGGTCCGCCGGCACAGCGCGGCGGTCCGCGCTTTCGCGTCGGCTCTCAGGAACT
ACATGTTTTGGATGGGGCGCCGTTCGCAGGAGGAGCTGGAGGTGTGTCCGCCCGAGGTCG
AGGATCACCTGGCGCCGCTGCTGCGGGGCCCAACCCGCGGCGATTCGGAGATTTTCGACG
GCCTCGTGGGCAGCGCCTATCAGCGCCTACGTCAGAGCGACATCCCGCGCTCTTCGAGCC
TCCTGCTGGAGCACTGTGTGGGCATGGCCAGCCTCAAGAAGCTGCTGCTGCTGGACCTGC
CCCGCCTGGAGAACTTCTATCTCTGTCAGGTGTGCCTGTACGAGCTGGACGAGGACGAGG
TGGGCGAGGAGATGCTCGGTATGCTGGCCGGCAGGCCCGGCGATTCCGGGGACGCGGCGG
AGTTTTTCCTCCACCGCAAGACTATGAAGGTGGCCGCCTGTCTGGCGCTGATGCTGAACT
GCCTGCACAAGTACCAGGAGGGGCTGTCGACTATCGAGCAGCTGCAATCGGTGCTACAGC
AGCAACGTTTGGACGAGAACGACCTCATCCTGGTGGCGCTGCGCCGCTACTACCGTCACC
GTACGGGCGTCCATGCGCGGACGCTGGCCGCGGCCAAGGCTCTCATCTCCGAGTTCGCGG
AGAACTTCTCTCCCATGGGCAGTTACACACGCCTGGGTTTCGACCGCCTGGGCGCCCTGG
ACGCGGAGGTGTCCATCCAGGACCTGGTGGCCGTCCTGCGCGCCTAGCTGACCCTGAAGT
GGATGGCGTGCATCTCGTCGCACAGGTAGGTGGCCATGATGACGGCGATGATGAGGTCGT
CGGAGAAGCGCTGGTGCCGCTTGGCCGAGTAGCTGCCCGCGCCGCCCTCGGCCAGGGTGA
CCCGGTGCAGGTTCTGCAGCTGCTCCAGCAGGTACTCGATGGGGTCGTGGTTGAGCTTGA
TGGTGTAGGAGACCACCTCCTGCGAGGCCTTGATGTAGCCCGAGTTGAAGCGCGAGATGA
ACTGCTCCACGGCCAGCGCCTTGTCGTGGCCCATGAGGTAGAAGGGCTGCTGGATGCGGT
TGGTGTCGGGCGTGTGGTAGAAGAGCACCCGGATGAGTTTGGTGCTCTGCACGCTCTGGC
GGATGAGGCAGGCGATGCGCACGGCCGCCGCCTGGTTGCTGTTGCCCTCCACGGCGATGC
GCAGCTCGTCCAGGTAGGGGTGCAGGCTGAGGATGGAGACGGCCATGTGCGCCGCGCACT
CGGAGATGGCCACCTCGGAGCTCTCGGAGAGGTCGCGCAGGAAGAAGTGCTCCAGGCCGT
AGATGATGAACTGGTGGCGGTAGGTGCCCACGGCCGCCACGCCCGTGCCCGAGGCCTTGC
GGTTGGTGGTGAAGGCCGGGTCCAGGTAGATGTAGAGGGTCTTGCCGAAGTAGTCGTAGG
CGTTGGTGTTGAGCGTGCTGTAGCGCAGGATGTCGAACTCCTCGCGGCTCTGGTCCGTGA
TGAGCACGTTGTTCTGCGCGATCTTGTTGGTGCCGCCGATGATCTCGTCCATGAAGGCGC
CCGGCATGAACATGTTGGCCGTCTTGCGCACCTGCGAGTTGAGGCTGATGAAGGTGGGCT
TGTGCAGCCGGTAGCAGGGGCAGGCCGTGGCGTCGCCCTTCTCGGTGAAGCTGTGCAGGT
GCTCCTCGCACACGTACGAGACCACGTTGAGCATGTCGAAGGGCGCGTTATTGAGACGCG
TCAGGAAGCAGGTGGCGTCGCTGGTGGTGTTGGTGGACGAGATGAAGATGATCTTGGTGG
TGTTCTGCGCCAGGAAGCCCAGGATGGTGTTGAAGGCCTCCTTCTTGATGAAGTGGGCCT
CGTCCACCAGCAGCAGGTGGAAGTTCTGGCCTCGGATGCTCTGCGAGTAGGGGAGGAGGG
AGGAGAAGCGCGAAAACGAAACCATGAAAAACAAACACAACAGGCCGGGGTCGGGCGGGT
TGCCTCCCTCCCGCGCGCGCCGTCTCCGCGGCGGTTATCGCCCGCGGGCGCCAAACCGTG
CCGAGGCGGGCGGGAACCAATCACCCGGCGCGATTTGGCGCCCGCGGGAACCGTCGGTCC
GCCCCCCGTCGACGCGGACGCAGTGGCGCGCACATAAAACCGAAAGCGGCGACGTCGCGC
GGCGTCCCCACGCCCGCCATGAACGCGCTGTTGACGGAACTCAACCGCCTGGGGGTCGCG
CACGCGTCCTCCGAGGATGTCTTCCTCTTCGTCGACCGCCTCTTTCACAATTTCGCCTTT
CTCTTCCAGACCGAGGAGTCCAGCCCCCGTCGCCTGGAATTGGTCTCCGGCCTCTTTGAG
CACCTGACGGTGGAATGCGTCAATGACATCGTGGACGCGTGCAACCACCCGGACGTTCCC
GGGACCGAAGGCGGTGGCGGCAGTGGCGCTGCGGGAGGAGGAGCAGCGGCGGAGGGAGGC
GCGGCGACGAACGCTCCCGTGCCCATGAGCACCGGGAACGTCAGCCCTTCCGTCGTCAGC
TCCTCCAAGCTCTCTTGTGACTCCCCCGTCTTTGTGCCGGCCTCGGCCACGGCCGCGGGA
TGTGCGACGCCTCGGGCGCCTGCGACATGAGGCACGTCCACAACGCCTTCACCGAGGAGA
TCCAGCTGCACTCGCTGTACGCCTGCACGCGGTGCTTCCGCACGCACCTGTGCGACCTGG
GCAGCGGCTGCGCGCTCATCTCCACGCTGGAGGGCTCGGTGTGCGTCAAGACGGGACTGG
TGTACGAGGCGCTCTACCCCGTGGCGCGCCGCCACCACCTGCTGGAGCCCATCGAGGAGA
CGTCGCTCGACGACGTCAACATCATCGGCGCGGTTCTCAGCGGCGTCTACAGCTACCTCA
TGACGCACGCCGGCCGCTACGCCGACGTGATTCAGGAGGTGGTGGAGCGCGACCGCCTCA
AAAAGCAGGTGGAGGACAGTATTTACTTTACTTTCAATAAAGTCTTTCGTTCCATGCACA
ACGTCAACCGTATCTCGGTGCCCGTCATTAGTCAGTTGTTCATTCAGCTCATCATCGGCA
TCTACTCCAAGCAGACCAAGTACGACTCGTGCGTCATCAAGGTCAGCCGCAAGAAGCGCG
AGGACGCGCTGCTCAAGCAGATGCGTTCCGAGTATGGAAACGCACCTGTATTCGGATCTG
GCCTTTGAGGCGCGCTTCGCCGCCGACTGGCAGCTGCCGCTGCACCTGGTGCTCGATCAC
TCGGCACTCTCGTGCGAGGAGGCCGAGACGCTGCGCTACGTCTACTACCGCAACGCCGTG
CGACCCGCGCCGCCGCCGCAGAGCACCGAGCAGGGCGGGCCCGAGCAGGACGCCGCCGAG
GACTGGCAGCGCGCCGCCTTCCGCGTCCTGCCGCGCCCGCTCGAGCTGCTGGCCTACCTG
CGCGACAGCGGGCTCACGGTCACGCTGCCCGCCGACGACCCCGGCGTGCGCATGTACTAC
GCCGTCTTCACCACCCTGGGCCTGCGCTGTCCCGACAAGCGCATCTCGGGCTCGCAGATG
CTCTACCTGCGTCTGATGTGGGACCAGGGGCGCCAGCGTGACTGGGAGTTCCTGGCACGC
GACCTGCTGCGCGAGGAGATCGAGGCCAACCGGATAGATCGGCATCAGCGCGAGCTGGCC
GAGGCCCGGGCGGTCAATAACCGGCGGCTGACCTCAGGCACCGCCCGGCCCCTGCTGTCT
TCCGCCACTACATCTTCTGCTCCGTCCCATCCTCTGCTAGGTTCCGAGCCCGCGTTCGGA
CGCTCGGACTCGCCCGCCATGGCCGCGGCCGCAGCGGCCGCCGCCGAGCTGCCCCCGCTG
GAGTCGGCGGCCGGGACGCCCTTCTTTCAGATCCCCCGCGCACCGGCCGGGGCCGACGGC
GGCAGCGGGCAGAGCGGGGGCCCCAGCGACCTGGAGCTGCGGGTGGCGCGGCTGCTGCGC
GGCGACCCCGAGTTCACCTATCACGCGGGCCCGCTGGAGCCGCCCTCCCGCATCCGCGGA
CGCGAACTGGTGCAGACGCGCGTCGACATCAACCCCGACCTCATGTACGCCACCAGCGCG
CAGGAGCCCGTGGAGGTATCGCGCACCGACGAGTGGAAGGGCGCCGGCGTGTCGCGGCGC
CGCGAGGTCTGGGACGTGCAGCGCCGCGTCCGCTTCCACGTGCTCTGGTACGTCAACTCC
TTCTGGCGCACCTGCGGCCTGACCTACGACGACAACGAGGCCGACCTGTACCGCGCGCTG
GACGCCTACCGCTCGCGCATCGCGGTCGAGTACGTGCTCATTCGCGCCGTGCGCGACGAG
ATCCGCCTGGTGCTGCAGCACCGCCGCGCGCTGCGCCAGCTCTTCGCCTGCCACGTGGTC
CGAAAAATGTCCTGGATCCACGTCTGGGAGCTCTTCCGTCACGCCCTGGAACTCTGGATA
GACCGGGCGGACGAGCGCAGCTGCATTATTAAGGCGCTCACGCCGCGGCTGGGCCGCCCC
GCCAGAGCCCCGACGCCCGAGCGCCTGGACCGCGACGCCTCGGCCCTCAAACCGTACCCG
TGGCTGGCGGGTCGCGGTTCCCTGCCCGAGGAGCCCGAGCGCGTGTGGTATGCCGACGTG
GTGCGCTGTGTCCGCGCGCAGGTCGATCTCGGCGTCGAGGTGCGCGTGCGTCGCTGCCGG
CGCACGGGGCTGTGGGTCGCCCGCGACCGCCGCGGACAGCTGAGGCGCTGGCCCTCCCAG
GCCGAGGTCTGCGTGCTCTACGTCACGCCCGAGCTCCACTTCCACTGGGTGCTGCCCGGC
GGCTTCGCCGTCTCCTCGCGCCTCTGTCTCGATGGCCTGGGGCAACGGGGTCTGCGCGAA
CGATTCCAGGTCGGTGAGGCAGTTTTTACAAGAGGAATGCATCTGGCGACTGGTCTCCAA
GGGCCAGAAGCACCGCGAGTATCGGGCAATCTGCTGCAAGTCGGCGATCTTTAGCACCCA
GGACGACAGCTCTTGCATCCTATGCCAGCTCATCCTGCTGCGCCGTAACAGGCACGAGTA
CATCATCTGCCTCAACGCCAACGGCAAGTACCAGGGGCACTACTCGTCCCCGCGCGTGCA
TCGCCGGCGGCGCCACATCTGCCACCTGCCGCCCGTCTACCAGCTGATCATCACGGGCCC
GCTGGGTCCGGCGCACCTCGACTTCTTGCCGCGCTTCAACCACGTCGTCAGCAGCATGTC
GTGTCGCGGCATCTCGCCGGACACCATGTACGAGGTGTGCCAGGTAGTCTCGGAAGACGA
AGCCAAACGCGTCGTCATCAAGGGAGACGGGGCGGTGAGCCTCACCGGCGACAAGGCCGT
GAGCCTGGGCGGCACGGGCGCCTGGCTGGTGGTGCGTCCGGAGGGTTACGTGCTCTATTT
CTACATCCTCTGCTACGACCTCTACACCTCGTGCGGCAACCGCCAGGAGATGCCCTCCAT
GGCGCGCCTGATGGCGGCGGCTACGGCCTGCGGCCAGATGGGCTGCACCTTCTGCGTGGA
TCACGGCGGCCACGTGGACCCCACCGGCGAGTACGCCGGCTCGGTGTCGGACCACGGCGG
CTGCTTCTGTTACATCCCCTGCGGACCCATGACGCAGTCCGCCATCCACAACCCGGAGCC
CGCCACCTTCTTCTGCGAAGACGAGAAGGCCCAGTTTCTCTGCACCTGCGGCTCCAAAAC
GGCGCCGCAGATCACCCTGGCCTCGGGGCTGGACTACGTGTTCGGCGTGAAGGACGCCGA
GGGGGGTTGGTTGCAGGCCAAGCAGGACGTGTGGGATCTGGTGAAGGTGGAGGAGCCGGT
GTCGCGCATGTTGGTCTGCTCCTGCCCCGTGCTGAAAAACCTGGTGCACTGAGTAGGAGG
AGAAGAGGGTCGGACAGACGGGACTCGACAGCTTTCGGACTCAGGGACAGAAGAAAAATA
AAATCCACATCATCTTTTTATTAGGAGAAAAGGAGAATCATGAAAAATACTCACGTTCGT
GTTGTAGCAGCTGGCGAAGAGCGCCGTGCTCTTGGCCCCGCGGTGGTCGATGCTGATGAC
GTTGTCCTTGTTCTCCACCAAGTAGTCGCGCGCGAAGGTGTAGCGGCAGCGGAACTCGAC
CTCCTTGAGCACGAACTGAGACACGTGTTTCTGGTGCGCCACGTAGCCGATGCTGATGCC
GATCATGTGCTTGAGTAGGAAGGAGATGATGGGGATGATGAACCAGGTCTTGCCGTGGCG
CCGCGGCACCAGGAACACGGTGGCCTTCTGCTTGAAGATCTCGATGGAGGTCTGCGAGAG
GAAGTCGATCTGGAAGGCGTGGATGAGGTACTGCAGCACGCGATTGGCCAGCACGGGGAT
CTTGGTCACGGCTATAAAAAAGATGACGTGTATCAATAAATTCTTTTGAAACGGCTCGAG
TCGGATGGGTTTGGCGTCGCCCTCGGCGGTGGCGAAGCCGCCGTCGAGCCACTTCTTGAA
GTCGGTCATAAAGCTGTTGATCTGCACGAACTGCGGGTCGCGGTACAGCTCGGTCAGCGC
GTCCAGCTTCTGGTAGGAGGCGCGCTGCTCCTCGGGGCACGGCCGGAAGGCCAGCTCGTC
CAGGGCGCTCTTGAGGCGCTCGTGGAACACCAACTCGCGCTTCTCCTCGGGCGAGTGGTA
GTCGCGGTAGCGGCCGCAGAAGGCCATGAGCGGCAGGAAGGCCTCGTTGCACGAGTGCGC
CAGGCCCAGCTCGGGGTGCATCATCTGGTAGCGCTTGCGACACAGCGCCGCCACGTTGGT
GAAGGCCGTGGAGATGCAGGAGGTGGGGTGGTTCTTGCGCTTCTGCAGCTCTTCATAGCG
CTCCTGGATCTTGGCGGCCGAGTCGCCGTGCAGCATGATGGCGGCTCCCTCCGCGTCGTC
GTCCTCCTCGTGCCCTCCTTCTGTTTCTCGGAAACGCGCGTCACGGGCAGGCCCGTCGAC
GTCGCTTCAGGCGTCCCACCGCGTCGATGCTGACGTGGTTTCCCTGATCTCTTCCTCTTC
TACGTCCGACTCCTCTCCGCCCCCGTCGCCTCCTCCTTCTTCCTCTTTCGTTTCTCCCGT
CTTCTCCCCGGCCTCCGTGCCGTCCCCGTCACCCGTCCGCGTGGCTTCGCCGCGGTTGAG
GAAGGCGCCCGCGTCACTCAGCGGGGTCTCGACGTCACTCTGTGCCGTGGAGCGGATGGT
GGAGCTCTCCACCCAGGCGCCGCCCGAGGATTTCGCGGCCGGCGAGACGCTCCGCTTCGA
GGAGGCCGTAAATATGGCGCTCGTGGCCTGCGAAGCCGTGTCTCCCTACGACCGCTTCCG
ACTGATCGAGACGCCCAGCGAGAATTTCCTCCTGGTGACGAACGTCATCCCGCGCGAGTC
CTCGTCGGCGGTCGAGGCGCCCGCCTCCGTGCCGGGCGATGACGACGAAGAAGGAGGAGG
GGGGGAGGATAACTCTTCTTCCTCGCGCTTCTCGGCCTTCCGTCACGACGTGCTGGAGCG
CTTCGCGGTCTCGGCCGAGGCGCCGCCGCCCCCCTGCGTGCGGGATTACGCCCTGCGCAA
CGCCGATCGCGTCACCTACGACGGCCAGCTGATCTACGGCAGTTACCTGCTGTACCGCAA
GAGCCACGTAGAGCTGGCCCTCTCCAGCAACAAGGCCCAGCACGTGGAGGCCGTACTGCG
CCAGGTGTACACCCCGGGCCTGCTCGACCACCACAACGTCTGCGACGTGGAGGCCCTCCT
GTGGCTGCTCTACTGCGGCCCGCGCAGCTTCTGCGCCCGCGACACCTGTTTCGGCCGCGA
GAAGAACGGCTGCCCCTTCCCCGCCCTGCTACCCAAGCTCTTTTACGAGCCCGTGCGGGA
CTATATGACGTACATGAACCTGGCCGAGCTGTACGTCTTCGTCTGGTATCGCGGTTACGA
GTTCCCCGCCTCCGCGACAGGTGCAGGTGCGGGCGGCGCCCCGGAGCCCTCTTCTGCTTC
GTCTTCTTCTGCGGTTCCCACGGGTGCGGCGGCGGTCGGTGACGCGGTGCCCGATGACGA
CAGCAACGGAGGGGAACTGCACCTGCCTTTAAAGCCCGTCTCGCTGGACCGCCTCAGAGA
GGTGCTGCAGGTGGTGCGAAGCCGCTTCTCCGGGCGCGAGGTGCCCACCTGGCCCGCCTC
GTCCCGGACCTGCCTGCTCTGCGCCCTCTACAGCCAGAACCGCCTCTGTCTGGACCTCGC
GCGCGACGACGCGCGCACCGTCAGCTACAGCCCTATCGTCATCCAGGACTGCGCCGCGGC
CGTCACCGACGTGACCCTCAGCCACATCTTGCCCGGTCAGAGCACCGTCTCGCTCTTCCC
CGTTTATCACGTCGGTAAGTTGCTGGACGCTATCTCCTTGACCGACGCCGGGCTCATCAC
GCTGAATCTATGACGTCGGCCAACAAGCAGCTCTTAAAAGAGGTGATGCGCCTGGACCTC
GAGCGGCAACAGCACCAGTTCCTGCGACGCGCCTACGGCTCCCGGCACCGCCTCACCAGC
CACCAGGCCCTCAGTGTGATGCGCACGGCCGTGCGCGAGCAGACGCACTACAGCCGCCTG
ACCGTGCAGCGCGTGGGCGCCCACCTGCTGGGCGACGAGCGTCAGGAGCTGCAGCGGGAG
CTGGCCCGCGCCAAGCAGCTGCAACGCCTCGACGTGGACGGCGCGCTGGACTCTTTAACC
GAGTTGAAAGACACGGTGGACGACGTCAACTGCGCCTTCGTCGATTCGGTTTCGTCAACG
TGCGACCTGGAGCTGGAGGCGGACGACGCGGAAAACGCCACCTAAGGTCTCCGCGCAAGC
TCGCCGTCGTCGACGCCGCTACCGCCGCCGCCGCTCTCGCCCTCCTCGCCATGGCCTCGT
CGCTGCGCTCGCGGGCCCGCTCCTCCTCGGCCGACTCGGGCTCGGGCTGGGACCCGCCGC
CGCTGCAGCGGCCCAGCCGCGCGCGTCGTCGCAACTGGGTGCGCGAGGCCGCCGCCACGG
CCGCCGCGGCCGCCGCCGCCTCCTCCAACGTAGCCCAGGAGGCCGCGGCCCTGGCCGCCC
TGGCCAACGTCACCACCAGCGTCGGCACCAGCGTCTTCAGGCACGCGTCGTCTTCGGGTC
GAAACCGCGTCGTCTCTGCCAGCGCAACCACCGTCGTGGCCGCCGCCACCACTTCCTCCT
CTTCCCTGAGGAGTGACGGCTTGTCGCCCGCCAGGCTCGCCGTGCCCGCCGTGGCCGCCC
CCGCCTCCCCGCCTCCCACGCCGCTGCCCGCCGACAGCAACAAGGAGAACCGCGGCCTCA
GCGGTCGGCGCAGCGCCGTCAGCAGCGACGGCGGCAGCAGCTACCACGGACTCCGCTGCC
GCGAGTCCTCGGACATGTGGTCCTTCGAGTACGAAGGCGACGACGGGGTGACCAGCGTCC
GCGGCGGCGTCGTCGGTGCCACCAACGGCGGTGGTGGCAACAGCCTGGGCTTCGGCATCG
GCACCAACACCAGCGTCCTCGGCAGCGTCCTGCTCAGCAGTCGCAGCAGCGGCGATCCCT
TGGAGAGCGGCGCCATCAGCCGGCGACGTCGGCGTTGCAGCAGCGGCGGTCAGGGTCAGC
GGGGGCCCCTGGTCTCCCTGGCCCGCACCCCTCTCTGTCGCACCGGCGGTCGCGCCGTCC
GCGTCAAGAATCACGTCGCGGCTAGCACCTTCCGCGACCTGGATGGTGGTGGTGGCGCCG
GTGGCGATACGTCGGATTCGCAGCCGCCGCCGGAGGATGAGGACGACGAGTCGGCCACCA
CCGACGGCGAGGGAGTGGGCGTCCTCGACGATCCCGTGGGGGTCGGACCCGGCGCCGCCG
CGAACGTCGAGCCTGAGCACGACGACGTGCACTGCACCTGCTCCAACGAGCACGTCATCA
CCACCTCCATCCGCGGCCTGACCTGCGACCCGCGCATGTTCGAGCGCCTCGACCACCCCG
AGCTCTGCGAGGTCTCGCTCTCGTACCTCCTGGTCTACGTGCCCAAGGACGAGGACTTCT
GCCAGAAGGTTTGCTACGCCGTGGACCTGAGCGACGAGAGCTTTCGCCTGGGCCAGGGCT
CCTTCGGCGAGGTCTGGCCGCTCGACCGCCAGCGCGTGCTCAAGATCGCGCGCAAGCACA
GCGAGACGGTGCTAACCGTCTGGATGTCGGGCCTGATCCGCACGCGCGCCGCCGGCGACG
AGCAGCAGCCGCCATCGCTGGCGGGCACGGGCGTCTACCGCGGACTGCTGACGGCCACCG
GCTGCTGCCTGCTGCACAACGTCACGGTGCACCGGCGCTTCCACACGGACCTCTTCCACC
ACGACCACTGGAAGCTGGCGTGCGTCGACAGCTACCGCCGCGCCTTCTGCACGCTGGCCG
ACGCCATCAAGTTCCTCAACCACCGATGCCGCGTCTGCCACTTCGACATCACGCCCATGA
ACGTGCTCATCGACGTGAACCCGCGCAACCCCAGCGAGATCGTGCGCGCCGCCCTCTGCG
ACTACAGCCTCAGCGAGCCCTACCCGGACTGCAACGACCGCTGCGTGGCCGTATTCCAGG
AGACGGGCACGGCGCGCCGCATCCCCAACTGCTCGCACCGGCTGCGCGAGTGCTACCACC
CGGCCTTCCGCCCCATGCCGCTGCAGAAGCTGGTGGTGTGCAACCCACACGCGCGCTTCC
CCGTCTCCGGTCTGCGGCGCTTCTGCATGGCCGAGCTGGCGGCGCTGGGCAACGTGCTGG
GCTTCTGCCTCATGCGGCTGCTGGACCGCCGCGGCCTGGACGAGGTGCGCCTGGGCTCCG
AGGCGTTGCTCTTCAAGCACGCCGGCGCCGCCTGCCGCGCGCTGGAGAACGGCAAGCTGC
AGCAGTGCGCCGACGCCTGCCTGCTCATCATGGGCGCGCAGATCAGCTACCACGCCTGTC
TGCTGGGCGAGCACGGCGACTCGCTGCTGCCGCACGCGCTGCGGTTCGTGGACAACAAGG
TCTCGTCGTGCCGGGTGCGCGCCTTTCGCCGCTTCTACACCGAGTGTTCGCATGTCATGC
TGCACGAATACGTCAGGAAGAACCTCGAGCGCCTGTTGGCCACCGCGGACGGTCTGTATT
TATACAACGCGTTTCGGCGCGCCACCACCATAACCTGCGAGGAGGACCTGGACGCCGACT
GTCGGCAGATGTTTCCCGAGTGAGACGGTACGGAGTTTGGGGAGAAGGGACCCAGAGGAG
ATTCCCGAAAAAAAGTCACTGGATTTAGCCCCGAGTCGATAATAAAAGAAGAGAGAGGAC
GACGACACGGAGTGAGCGTATATGTTGTATGTGTAGTGCTTGCTGCGAGAGGAGAGAGAG
CGGGACGCCGCCGCCATCATGTGGGGCGTCTCGAACCTCAACTACGACGATGACGAGGAG
CTGACCCGGCTGCTGGCGGTCTGGGACGACGAGCCCCTCAGCCTCTTCCTCATGAACACT
TTCCTCCTGCACCAGGAGGGCTTTCGCAACCTGCCCTTCACGGTCCTGCGCCTGTCGTAC
GCCTACCGCATCTTCGCCAAGATGCTGCGGGCCCACGGCATGCCGGTGGCCGAGGAGTTC
ATGTCGCGCGTCGCCGCGCTGGCTCGCGACGAAGGGCTGCGCGACATCCTGAGCCAGCGG
CATGCCACCGAGGCCTCGCGCGCCGACATCGCCGACGCGCTGGATCGCGTGGCCGAGCGG
CACGATGACCGTCTGGGCGGCTCGGACGACTACCTGTGGCTCAGCCGCCTGCTGGACCTG
GCGCCTAACTACCGGCAGGTGGAGCTCTTTCAGCTGCTGGAGAAGGAGTCGCGCGGCCAG
TCGCGCAACTCCGTCTGGCACCTGCTGCGCCTCGACACGGTCTCGGCCACCAAGTTCTAC
GAGGCCTTCGTGAGCGGCTGCCTGCAGGGCGCCTCCTCGGCCTCGGCGGCCAGCTCGCGC
GCCGGCGTCTCGCCGGGCATCCAGTTCGGCCTGAAGCACGAGGGCCTGGTTAAGACGCTG
GTCGAGTGCCACGTGATGCACGGGCGCGAGCCGGTGCGCGACGGCCTGGGCCTGCTCATC
GACCCCACCTCGGGCTTGCTGGGCGCCTCGGTGGACCTGTGCTTCGGCGTGCTCAAGCAG
GGGGGCACTCGCACGCTGCAGGTGGAGCCCTGCGCGCGCGTCTACGAGATCAAGTGTCGC
TACAAGTACCTGCGCAAGAAGGAGGACCCCTTCGTGCAGAACGTGCTGCGGCGGCACGAC
GCGGCGGCCGTGGCCTCGCTGCTGCAGTCGCACCCGGTGCCGGGCGTGGAGTTCCGCGCC
GAGCGCGAGGTGCCCTCGGCCCGCGAGTTCCTGCTCTCGCACGACGCGGAGCTCTTCAAG
GCCACGCTCAAGCGCGCGCGGCCGCTCAAGGCGCCCGAGCCCCTGCGCGACTACCTGAGC
GACCTGCTCTACCTCAACAAGACGGAGCGCTCGGAGGTGATCGTCTTCGACGCCAAACAC
CTGGACGACGGCACTATTAACGCGTCTCTGGGCCCGGCGGCGGGCGGCGCCGACGACGAG
GCCGCCGGCGGCGGGAGCAGCGGCGGTTCGCAAACGGCCTTCGAGGACGAGAACACGCCC
GAGCTGCTGGGCCGCCTCAACATCTATGAGCTGGCGCGCTTCCCGCTGCCGGCTTTTGTC
AATCCGCGCCACCAGTACTACTTTCAGATGCTCATTCAGCAGTACGTGCTGAGCCAATAC
TATATAAAGAAGCATTCGGACCCGGAGCGGATCGATTTCCGCGACCTGCCCACCGTCTAT
CTGGTGTCGGCCATTTTCCGCGAGCGCGAGGAGAGCGAGGTGGGCCGCGAGTTGCTGGCC
GGCGGACGGCCCTTCAACTGCGACCACATCCCCCTGCTCATCATCGTCACCCCCGTGGTC
TTTGACCCGCAGTTCACGCGACATGCCGTCTCTACCGTTCTAGATCGTTGGAGCCGCGAT
CTCTCCCGCAAGACCAACCTGCCGATATGGGTGCCGAACTCTGCAAACGAGTATGTTGTG
AGTTCGGTGCCCCGTCCGGCGACCCCCTGAGAGACGTCATGGGCCGCCGCGTCAACCTGC
GCGGCTACGATAACATGCCCCACACCTCCTCGTCCGAGTCGGACCTCGAGGAGGACGACG
ACGTCGATTATCCCTCGGCCGACCCGCAGAAACGGCGGCTCCACCCGGGTCCCTCCGGCG
GCGGCAGCGTTCTCAGTCAAAAAAAAAAGCACGCTTCTCAGCAGAACGTGTATGAGCACC
CCTATCACGAGCCCGTCGTCGTCTTCAAGGGCCCCGGCCACGACGACGGCGAGGAGGACG
GCAACGAAGCCGACCGCAGCTCCCTGAGCACGGTGCGCTCGTCCTTCCGTCAGGACAACA
AGAAGAAAAAGAAGACCAAGAAAAAGAAAACCACGTCGCAGCAATCCTCCATCATGCAGG
AGACGGACGATGATCCGGACCTGGACGACGAGCGCTCCGCCTGTCTGGGGGGCGCCTCGT
CCTCGCCTCCGCCCCTCCCGCCCAGAGGAGGAAGCCAGACGACGGCGGGCAGCGGTAGTC
GCCGCTTGCCGCGACCAGCCACGCCCATGCCCTCGAAAAAGATCAAGAGCCGGTCGGGTA
GCGAGAGCACGACCTCTTCCAGGGTTTCTATGTCTTCTTCCTGCTATTGACCTCATAAAC
TGTCAGGCTTTCGCTCTGCGACCCCGGGGGAGGGAGTCGCATCATCATCTGAAGGGACAG
TTAAAAACTGACGTGACTCGGCTCCCCCGCTTTTGTGTATTTTTTTGTAAACCGTTGAGC
TTCCAGGTACTAATTTTACAGATCTTAATATATATCACACGCTTTTATGAGACCAGAGAT
TATGCTGTTTAATAAAAAAACTTTGTACAAGCCACACACACACAACTGTTCCACTCGAGT
CTTTTTTTGTTTGTGTAGGGAAGAGGAGGGGGTGGAATGGTGATACCCACCACGACGCGC
TAGGCGCCCTCGGACTCTTCGTCCTCGTCCGATTCGGGCATGGCGGCCTCGTTGTGTTTC
AGGGAGGCGATCTCCTCCTCGGACGTGGTTTTCAGAGCCTGGTACTTGAACAGGCTGCGC
GCGCGGAAGTAGCGGATGGCGCGACAGGCCGTGAAGGTGGCCCAGATGAGGAACACGGCC
CCGAAGCACCAGCTGATGACTGGCAGATAGTTATCACCTACCAGCTGCTCGTATTTGATA
ATGGGGTAGATGAGGCCGCAGAGTCCGAAGAAGGTGCCCAGGTGGTACCCGAACTGCACC
TTCACGTACTGGAAGAACACCGACTCGATCATCAGAAAGTACACGATCGAGATGACGGCG
TACACCACGAACACGGCCAGCACCATGTGACCCGTGCGCACGAAGAAGTTATTGCCGAAG
CCGTAGCACAGGCCCATGGCCACCACCACGGTGTTGAAGCCCAGCGCCACCTGCACCAGG
TTGACGATCATCGTGCGGAACTGCACGGTGCCGTGCAGCCGGGGGTGCAGGCGCGAGAAG
TGGAACAGCGTGCGCTTGTAGCTCTGGTAGTGCGTCACCATGCTGATGTTGAAGACGGTG
AGGCAGAAGAAGTGCACCACGCTCATGAAGGCGATCATGCTGGGGAGGCGGAACGACATG
GTCAGCGTCAGCAGCTGGAACGTGTCCATGCACAGGATAAAGAGGAAGGCCGTCAGGCTG
TCGCCCATGTACGAGATGTCGCGCGTCGACTGGTTCAGGACCGTGCTCTGGTCCCGGCGC
CACGCTATCTTTACCCAGCACACCAGGTAGTACACCGTCACCGCCAGGAACACCAGCTGC
ATAAAAACCGCGTAGCACACCAGCTGCACCGAGTCCAGAAACAGCGTCGGCGTATGGAGA
TGCATGACGTTGAAGGCCGACATGTTGATCTTCTTGAAGTCCACGACGTGGTAGTACACG
CACGGGTAGCCCAGGTCGGGAAAGTTGCTCAGCACCAGGTGCACGCTCACGTTCACGAAG
GTCAGCACCATGAAGACGATGGAGGCACCCCAGGTGCGCGTGTTGACGCGGTCCACGTGC
GAGGGAGCCATGGTGCGGGCGGCCGCGCCGGCGGCTCCAGGGGTGGCCGGTGCGTGCTGA
TGACGAAAAGCCCGCGGGTCGTTAAATACTACTATGGAGGCCCATGCCGCGGCTGCGCCT
CCTCCCGCGCCTTCCCCGAGGACGCGGTTTGAACGCGTCGACGCGACCGGCCAAAAGACC
GCGCGGCGCCCGTCGGGCCCTCACAGCGCTCGTCGCGCGGCCGGGCGGCGAAAAACGGCC
CCGAGCTCGGCGGGGATGGCCGCCAACCACTACACGCTCGTCGGGGCCAGCTGCCACCTC
AGCTGGTACGGCATCCTCGAGGCCTCCGTGCCCATCGTGCAGTGCCTCTTCATGGATCTG
GGTGCCCTCGGCGGTCGCGCCGAGGAGCCGCGGCTGCGGACGTTCATCGTGCGCGGCGAC
CGCCTGCCCTCGGCCGAGGTGCGTGCCGTGCACCGCGCCAGCTACGCCAGCCTGGCCTCG
GCCGTGGCCGACGCCGAGGAGCGCCGCCGCGGCATCGAGCACCGCAGCGCCGTGCTGGCG
CGTGTGCTGCTGGAGGGCAGCGCCATCATCCGCGTGCTGGCGCGCACCTTCACGCCCGTC
CAGATCCAGACCGACCCCAGCGGCGTGGAGATTCTCGAGGCCGTGCCCGCGCTGGGCTTC
GACGCGGCCGCGCTCTCGCACGCCCTCAGCCTCTACCACGTCGCCAAGCTGGTGGTCATC
GGCTCCTACCCGGAGATCCACGACGCCGTGGCCACCTCGTCGTCCGTCTCGGCGCGCGTC
GCCACCGGCGGCCACGAGGACTACGCCACCCAGGCCCACAAGAAGCTGCGGCGCGGCTAC
TACGCCTACGACGTGGCCATGTCGTTCCGCGTCGGCGCCCACAAGTACGTGCTGGAGCGC
GACGACGCGGCCGCCGTGGTCTCACGCCTCTTCGAGGTGCGCGAGGTCTGCTTCCTGCGC
ACCTGTCTGCGCCTCGTCACCCCCGTGGGCTTCGTGGCCGTGGCCGTCACGGACGAGCAG
TGCTGTCTGCTGCTCAAGTCGGCCTGGACCCACCTCTACGACGCGCTCTTTCGCGGCTTC
GCCGGACAGACGCCGCTGCGCGACTACCTGGGACCCGACCTCTTCGAGTCGGGCGGCGCG
CGCTCCTTCTTCTTCCCCGGTTTCCCGCCCGTGCCCATCTACGTGGTCAACGGGCTGCAC
GCCCTCATGCGCGAAACGGCGCTGGACGCCGCCGGCGAGGTGCTCTCCTGGTGCGGGCTG
CCCGACATCGTGGGCCCCGCCGGGAAGCTGGAGGTGGAGCCCTGTGAGCTCTCGCTCGGC
GTGCCCGACGACGAGTGGCAGGTCTTCTGCGGCGAGGGCGGCCGCGCGGTACGCCTCAAC
GCCACGGCGTTCCGCGAACGGCCGGCCGTGACCGACCTGCTGCAGCTGCAACAGCAGCAT
CGGCGTTCGCCGCCTCCTCCCGCCCACACCACTTCTTCCTCTTCCATCGCCCGCGCCCAC
CCCTCCTCCGACGAGGACGATAACGCGCCCTCCTCGTCGTCCCCCTCCCCGTCCCCCTCG
GCCGTGGTCAGCAGCAGCACGGGCGGCGCGCACCCGCCGCACGACGACGCCACCTTCACC
GTGCACGTGCGCGACGCCACGCTGCACCGGGTGGTCATCGTCGACCTGGTCGAGTGCGTG
CTGGCCAAGTGCATCCGTGGACGCGACTTCAACCCCTACGTGCGCTACAGTAACCGACTC
CACACTCACGCGGTTTGCGAAAGGTTTATTGAAAACTTGCGCTACCGCTCCCGGCGGGCC
TTCTGGCAGGTCCACAGCCTGCTGGGCTACATCTCCGAGCACGTCACGTCGGCCTGCACC
GCGGCCGGCCTCTCGTGGGTGCTGTCGCGGGGCCATCGCGAGTTCTACCTCTACGACGGA
CGCTCGGGACACGGCCCCGTCTCGGCCGAGGTCTGCGTGCGGACCGTGGTCGACTGCTAC
TGGCGAAAGCTTTTCGGCGGCGACGAGCCCGGACCCGTCTGTCGCGTGCAGGAGAGCGCG
CCCGGGGTCCTCCTGGTCTGGGGCGGCGAGCGCCTGGTGGGGCCCTTCAGCTTTTACGGC
GCCGGCGGGGCCCTGCTAGGAGCGGGAGCCGTGGGGTCCGGCGGTGGTGGTGCGGGTGGT
GGCGGCGGCGGCGGCGCGGCTCCTCCTCCTCACTATCACGTCCCCGTGGGCTGTTGCGGC
GGCTGCTGCGCAGGCGGGGGCGTGCGCGACGAAGGCGGCTCTCCGGCGGCGGCGCCGCTG
CTGCTGGGCTGCTGCTGCGCCGGCGGCGACTGGCTCTCGGCCGTGGGCCACGTCCTGGGC
CGGCTGCCCGGACTGCTCCGCGAGCGCGTCGGCGTCCCGGAGCTGGAGGCCGTCTACCGC
GAGATCCTCTTTCGCTTCGTAGCCCGGCGCAACGACGTGGATTTCTGGCTGTTGCAGTTC
CAGCCGGGCGAGAACGAGGTGCGGCCGCACGCCGGCGTCATCGACTGCGCGCCCTTCCAC
GGCGTGTGGGCCGAGCGCGGTCAGATCATCGTGCAGTCGCGCGACGCGGCGCTGGCGGCC
GACATCGGCTACGGCGTCTACGTGGAGAAAGCCTTCGCTATGCTCACGGCCTGCATCGAG
GTCTGCGCGCAGGACATACTCTCGTCTTCGGCCGCGCCGGCTGCCGTCACCGCCCCCGTG
CCCACGTCTTCCACCCGCTCTCCTCTGCTGTCCTCCGTTCTTCCTCCTCCTGCTGTCCTC
TCTCCTTCCTCTGTGCCGTCCTGCTCCTCGGCCGCGACGGTCACCACCACGGTGACCGCG
GCGCCTTCTTCATCTTCTTCCGCGGCCTGGGACGGCGACGACGAGGAGCGCGACGAGTGG
GCCCGCAGCCTGGGTTCCGACGCGCGCAAGGCGGCCAGGCGGGTGGCGTCCGAGGGCCTG
CGCTTCTTTCGCCTCAACGCGTGACGACGACAACAACGAGCACACAGCGACGCTACTACG
ACGACTAAGCCCAAGACGAACAACGTGCGCGTGCGTACCGTGCGGCGACAGGTGACGATA
GCGTGTCGACGTCCATGCAGAATAAAATTGCGTCAAAGCTCACAGTGTGTGACGTGGTTT
CTGTGTGTGCTCTTCCTCTTCTTCCCTCTGACGCGCGGGCGTCTCGTGTCACCGCGTCAG
CACGCCCGATGGGGAAATCTTGGGAGGGCCCGGCAGGTTGGGGAAGTTGGCGTTGAGCAC
GTCCAGCAGGGCCAGGCCCACGGCCCAGCCGTCCAGGGTCTTGCGGTCCGTCAGCTTCAG
GCTGAAGACGTGGTCCTCGTCCTGGCGGGTGATGCGAAAGAAGAAGCGCGTGACGATCTC
CAGGCAGCTGTGGCGCGCCTGCAGGTACAGCATGAAGGTGGCCGGCACGTGTTCCACCAC
GTCCGCGTCCTTCTCCTCGAAGAACAGGTACAGGGCGCTGCAGATCAGTCGCCGGGCGCT
GTGCTGCAGCAGTTTCCCGAAGCTGTCGCGCACGTTCATCATCCGCAGGTACGAGAGCAG
GTCGAACAGGCACTGACGCGACAGGTTGCAGTTCTCTACGCACGAGAGGATGGTGCACAG
CGAGAAGTGCATCAGGTTGTCGGGCTTCACCAGGCCGCAGCGGTGCTTCACCCGCAGGTC
CGTCAGCTTCAGCTGCGTGATGGCGTCCTCGGTCTCCAGCAGAAACACGGTGGAGTAGCC
CACGAAGCTGGTCCCGTGCAGCAGTTCGGCGCGGTACTCGCTCATGCTCAGCATCGGCGA
CTGGACCGTCTGCACCCACAGCCGGTCGTCCTTCACCGTGAAGTCCATCACGCGCGGCAC
CATGATCATCACGTTGTGCTTAGTGAAGTCCGTACGGACCTCCAGCACGCCGCGGATCAT
CAGGGACTCCATTTCGAAATCGATCGACTCGTTCGGGCCCGCGCCGACGCTGCTCTGGGG
CCGGCCGGGGCGGCGCGCCCTCTACTCTAGTCATCTGGCGGTGCCGCGCCTTCTCGCGGT
TGCAGATGAGCTCGACGTACTGACGAAACTTGCTATCGTCATAGGCGGCGGCCACGATCT
CCCCGAAGGAGAGGTGCAGATAGGCCTCGGGGATGGGGTCCAGGGCGCTCAGCCCCAGCA
CGCTGCTCAGGTACGGCAGCGTCACGCGCTCCACCGTGTAGTTGGAGTACACGATGGCCT
CCTCGGCGCCCTGGTTGGTCACCAGGCGGCGCAGGCGGAACGTGCGAAAGTACTCGTTCT
CCCACAGCTGCGTCAGCAGCCGCTCCAGCGGCTCGGTGCTCGGCACGTACTGCGAGAAGA
AGCTGTTGGCCACCAGCCGGTTGTCCTCCACGGGCAGCGCGCGGAACGGCGTCGCCTCCT
GCGCCTTGCGCACCGCCTCGGTCACCGGCAGGTGGTACAGCTCGGCGTCGCGCGCCCCCA
GATTCACCGAGTCCTCGCGCCGCGAGGCGTAGCGTGTCAGCAGGTCGCGCAGCTCGTGCA
CGCGGTGCTCCCAGGTCTGGTTCAGCGTGCGCAAGTCCTGGATTTCGTCCACCTGCGCCT
CGATCTGCTCCTCCAGGCACTTGATCACCTGCTTCTTAAACACGTCGCGGATGTCGCGCT
CCTGGCCCAGGCCGCCCGAGACCGACGAGGCGGCCCCCAGGCCTCCTCCGCCGCCGGGGC
CCGGGCCGGGGCCCACCACGCCGCCGGGCGCGCGCGACGGCAGCAGGCGGCTTTGGTCCA
CCAGCGAGGGCGTCAGGTCCTGCAGGAACGACTCCACGCTGTCCTCGATGCCGATGCGCG
ATTTGCTGTCCGACACGTTCAGCAGGAACTTCATGATGGACTTCTTGGCGTCGCTACCGC
GGTCGTGCTTCTCCATCATCTCCACCATCTTCTTGCAGTTCAGCTCGTGCCGGCTCATGG
TCACGGCCTTCACGGGGAACGTGTTCAGCAGCTGGCAGATCTTCTGGTGCCGGCACAGCC
CGTCGTAGCGCAGGATCTCCTCGTGCAGGTGCGCCACCGGCGTGGTCAGCAGCAGCCGGT
CGCGCTCGTAGGCCAGCGGCTCGCAGGCCACGTACACGCGGATGCCCTTGCCGCGCAGCT
GCGCCTCCAGGCGCTCGCTGCGCACCTTCTTGAACACGCGCACCTCGGGCCCGTTGGCCA
CGCGCACGGCGCACAGCCGCTCCACCACCTGCAGCAGCAGCGCCAGGTTGGCGCTCAGCA
GCTCCTGCGCCAGCGGGTGCGTCTCGGTGGAGCGCTGCACGGCCGCGCGCACGAACTGCG
CCCGCTCCAACACCTCGCGCTCCTTGGGACGCGCGTCCACCAGCGGCACGATGCCCACCG
TGGCCCACCAATCCACGTACAGCCCGTACTCGTCGTTATCCGCGTACTGATATAAGATCT
CGCGCAGCGTGCCCAGCACGCCCGTTTCCACGCTCTGACGGATGGACGCGCTCCAGACCA
GCAGGTACTGCTCCAGATCCTCGTCGTCCAGCGCGCGGTAGGGGAACAGCGCCGCGTGCA
GCTTCCACTCCTCGGCCACCCGCCGCGCCGTCATGGTGTCGAACAGCGTCTTGCACACGC
CGTAGAGCAGCTGCTTGCGCAGCACGCACGGGTCGCGCAGCACCTGGTGCATGCTCTTGC
CGCGGCAGGCGCCCATAAAGCCGTGCAGCAGCCGCAGAAAGCTCATCGTCTGGCCCGTGG
GGAAGATGTCGATCACCGCCTCGTCGTCGCCGCCGCGGCCCGCCAGATACGACGACGCGC
TGATCCTCAACCTGTCGTCGGCCGCCAAGATCGAGCGGATCGTCGACAAGGTCAAGTCCC
TCTCGCGCGAGCGCTTCGCCGCCGAGGACTTCTCGTTCCAGTGGTTCCGCTCCATCAGTC
GCGTGGAGCGGGGCGGCACGGCGTCCGGGGCCGACGCGGGAAGAGTAGGCAAGAGCGAAC
CCTCTACTTCTTCTGTCCCTCGCCCGACCTCTGTCGCGTCCTCGGTCGCCGCTGCCGCCA
ATCAGGAGGCGGGCACGCGCGTCCCCCGCGTCGACCGCTGGCCCTTCTTCCCCTTCCGCA
CGCTGTTGGTCACCGGCACCGCCGGCGCCGGCAAGACCTCCAGCATCCAGGTGCTGGCGG
CCAACCTCAACTGCGTGATCACCGGCACCACGGTGATCGCCGCGCAGAACCTCAGCGCGA
TTCTCAACCGCACGCGCTCGGCGCAGGTTAAGACCATCTACCGCGTTTTCGGCTTCGTCA
GCAAGCACGTGCCGCTGGCCGAGGCCGGCAGCGAGACGCTGGAGCGCTACCGCGTGTGCG
ACGCGCGCGAGGAGAACACCATCCAGCGGCTGCAGATCAACGATCTGCTGGCCTACTGGC
CGGTCATCGCCGACATCGTGGAAAAATACTTAAATATGTGGGAGCGCAAGGCCTCGCTGG
ACGATGTCTCCGAGTTGTGCGAGAGCAACATCATCGTCATCGACGAGTGCGGCCTCATGC
TGCGCTACATGCTGCAGGTGGTGGTGTTCTTTTACTACTTTTACAACGCCCTGTGCGACA
CGCGCCTCTACCGCGAGCGCCTGGTGCCCTGCATCATCTGCGTGGGCTCCCCGACGCAGA
CCGAAGCCCTGGAGAGCCGTTACGACCACTACACGCAGAACAAGAGCGTGCGTAAAGGCA
TCGACGTGCTCTCGGCCCTCATCCAGAATGAGGTGCTCATGAACTACTGCGACGTGGCCT
CCAACTGGATCATGTTCATCAACAACAAGCGCTGCACCGACCTCGACTTCGGCGACCTGC
TCAAGTACATGGAGTTCGGCATCCCGCTCAAGGACGAGCACGTCGCCTACGTGGACCGCT
TCGTGCGGCCCCCCAGTTCCATCCGCAACCCCTCGTACGCCTCTGAGATGACGCGGCTGT
TCCTCTCGCACGCCGAGGTGCAGCTCTACTTCAAACGTCTGCACGACCAGATCCGCCTCA
GCGAGAAACACCGTCTCTTCGACCTGCCCGTCTATTGCGTGGTCAACGAGCGCGCCTACC
AGGAGCTGTGCGAGCTGGCCGACCCGCTGGGCGAGTCGCAGCAGCCCGTCGAGGTCTGGT
TCCGCCAGAACCTGGCGCGGATCATCAACTATTCGCAGTTCGTCGACCACAATCTCTCCA
ACGAGATTGTCAAGGAGCGCCTGCGACCGGCGCAGGAGGTGGTGCAGCAGCAACGAGAGC
AGCAGCAGGAGGTGGCGACCGCTGTTCTCGGCGGCGGTGGTAGCAGAAGCGCCGTGCTGG
GTGGCGGCGGAGGTCTGGACGATGTCATCGCCGCCGAGGGAGGCTACGTGCCGCCCGCCG
CTGCCGCCGCCGATGGGGGAGTTTCGCCGTACCGCGAGACGCTGCTCACGCTGCGCATCA
CCTACATCAAGGGCAGCTCGGTGGGGGTCAACTCCAAGGTGCGGGCCTGCGTCATCGGTT
ACCAGGGCACGGTGTCGCGCTTCGTGGAGATCCTGCAGAAGGACACCTTCATCGAGCGCA
CGCCCTGCGAGCAGGCCGGCTACGCCTACTCGCTGGTCTCGGGTCTGCTCTTCTCGGCCA
TGTACTTTTTCTACGTCTCCCCCTACACCACCGAGGAGGCGCTGCGCGAGCTGGCCCGTA
TCGAGCTGCCCGACGTGCCCTCCCTCTGCTTCGGCGGTGCCAACAACGTCGCCGCCGCCG
CGCCCGAGCAAGACGACGACGGCAGTGCCCGCGTCTCCTTCTCGCCCGTCAGAAACCCCG
TCGTCTCGGACGATTCCGACGACGGTGGCGAGGCGGAGGAGACCCACGACATCCCCTGCA
TGGCCGAGGACGACCTGGCCGTCACCGACGCCGAGCTGGTCGACCACACCGACCTCTACG
TCGACCCCTTCTTCCACAAGTACTCCAAGCCCCCCAGCGTCTCGCTGCTCTCTTTCGAGG
AGACGGTGCACATCTACACCACCTTCCGTGACATCTTTCTCAAGCGCTACCGTCTCCTGC
AGCGCCTGACCGAGGGCCGCTTCGCCACCCTGCCGCTGGTCACCTACAACCGCCGTAACG
TGGTGCTCAAGCCCAACTGTCAGATCAGCTCGCAGACCGGCTCCTTCGTGGGCATGCTCT
CGTACGTCTCGCCCGTGCAGACCTACACGCTCGAAGGCTACACCTGTGACAACGTGCTCA
GCCTGCCCAGCGACCGCCATCGCATCCACCCCGAGGTGGTGCAGCGCGGCCTCTCGCGCC
TGGTGCTGCGCGACGCCCTGGGCTTCCTCTTCGTGCTCGACGTCAACGTCTCGCGCTTCG
TCGAGTCGGCTCAGGGCAAGAGCCTGCACGTGTGCACCACTATCGACTACGGCCTGACCT
CGCGCACGGCCATGACCATCGCCAAGAGCCAGGGCCTCTCGCTCGAGAAGGTGGCCGTGG
ACTTCGGGGATCACCCCAAGAGCCTCAAGATGAGCCACATCTACGTGGCCATGTCGCGGG
TCACCGACCCCGAGCACCTCATGATGAACGTCAACCCCCTGCGGCTGCCGTACGAGAAGA
ACACGGCCATCACCCCGTACATTTGTCGCGCGCTCAAGGACAAACGCACCACGTTGATTT
TTTGAGAAAGAGATCGCGACGGTCTCCTCCGTACTTTATTGAGCAGGAAAAAAAAACACC
CCCGTTCCCTCCGCTTACGGTGTGCTTCTTCGCCAGTCGTCTTCTCCTGGTGAGGTCGTC
CTCCGTAGACTGTGCCGTTCAGTGGGTCCGCGTCGTCACCGTCACTGTCTCTTTTTCCGT
TTCTTCGTCCGTGTCCGTGCCGCACCTGCAAGAGAGAAGCCCGGGTGGGAGCGACTCCAG
TCCCGCCGTCATACGCCGCCGCGAGGTCCGACCAAGAGCAAGAGACCCGTCGCCTTTCCG
GGGCAACGGCGGCCGCGTACGGGGGGAGGCGGGATTGGACGCCGCTCCGTTCGATCGTCA
TTCTGCTCCACAAATTTCTGAGTCTGTTTTTCTTTTTGAACAATACGCACTGGTAATATC
CGTGATCCCGTGTGGAAGAGAGAGGATATAATAAATCGTGTGTATCTCAAAAAATTTATT
TGCCAACAGCTATGTATGTAATTTCTCTCATGTAGCAGAATAGAGACCTTTTCGTCTATT
TTTTCGTATTTTGTTTCCCTAACTTATTAGTTTTGTAATCGGGTTTTTGGAATTCTTTTC
AGAACATCCTCCGCGCGAGTGCGTGCGGGAGGCCGTACGCTGCTGTTTCGACGTTGGTCT
ATAGAGTGTACGTGTGTATCTTCTTTGTGATTTCGCATCATCTGCATGCGCGCACGCGCT
CGTCTTCGAGATCGAGCAGAAAGTGATGTGGTGGTACATGTATCAAGATTTCCTTGACAA
AAGAGGTTTTTATTTTTGGTTTGTTTTATAAAGGTGAGAGGAGAAAGGTATGAGGAGATG
TTCGATGATCGTTACAGTTATGCTGTAAGGAAGCTTTTATCGTGCGTCCTGTGTATCACG
CATTCGAAACCTATCGATAGGCAGATATTAGCTAATTGGACTTTGCCCATATTGGTTGTT
GTCATTCGTGGCCTGAGGCTGGGCGACGACGGCGCTGGTAGCGACGCCGCCGCCCGCGGC
GATTTGTGTATATAGCGTGCGGTGTGATAATCGTGTCGAGCGAAAACATCATCGACGTCT
TTTTTTTGGTTTCACTATCTTATCAAGCGATGGAACTTTCTTCGGTACGGGTTCTTGTTA
TGGAAGCTTGTGTTTTCGAACATTATGATTCTTTTTTTAGGTAGGCGAAGAAGGGCCTAT
CGTCTTTTTTTTTCCTACAAAGGACAGATATCAATCTTCTAAAAAGAAACTTATCATGGT
AAATTCAGAATCCTATGGTGTCTTATTGTTTTATCTCTACAAAAAAAATCGTCAACATTA
TGGTCTAACAAAAAAAATCATACGACTTATCATTAGGTTTCCTGACGATATATATGATCC
TTATAACCTGGCTACTATCTCGACAAAATATACCATCAAAAACAATGATTACATGGGTGT
TGGATAAAAAAACAACAATATCCTTACTTACAGTCATCTTCTTCATGAGTTTAATGAAGT
ATAATATCGGTCATCTATCAATTTATCTGCTATGTTTTCTTACCCTTTAGGAATTATCTA
TCGGATCTATGACGATTAACGTACCCGCCTGCGAGGCGAAACTCTGAGAAGTCTACCGAG
TCGAGTTACAAGTCACTAAAAATAAACTACTCATTCTTCATCATTTTACACGAGCTACGC
GTCTACTCACTAAGGCTTACCTAATCGTTAGTCTTATCGTCGTGTTAGTATGCTAATATT
CCTATTCAGCTTCAATTTTTCTTAAGCAAAACACATAAAAAGAGACTACGTACAGGGGAT
TATATCTATTCTTCTAAGCTATATATATACACAAAAATGTTTCTTAACCAAAAGCTACAC
CTCCCGACGCAGGGTATCGTCTCTAGCGGAGGGGGAGAGGAGACAGAACAAAAAAAGTAA
CCCTAAGATTACTCTAACTAATAATAAACAGAACTTACCCACTAAGGACTTACCGAGACT
ATATTCACCAAAATCAACGTAATAAAAGTGTTTATAAAAATTATCCAGAACCTACTTACT
TCTTAATGTTTCTAACTTTTGGGGTGGAAAAAACCCAACTATCATACTTTTGTTTTCGTT
TTCTGACACAAAGTTTTTATCAGCTTACAGAGAAAAAAATAAAAAGCGAGACTTAAAAAC
ATGATTTTTCGATGATATTCGGTAGTTACGATCCAAAGATTCAAATATAAACTTCTTATT
GACTAAGGATGGTTGTTATCGTTGAACCATTCGTATTATTCATGGTTGCGGTGACTAATT
ATGGAGAAAAATGTGATTGTTAGCTAGGTGAGACTTACAGCTATCCATCCGTTTCTAGTT
TTTGCTTCGTGATTACGGTATGGTGGTGATCGATTCTGGTCAACAACTTTTGATGTTGTC
GTTTCAAGGCTTAACAATGTCCTTAACGCTACATGATGTATTATTCTTATCATCATCGTT
CCTCCTAGAAGGGGGGTGGTGTATGTATGTACTAAGGTGATAGTAGTTCATCGTAATTAC
AGTAGTAGTAGGAGTAATGGTAGTAGTATAGTAGTATTCCTAACATCATGACTATTCAGA
CTATGGCTTCATCTATCTTCATCTAAGATCTCTATAACGGTTCCTAACGAGAGGAGATAT
GGAAAAACTTATCATCAGCATAACAAAAAAAAGCTATCATCATTATCGGTACTATCTATA
ATCTCTATATCATATTGTGTTGCTATCCTAAAGAAGTGAATCAGGGTCTATAAAAAGAAG
GTGTGTACACGTTGTCTTGTCTAAACGCTTAACGGTTACTGGGGGGTTGGACGGAGTCGC
GAACGACTCCCGAGTTCGTCACGGACCGGCCGTGAGGCGCTGCGCGGAGGCGCGAGCGTA
ACGGTTGCTTCTCCTCATCGTCGTCATCGGCCTCCTCCGTTCGTCTTCTTCGGCGAACGA
GGAAGAGGAGGCGCCGCCGCGATGAGCGTTCTCTTGTTCTCTTTTCGTCTTTGTACTTTC
TATCTTATCAAGGTGGTGGTGTTGTTTGTTGGTGGTGATTGCTTTGGATGATTTCTCGTG
CCGTGGCGTGAGATCATCCTCGGAATGAGGAGATAAGGGAAGGAGGAGGAGTCCAAGGAG
ATCCCCGCTCCCCTCCATGCTGTTGTTCTTTTACTTTTTATCATCATCATGTTGTTTGTG
GTTGGTTTTTCTTCATTCTTTTGTTTCCATTCTTTGATATACTATGATTTCAACTTGAAA
AAGAAAAATGTCCGTCTCCACCTCTCGTGAAAGGCGCGCGCGCTTCTCCCGGGTTGCCTG
GTGGTAGCCGTCGTCGTCGTACTCGTCGTCGCTGCCGCCTCCCCGGGGTCATCGTTGTGG
TTGTCGTCGTTATCGTCGTCGTCCTCCTCTTCCTCGTCGTCGTGGCTCTCTGCGGCTCGC
GTTCGCGTTCCCCGGTGACGAAACCCGCGCACACCGCAGAACGCCGAAGGCGCGACGGCA
CGGCAGAGGATGATGTGGGAGGAGAGGCGAGGAGACGGACACAGCAGACCGCGGCGGGAG
GAGGGGGCGGCAGCCTCCTCGTACGCGGAGACAGAGACGCGGCGCGATACTAGTGGTGGT
CGTGGTTTCTTTTTTGGGTTGTTTGGATGCTCGATTATATCCTGTTTATGGGGTTCTTAT
CATCATCTACTCGGTCGTAGAAGGACCTACTACGACCCTATAGCTATCTATACTATATAC
ATCTTATCATCTAGGCTCGGTTTTCAAGGTCAGCCTGTGTATATTTTCGTTCTTATTATT
CTGGTTTTCCTTTCGCGCGTGCCGCCGGCGGCACGCGGGCGCGGGTCTTCGTCTACTTCT
CGTCGTTATTGCTTTGAAGAATTGCTAGGCGTTCGATGATCGTTGTTAACAAGTCTGGCT
TGATTTTTTCGTCGGGGGTTGCATCTTCCGTGAAAGTAAAGTGACACTACTATGGAAAGA
AGTGGTAACCATATTATCTGTTGGTTTAGGAGAAAAAAATCTTCTTCGAACGAGAATCAT
CATCCCGACTGACAGATCTAAAACAACGTACGGGTCTTGTGGTTTTCGTACATTTGTTCT
TCTTTTGCTGCTAAAGTACTGAATTAACAGAATTGCTTCTCCGTAACTATATTCGTAGTA
TGATTTTCGCAGATTCAGAAAAATTCAAACACAGTTCTCACAACACACACAACGACAGAT
CAAAACCATCCGTGATGGCGTCGAAACTAAAAAGAAGGAAGACAGACGGACACGCGGTAT
GTAGTATGATGGGTCCTGACGACAGAAATAGTGGGTCTGTGGCTTTTGATTCGTGTACAT
TCGTGTACGACTCATTCGTTTCGTGCGTGTCGAGATTCATCTTCCTGCGATGATGTAGGG
TCCTGGGTGTAAAGTAGGATTTCGAGTATCTCTTTTAGCAAAATCGAGGGTTGTTGTCAT
GACGATCTCTATGATTTTACAATAAACAAGTGTGTGTCTCTATAAAGTGAAGAATGTTAC
GTGGTTAGAGATGATCGGCGATCGTCGCGCTGCTTGCTGCTCTTCCTGGGAAAGAGAAGA
AGAACCGAGAGAAAAGCCGGGGCAGCTCGGACCTTTAGGACTGTTCTTCTTGCTTTTATT
TCTCATCTAAGAGCTTCGTTTAGTGCAACTTTAAATTATCATCATCATTATATCATATCA
TCATTACAAGGAGTAGAAAGCTGAAATGAATCTATGAAGGTGCTATTCTTCTCTTATTTT
TTTCAGTCTATAGAAAAATTGTTGTTCTCTAGGAGTGTTATTTTCATTATTCTTGTTTTG
TTGAAACAATACATGGACGAAAAAAAAAGATTCTTCCTTAAGGCAGTAGATACCAGATTC
TCCGACGTTACCGTCGTCATCGTCCGCACAGACGGTTCATTTTCTTTCGAGAGAGTATCT
GCTGAGATTGTCCGTGGTGTATCTAAGTCGCTATTCTTGTTGTTAGTAGTTTTGCACACA
GTTTATTCAGTATATTTTCTTCTTGCCATGATTTCGTCCACCCTTTTTTCGACGATTACT
ACAAAAATCTCTGAAGAAGAGAGAGGATAGATCGCGGCGGGGGAGAAGACCTCAAGGCAA
AGGAAAGCAATTTTTGTTTTGCCATCAAGTGGTGACGATAACCCGTCAGATTGATAATTG
GTTCCTACAGAAACTATCTAACCGCAGAAGAAAAAACTACAGAAGAAAAAAAATAAAGGA
CCACCTACCTGGGGCGAGCCGCGCAGTCGGTGCCTCTCCGCTTCCCGCGACGCTCACCGC
TCTCTCTCTCTCTGTTCTCTCCCCAGCCTCTGCACCGTCACGCCGGGAGTCCGCGGAATC
CGCGTCGCGTGTCCGGTCGGCCCGTCCGAGGTAAGTCACGTCGCGCGCCGGGCCGCGTTC
CCAGCCGCGCCGAAGAGGATGTCCCGAAAACCCCGTCGTTTCCTTGGCTCCCACGCGCTT
TCGGTTTCCAGTCCGCCTCGGCGGTGTTCCTCCTCCGGCTTTAATAAAACGTACTGTTTA
ACCACGTTGCGTCGTGACGTTGTTTGTGGGTGTTGCTAGGCGGGTAGAAAAGATGATGTA
TAAATAGAGTCTGCGACGGGCTTCAGCGCTCTGCCGGCTGCGGTGGCACTCGCTCGACAG
CCTCCGACGAGCGCCGCGCCCGCTCCGCACGCCGTTTCGCCATGGATCCGCAGACTACCG
TCGTGCGAAAGTATTGGAACTTCACGAATCCTAACCGCATCCTGCACCAGAGCGTCAACC
ACTCGTTCGACGTGCGCCAGTTCATCTTCGACACCGCACGCGTGGTGGACTGCGTGGACG
GCGAAGGCAAGGTCATGCATCTCACCAAGGGCTGGCTCTGCGCGACCATCGTGCAGAACG
GCGAGCCCGCGGCCGGCTCCAAGACCCAGCAGGGCTTCATGTCCATCGATATCACGGGTG
ACGGGGACCTCAAGGAGAACCTGTTCGTGCGCGGGGGCATCGTCTCCAACAAGTCCGTCT
CCTCAGTGGTGGGCACGGGTGGCCCCAACGAGAGCGCGCTGCTCACCATGATCTGCGAGA
ACGGCAGTCTGCAGGTCACCTACGTGCGGCACTACGTGAAGAGCCACGCCGAGGCCGGCC
CGTCCTCGGGCGCCAGCGCCACGACCACCGCCGCCTCCTCGGGCATCTGTCTGCCCTCGT
CCCTGAGCGGTGGTGGCAGCAATAACAGCGGCAGCGGACACGGTGGTGGCGGCGGCAGCG
GCAGTAGCTCCGGCGGCCTGGGACTCGCGGACGAACATCAGCGTCGGGCTCGGCAAGAAC
AGCGTCACGAGGAACGTCGCAAAAAGTCGTCGTCTAGCGGCGGCAATCCGGATCCCGCTA
ACGGTATGCTGCGGGATCCCCGCCTCATGAACCGCCAGAAGGAGCGCCGGCCCGAAAACG
ACGGTGAGTCCCTGGCCTCGCGACACGGTGTTTGGAGATGATGAGGATGATGAGACGTGG
ATGATGAGCGCATGACTGAGGATGATGAGACCGGGGGCGAAAGCGAATGTGGTGAAAGGA
GGAGAAGAGAGACGAACGAAAGCCGCCCTCTTCTACCTCCGTCTGATGCGCTGTGTGTCC
CCCTTCCCCCCGTGTGTGCCCTGTCGTCCCCCGTAGGCTGCTCTCCGCTCAGGGACGCTA
AGAGACAAAAGATGATGGCCACGCAGCCTTCTCAGCATCACCACCACCACGAATCCAAGA
GCGGCGCCAACGGCGGCCACGAGGCCGAATCCTGCGTCGGGATGAGCGGCGCCGGCGGCA
ACAGCGGCGCTCACGGCGGCGGCAACAACGGTAGCGGCGCCACCACCGCCGGCCTCAACC
GCATGCTGCCCCTGGACGGCGGCGTCACGTCCGAAGCCGTGGCTTTCCTCAACTACTCCG
CCAACAACGCGACGGAGGCAGGTGCCGACGGTGCGTTACTCGGGTGCGGCGGCAGCGGCA
ACGAAAGAGGCGAGGAGGAGTCTCGGCCGCGGACGCCGAAGATGGCGGTCGCCGGGCCTT
CTCCTCGTCCTCTTCGGGCCGAGCCGGTCCCTGGAGGAGGAGCTGGGGAATTGGTGGTGG
CCTCGGCCACGGCGACGGTCGCCTCGGAGGTCGTCGTCATGCCTGCTTCTTCTAACTGCC
GTGTCCCTCCTCCGAATTCGCAGGAATCCGCTGTCCCCCAGCGTCCTCGCAGTCCGCGTT
TTGATGACATTATACAATCATTGACCAAAATGCTCAATGATTGTAAGGAGAAAAGATTGT
GCGATCTCCCCCTGGTTTCCAGAATCGTGCCGGAGGCGCGGACCGCCGCTCCTGGACAGC
CACCGCAGCAGCAGCCACAACAACAGCAGCAGCAGTCACAGCCGCCACGCGTCCCGGCGA
CAGCTCCTACCGCCACAGCGACCTCCAGCGACGGTAACCCCAACGACAACGGTCGCCAGC
ACCACCACACCGCCGCTGGTGCTAGCAGCGCCACCGCGGCCGCGGCCGTCACGGTCGCCG
CTGCCGCCGCCGCAGCCGTCACCGTCGCCTCCGCAGCTGTCGCCGCCACCTCCGCTGCCG
GACCCGGACTCGCAGCAGCGGCAGCGACTCTTCCTCTCGCCACCGGTGCTGGCGAGACAG
TAACCGCCACGCCACCGGCCGCCGCCACTCATACCACCACCGCGACCGCCTCCCGACCCG
TGTGTCAAATCAAACCCTACGTGGTGAACCCCGTGACGACGAGGCCGGCGGCTGACGAAG
AAGACGACGCGGTGCGGCCTACCACCAGCGCGGGAGGGGGGCATCGCGGTCGCCGGGCGA
ACCATAGTGACGCGGCGGGCACGGGTCGTCGGGGACGATCCCGGAGCGCCCGCGGGGGAG
GAGGAACCGGCGGCCGGCGCCAGACTTCTTCCTCCTCGACGAGAAGGTCGCGGAGGAGAA
ACGCGCGCCGTGATGACGACGACGATGAGGATGACCAACCGGGCCCCTCCTCCGGCGGCT
CGCGTCGCCGGAGAGGGCCCTCTTTCATGGAGGACGGACTGGAGATCATCGATCCCAGCG
AGGAGGCCGCGATCGCCGCGGCTTCCATCGCGGCCTTCTTTGATGACTGAACTCGGGCCC
GTATCCCGCCCCTCCCCAGGAGAGAGAAAAGAGACAAAAAACAGGACGCTGGTTTTGGGC
TTTTTTTGAGAGACTCTCTCGGCACTACCTCGCCACCACCGTGGAAAAAGAGGAGGTGCT
TGTATATATATTGTGGTCGCGGTCACTGGTTTGTATATAAAATAAAAAGAGATGACGCTA
GTCGCCTCAGAACACGCACACCACGGTCTCGCTCTCGTCTCTCTGGCTGTTCTTCCTCTT
CTCCTGTCTCCGTCTTCCGTTCCGCTCAGGAGTCCAGGCGCCAGTCGATGGTCTCCTGGT
AGTGCGTGTCCAGGTACGCGTTGGCCAGCACGAAGTGGTCGTTGCCCACGAACGACTTGC
TGGTGTTCTTGGGCGAGGGGTGGCAGGCCTTGAGCACCAGGTGGCGTCGACGGTCAATCA
GGTACTCGCAGCTCTGCGCCTCGGCGCCCCACAGCATGAACACCAGATGCTCTCGGAGCT
CTGACAGCCTACGGATCACACGGCCACTCAGCGTCTGCCAGCCTAAGTGACGGTGAGATC
CAGGCTGTCCGTGCACCACGGTGAACACGGTGTTGAGCAGCAGCACGCCGCGCTGGCACC
ATGCGTCCAGGCATCCCCAGGTCGGCCGCCGAAAGCCGTCCACCGTGCGGGCCACCTCGC
GGAACACGTTGTTGAGGGAGGGCGGCGGCGGCTTGCCCATCATCGTGCCGAAGGCCAGCC
CGCTGGCGCTGCCGTCGCAGTAGGGGTCCTGGCCCACGATCACTACGCGCACCCGCTCGG
GCGAGCACAGGAAGCTCCAGCGGTGCACGTGCTCGGGCGGCGGGTACACCACCCCGCGCT
GCCGGGCCGACTCCACCGCCGCCACCGTCTCGCGCAGCAGCGCCGTGTCGTGCTCGGGCA
GGCTGAGGAAGCGCACCCAGTCGGCGCTCAGACAAAACACGCGAGCCTGCTCGTCGGGGT
TCAGCATGCAGCCTTTATTATCAGCAATGTTAGCCAGCATCCACTCCCGCAGGGCCATAG
CGGGAGCGGGCCGGCAGGTTCACGCGGGCCTGCTTCAGGGCGGCCGGCAGGTCGGCGTAG
TATTTATCCAGGCGCTGCAGCAGAGGGGGGTTCAGCCCGTGACGCAGGCAGAACTCCTTC
ACCAGGTTGTACAGCTGGTAGAAGAGCGTGATGCCGCCCGGCGAGCGGGCCGTGCTCACG
GGCACGCGCACGGCGCGGCTGGTCCGCGTGGCCTCGTTGCGTACGGCCAGCAGGGCGTTG
AAGTAGAAGGGCGGCACCAGCTCGAAGCCCAGGACGTGCTCGCTGAACACGGTGCGCACG
TACTTGAGCTGCGTCAAGTCGTAGCCGCGGCACAGGTCGTCCACGCACGTGTAGATCGAG
GGCGAGCCGTCGCCGCACTGGCCGTAGCCGCGCAGCAGCGCCATCCAGCGGGGCGCCGCG
TCCGAGTTGATGAGCGTCAGTAGGGCCCGCAGCTGCGACGGATTGTTGTACAGCATGAGC
AGCGACTCCAGGAACCCGTCGTCCACCGTCACGGCGCCGACGGCCTGCTGCTGCTGTCCC
TGTAGCAGCTGTTGCTGGTGCCGTAGCGACGGGTAGCGGATGAGCTGCGACAGCATCCCG
TCTCGGTGCGTAGCGTTGACCAGCGGCCACAGCCAGCTATCATCCTTGGCGGGGAAGACC
TCGCCCGCCAGACAGCGGCGCGTGAGCTCGGGACAGGCGGGGTCGGACGATGCCGCCGCC
GCTGCTGCTGCGACGATCCAGGCGACGACGGTGAGGATACGCAGGCGGTGGCGCGGCGGG
CGCAGGTCGTACATCAAGTCCGCGGGCGCGCGGGGTAGGTGAACTGCCGCAGGTGGAGCA
GAAAGCTGGAGGTTAGGTCCCCGAGTCCCAAAACGTTATATATTCCAGCCACCAGGTTCG
CGGTCAGGGCGGAGTTGGCGTAGAAGGTCCGGTTGCCGGCGACGATGACGGCCAGTCCGT
GGTCACACTTGGTCAGGTTGCGGGGCACGAAGTCGACTCGATCGATATCGGGCCAGCCGG
GGACTGAGGAGCCTCCCTGGGGACTTCGCTTAGAGTACTCGCAGGTGCTGATGTTGATGG
CGTCACTGCGGTTACACTGAGCCTGCAGATAGAAAGGGAACAAGAGAGACTCCTTTCCTT
CTTTCTGCGTCTCCTTGTCGTCGTCATCCTCTTCGTCGTCTTCGTCCTCGAACACCACCT
CCGTCTGCGACGGATCCTCGTCGCCCACCACATCCTCCGGGTCGAGGAGGAGCTCGGCCT
CGTAGAAGACGATCGACAGCTGCTGGGTACAGATATCGAGCGACGCGGGCACGCTAGTGG
GGGCGCTTCGGCTGCTGTCCTCCCCATCCTCCGTGGACCACCACCCCGTGGTCAGATCCG
AGAGGGAAGGCCTGACGGTCGTCGGGCCGGATAGAGAAGAGTTCTCAAAGTCGGCGGTGG
TGACGACAGACGGCGATAGAGCGGACGTGTCGGTAATGACGGCGCTCGTCGTCACGCCGC
TGCTGTTGCCGCTCGTGGTGGCGTTGGTCGTCGTCGTCCCATTCGCGGGGGTCTTCTGGG
AAACAGTGGACGAGGAGAGGAGTGACGTGCTCGCGGTTGCGGTGACGACGCTCGTGGAGG
AGGCGGCGGTAGCAGCGGTAGTGGTAGACCGGGTCGTACCGGTCGTGACAATCGTCGTGG
CGCTGGTGTTGGAACCGGTGCTATTTTCTCCGTCAGCCAGCACCACCGCGCATGTCAGCC
AGAGCAGGAGCGGCCAGGCCCCCCGCGGCCGCTTCTTCATGAGGTCGGCAGACGAAAGCC
GGTGAATTCGTTGTAGAGCGGCAGGTGGGGCGCCGCGATCGAGGGGTACGTCAGGAGGCT
GACGTTGATATTAAATACGTCTGGCTGCTTTTCGACCACCGAGGCGCACAGGGTGACGGC
GTCGAACAGGTCTTTCTTGGTGGCGCCCGAGACCCACATCTGGTAGACGCCCGTCTCGTG
GTAGGAGGTAGAGCGCGGCACCACCGGTCGGATGCCCTCCAACACGCGCCCGGGGTCCTG
GTGGAAGAACTTGAAGGTGGCCACGGCCTGCGGCGTATGCGGCATAGTCTGCGTGATGAG
CTGCTGGCCCGCCAGCACGGTGATGTTGTGCAGCTTGAGCAGCGCGCTCTTGAGCGCCTG
GAACGCGTTGCCGCACGAGGCGCTGATCTGGATCTGCACGGCCGTAGAGTCGTGCACACG
CATGAGGCGCGCCACCTCCTCGAAGATGTGCTTGTACTTGCTGGCGAAGAGCGGCGCGTA
GCGGCAGTCGGCGGGCAGGATGTAGGTGGCGTTGCCGCCGTTGGTGGCTAGGGCGGGCGG
CAGGGCCGCGGCGGCGGGCGTGAAGAGCGTGATGGGGCGCTGGTGGCTGGTCAGGTCGAT
CATGGGCGGCGAGACGGAGGCGGAGGACGGCGACGCCAGCAGGCTGGCGGCCAGCGCGGC
GGCGGCGCTGGCGGGCTGCGGGTAAGGTGGCGGCTGACCCAGCGGCGGCATGGACATGGG
CTGCTGGGCGTGCGCCATCTGCTGTTGCTGCTGCGCCACGGTCATCGAGGGCATGCCGAC
GGCGCCGGAGGTCCCTGGTGGCAGGCCGTCCTCGGTCAGGTGAATCTCCACCGCCGCCGG
TATGTTATCGGCGGTCAGCACGGCCTGGTGGTCCGCCTCCTGTCGGAAGCCGGAGAGGAA
CTCGGCGTGATCCATGGTCAGAGTGTGGTAGTAACCGAGCGCGGGCTGAGTTATATTGAA
GACGGTCAGCTTAGAGCGCAGTTTCACGTCCCTGGCGGACTTGCGAATGAGCGACGTCCC
GTAGGGGTAGACGTGATGCGAGGAGGGCGCAGGCAGGGCCGCCGCTGTCGCCGTCGCTCC
CGCTGCTGTCGCCGACGCGCGTCGGTCGCGGGAGGCGGGCGACGGGGCCGGCACGATCTT
GACGTGCGTGACGTCCTGGTCGTCCGGGGGGATGCGCAAGAGACCCTTCTGCGGCACGAC
CACGATGGTGCGGTGCGTCTTTCTCTTGTTAGCGGGGGCCAGCGACTTGGAGATGCGGGG
GGAACCGTAGACGATCTTGATGTTGGAGTACATGACATGACCCGGGAGGTGGACGGGCGG
GGACGGAGGAGACAACAATCCCAGAAAGAGGACCGAGTGGGTAGGGGACGATTTCTGAGT
GCCTCTCTGGTGCTCACCACTGCTTGAAGTAAGGCACCGGGTACTTCTTCTCTTCGACCT
CTTCCAGTTTTTTATAGGACCAGTCGCGTCGGCGCGCCAGCATGTAAGTCACGTAGATGA
GGACGACCACCATGAAGACCAGGAACGCCAGCACGCCGTAGGCCAGCAGGCGGTCCTCGA
ACAGCGGGTCGCCGTGGACGAACAGGTAGGTGGTGGTGAAGTTCTTGTTGGAGATGTGTA
CGCTCAGCCGCACGGAGGAGTGCGAGCCGTTGAGATGGAAGAGAAACTGCCGCAGCAGCT
CCCCGTTCTCCGTCACGTTGCTAATACTGCACGGGAGAATGGTCTTCCCGCCGTGGTGGA
GGTGTACGGTGCTGTTGTGGTCGTAGAGGCTGCCGTTCAACAGACAGTGCGTGTGATTCT
TCAGCAGCACGCGGATCTGCATAGTCGTGGCGTTCAGGTGCGTCCCGTAGACGGCGTAGA
TGGGGTAAGTGAAGAAATTCCACGAGGTGTGCACGGTACGCCAGAGGCTGATGAAGCTGC
AGTTGTATTCTACGGTAGTTCGAGGTACGGGTCCCACCACGGACAGGGCCTGGCCGGTGT
TATTGAAGTCCATCTGATATCCACCTGTGAAAAGACACATAAATTGTTGAGTTATCGGGG
CCGACGGGTTTACCTGACGTGGTTGGGTAGGTACTCACCTGAGGTCTTGACTTCCTTGGC
GTTGAGGGAACCGAATTCGGTAAAGTTACCCTGGCAGTTGGGTCGCTGGTAACAGGTGAT
CGCCATGAGGTTGGCGTTCCCGGTCGCGTTCTCCAGTTTGATCTTACAGGTGGTGTTGAA
CAACTTGTAGTCGTAGCTGTACGCGGACTCGCAGGACACGGAGTACTTGTCGAAGATATA
CTCGGTGGTCGACTTCGGAGCGGTGGTGCCGGTGGAGGTAGTGGCACGAGGGGTCGTCGA
CTTAGCGGTGGTGATGACAGTCGTCGCCTTGGAGGTACTGATGGCAGCAGTCGTCGCCTC
CGAGGTAGGCTTACCGGTGGGAGTCGAGGTAGCGTTTACCGAACCGTTGTTGGAAGACGT
GGCGGCAGCGGTGGTACTCGGGATCACGCTCGTTGTAACGGTACTGTTAGTGGTTACCGA
CGTGGTGACGGGCACGCTAGTTGAGCTCGCGGTAGTGTTCTTGTCCCCTCGCGCCCCAGT
CATGTCGCCGACTAGCGCGGCGATCGCGAAGATCGTCACGAGGGGAGACATGACGGCGTG
TGACGGGGACGGGGGGCAGGAGGGTTTATGTACACAGCGCGTCACCTATGACGCCTAAAT
TTCCAGCTCCAGACGAAAGAGGCGTTAATAATAAGCATCACGAATACTAGCTGCGACACG
ATGACGATCATGACTAGTTTTTTGTTAGACCTTCTAAAGTACTCGGGATTGTCTATGAGT
TCCTGTTCCGTGACCCTATGGAAGGAGATTTCGGTGGCATTATCGGTCTGGTTGGCCATG
GAATGCACCTCGAACGTCTTGGCGCCCCACGTCCCGTTGGATCCCCAACAAGTGACGCCG
GCATTGAGGTAGGTTCCGTACTCAGCCCTCAGAGTCACGTTTAGATAGTGGTGGTAGTCT
TTCTTCTCATTATCAGCAGTATAGTTAACCTTGCCAGCTACGATCGTGGTGTTGCGTTTG
GTGCTGACCATGATCCCCGAAGCCAAAAAAGGTGATTGAAGGGCTGTAGTGTTACACAGA
ATAGTCAGGTTAGTATCATTCTTATACAGGTAAGAGATGTTCACCCCCGGCTCGCCCGTC
CGATCATGCACTTGTGCCACCGCCGCCTCCCCGCCCGCCGTTACCGCGTACCTCAGGGCC
GCCGCCACCGACACCAGGACCACCGTCACCCGAACACGCTGCATAGTTACCCGTCCGTCG
CTGCCGGGAACAAATGACGTGCGCCGCTGACGGGCTATGATTTATAGCCCCGGGCGCGTC
TGTCGCAATCCAGTTTCCACAGAGCTGCGGTCACGATGCTCAGCGAGAGGATCAGGCACA
TGGCGTACAGCAAACCTAAGTCCGGGTCGATGCGGCACGTGCGGATACCCTCTAGGGTGG
TCAGCCGGGTGAAACACAGGAGTTTCTCCTCGTTCTGCTCCCGGTCCACCAGCAGGAGGC
TCACGGTGCGATTGAGGAGCAGGGGGGTGACTAGGGAAACCACGTGCGGGCGCACGCAGG
ACTTGCAGTGACGGACGCTGACACTGTGGAGACCCCTCTCTTCGTGACCACTCTTCTGTT
CCCCTCCTTCCTCCTCATCCTCAGGGGAGAAAACGGGCACCCTGGTCTCCCCGTCTCTCA
GAGACCACCACAGCCTGCGGTCCAACTTGGGAAGGTAGCACGAGATCTTCACCATACCCG
TGTTGGGGGAGCAGATGTACACCGCCCCGCTGCCACCCACCGTCATCCACAATAACACCG
TGCACACCAAGTACCACCACGCCACCATCATGACACGGGTCACTCTCGGTTTACAAAAGT
AAAACACTCTGTGACGCTTTTATTTAATAGCGTTCTCTATCACACATGATGATACACACT
CGGGGACAAGGAGGGGGAGTACAGATCATGAGTAGATACAGAGAATAATAATACAGTGCA
CAGTGCCAAAACCAGTGTTGTCATTGTCTATGTACAAGAGTCCGGCCACCACTAGAGGAG
GGAACGTGCTCCATCCCTTACTGAGACTTGTTCCTCAGGTCCTCGATGGCCGCCTCGATG
GCCATGCTCAGGGTGTCTAAGTCCTCGGTGGTCTCGGCGGGCTCCTCGAACTGCCCCACG
GCGTAAGCCTTGGCGGCCGACTCGTAAATGGGCAGCATGAAACTGCTCTGGTTGGTGGAG
AAAATGCGCAGCATCACCTGCTTTGGGAACTTCTGCATCAGGGGCAGGCACATGTTCAGG
GCGCCCAGGAAGTCCACGGGGGTGGCACCGTGTATGATCATATTGCGGTAGTCCGAGGAG
CGGGGGCACAGCTGGTGGGTGTGGGTCTCCTTCATGTCCCACACAGCCTTGACGCCGCTG
GCGCAGGCCTCGGCCGTCCTGTGGCACACGTCGGGCGGGTGGGTCACGGGCACCGTGTGT
TCCATCAGGAAGGGCGTGGACAGGGACAGGTTGTACATGCTGCCCAGCCGGCATCTCACG
GCGTCCACCTCGCTCTTCACCTCGTGGTTGCGAGTGTAGATGAGCTGGATGCCCTTATTG
TTCACCTGCATGGAGTTGCACGACTTGATGGCCTCCTCCAGCACCTGGTGGATGCTGGGG
ATGTTGAAGGGCAGGTTCTTGTACTCCAGCGAGCGAGTGGTGTTACGGAACATGCGGTCC
ACGTCCTCGGTCCTCACGCGCCCCCGCTTGGTCTGCGCGCTGGGGGTGGAGAACGGGGTG
TTGCGGTCCTTCATGATGTTCCTCACCCGTTCGTTGTCCAGCTCGGAGATGCGCTTGCTC
TTCTTCTTGCGGGGCCCGGCATTCTGGCTGCCACCGGGGGCGCCGCGGACCACGCCGCCC
GTGGCGGTGAGGCTCACGCAGCTGGGGGCCGACTTGGTCTCCTCGGACTCGCTCTCGGAG
TCTGAGGCCGAGCTGCAGGAGGAGGAAGACGAGGAAGAGCTGTCCTCGTCCTTCTGGGAG
GAGGAGGGAGGGTGCACCTCCATCTGCACCTGCTGACGGTGTAGGAGGGGGTTCATCCGG
GCCGCCTTCTGGGTCGCGGGGCTCACTTGAGGGGAGCAGCCGCGAGAGGAGGAGGAAGAA
GAGCCCGAAGAAGAGGAAGAGGAGGAAGCAGCAGAAGACTGGACCTGCCGCGGTTGTGAC
TCAGACTGCTTCTGAGGCACTTCCTCACCCTCTTCCTCCTCGCTATCGGAGATCACGATA
CAAGAGGTGGGCTCGATAGTCGTGTCTCGGTATTGGATGGTGAAGTCGGGGTCGGGCTTG
ATCTCCCGCTTGATCATGGGCATCATGATGGGCGTGGGAGGCACGGGCGGTTTAATAATA
ACCTTGAAGGGCCGCTGGGTCTTACGGGGTTTCTTACGAGGACTGACGAGGTCGGGAGTG
ACGGACCTCTCGGGAAGGAGGACGGGAGGAGATGGAGTGCTGGGAGGAGCGGCTCCGCAA
ACACCACCCGTGGAGGGGGCGCTGCTGGTGGTGCAAGTATTGGTGGTGGGGGTGACACCG
GCGGTAGTGGCGTCGATACCGGCCTGATTGACAGCCTGGGCGAGGATGTCAATACCTGAG
GGGACCAAGAAGACACGGGAGACTTAGTAGAGTTAACAAGAGTGTGACAACGTTTATTGA
ACAGGTGACGTGGTGTTACAGAGTATAACATAGAGTATATATCAATATCTGTAGTGACAT
AGGATCCCTCCTGACTATGACTAACTAGCAGCTAACTAGACAGAGTGACAGCTCACTGAT
CGGCCTTGCTACGGGTCACCATGGGGTGGGTGCGCTTGCCAGAGGCAGGCTGCTGCTCCT
CCTCTACCTCCTCGCCCGAGTCAGTGTCCTCGTCCTTGACCTCCACCAGCTCGGCGTGGT
GCACCTCCCCCTCAGACTCTGGCTCAGACTTGACAGAAACAGAGTCATCAGCCTCCCCCT
CTTCTTCCTGAGTCTCCTCCTCAACCTCTGCTTGGCTTTCCTCCCCCTCATCTGCCTCCT
CGTCACTGGTCTCGGCCACAGTCACCGTGCCCAGAGGGATGTCACTCTCGGAGGGAACGG
GAGAGTCGGGGGGAGAGATGGGAGAGGAGACGGCGGTGGCCCGCACGTGGGCTGCGATCG
CCTCGTCCTCATCTGACTCCTCAGCAATGGCCCGGAGGTCCTCCACACTAGGGGAGCAGA
CCCTCAGGGGGTCGCAGCCCAGGAGGTACTGAGCAAAGACCCGCATGCAGATCTCCTGGA
TGCGACGCGTCATGGTGCTCACCAAGTCCTCTTTGGTGATCTGGGGTTGGCGAGCGATCA
TGACGCTACTCTCCTCCAGGATGTAACAAGACAACACCCGACAGAACTCAGTCAGCAGCG
AGATGGCCCCATACATAGTCATCATGGAGGCGTCACTGGTGACCTTGTACTCATTGCCCA
TGGTCTCCACACAGGTAGTGAGGATGTCCATGAAGATGTTATCAATGTGCAAGAGTACCT
TGTCCCGCTCCTCGTCCAGAGTTTTCATGATCCTCTGGGCGTGGCACTTGACCTCCTCGG
GAGAACACTGATGGAAGGACTGCAGGGCCGCGATGGCCGCGCTGGTTCCATTAGTGGTCT
TGGGGAAGGCGGAGTTCTTAGTAAAGAACTCCACGTGCTTAAGAGCTATATAGGTCATCT
TTCTATTCAGCTCCTCCTTCTTAGCCTGGGCCTTGGCCTTGAGCGCGTTCCCTAGCTTAG
AGGCGGCGTTCTTAGCCACGTCATGCAGGTCCTTCAGACACTGCAGCCACAGGTCCCTAC
TCTCCTCTGTCACTACATAGTTCTCATACATGTTCTGCATGGTGACCCCGATACACTTCA
TATCCTCGAAGGGCTCGTTCACCTTATCTAAGATATCTAAAGCAGTTTGCAAACAACCCC
CCATGTTATTAAACGCCGCCGTGAACTTCTCATCCATCTGGGTATACTTGGTCAGCATGT
GTGTCTTGACTTTCTGTCTCACAATATCGACGCGGACCTTAATCTGCTTAACTGTGGAGG
ATAACAGAGATAGCTGTCATGAGTCACTAAGTTCCACAGCTGTCTCTCCACCCCCAGCCT
GACACATGCATGAACCACCCCGAGGTTAATAAGCTCATCCTATCATCTCTTTTCACATGC
AGAGACTGTGTGGTTAGCAAGACACAGAACATCATGCCTACTCACCAAGTTCTTGCAGAA
TGTCCTTCCCGGGGTTCTCATCACACTCCTTGGTGACATCTTCAAAGGACTTCAGGTCAT
CTTCAGACACATCGGGGAACAGAGGGTCTCCCAGGTTCAGCTGGCTGTTGACCTCCTTCT
GGATCATGGAAGTCAGGAAGGCACATGCCTTGGACACGGGGGTCTCGGGCCTAAGCACGT
GAACACAGACAGGACTGATAAGTTTATGGGACAGACACAGAGAAAGTTCCCCTCCTCTGT
TTGCTTTCCACCCCCGTGACATGCATGAACAAGCCCGGGACTCACCTTGGGATCTTGCTG
GAGGGGCCCTCATCAGGGTTGGCAGAGTCCATCTTTCTCTTTCCAGATGATGACTCCATC
TCTCTGGTGAAGTGCCGCGTGTGGTCTCTACCTGCAAACATCCATGAAGACAGTGTGGTT
GAGCCTGGTGTACTTATGTCTCCCTCTGCTGGCGGCAGTGACGACTGAGCGACAACTACC
CTCCACCGCTGTTAACTATCACAACACCACGGGAGTAACGAGCTCCCTTACCTTTTCTTC
TCAGCTGTCAGGGACTTCATCATCTGTCTCTTCTTCCCTGGCCTTAAGTCTCCAGACAGC
AGAGAGTCCGTGGACCCATGTAGGGTCCCCGGGCTCGTTGTTAGAGGCATACCCCACAGC
CTCGGCCCTGGGCGGCATGGTAATAGTGGTGGGGATCGTGATCTGCCTGAGTCTGGCCTC
GACAATTAGCAGCCGAGAGGTGCCCAGCGACGATGAAGAACAAGAAGAGCTGCTGGGGAC
CTGGCCCGAGGAGCCGGAGGAGGACAGACTAACCACACTCCCGTGGCCGGGGGTACCCGA
GATCGCCGTGGAGATCCCCTGTTAGCCCCGGACGGTGTTTGTGGGGTCTAAGAATAAAAG
AGCCATCCTTAAAAACAAACAGAGTCCGCGTGTCAGTCTCTGGGAGTTGGAAAGGGGGTC
TAAGCAGAGTCCGACACCGATAGATTGGCTATAGGCCAAGAGGGGCGGCATGGCAGAGGG
CCATAGTATTGATCAGATATAGGAAACACCGTCACCAATAGGGGGCAGTCCCAATCAATA
GCTCCACCTATATGTTAAGCTATACCATCACCCTATAGTATGAGTAAGCGGAAGCGCCCT
GGTCCAAAGCCAAGATAATGCATAGCATGCTATAGATAGTATATAGCCACGCCTATATCT
ATAGGCAGTACTTACGTCACTATTGGCACGCTGTATCCGCGTTCCAATGCACCGTTCCCG
GCTACGGAGGCTGGCTGGGTCCCGGTTCCTTCTATGGAGCTCCAAACAGCGTGGACGGTG
GCTCCAAGCGAAGTGACGGTTCACTAAACGGGCTCTGCTTATATAGACCGCCCATAGGGC
ACGCCTACCGCCCATTGACGTGTAATGTGCGTCAATGGGGCGGGGTTTATGACTCATATT
GGAAATTCCCATTCATTTTGGTGCCAGAACGGATGCCCATTGACGTCAATGGGGCGGGAT
TATGGAAAGTCCCATTAGTCATACGTACTGGGCGTACTGCCCGTTGTATTAGTCATTGGA
AATCCCCATTAGTAATACGTTGATGTACTGCCAATAGGGAAATTCCCATAGAAAAACAAT
AGGATGATGCAATTGGCGTACAGCCAGGCGGGCCATTTACCGTCATTGACGTCAATAGGG
GCGTGGTGAACGGTAAATGGCCCACTTGGCAGTACATTCTATGGCTCATATCCGTTCCCC
GCCCATTGACGTCAATGGAAAGTCCCACCATTGACGTCAATGGGCGGGGGTCGTGGGGCG
GTCAGCCAAGTGGGCCATTTACCGATATTGACGTCAATATGCGGATCTCCATATATAGAC
ATTGAACTATTGACCTATTAATTGACACTAATCAATATGTGGCTATTAGCCAATATATAA
ATAAAAACATGGCGTCGATATATGGCATGCGGCCATATATCGATGTATATGATCCATAAC
ATTATATCGATGTATATAATCCATAACATTATATCGCCTACGTCATATCGTTGGCATGGG
GCCAATGATATCGCGGCCCTATCGTCGATATCGTCCCATGTCGCCGGTCGCTTATGTCGG
AACCGCGATAGACGCGACAGGCCGTATCGCCCGTGTCGTCTAAGTCGTATATCGCCAACG
GCGGCGTACGATAGGGCTCATATCGCCAGATATCGCGGTTTGAAAATATCGCATTTGGAA
AAAACGGCGATATGACGTATGCGAAAAACGCGATCGGCGATATACGCGGCGGGCCGCTTC
CCCGTAAACTCGACTACCCGTTATCGCTATCTCCGTCCGCGATATCCCCGACTATCGTAT
GTATCGCGCGGCGCCGACGACATAAGTCCAGAAACGCGGAGATCTCTCATACACAGAAGC
GCCGCGACGAGTTTTTTATTATTATATCTTTATTCACAGCGACAAGACACGGCAACAGTG
TTAATGGTAGCGGTCGGTTATTGGTTTTCTATTGCAGCATGTAGCCCAGCTCTGCGTTGC
ACACGTCCAGTCTCCGGCGGGCCATCACGCTCTTCAGGTAGCTGTTCAGGTCGGTGATCC
GCCCGGGTTTCTCGTATTCCAGGCTGATCCAGCGGTACGGTACGCTGCCCGTGGCGCCCA
AGATGTACTGGGGCTGTTCTTCCTTGACCTTAGCGCAGCGCAGCTTACCGTCTGATTCCA
AGTACAGCCTGCGGGTACAAAAAAAGGACATGCATATCCATAACTTTCTCTGTCCCGCGC
CCCGTAAACTGTTAAGTTATCCTCCTTCCCGAAAGCGAGGCACTTACGGGTTGTGGTTGC
ACGCCGTCAGCTTATCGTGTACCACCTGCCGGGTCAGAGAGCGGGCCATGCCCATGATGA
TACCGCGGATCTCCGCCGTCTTTTGGGGGGTGTAGCACACCTCGCCCTCAGGGCATCGTA
GCCTGGAGATATCATCACAGCGATTTGTGTATGTGTTCCATCAGGATAGAGAAGACGCAG
ACGAGGATCCGCACATACAAGCACCGCAGGACGAACACGCAGATACCTACGAGACGGTGT
AAGGGGTGCACATCTTGAAGTTGTAGCAGTTCCCGGGGGGGGTAGGCGATGTTCACCATC
TCGCAGCATGATTCCGCGCGCGCGAACGAGCGGGACGGGTTCGGCCACATCATATACAGC
AACGTCAAGGACAGCAGCGGGCCCGGAGACATGACGACGACGGCGGTTTCCAAAAATCCC
CGTGCGCGCGCGGCGGGCTCAGACGAGGAGATTGGGGTGCGTGCAGTAGCTGTAGGTCTG
GTTGTTGGCCTGGGTGAACGTCAACCGCGTCTGAAAGGCCACGCTGTAGTCCCGAAACAC
GTGAGCCCAGGTCTCCAGCTTCATGATGCACATCTCGTACCGCGTGCCGTCGTTGATGAC
GAAACGCAGCAGCTTGGTCTGCTTCGGGACCATGTGCGAGCCGAAGACCTTGGCGTCGTC
CGTGCGGATTTGCACGTTGCCGTCGTTGGCGGTCGATGCCGTCTTGGCGAAACGCTGGAA
CACCGGGTGGTCGCGGCCGCTCAGGTACCAGGTGACCTTCTTCACCCATGGCGAGGGCCG
CTCAATCAGGGTCTGTCCGTCTCGGTTGTAGAGCAGGACCAGGGTCTCGTTGTTGCAGGA
CGGGCCCCCGGGCACCTCGTGGTATCTCGTGAACTCGCTCAGGCGGCGCGGGGGCGACGG
GAAAGTCAGCGGGCAGTAGAGCGAGGCCGCCTGTTGCGTCTTGAGATACGCCGTGAACGC
CGACCACGATGACGGCGACGAGGCTTCCTGGAGCGTCAGCTGCGACCACGAAGACGCGGC
GGTGGATTTCGGCGGTGACCTATCTTCGTCACATTCTGCGGACGTCAGCGGCAGGAACGA
GAGGAAAAACGCACACGAGAGCAGAAGCGTCAGCGGGTCGCGTGCCCGTCGTCGGTGACA
GTAGCGACGACAGCAGCGTAGGTGCATGACCTCCGCCGCGGTTTTACTGGGGAAAGAGCC
GCACGCTGAATTCCAGCATGCGGTAGTGCGGTCCCAGAAAGCCGGAGGCGCTGAACGTGG
TTCTCTTGTTGGTCCCGCCGCGGGCCTTCTGGCGCCTGAACTCGCCGGCCAGCAGCGTTA
CCTCCGTTACGTTGATCCTGCGAACAAACCCCGATTGGTTCGCGCGCACGTCGTTCGGGT
GCCCTCTTTTCGTCCTCCCCTTTCCCGAAACCGTACGCGTCGCTCGGCTCACCTCTTGAG
CGTCTTAAAGTTATCCAAACCGTGGCTCACGTCGTAGTGGTACTCCACCAACGTGTCCAC
CAGCCGCTTGACGTACTCCTGACGGGTACGCTCCGGCAGCGCCGGGGAACACGTGTCCCA
GTAGTCCCACGGGCGCGCAAAGTCGTCCCGCTCGGCTTCCTCCCTGCGACACTGGCCCCA
CACCGCGACGCTCAGACACAAAACAGACAGAAACACACGGTACAACCACATGTTGCACAC
TGAAGGTCAACTTTATTGTTACACAGGGAAGAATATGGACGTGGGTGGTGGTGGTTTCAC
GGGACTCGGACAGGTGACCGCTTGTTAATCGTACTCGGGTTCCTTGAGGGTGACGGGTGT
AGTGGTGGCTTTGATGAGTTTGGGAATTTGCCAATTGGCGTGGGTGGGTTCCTCCATCTC
GGAGGCGGTGAGTTCGTCGTACACGGTCATGTAGTAACGGATGTGATCGTCGTCGTCCGA
ATGAGATTCGATGGTCATGGGCGAACCCTTGCCGTAGTTGGGGTTGACGAACGAGGTGTC
TAGCGTACCGTCCTTTTTGAAGTAGATGACGTTCTGGGGGTCTTTGTTCATGCTCTCGCG
GGCCGCCGTCGTGGCATCCTCGTCGAAATCGTTGTCCAGCGGCTGGTAGAAATGGGAAGA
GGAGGCGGCGGGGATTCTCCCGCGGCGACTGCCGCCGCCGTTCTTGCCCAACAGCGTCTG
GGAGCCGTCGTCGTCGTCCAGGTCCAGGAGCAGCGCCACCTCGTCGTCCGTGAAGCCGTA
GAGGCGTCCGGGCTTGCGACAGGAGACGTAGAGCACGCAGAAGGCCACCACCAGGAAACT
GAGGATGGAACTGCCGATGACGCAGTACACGACGATAGTCATGATCCATTCTACCTTTTT
CTGGGTGGAATTATCGTAGGCCGTGGTGATGCTATCGTTGTGGTTTCTGCTAGTGGCCGT
CGTGACGGTGCTGCTCGTGTTGGTGGTACTGGGCGCCGGAGTACTGCTGGTGGTGCTGGC
GGCCGCGATACTGGTCGTACCGTGATTCAACGTGAGGTATAGCGTGAAAAAAGCCAAACA
TACCGTGAGGGTAGTGTTGGTGCCGTTGCCCAGAGAGCCCGTGGGGTGTCGTCTCATCGT
CACCACCGTCTCCGCGGCGTACCGGGGTGGCGCGAGATGTATCTTATAGCGCCGTCAGCC
TCGAGACCGCAGCTTCCCCTTTCTCCTTCCATCTAACGTGCGCGCGTTCTCACGCCGCGG
CTCGCTACCGGGGCGACGACATCCACCAGGTTACCAAAACGCGAACCCACAAGATGCCCA
TCACCGTTATCAGCAGCGCATTCAGATACTGCACGACGAATCTGTCGATGGTCGCCAGCC
ATCCGGCGGCTTTTGGGTCCTCGCGCAGTCTCTTGGCCCGTTCGAAGGCCTCTTTGGGAA
ACGTGTATTGCACGTAGCCGCGGGTCAGGCGGGCGTTGTGGCGATAGACGGAGAAGTCCA
GCGAGAGGTGGGAGCCCACCTTGTACTGCGGCCGCTCGATGGTGGCGCGGTGCCGTAGTC
CGCGGGGCTCCTGGATCTCCACCTGCAGCTGTATGTTGTCGTACCGGTAGGTCTCACTGC
GTCGCACCGTCCAGTTAAGGTGGTAGTCGCGCTCGCCGTTACCGCTGATCACGAAGCTGC
TCACCAGGTCCGGCCCGAAGGCCAGATCCGGCGTGTCGAATTGCGCCACCAGGCGACCCG
AGTCCAGGTTCTCCAGGATCTGGGTCTCCGTCTCCAGATAGAGGGCGAAGCGCACGAAGT
CCACCCGGGGCTCCAGGAACTGCGATGGCCGATCGCCGTCGTTGACCACGTAGGCCACGT
AGAGACCGGCGTTTTCGATCACGGCGTCCAGCTGCAGCCGGGAAGAGAAGCTCAGGCCGC
CCGCGGGCCAGGGCGCCGTCTGGTTCTGTAGCTGCAGCGTGATTGTCGCGCCCGGATCGG
ACAGCCTGTAGCGCCAGACCGTGTCCGACGGAGGTGACCAGGAAGATGTCAGGTTGCTGG
TCCAGAAAGGTGTGCATTTCATGCTGTCCCAGTCGGCGCAGACGGCCCATCCCAGCTCGG
TGAAGGACCAGGGTACGGAGGAGAAGGTGTGCGCGAAGACTAGCGGGCCGCCGCGACCGC
TCAGTAGTCGGACCTGTACGTAGTTGAGGAGCTGGCTGCCGTGCGCCCTAAAGACATGCT
CGCTGAGGGAAGTCAACAGGAAGCACATTAGCCAGAAGCGGGGCATGGTGCGCGGGGGAG
ATCGGAGAGAGACGGCAGCTTTATCGGCATGACGTTTTCCCCTCCCTTTACAGCACACAC
GTCACGAGGAGCGTACCGCAGATCACCAGGGAGAAGGCCCACAGCGCCCGGTAGTCGCGA
TCCTCGTGCGTCAGGGCGGGGTCGTCTCCGTAGCCTTCGTCGTCCCCCTCCTCTAGCGGC
TGATTCGCCACGCACGACCCCTCGGCGAGCTCGCCGATGACGTTCGTGGTATACCAGGTC
AGGGCTCCCAACGCGCCCAGGGCTACGATGCGGTAAAATAGAGACATGCCTTTTTTCCCC
GGTGTCTCTCTGTTTCCCTTTCAGAACATCCTCAGGCCGTATTTGATCCTGTTCAGGGTG
ATCACCCGTTTCCAGAGATAAGTCTTGTAGGCGTGGGGTACGGGCCAGCCGAGAAATTGA
ATCCCGGTGTCTATCACGGTATAAACTTCCTGTTCCGCGTCGAACACGACGCGGAAGAAG
AGGCGGTTAAACTCGTGACGGACGGCCGGCGCGTGGGGATTCAGACACTTGGTGCTCTTG
TCTTTTAAGACCGCCAAAACCTGCCGGCGAGCGCATGTCTCGCTAGCCGTGATTGGCTTG
AGGTACTGCGTGCCCGCGGGGATGGTGTTCAGCAAGATGTGGTTTGCGCATAGACATTGC
CGGTCGTCCTCGAATTCAAGGGAATGGGTGGGACATATACAGCATAAAAAAATAAATATA
GTGCATAAAGGGAATCGTACCCTAGTGTAAAGCTGACGTGACAAGTTTTGAAACACCATG
TTGTCACGTTCCGCAGTATTTCGCTATCCTTACAGGATAGCTACTATGTGTTCCTTCTTG
TAAGGTCTCCAGTCAGGTGAGTGTTTATGGAAAATGCATACCCGATTTCCATTGCGGTAT
GTAAAGTGATGCCATGTACTTAATCTAAATCGCTTATAAAATTTATTAGGATATTCAATA
CATACGGGTCGTGACCTTTCGGAAAGATATGCAATGGCTTCTGTTCGTCCGCATTCTACC
CCAGGTGGATAAACATAGATCCAACTATTCGGTATTGGATAAGGCCAACGCCTGTCTAGG
CATTGACAGTGTTGTTCTCTTGTGACAGCATCACAAGTACTGATTGTAATATGTACGATT
ATTATTGATAATAAAAACTTCATAACGGATTATCTATGTGCATGGAGTGTCCTACATATC
AAAATAAATGGTTTTACTGAAGGATACAATTGTTCATGTTGTTTCTTGGTAAATTTGATT
ATACTGTAACGTTTATGCAGGGGTATCATGTACGAACAGGCAATTGGTAACCATTCGGTT
GATTAAAATTAGTGGGTTTATCTGTGTGTTTACTCAATATCAGTGGTGTTTTTTGGGTGG
CGTTAACGATAACGGAGAACCAGCGATATCCCTGTTCACATTCTGTAAGAAACTGCTTAC
TGATTTCATGATGACGTCCTAGGCATACTTTTTGGTTATAATTAGGAGGTAGGTGAACTA
TCAGTTCCATATTAGGACATCGGTAACTGGACGAAATACATTCCACCCACTGGTGACGTT
TACGAGGAAACCAGTGCTCGGGACTCATATTTTTACCTGAACAATAACAACGCATTTCCG
TAGCGATGTTTACACATATCCAGGTAGCAAGGAGGCCAATCATGAAGCCCCACGTTGCTC
GCATGATAGCTCCGTTCCCTTGTTACTCGGCGTCCGTAAATTCGTGAGAACTTGGATTCC
CGGAATTGGGTCCTAAACTGCGTACATGACTCCTCGTTTCCCGGTAGTTACCTCCCATTT
CACGCAAAAACACTTATCATACCGCGCTCGGACAGGTGTCCGAGCGTCTATTTTGCCGTC
CACCCAGGTGTTTTACCGCAAACCTAATCCACTACATACCACACCATACACAAAACGGGC
TGCGTGCGACACCATTTTATTAAAACGGGAACCACACTTTCACACCAGCTCTACCAACAC
GGCTCGGACCTTTCTCTTTTGCAGACCGCTCTCAAGCGTCACCTCCACCCACCGCGGATT
CCCCCTCGCGTCCCTCGTGTCTCTTATCTCCCTCGTCGTTTTCCCCCTCGTCGCCGCTGC
TACTGCTGCGACGGTCCCGAAATCCGTCCGGATCGCAGGTCGGAAATGTCTCCGACACGA
TCCACGCGCCTTTCACCCAGTCCGACTGGTCCAGTCTCGCCAACACGTTACTCGGCATCA
GCTGCAGAGCCACGGCCGTCACGGCGCTGTACCGGTGCAACACCAGGGACTTGGTCTGCG
ACGTAGCCATCAGTACGGCGTAGGCCCCGTAGTCCGCCTGATAGGCCGCGTGGTGGGTTA
GACGTTCCCACCCCGAGGTGCCGTCGCGAGCCCTCGCGCACAGCAGCTGGACGGCGTTCT
GATGTCTGTAGTGGACCATGGCGCTCGGACCGCTGATGAACGAGTAATAATGCGCGGCCG
AGACGGCGTGTTGATCGTGCATGGGCGAGCGACGACAACACTACCTGCGGCGTCGTCCTC
CATGCTTCGTCCTCTCACCTTCTTATGTAGTGACACCTCCTCTCTCACGCTCTTGGACCG
CATTTGCGCACTCAGTCCTTCTCTCTCCTTTCCATAAAGTGCTTCTCTATGGTCAGTGCA
GGATACGTATACTTTTTCTATCGTCACAGCGACCTGTAAATCAGCGCGCTCAGCGGACAG
TAGTTCTGACACCTGTCGCTACGATAGGCGGTCACCAAGTACAGGATCAGCAGCACGATA
CCCACCAGAAAGATCAACACTGACAGCCAGGCCAGCGTCGTCCGATTACTCTTGTTTCCT
TCCTCTTTCCCCACGTACACCACACTCTCGTTTCGATGCCGGTGGTGATGCTGACGACCG
GTCTCTCCTTTCTCCTCCTTGTCTTCGCGCGGCGTCACGGTGTAATGCGGCGCGCATACA
GTATCGTGCGTGCGCGTACAGACCTGCGCCGTCACCGGCTTGTGACCCGTACACTTCGTA
CAATTTGTGCAGTTTTTCCCCGATACGCTGAAGGTCCCGTTCGGACACGACTCGCAGACC
GTACCCGTCAGTGGCGTGCACGGCTTTTTCATCTGATACCCGTCGCTGCACTTCGGGCAG
CATTCCCCTCCCATCCTCACCTCATCTTCCTTGCATCTGATTCCCGCTACTCGCGCCGCT
GCGACTGCCGACCCCAGGCACAGCAGCGTCCACAGAGGCCTCATACCCCGCTGGCACCCC
CGTTGCCGCCGCCGTCGGAGGGTCGGCGACCGCGCATGGTAGCGGTCCCATCTTGGGCGC
GATTTGCAATTCGGACACCGTGGCGTAAATATAGGACATAGATCGGTACAGATACACCGT
CACCTGATCACCCCCTATACTATCTATGGACGTCAAGAAAGTTCCTCGCCCGATCTATAA
CCGTGACTGGTCGGTAGATATCTCCTACCGTAGTACAGGCCGCCCGCCACCGCAACTGTG
GTGATTACGGGCACCGTATAGATGATACTAGCAACCGCGGCTTCCTCGTTTACTTGCATA
TCCGATGATGCGTCCTCCCCTTCTATTATTTTTTCTTCCAACCTGTGCTCTGTCATCTTG
TTTGATCCTTCGTGGAATACTCGACAAGTATAGTTCTGAGCGGCTGTCTGCTTAGGAAAC
GCAAAAGTTCCCCAGGCAGAGCAAGTGTAGTTCATATTAGGTCCTATAAAAAACGAGGCA
GCGTTCATATGGTGGGTTCCGTTGCTACCTGTGATCGATACTTCACAGGGCCGAAATACG
GACACGCGACATATAGTGTGACTCGTATTTATTCGTCTAAATATAACATCATCTGGCAGA
AGAACAGTGTGTTGTGCTTTTCCACTGTAGTGACGGAGCCACCAAGGGCAGTCTGTTCGC
AGATAGTTTTGTATATCTGTTGTATCCACTGTGGAGGCGTCGAATTTCCTTTCAGCGATA
CTAGCACTTTCATTTAATGTTTTCCACCAGGTGGAAGAATTCATGGATAAAAAATCGGTA
CCATTGACGCCTATAGCGTAGTAATCACTATGTGTGCCGTTGTTCATGATACTGCAGGCG
TGATATTTTTGTAATGTCAGTCTTGGATAAGGGTTCCATTGTTCAGGTTCTGATAGATTG
AAATATTTATAGAGGATCTTTGTATTTATGGAATCTCTCCTAAGAAAGCTGGATACTTTA
CGCTCTTCACCGTCTTTGTAAGTTCGATTAGCAACAAATGTTTCAAACCACGTTTGAGTC
CCTTCTGTGATGACGTGTGGTGCTTCTTGACGCAGATTGGACGTATACGACCCGTTATAT
CGAACAAACAGGCTATCGTTCAAAAAACCATATACGTAACCTATATAAGAGTAGCCATGT
ACATCATATTTCAGATAATATGTGTACGTGAGTGAATACTCTTTGGTAAACGGTATAAAA
TATCCCACCAAGCAAAGAATTAGCATCTTTCCCTGTTTTTCATATTCTATTCGCCGTCGC
ATCACCTTTTGACACATCCGCTCATAAATCATCTTCGAAACACCCCACCCCAAATTATAA
CGCTCACGCGTAAAATATTTTCTATTCATACTTTATTTTGCACACATCAAAATCAGGACC
AAGTGAAAGCACCCTCCCTTCCCTTCTCACGTCTTCATCCTCCTATGTCCCGGATACTCA
TCGTACTGCGGCAGGCGTCGATAACCATCGCCCCGTCGGCCCAAGCAGCGGCGGCAGCAG
TGCAGGTAGATCAGGTAGCACACGAACCCCACGCTGAAAAAACCCCAGAAACCCAGAAAG
CTCGCCACGCCCCGAGTGGCCCAGGGCGAGAGCCCCGTCGGGATCTCGGGCGGTGTCGCC
AGCGGGGGCTCCGTGGGAGGCAGGGCCGGCACGAACTTCGCCTGCTTGTCTCCAGAACGG
TAGCAGCCGCCCGGCAGTCGGTACTGCCGGACCACCGGCCAGCAGCGGTCGGGCTGCTCC
TCCGGTTGACACAGGGGCCCCCAGCACTCCTCGTCCTCTCCTTCGCCGGCATCGATGTTA
ATCTCCGTTCCGTCACCTATCGACGCCGGCTCGATGTAGAACCGGTTGCGCCGGAACCCC
ATCTGCGACGACCAACCGCAGTCCACATGTTTCAGGCGCCACGGCGTGGGCGACCAGATC
TGACGGTCCTGCGAATGGCGGCCCAGCGGCGGCGTGCAGCACGGCTCGTCGGCCCAGCTC
AGCGTCTCCAGATGCGTGAGGACGACGAAGCGCTGCAGGACGAGCGCGTGACTGTCGTTG
CGCAGCAGGCACTCGTACACGCCGGCCGAGGACGCCGTCGCGCGGAAAGTCAGCGAGAAC
AGATGAGCCACGTGCAGGTCGGTGAAGTTGTAACTGACGCCTCCGCGGAGACGCGACTCC
GTCAGCTTCTCCTCGAGGGGGACGACTACCTCCCCTCCGCGCGAGAGATTGAAGACCAGC
TCGACGCTACGCTCGGTTGGAGGCGACAGACAGAACGTAGCCCTGATGACCGCCAGAGGC
CACTGGTGGATCATGACCGTGCACGGGACCGTGACTCGCTCCCCTTCGGCCACCAGCATG
GGTGCCGGCGACACGATCTCGTAGTTCTCGGCCCGCGTTTCTTTCGGCAGCCCGGTGGGA
GCGGCCGCGTCGGACAACAGCGCACCGGCTCGCGAGGACTTTTCGGGCTCGAGCAGCAGC
ATCCCGACGACGGTGAGCAGCGGCAACAGCCTCCGCACCTTGCCGACCTGCCGACGCGCC
ATCCCCTGCTCGCCGCGGCCTGCTCCTGCTCGGTCTGTCGGCCCCTCCGCCGCCGCGCCG
GCGTGGTGGTCACGACGATCCGACGAGACGGCTCCTCCGGGACGACCGATAATGAGCGGC
CCGTCCTCCTTCAGGTCTTTTTCGCCAAGTCCGCGGGGGCTTCGCCGGCGGTCGCTTCGC
CCGCGGACTCCCCGGCGAGCTCACCGGAGGGTTCACCGACGGCGTCGCCGACCTCCTCGC
CGCCGTCCCCGACGTGGTTCAAGACCATCGCGCAGGACCTTCTGCGTCGCCAGCGGTACG
TGACTTGTCTCATCGCCACGTCCAGCGACTGAACGGCGCCCGATCAAAGAAGAACGCCGC
CGTCACAGCGTCTGGTACGGCTGCACGAAGTCGTGGCTGTTGCGCAGGGCGTTGCGGACG
GCCTTCCTCACCGCCTGTTGCATGGCGGTCACCACCTCGGGCGGCACGGGCGGCGGGGGC
AGGTCGATCAGCAGCTCGCGAGAGTCCTGGTCGCGTTCGGCGTACGACGGACTGCACGGC
TGGAAGACCGAGGACCAGTCGTCGATGCTGTCGATCTCCACCGCCGTCTCCTCGCAGGCG
TCGGACATCAGCCGGTGCAGCGGGTTGTCGATGCCGCGGTAGAGCCGCTCGTCTCCCGAT
CCCCTGGCGTGACGATGGGACCCGACGGAGGACACACTGGTGGAGCGGCTGGCACCGCCG
ACGCTGCCGGTGCCGCTGCTGCCGCTCTCTGAAGCGTGCCGCGAGGGCCGACGCAGGATC
ACCCGGTCCTGCCACTCGTCGAAGCGGTCGCAGCAGCGGTTGAGCCAGCCGCACTTGATG
ATGAAGCGACGGAAGGCGTCGTTGTTCCAGACGTAGAGGATGAAGAACAGCAGGAGCATG
CTAGCGATGAAGCCGAAGACCACGAGGGCCGTGAGGGCGTTGGAAGAGCTGCTCTGCGAC
GCGGTTGTAGCAGTGGACAGCGTCGTGCTACTCGTACTGCTGGCAGTAGTCATGGCCGAC
ACGCGGACTGTGCACCAGCTCAGCCGAGGTCTCAGGGGAGACCTCGCTTCAACGCCGGTT
ATTTATTTCCAACGTGATCATACACGTCACTTAGGACCGATTGACGTGCCCGCTTCTCTA
TTCCCCTTTTTAACCACGTCAACGGCTCACGCGCTCACACGTCGTTAGCTGCGTGGATAG
GTGACCTTGTCCTGCGTCAACGGAATCGCGGGCGGACCCGCGGTACCGTCGCTGACGGGC
GGGGGATACGCGGGTCCCGTGGCGCCCATTGGTAACGTGGGAGGGGGGAAGACGGGGTTA
TCGTAAGTGTACCGGCCCCGCGTCATCTGCCGCTGCTGCTCGTCTGGGTCCCCGCCACAA
CAGTCCGGGAATAACTTACGAAAGCAATACCAAACACACAGTATACAAGTAAATATAAAA
AATAACGATAAAAAACCACATCCACCCAGAAGTCCTGCAATAATTTGTTGTTGATTCAGA
CCATTGTTATTAGTGTCATTAGCATTCGAACATCCAGTGCCCGTAGTAGCAGTGCTACTA
GTGCTCTGTGACGAGTTACTCGAGGTACCCGTCGTGGTTTCGGAAGCCAAAGCTGCCGAT
ACGGCAGATGATAACGCCACCAAAGTCACTGTCACCGTCATATTAGGTGCGGTATAATTT
TCGCAATTTGAGATACCTGCAGGCGGAGTAAGTGGAGTACCGGGGTAGGTCAACGTATGA
CTTCGAAGTCCTATACATGTGCTAGAAAACAAAGAACATTGTGTAGGGGGGGATATTCCC
TGAACTGTATATCCGTAGTATAGAGTACGATTGCACTTCTTGACTGTGTGATTTGTAGTA
ATGTTTAATTGATGGTCGTTACCTGTATTATGTAACAGCACCGTGGCAGGGAAGGTGTCG
TTGACGGCGCAAAATACATCGTGTGATTGATTAGCCTTTGTGTTGACATAGATTGTGCCG
ATCGGTGCGATAGATGTACGCAAGGTAATGTTCATCTTTTGTCCATCGAATTTGAAACAA
TCGTGTATTCCTGTGCAGTTGAGGCCGCATCTCCTTAACGTCATGGTAGCTGTTGTATCA
GATCTGCTATGCTCAACTTTACCAAAAGGGTAATTAGCACGATCTTGGGGAGTATGATTA
TAATAAGACATTGTAGTTTCTGACAAAGATCGGTTAGAACAAGAAGTATACATGAGACCC
ATGGTGATATTATCGGTCACTTCAGTGAATTCGCATTTTATATCAATATATTTCCCAATC
ACTAATGTTTCGTTCTTCACCTTCCATATACATTTAGTAACGTTAGCGTGGATCTTGGGT
CCTTGTGTGTAAGAATTAGCGAGGCTCATGTCTAATATTTCCCAAGCTAATAATAAAGAG
CTAGCCAGTCTCAATTCTGTCATCCAGAATGCTTTTATTCAGCAGATCACACATATACAC
AAACAGCTTTATCTACATCTAGTCCTCCACCTCCGCCACCGCGATTTATCATCATCGTCG
CGGGCCGCCGAGCCGTTCCTCAGGGACCCGTCCACCTTCTCAAAAAGCCGCCGTCACCGC
TCCCACCACCGGGGACACCGCTGCCATCACCGTCGCCGATCGACCAGGACCGCCGCGCGG
TCTTCACGTACGTTCTGGCCCGCTGCTGCGCCGACGACATGCCTCTATGCAGGTTCTAGG
GTAATACGACACCAGACGGGAAAAAATTTACTTCTCCCGTCTTTTTTCCTCGTCCTCCGT
TCAGGTCTGGTGGACGGTGGCAACCGTGATAAACTGCGTCGTCGACCCCATCACGGGCTG
CAGCAGATCCCCGTCGTAGAACATATCCACGTCTCCGCCTGCGATACTGCCGCGAACCCC
GCGGCCCATTGGTACCATCTCCACCGCCGCCGACACGCTGTGGCACGCGCCGGGCAGCAT
CTCCGTCTCCTCCGACGTCGATACAGCCCACGACGAGAACCGCGAGTCCGCGGAGCGCGT
CGACGGCGAGTAGTAGCCGCAGTTAAGCGGCTCCCAGTTCACGTAGATCTCGTCGTTTCG
CCCCGGGAAACGGTACTTGGCGTCCGATTCGCGCCGTACCGGCCCGAAACCTAACGGCAT
GTCCGTGAAGCGCCGCTCGTACTCGCCGTACATCTGGCAGCAGTTCACCAGCCAGCGGTA
ACTCCACACCAGCCGCAGTAGCGTCAGGGTGTCCCTCCAGTGGTACAAGATGTACACCAG
CAACCCCGAGATCAGTAACACCAAAAGGCACACGACGGGTAGCCACACGCTCGTGGGGAT
ATCTCCCATGGCTCTTTTTTATTAATTAGTTAACCACAATAAGATATACACGAGTCGGTC
GTTCACAAGCAGCACTCTGTACACCTCCCCTTTCCTCCTTGTCCTCGCTGGACGACCCGG
CTCCCTCGACCCACCCGCCGCTCGTCCTCCTCTTCTTTTGTAGACAGCGTCCCCGGGGAA
GCTGCCGCCCCCTCTCCTTTCTTACGTAGCGGGCGACGGTAGGGGAGACGACGGATGATG
GGCACTTACTTGCACCGCCACCTGGACGGCCGTCTGCACGGCGCACTGCACGGCGCCCAG
CCATTCGGGCGGCAGCGTCTGCTGGCCGACGCTCAGTTCTGTTCCCGCGGCGACCGTGGT
GGCGGCGGCGGGCTGCGTCTCGTCCACCAGTTCTATCGTGTCCATCTGGCAGGCTGACGG
CGACAGCGCCGCGCTCGCCCGGCCCCTCTCCAGATCCTGTTCCTCGTCTCCCTCGTCCTC
GTCGCCGTGTCCTCCGCGTCCCCAGCGCCGGTGACGCCTTCCTCGGCACTCGTCGGGGAA
GCGGCAGCCGCAGAACAGGTTGTGCAGCATGTCTCTCCAGTCGTTCTCGTGATAGTATCT
CAAGTAAGCGATCAGGGCGCCGACGGCCAATACCATAAGTGTGAGCAGAAGCGCGCAGAC
GGCGTGGAGGACCAGGCTCATGGGATAGTGTCCCTTATCTTCCTCCTGTCTCTCTCCCTC
TCCTTTGCGTTTCTCGTCCGCTTCCTCACCCGGCCACCACACGCGCAGACGGCATTCCCA
GAGACGTCGAATGCGACCGGGGCGCTCGACGCGCTGGCATTTATGCTTTCCAACGTCAAG
CGCCCACGTCATTTCACACCCGCCCCTTTCTCCACTGTCGTTAGTGACTTCTGCTGTTTG
CTGTGCGCGGCGAAGCGAGCGAGAGCTTGGGGTGTGTGAGTTGCGATGAGGTCGCCGAGG
ACGGCGAGGCGTCTGCGTGTTAAACGGCTGTACGCGGGGTGTGATGTGCTTTTAAAAAAC
TGGCTCTAAGTAGTCTTTCTCTGCTGTCCGGTCGCCTGCCCGACCTTGCCGTCTTCGTCT
CTCTCACGTCTGCATGGACTCGGCGTCCCGCAGCACGTTCCTCAGCGCCTCGTCTAAGAT
GTTGTCGATGTCCGTCCAACTGGGCGGCGGCGCCACGTCCTTCACGGACACCGGCTGACA
CATGGTCCCCGGGGCCCTGGGCAGCGTCGACGAACAAGACGACGAGGACAACGAGGCTTT
CCTCCCGCGCGTCAGCGTCGAGCAGCCGTTCATCGTCGTCAGGTTCTGCACCGCCGGCGT
GCGCGGCAGACGCGGCGTCCGCGGCGGTTTGTGAGGCGTCGGCTTGTGCTGCAGCGTCGC
CGGCGTCTCCACCTCTCCCGGCCTCGTCGGCTCCGTCGGCGTCCGCGGATCCACGTAGGT
CTGCGGTGTCAGCGCCGGTCGCGGCCACACCGGTTTGGGTTTCGTCGGCGGACCCTGTTT
CTTGCGACCCGGCGCCGCGGGAGGGTGGCCGTTAGCCGTCACCTTCACCAGCGGCGTCTC
CACGCCGTTCGTCGGCACCGTCCGCGGTAGCGGCGTCGGCGGCACCGTGGGTACCGTCAG
ATGGGTGCTCGGTGCTCGCACGGGCGGCGTTGGGGGACGCGACTTCAGCAGCTGACGGTG
CTGTTCCAGCGCCTCGCCGAGACTCGAGGGAGACGAAGGAGAGGGGCATGGCGGCGGCGC
CGGTTTCCAGGACGGCGGTCGGCTGATCACCGTGTCCACGCTGGTACTGCTCGAATCTGA
CGACGTCGAAGACGTGTCGTCGTCCTCTCTCCCGTCTTCTCCCTCTCTCCCTTCCCCCGC
GGAACGCAGGCTGCTCGGCGTCGACGGAACGGTCACCACCACGTCGGGGATCTCGTAACG
CGACGGCGGGAACTCGGGCTTGGGCGTCTTGGGCTCGCCGATGTACACGGAGGTGCACAG
GTCGTCGCGCTCGTCCCGCGATAGCGGTGGTTTTTTCTTTTTCTGCGGCGTCCGCGGGCC
GTCCATCAGCTCGATCTCCACCGGCACGGGCTTGCCCTTGTCGGATCGCTGGCAGCAGCC
GCAGAAGCCCGGCGGCGCGTCCGTGGACGAGAAGCGACGCCGCGACTTGTGCTTCCGAGC
GCGACGGCGGTTGACGATCAGCAGCGCGAAGGCCGTCAGGGCCATCAGGACGGCGAAGCC
CACTAGGAACAAGCTGCCCTCCAGCATGCTCGCGACCCTCCTTCACCCGTCCTGGACTGC
AAAACCCCGTACTGGAACTGACCGCGGCACGGCCATTTATTGTCATGGTTAGCCAGAAAC
GTCACGAATTGGCAAGGAGTTAGTCTATTGTTTGCGAAAAGCGGTGAAGCGGACGCGTGC
GAAGTCGGAAGTGCAGAGGGGAGGCTCATGGCGGGGGCGTCTGCTGCTGCTGTTGCGCAG
CTGCCGCCAGAGCCGCCGTCACGGCCGCCTGGACGATGGCGGCCAAGTCGGGCGGGAGCG
CCTGGGGTACCCCGGATACGGTCGGCTGCGGAGCGGGTGCCGGGACGGGCGTCGGAGTCG
GCGCGGGGGTGGTGGGCACGGTGGGGGTGGTCGCCTTCGTTCCCATGTCGCCGCTCGTCT
TTTCCTTTTCCGACGTGCTCTTGGACGCGGGTTTCTCGGTGGACTTGGATTTGCTCCTAC
CGCCGGCCTTGGGCTTTTTGGGTTTCTCGGGCTTCTCCGGCTTCGTCTCGGGTTTTGTGT
TGGGGTTGGGGATCTCCACCTTGACCTCGCACAGCGGCTGAGACGACGGATCGGACGGAC
CTTCGCCGGGATCCTCGGGCGGTTTGGCCACCACCTCGCAGATCACCCGGTCGCGGTTTT
CGCCCTCTTGGTCGGTGTGTTGCCCGCGCTGAAACCTGACCACGTCGTACAGCGACCCGG
ACGTGCACTTGCTAGAGCACCAGAACACCCACTTGCAGGTGAAAAAGTCGACGTAGACTT
CTCGAGCCAGTTGCGGAAAACGGATAACATAGATGATCAGGTAGATGAATAACAAACCGG
TCAGTACCAGGGACACAATGCCGGGCGTGGTACCGTTAGAGGCCGCGATACTCCATATGG
CTAAACTCCCAGCGACGGTTAGCACGCTAAAAGTTATGATATTGCCCCAGATGCATTCAC
AAGCGGGTGTGCAGATCGTCTCGCAACGCCCCATGGTTACAAAAAACCTTAATCTCCCTG
TCGTTCCCTATCTAATCTGTTCTGTCGTACGATCCCCAGGCTATTTATTTCCCACCGGCG
TCATACCCATGGGCATGTTCACCGATCTGCCCTCCGTTTCGCTCTACACTTGCAGTTCCA
GCACCCCGAGAGTCCCTACGTCCAGGGTGGTTAGTTCCTCGACGCTCGAAGAGAGCGTTC
GCATCTCCACCTCGGCGGGCGGTTCCATCGCCCGGGTTAGGGGTTCTGTCTCGCCTCTCA
GACAGCAACCGCATACGCTCTCCCGACAGAAAGCCGCCAGGTCCCGCCTGAAGTACCACA
GGTACGCGTTCACCACTATCGTGATGATCAAGCTGGTCAGCACGACCACGATAGAGATGG
GGATCCAATGTTCCATAATGTCGCTATAGTCGTCCGACATATCCTCGTCGCGCTACCGAT
AGTCGCGACTCGCTGTTATACGCTTCGCCCGTCGCCGCTTCCTGGCCCGCGCGCCCCACG
CACCCCGCGCCCCTCACAGCCGCGTCGTGTAGCATTCGCCCTCGTCCGACGACGCGCCCT
CCTCGCACAAGATGGCCGTCATAGATTCGCTGCGATCGAACTGTCTGCCGCGTCGGGCGC
CTCGTCGAAATAGCTTGGGCCGCTGCCCATCGGTGATCTCGTCGTAGTAGTAAAAGCTGA
TCAGCGCGCACGACACCAGCACCGTGCAGCCCATCACCACTCCCACGCAGATGGCCAGGA
TGGTCAGCGTCTCCATCATCGCGGCCGACTCCTCTACCTCCTCCGTTTAAAACCCGCCCA
AATAATAGCCGGCCCGCGCGCTTTCTCTTCCCTTCTTCCTCACGTCGCTGCCGCCATGTG
GCCCTTCACGGTGCTGCTGGCCGTTACCTACCTACTGGGCCTCACCTTTTGGCTGGAGCT
CTTCTGCCTCTTCTCCACGGCCCTCTTCGACCGCGAGATCGCCTGGGCGATCTTTGTGCG
CATGCTGGTGCTCGGCGTCGTCTTGGACGCCGGCGCTAGCGTCTCTCACACTTTCATTCG
CTGTCTAGCCTACGAACGCGCTTTCGCCGTGCCAGTGGCCTTCGCCTCCCCCTAGAAACC
ACCATGTCGTCCCGTCCGCCGCTTCCTGACGCGGTCTCGCGCTACAAAACCCGGCCTGAC
CCGCGTCCCGCAGACGCCCCGCCAATAAACACACGCACGACATGAGGGCCTGGATCGAGA
TTTTACTTAGCGTCGTCACCATAGCCTTGCTCCTGGGCGTCTTCCTAAGCATCTTAGCTT
GGTATTTTATCAGTTAACCTGCGTGACTGCGATTTCGAAACGACGGATGACGCCGTCTAT
AAAGCTCACTCCCTATCTCCGTCCACGCCCAGTCCTCTCGGCGGAGCGCAACAGAGGTCG
GAGCTCCACAGGAAAAGTCCAACTTCCCATCCAGCAACACGCCACGGCGAGGCCATGACC
GCGCCGACGGCGGGCACCGGCTACCTGGTGAAAACCCAGGAGCGAAAAGAATGGTGGCCC
GACAACTCGCTCAAGCGCTGGTGGATCGGTATCCTCGTGATCATCATCATCGGCGTGTCG
CTGGTGGCGTTCATGATGTTCATGCAGAAGCACGGTGCCAGTGGCAGTACCAGCAGCGGT
TAACCGACGCTACAGCTCCAGGTTGCGCAGCCGGCCCGCCAGCTGGTCGCGTTGCTGCAG
CTCCGAGGCCAGGGAGTCGCACCACCACTTACGCGTGCGGTCCCAGTAGGTACGTAGCAG
CGCCCGCAGCGTGTCGTAAAACGCCTCCACCGTCTCCAGCGTATGCGCCACCTCACGCAG
GACGCGCGTTGCCTGGCACGAGCGGCGCGGCTCTCGACCCCTTTCCTCCTTCCCCTTCGC
TCTACTTCTTTTTCCTCCCTCCCCGCCTCTGGCGTCAGCGCTGTCGCCTCGCTCTCGGGA
CTGCCCATCCCCAGCGTCAGCCTTTTTAGGGCTCACGCTGCTCGCGGGCACTCGGACATA
GCCGTCCTGCGTGGGCCACAGGCTCTGGCAGCGGTTGTCCTTTCCTGTCACCAGCCCCAG
GAGCTGTGGCGTGTCGCCCTCCGGCCATCCGCTCAGCGTTTGTCGGCCTAGGGCCAGCAC
CGGCCGCCTTCCGCGGTCCGTCTCGGCGTCCAGCAGCACGAAATGCGGCGCGCGGTATAG
ATCCGCCGGCCCGTTTCGTCCGCTGCTGGCGCTGCCGTTCTCATGTGGCTCCTGTCTCCT
CTCGTGCGTGGTCTTTTGCGAATCGCCGACCCGGCTCGTCTCATTCTCTGGCTGACTTGG
CGCCTGGCGCGGTTTCTGTGGTTCCGGGTACCCGCGGTGAGTCTCGTTCCTCCCCCCGTG
TTCCGATTCCCCTGCGCCGCCTGACGACGGCGGCTGCAGCTCGATTTCCAGCGCGTGCAG
GTAGTGCGTGGCGTTGTACTCGCATCGCCGAGCCGCCGTCACGATGGGCGGGCAGCGGCA
CAGACAGTCGCTGTCGCCCGGGTCGGCCGGCTGCCGCGCGAACCTCCGCTGGCACTCGGC
CCGTTCCGCCTCCTCAGGCTCGTGTCTCTCGTCCCGCAGCGGCCACAGCAACCCGCCCAG
CTCCCGGGGGAGAAAGCCGACCCACAGCATGACCTCCCCGACGCCCGACCTGCTCGCCAA
CAGCGGGGTACGCAGACGGAATACGTTGAAGCGGACTTTCTCTGCGCTCTCGCGGAGTAC
CGACGGCGCCAGCTGCTGCTCGACGACGGCGTCGGAGGAGGAGCAGCGACGGCCGACTTC
ACCGGCGGCGACGGTGGTGGCGGCGGCGCCTGCACCGTCTGCTGCCCCGGCCGGCGCGAC
CGCGGGCGCGGTAAACGGGACCGTAGCAGTCATCGACGTCGCCGGAGACGCTGAAGACGG
TTTGACCCAGCGTCTCTGCACGTCCACCTCCAGCAACGGCACCGCGGGTGAGGCCGGGGC
GGAAGGCGGGTCGTCGTTCGTAACGACGTCGTCCTCCCCTTCTTCACCGCCTCGTCTCCC
CATCACCTCTGTCTTTATCGTCTCCCCACCTGCAGGTGTCGCCAGTGAAGCCGTCGTCAG
TGCACCTCCTCTCGTTAGCGAGAAGGGCGGCGAGACTACTACCGGCTGCAAGGTCGTCGA
GCAGGAGGAGCGCGAGAGCCCCAAGAACCTCTGGTGTACGGCCTTCAGAGAAGCCATCTG
GGACGTGGCCCTGCTGGAAGTTCCGCGCTGGGCCTGGCAGGGCTGGAGGCGGTGGCGGTC
CCAGCGCGGGACTTCTTCCTTCCCCGTCTCTTTCCTCGCCCCCTCCGTTTTGCCCCCGTC
CCCCCAGTCAGCGGCCGCCTCTGTCGCGGCGTCTCTCGGCTCGGCCGTCTCTTTCTCTGA
TCTGGTCGGCCAGGCCCTGGGCGAGGTCATCGGCTCCTTCGTGGCGTACATCGTTTTGGA
GAGGCTCTGGCTCGCCGCCCGGGACTGGGTGTCTGGCCACGACGCCGAAAGCGAAGAGGC
CATGGCCAGGCGGCGCCAGCGCATGCTCTGGCGGATGTTCACGCGCGGCGGGCCGGACGG
CGCGGAGCAGTGTTCGTTCCGGGGAACGGTTGTCGAGGAGTCGGCGGACGAGAGCGGCGG
CGAGCTCCTGAGCTCGGGAGCTGGCGCTGCTACTCGCCCTTCCCCGCTGCCCGGTAACGC
GTGACAGTAATAGTAGGCCGCGAACGTGTTGCGGCACGTCCCAGTCTCCTGCCATAGCGG
TGAGATCTCGTTGCTAGTCGGGAAGAACGCTGTCAACGCCCACCACCACCACAACATCCC
CGCTAGCTCCGGTGGACGCCGGGCCATTGGTTTCTCCCGCTGTATATCGTTTCCCGACCC
CGTGTACTGCTGTGTGGTGTACGATCGTCTTTTTGGCTGTGAAGTCCCTCAATAAATACT
AGTGAACTCATTGCCTCCGGCTGTCTCGTCATGTTTGTCGTTCCCCTCTGTTGCATCTGA
ATCCCACTTTGGTATCACCTTAGTAGTACTTTTGCGAGACACCTCAGTCGGTGTCCGACG
CCGGCAGTTCCCGGGGTAGCATACGCCACAGTTGCGTTCGGGGACCGTGGCCGCTGCCGA
GCGTGAGTACGAGATACCGACGCCAAGGTTGGGACGGCCGGATGCGTTGTGGGGGGCGTC
TGACGGTGCTGCCCCCTCCCAAAGAACTCCCTCCGCCCTCTTCGTCCTCCTCGTCTTCGT
CCCACCCGTGCAGCAGACGTACGCCTACACCGCGGCTGCTGACGTGTTCCCAGCGGCCCG
TACCGTCACGCTGTCGCGCTATCAATAGCTGGCTGACGCCGCAGCGATAGCCGTCCCAGC
GGCACCAGCAGTCATCGGGGTGACTGGAGTTCCCTGGGGGTGGGGGATGGGCGGCTAAAC
CTGTGACGGGCCGTGAGTCAGGGTTCGGACTAGTGGATAATTCCCTAGAGACCCCTACGG
TGACGCTCACGGTGGCTTCCGTTGTGGTGACGGTGGCGGCCATGTTGTATGCGTCATAGC
GTAGTGGTCAGTGTGTTTTGCAGTATACGAGGAAGTGAGTTAAAGGAGTTGATTGAAAGT
GGAGAGATTACAGTACGTTGTTCCAGTCTATGCCTGTGTCGTGTTCGTTGTTAATTCGCC
ACCATTCACTGAGTTTCCAAAAGATTGTTTTTCCTTGAAATTGTTCCGGTCGGTCTTTTG
GGTTAGTAATGTTGGGGCGCCAATCATATGGCACTTGTAAGCCATAGCCTAGAGTGACAC
TATATTTAGGAGGGTGTTTTTGGGTTTGTTGCCAGGTGACTTTGTAGCATCCTAGTCGAG
TACTATTTGTAACAAGTGTGGCTTTTTTGTGGAGACAGTGTCCTCCTCCGTGTAGTGTAA
AAAAATAGCGGGTGTGGGACAACGGTTTTGGTGGTCGAATTTACACAACCATGGACTGTT
TGGAGTGGCTTTTTTGTGTATTTTGTCACGTGTGTTACAAACACATTTGTTGAGGTTGGG
GACTGCGTGTGTAAGTATGAGGATAGTGTTGAAAAATAGTGTGAAGGTGTTGACGAGCAT
ACCGTATCTCCCTGACGTAGACGGTGTATGTTGCAACGAGTCCTAAACAGTAATGGTGTG
TTGTACGGTTTTGGTATGTTGCGGCTGAATGGTGTGTTGAACGGCGAAGTTGCATATGTA
GGATGTACACAAAGGCAGGAATACACGAGAGTTTCCATTTCCATAAGCGTTTTTATTGCT
GTTCTGTTAGGAAAGCGAACGTTACCGGTGAAGATTATGGCCAACCCAATTCCCATACTC
CGTCGAGTCCGTGGTAGATGTAATGTCCGTATTCTTCAGGTATCTGTCGGAACCAGTCGA
GTATAGTTCGTTGAATCAAGGCTTTGGGATGAAATCTAGGTCCGGGTTGCCAGTAGTAGG
GGATGTCTTCGCGTGGTCCGAGGAGTATAGTGTTGTCGTTGCGATGTTTGAGTTTGAAGC
ATGCTCGTCGATGTATTTTGGCAAGTTTTGTGGAGGCATTGAGGCAGATGCCTATTCCGG
TGTCGTTATACAGCAGAGCTTCTTTAACGTTGCATGTCGTATGCGGTGGAATGATGCAGA
GCCACGTGTTGCTGGGTTGCGTTCTTCTGGTTGAGTTTTTGTGAGGACACAGGCATTCAG
AAGTCGTTGCTGTTCGTGTCGCGAAGCTAGTTTTGAGTCGTAATTGCAGCAGGCAGAGCA
GCAGCAGAGTCGCGTAGGCCAGTAGTCGCGGCGTAGCATTCGTTGAAGTGGTAGTGGTAG
TCGTTGTTGCGTGTAGATCTGTTGTATGTCGTTGAAGGTGTTGAGGAGGTGTGCGTAGTG
TGTTGGTGAGTGCTTTTATGTGTGGAGGTGTGTTGTAATGGTGTTGAGATTGTGAAAGTA
TAGCCCCCCTCCTCCGCGTCCCCCCGGGGCCCGTCCTTTCTCCTCCTTGCAGTGCGTTCA
TTGTCCGTTCATTGTCCGTTCATTCTCCGCAGTGCATTCCCCTCAGCTCCTTCCCCCCAG
TTCATTCCCCTCACCTTCAGTCTCCTTCCAGTTCGTTCTCGGACTCACAGCTGGCATACG
GTGTGACTCAACGCTGGCAGAGCCTGTGACGCAACGCTGCCTCACCGGCTGGCTTACCGC
CGGCTTGGCCTCGCCAGCACACAGCTGCAGTCACAGCCGCGCGCCAGCACACACTCACCT
TCGTTCCACAGCACGCCGCCCACATCGTTTGCCCTCCTTACCCGCTGTCACCACCACAGT
CTCATCCGGAAACTTGCCCTACCACCCTAGTCTATCCGCGCAGCGAGTGTGGCGCGTGTT
TGCCGTGGCCGGGATCGGTGAGTCACGGAACCGGTTTCCGCGGCGGCGTGCGGCGGGCCG
GCCGGTCGGACGTGTTTCGGGCCGGCGGGTCGTCGCGGGGACTGGTTTGGCGTGCGTACG
TACGTGTTTCTGCACGGCTCCGGCCGCCGCTTCGGCCTCCCTGCACGCCCGCGGCAAGCG
ACACGCGCAACCTTGCGCCAATTTAGTGCCCCCCCGCCAAAAACACCCCCCCACCCCCCG
GGACCCGCAGCGGAGGCCGGATCGGAGTGTGTGCGTCCACCGGTCTGGCGTCCCCAGGCG
TGCAAACGGCCAACCAAGCGTGAGCTGCCGGAGGCGGCGCCTGCGACCGCTGCCCGCCTC
ACGCGGGAACAACACTGGGTATAAAATCTGCCTTCGGAGCTCACACACGCACGCCTGCGC
TTCTCGCCGTTTGCCTCTGAAAACTACGTGCTCCGCGAGGGCCGAGAGAACACGCGGTTT
TCAGGGGTGACGCGCGTGCACTCTAACGAGACTATTAGGAACCATAATCGCCGTCCGCGA
TCCACACCGACTTTCCGCTGAAGCCGTTCCCGTTGCGGACTCCGATCCGCCCTTCCCCAC
TTCAATTCCTCACGACGCTCTCTGTAGGCAACGTACGCTCAGGCCGACGCCATGAGCCAG
CGCTTTCCGCGCCCGCCGGGACGACCGCACGCCCACCCCAACGTGCACAACCCCACCACG
TGCAAGCCCCACGCCGGAGGCCAAGCAGGCGCCATCGGCGGAGGACCGCCCGGCGCCCCG
CCGAGCCTCAACTTCTGGAACAGCCCGGAGCGGTTCCTGCTGGCGCAGATCCCCGTGGAA
CGGAGAACGTTGACGGAGCTGGAATACCAAGCCATGGGCACCATCTGGCGCACGGCGTTC
ATGGCTAACACCACCAGCCGAGCCATGCGCAAGTGGGCGCAACGAGAGGCCGGCGGTCTG
CTCCCGCTGGGCCGGCCGTACGGCTTCTACGCGCGCATCACGCCGCGCAGCCAGATGGCC
GGCGTCGGGGCCACCGACCTGCGCCAGCTCTCGCCGCGCGACCCCTGGATCGTGCTGGTG
GCCACCATCGTCCACGAGGCGGCGACGGGACACGAACCGCTGCCGTCCCCGGGAGCCACG
GCGCCGCCTACGGGACTGGACGGCCTGTGCCAACAGGACCAGCTGTACCTGGCCCTGGGC
GTCAACTTTCGGGTGTTCATCTACGACCTGCAGCGCAACACGCTGACCCTAGCCGCCCGC
GACGCCGACGAATGGTTCCGCTACGGCGCCGGCGACGTGGCGCGGCTGTATCGGTCCAAC
CGGCTGGGGCTGAACGCGCCGCGGGCCACCGCTGTCCCCGAGCCCGCGCTGCTGCGGACG
CTGACCAAGAGCGACGACGTGAACGAACTGGGCCGCGAGCTGCGCCGCCGGTGGCAGCAC
ACGGGCATCCCGCTGCAGACGCCCGGACGACTGCGCCAACCCTGGGTGATCCTGGGCTCC
TGGCAGGAGCTGGAAAACTACGAGCCGTTCGCCTCGGCGCCACACCCGCCGTCGCTGCTG
ACGGCCGTGCAGCGCCACATCCACCAGCGCCTGTGCTGCGGGTGGCTGTTTCTGGGCGTC
GTGCTGCCCAGTCGCTGGCTAACGATCTACTGCCGCCACGACACAGAGGCGGGGACGCCG
CAGGAAAACCCGAGCGTGTCGGCTGATACCGGGAACGATGCCTCGTCCTCAGCCAGGCTC
TCTTCCTCGGAACACGGCGCCGCGACCAGGTCCGGGGGTCCGGCGAATGCAGCCACGACG
TCTCCTCAGCATGGCGGACGACAGACCGGGACGGGGCCCGGCGCCTCTAATACCGCAGCT
GGCGCAGGTACCGGGACGGGCTTGTCTTCGGGGATGGCGCCGAGCCAGACCGCAGGACGC
GGAAACGGACCCGCGGGACACCCAGCCGGCGCGCCTCTAATAACGCATACGGCGAACACC
CAGGGACACGGCGTCGCGCCCCACAACTCGTCCGCTGCTACCTGTGCCGTGTCCCCACCT
CTGTCGAGCTCCGCCGGCCCGACTTCTGCTGCTGGAACTGCTGCCGGTGCTACCTCCTCT
GGTCAACGTCCCACGGCCGCCGACCTGCTCCAGCAGCAGCAACTGCAACAGTTGCAGCAA
CCGCCCGTTCGGGGAACGGACGGCCGGCCCTACGCCCAGGCCCTGCTAGTGCTGGACGAG
CTGGGTGCCGTCTTCGGCTACTGCCCCCAGGACGGCCACCTCTACCCGCTGGCCGACGAG
CTCTCGCACCTGCTGCGCGCCGGCCTCCTGGGGCTGCTGACCCTGGGCCGCGTCTCCGCC
CCGCCCGCCGAGGCCGCCCTGCGCCTCCTGCCCGACCTCGACCGCGAGCACTGGGAGCGG
CCCCGCTGGGACGCCCTGCACCTACACCCTAAAGCGTCACCATGGACGCAAGACCCCGAA
AAGGTGTTTAACTTTTTGACGCGGCAGGGGCGCGGGGACCCCGTGTGGAACAGATGGGAC
TTTCTCATGAGGGACTCAGAAGCTGTGGAAATCTTTATCGACGAACTGGTGGTCCAACGA
CAGGCGCAGCTGCCGGAGAAGTACATAGGTTTTTACCAAATTCGCAAGTTGCCGCAGGAA
CTCAAAAGACCCAAAAAGAACAAACACGCCCATCCGCTTCCGATGTACGACGAGCTAACC
GAACCGCTCAGTCCGCAGGCCAGCCTGTGTAACGCCCTCCGGACGGACGACGAGAGCTGG
TGTCCGCAAAGTACCGTTCACGATGAGCTGGCCTGGATGGATCTCGACGAATCACGCTGG
GAGCCGGGGACCAGCCGCACAGACGATATAAAGCAGCGCCGCCTGGCCAAAGGCACTCTG
CGAGCCGGAGCCGAGATCGATCGTCCCATGCCCGTCGTGCCGGCAGAATGCCACCACCAG
ATGTTCACCGCCGGAGGCCACCAGGTAATCCCACTGTGCGGATCCGAACCCGAGGACGAC
GATGAAGAGCACATCTACGAGGAGATTCCGCCGCGACCCCCGCTGCCCACCCCCAGGACG
TCGCTGATGTCCGCGGGCCCGAAAACGCCGGGGGGCAGACCGCGTCCACACACGCCTCCG
CAGAAACCGCCGCGGTCGCCTCAGGTCCCGGCCACGCCTCCCAGGCCGTCGCACAAGGCC
CGGGCGCCCCCGCCGCCTCGAACACCGCAGTCGCCGACCAGTCCCGGCGGATACGTGCGT
CCTCCGCGACCGCCCCCACCCAGAGGAGACGTGCAGACGGAGGCGCAGCTGTGTCACAAG
ATGGGGGCCATGAATCTCGACCACCAGTACCCACAGACTCCTCTCCGGTCTCCACCCCCG
AGGCCGCCTAACCGCGGTCCCCCGGCTCCTCCTCCCAGAAACAAGAAGAAACAACAGCAG
CATCCCTCCCACACTCATGTTCCGCGTCACGTCCGCCAGTAGCGACGGCAGCAGCAGCCG
GGGCGACACTGTCGCACGGTTCGAAGTAGTCCACCCGCACTAGTCAGGAGTAGCTGTCGG
CCGCCGACGAGGACTCCTGTCGGTCCTGACTCCGCCGCGACGCCCTCGTCGCGGATGTCG
CCGCCGAGCACCCGCTCCGCTGCGACGACCAGCGTCGGGCCCATGACGGCAGTTTGAGTC
TCCGGACACGAAGCCTCTTCCACCACGGCTGCCTGACGCCCTCGCTCAAATCCGGACACG
ACACCGCCGAGGCGTAGGACGACATGGACGACGAGCTCATGCCCGAGTCCGCCGTCCGCG
AGCGGCTCCGCAGCGCGTGGCCCTGCCAGTCGCCGCAGTCGCACCACACGTCGTGGGCCA
CGTGCACCTGGTGGCGCCACTGCGCCTCCACCTGCTCGGGCCAGGCGCCGGAGCCCGGCC
TCAGCTCGGCCGAGACCCCCACGTACTCTACGTGCGCCTTCCAGTCCATGCAGGCGCACC
ACAAGTCGTGCGAGTCGTCGGCCACCCGCCGCCAGGCCAGTTCGCGCATGGGGAGGCTGG
AGACGGCGCTCGACATGACCGGCATGCCGACGACCGGCGGGTGACCGCAGTCCGACGCCA
TGGTCGACCCCTCAGCGTCGTCCTCCGGTCCTTCGTCGCGGCCCAGGAGCGAGCGCAACT
CGTCTCCGCGGCCCTCCGACCGCGAAATCCACGCCCCGCGCTGCCGCCAGCAGCACGGAA
AGCAGCACGCGAAGCCGCGCCACGCCAGCCCGAGCCCCTAAAGTCGCATGTCCCCACGCC
CCGACTGAGGGTGCGCCCCACCCGGCCTCGTTTTTCTGCTTACGGGGGTCGTCTCGGACG
TCCCCCCACAAGGGCCGTAGCTTTCAATAAAATCAACGTGAACCACAGACACTTGTCCCG
TTTTCCACACACGGGGGTTTATTCACAGGGGAAGGGGAAGACTCAGCACATAAAAAACCG
CATCCACTTGAGAGACATCTCGAGGTTCACCGTCACGTACACGATAAAGATCACCAGGGC
GGTGACGCTCAATGCGTAGAACAGGACGGCCAAAGCCACGTGCCGGTAAGACCGGTGGAC
CATCCCGTACTGCATGTTCCACATGTAGGCATTGGAGGTGTAGTCCACCCGGATCTCGGG
CACGCAGGTCAACCACACTACGTCCCCGTTGAGGACCAGGCGCACCACCAGTCTCTGAAT
GAGAGGCAGCACGTTCGCGTACTGCACGCGCCAAATCAAATTCTCGCCCGCGATGAACTC
TACATCCTCGGCGCGCACCGCCAGGTTCTCGCCCACGCCGCCGTAGTCGGCCTTCGGGTC
GAAGACAAAGGTGGTCAGGTTGCCCGACACACTGCCCCTACCGAACATCTGCCCGTTCTC
TATGTGGCATCGGTTCTCGTCGATGGTGAACCAGGGCCGGGTGGCCGTGGACTTCCAAGG
CTTGTAGCTGGTGATCTCGGTATGAGGGTCCGGAGGCCCGTCCAGGGCCGGCAGGCGGAT
CAGGGGACCCATCGAAGCCCAGAGTTTCACCAGTGACATCCACATCCCGTTCATGATCCC
GATCCCTCCACCTCCAAACAACTCCGTCGGGCTCTGGGAATAACAGCGTGGAGTCTGTAC
GCTGTTTTCCAAGATATAGCCTAAGACCCTGTGACGTGACTAAGCACCCTCCCATTTTCT
CTAACTTTTCCTGATTTTTCCCTCATACACTTATAGGTTCTCCCATCCAACCCCCCAGTC
AAGACACAGACACCAGGGTTCGATTTCACGAATAAACCGGTTTATTGTGAGTCTCTCGGA
GAGAGTTCAAGTCTTCTCAGGATCAGTGACGGATTTCCAGCGTCCTTTCAATAGATATGT
CAGTTCAAGTGTCTCTTAGCAGCAATAGCACCGACAGTCTGTCTCTCGGGAGGCGCGACA
CCTCAAAAGAAACGCATATGGAGGCTCATGCCCACGGTCAGGTAGGCCAGCATGAACATG
GACAGGACGTAGACGCACACGGTTCTCATGAACAGACCCCAGTTATCGTCCCGCATGGCC
CGCTGGAAGTACCAACCGACGGTCCAGCTGCTGTAGTCCATCTGGACCTGGGGATCGCAC
GAGGCCCATTTCTTCGGCTCGCCCCAGCCGCTGGACAATAAGACGTCTACGGTATCCACG
TCGAAAGGCACCGCGATACCTTCCACGTTCCATTCGAAGTAGGTCTCGGCCTTCTGGCTC
CACTGCGACTCGGTCACTTCCAGGTTATCTCTGTAGGAACGGGACTGGATGCCGAACTGC
ACGAAGTGTCTTTTGGTGAAATTACCCGAGATCTTCCCCCGAAAGTACACTTTACCCATG
TGCAGACGACATTCGTTCTCCTCCACGAGGAAGTGTGTAGGGAGGCCGGTCAGCTGCTGC
GCGATGCTGAGAACGGGCCGGGGAAAGGCCTCCGAGAAGCCCAGGAGCAGGGCGGCCAGG
GCCGCGAGCACGATCACCAGCTTCATGGTCGTCCGGTCTGACTGTTTCTGGTCTTCCACC
CTCCGGTTTGACCACTGCAGGAGCTGTGTCTCGCTCAAAAGCGGCGTGGAGACTGAACGT
TGTTTCTGAATATATACCCCTGCTTGTGACGTTGATTTCCCCTACGTAGGGGAAAAGTGA
CGTGCCAAAAGAGGCGTGTCGGGACTTTCCAGACGGGGATTTCACACGGGACTTTCCAAC
GGGGCGTGGTGTAGCGATTGACGTGGGCGGGGGATTGCCCCATCGGTGGCGTCAACGAGC
GAGGGGAAAAACGCAAGTTCTCCCGCGGTTTATAAACGTAGAGAGTGACGCCCGTGGCCC
GCCCCCGTGACAGGACGATAGGGCGACGGGGCACGACAGGCCCCGGCTATCGCGACATGT
CGGCGACCCACGGTCGGGTGGACGTGTCGCGACATGGACGTGCAGGGGGATGTTATGTCG
CGATAGTGACGATACAACAGCCCCGTACACCTCCCCGTCGCGATACGTGCGGGCGGCGGG
CTCCTATCGCGCGATATCGCCGACTGCCGCCGACTATCGCCGATTATCGTCGAGTATCGC
GACATAAAACAGACGCGGGGAGATGAGCGTGCTATCGCGACGCGTTTTTTATTCTCAGGA
GCCGCAACGTCGGGAACTCCGCTCCAGCTGCTCGCCGCGCACGCCGCACAGCAGCACCAT
GGTGAAGATCACCGCGTTGACCATGCAGAACAGGTAGATGCTGACGGCGATGAGCCCGTG
GCGTTCCACGAAGCGAATGACGCCCCAGGCGGGTCCTTCGCAGACGCAGTTGCTCATGAG
CAACAGCAGTCGGTGGCTGGGCCGCAGGCCGGAGGCGTTGCAGGGCAGGAGACGGCTGAC
CTGTCGGCAGTTGATGAGTCCCTCCGGGTGTCGGTATTCCTCCTCTTCTCCCTCCCGAGC
CTTGTTCCCATAAGATTCCAGGGCCGTCTGAATCCAGCGGGATGTGAGCCGCTCGGCGGC
ATCGTCCTCCGGTTCCTCTCCTCCCGTGCGGTCACAGTCTTCCGTGCCGTTACGGCACTC
CGAGACTCCGATCCTCTTCTTCGGCACGCAGGTTTGCCGCCGATGAAACAGGGATAGCAG
GTCTTCGGGGGGCGCGTCCCTCGGGTCGGCGCGGCCGGCCGACACCGAGAACAGCGCGAG
CCCCAGCAGCTTCAAAAGTCCTAGGTACCGCATGGTCGGTAGCCAGGGAGAGCGGCGGCT
GGCGGCGTGTGTGAGTGACGGTGATTATATACATTTTCTACGGTGCCGCCCAGCGGGTGG
TGCCAGCAGTGACGTGGGTGAGACCAAGGCAGTGAGCGTTTTCGTCACGTTTGTCATGCG
ACGCTAGCGGAACATGATAAGCCTGACGAGAAGGTTCGTGTTCTTTGACAGAGCCACGGG
AACGGTTTTATTTTTTGTTTTTTCATGATATCGGGAGGGGGCATCGCGAGGGAGATGACG
GCGAGCCCTACGCGGAAAGGCGAAGGCTTTCGCCACTCCTATCTTGAAAGCGTGTCATTC
TTTATGATAGGCGTGACGATGTCTCCGCCTCTCCCCCGGACGACGGCTACAGCTCGCGGT
CGAAGCCGTCGCCCGACAGATAGTCGAAGATGAGCGCGAGACCGTACAGGTAGTAGTCGA
CGTAGTATAGGGCGTATCTCATACACAGACACCACATGCTCACAAAGAGCAGGACGCGAC
ACCACATGGTACCCTATAGACACACTGATACAGAATCTGACAATTTATTGGCATTTAGCG
GCGTAAAACAAGGAATTCCGCCGGACGCTCCCGGCGTATCTGGCCTTGATGCCCCTCCGC
AACATCTCGAATACCTTGACCCAGAACAGCGGTGTGGCGCAGAGCGCTAAGGTGATCAGA
TAAGCCCAAATCATCACGTAGAAGCAAAGTGAAATAAAGCGTCCCTCGTGGCTCAGACGG
TAACTGTCGTATTCGTAAAACGAGAATTGGGGGATCCAAGGTAGCTCTACCGTAGGGGTG
CAACTATAGTATTCCTGCGAAAACTTTACGGGGAAGACTCGCAAGCTGACGTGGCTAACC
GTGAGAGATACGGGGTGCTTGATCTCGACGCTGAGAGACTGTTCCGTTACCGTGGCCTTA
TGGGGAATGAACTCGTACGATCCGTCGCTGTCGGTCAATATGATCTCCGATAAAATGCTG
GGGTAAAACTGCCCTTCGAGATGCCAGATGCCGGTCATGTTACCGCCGTAGATAGTGCAG
CTGACGGTGTGGGAGAGTATCATGTTGTTTTTGGGATACGGCCGCATAAATTTCTTAAAC
TCAAGCCTCCCCGCAATGAGGTCAGACTCCCAGGCTTCACTGTTCATGAAATCCAGCGCT
ATCTCACGGCGACTGAGTTTGCGGCGGCCATAGCCAGTCACCGCGGTGAGGCAGAGAAGG
AAAACGTGCAGTTGGGTCCACATATCGGCTACCGTTCCTAATACAAAATAAGCGATTAAG
CCGTAAATTTAGGCGTCCGGAAGCCATAGTCCGACGAGAGACGACACCGAGACACCACTT
TTTTTATAAATTACGTGTATTCACAAGACGTATAAAAAAGCACAGATATACACGGACTCA
ATACAAAGGCTTGACAGGGTGACACTTTTGGGGGACACAGGCGTGATATCTCATGTAATG
ATAACGGGAGAGTTCGTACACCATCTTGGCGAAGACGTACCCCAACATCAAGACGGCCAA
GAGTTGCAGTCCCAGCACAAACCCCAATTCCCAGTGACGGTACTCGTAGTGCAATCTCTG
CAGGTTGTCCATAGAAGTCCCATAGTTCAGATAACGTATGTGGTAGCGGGGTTCGCACCA
CAGAGGTTTGCAGCGCATACAGGGAATGATGTTCAGGATCAGATAGTCCAGTTCGGGAGG
CACCCGTTGGGTCAGACGAAAGGTAGCCGAATCGCGGCTCACCTCGCGCCGGGGAGCCTC
CAGATGACCCCACCGTCGGCCGCGGTGGCCCTGCCAGCTGACCCTGCCGAGTAAGCCGTC
TTCGGGGAAGAACGAGCCCCGGACGCGCCATTCGGCCTCCAGTACACCGTCCCTGACGAC
GCAGTCCGCTTCGTAAGTGTCCACCTTATTTCTGTACAGAAAGGCGTGCCGCTGCGAGCT
GAACCCCTCATAGTCGTCCTCCCCGTAGTCGTCTTCGGCGGCGCACAGGGCACCCCAAAC
GCACAGCAGTACGGCGAAGCACCACACGAGACAGGGTACCCCCATAAGTCCAGAATCACC
GGTTCTTTTCTGTTTCCTCGTGGGGGGTCACGGTGACCGTCGCCGCTGCCGCGGTTATGC
GCCCGGCGGGGTGGCGGCGACGGTGGCGGCGGGTCCGGGGGCGCACGTAGCGGAGGTAAA
CACAACAGGCTAACTGGATGCCGAACGTGAACAACGCCACGTGTTTCAGAAACTGCACCA
ACACCACATAGGCCAAGAGCACGTAACGCTGCTCCACGAACAGGCGCTCCAGGTCCGAGG
AGGTCGTGCGCAGCGGCAGCCACGGCAGCCGGAGTACCGGCTGGCAGTGGAGCGAGCTCC
GGTTACAGGTGCTGCAGGGGTAAACGTTCAACATCACGTAAGAGATCCGAGCGTCCACTT
GCGGCAGCTCTACCTCGTAGCGCCGAGTCCCGTCAGTCTCTATCCGGGGCTCGTCTACCT
GGAAGTGGCTGGCGCTACGTTCGTTCCCCCAGGTACCGTAGACCCGGGGAAAGGGTTCGG
AGAAGTTGCCGCGGACGGCCCAGACGGCCACCAGCGTCCCGTGTTGAACGTAACATTCGG
ACACGGAGCTCTGCACACGGTAACGAGACACATTGTCCCCGACCGGGTGAGGGTACGGGG
GCAGACGGACAGACTGAGAGGAGTAGGGTGAGGACGTGGGACAGGTACGATCAGACGCGG
ACTCGTCTCCGGACACACGAAAAGACGTCTCCCGAGACCGTCCCGAGAGCACACTTACTG
CGATCACACAGCAATGCCAGATAAGAGACTGCGACTCCTTCAGCTGCATAGCGCGGACGG
GCCTTCTGTGGCCGGCGCGTCCGTACCGTGCCCACTTATAGCGTTTCAACGTGACGCGAC
TATCACATGAGGGGACTTTCCGCCGTCATGACTGACGTGGGATTGAGCAAGGCCACTGAC
GGGGGGGACCTCGTACGTCAGTGTGTTCGTCTGTCCCCGTCAGGGCCTACGCAGGTTCTG
TCGCCGCAACCTACGTTTATATCCACGTAGCTTATACCACATGACCTATCATACGATTTC
CCGGAATCTTGTCACTTACGGGAAAGCACATTACCTCTTGAGTAAACAACGCCAGTGACA
TCATGGAACAGTTTTATTAGCGGCCGGTATCCACGCCCGTCAGCAGCAATAGAGACCTCG
TGATCACATAGGAACCGCAGAAGATCCCCACATAGACGCGGAGCATGGCCCAATAGTCCC
CCTGATACCACATGTGCACCAAGTCCATCACCAGTCCCATCACCGTCCCGGAATCGTAGG
CCGTGGCGGGGCACATGAACAGTTCCCCGCGTGGGTTGGGGGACATCTCTAGGGACACGG
AACAGTTCTGTTCCGACAGCGGTCCGTGGCGCTCGTCCCCTCCCTCCGTCCAGACCACCG
GCGTAGGGCCCAGGGTGTACGTCGCCTCGGTGGCCGTCGCCAGGCCCTTGACGGCCACGG
GTCGTCGGTCGTCGTCGCCCAGGTGCAACAGCGCCACGGCCTTCTGCGTCCCGGGCGTGA
ACAGTCCGTGCATCTGCAGCGTGCCCGACAAGACATGATTCTTGATCACACAGCTGCAGG
TGAAATGGCTGACCTCGTTCGTCGCTCGCGGCGACGACGATCCTTCCTGCCTGTCCGTCG
CGCCGAGGCTCAGCAGCCAGGCGCCGAGGACGCAGCGGATCATCCTCCAGTCGCCCATGG
TGTTTTTCGGAGGCGCCGCGCTCGGTCTCGTCCTCTGAGGAGTCCCGGACCGAGAAACAA
TGGTTATAAGCTCCGCCATGTCTCTGTCACATGTGGTCCCAGATGAGCCACGGCCTATCG
TGGTACGGCCAAGTCTGCACGCACGTTCCCCAAAACACCTGGATCGCCATCACACACATC
AGCGTGTACTGAAACGACTTCACGAACATCACGTAGTAGGCCGTCAGGCGCCGGCTCTCG
TGCAGCAGCCGGCGCACATCGTGAAACGAGCTCCACAGGGGCAACCAGGGTACCGCGGCC
GCGGGTTCGCACTCCGTCCAGTGCGCGTGGCAGCGGTAACAGGGCTGAAAATAAAAGAAT
ACGCGCCGTAGGTCGACACGCACGGGATAACCGTACAGCCAGTAGCGCCGCACGCTCGCG
GCGGTGTCCCCGGAGACGTCCTGCAGCGGGATGTCTTCGCTGACACCGCCGTCGTACCGA
TAGTACGCCTTCGGTACCGGGCCTTTGGCGGAGAAGTTGCCGCGGAGGATCCACAGGGCC
TCCAGCTTGCCGCCGTGGCGGATCACGCACTGGACGCCAGAGTGCTCCACTGCGTAGCCC
GAGATGTCCGGCCAGGGAGGAAAGCCCGGAACCGTGTCCGTCGTCGTTTTTTTTGCGGTC
CGGGGGACCGTCTCGTTCGCGTACGGCAGCGACCACGATCGCGGACAGACATCCTCCCCC
CGGACCGCGCTACACAGGGTGATCCAGAGCAGTCCCAGCCTCATCGTGCCGGACGTTTCC
AATCTTCCCTGTCTGATCCCGAAAGCTGCTAGGTTCTCTTATAACCGTATGCCCTAGCTG
ACGTGGGTACTCGGGGCCGTGTGCCAAGTGGCATGAGAGGGCGCGGGGCGCATAGAGAAA
CGACACAGGATTGAGCTCATCACAGCGATCTTTATTAGGGCTGTCGAAAAAGCAGCCTTT
GCGCCGTGCGGTTCAACGACTCGGCGTAGGTCGGGAACCAGAGGTGCGAGGTTAGGGGCA
CCAAGGTCAGCAGAAACATGATCACCTGGTCCATGTACAGGATGGTGGCGGTGCGCAGCA
GCCCGCCGTCCGCGTAGTCGGTGGCCGGCGGTAGGTAGAGGATCATCAGCGTGTCGCGGA
TCATCAGGACCTGAAGGGCGTAGACGAGCCCGACGGTCACGCCCATCACCACCCGCTGGT
GCACCGCCCAAGGCTGGATGGCGACGAAGAGCCACAGCAGCGGTACCGCCAGGCTCAGCA
GGCCCATGATGGCCAGGCGTCGCGACACGTGCCACGCCATCAACCAGGCCAGGCCCGTGG
CCCACACGCACATGGCCGACGAGACCACGTAGGCCTGGATGATGAGGCTCTTGTCGAAAC
ACAGGCCCACGACGGCCAGGGGGAGGGTGGTGAGAGCGGTGTAAACCATGATCATCAGCA
GGGAGCCGGGTTTTCGGTTGTTCTGCATCCATTGTCCGTACTGGCGGAGCATGCAGGGTA
TCAGCATGCCCCAGACGGGCAGCGTATCCCGCAGGTAGACCTTTTCGATCCGCCAGGGTA
CCAGCATGCAGAGGATGGTGGCCACCAACGTGGCGCTGCTCATGAAGGTGACGATGCCGT
AGAGGCGCACGATCCAGAGAAAATGCTGGATGCCCTTCCACGTCTGTTCATCGGAGGGGT
TGAAGATCCTGGGGGGCAGCGGTATGGTCGTCGTCGTGGACGCGGGCGACGGGGGTGTCG
GTGGACTCGAGGACGGCGCGGTCTTCTCCCCTTCCTCTCTTTCCTCTTTTTTCCGAGGCT
CTGAGGATTTATCTTTGCCCAGCGGCTCGCCCTGGTGAAACTGGATCTGTACCATGGCGC
CGGGCGAGCCGGCCGAGCGGGCCGGAGTAGGTTTCTTCCTCCGCGCTCGGCGGACGGCAA
GTTTTATATAGAGGAGGAGACGCGGCTCGACGCGCTGGGTGTGGCGTGGTGCGGCCGCAG
CGAACTGAAGACGTTGGTCCAGGGCAGGTGCCAGAGGTTGGGGCTCAGGACGATGAGCGT
GATCTTGAACATGGTGATGAGGCCCACGTAGATGAGCAGCGAGCCGCGGACCACGTCGGA
GGCGGGTAGTTCGTCGCGAATGTAACGCGTGCCGTAGAAGGTGACGGACATCATGATGAA
GAGGATGGCGCCGTAGCCGTAGAGGATAACGCGCTGGTGTCGAAAGACCGTCTGGTCGCC
GATGACCCAGAGCGTGATGAAGAAGACGCTGGTCAGCACCCGCGAGCAGATGGTCTCCCA
GCGACGGGCCTTGAAGGCGTCGCACGTCATGACGGCGCCGGTGCACGCCATCCACAGGGT
GATGACCAGCACATAGTCGGTGAGGATGGCGGGCAGCTCGGAGCACCAGGTGTAGATGAG
CGTGCTGACCGACAGCAGCGCCACGTAGCAGCCGGCGATGACCAGGCTGTTGGGGTGGCG
GTCGCCGCGCAGCAGGATGAAACACCAGAGCAGGGTGGGGACGAAGACCAGCAGCATGGG
AGAGGATTCCTTCTGGCAGAGATTGTGGGCCTCGGGGATGCCCAGCCAGACGGCGCCGCA
GAAGGCCGTGGTGGCGGCCACGTAGAAGATGGCCAGCGCGTAGACGCGCATGTGGACGCC
GAAACGGCGCAGCCACATCACGGTGCGGTGTAGTCGCAGCAGTTCGGCCCAGTCTCGCTG
CAGGGCGTCCATGGCACCCAAGAGTGAGGAGAAGAGCGAGTCGCGAGCGTGTCTGGAGCG
CGGTGCGACCAAGAGTCTTATAAGGCAGAGACGCGGGTGGGCGCCGGCTCGGGCCGTGCT
ATCTACCGGGTGTCGCCGAAACCGACGGTGACACGACGGCGCTCAGGGTGGCGTTAGACC
GGTGGCCGGACAGGTAACTGAACATGAGGTCCCAGCGCGCCGACCACATCACGGGCGTCA
GGACCAGCAGGGTGGTGTGGTAGATGAGCATCTCCGTGGAGTAGAGCAGCAGGGAGCCGC
GGATGGCTTGGTCGACGGGCAGTTCGGTGGCAACGTGCCGCACGTCCTGAAAGAGGACGG
CCAGGATGCAGCCCACGAAGACCGTGTAGAGGCACAGCAGCATCTTGTGCATCAGCTGGT
AGGAGGAGGCCAGGATGCCCATCACCACGGTGAGCAGCGTGGTGGTGAAGAGCGCATCGC
GCCAGAGAGCGCGCAGGCGGTGCTCCCAGGCCACGCCGTTGCAGGCCACGAACAGCGCCC
AGGTGAGAATGGCGCTAGAGACGGCGTGGGTGACGGTGCTGCAGAAGTTGATGACGGCGG
CGCTGAAGGAGAGGAAGGCCACGTAGAGGCCTAAGACCAGGGCGTTGCTGGGATGCTTGT
AGTCGGTGCCCTCCAAGATGCCCAGCACCAGCACCGGGGTGCAGCTGAGCAGCAGGGGCG
AGGGGTCCTCCTGGCACCGGTACGAGAGCTGCGGGTAGCCCAGCCAGACCAGCGTGCTGA
AGAGCACCGTGATGGCCGTCTCCAGCAGCAGCAGTCCGTAGACGCGGAAGACCACGACGT
TGCGTTGCAGCCAGAAGACCGCGTCGTCTGTCTGGGCTTCGGTCAGCGCCGCCGTCTCCT
CTTCCTCCTCTCCCCCCTCCCGCTCGCCGCCGTCCTCTTCACCGCCGTCGGGCGCCGGGC
GCGGCGACGGCGGTTCCATGCTGTTTGCTGCCCGGCGAGAGCCTATCCGCGAGTTCTCAG
GACTCGCTCACGGGAAAGTAGGTTTGCAAAAAGGTGCGGAGCGTGAGGATTCTTAATACC
ATGAGCAGGCTAAAGACCAGGTTGAGGAAGACTTTGGCGGCGGCCAGGGGGGTGCGAGCC
AGCGGCGTCTCGTAACGCACCGCCAGAGCCGTCTCGTGAAAGTGCGACAGGGCCAGGCAG
GCGATTAGGACGCTGATGCCCGAGATGACTTTTAAGTACCACGAGCCTTCGCGGAGCGAG
ATGACGATCAGGGCCGCCACGAAGGCCAGCGTCACCAGGACGTGGACCAGCACGATCTGC
CGCCTGATGTCGTGGTCACGCGCCAGCAGCGCCAGCCCGGTGAAGGTAGCGAAGCCCGTC
AGGGTGAAGAGCGAGGCCGCCAACAGCTGGAAGGGCGAGATGCAGAGGCAGGCCACCGCC
AGCGGCGGCAGGTTGATGAGCGTGTAGAAGAGCAGCACCGACACCTTGGGTGGGTGGGAC
TTCTCGGCGCAGTAGAGGCAGAGGACGGCCAGGAAGGGCACCAGGAAGGTGAGGCTGGGC
GAGCCCTCCGTGAAGCAGAGCCGCGGGTGCTGGCGCCAGGCCGAGGGAGCCACGAAGGCG
AAGGCCAGGAGCAGGGACAACGTGCCGGCCACCTGGAAGACGACCGCCCCGTAGGTGTAC
ACGGTCACGCGAAACTGGTACACCCAGGCCAGGGACCGCGCCGTCAACCGGGCTCGGAGC
CTGGGAGGGAGATACACGGCCGTCTTGTCGGTGAGGACGGGGCTCCGCATGGTCGCGGCG
GGAGCAGCGAAAGCGCGACCAGAACGCCGTACCGCCTCCTATATACCGAGAAGGCGATCA
CAGAGAGATGCTAAGCGGCAGCAAGGAGCCCGACGACGCGTTGCCGCTGAAGGGCGCGAA
CGTCACCATGACGGGCAGCGAGGAGCCGGAGGAAAAGGACGGCAGCGATAACAGGCTCTG
GATGAGATCGGTACAGGTTCTGACCCTCAGCAGGATGAAGAAGATGAAGACTACGCTGCT
GAACATCTGTACCGACGTCCATCCCGCGTCCCGCGGCATGGTGAGGTAGCGCACCATGAG
GACCTGCTGCGAGAGGTGGCCGGCGAAGATGATGCCCATGGTGGTGTAGAAGCCCACCAG
CAAGCGCAGGGCCCAGGGCCAGTCGCGGGTAAAGACGATGAGGAGGTCGACGAGGAAGAC
CGCGAACCACACGGTGTTGATGAGCATGAACTGGTTGAGCGCGGCGCGGAGGCCGCGGCA
GAGGAAGGCCACCTGGGCGCACAGGAAGGTGACCACCAGCGCCAGGACGAAGGCGCTGAG
CACCGGCGCGGGGTCCTCCTGGCACACGCAGACGAGGCCTACGAGCGGGAGGTGGACGAG
GAGGCCGCCGAGTAGTAGCGCCAGCTCGTGGAGCGGACGACGTTGGCGGGGGTGATGTCG
GGAAAGAGGCCGCTCGTAGCGCCAGTAGATCCAGCACGCGCTGGCCAGGCAGAGCAGAAG
GGCTGCCTCGGGCGTCCACGGGACTCCGCAAGGGAAACCCGGATACGCTCGCAGCACCTT
CGCGGGGAAGACCAGAGCGAAGCCGCCCAGGGCAGATACCGCGAACGCGATCTGGAAGAG
CAGGAGGCCGACGACGCGTGAGAGGACCTCGAATCGCTCGAGCCAGCACAGTGCAGCGGC
CAGGGACGCTTCATATCGCTCCTGTTCCTCGTCGCTCTCGCTCGACGGAGACAGCAGCAG
TCGACGGTAGGCGGGCGCGCCGACGCCGGGAAAGCGAAGACTCCGCATCTCCGCGGTGGT
CGCGGCGACGTTATAGGCACGAACGCCCTCCGAACGTCTCTGGCGGCCCGGATTGGCGGA
GAGGGGATGAGGCGACGGGCTCAGGATATGGTTTATTTCCCCCCTCCCGTGATCACGCCA
GGAGCCGCGTCAGGTTACGCCGGATGGCGCGCAGGAGGTCGCAGCCCGCGGCGGACGACT
GTTCCAGGCCCGTGGAGCGGGACATCCAGGCCATCCAGGCCACCAGCTTGTCGTGCGAGT
CCTGCGTGGTGAAGAGGATGAGCAGCAGCAGGTAGAGATAGGCGAAGTTCTCGTAGAGAC
ACAGCGCCAGCAGGTCGGCCTCCCGCCACGAGACGTCGAAGAGACGGGAGGTGTCGAAGG
CCGTCACGGCCAACATAAAGCCCAGCGCCGTGACGTAGTAGCCCAGGAACAGTCGGCCGC
CCAGCGACATGGGTTGGACGTAGATGCCCATGAGCAGTACGGCCACCGACAGTAAGTACA
GCGATACGATGACCTGCCAACGACGACGGTCCATGCCGCCCAGGCAGGCCACGGCGGTGC
AGATCGCGAAGAGGATGCAGGCCAGCACCCCCGCGCCCACCACCATGACGGACGAGGAGC
AGGCGCTGGCCACCACCACCGACAGGGTGGTGACCACGCTGTAGATCGTCAGCACGGTGG
CGGACGGCGGCCGGTCCTCGTACTTGCTGTGTAACACGGCCAGGCACACCGTGGGCACCG
CCAGGCTGAGCGGCGGCATGAAGCCGGTGCAGCACAGGAACACGGTGCTCTCCAGGTGCG
GGAAGGCCAGCACCATGCCCAGACACAGCAGGAACGTGCAGGTGGCCTGCATGGCCACGG
TGCTGTAGACCCGCGTGCAGACCAGGAAGCGGTGCACGTCGCTCGCCGTCATGGCGGAGA
TCATCAGGACCCCGGGTCCGCCCCGGACCAGCAGGGGCGTCTCGGCCGCCATCTCCTCGG
CGTGGTCGGGGGGCATGGCGGGATCCGGGGGTTTCCACGGGCGCTCATGTTTTTCCTTTC
TGGAAACCGTTTATACACTGTGCCGTCCCGGCCCCCCGCCCGGCCACGGACGCAGACACC
ACAGACGCGGGTGGAGAGCGGGTCCACAACACATCATATACATTTTTATTAAAAGCGAGT
GAAAAGTAAGGGTACGAGTGTGTCGTCTCTCGGGGGGGGGGGGGGGTTGTTCGGTTCTCA
ATGCAATCTCAGGACGTCTAGCCAGGTGATTTGGCCGTGGTGGTCCTTGGCGTACTGCTG
CAGCCACAGGTGACCGCTGAAGATGGCCACGCTCATGTTGAGCATGCACATAGCGATGGC
GTACATGATGACGCTGATGAAGACCCCGTTCTTGGGCGGCGGCGGCGTCCGCAGGTAGAT
GAGGTCCACCGTCTCGAAGCACAGCGAGGCGGCGGCGCCGGTGACGATGAGGGCGTAGAG
CCCGCTGTAGATCTTGCTGACCCAGATCACGGGCGAAAAGTACAGCAGCAGGTAGTAGGT
GACGACGACCCAGGCGTAGCAGGTGCCGATGAGCTTCCAACGGGTGTTGTTGAGACCGCC
CAGGTAGGACAGGCCGGTGCAGAGGACGAAGAAGAGCACGGTGAGGGCGAAGGCCAGGCC
TATGACGCTCCTCTCACCGCAGAAACCCGTGGCCACGGTGGTGCCGGTGTTCATCACCAG
GCAGGCCACCGTGAGCCAGGCGTGCCGCGTGAAGCGCGGGCGGTACTCGGCCACGCCGCG
CAGCATGGCCAGCGACAGCGGCGGCACCACGGAGGACATGGCCGGCACCACGCCGTGGGC
GCAGTGGCCCCGGACGTCGGGAAAGGCGAACCAGGCCAGCAGGCAGACCGTGAAGGTGCA
GGAGAGCTGCCAGGCGAGGCCGTGGTAGACCCCGACCAGCATCCTGAAGCGCGTCAGCCA
GTGAAAGAGGTACGGTTCGGCCGCCAGCGCGCGGCGGTAAGCGGCCACGGCCGGCGGCGC
CTCGTCCCTCTCCACCGTCTCCCGGTAAGAGGGCGGCGGCGAAGGCGGAGGAGACGGCGG
CGGCGGCGGGCGAGAAGCGGCGTCGGGACGGTCCCCCATGCTGCGTTCGCGGGCTCGGTC
TAAGATGGGCGCGGAAAACAGTCCGTCTTATCGGCGTCGGGGTGCCGACGTGCGTTCTTG
ACGTCATGTCAGCGGCGAAACCGAACGAGTCCCGCCGCGCTCGCCCACTAGCTCCAGCCC
GAGGCCGCCCGCCAGGGTCTCGACTGCGTCAGCAGGCTGTAGATGCTCATGAACAAAGCC
ACATTTTCCACATACAGTCGGATGGCGGTCGGAAAACTCTCCGGGAAAGAACTCCGAAAG
ATGGTCAGGGACAGGTCGTGGATCACCGCCACGGACAGGCACGCCACGGCGCCCAGGTGC
ATGAGCAGCGAGACCTGTTCGGGCATCGTCACCAGCCACATGAGCAGCGCCGTAGCGCAG
AGCAGAGACAGGCAGGGTACCAGCAGGCGCCGCAGCGTGTTCCAGTGGCGGCTGAGCCCC
AGGCCCATGATGGCGGTCGCCAGGCAGCAGAGTTGCAGGACCCAGGTCAGCAGCGCCGGG
TAGAGCAGGGCCCGCAGGGGCTGGCACATGAGCGGGCCCATGAAGGCCAGCGTGTTGGGC
AGGCAGTAGCCCAACATGAGTATCAGCTTGTCCTTGTAGGCCGCCAGCTGCACGCCGTGA
AGCGCGAAGAGACAGGCGACGGGCACGACGAGGCCGAGTAGCTGCCAGAGGGCCGTATCC
CAGCGCTCGCACAGCTCGGTCAGCTGCGGCACGAGCGACCATAGCAGCGCGCTGAGCAGC
ACGGTGACGGTCAGCTGGAAGTTGACGATGACCGCCACGCGCAGCCAGACCGCGAAGCGC
TCCAGATACGGGGCCAGCTCCTCGAGGGTCCATTCCAAGGGCAGGTTATGGAGCATGCTA
GAAGCAGTCTTTTTCTGCTCCCTCCGAACGCGTCTCGGCGGAGTGACCATCGAAACAGCC
CCGGGGGGCCCGCGCGGACGGAGCATTTTTATAGGGATTGTGACGTGCGCGGAGGGACCG
CGCCGTCGCGGGACCAGTCTGTGTCTCTGTCGCCTACGTCGCCTTTGCGACAGCGGTGGA
TCTCGCCGTGGCGTTACCCGCCTCCAGGCCCTCCGAGACCCGGATCCAGTGCGGGCCCGA
GAGCATGAGGATCAGCATGAGGAACAGGGCCATCACGTCCAGGTACAGACAGATGGCGTA
TCGGATACATCGGTGCGGCTGACAATAAAAGATCACCGATAACGTGTCGTAGGCCAGGAT
GCCCAGGAAAAAGCTGATGGAGAAGGCGCTCAGCGTCATGATCAGCTTCTGCATCCAGTT
CTCGTGGCCCGACAGCGCCAACGCCAGGAAGGACAGCACCAGCAGCGCGTACACGCAGCT
GATGCACCGCCAGCGGTACGGGTCGCGTCCGCCCAGAAAGGCCAGGCCCGTGAAGGTGAT
GAACAGCGCCACGGTCATCACGTAGGCGCCCACCAGCGCGCGGCTCTCCGAGCACATCTG
GAAGATGGCCGCCGTCAGGCTGTTGGCCAGCAGGTAGATGAACATCACCGTCACGTTGCT
GGGGTGCTCGTTGCCCAGCGTATAGGCCACGAACATGCACACGATGGGGACCAGCACGGT
CAGGAAGAACGAGTAGTTCTCCACGCAAAAATTGCGATTCTGCGGGAAGCCCAGCCAGAA
GACGCTGCCCAGGCCGAAGGTGAAGGCCAGCTGAAAGACGAGCACGGCGTACACCCGCAG
CCACACGGTGAACCTCTTGAACCACTCCAGGGCTTCCACCCGGGAGAGCAGCAGCGTGGT
GGCCTCCTGGTGCTGCATGGCGCCGGCGAGATCCACCGCACTCCGCTGAGCGTACCGGCG
ACGGCTTATGAAAACAGCCGTCCGAACGCGCTAACTCTTATACACAAGCGCGCGAGTTCC
CGACGATGACGTCGCGACGCGGACCGTCGTCGCCGTCGTCTCGGCACGTTACTACGACAC
GAAATTCTGCGTCGCGCCCGTCGTCGGTCGGTTTACGGGCATGAAGTACAGCACGGAGAC
GAACAGGTACATCAGATCCATGTACAGATACAGGGCGCCCTGGATGTAGCTCTCGTACTC
GATATCGTGCAGGATGTCCTGCGTGTCGCACACCACGGAGGTCACGATCACCGCCAGCCC
GGCCACCATCACCACGATCTCGCCCACCTCCTCGGGAAACAGGGAGAACACCAGGAACAG
CAGCAGGATCAGCGCCGACGCGGCCGTCAGCAGGGAGCGCTGCAGCTCCACGTCGCGGGC
GAACGTGTAGGTGGCCAGCGTCAGGAAGCAGAACAGCACCACCGTGGCGATCATGGCGTA
GATGACCGAGCGGTGGCTGAAGTGGAAGCCCGACGCCGTCACCGCCACGCTGGTCAGCAG
CGTGTAGGTCAGCAGGAGCCACACGTTCTTGGGAAAGTTGGGCTCGGCCCAGCGCAGCAG
CCCCAGGCACACGATGGAGATCATCAGGCAGGACAGCGTCAGTCGCACGCTGGGAAACAG
GTGTTCCAGCTTGTGAGGGAACACCAGCCAGCAGAAGCCGCACACGCTCATCAGGATCAG
GCTCTGCACCCACATCAAGATGTAGATGCGTAGCAGAAACACCGAGCGGGCCACCTGCAC
CTGGCCGCGCAGCGACATGGTCCCGCCGCGCCTCCCCCCTTTCTCACCCTCCGTACCCAC
GTCCCGTCTAAATACATTGACGACGAATGAGACACGCGACACACAGACCGGACACTCACG
TGACGTGTTCCAAGCTAGCAAAGCGGTGTAGGTTTTATTAAAAAAAGTTACCCGGAGTCG
TCCCCCCTCCCTCCCTCTCTTCAGTCGTCCATCTCGTTGGACATCTGATCGGGCTCGGGG
ATGACCACCTGTTTTAGGGTATGCCCGCAATCGTGCATGGCCTTAGCTCGCCGCCCGCGG
TGTAGCCAGGCCTCTCTTTCGGTGGTCGGGAGGCACTCCGACTGGTACACCGGCGGCCCG
CCACCCGCGTCGTCTCCCTCCCCGTCCCCCTCCTCCTCACGGCCCAGCTGGGAGGACGGG
ATCTCCGTTTCATCGTCTTCCTCGGCGGGCATGGGCTCCGTCGGCGGGGCGGGCGTGTCT
CCCTCGTCGCGCGGCGCGTCCTCGACCCCCTCCTCGTTGTCGCTGGGGTAGGGCGTGTGG
GGCGGATTGCCGGCGCGCGGCGCCACCCTTCGGGGCTGCCGCGGCGCCTCGTCCTCGTCG
CTGCTCAGCTGACACGACAGCTCCACGCCGCACTCGTTGTAGGGCATGTGCGGCGTGGGC
GGGAAGCACTTGGCCACGCGAAAGCAGCGCTGGCCCTCCACCGCCTGCGTGGTCTCGTCG
TTGTCCTCCCACAGCCCGCCCTGCAGCGCCGGCAGCGTCTCGAGGCGCTGCGCCGGGAAG
AATGAGCTCTGATGATGGTCCTGCAGCGCCCCCGTGGCCAGCAGGTCCGTGCGGCCCCAC
GCCACGTTGTTATTAGGCACCTTGTCCTGACCGCGGCTGGGCCGCAGGAACCAGTCGAGC
GCGCTCTCCAGCTGCGCGCGCGTGATGGTGCCCAGAGCCCCGTGCCAGCGTAGCATGTTC
TTTTTCAGCGTGTGGTGGCACACGGGCAGCTCCTCCAGGCGACACTCGCCGCGCAGCCCG
CGGTCGAAGCGGCACAGGCCGCGCGTCTTGAGCAGGCCGCACTTGAGAAACATGTGAAAG
TTGTCCGCCAGCCGGTACAGGTCCGAGTCCTCGATCTTGAGGAAGTAGACCACGCCGAAC
TGGTCCAACAGCACCACGCCGCTGGGCACGAAGGGTCCATAGGCCAGGTAGTAGCCCATC
ATGCCCACCACGTACCACTCGCAGCAGAGGCGCTGGCGGATGAAAACGCGCAGCTCGCGG
AACTCCGCGGCCGACATGTGATCGAAGGGCCGGCAGGCGCGCAGCGCCTCCACGCTGCCC
AGCATGAGCAGCGGCTCGACCTCGGTGCGGCCGGGCGTGCGGATCACCAGGTTGAGGCCG
CTCATCTCGCGCGCCGTCTGGGCTACGGCCACGGCGTCGGTGGGGTCGGCGCAGAGGAAC
TTCTGCACGTGGTAGCGCGGCTCGGTGGTGGAAAACGGCGTCTGCGGGTGGCGATACACG
TACTCGCACCACAGCAGGCCGTTCTTGGCGAAGACCTTGAGGTCGCTGGCTACCTCGTAC
AGCCCGTCCGTCTCCCAGTCGTAGACGTAGACGGTGCCGTGCTTACCCATCATCAGCACG
CAGGGCACCTCCTGCGCCCACTTGGTATGGCGGTGGGGGTCGTCGTCCGCCGGTCGCACG
GCCAGCACGCCGACGGCCTCCAGGTCATCGTCACAGCACAGATACTCGGAGGCCAGCGAA
CGTGCGTAGATCTGCGGGATGGCGGCCGTCTCGCGCAGCACCAGGAGCCAGTTGGCCGGG
TTACGCAGGGCCACCGTGGTGCCCCGGTGCTGGCGTACGTAGCTCCGCAGCGCGTCGGGG
TCGTATTGACGCAGGTAGAGCCCCTGCAGCAGCGAGAGCGTGCGCTGGTAGATGGTGTTG
CGAAACTGAAAGACACCATAGTCGCAGCGGATGGCGTCCTCGCAGCGCTCGTCGCGCTGC
CGCAGATAGGTGCCCCAGGCCTCGGCGGCGGCCTTGGTCAGCAGCGACATCGCGGCGCCC
CGACGCGGGCCGTGTGGCGCCCCGGCGCGGCGTCAAAGCTTAATATAGGGAGCGGTCCCT
CTCGAGTCTGGGCCGCCGCGCCGGCGTCACGGCCCGGGAGGTGGGGCGGATCGGCGACTT
CTCACACAAAGTGTTCCCGAAAGTCGAAGCTCTTGACCCACTCCGGAGATAAATCCGTAT
TCAGGTGAATACGGCGCGCCTCCACCTCGGCCTCCGAGACCTCGGCCTCCGTCTGGTAGG
CGTCCACGATGCGCCTGCCCAGCTGCCAGCGCTGCGCCTCGGCCTCGCGCCGCTGCTGGA
ACCACTCGTCCACGTCCTTGAGGTCGAACACGGTGTCCTCCTCGAGGTCGAAGCCCAAAT
CCTCCCACTCGTCGTCCTCGCTGTCGGCGCCGTTACCGCCGTGGGCCGCCAGACGACGGG
CCTGCGCCGCCGCCACCGCGGGCGCCTGCTGTCCCTGCGGCTGCTGCTGCGGCTGTCCCT
CGGGTACCACGTTGTCGGGCTCCATAGGCTCTTCCTCGTCTTCATCGTCCGCCTCCTCGT
CCTCCACCTCCTCCAGATGGCCGTACACTTCGATGTAGCGGTCGTTGTCAGGCACCACGT
GATTGTCCTCCTCCTGCGGCAGCGGCGGGCCCGGCGGTCGGGGCGGGCGCCGTCGCCCCT
GGGACTCTTCGTCACCCTCCTCGTCCTCCGGCGGGCGCGCGCGCCGGCGGTCGCCGAACT
CGCCGCGCATCACGCGCGTCTGCCACATGGTGAAGGCGTCCCAGCCGTCCCAGGTGTTGA
GCATCTCGGCCCGAAAGCGGTCGCCGCGACAGAGCCAGCGGTACTGACGCCCGTAGTCGC
GGTCCACACCGCTGTCGAACATGGTGAAATGCAGGCGCGCGCCCTCACCCAGGTGCACGC
AGGGTCCGTTGCGCTCCAGCCGAGCCGAGCGCCGCAGCCCGTGCTCGTAGCGTCGCCGCA
CGTAGACCTTCATGAGGCCGGCCCGGAACAGCTCGTGTAGATCGTCGGCCAGCCGGTACA
CCTCGCCGGCCAGGCGCTGCGTGGTGGGCGAGCGGTCCAGGTGCGTCTTGACGATGACCG
TGTAGAAGCGGCAGAAGCGGTCGAAGATCAAGAGTGAGGAGACGTCGAAGAAGCCGCCGG
GCCGGTAGGCACCCACGGCGCCCAGCAGGAACCAGCGGCAGCGCAGCCGCAGGCTGAGGT
ACATTTCGCACTCGGCCAGGCGGCAGGGCGCCGCCACCTCGAAGGGCCAGCACTCGGACA
GGCAGCCGAAGTTGGTCAGCAGCTTCAGCGTCTTGGCGTGGCGCCCGGGCGTGTGGAAGT
TCACGTCCCGCCCGTGGTGCTCGCCGACGCAGGCGGCCAGCGCGTCGGGGCTCCGGCAGT
TGTGCAGCAGCGCCCGCACCACGTCGTGCGGGACGCGCGTGGCGTAGGGCGTCTGCGGCT
GGCGGTAGATGGACTCGGTGTAGAGCAGGCCGTAGCGCGCCAGCTCGTCCAGGTGCTTGG
CGCACAGCAGCAGAATCTCCTGCGAGGGCTCGTAGATGTACAGGCGCGTGCTGCCGCCCA
TACAGAGCACCAGCTCCGTCTCCTCGTAGCGGTCGCCCACCAGCACCACGCACTTGCCCA
GCACGATGAGCCGCTCGGCGCAGCAGATCACGTCGTCCAACAACTGGTCGCGTAGCTCGG
GCATGCTGCTGCCCGGGCGCACCTGCAGGAACCAGTTGTGCGGGATGCCGAGCGACAGCA
CCTGGTCGACGTGGTTGCGGACCCAGTCGCGCACCACCTCGGCGCTGTGCTGCCGCTCGA
AGATGGCCTTGAAGTCGCCCATGACCCGTAGGAAGGTTTCGTAGCGCGTATGGCAGTAGA
GGAACTCATCGTGTCGCGTGAAGGTGGGCGCCCCCTCTTCCCAGCGCGTTCGCCACATGC
CGCCGCCAACCCGAGCGCCGGAGAAGGAGGAGAAACAAGAAGAATCACTCGAGACACGGC
TCAGAACCCAGCGACTCTTTATTCCGCGTCCCTCGCACCCGGCTCAAATCTGGATGTACT
CTCGCACGCCCGTCAGGCTCTTTAAAGGAAAAGGGTCCGAGTACGTCACCAGTCGCGACT
GCTGCACCAGCGCGCTGATCACCCGCTCGGCGCCGTCGCGCGTCGACGAACGCGTCGTCA
CCAGGCAGTGCAGACGGGGACCCGTGTCGTCCTGGCGCTCGGCGGCCTCGCGCTCGGCCG
CCTGCAGCCCCACGATGTCGGGATCCACCACGTAGGTCTGCGAATTGGTGTCGTAGCGGT
GCAGCACCAAGGCGTTGGGGTCCAGGCGCTCCCAGGCGCCCTCGTGCGGATCGAAGCGCT
CCGTTAAACAGAGCCACTCGTAGTGCTGTTGCAGCACGCGCCGCTCGCGCTCGCGCCGCT
CGTCAGGGTGCCAGGCGTCCTCGTTGAAGAGGATGTCGCGCTTGTGGTCCACGGCGCGCT
CGTGGTGGTGCGGGCACAGGTGCCGGTGCTCCATGCGCGTCTGGCGCTGCCGCTCGCGCT
CGAAGCGCCGGTGACGGAACACCATCTTTAACAGCCCCATGCGGAAAAACTCCGTCACGC
TGTTGGCCACGCGCCGCACGTAGTGGTTGGGGTCGTCCATCTGGATGGCGTACACGGCGC
CGAACCAGTCCAGCAGCACCAGCACCTCGGCCACGAAGGCGCGCCCCGGCCGCGGCCGGC
CCGTCACGCCCAACAGATACCACGGCGTGCACAGGTTGGCGCGGATGCCCCACCACCAGC
GGCGGCACTCGGCGTCGTTCAGCGCGCAGAAGGGCCAGACGCACTGCAGCTGCTGCACGG
TCTTCATCAGCCGCATAATCACCGTGCCGTAGCCCGGCGTGTGCAGCTTCACGTCGCAGT
TCAGGATGCGCTCGGCCGTGGCGTACGAGCCCTCGGGCGTGGTGTCGTTGAGGAACAAGA
TGTGCATGGTGCGCGCGCCCCGCGGGTAGCGCCGCGGGAGCGGCGGCTGACGCCGCCGCA
GGGCCGTGTGCACCACGTCACGATAGGCGATCTCCGAGCGCGACACGCCGTAGCGCGCCA
GCTCGTCCAGGTTGTGGGCCACCAGCACCAGGTACTGGTCGCGGGTGTCGTAGGCGTAGA
TGCGCGAATAGCGGCCCTGAAACACCACGTAGGGCGTGGAGATGACGCTGTCGTCACGAT
CGCGCCGCGGATCGGGCAGCAGGATCACGGCGTAGCCCAGCGGCGTCAGGGGCTCGCCGC
AGCACACCAGCTTGCTCGCGGCCTTCTTGGCGCTGACGATGATCTCGTCCTCTAGGCGCA
ACGTCACGTGCCAGCCCTTCGGCGGACCCAGACACAGGCAGCGTCCCTCGTTGCGCTGCA
CGAAACGGGTGATCTCCAGGGGATCCAGGCACATGAACAGGTCCTTGAAGTCCCGTAGGA
CCTGACGGTACAGCGCCATGGGGTCCTCGCCCGCCGCCGCGCCGGGCAGGCCCATCAGGG
CGTCCAGCGAGGGCAGCTGCGGGGGCACCACGGCGGCCAGCGCGGCCTCCGCGGCCCCCT
CCGCGCCGGGCCCCCCGGCGAAATCCATGGCGGCGCCGCCCGCAGAGACCCCCGCGCCGA
GCCAAATACAGACACCGGACACCAAACCCCGACGCTGACGTGGAAACGCGCCTCGGTCTG
AGAACCGGCCTAGCGTTCGGACCGCAGTCGAGACAGATGACGGTCCGAGCCACTGAGCGG
TTCCCAGCCCTGGCGCAGCGCTCGAAAGCACTCGCAAGTCGTCGCCGCCACCCTCTCCGA
GCCTCTTCTCCCGCCTCCGCCGCCCTTCCCAGCCCAGTTTATAGCCTCGCGCCCCCCATT
CCACTCGTCGCCAGGGGGGCCAATCGGACCGTCGGAGATTCCCAAGTGGATGACGACCTC
CCAGGTCACGTCGGTCATCCTCTGAGAAACACCGCTACCCGAAAGACCCCACGTTCCCCG
TCGCCCAGACCGTCGACGGCGCTACCGCCGCTGCGCTTGACGTCCGTCGTCCTCGGCGAC
CGTTCCCATCTGACACCCCCACAACGACGCCCGCCCGGATTTTAAAAACCGCACATTCCG
GCCGTATCATCCACAGAAAAAAACATCAAATCGCGTCTGTCTTTATTGCCAACACACGCC
GTTTAGGTCCAAAGATTTTTTGTCCGGCGAATCATATCCAGAACGGCAGGTAGGAGGACG
GATGAGGCATGGCAGGCTTGGGCGCCGGTCGGCCCTCCAACACGGCGGCCCGAGCGGCAC
GCCTGGTCAGGACCCGCCTGTACGCGGGACTGATGTCCTCCTCGACCTTTTTGTTTTTTC
CCGTAGTCTTCTCGGCCTCTGTGCCGCTTCCCCCCTCGGACTTGGTCCGCTGCTTCTGGT
TCTCTTCCTCGTCGGAGGAGTCGCCCCCGTTCTCCGCCTCGGGTTTCTCGTCCTCGTCCG
AGTAGTACACACAGAGTCCCTGGCTCACCAGACTGGGATTCATGAGGTCCCGACGCGGGA
TGCGCTGTTGCAAACGCTTCACGGCGCGTTCCAGACGTGAGGTCATACCGTACCACATGG
TGTACCTGCGGGAAGGCCCGTACCGCTGCGTCTGCTCGCGCACGTGATCGTTGAGCTGCT
GCCAGTACTGCTTGGCGCACTCGAGATCGGAGATCTGAGGGTAATCGGGGCGCACGCGCG
GGTCCCAGCTCACGTCCGAGGCGCCGGAAACCTCGTCCAGGCTGTTGCGCGCGTAGCAGC
CGTCGGTCCTGGAGTAGAACCGGTCGCGGCGCACCAACCACTTGTAGCGCTGTTCGTGGT
GACGCTGGAAGGAACGCACGCGTTCCACGGCCCCGAAGCGATCCCAGAAGGGAAAGTTCT
CATGCGGACAACGCCCGGGCATCTCCAGACGCTCGGCGTCCTCCACGGCGAAGTGGAAAC
GCCGGCCGGCCTGGTAGATTTTCATGAGACCCACGGTGAAGAGCATGTCGATGTCGTTGG
CCAGACGCCACATTTCGCGACGAAACACGTCGAAGTAGAAGATGACGCAGCCCCGGTCAG
CCAGCAGCACGAACTCGGCGTGAAAGAGGCCGGAGGGTAGCGACTCGCCCACCACGCCCA
GCACCATAGCCTCGCAGCACAGACAGTCCACGAAGAACTTGAGCAGGTTGTGGAACTGTG
GGGTCTCCATGCAGATGAACGGCCAGACGCCCTTGAGGTTGTCGGCGTGCCCGCAGAGCA
TGAGGGGCCGCGTCATCTCACCCGGAGTACGCAAGGGAATACATTCGCCGCGATAGCGAC
AAGCCACCCGCTGCAGTTCGTTGATGTTGTGGTCGTGCAGCCGCAGGTCGCAGATCATGT
TGTCGGGCTGCGTGGTGAGCAGCGGCGTGCGCATCTTGTCGGCGTAGATGACCTCCAGGT
GCAACAGGCCGTGACGTGCGAAATCGTCGAGGCTGTGAGCCAGGTAGTAGAGAGTCTGTT
GCTCGCGGTCCAAACACCACATGGTTTCGTAACGTCCCAGCAGGAGCACCAGCCGGGCCC
GGCTGGGGGACTCGATCTCCTCCACGTAGAGAAAGAAATCCTCGTCCTCGGAGTCCTCCT
CGTCCGAGGAGGTGCGCGGGCGGCGCAGGACCGGCAGCACGGAGCTAGAGTACTGCAGCA
CCCCTAGGGGCTCGAGGGACTCCTCGCAGCAGATGAGCCGTCCCCAGGGCGAGTCGGGCC
CGTCGATGACGGCCGACTCGCCGAAAATGTCTTGAAACTCCACGAAATCCAACCGCCAAC
CGTTGGGCGCGGGGATAGGCAGGCTGATGTTCATGTCGGCATAGCTACGAACCAGCTGTC
GGACCTCCTGTCGCGAGTCTTGGCACGTGAAGATCTTGCGCAGACCCCGCAGAGTCCGGC
GCACGACGGCGCCGGAGGCGTAGCGATAGGACTGGCGCATGTCGACGGTGCGCGGAGCGA
CTGTTGGCAGGCTATTTTATGGACTCGTGCCAGTGACGTCGCTTGTACACGTCGTTCGTG
GCCCAAAGACACGGGTGGCGGGTACGGGGACACGGCGTATAAGGTTCTCACGGTCTGAAA
ATCACCTGAACCTACGTGACCCATACCTGCGTCAGAGACTCACGAGAGTAACCGAGTCTT
GCGACAGCTACGATGGTCACAGCAGAAGCCGGTCGCACCGGCCGCAATGAACGTCAGCCG
AGTTACGTCAAAAATGACGCGGTTTCTGTGTGAGCACATAGACGGTATTGAGATACAGGT
GAGTGGAAAGGGACGGGGAAAGTGTACTGGGAACCTGGGTGCTTGTGAGAACTAAACACA
GTACGGGACTTTTTCAGGAAAATTTAGCGCACCATGTCCAACAACACCACCAGCCGCATT
CCGCCGAAGATCTACAACACTACATTGTATCAGCTGTACGATTATACCAGAACGTGGGTA
TGGGTCATAGGATTCATGGGGATTTTGTTGAATTTATGTGTGATTCTCACCATCGTAATC
AAACGTCGAAAAAAGAAGTCTCCTAGCGACGTCTATCTTTGCAACATCGCTTTAGCGGAC
TTGGCGCTCGTGTTTATTCTGCCTACCATACTCGAATATGTGCACAATCATAAGGACACC
GCACATCATGTGGCTTGTTATGCTATGAATGCTTGTTTTTACATATGTCTTTTCGCAAAT
GTATGCTTTTGGACTAACTTGTTTATGGACCGCTACTCCGCTATCGTGTGGGGTGTACAA
CTCAATAGCATCCGAAATCGCCGTCGCTCTATGTGGTGGAGCCTTATGTTCTGGCTCTTT
GCCCTGATAATGGCATCTCCTCACTACGCTCTGAAACAAAGAAGCGACAGTGAATGTGTA
GGAGACTACAGTCATGACCTAACTAAGGTCGTTTTCCCTGTGTTTATCAATTTCAAAGTG
AATATCCTCGGTTTTCTAGTTCCCATCATCGTTATGTCGCTCGCTTATCACAATATGGTC
CGTTTTGTGATTAACTACGTAGGTAGATGGAACTTACAGACTCTTGATGTACTCCTGGTG
ATTGTGGTATCTTTCGGCTGCTTCTGGTTTCCCTTCAATTTGGCACTGTTTCTGGAGTCT
ATTGAACTAATGTGGAGCAGTACCTCTAGGTTTTTAGGAGGTGCTATCGAGCTTTGTCTC
CACCTAGGCCATTTTTTCGTGTATTTTCGCGCCTGCTTTAACCCACTGATCTATATCATC
GTGGGCAAACAGATGTCTAAGGACATGTGTGATACCTTTAGATCTATGTGCTTATGTTGT
TATCCCCGAACGGTGCCCTACCAGGACATCGACCTCGAGGTGAAAAAAGACTTTCAGAGA
CGGCTCAAAGATAGCAAAAAGGCCTCCTATCACGGTAAGAACGATAAGGTCCCGGTGGAA
GACACAGAATTCCTGCTGTAATCTGATTCCGTCTCAATAAACAGATCTCTATTTTTGCAC
AGCGCATGTCTATGCCTCTCGTTCTTTCCCGAGGGGGTCAGACGGGGACGTCATTTTAGT
GGCGCGCTTTTCACTCATAAATAGTAAAACCTCCCGAATCTCAGTCTCTCGAAGCGTGGT
TCTGCCAGCGTCCATGCCTCGGGAGCTCGAAGGGTGCTATCATGACGCCAGCGGGTGCGC
TGACAACGGAGTTCGAATACGATACAGCGGCTGAGGCTTGTAACCTCACCGACGTACTTC
ATCAGTCTAGGCCCGTTACGCTGTTATTCTACGGTCTCATCTTCATCTTCGGCTGTGTCG
GCAATCTCCTGGTTATCTTTACCATCACTTGGAGGCGACAGATCCGCTGCTCCGGCGATG
TCTACTTCGTCAATCTGGCTCTGGCCGACCTCATGTTCGTCTGTACCTTGCCGCTGTGGA
TGCAATACCTCCTCAATCACGACTCGCTGGCGAGTGTGCCTTGTACCGTTCTCACCGCAT
GTTTCTACGTCGCCATGTTTGCCAGCCTCTGCTTCATCACCGAGATCGCTTTGGATCGCT
ACTACGCCATCGTCTACATGAAGTACCGCCCGGTGAAACAGGCCGTCTTCGCCAGCGTCT
TCTGGTGGCTCTTCGCCTTCATTATCGCCATTCCGCACTTTATGGTGGTCACCAAGAAAC
AAAACCAGTGTATGAACGACTACGAGCAGCTGGAGCGCAGCTACCCCATCATCCTTAAGA
CCGAGATCATCTTAGGTGCCTTTGTCATCCCCCTCAGCGTCATCAGCTACTGTCACTACC
AAATCTCCAAGGTGGTGGCTGGTTCCCAGTCACGACACAAAACCCACGTCATGCGAGTCT
TGCTCGCCGTGGTCTGCGTCTTCATCCTCTTCTGGATGCCTTACCATCTGGCCTTGTTCG
TCGACGTCCTCCGGCTCCTTCACTGGATTCCGGACTCCTGCGAGTTCACAAAATCCCTGC
AGAAGACGCTCATTCTCACGGAGTCCGTGGCTTTCTGCCACTGCTGTTTCAACCCCCTCC
TCTACGTCTTCGTTGGTACTAAATTCAGACAAGAACTCTACCTGTTGCTGGGTAACCTGC
GGCAGCGGCTCTTCTCCCGCGCCGTAGCCAGCTACCAGACCATGACTTTCTCTCGTCGGA
GCTCTAGGACCGACGACGGTACGACACAGGACACCATCTCCGAGACCTTTTCTACGGTCT
CGGAATTACCGTACTAATAAAAAGCCCGATTTTGTCTGTTTTGTACCATCGGCTGTCGCG
TCTCGTTTTTCCGCGTCCCCGTTACACGCGGTATTAAACAATCGTCGCGTTTCCCTGCGA
ATAGCGAATCGCGACGGCGGATGGAGTTATCTCGAGAAAACCGTCCTCCCACGCCATGGG
CCCCCGCGGGTGGTGGTGGCTGTGCGGCGTCTGTTGTTGGTGGTGGGTCACGTTTGGATG
TGCTCGGACCGTGACGGTGGATGTCGTCGCGCCCACGGTCCGGGCACAATCAACCGTGGT
TTACTCTGAGCCTCCGAGGAGCAGTAGCAGCAGTCGCGGCGGCACCGCGAAGCGGAGGTC
CACCGTCTCGCGCTGGCTGCGCCTGCGGCACGGCAACGCCAGCGCCTGCGTGTCGGAGGT
CGACTGGACCACCCAGTTTTTCTTCTCTGGCTGCGAGCGCTACCCCAGCTTCGTCAAGCT
CAACGGGGTCAAGCGCTGGACTTCGGAGCGCCAGTTTCTGGGCGAGGTGGCCTACTACGG
GGGCTGCTGTGTGGTGAGCGGGGGGCGACATGCGTACGTCGTGCTCATTAACGGTTACGG
GACTGCCACCTATGGTAATGCTCTGCGTCTGGACTTTTCGCGCCGTAACTGCACTGTACC
GCTGCAGACCTACCCTCGCCGTCTGGAGATCTACGATGGGCAGACGACTCCGAGCCGCTG
CGATCCCTATCGAGTGTATTTCTACGGTCTGCGCTGCCCTCAGCAGCTGGTTCTCAACGC
CTCCGGCGGTCTGGAGCTACGGCGCTGCCCCGGTACCTCCCCCGCCGCCGCGGACCCCTC
CCGGCCGCGACACCGCGGCGATCTGGAGGATGAGCTACGCGGTCTGTGCGTGGACCTGCT
GGTGTGTGTCTTTCTACTAGCTCTGCTCCTGCTGGAGCTCATCCCCATGGAGGCCGTCCG
CCACCCCCTCGTCTTCTGGCGCCGGATGGCCTTGACGCCGTCCAGCTGCCGCTTCGAGCG
CTGGTGTAAGGCTCGTCTGCGGCGTCTGCTGGGACTGCCGCCGCCTCCGCCGCTCGCGCC
GCCCTCCCCACCCAAAAAGAGCCCCAGTGTCTTCGCCACCGACAACTCTGCTTGGGCACC
GCTGTCCGCGCCGCCGTGGCGGCCGCCGTTACCGTCGGTCGTTCCCGACAGTCCGCCGCC
ACCGTACAGCTTGCGTCATGCTACGTCACTCGTCACCGTACCCACGCTGCTCTTATATAC
GTCATCCGAGGCGTCGTTCGCAATGCCCCAAACAGCGTGCGCGCTGTACGCTACTTATGG
GGAACCCGGCGAGCCTGCTGGATCCGCGGATGCGTCGCCGGGATCCGGAGCTGCCGCTGC
CGTCTCGGCTCCTGGCCCCGGTGGCTCCGACGGCCTCGACGCGGTCCCTTCTGGCCAAGA
ACATGGAGCTGCGTTTCAGCCTGGCCTGGATCTGGTTCCCGAGCCTGTGCCTTCTGCTCC
TGAGGAACCCTGCTGATGCCTGTCTAGTCGACGTGGGATCCCAGGTGACGATCCGGGAGC
AGTGCCGGCTTCAGAACGGCGCCATGATCTCCGGCGGGGTGCTCGAGGGCAATTTCAGCG
GCGGCGCCGTACTGGAGCTCGATTACGAGGGCCTGGACTACCTTGGCGAGGGACAACGCA
TGCAGCTCCACCTCAGCGGCCTGGAGAAGGAGGACGCCGCCGCCGCGTCTGCTTCTTCTC
ACCGGGGGCATCATCACGGGCGTCTCCGGTGGTCTTTCTACGTGCAGCAGCGCCAGCCCA
AGTACGGTATCCACCGCCGTGTCGTGCGTCTGCGCGTCCTGTCGTCCGAGGAACAGGGAC
GGTTCGACCTCCCCACGTCCTGTGCCCATCAGAAGAGATACCACCCCTTGCGCGACGGCG
AGGATAACCACGACGACGACGGATCCGCTACCCACGCCTCCCACTACAACCTCCTCGGCG
CCCTCCTGGTCTGGATCGGCTCCGGTCTTAACATCGTCTGGTGGACCGGCATGGTACTCC
TGGCCATGGACGCCCTGGGACTCGGCGAGCGCTGGCTGCGTCAGGCCCTGCACCACGGCG
AGACCCAGCAGCGCTCGCGGGCGCAGGCCCTGCAGCACGAGCGGGACATGTTCTGGCAAC
GTCGCAAGCGGGCCAAGCGTTCGCGCGCGGCCTCCGAAGACGGTTCCGTTTCGCCCGTGA
TCAAGATCTCCCAGGAGGAAAAAGTGCGCCACCTCGTCGCCCTGCCCTGGGGCGGGACGC
AGACCGCCCTCGTCACCGGTGAGCCTCTGCCGTCACCGCCTCCGCTGCCGGACCTGCCTC
CCGTGCCGTCATCCGCTCCTCCCGTGCTGTTGTCGCAGCGGCCCCCCGAATACTCCGAGC
TTCCGCCTGTATAAAATAAAGAGATTGGGCCGACCTCCGCTCTGAGTGTCTCGTTTGCGT
TCGTCTTCCGCGGATCCTATCGCCGGCAAGACGGGATCCCTTTCAGCCAGCTTCGATTTC
ATGTCGCTTCTAGAGCGCGAAGAGAGGTGGCGCCGAGTCATCGACTACTCCCACGAGCTG
TGGTGCGACTGCGGGAACTGGCAAACTCACGTCGAGATCCAGGACGACGGACCCAACAGC
CAGGAGCCGGAGCCGGCGCATTGGCTGCAGTACGTGGAGTGTCAATGGCAACTGCGTGTC
CGCGACTCGCACGACCGTTGGTGCCTCTGCAACGGCTGGCGTGATCACGCCCTGCGGGGC
CGCTGGGGCACGGCTTACTCGTCGGGCTCCTCGGCCTCGTCGTCGGGGTTCGTGGCCGAG
AGCAAGTTCACCTGGTGGAAGCGGTTACGGCACGCTACCCGACGCTGGATGTTTCGTCGG
AACCGTCATCGTAGCCCCTCGCGGTACAGCAGTAGCAGCAGCGAGGACGACGACGGCTCC
AGCCTGCGGACCAACGAGGCCTACGTGCGGTCCCAGCGGTAGCGGTCCCCCTGGCCTCCG
CGGACGCGGGTTTACGGACCGGATATCGGGATAGCTGATAGGCTTTAAAAAGAGACAGAG
AGGACGGTCTTCTCGCGCGGACACTACCACCCCCTAGCGATAGACAGCCCCCGGGATGGT
GATCGCCACCACGGACTCCGAGCGCGATTGGCGTCGCGTCATGGTGGAATCCCACGCCCT
GTGGTGCGACTGCGACGAGTGGCAGTCGCACCTCTACCGCGTGTTCGACAGCGATTTCCA
CCGCCGAGCCCGCAACCGGGAGGAACGACGCGCCGCCAACTGGCGACGACAGATGCGACG
GCTACACCGCCTCTGGTGTTTCTGCCGGGACTGGAAGTCGCACGCGCTCTTCACCATCTG
GGACGGGATGGAGTCCGACGCCGATTCCTCCGCCTCGTCCTCGGGCGAGGCCCCCGAGCA
ACCCGTCTGCAAATGGAAGAACGCGCGGGCCCTCTCACGGGCTTACCACTATCGCCGGAG
TCGCGGCCGGCGGGGCACGCCGCCCCCGCGAAACATGCCGGGTTTCGAGCACGTCAGGCC
CCTGTGGTACAACAACCCGCGGGACGTGCGGGAGGACGAGAGGCGGACTCGGGCGGAGCC
CGACCGCGTGGTGTTTCAGTTGGGAGGGGTGCACCCTCGCCGCCCCTTTCGTATCTATGA
ACCCCCCGACCCCGAAGAAGAGGAACAGGGGGCGTAGCCCGAGTAATAAAAGCGGTGTTT
TCCCCCCGTCATCACGAGTGGCGCGTGTGTCTCTGACGTACAGGAAGAGTGATTGACGTA
CGTGGAAAGTGTGACTGAGAAGCGCGTCAGCGTCTGACGCGGGATGGTGAGGACACCACA
CGGGGAGGGAGGCATAAAAAACATACTCGGTTCCCCTTTTCGCGCTCACACGCCTCGCGA
CTCCTGAGAACACCATGAGTTTCGGGTTCCCCGAGCGGATCGAGGCCGCGATTCGACGTC
GACGCCCGCACTGCAAGCGCGTTCGCACGGGTCATCCGACAAACATGATGCACTTCGTGG
TCAGGCAGCTGATGATGTACCCGCGTCTGATCCCGTTTCCCCTGCCGTTTTACACACCGC
GGTTAGAGGTACGTCGGTAGGAGGAAGAACGACGCGGGGGTTCACGGGACTTGAGCAAGA
TGCGGCGTTTCGGAAACCCCCGTGATCCGCTGGCGTGGGAGCCACGTCGATGCTACGTCA
AACCACCGTGACTCGGGAGAACGTTACCAGATAAAGCTCAAACGCCGTCGGCACTCGATC
CTCAGAGCAACGCCTCGGGGCGATGCGGTGATGAACATCGAGAAGCTGGTGAATCTCCTG
GGTCTGCTCTGCTGGATCGCCGCCCAGACCGTCAGCCGCATCGCTCCGCATGCTCGAGGA
CTCAGTCCTGATCAGCTTCATGGTCTCTACCGGGGTCTGCACCTGGAGCTTCTGGAACCT
GCTCGGCCGCAAGCGGCGAACCGGTCCGTCCGAGACCGAGGAGGACCAGCCACCTGCCAA
GAAGAGAAGGACCGAGGAGGGTCCTTCCCTCGCTTCTCAGGTTTTCGTGCTCGCCGTGTG
CCATCTCACGGCAGCCAGCCTCGGGGCTCCGACACCCTTCCCGCCCTCCGCTTTCAGCTC
CCAGAGAGAGTCCTCCTCTGCCTGAACCGCGGGTGTCATGGTCTCTACGCGGTTGTGGAA
CGGCCTCGTCTGGTTGGGGTGCCTGTTTCTAATTCCACTGTTCTGCCTGTGCTGTGGCTG
AAACCAGGAGCGACATGGGAAAACGGTACCGCTCCTATTCGCGGACCTGAGGAACGATGA
AGTTCTTTAAATCTCGCGCCAGACCTCCGCGCCTGACGGTGCCCCGGGTCCTCCGCTTCT
TCGGATACGCCGTTTTACTCGCCGTCGCTTGGCAACGCCTGAAGAAAGAGCGTGCCGCGA
GCCTACGGCGCTATGAAGAAAAAATGCGTCGGCAACAGGTACGGCGTCGGCAGAGCTTTC
CATGAACTCAGAGACTGGTTGCGATCAGCGTGCTGGATCGCGGTGCTCTGTGCCGCGACG
ACGCATGTGTCCGAGCATGCGGCGGTCTAGTGAGACCACGGGACTCTAACCTGAGAGCCT
CAGAGCGATGTATCAATAAAGAGGATATTATTTTTGTACCGGATTCGCTTGTCTTGTGTT
CTTTTCGGGGTCGGGAGAGTTCGACAGTTTATGAGATAGGACAGGAAAAGTAAGGATATA
AAAGAAATAAAAGCGAGGATAGAAATCGCTAGTTACATCGGTCGTATGTACTAGCCCAAC
GATTCCTGTGTAAGATGGTGTTGCTGAGGGCTAAAGGCCGGGTGGTGTGTTCGCTGACCA
CCTCCTGGCCTCTGTTTATTGTAGCGTGTATCCTAGCGTTGGGAGATAAATGTCAAAGAG
AGCTGGGTTTCTGTGTGTTGTGTCTGATCTTGCATATCGTGACCACCGTCAGCTTCACGG
AGGAAAGTCTGAGTTCGGCGGTGCCGTGAAAGAGATATGTATCTTGTGTTTTATGTATGT
GGTATAACATGGTAATGAAGTATTCAAAGCGCGAATAAAGGTCACATTCGTCCATCAACG
TGTCTTTATTGAACGTTATAGTGGTAATGGGTGGCGACGTTAGAGAAAGTGACACGTCGC
ATGTCACGGCATAGTCGGGCAGTGGTATCGTAGTACGGTACCGGGGCAGGCATGCACACG
GGCTGGATGAACCCGGGGGCCATGTGAGGTACCACGTAGTTCCCGGGATCGGAGAATTCG
GGGGCGGTGTAGTTGAGAGACGTTTGTGGCGGCGATGTTGTCGCTTCGTGAATGAAAGAC
TGGGGTCGGCAGCCTTTCGGTGGTACCGGGAGAGGGCGCTCTATGTCCAGGCCACAACGT
ATGGTAGCTTTCTTCCAGCGTCGTTGTACCACGTCGTTTTTGCGACTGGTGCCCAATACC
CAGATGGACTCGTCGAGGTCGAACCAGGCGTCGTCGGCGATCGGTCGGCTGGGTCGCCAG
TCTTCGTCATCGCGTCGTAGGGCCCGTCCTATGCTGGCTTGGTGACTCAACGGGGGTTCT
GAGGGTCGATTGTATTTGCTGGATTTGCCTTTCGCCGAGGGTTCGTCTTCTTTTCCCCGA
CCTTTTTTGCCTTTTTTATCCTTGTGTAGATGTCCCCCGGCTTCCAGGAGGATCATAGCC
AAGTCGAGGCCAAGAGCCTGGGCGTCGGCACGGCGTCGAGCGTCGTTGAGGTGATCTTCG
ACCGCGATAGAATCGCTTAGCCCTTGGTTTTTGGCGGCGAGGGCCAGTACCTCGGATTCT
CCGCGTCCCGGACGTAATAAGAAATTCAGCTGGCCGGCGCCGTCGCGTACCCATAGCGGG
GCGCGGGGATGAACGTGCAGGGCGTCCCAGCGGGGCCGCTCCCAGTGCTCGCGGTCGAGG
TCGGGCAGGAGGCGCAGGGCGGCCTCGGCGGGCGGGGCGGAGACGCGGCCCAGGGTCAGC
AGCCCCAGGAGGCCGGCGCGCAGCAGGTGCGAGAGCTCGTCGGCCAGCGGGTAGAGGTGG
CCGTCCTGGGGGCAGTAGCCGAAGACGGCACCCAGCTCGTCCAGCACTAGCAGGGCCTGG
GCGTAGGGCCGGCCGTCCGTTCCCCGAACGGGCGGTTGCTGCAACTGTTGCAGTTGCTGC
TGCTGGAGCAGGTCGGCGGCCGTGGGACGTTGACCAGAGGAGGTAGCACCGGCAGCAGTT
CCAGCAGCAGAAGTCGGGCCGGCGGAGCTCGACAGAGGTGGGGACACGGCACAGGTAGCA
GCGGACGAGTTGTGGGGCGCGACGCCGTGTCCCTGGGTGTTCGCCGTATGCGTTATTAGA
GGCGCGCCGGCTGGGTGTCCCGCGGGTCCGTTTCCGCGTCCTGCGGTCTGGCTCGGCGCC
ATCCCCGAAGACAAGCCCGTCCCGGTACCTGCGCCAGCTGCGGTATTAGAGGCGCCGGGC
CCCGTCCCGGTCTGTCGTCCGCCATGCTGAGGAGACGTCGTGGCTGCATTCGCCGGACCC
CCGGACCTGGTCGCGGCGCCGTGTTCCGAGGAAGAGAGCCTGGCTGAGGACGAGGCATCG
TTCCCGGTATCAGCCGACACGCTCGGGTTTTCCTGCGGCGTCCCCGCCTCTGTGTCGTGG
CGGCAGTAGATCGTTAGCCAGCGACTGGGCAGCACGACGCCCAGAAACAGCCACCCGCAG
CACAGGCGCTGGTGGATGTGGCGCTGCACGGCCGTCAGCAGCGACGGCGGGTGTGGCGCC
GAGGCGAACGGCTCGTAGTTTTCCAGCTCCTGCCAGGAGCCCAGGATCACCCAGGGTTGG
CGCAGTCGTCCGGGCGTCTGCAGCGGGATGCCCGTGTGCTGCCACCGGCGGCGCAGCTCG
CGGCCCAGTTCGTTCACGTCGTCGCTCTTGGTCAGCGTCCGCAGCAGCGCGGGCTCGGGG
ACAGCGGTGGCCCGCGGCGCGTTCAGCCCCAGCCGGTTGGACCGATACAGCCGCGCCACG
TCGCCGGCGCCGTAGCGGAACCATTCGTCGGCGTCGCGGGCGGCTAGGGTCAGCGTGTTG
CGCTGCAGGTCGTAGATGAACACCCGAAAGTTGACGCCCAGGGCCAGGTACAGCTGGTCC
TGTTGGCACAGGCCGTCCAGTCCCGTAGGCGGCGCCGTGGCTCCCGGGGACGGCAGCGGT
TCGTGTCCCGTCGCCGCCTCGTGGACGATGGTGGCCACCAGCACGATCCAGGGGTCGCGC
GGCGAGAGCTGGCGCAGGTCGGTGGCCCCGACGCCGGCCATCTGGCTGCGCGGCGTGATG
CGCGCGTAGAAGCCGTACGGCCGGCCCAGCGGGAGCAGACCGCCGGCCTCTCGTTGCGCC
CACTTGCGCATGGCTCGGCTGGTGGTGTTAGCCATGAACGCCGTGCGCCAGATGGTGCCC
ATGGCTTGGTATTCCAGCTCCGTCAACGTTCTCCGTTCCACGGGGATCTGCGCCAGCAGG
AACCGCTCCGGGCTGTTCCAGAAGTTGAGGCTCGGCGGGGCGCCGGGCGGTCCTCCGCCG
ATGGCGCCTGCTTGGCCTCCGGCGTGGGGCTTGCACGTGGTGGGGTTGTGCACGTTGGGG
TGGGCGTGCGGTCGTCCCGGCGGGCGCGGAAAGCGCTGGCTCATGGCGTCGGCCTGAGCG
TACGTTGCCTACAGAGAGCGTCGTGAGGAATTGAAGTGGGGAAGGGCGGATCGGAGTCCG
CAACGGGAACGGCTTCAGCGGAAAGTCGGTGTGGATCGCGGACGGCGATTATGGTTCCTA
ATAGTCTCGTTAGAGTGCACGCGCGTCACCCCTGAAAACCGCGTGTTCTCTCGGCCCTCG
CGGAGCACGTAGTTTTCAGAGGCAAACGGCGAGAAGCGCAGGCGTGCGTGTGTGAGCTCC
GAAGGCAGATTTTATACCCAGTGTTGTTCCCGCGTGAGGCGGGCAGCGGTCGCAGGCGCC
GCCTCCGGCAGCTCACGCTTGGTTGGCCGTTTGCACGCCTGGGGACGCCAGACCGGTGGA
CGCACACACTCCGATCCGGCCTCCGCTGCGGGTCCCGGGGGGTGGGGGGGTGTTTTTGGC
GGGGGGGCACTAAATTGGCGCAAGGTTGCGCGTGTCGCTTGCCGCGGGCGTGCAGGGAGG
CCGAAGCGGCGGCCGGAGCCGTGCAGAAACACGTACGTACGCACGCCAAACCAGTCCCCG
CGACGACCCGCCGGCCCGAAACACGTCCGACCGGCCGGCCCGCCGCACGCCGCCGCGGAA
ACCGGTTCCGTGACTCACCGATCCCGGCCACGGCAAACACGCGCCACACTCGCTGCGCGG
ATAGACT
