# Supplementary material for: Prioritizing antiviral drugs against SARS-CoV-2 by integrating viral complete genome sequences and drug chemical structures
Source: Sci Rep. 2021 Mar 18;11:6248. doi: 10.1038/s41598-021-83737-5 (PMC7973547; doi:10.1038/s41598-021-83737-5)
Supplement: Supplementary file 1 — Supplementary Information 1. [file 41598_2021_83737_MOESM1_ESM.zip › dataset_VDA-RWR/dataset2/virus FASTA/Dengue.fasta]

>Dengue
AGTTGTTAGTCTACGTGGACCGACAAGAACAGTTTCGAATCGGAAGCTTGCTTAACGTAG
TTCTAACAGTTTTTTATTAGAGAGCAGATCTCTGATGAACAACCAACGGAAAAAGACGGG
TCGACCGTCTTTCAATATGCTGAAACGCGCGAGAAACCGCGTGTCAACTGTTTCACAGTT
GGCGAAGAGATTCTCAAAAGGATTGCTTTCAGGCCAAGGACCCATGAAATTGGTGATGGC
TTTTATAGCATTCCTAAGATTTCTAGCCATACCTCCAACAGCAGGAATTTTGGCTAGATG
GGGCTCATTCAAGAAGAATGGAGCGATCAAAGTGTTACGGGGTTTCAAGAAAGAAATCTC
AAACATGTTGAACATAATGAACAGGAGGAAAAGATCTGTGACCATGCTCCTCATGCTGCT
GCCCACAGCCCTGGCGTTCCATCTGACCACCCGAGGGGGAGAGCCGCACATGATAGTTAG
CAAGCAGGAAAGAGGAAAATCACTTTTGTTTAAGACCTCTGCAGGTGTCAACATGTGCAC
CCTTATTGCAATGGATTTGGGAGAGTTATGTGAGGACACAATGACCTACAAATGCCCCCG
GATCACTGAGACGGAACCAGATGACGTTGACTGTTGGTGCAATGCCACGGAGACATGGGT
GACCTATGGAACATGTTCTCAAACTGGTGAACACCGACGAGACAAACGTTCCGTCGCACT
GGCACCACACGTAGGGCTTGGTCTAGAAACAAGAACCGAAACGTGGATGTCCTCTGAAGG
CGCTTGGAAACAAATACAAAAAGTGGAGACCTGGGCTCTGAGACACCCAGGATTCACGGT
GATAGCCCTTTTTCTAGCACATGCCATAGGAACATCCATCACCCAGAAAGGGATCATTTT
TATTTTGCTGATGCTGGTAACTCCATCCATGGCCATGCGGTGCGTGGGAATAGGCAACAG
AGACTTCGTGGAAGGACTGTCAGGAGCTACGTGGGTGGATGTGGTACTGGAGCATGGAAG
TTGCGTCACTACCATGGCAAAAGACAAACCAACACTGGACATTGAACTCTTGAAGACGGA
GGTCACAAACCCTGCCGTCCTGCGCAAACTGTGCATTGAAGCTAAAATATCAAACACCAC
CACCGATTCGAGATGTCCAACACAAGGAGAAGCCACGCTGGTGGAAGAACAGGACACGAA
CTTTGTGTGTCGACGAACGTTCGTGGACAGAGGCTGGGGCAATGGTTGTGGGCTATTCGG
AAAAGGTAGCTTAATAACGTGTGCTAAGTTTAAGTGTGTGACAAAACTGGAAGGAAAGAT
AGTCCAATATGAAAACTTAAAATATTCAGTGATAGTCACCGTACACACTGGAGACCAGCA
CCAAGTTGGAAATGAGACCACAGAACATGGAACAACTGCAACCATAACACCTCAAGCTCC
CACGTCGGAAATACAGCTGACAGACTACGGAGCTCTAACATTGGATTGTTCACCTAGAAC
AGGGCTAGACTTTAATGAGATGGTGTTGTTGACAATGAAAAAAAAATCATGGCTCGTCCA
CAAACAATGGTTTCTAGACTTACCACTGCCTTGGACCTCGGGGGCTTCAACATCCCAAGA
GACTTGGAATAGACAAGACTTGCTGGTCACATTTAAGACAGCTCATGCAAAAAAGCAGGA
AGTAGTCGTACTAGGATCACAAGAAGGAGCAATGCACACTGCGTTGACTGGAGCGACAGA
AATCCAAACGTCTGGAACGACAACAATTTTTGCAGGACACCTGAAATGCAGATTAAAAAT
GGATAAACTGATTTTAAAAGGGATGTCATATGTAATGTGCACAGGGTCATTCAAGTTAGA
GAAGGAAGTGGCTGAGACCCAGCATGGAACTGTTCTAGTGCAGGTTAAATACGAAGGAAC
AGATGCACCATGCAAGATCCCCTTCTCGTCCCAAGATGAGAAGGGAGTAACCCAGAATGG
GAGATTGATAACAGCCAACCCCATAGTCACTGACAAAGAAAAACCAGTCAACATTGAAGC
GGAGCCACCTTTTGGTGAGAGCTACATTGTGGTAGGAGCAGGTGAAAAAGCTTTGAAACT
AAGCTGGTTCAAGAAGGGAAGCAGTATAGGGAAAATGTTTGAAGCAACTGCCCGTGGAGC
ACGAAGGATGGCCATCCTGGGAGACACTGCATGGGACTTCGGTTCTATAGGAGGGGTGTT
CACGTCTGTGGGAAAACTGATACACCAGATTTTTGGGACTGCGTATGGAGTTTTGTTCAG
CGGTGTTTCTTGGACCATGAAGATAGGAATAGGGATTCTGCTGACATGGCTAGGATTAAA
CTCAAGGAGCACGTCCCTTTCAATGACGTGTATCGCAGTTGGCATGGTCACACTGTACCT
AGGAGTCATGGTTCAGGCGGACTCGGGATGTGTAATCAACTGGAAAGGCAGAGAACTCAA
ATGTGGAAGCGGCATTTTTGTCACCAATGAAGTCCACACCTGGACAGAGCAATATAAATT
CCAGGCCGACTCCCCTAAGAGACTATCAGCGGCCATTGGGAAGGCATGGGAGGAGGGTGT
GTGTGGAATTCGATCAGCCACTCGTCTCGAGAACATCATGTGGAAGCAAATATCAAATGA
ATTAAACCACATCTTACTTGAAAATGACATGAAATTTACAGTGGTCGTAGGAGACGTTAG
TGGAATCTTGGCCCAAGGAAAGAAAATGATTAGGCCACAACCCATGGAACACAAATACTC
GTGGAAAAGCTGGGGAAAAGCCAAAATCATAGGAGCAGATGTACAGAATACCACCTTCAT
CATCGACGGCCCAAACACCCCAGAATGCCCTGATAACCAAAGAGCATGGAACATTTGGGA
AGTTGAAGACTATGGATTTGGAATTTTCACGACAAACATATGGTTGAAATTGCGTGACTC
CTACACTCAAGTGTGTGACCACCGGCTAATGTCAGCTGCCATCAAGGATAGCAAAGCAGT
CCATGCTGACATGGGGTACTGGATAGAAAGTGAAAAGAACGAGACTTGGAAGTTGGCAAG
AGCCTCCTTCATAGAAGTTAAGACATGCATCTGGCCAAAATCCCACACTCTATGGAGCAA
TGGAGTCCTGGAAAGTGAGATGATAATCCCAAAGATATATGGAGGACCAATATCTCAGCA
CAACTACAGACCAGGATATTTCACACAAACAGCAGGGCCGTGGCACTTGGGCAAGTTAGA
ACTAGATTTTGATTTATGTGAAGGTACCACTGTTGTTGTGGATGAACATTGTGGAAATCG
AGGACCATCTCTTAGAACCACAACAGTCACAGGAAAGACAATCCATGAATGGTGCTGTAG
ATCTTGCACGTTACCCCCCCTACGTTTCAAAGGAGAAGACGGGTGCTGGTACGGCATGGA
AATCAGACCAGTCAAGGAGAAGGAAGAGAACCTAGTTAAGTCAATGGTCTCTGCAGGGTC
AGGAGAAGTGGACAGTTTTTCACTAGGACTGCTATGCATATCAATAATGATCGAAGAGGT
AATGAGATCCAGATGGAGCAGAAAAATGCTGATGACTGGAACATTGGCTGTGTTCCTCCT
TCTCACAATGGGACAATTGACATGGAATGATCTGATCAGGCTATGTATCATGGTTGGAGC
CAACGCTTCAGACAAGATGGGGATGGGAACAACGTACCTAGCTTTGATGGCCACTTTCAG
AATGAGACCAATGTTCGCAGTCGGGCTACTGTTTCGCAGATTAACATCTAGAGAAGTTCT
TCTTCTTACAGTTGGATTGAGTCTGGTGGCATCTGTAGAACTACCAAATTCCTTAGAGGA
GCTAGGGGATGGACTTGCAATGGGCATCATGATGTTGAAATTACTGACTGATTTTCAGTC
ACATCAGCTATGGGCTACCTTGCTGTCTTTAACATTTGTCAAAACAACTTTTTCATTGCA
CTATGCATGGAAGACAATGGCTATGATACTGTCAATTGTATCTCTCTTCCCTTTATGCCT
GTCCACGACTTCTCAAAAAACAACATGGCTTCCGGTGTTGCTGGGATCTCTTGGATGCAA
ACCACTAACCATGTTTCTTATAACAGAAAACAAAATCTGGGGAAGGAAAAGCTGGCCTCT
CAATGAAGGAATTATGGCTGTTGGAATAGTTAGCATTCTTCTAAGTTCACTTCTCAAGAA
TGATGTGCCACTAGCTGGCCCACTAATAGCTGGAGGCATGCTAATAGCATGTTATGTCAT
ATCTGGAAGCTCGGCCGATTTATCACTGGAGAAAGCGGCTGAGGTCTCCTGGGAAGAAGA
AGCAGAACACTCTGGTGCCTCACACAACATACTAGTGGAGGTCCAAGATGATGGAACCAT
GAAGATAAAGGATGAAGAGAGAGATGACACACTCACCATTCTCCTCAAAGCAACTCTGCT
AGCAATCTCAGGGGTATACCCAATGTCAATACCGGCGACCCTCTTTGTGTGGTATTTTTG
GCAGAAAAAGAAACAGAGATCAGGAGTGCTATGGGACACACCCAGCCCTCCAGAAGTGGA
AAGAGCAGTCCTTGATGATGGCATTTATAGAATTCTCCAAAGAGGATTGTTGGGCAGGTC
TCAAGTAGGAGTAGGAGTTTTTCAAGAAGGCGTGTTCCACACAATGTGGCACGTCACCAG
GGGAGCTGTCCTCATGTACCAAGGGAAGAGACTGGAACCAAGTTGGGCCAGTGTCAAAAA
AGACTTGATCTCATATGGAGGAGGTTGGAGGTTTCAAGGATCCTGGAACGCGGGAGAAGA
AGTGCAGGTGATTGCTGTTGAACCGGGGAAGAACCCCAAAAATGTACAGACAGCGCCGGG
TACCTTCAAGACCCCTGAAGGCGAAGTTGGAGCCATAGCTCTAGACTTTAAACCCGGCAC
ATCTGGATCTCCTATCGTGAACAGAGAGGGAAAAATAGTAGGTCTTTATGGAAATGGAGT
GGTGACAACAAGTGGTACCTACGTCAGTGCCATAGCTCAAGCTAAAGCATCACAAGAAGG
GCCTCTACCAGAGATTGAGGACGAGGTGTTTAGGAAAAGAAACTTAACAATAATGGACCT
ACATCCAGGATCGGGAAAAACAAGAAGATACCTTCCAGCCATAGTCCGTGAGGCCATAAA
AAGAAAGCTGCGCACGCTAGTCTTAGCTCCCACAAGAGTTGTCGCTTCTGAAATGGCAGA
GGCGCTCAAGGGAATGCCAATAAGGTATCAGACAACAGCAGTGAAGAGTGAACACACGGG
AAAGGAGATAGTTGACCTTATGTGTCACGCCACTTTCACTATGCGTCTCCTGTCTCCTGT
GAGAGTTCCCAATTATAATATGATTATCATGGATGAAGCACATTTTACCGATCCAGCCAG
CATAGCAGCCAGAGGGTATATCTCAACCCGAGTGGGTATGGGTGAAGCAGCTGCGATTTT
CATGACAGCCACTCCCCCCGGATCGGTGGAGGCCTTTCCACAGAGCAATGCAGTTATCCA
AGATGAGGAAAGAGACATTCCTGAAAGATCATGGAACTCAGGCTATGACTGGATCACTGA
TTTCCCAGGTAAAACAGTCTGGTTTGTTCCAAGCATCAAATCAGGAAATGACATTGCCAA
CTGTTTAAGAAAGAATGGGAAACGGGTGGTCCAATTGAGCAGAAAAACTTTTGACACTGA
GTACCAGAAAACAAAAAATAACGACTGGGACTATGTTGTCACAACAGACATATCCGAAAT
GGGAGCAAACTTCCGAGCCGACAGGGTAATAGACCCGAGGCGGTGCCTGAAACCGGTAAT
ACTAAAAGATGGCCCAGAGCGTGTCATTCTAGCCGGACCGATGCCAGTGACTGTGGCTAG
CGCCGCCCAGAGGAGAGGAAGAATTGGAAGGAACCAAAATAAGGAAGGCGATCAGTATAT
TTACATGGGACAGCCTCTAAACAATGATGAGGACCACGCCCATTGGACAGAAGCAAAAAT
GCTCCTTGACAACATAAACACACCAGAAGGGATTATCCCAGCCCTCTTTGAGCCGGAGAG
AGAAAAGAGTGCAGCAATAGACGGGGAATACAGACTACGGGGTGAAGCGAGGAAAACGTT
CGTGGAGCTCATGAGAAGAGGAGATCTACCTGTCTGGCTATCCTACAAAGTTGCCTCAGA
AGGCTTCCAGTACTCCGACAGAAGGTGGTGCTTTGATGGGGAAAGGAACAACCAGGTGTT
GGAGGAGAACATGGACGTGGAGATCTGGACAAAAGAAGGAGAAAGAAAGAAACTACGACC
CCGCTGGCTGGATGCCAGAACATACTCTGACCCACTGGCTCTGCGCGAATTCAAAGAGTT
CGCAGCAGGAAGAAGAAGCGTCTCAGGTGACCTAATATTAGAAATAGGGAAACTTCCACA
ACATTTAACGCAAAGGGCCCAGAACGCCTTGGACAATCTGGTTATGTTGCACAACTCTGA
ACAAGGAGGAAAAGCCTATAGACACGCCATGGAAGAACTACCAGACACCATAGAAACGTT
AATGCTCCTAGCTTTGATAGCTGTGCTGACTGGTGGAGTGACGTTGTTCTTCCTATCAGG
AAGGGGTCTAGGAAAAACATCCATTGGCCTACTCTGCGTGATTGCCTCAAGTGCACTGTT
ATGGATGGCCAGTGTGGAACCCCATTGGATAGCGGCCTCTATCATACTGGAGTTCTTTCT
GATGGTGTTGCTTATTCCAGAGCCGGACAGACAGCGCACTCCACAAGACAACCAGCTAGC
ATACGTGGTGATAGGTCTGTTATTCATGATATTGACAGTGGCAGCCAATGAGATGGGATT
ACTGGAAACCACAAAGAAGGACCTGGGGATTGGTCATGCAGCTGCTGAAAACCACCATCA
TGCTGCAATGCTGGACGTAGACCTACATCCAGCTTCAGCCTGGACTCTCTATGCAGTGGC
CACAACAATTATCACTCCCATGATGAGACACACAATTGAAAACACAACGGCAAATATTTC
CCTGACAGCTATTGCAAACCAGGCAGCTATATTGATGGGACTTGACAAGGGATGGCCAAT
ATCAAAGATGGACATAGGAGTTCCACTTCTCGCCTTGGGGTGCTATTCTCAGGTGAACCC
GCTGACGCTGACAGCGGCGGTATTGATGCTAGTGGCTCATTATGCCATAATTGGACCCGG
ACTGCAAGCAAAAGCTACTAGAGAAGCTCAAAAAAGGACAGCAGCCGGAATAATGAAAAA
CCCAACTGTCGACGGGATCGTTGCAATAGATTTGGACCCTGTGGTTTACGATGCAAAATT
TGAAAAACAGCTAGGCCAAATAATGTTGTTGATACTTTGCACATCACAGATCCTCCTGAT
GCGGACCACATGGGCCTTGTGTGAATCCATCACACTAGCCACTGGACCTCTGACTACGCT
TTGGGAGGGATCTCCAGGAAAATTCTGGAACACCACGATAGCGGTGTCCATGGCAAACAT
TTTTAGGGGAAGTTATCTAGCAGGAGCAGGTCTGGCCTTTTCATTAATGAAATCTCTAGG
AGGAGGTAGGAGAGGCACGGGAGCCCAAGGGGAAACACTGGGAGAAAAATGGAAAAGACA
GCTAAACCAATTGAGCAAGTCAGAATTCAACACTTACAAAAGGAGTGGGATTATAGAGGT
GGATAGATCTGAAGCCAAAGAGGGGTTAAAAAGAGGAGAAACGACTAAACACGCAGTGTC
GAGAGGAACGGCCAAACTGAGGTGGTTTGTGGAGAGGAACCTTGTGAAACCAGAAGGGAA
AGTCATAGACCTCGGTTGTGGAAGAGGTGGCTGGTCATATTATTGCGCTGGGCTGAAGAA
AGTCACAGAAGTGAAAGGATACACGAAAGGAGGACCTGGACATGAGGAACCAATCCCAAT
GGCAACCTATGGATGGAACCTAGTAAAGCTATACTCCGGGAAAGATGTATTCTTTACACC
ACCTGAGAAATGTGACACCCTCTTGTGTGATATTGGTGAGTCCTCTCCGAACCCAACTAT
AGAAGAAGGAAGAACGTTACGTGTTCTAAAGATGGTGGAACCATGGCTCAGAGGAAACCA
ATTTTGCATAAAAATTCTAAATCCCTATATGCCGAGTGTGGTAGAAACTTTGGAGCAAAT
GCAAAGAAAACATGGAGGAATGCTAGTGCGAAATCCACTCTCAAGAAACTCCACTCATGA
AATGTACTGGGTTTCATGTGGAACAGGAAACATTGTGTCAGCAGTAAACATGACATCTAG
AATGCTGCTAAATCGATTCACAATGGCTCACAGGAAGCCAACATATGAAAGAGACGTGGA
CTTAGGCGCTGGAACAAGACATGTGGCAGTAGAACCAGAGGTGGCCAACCTAGATATCAT
TGGCCAGAGGATAGAGAATATAAAAAATGAACACAAATCAACATGGCATTATGATGAGGA
CAATCCATACAAAACATGGGCCTATCATGGATCATATGAGGTCAAGCCATCAGGATCAGC
CTCATCCATGGTCAATGGTGTGGTGAGACTGCTAACCAAACCATGGGATGTCATTCCCAT
GGTCACACAAATAGCCATGACTGACACCACACCCTTTGGACAACAGAGGGTGTTTAAAGA
GAAAGTTGACACGCGTACACCAAAAGCGAAACGAGGCACAGCACAAATTATGGAGGTGAC
AGCCAGGTGGTTATGGGGTTTTCTCTCTAGAAACAAAAAACCCAGAATCTGCACAAGAGA
GGAGTTCACAAGAAAAGTCAGGTCAAACGCAGCTATTGGAGCAGTGTTCGTTGATGAAAA
TCAATGGAACTCAGCAAAAGAGGCAGTGGAAGATGAACGGTTCTGGGACCTTGTGCACAG
AGAGAGGGAGCTTCATAAACAAGGAAAATGTGCCACGTGTGTCTACAACATGATGGGAAA
GAGAGAGAAAAAATTAGGAGAGTTCGGAAAGGCAAAAGGAAGTCGCGCAATATGGTACAT
GTGGTTGGGAGCGCGCTTTTTAGAGTTTGAAGCCCTTGGTTTCATGAATGAAGATCACTG
GTTCAGCAGAGAGAATTCACTCAGTGGAGTGGAAGGAGAAGGACTCCACAAACTTGGATA
CATACTCAGAGACATATCAAAGATTCCAGGGGGAAATATGTATGCAGATGACACAGCCGG
ATGGGACACAAGAATAACAGAGGATGATCTTCAGAATGAGGCCAAAATCACTGACATCAT
GGAACCTGAACATGCCCTATTGGCCACGTCAATCTTTAAGCTAACCTACCAAAACAAGGT
AGTAAGGGTGCAGAGACCAGCGAAAAATGGAACCGTGATGGATGTCATATCCAGACGTGA
CCAGAGAGGAAGTGGACAGGTTGGAACCTATGGCTTAAACACCTTCACCAACATGGAGGC
CCAACTAATAAGACAAATGGAGTCTGAGGGAATCTTTTCACCCAGCGAATTGGAAACCCC
AAATCTAGCCGAAAGAGTCCTCGACTGGTTGAAAAAACATGGCACCGAGAGGCTGAAAAG
AATGGCAATCAGTGGAGATGACTGTGTGGTGAAACCAATCGATGACAGATTTGCAACAGC
CTTAACAGCTTTGAATGACATGGGAAAGGTAAGAAAAGACATACCGCAATGGGAACCTTC
AAAAGGATGGAATGATTGGCAACAAGTGCCTTTCTGTTCACACCATTTCCACCAGCTGAT
TATGAAGGATGGGAGGGAGATAGTGGTGCCATGCCGCAACCAAGATGAACTTGTAGGTAG
GGCCAGAGTATCACAAGGCGCCGGATGGAGCTTGAGAGAAACTGCATGCCTAGGCAAGTC
ATATGCACAAATGTGGCAGCTGATGTACTTCCACAGGAGAGACTTGAGATTAGCGGCTAA
TGCTATCTGTTCAGCCGTTCCAGTTGATTGGGTCCCAACCAGCCGCACCACCTGGTCGAT
CCATGCCCACCATCAATGGATGACAACAGAAGACATGTTGTCAGTGTGGAATAGGGTTTG
GATAGAGGAAAACCCATGGATGGAGGACAAGACTCATGTGTCCAGTTGGGAAGACGTTCC
ATACCTAGGAAAAAGGGAAGATCAATGGTGTGGTTCCCTAATAGGCTTAACAGCACGAGC
CACCTGGGCCACCAACATACAAGTGGCCATAAACCAAGTGAGAAGGCTCATTGGGAATGA
GAATTATCTAGACTTCATGACATCAATGAAGAGATTCAAAAACGAGAGTGATCCCGAAGG
GGCACTCTGGTAAGCCAACTCATTCACAAAATAAAGGAAAATAAAAAATCAAACAAGGCA
AGAAGTCAGGCCGGATTAAGCCATAGCACGGTAAGAGCTATGCTGCCTGTGAGCCCCGTC
CAAGGACGTAAAATGAAGTCAGGCCGAAAGCCACGGTTCGAGCAAGCCGTGCTGCCTGTA
GCTCCATCGTGGGGATGTAAAAACCCGGGAGGCTGCAAACCATGGAAGCTGTACGCATGG
GGTAGCAGACTAGTGGTTAGAGGAGACCCCTCCCAAGACACAACGCAGCAGCGGGGCCCA
ACACCAGGGGAAGCTGTACCCTGGTGGTAAGGACTAGAGGTTAGAGGAGACCCCCCGCAC
AACAACAAACAGCATATTGACGCTGGGAGAGACCAGAGATCCTGCTGTCTCTACAGCATC
ATTCCAGGCACAGAACGCCAAAAAATGGAATGGTGCTGTTGAATCAACAGGTTCT
