# Supplementary material for: Prioritizing antiviral drugs against SARS-CoV-2 by integrating viral complete genome sequences and drug chemical structures
Source: Sci Rep. 2021 Mar 18;11:6248. doi: 10.1038/s41598-021-83737-5 (PMC7973547; doi:10.1038/s41598-021-83737-5)
Supplement: Supplementary file 1 — Supplementary Information 1. [file 41598_2021_83737_MOESM1_ESM.zip › dataset_VDA-RWR/dataset2/virus FASTA/ebolavirus.fasta]

>ebolavirus
CGGACACACAAAAAGAAAGAAGAATTTTTTAACTTTTTTGTGTGAGAGTAACTATGAGGA
AGATTAAGAACTCTCCTCTCATGGCTGAATTCACTGGATCTGACATTCAAATTGAGATCG
TGATTTAGTTATAACTTGTTTTAGCCTCCGTTTTAACACTAGTAGGCTGCCGAGATTGAA
TCACTAATTGGCTCGTTACCCTAGCATTTCCTAGGCCAATAGTTCTATTACTGATTTTGC
AGCTGAGAAGTGAGCATCGGCAACATATCTAGAGGTGCTACCCAGTGACTCTATATGTAT
ATACCTCTGGGAATTCCTATTAAGCTCAGGAAAACTCCAGAAAATTAAAAGGATTGCAAC
AATAGGTCTAAGAGAGGACTGTAATCTTCCCTATCCTAAATCCCTTATATTATTGGCAAG
TGGTGCTACCACCTATTGATTTTAGGACTCCTTCAGACAAGAGATGGAGGTTCGCAATTC
TCGCCAATGGACTACGCAGAGTGCATCTGACTCCAGCGTGGATTACCACAGTATCCTAAC
TGCAGGGTTATCGATGCCACAAAGTATAGTTCGCCAAAGAGTAATCCCCGTGTTTCAAAT
TAGCAACCTTGAAGATATTTGTCAAATGATTATACAGGCTTTTGAGGCAGGTGTAGACTT
CCAGGATAGTGCTGATAGTTTTCTACTAATGCTTTGTCTACATCATGCCTACCAGGGTGA
TTATAAGTTGTTCCTTGAGAGTGGGGCTGTTAAATATCTTGAAGGACATGGGTTTAGGTT
TGAACCCCGCAAGAAGGACGGAGTCAAGAGATTAGAAGAATTACTTCCGGCAGTTACAAA
TGGAAAGAATATAAGAAGAACTCTAGCCGCGATGCCAGAAGGTGAGACAACTGAGGCTAA
CGCTGGGCAGTTCCTTTCATTCGCCAGCCTATTCCTGCCGAAACTTGTTGTTGGAGAAAA
GGCCTGTCTGGAGAAGGTGCAACGGCAGATCCAAGTCCATGCTGAGCAGGGATTAATCCA
GTATCCAACCTCGTGGCAATCAGTTGGGCACATGATGGTTATCTTCCGGTTGATGAGAAC
AAATTTCCTGATCAAGTTCTTGTTGATACATCAGGGTATGCATATGATTGCCGGACATGA
TGCCAACGATGCTGTTATCGCTAATTCAGTTGCTCAGGCACGCTTTTCAGGCTTGTTGAT
CGTCAAGACAGTGCTGGACCACATTCTGCAGAAAACAGACCGTGGAGTCCGTCTTCATCC
TTTAGCACGTACAGCCAAGGTCAGGAACGAGGTCCATTCGTTCAAAGCTGCTCTTAACTC
CCTGGCTCAGCATGGGGAATATGCCCCCTTTGCTCGACTTTTAAACCTGTCTGGAGTAAA
TAACCTCGAACATGGGCTGTATCCTCAACTCTCTGCAATTGCACTTGGTGTGGCTACTGC
ACACGGCAGCACTTTGGCAGGGGTGAATGTTGGTGAGCAGTACCAACAGCTCAGGGAGGC
TGCCACGGAGGCTGAGAAGCAGCTGCAGCAATATGCTGAAACACGTGAGCTGGACCACTT
AGGCCTAGACACAAAAGAAAAGGAAATATTAATGAATTTCCATCAACGGAAAAATGAGAT
TAGTTTCCAGCAAACAAATGCAATGGTGTCCCTTCGCAAGGAGAGACTAGCAAAACTAAC
AGAAGCTATTGCCGCTGCATCAGCCCAAAGAGAGAGAGGCTACTACGACGATGACAATGA
AATTCCGTTTCCAGGCCCAATCAATGACAATGATGACCAAGATCAGCATGTTGATGACCC
AACAGATACCCAGGACACAACAATTCCAGACATTGTCGTAGACCCAGACGATGGAGGGTA
CAGGGGCTACCAGATTCGACAAGATGACGACATGGATGCGCCCGATGACTTGGTACTCTT
CGATCTGGACGACAATGAGCAGGGGCCTCCGTCCGAGAATGCACGACCTGGATTCACCGT
TGAAAGAGGTCCTCGAAGTTCCGGGCAGCAGAAATCCACCGAGCAACACCAACCCCCACC
CAGCTCAGACCTACAGGCTCCGACTTACAATCACCACTCCAGAGAACACCACGCAGATCA
AGGTACCCGAAGCCATGAGCTTCGAAGTGTGCAAGAATCCGACCTCCTCGCTTCCATCCC
GGAGGAACACCACCCTGCTGACCACACAGACGACAAGGCCTCACTGTCACTGCCACCTGA
TTCAGAAAGTGACGGGGAGAGTAGCCCGGACACAGACGAGGCTGATCGAACGACAGCTCC
ACCGGCACCTGTCTACAAGAACCACAAAGATGCCGGACCTGCCACTGTTGGAGAGACCAA
CGAGGAGACCGACTTTGACGACAACATCAACAACCAATCAGAGAGTCCTTTGAATGACCA
CGGTATTGAAAGAATGTACCGTCACATCCTAGAAACTCAAGGGCCTTTTGATGCTATACT
TTATTATCATATGATGAAGGATGAGCCTGTCACCTTTAGCACAAGCGATGGTAAAGAGTA
CATCTATCCTGACTCTCTCGAGAATGAATATCCTCCATGGCTAAGCGAAAAAGAGGCCAC
CCAGAGTGAGAGTCGATTTATCAATATTGATGGCCAGCAGTTCTACTGGCCGGTCATGAA
TTATAGAGACAAATTCATGGCTATCCTTCAGCACCATAGCTAACTAGCTCATGTCCCAGA
GACAATACTCTCCACAACGCTCCAGACACGCCACACAACCTGAGACAAAACACGCGGCAA
CAACAGAACAAGAAGTTATACCAAATAGCTCAGCATAACATACACAGGAACAAACGGCCT
CGTCCACCCGGCAGCCCAACCAACGCACAAGAACCCCCGCTCCGCCCAACTGCCATCCAC
ACACCCACTGACATGCGCCAGAACCCGTCCCACCCCAGCACCCCAACACACCAGGAGCAC
AAAGACGACCCAAGCACCAAGGGACATCCGCGTCCCGCAACAGATTGTCGACCCATCCTT
TGCTTGATATTAAGAAAAAGAATCTGATGAAGATTAAGGCCCTCGTCCACCGCCAGTATC
TTTCATCTGTTAACATCCTGCTGGATTAGAGTCCCAGAGCTTAGTGAAGTGTGATGAATA
GCCAACGAATAAAAGTCATCAATGCATCATCAACACAGCCAAAAATTCAACCGAAACATG
GGCCCGATCTATCCGGATGGATTTCAGAGCAACTCATGACCGGGAAGATTCCAGTAAATG
ATATTTTTTATGACACTGATAGCATATCAAGTTACACCGGGATTCCTCCTCTAGCTGTGA
AAACCCAAAAACCTAAAAGGGTCGACAATGACACTCAAACTGACCCCGTTTGTCAACACA
GCTTTGATGAGGTTGTGCAGACATTAACCTCCTTGACAACTGTGGTGCAGCAGCAAGCCC
TTGCAACGGAGTCTTTGGAACAACGGATTTCTAGCTTGGAAAGCAACTTTAAACCAGTCC
TTGATATGGCGAAAACCATAGCCTCTCTCCAACGCGCATGTTCAGAGATGGTGGCAAAGT
ACGATTTATTAGTAATGACCACTGGACGTGCAACAGCGACTGCTGCCGCCACCGAGGCTT
ATTGGAAAGAGCATGGTCAGCCTCCACCTGGGCCCTCTCTTTATGAAGAGGATGCGATTA
GGCATAAAATTGAAACCATGCAAGATGTAGTTCCTCAAGCAGTTCAAGAGGCCTTCAAAA
ATTTGGAGAGCACAACATCCTTGACTGAGGAAAACTTTGGGAAGCCATATATTTCAGCAA
AGGATTTACGAGATATCATGTATGACAATCTCCCAGGTTTTGGGACAGCCTTTCATCAGC
TAGTGCAGGTAATATGTAAGATTGGGAAAGACAATGGATTGCTGGATACCATCCACGCTG
AATTTCAGGCAAGCTTGGCTGATGGAGACTCTCCACAATGTGCTCTCATCCAAATCACTA
AACGGGTACCAGCCTTTCAGGAGATCCCGCCTCCCACCATCCACATCAGGTCAAGGGGAG
ACATCCCTCGAGCTTGTCAAAAGAGCCTCCGCCCAGTTCCCCCTTCACCCAAGATTGACC
GGGGCTGGGTATGCATCTTTCAACTACAGGATGGAAAAACCTTGGGCCTCAAAATCTAAA
AGGGCCAGCCGAAACTGCAAGCAGTGTCAAGGTAGCCAACCAATACTCAAGTTCTCCTTC
AATCAACCTCAGGAGGCAGTCCACGTCCGTCTCAGTCAGCACCCAAGATCAACCTGCGTC
AAAGGGCGGAAACACAAGAGAGGCCCATCTTCTTTTGCAAAGAGTCAGACCCATCCCGGC
CAACCACCTCCCGATTCCCACGCTCAACCCCGCCGAGAGACATTCAACAAGAAAATGATG
AAGATTAAGAAAAATAGCCTGTGATACCCAGGAGCGATTTTTCTTAATTCTTCACTTGGT
ATCTCTATTTTCAGCATTATCCAACATGCGTAGGACAGTGATACCGACAGCACCACCGGA
CTACACAGAAGCCCTATATCCCCAGAGGACAAATTCAATTGGCTCAGCAAGCACTAGCAC
AAATCAACAATACTACCCCACGGATGTTCCTGGTGGGGATATACCTTCAAACTCATTGAG
GCCAGTTGCAGACGACAACATTGACCACACTAATCATACACCAGACAATGTCTCATCAGC
ATTCATCCTAGAAGCAATGGTCAATGTGATTTCTGGCCCTAAGGTTTTGATGAAGCAAAT
CCCTATATGGCTGCCCTTGGGGGTTGCAGATCAAAAGAAATACAGCTTTGACTCTACCAC
TGCTGCTATCATGCTGGCATCATATACAATCACTCACTTTGGGAAAACCTCAAATCCTCT
TGTCAGGGTGAATCGTCTCGGACCTGGGATCCCTGATCATCCCCTGCGGCTTCTAAGACT
GGGCAATCAGGCCTTCTTGCAGGAGTTTGTTTTGCCACCTGTGCAGCTCCCCCAATACTT
TACCTTCGATTTGACTGCTCTGAAGTTGATCACACAGCCGCTTCCAGCTGCAACCTGGAC
AGATGAAGTCCTACTAACTTCACCCAACATGCTCCGTCCAGGGCTCTCGTTCCATCCAAA
GCTGCGCCCGATACTCCTGCCGGGTAAACCAGGAAAGAAAGGGGCCAACCTAGGATTAAC
TGCTCCGGACAAGATTCATGCAATCATGGATCACCTGCAAGACCTTAAGGTTGTGCCGAT
TGATTCCTCGAAAAACATCGTGGGGATTGAAGTCCCGGATGCTCTGGTCCAGAAGTTAAC
GGGGAAGAAACCTCATGCCAAGAACGGTCAGTCGATCATACCAGTTCTACTGCCAAAGTA
CATTGGGCCAGATCCCGTTTCAGCCAGTGATCTTACAATGGTGATTACTCAAGATTGTGA
TACCTGCAATTCCCCAGCGAGCTTCCCCATCGCAAGTGAAAAATGAGTCTGCTCAGATAG
GGTCGGCAAAGAAAGGCTTCCGAAACAGGATAAAGATATATTCTTACTTAGTAGAATGAC
GACACGCCTACTATAAAGGCTTCATAGGCTTTTGCAACGTGCAGTAGGGCTTGCAATATT
TGTGTTATGTACCATGATTGGCCCTCGGCCAATACTTCCTCTGCTCATGCCTCACGCTCT
GGCTATCCCACAAGTGCTCCCCTCAAAGCACAGCCTAGATCCCGCCCTCCTCACTCGAAC
AAACAGGCCCCCTCCTAGGCGCGGTACCCCAGGACATCGGAAGCAACCAGAGTGGACAAC
ACTCTAGAGCAACATCATTCAGCTGGCCACCGCCTTGCGGGTTGCCATGGGCTGATCGCA
CCCGAAACACGGTCTCCTGGGCCCTGCGCCTCCATCAATCTGCTTTAGGATTAAGAAAAA
ATATATGATGAAGATTAAGCCGATCAACGGGTTACTCTTCATCTCAATAGTTTCTTAGTT
GACTTTAGTTGGACCTCCTGGTATTGCACTAAACCTACCATCTTTCCCAATCAGGTTGGC
AAGATTTCTACACATTGTTGAGGATAATAACAACAAACAGTCATGATCCTTCAGGTTCCA
GAAAAACGGCACCAACGGACAGTGCTGTTCATCTGGTTGGTGATTCTGTTTCAAAGAGCT
GTATCTGTTCCCCTCGGGGTAATTCACAACAGCACTCTCCAGGTGAGTGATATTGACAAA
TTTGTCTGTCATGACAAATTAACATCAACAAACCAGCTGAGGTCAATTGGGCTAAATCTT
GAGGGAAATGGAATTGCCACTGACGTTCCGTCGGCAACAAAAAGATGGGGGTTCCGTGCT
GGTGTACCACCAAAAGTAGTTGGGTATGAAGCTGGAGAATGGGCTGAGAATTGCTACAAT
CTAGAGATCAAGAAGCCTGATGGGAGTGAGTGCTTACCGATGGCCCCAGAGGGGATCCGT
GGCTTCCCTAGATGTCGATACGTGCATAAAGTATCGGGCACTGGGTCATGTGAGTCTGGT
TTTGCTTTTCATAAGGAGGGAGCCTTCTTTCTGTATGATCGCCTTGCATCAACGATCATC
TATCGGGGAACCACATTTGCGGAAGGGGTTGTGGCATTCATAATCCTACCTAAAGCTGAA
AAGAATTTCCTCCAGCCTCCTCTAACCCAAGGACCCACCAATACCACAAATGATCCATCA
AGTATGTATCACTCAACAACCCTTGAGTATGAGACCACCCGCTTCGGGACCAATAGATCA
GCATTTTGGTTTAAAGTGGACAACCTCACCTTTGTGCAACTAGAATCAAGATTTACACCG
CAGTTCCTAGTCGAGCTCAATGAGACAATCTATATTGAAGGCAAGAGAAGTAACACCACG
GGCAGGCTGATTTGGCAAGTGAACTCACGGGTCGACACTGATGTCGGTGAGTGGGCTTTC
TGGGAAAATAAAAAAACCTCAAAAAGAGCTTTCCACGTGAAGAGCTGTCTCTCACAGCTG
TACCAAGAGCAGCTGACTCTGAACACGACGCGCACCCGCCGGAGTATACACCAGGCCCAG
ACTCCAACCCCACAATCAATGACAACACCGAACTGGTTACAGAAGATCCCGCTCACCTGG
TTCAACTGCAACGTCAGGGACGGAAAGAGATATTGCCGACCACAATACCCCAAGCCATAG
AGCGCGAGCCTCCGGCTGCCCAGCATGACAATCCTCGAAACAGCCCAACTCCACCCAGCC
CCATAGAGTCTGACATCACAGACAGCACCCAAGCAGAAGACCTGACCCACACTGACGACC
CCTCGACAATCAACTCCGCAACGGAAGAGCCTCTCCCTGAAGTGGGCGAAACCACCCAAG
TCCCCAGGGACCCCGAGGGCCCAAGAAGAACCCAGCCGACTCCACCCACAGGTCAACCCG
AGCAGCCCTCGGACAACACAATGACCCCAGGCCAAATCCACAGCGAATCAGCTGCACCAA
TGGGAGAAAGATCAATCGATGGCCCGGGCCTGCTGACCAACACACTCGCTGGTGTCGCAA
GATTGATCACTGGCGCCGGGCGGGCCAAAAGGGAATCCCCAGAAATCAGAGGGGCCAAGT
GCAATCCTAATCTACACTACTGGACTACACATGAGGAAAGTGCAGCGGCAGGTTTGGCAT
GGATACCTTATTTTGGTCCTGCTGCAGAAGGAATTTATACTGAAGGGTTGATGCAGAATC
AGAATGAGCTGATTTGTGGCCTTCGGCAACTAGCAAATGAGACCACGCAAGCACTCCAAT
TGTTTCTCCGGTCTACAACTGAGCTCCGAACCTTTTCTATACTAAACCGAAAAGCAATTG
ATTTCCTACTACAACGCTGGGGGGGCACATGTCGTATCCTAGGGCCTGATTGCTGTATAG
AGCCCCATGACTGGACAAAAAATATCACCGATAGGATAGATCAAATTATCCATGATTTTG
TTGATAAACCACTGCCCGATCAAAGCAACAACGACAACTGGTGGACGGGGTGGAGGCAAT
GGATCCCAGCCGGAATAGGGGTTGTCGGTGTCATTGCTGCTTTTATTGCGCTGATCTGCA
TCTGCAAAATCATTTGTTGAATTACAGCACGATTCGCATATAACTTGAAGCTACTGCTTA
GCCGTAATACCGCTTTTACCTTCCAGTTATCAATATAATATTGGTAGTGGAAACCCCACC
TCACAAGATTTGCCGCATCAACTTATAATCACCTCAGCACTTGACGACTCTCATTAGACT
CCCAACCATTCTAGGATAATATTAACTTGCTCCTATCAGTATTCAAGCCAGAAAAAGATG
AGGAAGATTAAGAAAAACTGCAGTCCCAGGACTGTGGATAATCTTCCTTTAGTTAGCAGA
AACTCTTAACTCATCAAGTACGAGTGGTCTCTCTCTACCCAGCCAGACAGGACCGACTCC
ACTTAACTTATAAACATCATCAATTAGTTCATGATTGGATCCAAATTAAGACCACAAGTT
GCTATTTTAATCATCCAATAAGCATGCATCAGCAGAGGACTCAGAATCCACATAGTACGG
AAGCCATAAGAGAACGTGGCCGAACTCGGACTGTCCATCCGCCTTCAAGAGACAGCGGTG
AGTTTCGTATGAGGGCTCGGTCGGTGTCTCGTGATTACTCGCGAGGGGAGAATTATCATC
AACGTGGTACATCACAAACAAGAGCACCCGTTATGTTCCATAAGAAGAAGACTGAGGCAT
TGCTTGTTCCGCCAGCACCCAAGGACATATGTCCAACTTTGAAAAAGGGTTTTCTTTGTG
ACAGCAATTTTTGCAGAAAGGATCATCATCTTGAGGGCTTAACTGATCGTGAGCTGCTTC
TGCTAATTGCTAGAAAGACTAGTGGTCTCGTGGACCCGTCAGTCTGTGCCTCGGCTCCGA
AGGATGCACGACTAGCTCATCCCACTGCAGAGGATTTTGATCAGCAAAGTGGACCTAAAA
TGACCCTGTCTCTGGTCCTTCGCATCATTGAATATTGGGCAGAAAAAGATCTTAGGAATA
TTGATGATTCGAAACTCCGGGCTTTGTTGACTCTCTGTGCTGTCACCACACGGAAGTTTT
CAAAATCTCAGCTTAGTTTGTTGTGTGATGCCCATCTCAGACGAGAGAGCCTTGGGCAAG
ATCAGTCTGAATCAGTTCTCGAGGTCTATCAAAAATTGCACAGTGATAAAGGTGGACATT
TTGAGGCTGCCTTATGGCAACAATGGGATAGGCAGTCTCTAGTAATGTTCATAACAGCTT
TTTTGAATATCGCTCCACAATTACCCTGCGAGAGCTCAGCAGTTGTAATATCAAGCTTGA
AGTTATTGATCCCGGCTGCAGAGCATAACACCACCGGAAGTAGCCCTACCACCCCGTCCT
GGTCAGATGCTGCCGACTCTTGACCCGGCTCCAAACCAACTGCCCCAAAAATATGGCCTA
ATCATAATTGATGTAAAGGCAACATAATTATTCCACATAATATTCCACATCCTTCGGGTT
TGTCGTGCAGGGTTATACACTCTCATGCACAGCACGTGCCAAGCCCGACCTCAACCACGA
CCAAAAACACATAAGGAACAATAACGTGATCACCCAAGAAGGGATAGCTCCACTGTACCA
TGGGGGCAATGAAACTCAATGGTACTTGCACTCTGCCCCGAAAGACAACAACACCTGTCC
AGTCCCCACCCCTTTAAAAACCAGCCTAAATTAACTATATAAATGCCGGTGGTAGATCTC
CCCAATCATTAAGAAAAACCTGTCGGACCATAAGAGGTTGTATTCGTCGACTGTTCTGGG
TGCTGCACTAGTCATCCGGGCCTTGCTTAAACCTCCCCATAGATTGAATTAACCGGTTAC
AACCTGGATATGCTATTAAAATAGCGAACTCAGAGCTAAGAAAGGGCGATGAAGATTAAT
ACCGACTTTCAAGGACAGGATCTCCCATCCTCAATTGATGTGTCTGTAGGAATTCTTCAT
CTTTTCTATATGTATGTTCAAAGGTGAGGTTGTGGGAGTGGACTTGAGCTCTAGATTGCA
GGGCAAGTAGGCAATTCTTGTCCACGAACTAGGGATCTGCTCCACTAAACTGGGCAGTAC
CAGCCAGGACACCACCCATCATACGACCAGGCGGCTGTCCCCCAAGCCCTCTTACAGTTA
TTGTCAGTGCTCCTGTTGCTGTTCTAGGAGGAGGAGGCCTACCATCTGCAAGCTGTTACC
CAGTGGCAGTACTCCAGCTGGTGCTCAGAGTCATCACCAGCAGGTCAGAATCTGGTTCAA
GATTGGGTAGGGTCCCAAAGGGTTCTTGCTACTTGCCATATTCGTTGCAGGGGTTACCTA
GTGCCGAACATTTGTTGTCCAGGAAATCCTAACAGTCAATCATTATTGTGTCATTTATCG
TCTGCCCTATCTATACTCATGGCAAAGGCAACTGGCCGTTATAATCTGATTTCCCCCAAA
CAAGAACTCGAAAAGGGGGTAGTGTTCAGTGATTTATGCAACTTTGTTGTAAGTCAAACT
GTCCAGGGATGGAGAGTTTACTGGGCAGGTATCGAATTTGAGGTTACCCAGAAAGGGATG
GCTCTATTGAGCAGACTTAAAACCAATGACTTTGCTCCAGCATGGGCAATGACTAGGAAT
CTCTTTCCTCATCTCTTTCAGAATCCAAATTCGGTGATTGAGCATCCACTCTGGGCCCTC
AGAGTCATCCTGGCTGCTGGAATCTACGACCAATTGATTGAGCAGTCATTGATTGAACCT
CTCGCAGGGGCATTAGGCTTAATTGCAGATTGGTTATTAGTGACAAGCACAGCACATCTG
AATCTACGGGCTCGGAGTGTCAAAGAACAATTAAGCCTGAAGATGTTATCATTAATTCGC
TCGAACATTCTGAAGTTCATTGGGAAACTGGATGCTCTCCATGTTGTCAATTACAATGGA
TTACTGAGCAGCATCGAAGTCAACACAAATATGCATGCTGTCATAATTACCCGGACAAAC
ATGGGGTACTTAGTAGAGCTCCAAGAACCTGACAAGTCGGCCCTTGATCCAAGGCACCCT
GGGCCTGTCAAATTCTCACTACTCCATGAGTCTACCCTGAAGGCATTTACTGAGAAATCT
ACATCAGGGATACAGAATCTTATACTTGAATTCAATAGCTCCCTTGCGATATAGGGGCCC
AATTCTAGGCCCTTGGCTGGAACAAGTTCAGTAAGTGCACTCATCAGAATTAAACCAACA
CCTACCATGCTGAGAAAAATCATCAATGCCTCCCAAACAATGAAATCATCTGACATAAGT
GAGTCAACCAGCCACTGATGCCCATCCAAACAATTTAAACCTCGACACCGACTAATCATC
CGGATACGGACCGTCTAACTTAGGCAACACTCGCCCGACCACCGGCCGAGCCAACAAGTC
GAGGATCAAACTGACTGATCTTCTTCCACTCAGTCTCGGAGTCACACCCAAGACCAGGGC
CATGCCTCTATCGAAGCTGCAATAGGTAGCACCTCACCTCACCAAGCTGAAAAGTGCACA
GACCAAAGACAAAACCACTTTGATTAGTCTTAACAAGTTCTCCCAAAGGGATGTACCACG
AGGAAGATTAAGAAAAAACTTTTCTTAGTCTTCTCTATATCCATTACATAGCGCTGGTGA
AAGTTAGCTTAATGATAGGGAGATTATGGCTAGCTCACATACCCAATATCCAGATGCTAG
GTTATCATCTCCAATTGTGTTGGATCAGTGTGACCTTGTAACCCGAGCTTGCGGGATATT
TTCAGCTTATTCATTGAATCCACAATTAAAATCCTGTCGCTTGCCAAAACATATCTACAG
ACTTCGGTACGATCCTACTGTAGCTCAGTTCTTAAGCGATGTCCCAGTGGCAACATTGCC
AATTGATTATATCCTACCAGTGTTATTACGTGCAATCTCGGAGGGGGAATACTGTCCTTT
GGAGCCTCGATGCAAGCAATTTCAGAATGAGATTTTAGACTATACCCTACAAGATGCACG
ATTTTTAGAATATTACTTGCGGACAACAGGATCTGAAGAGAAGGAAGGTAATTTAACTGC
CAATCCCGCACTAAAAAATGTCATCTTAAAAAATGAGTTTCTGCCTCAACTGTACTTTTG
GTATGATCTAGCAATCCTTGCTCGTCGAGGCCGATTAAATCGCGGTAACGCAAGGTCAAC
CTGGTTTGTGCATGATAAGTTAATAGACATCCTGGGTTACGGCGATTACATTTTCTGGAA
GTTTCCCCTCTCTTTGCTACCAATGAATGAAAATGGTATCCCACATGCAGCCATGGACTG
GTACCAAAGGGGGCTATTTCAGGAGGCTATACAAGGGTACAAATATATTGTTTCTGTATC
TACAGCAGATGTACTCATAATGTGTAAGGATATTGTTACTTGTCGTTTCAATACAGTTCT
TATTGCAGCAGTTGCCCGGATTGAGGACCATGTCCATATTGACTACCCTGATGTGAGTGT
AATTTCTACCCTTTACCGGGCTGGGGACTATCTCCTTTCAATATTAGGTTCTGAAGGGTA
TAAAATTATAAAATTCCTTGAGCCCTCGTGTCTAGCAAAAATACAACTTTGTGCTACGTA
TACCGAGAGTAAGGGCAGGTTTCTTACTCAAATGCACCTGGCTGTCATCCATACTTTGGA
AGAATTACTCAATGGCCGAAATCTCAAGACGTTTCAACTCCAAAAAATCCGTGAATTTCA
TCAAATTATTGTCAGGTTAAGATCAACACCTCAACAATTCTGCGAACTCTTTTCAATTCA
AAAACATTGGGGCCATCCTATTCTTCACAGTGAGAGAGCCATTCAAAAAGTCAAGCGGCA
TGCAACCATAATGAAGGCATTACGCCCTATCGTGATCTTTGAAACCTATTGTGTCTTTAA
GTATAGTGTTGCTAAGCATTATTTTGATAGCCAGGGAACTTGGTACAGTGTTACTTCAGA
TAAGGCTCTAACCCCTTCCCTACAATCATATATTCGTCGGAATCAATTTCCCCCATTGCC
AATGATTAAGGACCTACTCTGGGAATTCTATCATTTAGACCATCCACCATTATTCTCGAC
GAAGGTCATTAGCGATTTAAGTATCTTCATCAAGGATCGAGCAACCGCTGTTGAGCAGAC
TTGCTGGGATGCTGTCTTTGAGCCTAATGTATTGGGTTACAACCCCCCTTATCGGTTCAC
TACCAAGCGAGTACCAGAGCAATTTTTAGAGCAGGAGAACTTTTCAATAGATTCAGTCCT
AAATTTCGCTCAAAGTCTAGACTACTTACTACCACAATACCGTAACTTCTCATTTTCTCT
CAAAGAGAAGGAGCTCAATATTGGGAGAACGTTTGGCAAATTGCCCTATCTAACTCGTAA
TGTCCAAACCTTATGCGAAGCGCTCTTGGCAGATGGCTTGGCAAAGGCATTCCCCAGTAA
TATGATGGTTGTTACCGAGCGTGAACAGAAAGAAAGCCTACTACATCAGGCCTCGTGGCA
CCACACTAGTGATGATTTTGGTGAGCATGCGACCGTACGCGGGAGTAGTTTTGTAACCGA
CTTGGAAAAATACAATCTTGCTTTTCGATATGAGTTCACATCACCTTTTATAGAGTACTG
CAATCGCTGTTATGGAGTACGGAATGTTTTCAACTGGATGCATTTCATAATTCCACAATG
TTATATGCATGTTAGCGATTACTATAACCCTCCCCATGGGTTGTCATTAGAGAATCGTGA
GACTCCCCCAGATGGACCAAGTGCATATCGCGGTCATCTAGGCGGGATAGAAGGATTGCA
GCAGAAGTTATGGACTAGTATATCCTGCTCACAGATATCCTTAGTTGAGATTAAAACAGG
CTTCAAATTACGCTCGGCAGTTATGGGGGACAACCAGTGTATTACAGTCTTATCGGTATT
CCCATTAGAGTCTGATCCTGATGAACAGGAACTACATGCCGAGGACAATGCTGCGAGGGT
TGCCGCAAGTTTAGCAAAGGTTACAAGTGCATGTGGGATATTTTTGAAGCCTGAAGAGAC
CTTTGTCCACTCAGGTTTCATCTACTTCGGTAAGAAGCAATACCTCAATGGCGTGCAGCT
CCCCCAGTCCCTTAAGACTGCTGCCAGGATGGCCCCACTCTCCGATGCTATCTTTGATGA
TTTGCAGGGTACACTGGCAAGCATTGGTACTGCATTTGAGCGGTCGATATCCGAGACCAG
ACATATACTCCCTTGTAGGATTGCCGCTGCCTTTCATACCTTTTTTTCAGTGAGAATACT
CCAGCACCATCATCTTGGCTTTAATAAAGGAACAGACTTGGGCCAGCTTGCGATAAGCAA
ACCATTGGACTTCGGGACCATTACCTTGGCCCTAGCTGTGCCTCAGGTTCTAGGAGGATT
ATCTTTCCTTAACCCAGAGAAGTGCTTTTATCGCAATTTGGGAGATCCCGTTACCTCCGG
ATTATTTCAACTCAAGAAATATCTTCAGATGCTCGACATGGAGGACTTATTCTTGCCCCT
AATTGCTAAAAATCCTGGAAATTGTAGTGCCATTGATTTTGTCCTTAACCCCAGCGGGTT
GAATGTGCCGGGCTCACAAGATCTGACTTCCTTTTTACGACAGATTGTCCGACGGACTAT
CACACTCAGTGCCAAAAATAGCCTTATCAACACACTATTTCATGCATCTGCTGACTTTGA
GGATGAGATGGTCTGTAAGTGGCTACTGTCCTCAAACCCTGTAATGAGTCGTTTTGCTGC
TGATATCTTCTCTCGGACCCCGAGTGGCAAGAGGCTTCAAATTCTAGGCTATTTGGAGGG
AACCAGGACTTTATTAGCTTCAAAAATCATCAATAATGATAGTGACACACCGATCCTAGA
TCGCTTAAGGAAAATAACCATACAGAGATGGGGGCTGTGGTTCAGCTACCTCGATCAGTG
TGATCAAGCACTGGCTGAAGCCTTGGATAAGATACATTGTACTGTTGATCTGGCCCAAAT
TCTACGGGAGTATTCCTGGGCCCACCTCTTAGAAGGGCGTCGACTCATTGGAGCAACCCT
GCCGTGTATGCTTGAACAGTTTCAAGTTTGGTGGCTTAAGCCATACGAGCAGTGTCCAGC
TTGCAATAGCCTAAAGGATGCCGGTGCTAGTCCCTACGTGTCGGCAGCAATTAAGCAAAA
TATTGTTAGTGCATGGCCAAATCGGGCTAGGCTCAGTTGGACAATTGGGGACGGGATACC
GTACATCGGATCTCGTACTGAGGACAAGATAGGACAGCCAGCGATTAAGCCGCGGTGTCC
TTCTGCCGCGTTGCGAGAGGCAATCGAACTAGCATCTAGGCTAACCTGGGTCACACAGGG
CGGTGCGAACAGTGACCTGCTAATAAAACCTTTTTTGGAAGCACGCGTAAATTTGAGTGT
GGAAGAAATACTTCAAATGACACCCTCACATTACTCAGGAAATATCGTTCATAGATATAA
TGATCAATATAGTCCTCATTCGTTCATGGCCAACCGGATGAGTAATTCAGCCACTAGGTT
AATTGTGTCAACAAATACACTTGGCGAGTTTTCGGGTGGCGGTCAATCAGCTCGCGACAG
TAACATCATCTTCCAAAATGTCATAAATTATGCTGTGGCTTTATTTGATATACGTTTCAG
GAATAAAGACCCTTCAAGTATACCATTTAACCGAGCGCATCTTCATCTTACACGATGTTG
CACTCGTGAGGTCCCGGCTCAATATCTAACTTACACGACAACATTAAAATTAGATCTTAC
TCGTTATAAAGACAATGAGTTGATTTACGACAATGATCCTCTTCGAGGGGGGCTAAATTG
TAATTTAACATTTGATCATCCACTTTTTAAAGGGGAACGACTAAACATTATTGAAGAGGA
CCTAATCCGATTCCCGCATCTGTCAGGTTGGGAATTAGCAAAAACAATTCTTCAATCGAT
TATGTCTGATAGTAGTAATTCTTCAACAGACCCAATTAGTAGCGGGGAAACCCGGTCCTT
CACAACTCATTTTCTTACATATCCTATAATCGGATTATTGTACAGCTTCGGTGCATTGAC
AAGTTTTTACTTAGGGGGAACCATCATTAGTACAAAAAAAATCAAGATAGAAGAATTTCT
CTACTATCTAACTACTCAAATTCATAACCTCCCACATCGGTCGTTACGGGTCTTAAAACC
TACTTTCAAACATGCAAGTGTGATTGCACGTCTTGTGGACATAGATCCTCATTTCTCGAT
ATATATAGGTGGATCCGCTGGGGACCGAGGACTATCAGATGCTGCACGGTTATTTCTGCG
AATATCTATCAAGACATTCATTGATTTTATTCAAGATTGGATAATCATTCGGAAAGTTGC
AACCCCGCTATGGATAATATACCCTCTTGAAGGGCATAGTCCGCATCCAATCAACAATTA
TCTAAATAGAGTTATCTCATTATGTGAATGCCAGTCTATAAGTAGAAAGCTTCCCGCAAG
CAATGATCAAACCGGCACTATGATTACCCAAAACCTTGTTTACATGTGCAAAAGTACTGC
AAGTAATTTCTTCCATGCATCTTTGGCCTATTGGAGGAACAGGCAAAAGTCACAGACAAA
AAAGAGGTTGAATGCATGTGCCACAAAGAGCCACAAGGCGTCTTCTCAAAAGGGATTAAC
TACAGATCCATTCAATCTTACTACGACCAAATTACACACCAACCTCACTCCCTGCCGATG
GAGACTGGACATGGGCTCGAAGGATCCCGTCAGATCCCAGCGTGCAATCCCGACCGAGCA
GATGCGCTCATCCCTGGACAATATGTCTGAGGAGAACACCACCCATTCAACCCTGCCCAA
CAATAGCCTAGCAGAGAGTTGGATACATCCGGATTTTAGTACAGCCCCAGACTCAGGCAC
ACGGTGTCACTCCCGATGCTTAGCTGTTCCTTTTTTTGCCCAAGCCTCAGGGCGGAACTC
ACAGAACACGGCTGTGTCAACTCAATACATTAGTATCATTTCAACACTACTAAGTCAAAT
TAAGACAATGGTTGATACAACCAGGTATTGTCGGTTTACCGGTATTGTATCATCAATGCA
TTATAAACTGGATGAGATCCTGTGTGGCTTAGGCAATTTCCCGACAGCAATTACTCTAGC
AGAAGGTGAGGGCTCTGGTGCTCTGCTCCTTATTCAAAAATATGGGACTCGCAATTTATT
CTTCAATACATTGGCCACAGAGCACAGTATTGAGTCTGAGATTGTTACAGGGTCTACCAC
CCCTAGGATGCTCCTACCTATAATGGAGCGATTTTATAAGGATGAACTACACATTATCTT
GAATAATTCTGCAAGCCAAATAACCGATATTACAAGTTCTTGTTGGTTTACGAGCCAAAA
GAATAGGCTCCCCCATAATGTCGATATAATAACAATGGATGCCGAAACTATTGAGAATAT
AGACAGATCACGATTGTATGAGGCTGTCAAACATGTTATTGTAAACCACATTGACACCGC
AGCACTCCGGGTGGTAGTCTTAAAGGTCTTCTTAAGTGATGTTAAGGGCATGATATGGTT
GAATGACAATCTTGCTCCATATTTTGGAGCAGGACTTTTAGTTAAGCCTATAACATCAAA
TGCCCGTTCTAGCGAGTGGTACCTCTGTCTCACAAATTTTTTAACACTACATCGAGTTGC
TCCACATCAGGGTCATGTATCTTGCCTTCAAGTCATATGCAAAGCTTTGCATTGTCAGCT
AAGACGGAACTCTTATTGGTTAAGTCACCTGATGCATTACGGGAGCCGCGATTTACATAT
CGAATATATCAATCTGGGTTTTCCTTCGTTAGAGAAGGTCCTCTATCATCGCTATAATCT
AGTTGATTCTGGGCGAGGACCTCTGACTTCAGTTATGCAACACCTTGTGCACTTGCAGTC
AGAAATCCGGGAACTAGTTAGTGATTACCATCAATTGCGGCAGAGTCGGACTCAAACGTA
TCACTTTATTAAAACCTCAAAAGGTAGGATTACAAAGCTAGTCGACGATTATCTTAAGTA
CTATCTAATTATCCGTGCACTTAAGCACGGGAAGGACTGGCGTCATGAATTTCACCAGCT
CCCTGAATTAGTAAGTGTTTGTAAAAGGTTCTATCATGTTAAGAATTGTCAATGTGATGA
TCGCTTTTGGGTTCAAACCCTGTATTTGAGTCGTATGCCGGAATCAGAACTTAAGCTCTT
GGAACGAGTTACCGGATTTCTCACCCTATTTCCTGAAGGTTTTCAAAATCCGCCCTAGAG
GGAATAGACTGTCTACTAGACCCAGAAGAGCCCTATCAATCACCCTAAAATGATGCTGTG
ATTACAGGAGACATTATAGAATTATTGTATGTGGCATTTCAGGGAATATAACTCCTTTGA
GCCAACATCTTGGGCCCACAAAAGATTGTTATCTCTGTAATGTAAGCTAAGATTCAGAGA
CGAAGGTGGCTCCTCGGTAAATTTAACTGTCCAGGGGATTAACCAGTCTCACAAACCCTT
ATTCTGAAATAGAAGGTACACTGTTCATTATAGTTGGTTGTTATAACTTTAAGATTTAAT
GTGATCAAAAGTGTAGACTGCTTAGGGATGGCTAATTTGCCAATTGTGCTCCTCCTCAAC
CGACATCCTTACCTTATAATAGTTAACTATGGGCTATGGTTATGCAGGTTATGTGGCTCA
TCGGTGATATCTAGCTATCAATTTGCAGATCCCTTAAAATTGTTACATTGATGTGCCATA
TTAAGAAAAACAAAATGCCCAGCAGCTGTACTGGTTATTACTACCTAGGATTTGGATTCA
GAAAACAACAAATGGACGGCGTTGTTTATTTATCTCGATGACTAGAGTCGATTATTGATT
CATAAGTATAATATGTTGAGTCATCAATGTCCTGTCGGTGGTAATTTGAATGTCTATGTC
TAGGTACATGCCCTGGGTAAGACCCTCAACTAAGCTTATCGCACACAAAAATAGTCATCT
GTTTTTTCCTTTTTGTGTGTCCT
