# Supplementary material for: Prioritizing antiviral drugs against SARS-CoV-2 by integrating viral complete genome sequences and drug chemical structures
Source: Sci Rep. 2021 Mar 18;11:6248. doi: 10.1038/s41598-021-83737-5 (PMC7973547; doi:10.1038/s41598-021-83737-5)
Supplement: Supplementary file 1 — Supplementary Information 1. [file 41598_2021_83737_MOESM1_ESM.zip › dataset_VDA-RWR/dataset2/virus FASTA/echovirus1.fasta]

>echovirus1
TTTGAAAGGGGTCTCCTAGAGAGCTTGCCTAGGGCCTTATAACCCGACTTGCTGAGCTTC
TATAGGAAAAAACCCTTTCCCAGCCTTGGGGTGGCTGGTCAATAAAAACCCCCATAGTAA
CCAACACCTAAGACAATTTGATCAACCCTATGCCTGGTCCCCACTATTCGAAGGCAACTT
GCAATAAGAAGAGTGGAACAAGGATGCTTAAAGCATAGTGTAAATGATCTTTTCTAACCT
GTATTATGTACAGGGTGGCAGATGGCGTGCCATAAATCTATTAGTGGGATACCACGCTTG
TGGACCTTATGCCCACACAGCCATCCTCTAGTAAGTTTGTAAAATGTCTGGTGAGATGTG
GGAACTTATTGGAAACAACAATTTGCTTAATAGCATCCTAGTGCCAGCGGAACAACATCT
GGTAACAGATGCCTCTGGGGCCAAAAGCCAAGGTTTGACAGACCCATTAGGATTGGTTTC
AAAACCTGAATTGTTGTGGAAGATATTCAGTACCTATCAATCTGGTAGTGGTGCAAACAC
TAGTTGTAAGGCCCACGAAGGATGCCCAGAAGGTACCCGCAGGTAACAAGAGACACTGTG
GATCTGATCTGGGGCCAACTACCTCTATCAGGTGAGTTAGTTAAAAAACGTCTAGTGGGC
CAAACCCAGGGGGGATCCCTGGTTTCCTTTTATTGTTAATATTGACATTATGGAGACAAT
TAAGAGTATTGCAGATATGGCTACTGGTGTTGTAAGTTCTGTTGATTCTACCATCAATGC
AGTCAATGAAAAGGTAGAAAGCGTCGGTAATGAAATTGGAGGTAATTTGTTAACTAAAGT
AGCTGATGATGCTTCCAATATCCTAGGACCAAATTGTTTTGCAACGACTGCTGAACCAGA
GAACAAGAATGTAGTTCAAGCCACTACTACTGTTAATACTACCAACTTGACTCAACATCC
ATCGGCACCTACGATGCCCTTTTCACCAGATTTCTCCAATGTCGACAATTTTCACTCTAT
GGCTTATGACATCACAACTGGGGACAAAAATCCCAGTAAATTGGTTCGTCTTGAAACCCA
TGAGTGGACGCCATCTTGGGCAAGAGGATACCAGATTACACATGTAGAATTACCTAAAGT
TTTTTGGGATCACCAAGACAAGCCCGCATATGGACAATCACGCTACTTTGCGGCTGTAAG
ATGTGGCTTTCACTTTCAAGTACAAGTTAATGTGAATCAAGGTACTGCAGGCAGTGCCTT
GGTAGTATATGAACCTAAACCAGTTGTCACTTATGATTCAAAACTGGAATTTGGAGCCTT
TACAAATCTTCCACATGTTTTGATGAATTTGGCTGAAACCACACAGGCTGACTTATGTAT
CCCCTATGTTGCTGACACAAACTATGTCAAGACCGATTCGTCAGACTTAGGGCAGTTAAA
AGTCTATGTCTGGACTCCATTGTCAATCCCCACTGGATCTGCTAACCAAGTTGATGTCAC
CATACTGGGTAGCTTGTTGCAATTAGACTTCCAAAATCCAAGGGTATTTGCTCAAGATGT
CAACATATATGATAATGCACCAAATGGTAAAAAGAAAAATTGGAAGAAAATTATGACCAT
GAGCACAAAATACAAATGGACCAGAACAAAAATCGATATAGCAGAAGGTCCTGGTTCAAT
GAACATGGCAAATGTCCTTTGTACAACTGGTGCTCAATCAGTGGCTTTAGTAGGTGAAAG
AGCTTTCTATGATCCTAGAACTGCAGGCAGTAAATCAAGATTTGATGATCTTGTTAAGAT
AGCCCAGTTATTCTCAGTGATGGCAGATTCAACCACTCCATCAGAAAATCATGGAGTTGA
TGCAAAAGGATATTTCAAGTGGTCAGCAACAACAGCCCCCCAGAGTATTGTCCACAGAAA
TATTGTCTACTTAAGACTATTTCCAAATTTGAATGTTTTTGTTAACAGTTATTCATACTT
TAGGGGTTCATTAGTTTTAAGATTGAGCGTCTACGCCAGTACTTTCAATAGAGGTCGATT
GAGGATGGGCTTCTTCCCCAATGCCACAACGGACTCAACTTCCACCTTGGACAATGCTAT
ATACACAATATGTGATATAGGTAGTGACAATAGTTTTGAAATTACAATCCCTTACTCTTT
TTCCACTTGGATGAGGAAAACAAATGGCCACCCAATTGGATTGTTTCAAATTGAAGTCTT
AAACAGGCTCACATACAACAGTTCTAGTCCATCGGAGGTTTATTGTATAGTCCAAGGTAA
AATGGGACAAGATGCCAGGTTCTTCTGCCCAACTGGTTCTGTTGTTACATTCCAGAATTC
ATGGGGTTCACAGATGGATTTAACCGACCCTCTTTGTATTGAAGATGACACAGAAAATTG
CAAACAAACAATGTCTCCAAATGAACTAGGACTCACTTCAGCCCAAGATGATGGCCCACT
TGGTCAAGAAAAGCCAAATTATTTTCTCAATTTTAGGTCGATGAATGTGGACATTTTTAC
TGTATCACATACTAAAGTAGATAACCTATTTGGGCGGGCATGGTTTTTTATGGAGCATAC
TTTCACCAATGAGGGACAATGGAGAGTGCCATTGGAATTTCCAAAACAAGGTCATGGGTC
CTTATCACTGTTGTTTGCTTATTTTACTGGTGAACTGAATATCCATGTTCTGTTCCTAAG
TGAGAGGGGGTTTCTGAGGGTTGCACACACATATGACACTAGTAATGATCGAGTCAATTT
TCTGTCATCGAACGGTGTAATAACTGTACCAGCCGGAGAGCAGATGACACTTTCAGCTCC
CTACTATTCAAACAAACCATTAAGAACTGTCAGAGATAACAATAGTCTTGGTTATTTGAT
GTGCAAGCCCTTCTTGACTGGAACCTCTACTGGTAAAATTGAGGTTTATCTTAGCCTGAG
ATGTCCAAATTTCTTTTTCCCTCTTCCTGCCCCTAAGGTTACGAGTAGTCGTGCACTACG
GGGTGATATGGCAAACCTTACAAATCAGAGTCCATATGGTCAACAACCACAGAATCGTAT
GATGAAACTAGCATATTTAGATAGAGGTTTCTACAAACATTATGGCATTATAGTTGGAGA
CCATGTGTACCAACTAGATTCAGATGACATTTTCAAGACAGCATTGACAGGAAAAGCCAA
ATTTACTAAAACTAAGTTGACTTCAGATTGGGTTATTGAAGAAGAGTGTGAATTAGACTA
CTTTAGAATCAAATATCTTGAATCAGCTGTGGATTCAGAGCACATTTTTTCAGTAGACAA
AAACTGTGAAACCATTGCCAAGGATATTTTTGGAACCCATACACTAAGCCAACATCAAGC
AATAGGGTTAGTGGGAACCATTTTATTGACTGCTGGCCTTATGTCAACTATAAAAACCCC
AGTTAATGCTGTGACAATAAAAGAATTCTTTAATCATGCCATAGATGGCGATGAGCAAGG
TCTTTCCTTGCTTGTACAAAAATGTACTACATTCTTTTCTTCTGCTGCAACTGAGATTTT
GGATAATGATTTAGTCAAGTTCATAGTGAAAATCCTGGTGAGAATACTTTGCTACATGGT
ACTTTATTGCCATAAACCTAACATTTTGACTACTGCTTGCTTATCCACTCTTTTAATAAT
GGATGTTACTTCCTCTTCAGTGCTGTCACCTTCTTGTAAAGCCTTGATGCAGTGTCTGAT
GGATGGTGATGTTAAGAAACTGGCTGAAATTGTGGCAGAATCAATGTCCAACACTGATGA
TGATGAAGTTAAGGAGCAAATATGTGACACAGTAAAGTATACTAAGACCATCCTATCAAA
TCAAGGACCTTTTAAAGGATTCAATGAAGTTTCCACAGCATTTAGGCATATAGACTGGTG
GATACATACATTACTCAAAATCAAAGATATGGTTCTTAGTGTTTTCAAACCCAGCATAGA
AAGCAAGGCTATTCAGTGGTTGGAGAGAAATAAGGAACATGTTTGTAGTATCCTTGATTA
TGCCTCAGACATTATTGTTGAGTCAAAAGACCAATCTAAGATGAAGACTCAAGATTTCTA
CCAAAGGTATTCAGATTGTTTGGCCAAGTTCAAGCCAATCATGGCAATTTGCTTTAGAAG
CTGCCACAACAGTATCAGCAACACAGTTTACAGACTTTTCCAGGAGCTGGCCAGGATCCC
CAACCGAATCAGTACCAATAATGATTTAATTAGAATTGAGCCCATTGGCATTTGGATCCA
AGGTGAGCCAGGACAAGGAAAATCTTTCTTGACCCACACCCTCTCCAGACAATTACAAAA
ATCATGTAAGCTTAATGGTGTTTTTACTAATCCAACTGCTAGTGAGTTCATGGATGGTTA
TGATAATCAGGACATTCATTTGATTGATGACTTGGGTCAAACAAGAAAAGAGAAAGATAT
TGAAATGTTGTGCAATTGCATTTCTTCTGTTCCCTTTATTGTGCCAATGGCACATCTTGA
AGAAAAAGGGAAATTTTATACTAGCAAGTTAGTTGTTGCCACCACTAACAAGTCAGATTT
TTCTAGCACGGTCCTCCAGGATTCTGGGGCACTGAAGAGGAGATTCCCTTACATTATGCA
CATTCGAGCAGCAAAGGCCTACAGCAAGGCTGGAAAGCTCAATGTAAGCCAGGCCATGGC
AACAATGTCAACTGGTGAGTGCTGGGAAGTATCAAAGAATGGAAGGGATTGGGAAACACT
AAAATTGAAAGACCTAGTTGACAAAATTACAATCGATTATAATGAGAGGGTTAAGAATTA
TAATGCTTGGAAACAACAATTGGAAAATCAGACTCTTGATGATCTAGATGATGCTGTATC
ATACATTAAGCACAATTTCCCAGATGCCATACCATATGTTGATGAGTATCTTAATATTGA
AATGTCAACATTAATTGAACAAATGGAGGCTTTCATAGAACCAAAGCCTAGTGTCTTCAA
ATGCTTTGCTAACAAAATTGGTTCAAAAATTTCTAAAGCTTCTAGGGAAGTTGTGGACTG
GTTTTCAGATAAAATTAAATCCATGCTCAGTTTTGTTGAGAGGAATAAGGCTTGGCTCAC
AGTTGTATCTGCTGTCACCAGTGCTATTAGTATACTTTTGTTGGTAACAAAGATCTTCAA
GAAAGAGGAATCTAAAGATGAGAGAGCTTATAATCCTACTTTACCGGTTGCCAAACCCAA
GGGCACTTTCCCAGTTTCCCAGCGGGAGTTCAAAAATGAAGCTCCTTATGATGGACAATT
GGAACACATCATTTCTCAAATGGCATATATTACTGGTTCAACAACTGGCCATATGACTCA
TTGCGCCGGTTATCAACATGATGAAATTATACTCCATGGTCATTCCATTAAGTATTTAGA
ACAAGAAGATGAATTGACACTACATTACAAGAATAAAGTTTTCCCAATTGAACAACCATC
TGTTACCCAAGTGACACTTGGTGGTAAACCAATGGATTTGGCTATTCTCAAGTGTAAGTT
GCCTTTCAGGTTCAAGAAAAACTCTAAATATTACACCAACAAGATTGGAACTGAAAGTAT
GCTAATCTGGATGACTGAGCAAGGCATTATTACCAAGGAAGTCCAAAGAGTGCACCATTC
AGGTGGCATCAAGACAAGGGAAGGAACTGAAAGCACAAAGACTATCAGTTATACTGTTAA
ATCTTGCAAAGGAATGTGTGGTGGCCTACTTATTTCAAAAGTAGAAGGTAACTTCAAAAT
CCTGGGTATGCATATTGCTGGTAATGGTGAAATGGGAGTAGCTATACCCTTTAATTTTCT
TAAAAATGACATGTCTGATCAAGGCATTGTTACTGAGATCACTCCAATCCAGCCCATGTA
TATAAACACTAAAACTCAGATCCACAAGAGCCCTGTCTATGGTGCTGTTGAGGTGAAAAT
GGGTCCAGCTGTCCTAAGTAAGTCAGACACCAGGTTGGAGGAACCTGTAGAATGTCTTAT
TAAAAAATCGGCTTCCAAGTACAGAGTTAACAAATTCCAGGTGAACAATGAACTCTGGCA
AGGTGTCAAAGCATGTGTTAAATCTAAATTCAGAGAAATCTTTGGAATGAATGGTATTGT
TGACATGAAAACTGCCATTTTAGGAACTTCTCATGTAAATTCTATGGATTTGAGCACTTC
AGCTGGTTATAGTTTTGTTAAATCTGGCTACAAAAAGAAAGATCTAATTTGCTTGGAACC
ATTCTCAGTAGCCCCATTGTTAGAGAGGCTTGTACAGGACAAATTCCACAACTTACTAAA
AGGGAATCAAATAACTACAACCTTCAACACTTGCCTTAAAGATGAGTTAAGAAAGCTAGA
TAAGATTGCCTCAGGAAAAACTAGGTGTATAGAGGCTTGTGAAGTTGATTATTGCATTGT
TTACAGAATGATCATGATGGAAATTTATGACAAGATTTATCAAACTCCATGTTACTACTC
AGGACTAGCTGTTGGAATCAACCCATACAAAGATTGGCACTTCATGATTAATGCTCTCAA
TGATTACAATTATGAAATGGACTATTCTCAATATGATGGCTCCCTTAGTTCAATGTTGCT
ATGGGAGGCTGTGGAAGTTCTAGCTTACTGTCATGATTCACCTGATCTCGTGATGCAACT
GCACAAACCAGTCATTGACTCTGACCATGTTGTTTTCAACGAGAGATGGTTGATTCATGG
TGGTATGCCATCAGGATCTCCATGTACTACTGTGTTAAATTCACTATGCAATTTGATGAT
GTGTATTTACACTACAAATTTAATCAGTCCTGGAATTGATTGTCTACCAATCGTATATGG
CGATGATGTTATTCTTTCATTGGACAAAGAAATTGAACCAGAGAAACTGCAAAGTATCAT
GGCAGATTCATTTGGAGCCGAAGTGACTGGGTCACGCAAAGATGAACCTCCTTCACTTAA
ACCAAGAATGGAGGTTGAATTCTTAAAGCGGAAACCTGGTTATTTCCCAGAGTCTACTTT
TATAGTAGGTAAATTAGACACTGAAAATATGATACAACATTTAATGTGGATGAAAAACTT
TAGCACATTTAAGCAGCAGCTCCAATCCTATTTAATGGAACTATGCCTCCATGGAAAAGA
CACTTATCAACACTACATTAAGATCTTGGAACCATATCTACAGGAATGGAATATCACTGT
GGATGATTATGATGTGGTTATAACTAAGTTGATGCCCATGGTGTTTGATTAAGATTAATG
TTTTGTTTTTCTTTTGCTATGGACTATGTGGTTAGAACACTAATTAATTAGGACACTAAC
TTGGAACATTGGACATGAC
