# Supplementary material for: Prioritizing antiviral drugs against SARS-CoV-2 by integrating viral complete genome sequences and drug chemical structures
Source: Sci Rep. 2021 Mar 18;11:6248. doi: 10.1038/s41598-021-83737-5 (PMC7973547; doi:10.1038/s41598-021-83737-5)
Supplement: Supplementary file 1 — Supplementary Information 1. [file 41598_2021_83737_MOESM1_ESM.zip › dataset_VDA-RWR/dataset2/virus FASTA/Enterovirus A.fasta]

>Enterovirus A
TTAAAACAGCCTGTGGGTTGTACCCACCCACAGGGCCCACTGGGCGCTAGCACTCTGATT
CTACGGAATCCTTGTGCGCCTGTTTTATGTCCCTTCCCCCAATCAGTAACTTAGAAGCAT
TGCACCTCTTTCGACCGTTAGCAGGCGTGGCGCACCAGCCATGTCTTGGTCAAGCACTTC
TGTTTCCCCGGACCGAGTATCAATAGACTGCTCACGCGGTTGAGGGAGAAAACGTCCGTT
ACCCGGCTAACTACTTCGAGAAGCCTAGTAGCACCATGAAAGTTGCAGAGTGTTTCGCTC
AGCACTTCCCCCGTGTAGATCAGGTCGATGAGTCACTGCGATCCCCACGGGCGACCGTGG
CAGTGGCTGCGTTGGCGGCCTGCCTGTGGGGTAACCCACAGGACGCTCTAATATGGACAT
GGTGCAAAGAGTCTATTGAGCTAGTTAGTAGTCCTCCGGCCCCTGAATGCGGCTAATCCT
AACTGCGGAGCACATACCCTCGACCCAGGGGGCAGTGTGTCGTAACGGGCAACTCTGCAG
CGGAACCGACTACTTTGGGTGTCCGTGTTTCCTTTTATTCTTATACTGGCTGCTTATGGT
GACAATTGAAAGATTGTTACCATATAGCTATTGGATTGGCCATCCGGTGTGCAACAGAGC
TATTATTTACCTATTTGTTGGGTATATACCACTCACATCCAGAAAAACCCTCGACACACT
AGTATACATTCTTTACTTGAATTCTAGAAAATGGGGTCACAAGTCTCAACCCAACGATCG
GGTTCCCACGAAAATTCGAACTCAGCATCAGAAGGATCTACTATAAACTACACCACCATC
AACTATTACAAGGATGCATATGCTGCCAGCGCGGGTCGCCAAGATATGTCTCAGGACCCT
AAGAAATTTACAGACCCTGTGATGGATGTCATACACGAGATGGCTCCTCCCTTGAAATCA
CCCAGTGCTGAAGCTTGTGGTTATAGTGATCGAGTTGCCCAACTCACAATTGGAAACTCC
ACAATCACTACACAAGAAGCTGCAAACATTATAATAGCATATGGGGAATGGCCCGAGTAT
TGCAAGGACGCTGATGCCACAGCTGTTGACAAGCCCACCAGACCCGATGTGTCGGTAAAT
AGGTTCTTCACCCTTGATACTAAATCGTGGGCTAAAGACTCGAAGGGATGGTACTGGAAA
TTCCCGGACGTTTTGACGGAGGTGGGCGTGTTTGGGCAGAATGCGCAATTCCATTATCTG
TATAGATCCGGATTCTGTGTGCACGTGCAGTGCAATGCCAGCAAATTCCACCAGGGTGCT
CTCTTGGTTGCCATACTGCCTGAGTACGTGCTGGGCACCATTGCCGGGGGCGATGGTAAC
GAGAACTCACATCCCCCGTACGTCACCACCCAGCCAGGACAGGTGGGTGCTGTACTTACA
AATCCTTATGTTTTGGATGCTGGGGTACCCCTTAGTCAATTGACGGTGTGTCCGCATCAG
TGGATTAACCTACGAACCAACAACTGTGCGACCATCATAGTACCATACATGAATACTGTA
CCATTCGATTCGGCCCTAAACCATTGCAACTTTGGCTTAATTGTAGTGCCCGTAGTACCA
CTCGACTTTAACGCTGGAGCTACATCAGAAATACCAATAACTGTCACCATCGCACCCATG
TGCGCTGAATTTGCAGGTTTGCGACAGGCAATCAAACAGGGGATACCTACCGAGTTGAAG
CCCGGTACTAATCAGTTTCTCACTACTGATGATGGTGTCTCAGCTCCCATTTTGCCCGGA
TTCCACCCTACTCCAGCCATACACATACCTGGTGAAGTGCGCAATCTGTTGGAGATTTGC
AGGGTAGAGACCATATTGGAGGTGAACAATCTACAGAGTAATGAGACAACCCCCATGCAA
CGACTATGCTTCCCTGTCTCGGTGCAGAGTAAGACGGGGGAATTGTGTGCTGTTTTTAGG
GCCGACCCTGGTAGGAATGGACCGTGGCAGTCGACTATTTTAGGACAGTTGTGTAGGTAC
TATACTCAATGGTCTGGATCTCTGGAAGTCACTTTCATGTTTGCTGGATCGTTCATGGCA
ACAGGAAAGATGCTAATCGCATACACACCTCCGGGGGGTGGGGTCCCAGCAGATCGGCTC
ACTGCAATGCTGGGAACCCATGTGATATGGGATTTTGGCCTCCAATCCTCAGTCACGCTA
GTTATACCATGGATAAGCAACACACACTATAGGGCGCACGCCAAGGACGGTTATTTTGAT
TATTACACCACTGGCACGATCACTATATGGTATCAGACAAATTATGTCGTACCTATTGGA
GCCCCCACAACAGCCTATATTGTGGCCCTCGCAGCCGCTCAGGACAACTTTACCATGAAA
CTGTGCAAAGACACTGAGGATATTGAGCAATCTGCAAACATCCAGGGTGATGGAATTGCA
GACATGATTGACCAGGCTGTCACTTCCCGAGTTGGTCGTGCGCTGACATCCTTACAGGTA
GAACCTACCGCCGCCAACACCAATGCTAGTGAGCACAGATTGGGCACCGGGCTCGTCCCC
GCCTTGCAGGCTGCAGAGACCGGCGCCTCTTCTAATGCACAGGATGAGAATCTTATAGAA
ACCCGGTGTGTGTTGAACCATCACTCCACTCAAGAGACCACGATTGGCAACTTTTTCAGT
CGAGCAGGACTAGTGAGTATTATTACCATGCCCACCACAGGTACCCAAAACACCGATGGG
TATGTGAACTGGGATATTGACTTGATGGGTTATGCTCAAATGAGGCGTAAGTGTGAGCTA
TTCACATACATGCGCTTTGATGCAGAGTTTACATTTGTAGCTGCCAAACCAAACGGTGAG
CTAGTACCACAATTGTTGCAGTACATGTATGTGCCTCCCGGAGCTCCAAAACCTACGTCC
CGGGATTCCTTTGCCTGGCAGACTGCTACCAATCCTTCCATCTTCGTCAAGTTGACTGAC
CCCCCGGCACAAGTGTCAGTACCCTTCATGTCTCCCGCCAGCGCCTACCAGTGGTTTTAC
GATGGCTATCCAACGTTTGGAGCCCATCCACAATCGAATGACGCAGACTATGGCCAATGT
CCAAACAACATGATGGGCACCTTTAGCATCAGAACTGTAGGCACTGAGAAATCCCCCCAT
TCTATCACCCTTCGGGTGTATATGAGAATCAAGCATGTCAGGGCCTGGATACCCCGGCCA
CTCAGAAACCAACCGTACCTTTTTAAGACAAATCCAAATTATAAAGGCAACGACATCAAA
TGCACCAGCACAAGTAGGGACAAAATAACAACACTAGGAAAATTTGGCCAGCAATCTGGT
GCTATTTACGTGGGTAACTATAGAGTGGTCAATCGTCACTTGGCCACGCACAATGACTGG
GCCAATTTAGTATGGGAAGACAGCTCAAGGGATCTTTTAGTCTCCTCCACCACTGCACAG
GGATGTGACACTATTGCTCGATGCGATTGTCAAACGGGGGTGTATTATTGCAGCTCAAGA
AGAAAGCACTACCCAGTCAGTTTCTCAAAGCCCAGTCTAATCTTTGTGGAAGCTAGTGAG
TACTACCCAGCCAGGTACCAATCGCACCTCATGCTCGCTGTAGGGCATTCCGAGCCTGGA
GATTGCGGAGGTATTCTCAGGTGCCAGCATGGTGTTGTTGGTATAGTGTCTACAGGTGGA
AATGGGCTTGTTGGTTTTGCTGATGTTAGAGACCTCCTGTGGCTGGATGAAGAGGCTATG
GAACAAGGAGTGTCTGATTACATCAAAGGGCTTGGTGATGCGTTTGGGACAGGTTTCACT
GACGCTGTTTCCAGAGAGGTTGAGGCTCTTAAAAATCACCTCATAGGATCTGAGGGTGCA
GTTGAGAAGATTCTTAAAAACTTAATTAAGCTCATTTCTGCACTAGTGATTGTGATCAGG
AGTGATTACGATATGGTCACTCTCACAGCAACTCTGGCTCTAATTGGGTGTCATGGCAGC
CCTTGGGCTTGGATCAAGGCTAAGACAGCATCTATTCTGGGCATCCCCATTGCTCAGAAA
CAGAGCGCATCATGGCTAAAAAAATTCAACGACATGGCTAATGCTGCCAAAGGGCTAGAA
TGGATATCTAACAAAATTAGTAAGTTCATTGATTGGCTCAAGGAGAAGATTATACCAGCA
GCTAAGGAAAAGGTTGAATTCTTGAACAACCTGAAACAGCTACCATTATTAGAGAACCAG
ATCTCAAACCTAGAACAATCTGCTGCTTCACAAGAGGACCTTGAAGCAATGTTTGGAAAT
GTGTCATACCTTGCCCATTTCTGCCGCAAATTTCAGCCACTGTACGCTACAGAAGCCAAG
AGGGTCTACGCCCTGGAGAAAAGGATGAATAACTACATGCAGTTCAAGAGCAAACACCGT
ATTGAACCTGTATGTCTCATCATCAGGGGCTCACCAGGTACTGGGAAATCTTTGGCAACC
GGTATCATTGCCCGGGCAATAGCCGACAAGTACCACTCCAGTGTGTATTCACTTCCCCCA
GACCCAGATCACTTTGATGGGTACAAACAACAAGTAGTTACAGTTATGGATGATTTGTGT
CAAAATCCTGATGGTAAGGATATGTCATTATTTTGTCAAATGGTATCCACTGTGGACTTT
ATCCCACCAATGGCCTCCCTAGAAGAAAAAGGAGTTTCTTTCACATCCAAATTCGTCATT
GCGTCCACCAATGCCAGCAACATCATAGTGCCAACGGTGTCCGACTCTGATGCCATCCGC
CGCAGATTCTATATGGACTGTGACATTGAGGTGACAGACTCATACAAGACAGATTTGGGC
AGATTGGATGCAGGACGGGCCGCCAGATTATGTTCTGAAAACAACACTGCAAACTTCAAG
CGCTGCAGCCCACTGGTGTGTGGGAAAGCCATTCAACTCAGAGATAGGAAATCCAAGGTC
AGATACAGTGTGGACACGGTGGTCTCCGAACTCATTAGAGAGTACAATAACAGATATGCT
ATTGGTAATACAATCGAAGCCTTGTTTCAGGGTCCACCTAAGTTTAGGCCCATTAGAATC
AGTCTTGAGGAAAAGCCAGCCCCAGATGCCATTAGTGATCTCCTCGCTAGTGTGGACAGT
GAGGAAGTGCGTCAATACTGCAGAGACCAAGGCTGGATCATCCCAGAAACTCCCACCAAT
GTCGAGCGGCACCTTAATAGGGCGGTGTTGATCATGCAGTCCATTGCCACTGTGGTAGCA
GTTGTTTCACTGGTGTATGTTATCTACAAATTGTTTGCAGGGTTCCAAGGTGCATACTCT
GGTGCCCCTAAGCAAACACTCAAGAAACCTATACTCCGCACAGCGACAGTGCAAGGCCCA
AGTCTTGATTTTGCTCTCTCATTGCTTAGGAGGAACATCAGACAAGTCCAGACAGACCAA
GGCCACTTCACTATGCTAGGTGTTAGAGATCGCTTGGCTGTCCTCCCGCGACACTCGCAG
CCTGGGAAGACAATATGGGTAGAACACAAGCTTATAAACATCTTAGATGCTGTTGAGTTG
GTGGATGAACAAGGGGTCAACTTAGAACTGACCCTGGTTACTCTTGATACCAATGAGAAG
TTCAGAGACATCACCAAGTTCATCCCAGAAAACATTAGCGCTGCCAGTGATGCCACCCTA
GTGATCAACACAGAGCACATGCCCTCCATGTTCGTGCCAGTGGGTGACGTTGTGCAATAC
GGTTTCCTAAACCTCAGCGGAAAACCCACCCATCGTACCATGATGTACAACTTTCCCACT
AAGGCTGGACAATGTGGTGGAGTGGTGACATCTGTTGGAAAGGTTATCGGCATACATATT
GGTGGCAATGGCAGGCAGGGCTTTTGTGCAGGACTCAAGAGGAGTTATTTTGCCAGTGAG
CAAGGAGAGATCCAGTGGGTCAAGCCCAATAAAGAGACAGGCAGACTCAACATCAATGGG
CCGACTCGCACTAAGCTCGAACCCAGTGTGTTCCATGATGTCTTTGAGGGGAACAAAGAA
CCAGCAGTCTTGCATAGCAGAGACCCACGCCTTGAAGTGGACTTTGAGCAGGCTTTATTC
TCCAAGTATGTAGGGAACACACTGCATGAGCCTGACGAGTACATCAAAGAGGCGGCCCTC
CACTATGCAAATCAGTTGAAGCAACTGGACATCAACACTTCTCAAATGAGTATGGAGGAA
GCTTGCTATGGTACTGAGAACCTTGAGGCCATTGATCTCCACACCAGCGCGGGCTACCCC
TACAGTGCTCTGGGAATAAAGAAGAGAGATATTTTAGATCCCACTACCAGAGATGTGAGT
AAGATGAAATTCTATATGGACAAGTATGGCCTTGACCTTCCTTACTCTACCTATGTCAAG
GATGAGCTCCGCTCGATAGATAAGATTAAGAAAGGAAAATCCCGCCTGATCGAGGCTAGT
AGTCTAAATGACTCAGTGTACCTCAGAATGGCCTTTGGTCACTTGTACGAGACTTTCCAC
GCAAATCCAGGAACCATAACTGGCTCAGCTGTGGGATGCAACCCGGATACATTCTGGAGT
AAACTACCAATCCTGCTTCCAGGTTCACTCTTTGCATTTGATTACTCAGGCTATGATGCT
AGTCTCAGTCCAGTCTGGTTTAGAGCACTGGAGCTGGTCCTCAGGGAGGTGGGCTATAGT
GAGGAGGCAGTCTCCCTTATAGAGGGGATTAACCATACACACCATGTATACCGCAATAAA
ACTTACTGTGTACTTGGTGGAATGCCCTCAGGCTGTTCAGGAACATCCATTTTCAACTCA
ATGATCAACAACATCATAATTAGGACATTGCTCATAAAAACATTCAAGGGCATTGATTTG
GACGAGCTTAACATGGTCGCCTACGGGGATGATGTGCTTGCTAGTTATCCTTTCCCAATC
GATTGCCTGGAATTGGCAAGAACAGGCAAAGAGTATGGTTTGACTATGACTCCTGCAGAC
AAATCTCCTTGCTTCAATGAGGTAAATTGGGGCAATGCAACCTTTCTCAAAAGAGGCTTC
TTGCCCGATGAGCAATTCCCTTTCTTGATCCATCCTACCATGCCAATGAAGGAGATTCAC
GAATCTATTCGATGGACCAAGGACGCACGAAACACTCAAGATCACGTACGATCCCTGTGT
CTTTTGGCGTGGCACAATGGTAAGCAGGAGTATGAAAAATTTGTGAGCACAATTAGGTCT
GTCCCAGTAGGAAAAGCTTTGGCTATACCGAATTATGAAAATCTGAGACGCAATTGGCTC
GAATTATTTTAGAGGTCAGATATACCTCAACCCCACCAGGGATCTGGTCGTGAATATGAC
TGGTGGGGGTAAATTTGTTATAACCAGAATAGC
