# Supplementary material for: Prioritizing antiviral drugs against SARS-CoV-2 by integrating viral complete genome sequences and drug chemical structures
Source: Sci Rep. 2021 Mar 18;11:6248. doi: 10.1038/s41598-021-83737-5 (PMC7973547; doi:10.1038/s41598-021-83737-5)
Supplement: Supplementary file 1 — Supplementary Information 1. [file 41598_2021_83737_MOESM1_ESM.zip › dataset_VDA-RWR/dataset2/virus FASTA/Enterovirus B.fasta]

>Enterovirus B
TTAAAACAGCCTGTGGGTTGATCCCACCCACAGGGCCCATTGGGCGCTAGCACTCTGGTA
TCACGGTACCTTTGTGCGCCTGTTTTATACCCCCTCCCCCAACTGTAACTTAGAAGTAAC
ACACACCGATCAACAGTCAGCGTGGCACACCAGCCACGTTTTGATCAAGCACTTCTGTTA
CCCCGGACTGAGTATCAATAGACTGCTCACGCGGTTGAAGGAGAAAGCGTTCGTTATCCG
GCCAACTACTTCGAAAAACCTAGTAACACCGTGGAAGTTGCAGAGTGTTTCGCTCAGCAC
TACCCCAGTGTAGATCAGGTCGATGAGTCACCGCATTCCCCACGGGCGACCGTGGCGGTG
GCTGCGTTGGCGGCCTGCCCATGGGGAAACCCATGGGACGCTCTAATACAGACATGGTGC
GAAGAGTCTATTGAGCTAGTTGGTAGTCCTCCGGCCCCTGAATGCGGCTAATCCTAACTG
CGGAGCACACACCCTCAAGCCAGAGGGCAGTGTGTCGTAACGGGCAACTCTGCAGCGGAA
CCGACTACTTTGGGTGTCCGTGTTTCATTTTATTCCTATACTGGCTGCTTATGGTGACAA
TTGAGAGATTGTTACCATATAGCTATTGGATTGGCCATCCGGTGACCAATAGAGCTATTA
TATATCTCTTTGTTGGGTTTATACCACTTAGCTTGAAAGAGGTTAAAACATTACAATTCA
TTGTTAAGTTGAATACAGCAAAATGGGAGCTCAAGTATCAACGCAAAAGACTGGGGCACA
TGAGACCAGGCTGAATGCTAGCGGCAATTCCATCATTCACTACACAAATATTAATTATTA
CAAGGATGCCGCATCCAACTCAGCCAATCGGCAGGATTTCACTCAAGACCCGGGCAAGTT
CACAGAACCAGTAAAAGATATCATGATTAAATCACTACCAGCTCTCAACTCCCCCACAGT
AGAGGAGTGCGGATACAGTGACAGGGTGAGATCAATCACATTAGGTAACTCCACCATAAC
GACTCAGGAATGCGCCAACGTGGTGGTGGGCTATGGAGTATGGCCAGATTATCTAAAGGA
TAGTGAGGCAACAGCAGAGGACCAACCGACCCAACCAGACGTTGCCACATGTAGGTTCTA
TACCCTTGACTCTGTGCAATGGCAGAAAACCTCACCAGGATGGTGGTGGAAGCTGCCCGA
TGCTTTGTCGAACTTAGGACTGTTTGGGCAGAACATGCAGTACCACTACTTAGGCCGAAC
TGGGTATACCGTACATGTGCAGTGCAATGCATCTAAGTTCCACCAAGGATGCTTGCTAGT
AGTGTGTGTACCGGAAGCTGAGATGGGTTGCGCAACGCTAGACAACACCCCATCCAGTGC
AGAATTGCTGGGGGGCGATAGCGCAAAAGAGTTTGCGGACAAACCGGTCGCATCCGGGTC
CAACAAGTTGGTACAGAGGGTGGTGTATAATGCAGGCATGGGGGTGGGTGTTGGAAACCT
CACCATTTTCCCCCACCAATGGATCAACCTACGCACCAATAATAGTGCTACAATTGTGAT
GCCATACACCAACAGTGTACCTATGGATAACATGTTTAGGCATAACAACGTCACCCTAAT
GGTTATCCCATTTGTACCGCTAGATTACTGCCCTGGGTCCACCACGTACGTCCCAATTAC
GGTCACGATAGCCCCAATGTGTGCCGAGTACAATGGGTTACGTTTAGCAGGGCACCAGGG
CTTACCAACCATGAATACTCCGGGGAGCTGTCAATTTCTGACATCAGACGACTTCCAATC
ACCATCCGCCATGCCGCAATATGACGTCACACCAGAGATGAGGATACCTGGTGAGGTGAA
AAACTTGATGGAAATAGCTGAGGTTGACTCAGTTGTCCCAGTCCAAAATGTTGGAGAGAA
GGTCAACTCTATGGAAGCATACCAGATACCTGTGAGATCCAATGAAGGATCTGGAACGCA
AGTATTCGGCTTTCCACTGCAACCAGGGTACTCGAGTGTTTTTAGTCGGACGCTCCTAGG
AGAGATCTTGAACTATTATACACATTGGTCAGGCAGCATAAAGCTTACGTTTATGTTCTG
TGGTTCGGCCATGGCTACTGGAAAATTCCTTTTGGCATACTCACCACCAGGTGCTGGAGC
TCCTACAAAAAGGGTTGATGCCATGCTTGGTACTCATGTAGTTTGGGACGTGGGGCTACA
ATCAAGTTGCGTGCTGTGTATACCCTGGATAAGCCAAACACACTACCGGTTTGTTGCTTC
AGATGAGTATACCGCAGGGGGTTTTATTACGTGCTGGTATCAAACAAACATAGTGGTCCC
AGCGGATGCCCAAAGCTCCTGTTACATCATGTGTTTCGTGTCAGCATGCAATGACTTCTC
TGTCAGGCTATTGAAGGACACTCCTTTCATTTCGCAGCAAAACTTTTTCCAGGGCCCAGT
GGAAGACGCGATAACAGCCGCTATAGGGAGAGTTGCGGATACCGTGGGTACAGGGCCAAC
CAACTCAGAAGCTATACCAGCACTCACTGCTGCTGAGACAGGTCACACGTCACAAGTAGT
GCCGGGTGACACCATGCAGACACGCCACGTTAAGAACTACCATTCAAGGTCTGAGTCAAC
CATAGAGAACTTCCTATGTAGGTCAGCATGCGTGTACTTTACGGAGTATAAAAACTCAGG
TGCCAAGCGGTATGCTGAATGGGTATTAACACCACGACAAGCAGCACAACTTAGGAGAAA
GCTAGAATTCTTTACCTACGTCCGGTTCGACCTGGAGCTGACGTTTGTCATAACAAGTAC
TCAACAGCCCTCAACCACACAGAACCAAGACGCACAGATCCTAACACACCAAATTATGTA
CGTACCACCAGGTGGACCTGTACCAGATAAAGTTGATTCATACGTGTGGCAAACATCTAC
GAATCCCAGTGTGTTTTGGACCGAGGGAAACGCCCCGCCGCGCATGTCCATACCGTTTTT
GAGCATTGGCAACGCCTATTCAAATTTCTATGACGGATGGTCTGAATTTTCCAGGAACGG
AGTTTACGGCATCAACACGCTAAACAACATGGGCACGCTATATGCAAGACATGTCAACGC
TGGAAGCACGGGTCCAATAAAAAGCACCATTAGAATCTACTTCAAACCGAAGCATGTCAA
AGCGTGGATACCTAGACCACCTAGACTCTGCCAATACGAGAAGGCAAAGAACGTGAACTT
CCGACCCAGCGGAGTTACCACTACTAGGCAAAGCATCACTACAATGACAAATACGGGCGC
ATTTGGACAACAATCAGGGGCAGTGTATGTGGGGAACTACAGGGTAGTAAATAGACATCT
AGCTACCAGTGCTGACTGGCAAAACTGTGTGTGGGAAAGTTACAACAGAGACCTCTTAGT
GAGCACGACCACAACACATGGATGTGATATTATAGCCAGATGTCAGTGCACAACGGGAGT
GTACTTTTGTGCGTCCAAAAACAAGCACTACCCAATTTCGTTTGAAGGACCAGGTCTAGT
AGAGGTCCAAGAGAGTGAATACTACCCCAGGAGATACCAATCCCATGTGCTTTTAGCAGC
TGGATTTTCCGAACCAGGTGACTGTGGCGGTATCCTAAGGTGTGAGCATGGTGTCATTGG
CATTGTGACCATGGGGGGTGAAGGCGTGGTCGGCTTTGCAGACATCCGTGATCTCCTGTG
GCTGGAAGATGATGCAATGGAACAGGGAGTGAAGGACTATGTGGAACAGCTTGGAAATGC
ACTCGGCTCCGGCTTTACTAACCAAATATGTGAGCAAGTCAACCTCCTGAAAGAATCACT
AGTGGGTCAAGACTCCATCTTAGAGAAATCTCTAAAAGCCTTAGTTAAGATAATATCAGC
CTTAGTAATTGTGGTGAGGAACCACGATGACCTGATCACTGTGACTGCCACACTAGCCCT
TATCGGTTGTACCTCGTCCCCGTGGCGGTGGCTCAAACAGAAGGTGTCACAATATTACGG
AATCCCTATGGCTGAACGCCAAAACAATAGCTGGCTTAAGAAATTTACTGAAATGACGAA
TGCTTGCAAGGGTATGGAATGGATAGCTGTCAAAATTCAGAAATTCATTGAATGGCTCAA
AGTAAAAATTTTGCCAGAGGTCAGGGAAAAACACGAATTCCTGAACAGACTTAAACAACT
CCCCTTATTAGAAAGTCAGATCGCCACAATCGAGCAGAGCGCGCCATCCCAAAGTGACCA
GGAACAATTATTTTCCAATGTCCAATACTTTGCCCACTATTGCAGAAAGTACGCTCCCCT
CTACGCAGCTGAAGCAAAGAGGGTGTTCTCCCTTGAGAAGAAGATGAGCAATTACATACA
GTTCAAGTCCAAATGCCGTATTGAACCTGTATGTTTGCTCCTGCACGGGAGCCCTGGTGC
CGGCAAGTCGGTGGCAACAAACTTAATTGGAAGGTCGCTTGCTGAGAAACTCAACAGCTC
AGTGTACTCACTACCGCCAGACCCAGATCACTTCGACGGATACAAACAGCAGGCCGTGGT
GATTATGGACGATCTATGCCAGAACCCTGATGGGAAAGACGTCTCCTTGTTCTGCCAAAT
GGTTTCCAGTGTAGATTTTGTACCACCCATGGCTGCCCTAGAAGAGAAAGGCATTCTGTT
CACCTCACCGTTTGTCTTGGCATCGACCAATGCAGGATCTATTAATGCTCCAACCGTGTC
AGATAGCAGAGCCTTGGCAAGGAGATTTCACTTTGACATGAACATCGAGGTTATTTCCAT
GTACAGTCAGAATGGCAAGATAAACATGCCCATGTCAGTCAAGACTTGTGACGATGAGTG
TTGCCCGGTCAATTTTAAAAAGTGCTGCCCTCTTGTGTGTGGGAAGGCTATACAATTCAT
TGATAGAAGAACACAGGTCAGATACTCTCTAGACATGCTAGTCACCGAGATGTTTAGGGA
GTACAATCATAGACATAGCGTGGGGACCACGCTTGAGGCACTGTTCCAGGGACCACCAGT
ATACAGAGAGATCAAAATTAGCGTTGCACCAGAGACACCACCACCGCCCGCCATTGCGGA
CCTGCTCAAATCGGTAGACAGTGAGGCTGTGAGGGAGTACTGCAAAGAAAAAGGATGGTT
GGTTCCTGAGATCAACTCCACCCTCCAAATTGAGAAACATGTCAGTCGGGCTTTCATTTG
CTTACAGGCATTGACCACATTTGTGTCAGTGGCTGGAATCATATATATAATATATAAGCT
CTTTGCGGGTTTTCAAGGTGCTTATACAGGAGTGCCCAACCAGAAGCCCAGAGTGCCTAC
CCTGAGGCAAGCAAAAGTGCAAGGCCCTGCCTTTGAGTTCGCTGTCGCAATGATGAAAAG
GAACTCAAGCAGGGTGAAAACTGAATATGGCGAGTTTACCATGCTGGGCATCTATGACAG
GTGGGCCGTTTTGCCACGCCACGCCAAACCTGGGCCAACCATCTTGATGAATGATCAAGA
GGTTGGTGTGCTAGATGCCAAGGAGCTAGTAGACAAGGACGGCACCAACTTAGAACTGAC
ACTACTCAAATTGAACCGGAATGAGAAGTTCAGAGACATCAGAGGCTTCTTAGCCAAGGA
GGAAGTGGAGGTTAATGAGGCAGTGCTAGCAATTAACACCAGCAAGTTTCCCAACATGTA
CATTCCAGTAGGACAGGTCACAGAATACGGCTTCTTAAACCTAGGTGGCACACCCACCAA
GAGAATGCTTATGTACAACTTCCCCACAAGAGCAGGCCAGTGTGGTGGAGTGCTCATGTC
CACCGGCAAGGTACTGGGTATCCATGTTGGTGGAAATGGCCATCAGGGCTTCTCAGCAGC
ACTCCTCAAACACTACTTCAATGATGAGCAAGGTGAAATAGAATTTATTGAGAGCTCAAA
GGACGCCGGGTTTCCAGTCATCAACACACCAAGTAAAACAAAGTTGGAGCCTAGTGTTTT
CCACCAGGTCTTTGAGGGGAACAAAGAACCAGCAGTACTCAGGAGTGGGGATCCACGTCT
CAAGGCCAATTTTGAAGAGGCTATATTTTCCAAGTATATAGGAAATGTCAACACACACGT
GGATGAGTACATGCTGGAAGCAGTGGACCACTACGCAGGCCAACTAGCCACCCTAGATAT
CAGCACTGAACCAATGAAACTGGAGGACGCAGTGTACGGTACCGAGGGTCTTGAGGCGCT
TGATCTAACAACGAGTGCCGGTTACCCATATGTTGCACTGGGTATCAAGAAGAGGGACAT
CCTCTCTAAGAAGACTAAGGACCTAACAAAGTTAAAGGAATGTATGGACAAGTATGGCCT
GAACCTACCAATGGTGACTTATGTAAAAGATGAGCTCAGGTCCATAGAGAAGGTAGCGAA
AGGAAAGTCTAGGCTGATTGAGGCGTCCAGTTTGAATGATTCAGTGGCGATGAGACAGAC
ATTTGGTAATCTGTACAAAACTTTCCACCTAAACCCAGGGGTTGTGACTGGTAGTGCTGT
TGGGTGTGACCCAGACCTCTTTTGGAGCAAGATACCAGTGATGTTAGATGGACATCTCAT
AGCATTTGATTACTCTGGGTACGATGCTAGCTTAAGCCCTGTCTGGTTTGCTTGCCTAAA
AATGTTACTTGAGAAGCTTGGATACACGCACAAAGAGACAAACTACATTGACTACTTGTG
CAACTCCCATCACCTGTACAGGGATAAACATTACTTTGTGAGGGGTGGCATGCCCTCGGG
ATGTTCTGGTACCAGTATTTTCAACTCAATGATTAACAATATCATAATTAGGACACTAAT
GCTAAAAGTGTACAAAGGGATTGACTTGGACCAATTCAGGATGATCGCATATGGTGATGA
TGTGATCGCATCGTACCCATGGCCTATAGATGCATCTTTACTCGCTGAAGCTGGTAAGGG
TTACGGGCTGATCATGACACCAGCAGATAAGGGAGAGTGCTTTAACGAAGTTACCTGGAC
CAACGTCACTTTCCTAAAGAGGTATTTTAGAGCAGATGAACAGTACCCCTTCCTGGTGCA
TCCTGTTATGCCCATGAAAGACATACACGAATCAATTAGATGGACCAAGGATCCAAAGAA
CACCCAAGATCACGTGCGCTCACTGTGTCTATTAGCTTGGCATAACGGGGAGCACGAATA
TGAGGAGTTCATCCGTAAAATTAGAAGCGTCCCAGTCGGACGTTGTTTGACCCTCCCCGC
GTTTTCAACTCTACGCAGGAAGTGGTTGGACTCCTTTTAGATTAGAGACAATTTGAAATA
ATTTAGATTGGCTTAACCCTACTGTGCTAACCGAACCAGATAACGGTACAGTAGGGGTAA
ATTCTCCGCATTCGGTGCG
