# Supplementary material for: Prioritizing antiviral drugs against SARS-CoV-2 by integrating viral complete genome sequences and drug chemical structures
Source: Sci Rep. 2021 Mar 18;11:6248. doi: 10.1038/s41598-021-83737-5 (PMC7973547; doi:10.1038/s41598-021-83737-5)
Supplement: Supplementary file 1 — Supplementary Information 1. [file 41598_2021_83737_MOESM1_ESM.zip › dataset_VDA-RWR/dataset2/virus FASTA/Enterovirus C.fasta]

>Enterovirus C
TTAAAACAGCTCTGGGGTTGTACCCACCCCAGAGGCCCACGTGGCGGCTAGTACTCCGGT
ATTGCGGTACCCTTGTACGCCTGTTTTATACTCCCTTCCCGTAACTTAGACGCACAAAAC
CAAGTTCAATAGAAGGGGGTACAAACCAGTACCACCACGAACAAGCACTTCTGTTTCCCC
GGTGATGTCGTATAGACTGCTTGCGTGGTTGAAAGCGACGGATCCGTTATCCGCTTATGT
ACTTCGAGAAGCCCAGTACCACCTCGGAATCTTCGATGCGTTGCGCTCAGCACTCAACCC
CAGAGTGTAGCTTAGGCTGATGAGTCTGGACATCCCTCACCGGTGACGGTGGTCCAGGCT
GCGTTGGCGGCCTACCTATGGCTAACGCCATGGGACGCTAGTTGTGAACAAGGTGTGAAG
AGCCTATTGAGCTACATAAGAATCCTCCGGCCCCTGAATGCGGCTAATCCCAACCTCGGA
GCAGGTGGTCACAAACCAGTGATTGGCCTGTCGTAACGCGCAAGTCCGTGGCGGAACCGA
CTACTTTGGGTGTCCGTGTTTCCTTTTATTTTATTGTGGCTGCTTATGGTGACAATCACA
GATTGTTATCATAAAGCGAATTGGATTGGCCATCCGGTGAAAGTGAGACTCATTATCTAT
CTGTTTGCTGGATCCGCTCCATTGAGTGTGTTTACTCTAAGTACAATTTCAACAGTTATT
TCAATCAGACAATTGTATCATAATGGGTGCTCAGGTTTCATCACAGAAAGTGGGCGCACA
TGAAAACTCAAATAGAGCGTATGGTGGTTCTACCATTAATTACACCACCATTAATTATTA
TAGAGATTCAGCTAGTAACGCGGCTTCGAAACAGGACTTCTCTCAAGACCCTTCCAAGTT
CACCGAGCCCATCAAGGATGTCCTGATAAAAACAGCCCCAATGCTAAACTCGCCAAACAT
AGAGGCTTGCGGGTATAGCGATAGAGTACTGCAATTAACACTGGGAAACTCCACTATAAC
CACACAGGAGGCGGCTAATTCAGTAGTCGCTTATGGGCGTTGGCCTGAATATCTGAGGGA
CAGCGAAGCCAATCCAGTGGACCAGCCGACAGAACCAGACGTCGCTGCATGCAGGTTTTA
TACGCTAGACACCGTGTCTTGGACGAAAGAGTCGCGAGGGTGGTGGTGGAAGTTGCCTGA
TGCACTGAGGGACATGGGACTCTTTGGGCAAAATATGTACTACCACTACCTAGGTAGGTC
CGGGTACACCGTGCATGTACAGTGTAACGCCTCCAAATTCCACCAGGGGGCACTAGGGGT
ATTCGCCGTACCAGAGATGTGTCTGGCCGGGGATAGCAACACCACTACCATGCACACCAG
CTATCAAAATGCCAATCCTGGCGAGAAAGGAGGCACTTTCACGGGTACGTTCACTCCTGA
CAACAACCAGACATCACCTGCCCGCAGGTTCTGCCCGGTGGATTACCTCCTTGGAAATGG
CACGTTGTTGGGGAATGCCTTTGTGTTCCCGCACCAGATAATAAACCTACGGACCAACAA
CTGTGCTACACTGGTACTCCCTTACGTGAACTCCCTCTCGATAGATAGTATGGTAAAGCA
CAATAATTGGGGAATTGCAATATTACCATTGGCCCCATTAAATTTTGCTAGTGAGTCCTC
CCCAGAGATTCCAATCACCTTGACCATAGCCCCTATGTGCTGTGAGTTCAATGGATTAAG
AAACATCACCCTGCCACGCTTACAGGGCCTGCCGGTCATGAACACCCCTGGTAGCAATCA
ATATCTTACTGCAGACAACTTCCAGTCACCGTGTGCGCTGCCTGAATTTGATGTGACCCC
ACCTATTGACATACCCGGTGAAGTAAAGAACATGATGGAATTGGCAGAAATCGACACCAT
GATTCCCTTTGACTTAAGTGCCACAAAAAAGAACACCATGGAAATGTATAGGGTTCGGTT
AAGTGACAAACCACATACAGACGATCCCATACTCTGCCTGTCACTCTCTCCAGCTTCAGA
TCCTAGGTTGTCACATACTATGCTTGGAGAAATCCTAAATTACTACACACACTGGGCAGG
ATCCCTGAAGTTCACGTTTCTGTTCTGTGGATTCATGATGGCAACTGGCAAACTGTTGGT
GTCATACGCGCCTCCTGGAGCCGACCCACCAAAGAAGCGTAAGGAGGCGATGTTGGGAAC
ACATGTGATCTGGGACATAGGACTGCAGTCCTCATGTACTATGGTAGTGCCATGGATTAG
CAACACCACGTATCGGCAAACCATAGATGATAGTTTCACCGAAGGCGGATACATCAGCGT
CTTCTACCAAACTAGAATAGTCGTCCCTCTTTCGACACCCAGAGAGATGGACATCCTTGG
TTTTGTGTCAGCGTGTAATGACTTCAGCGTGCGCTTGTTGCGAGATACCACACATATAGA
GCAAAAAGCGCTAGCACAGGGGTTAGGTCAGATGCTTGAAAGCATGATTGACAACACAGT
CCGTGAAACGGTGGGGGCGGCAACATCTAGAGACGCTCTCCCAAACACTGAAGCCAGTGG
ACCAACACACTCCAAGGAAATTCCGGCACTCACCGCAGTGGAAACTGGGGCCACAAATCC
ACTAGTCCCTTCTGATACAGTGCAAACCAGACATGTTGTACAACATAGGTCAAGGTCAGA
GTCTAGCATAGAGTCTTTCTTCGCGCGGGGTGCATGCGTGACCATTATGACCGTGGATAA
CCCAGCTTCCACCACGAATAAGGATAAGCTATTTGCAGTGTGGAAGATCACTTATAAAGA
TACTGTCCAGTTACGGAGGAAATTGGAGTTCTTCACCTATTCTAGATTTGATATGGAACT
TACCTTTGTGGTTACTGCAAATTTCACTGAGACTAACAATGGGCATGCCTTAAATCAAGT
GTACCAAATTATGTACGTACCACCAGGCGCTCCAGTGCCCGAGAAATGGGACGACTACAC
ATGGCAAACCTCATCAAATCCATCAATCTTTTACACCTACGGAACAGCTCCAGCCCGGAT
CTCGGTACCGTATGTTGGTATTTCGAACGCCTATTCACACTTTTACGACGGTTTTTCCAA
AGTACCACTGAAGGACCAGTCGGCAGCACTAGGTGACTCCCTTTATGGTGCAGCATCTCT
AAATGACTTCGGTATTTTGGCTGTTAGAGTAGTCAATGATCACAACCCGACCAAGGTCAC
CTCCAAAATCAGAGTGTATCTAAAACCCAAACACATCAGAGTCTGGTGCCCGCGTCCACC
GAGGGCAGTGGCGTACTACGGCCCTGGAGTGGATTACAAGGATGGTACGCTTACACCCCT
CTCCACCAAGGATCTGACCACATATGGATTCGGACACCAAAACAAAGCGGTGTACACTGC
AGGTTACAAAATTTGCAACTACCACTTGGCCACTCAGGATGATTTGCAAAACGCAGTGAA
CGTCATGTGGAGTAGAGACCTCTTAGTCACAGAATCAAGAGCCCAGGGCACCGATTCAAT
CGCAAGGTGCAATTGCAACGCAGGGGTGTACTACTGCGAGTCTAGAAGGAAATACTACCC
AGTATCCTTCGTTGGCCCAACGTTCCAGTACATGGAGGCTAATAACTATTACCCAGCTAG
GTACCAGTCCCATATGCTCATTGGCCATGGATTCGCATCTCCAGGGGATTGTGGTGGCAT
ACTCAGATGTCACCACGGGGTGATAGGGATCATTACTGCTGGTGGCGAAGGGTTGGTTGC
ATTTTCAGACATTAGAGACTTGTATGCCTACGAAGAAGAAGCCATGGAACAAGGCATCAC
CAATTACATAGAGTCACTTGGGGCCGCATTTGGAAGTGGATTTACTCAGCAGATTAGCGA
CAAAATAACAGAGTTGACCAATATGGTGACCAGTACCATCACTGAAAAGCTACTTAAGAA
CTTGATCAAGATCATATCCTCACTAGTTATTATAACTAGGAACTATGAAGACACCACAAC
AGTGCTCGCTACCCTGGCCCTTCTTGGGTGTGATGCTTCACCATGGCAGTGGCTTAGAAA
GAAAGCATGCGATGTTCTGGAGATACCTTATGTCATCAAGCAAGGTGACAGTTGGTTGAA
GAAGTTTACTGAAGCATGCAACGCAGCTAAGGGACTGGAGTGGGTGTCAAACAAAATCTC
AAAATTCATTGATTGGCTCAAGGAGAAAATTATCCCACAAGCTAGAGATAAGTTGGAATT
TGTAACAAAACTTAGACAACTAGAAATGCTGGAAAACCAAATCTCAACTATACACCAATC
ATGCCCTAGTCAGGAACACCAGGAAATTCTATTCAATAATGTCAGATGGTTATCCATCCA
GTCTAAGAGGTTTGCCCCTCTTTACGCAGTGGAAGCCAAAAGAATACAGAAACTAGAGCA
TACTATTAACAACTACATACAGTTCAAGAGCAAACACCGTATTGAACCAGTATGTTTGCT
AGTACATGGCAGCCCCGGAACAGGTAAATCTGTAGCAACCAACCTGATTGCTAGAGCCAT
AGCTGAAAGAGAAAACACGTCCACGTACTCGCTACCCCCGGATCCATCACACTTCGACGG
ATACAAACAACAGGGAGTGGTGATTATGGACGACCTGAATCAAAACCCAGATGGTGCGGA
CATGAAGCTGTTCTGTCAGATGGTATCAACAGTGGAGTTTATACCACCCATGGCATCCCT
GGAGGAGAAAGGAATCCTGTTTACTTCAAATTACGTTCTAGCATCCACAAACTCAAGCAG
AATTTCCCCCCCCACTGTGGCACACAGTGATGCATTAGCCAGGCGCTTTGCGTTCGACAT
GGACATTCAGGTCATGAATGAGTATTCTAGAGATGGGAAATTGAACATGGCCATGGCTAC
TGAAATGTGTAAGAACTGTCACCAACCAGCAAACTTTAAGAGATGCTGTCCTTTAGTGTG
TGGTAAGGCAATTCAATTAATGGACAAATCTTCCAGAGTTAGATACAGTATTGACCAGAT
CACTACAATGATTATCAATGAGAGAAACAGAAGATCCAACATTGGCAATTGTATGGAGGC
TTTGTTTCAAGGACCACTCCAGTATAAAGACTTGAAAATTGACATCAAGACGAGTCCCCC
TCCTGAATGTATCAATGACTTGCTCCAAGCAGTTGACTCCCAGGAGGTGAGAGATTACTG
TGAGAAGAAGGGTTGGATAGTCAACATCACCAGCCAGGTTCAAACAGAAAGGAACATCAA
CAGGGCAATGACAATTCTACAAGCGGTGACAACCTTCGCCGCAGTGGCTGGAGTTGTCTA
TGTCATGTATAAACTGTTTGCTGGACACCAGGGAGCATACACTGGTTTACCAAACAAAAA
ACCCAACGTGCCCACCATTCGGACAGCAAAGGTACAAGGACCAGGGTTCGATTACGCAGT
GGCTATGGCTAAAAGAAACATTGTTACAGCAACTACTAGCAAGGGAGAGTTCACTATGTT
AGGAGTCCACGACAACGTGGCTATTTTACCAACCCACGCTTCACCTGGTGAAAGCATTGT
GATCGATGGCAAAGAAGTGGAGATCTTGGATGCCAAAGCGCTCGAAGATCAAGCAGGAAC
CAATCTTGAAATCACTATAATCACTCTAAAGAGAAATGAAAAGTTCAGAGACATTAGACC
ACATATACCTACTCAAATCACTGAGACAAATGATGGAGTCTTGATCGTGAACACTAGCAA
GTACCCCAATATGTATGTTCCTGTCGGTGCTGTGACTGAACAGGGATATCTAAATCTCGG
TGGGCGCCAAACTGCTCGTACTCTAATGTACAACTTTCCAACCAGAGCAGGACAGTGTGG
TGGAGTCATCACATGTACTGGGAAAGTCATCGGGATGCATGTTGGTGGGAACGGTTCACA
CGGGTTTGCAGCGGCCCTGAAGCGATCATACTTCACTCAGAGTCAAGGTGAAATCCAGTG
GATGAGACCTTCGAAGGAAGTGGGATATCCAATCATAAATGCCCCGTCCAAAACCAAGCT
TGAACCCAGTGCTTTCCACTATGTGTTTGAAGGGGTGAAGGAACCAGCAGTCCTCACTAA
AAACGATCCCAGGCTTAAGACAGACTTTGAGGAGGCAATTTTCTCCAAGTACGTGGGTAA
CAAAATTACTGAAGTGGATGAGTACATGAAAGAGGCAGTAGACCACTATGCTGGCCAGCT
CATGTCACTAGACATCAACACAGAACAAATGTGCTTGGAGGATGCCATGTATGGCACTGA
TGGTCTAGAAGCACTTGATTTGTCCACCAGTGCTGGCTACCCTTATGTAGCAATGGGAAA
GAAGAAGAGAGACATCTTGAACAAACAAACCAGAGACACTAAGGAAATGCAAAAACTGCT
CGACACATATGGAATCAACCTCCCACTGGTGACTTATGTAAAGGATGAACTTAGATCCAA
AACAAAGGTTGAGCAGGGGAAATCCAGATTAATTGAAGCTTCTAGTTTGAATGACTCAGT
GGCAATGAGAATGGCTTTTGGGAACCTATATGCTGCTTTTCACAAAAACCCAGGAGTGAT
AACAGGTTCAGCAGTGGGGTGCGATCCAGATTTGTTTTGGAGCAAAATTCCGGTATTGAT
GGAAGAGAAGCTGTTTGCTTTTGACTACACAGGGTATGATGCATCTCTCAGCCCTGCTTG
GTTCGAGGCACTAAAGATGGTGCTTGAGAAAATCGGATTCGGAGACAGAGTTGACTACAT
CGACTACCTAAACCACTCACACCACCTGTACAAGAATAAAACATACTGTGTCAAGGGCGG
TATGCCATCTGGCTGCTCAGGCACTTCAATTTTTAACTCAATGATTAACAACTTGATTAT
CAGGACACTCTTACTGAAAACCTACAAGGGCATAGATTTAGACCACCTAAAAATGATTGC
CTATGGTGATGATGTAATTGCTTCCTACCCCCATGAAGTTGACGCTAGTCTCCTAGCCCA
ATCAGGAAAAGACTATGGACTAACTATGACTCCAGCTGACAAATCAGCTACATTTGAAAC
AGTCACATGGGAGAATGTAACATTCTTGAAGAGATTCTTCAGGGCAGACGAGAAATACCC
ATTTCTTATTCATCCAGTAATGCCAATGAAGGAAATTCATGAATCAATTAGATGGACTAA
AGATCCTAGGAACACTCAGGATCACGTTCGCTCTCTGTGCCTTTTAGCTTGGCACAATGG
CGAAGAAGAATATAACAAATTCCTAGCTAAAATCAGGAGTGTGCCAATTGGAAGAGCTTT
ATTGCTCCCAGAGTACTCAACATTGTACCGCCGTTGGCTTGACTCATTTTAGTAACCCTA
CCTCAGTCGAATTGGATTGGGTCATACTGTTGTAGGGGTAAATTTTTCTTTAATTCGGAG
