# Supplementary material for: Prioritizing antiviral drugs against SARS-CoV-2 by integrating viral complete genome sequences and drug chemical structures
Source: Sci Rep. 2021 Mar 18;11:6248. doi: 10.1038/s41598-021-83737-5 (PMC7973547; doi:10.1038/s41598-021-83737-5)
Supplement: Supplementary file 1 — Supplementary Information 1. [file 41598_2021_83737_MOESM1_ESM.zip › dataset_VDA-RWR/dataset2/virus FASTA/Enterovirus D.fasta]

>Enterovirus D
TTAAAACAGCTCTGGGGTTGTTCCCACCCCAGAGGCCCACGTGGCGGCTAGTACTCCGGT
ACCCCGGTACCCTTGTACGCCTGTTTTATACTCCCTTTCCCAAGTAACTTTAGAAGAAAT
AAACTAATGTTCAACAGGAGGGGGTACAAACCAGTACCACCACGAACACACACTTCTGTT
TCCCCGGTGAAGTTGCATAGACTGTACCCACGGTTGAAAGCGATGAATCCGTTACCCGCT
TAGGTACTTCGAGAAGCCTAGTATCATCTTGGAATCTTCGATGCGTTGCGATCAGCACTC
TACCCCGAGTGTAGCTTGGGTCGATGAGTCTGGACACCCCACACCGGCGACGTGGTCCAG
GCTGCGTTGGCGGCCTACCCATGGCTAGCACCATGGGACGCTAGTTGTGAACAAGGTGCG
AAGAGCCTATTGAGCTACCTGAGAGTCCTCCGGCCCCTGAATGCGGCTAATCCCAACCAC
GGAGCAAATGCTCACAATCCAGTGAGTGGTTTGTCGTAATGCGCAAGTCTGTGGCGGAAC
CGACTACTTTGGGTGTCCGTGTTTCCTTTTATTTTTATTATGGCTGCTTATGGTGACAAT
CTGAGATTGTTATCATATAGCTATTGGATTAGCCATCCGGTGATATCTTGAAATTTTGCC
ATAACTTTTTCACAAATCCTACAACATTACACTACACTTTCTCTTGAATAATTGAGACAA
CTCATAATGGGAGCACAAGTTTCTAGACAACAAACTGGCACGCATGAGAATGCTAACGTT
GCCACTGGAGGCTCAAGCATAACTTACAATCAAATAAATTTCTACAAAGATAGTTATGCA
GCCTCAGCTAGTAAACAAGATTTCAGCCAAGACCCATCCAAGTTCACAGAGCCTGTAGCT
GAAGCCCTAAAAGCTGGAGCCCCAGTCCTAAAATCACCATCAGCAGAGGCTTGTGGTTAT
AGTGACAGGGTCTTACAGCTCAAATTAGGAAATTCCAGTATAGTTACCCAAGAAGCAGCT
AACATTTGTTGTGCCTATGGAGAGTGGCCCACCTATCTACCTGATAATGAGGCAGTGGCT
ATTGATAAACCTACCCAGCCAGAAACATCCACAGATAGATTTTACACTTTAAAATCCAAG
AAATGGGAAAGCAACAGTACTGGGTGGTGGTGGAAGCTCCCTGATGCTTTGAATCAAATT
GGTATGTTTGGTCAAAACGTCCAATACCACTACCTGTATAGGAGTGGGTTCCTGTGCCAC
GTACAATGCAATGCTACAAAATTTCACCAAGGTACTCTTCTAATAGTGGCTATCCCAGAA
CACCAAATTGGAAAGAAAGGAACAGGTACGTCAGCAAGCTTTGCTGAAGTCATGAAAGGG
GCTGAAGGTGGAGTATTTGAACAACCCTACCTTTTAGATGATGGTACTAGTTTGGCCTGT
GCTCTTGTATACCCTCACCAGTGGATAAATCTTAGAACCAACAACTCAGCAACAATTGTG
TTACCATGGATGAACAGTGCACCAATGGATTTTGCTCTTAGACATAACAACTGGACATTA
GCCGTTATTCCGGTATGTCCATTGGCAGGAGGTACTGGCAACACAAACACCTATGTGCCA
ATTACCATCTCCATTGCTCCCATGTGTGCTGAATACAATGGGCTTAGAAATGCCATTACA
CAAGGAGTGCCCACTTGCCTGTTGCCAGGCTCCAACCAATTTTTGACTACTGATGACCAC
TCATCGGCACCAGCATTTCCAGACTTTTCACCAACCCCTGAAATGCACATACCAGGACAA
GTGCACAGCATGTTAGAAATAGTGCAAATTGAATCTATGATGGAAATTAACAATGTGAAT
GACGCTAGTGGAGTGGAGAGGCTCAGAGTCCAAATAAGTGCACAATCAGACATGGACCAA
TTGCTTTTCAACATCCCATTGGACATACAGTTGGAAGGCCCATTAAGAAACACACTGCTA
GGCAACATCAGCAGGTATTACACCCACTGGTCTGGTTCACTGGAGATGACTTTCATGTTT
TGTGGGAGCTTTATGACCACAGGTAAATTGATCATTTGCTACACACCACCTGGTGGATCT
AGCCCAACAGATAGGATGCAAGCCATGCTAGCTACTCATGTGGTGTGGGACTTTGGGCTG
CAATCTAGTATCACCATTATAATTCCTTGGATCTCAGGGTCTCATTACAGGATGTTTAAC
ACAGATGCCAAAGCAATAAATGCTAATGTTGGTTATGTTACATGTTTTATGCAAACCAAC
CTTGTAGCACCAGTGGGTGCTGCAGATCAATGTTACATTGTTGGAATGGTTGCGGCAAAG
AAAGATTTTAATCTTAGATTGATGAGGGATTCACCAGACATTGGACAGTCAGCTATACTA
CCTGAACAAGCTGCAACAACACAAATTGGAGAAATAGTGAAAACTGTGGCTAATACAGTA
GAGAGTGAGATTAAGGCTGAATTAGGAGTGATACCTTCACTAAATGCTGTTGAGACAGGA
GCTACATCCAACACAGAACCAGAGGAAGCTATTCAAACTCGTACTGTGATCAATATGCAT
GGTACTGCAGAGTGCCTGGTGGAAAATTTCTTAGGCAGATCTGCACTTGTGTGTATGCGA
TCATTTGAGTACAAGAATCACTCAACAAGTACCTCATCCATTCAAAAGAATTTCTTCATC
TGGACTTTGAACACCAGAGAACTTGTCCAAATTAGGAGGAAGATGGAATTGTTTACTTAC
CTAAGGTTTGACACTGAAATAACTATTGTACCCACCCTTAGACTATTCTCAAGCAGCAAT
GTCTCCTTTTCTGGATTGCCCAATCTAACTCTACAAGCGATGTATGTACCAACTGGTGCA
CGAAAACCCAGCAGTCAAGACTCATTTGAGTGGCAATCAGCATGCAATCCTAGTGTCTTT
TTCAAGATCAATGACCCACCAGCGCGTCTAACAATTCCATTCATGAGCATTAACTCAGCT
TATGCAAATTTCTACGACGGATTTGCTGGTTTTGAGAAAAAGGCCACTGTCCTTTACGGC
ATAAATCCAGCAAACACTATGGGAAACTTGTGCTTGAGAGTGGTTAATTCTTACCAACCA
GTCCAATACACACTAACAGTTAGGGTATATATGAAGCCTAAGCATATTAAGGCCTGGGCA
CCTAGGGCGCCTCGCACCATGCCCTATACCAACATCCTCAACAACAATTATGCAGGTCGG
TCAGCTGCACCCAATGCTCCCACAGCCATAGTGTCCCATAGGAGTACCATAAAGACAATG
CCCAACGATATCAATTTGACAACAGCCGGTCCCGGTTATGGAGGAGCTTTTGTGGGGTCT
TACAAAATCATTAATTACCATCTAGCTACAGATGAAGAAAAAGAAAGGTCAGTTTATGTA
GACTGGCAATCAGATGTCCTAGTGACAACAGTAGCTGCCCATGGGAAACATCAAATTGCG
CGATGTAGGTGCAATACTGGAGTGTACTACTGTAAACACAAGAACAGAAGTTACCCAGTA
TGCTTTGAGGGCCCTGGTATTCAGTGGATCAATGAAAGTGATTACTATCCAGCTAGATAT
CAAACAAACACTCTCTTAGCAATGGGTCCATGTCAGCCAGGTGATTGCGGGGGCCTCTTA
GTCTGCTCACATGGAGTGATAGGACTCGTCACCGCAGGCGGTGAGGGAATAGTTGCTTTC
ACAGACATTAGAAATCTCCTGTGGTTAGAGGATGATGCCATGGAACAAGGTATAACAGAT
TACATCCAGAACCTTGGTAGCGCCTTTGGGACTGGATTTACTGAGACCATCAGTGAAAAG
GCTAAAGAGATTCAGAACATGCTAGTTGGAGAGGACAGTTTATTGGAAAAGCTTCTTAAA
GCATTAATCAAAATAGTATCTGCAATGGTGATTGTGATTAGGAATTCAGAAGATCTAGTT
ACAGTCACTGCAACACTTGCCCTCCTAGGGTGCAATGACTCACCATGGGCGTTTCTTAAA
CAGAAAGTTTGCTCATATCTTGGCATCCCATACACAATAAGACAGAGTGATTCTTGGCTC
AAGAAGTTCACAGAGGCATGCAATGCATTGAGAGGCCTGGATTGGCTAGCACAAAAGATT
GACAAGTTTATCAACTGGCTTAAAACAAAGATTCTCCCAGAAGCCAGAGAAAAGCATGAA
TTTGTACAAAAGCTCAAGCAACTGCCCGTCATTGAAAGTCAGATTAATACTATAGAACAT
TCTTGTCCAAATAGTGAGCRACAACAGGCCCTGTTTAATAATGTGCAATACTATTCACAC
TACTGCAAAAAATACGCTCCTTTGTATGCACTAGAAGCTAAGAGGGTTTCTGCCTTAGAA
AGGAAAATTAACAACTACATACAGTTCAAGTCCAAATCTCGCATTGAACCAGTATGTTTG
ATAATACATGGATCTCCAGGCACTGGGAAGTCAGTGGCATCTAACCTCATTGCCAGAGCT
ATTACAGAAAAACTGGGTGGGGATTCTTACTCACTCCCACCTGATCCAAAATATTTTGAT
GGGTATAAACAACAGACAGTGGTCCTGATGGATGACTTAATGCAAAATCCAGATGGTAAT
GATATTGCTATGTTTTGTCAGATGGTATCTACTGTAGACTTTATACCACCAATGGCCAGT
CTTGAGGAAAAGGGAACCCTGTACACTAGCCCATTTCTGATTGCGACCACCAATGCTGGC
TCAATTCACGCACCTACAGTTTCAGATTCCAAAGCTTTGGCCCGCAGATTTAAATTTGAC
ATGGAGATTGAGTCAATGGAATCGTATAAGGATGGTGTTAGATTAGATATGTTTAAAGCA
GTGGAGTTGTGCAACCCAGAAAAGTGCAGACCAACCAACTATAAAAAGTGTTGTCCACTG
ATTTGTGGAAAGGCCATTCAGTTTAGAGACAAGAGAACGAACGTCAGGTACTCAGTAGAT
ATGTTAGTAACTGAAATGATCAAGGAATATAGGATCAGAAACAGCACACAAGATAAATTG
GAGGCTCTGTTTCAGGGACCACCAACTTTCAAGGAAATTAAAATATCTGTGACACCTGAG
ACCCCAGCACCCGATGCAATAAACGACCTATTGAGATCCATAGATTCACAAGAGGTTAGA
GATTACTGCCAGAAGAAGGGATGGATAGTCATGCACCCACCCACTGAACTGGTGGTGGAC
AAGCACATTAGTAGAGCCTTTATAGCGCTACAGGCAATAACCACTTTTGTATCAATTGCT
GGGGTGGTTTATGTAATCTACAAGCTTTTTGCTGGAATCCAAGGTCCATACACTGGTTTA
CCCAATCAAAAACCCAAGGTCCCTACCTTGCGCACCGCCAAAGTGCAAGGACCTTCTCTT
GATTTCGCACAAGCCATAATGAGAAAGAATACAGTAATAGCTAGGACTAGCAAAGGGGAG
TTTACCATGTTGGGCATCTATGATAGAATTGCAGTTGTACCCACCCATGCATCAGTTGAG
GAAGAAATTTACATTAATGATGTTCCAGTAAAAGTTAAGGATGCTTATGCCCTTAGAGAT
ATAAATGATGTGAACCTGGAAATTACTGTTGTAGAACTAGACAGAAATGAGAAGTTCAGA
GATATCAGAGGATTCCTGCCAAAGTATGAAGATGATTACAATGATGCAATCCTCAGCGTA
AACACTAGCAAGTTCCCAAACATGTATATACCAGTAGGACAAACACTAAATTATGGTTTC
CTTAATCTTGGGGGGACCCCCACCCACAGAATATTAATGTATAACTTCCCCACAAGAGCA
GGACAATGTGGAGGGGTGGTGACCACCACTGGTAAAGTGATTGGCATTCACGTTGGTGGC
AATGGTGCGCAAGGCTTTGCTGCCATGCTATTGCAAAATTACTTTACTGAGAAGCAGGGT
GAGATAGTATCCATTGAGAAAACTGGAGTCTTTATAAATGCGCCAGCTAAAACCAAATTA
GAACCTAGTGTCTTCCATGAAGTATTTGAGGGAGTTAAGGAACCTGCAGTTTTACATAGC
AAGGACAAGAGACTGAAGGTAGATTTTGAGGAAGCAATATTTTCCAAATACGTTGGTAAC
AAAACCATGCTAATGGATGAGTACATGGAGGAGGCAGTGGACCACTATGTAGGTTGTTTA
GAGCCCCTTGATATTAGCACCGAACCCATTAAATTAGAAGAAGCCATGTATGGTATGGAT
GGCCTTGAAGCCTTGGACCTCACTACCAGTGCTGGCTACCCATACTTGTTGCAGGGGAAG
AAGAAAAGAGACATCTTCAACAGACAAACTAGAGATACAACAGAGATGACCAAAATGTTG
GACAAATATGGTGTGGATTTGCCCTTTGTCACATTTGTCAAAGATGAACTCAGAAGCAGA
GAGAAAGTAGAGAAGGGCAAGTCTAGATTGATTGAAGCTAGTTCTTTAAATGATTCAGTT
GCCATGCGAGTGGCATTTGGAAACCTTTATGCAACATTCCACAAAAATCCAGGAGTCGCC
ACTGGGAGCGCTGTTGGATGTGATCCAGATTTGTTTTGGTCCAAAATCCCAGTTATSTTA
GATGGAAAAATTTTTGCATTTGACTACACAGGTTATGATGCCAGTCTCTCACCAGTCTGG
TTTGCATGCCTAAAGAAAACTCTGGTAAAATTAGGTTATACTCATCAAACAGCATTTGTT
GATTACTTGTGTCACTCGGTTCACTTGTACAAAGACAGAAAATACATAGTGAACGGTGGA
ATGCCATCAGGCTCATCTGGCACCAGTATCTTCAACACTATGATCAACAACATTATAATC
AGAACCCTTTTACTTAAAGTTTACAAAGGTATTGATTTAGATCAGTTCAAAATGATAGCA
TATGGTGATGATGTAATTGCTAGTTACCCACATGAGATAGACCCTGGCCTATTGGCAAAA
GCCGGGAAAGAGTATGGATTAATAATGACCCCAGCAGACAAGAGTAGTGGTTTTACTGAG
ACTACTTGGGAGAATGTTACCTTTTTGAAGAGGTATTTCAGAGCAGATGAACAGTATCCC
TTTTTGATCCACCCAGTTATGCCAATGAAGGAAATCCATGAGTCAATTAGATGGACAAAA
GATCCGAGAAACACACAAGATCATGTGAGATCCTTGTGCCTACTKGCCTGGCACAATGGT
GAAGAAACTTACAATGAATTCTGCAGGAAAATCAGAACTGTACCTGTAGGAAGAGCTTTA
GCTTTACCAGTATATTCTAGTTTGAGGCGCAAGTGGTTAGACTCATTCTAGATAACTCTA
CTTAGGAACCCAAGAACCCCTCCCTGGGGCATTAGATTTTGTAGAGGTAAATTTTGGTTA
ATTGGGAATC
