# Supplementary material for: Prioritizing antiviral drugs against SARS-CoV-2 by integrating viral complete genome sequences and drug chemical structures
Source: Sci Rep. 2021 Mar 18;11:6248. doi: 10.1038/s41598-021-83737-5 (PMC7973547; doi:10.1038/s41598-021-83737-5)
Supplement: Supplementary file 1 — Supplementary Information 1. [file 41598_2021_83737_MOESM1_ESM.zip › dataset_VDA-RWR/dataset2/virus FASTA/Enterovirus J.fasta]

>Enterovirus J
TTAAAATAGCCTCAGGGTTGTTCCCACCCTGAGGGCCCACGTGGTGTAGTACTCTGGTAT
TACGGTACCTTTGTACGCCTATTTTATACCCCCTTCCCCAAGTAATTTAGAAGCAAGCAC
AAACCAGTTCAGTAGTAAGCAGTACAATCCAGTACTGTAATGAACAAGTACTTCTGTTAC
CCCGGAAGGGTCTATCGGTAAGCTGTACCCACGGCTGAAGAATGACCTACCGTTAACCGG
CTACCTACTTCGAGAAGCCTAGTAATGCCGTTGAAGTTTTATTGACGTTACGCTCAGCAC
ACTACCCCGTGTGTAGTTTTGGCTGATGAGTCACGGCACTCCCCACGGGCGACCGTGGCC
GTGGCTGCGTTGGCGGCCAACCAAGGAGTGCAAGCTCCTTGGACGTCATATTACAGACAT
GGTGTGAAGAGCCTATTGAGCTAGGTGGTAGTCCTCCGGCCCCTGAATGCGGCTAATCCT
AACTCCGGAGCATATCGGTGCGAACCAGCACTTGGTGTGTTGTAATACGTAAGTCTGGAG
CGGAACCGACTACTTTGGGTGTCCGTGTTTCCTGTTTTAACTTTTATGGCTGCTTATGGT
GACAATTTAACATTGTTACCATATAGCTGTTGGGTTGGCCATCCGGATTTTGTTATAAAA
CCATTTCCTCGTGCCTTGACCTTTAACACATTTGTGAACTTCTTTAAATCCCTTTTATTA
GTCCTTAAATACTAAGAATGGGTGCACAAGTATCCACACAAAAATCCGGATCTCATGAAA
CTGGCACTTATGCCACAGGTGGATCAACAATTAATTACACAAATATAAACTATTACAAAG
ATAGTTATGCAGCTAGTGCCTCACGGCAAGATTTTTCACAAGATCCCTCAAAATTCACAA
AGCCCGTAGTAGATGCTCTCACCGAAGCTGCTGTTCCTTTGAAATCACCATCAGCAGAAG
CTTGCGGTTATAGTGACCGCGTGTTACAATTGACACTAGGCAATTCTACTATTACCACAC
AGGAAGCTGCTAACATTGTGGTGGGTTATGGTAAATGGCCAGAACATCTGAAGCCAATTG
ATGCTAACTCAATAGATGCCCCAACAAAACCAGATGTAGCTGTGAACAGGTTTTACACTC
TGAAAGCCAAAAAGTGGGAAAAGGCTTCCAAAGGTTGGATGTGGAAGTTGCCCGATTGTT
TGAATGATACCGGAATATTTGGCCAAAATTGCTGGTATCATTTCTTATACAGAGGTGGTT
GGGCTATACATGTGCAGTGCAATGCTAGCAAGTTTCACCAGGGTACTCTATTAGTGTTTT
TAGCACCAGATTTCACCAGGGGAGCTCCGGTTACAGGCAGTGGGACTACGCCTAATGTAT
CTTATTCACATGCCATGCCTGGAGAAGATGGCTCTGAATTCATAGACCCGCTGTTCTTGG
ACAACGGTACGATGTTGCAACAGGCAACTGTTTTCCCCCACCAGTGGATAAATTTGAGAA
CTAACAACAGCGCAACCATTATAGTTCCATATATCAACAACATACCAGCAGACTCCCCTG
TTCGACATAATAATTGGACTTTGTGTGTGATCCCAGTTGTGCCCTTGGACTACTCAGAGG
GGGCTACCACTGTCGTGCCAATTACAGTGACCCTGGCTCCTATGTGTTGTGAATTTGATG
GGTTGAGAAATGCAGTTCCCCAGGGTTTACCAGTCAAAGCAACTCCAGGTTCGTACCAGT
TTTTAACTACCTCTGATGACTGTTCTGAAGGTTTGTTACCAAATTTTCATTCTACTCCCG
AAATTTTCATCCCTGGTCAAGTGAATAATTTACTCGAATTAGTGCAAATTGAGACAATGA
TGACAGTCAATAATACAGCAACCCAGGCTTCAGGAGTGGGTAGAATCACGATTCCTGTTT
CAGTGCAAAGTGATGTGGACACTCAAATTGCAGGTTTCACAATTAATCCTGGTAGTGATG
GAGTGTTTCAGTCAACATACCTTGGGCAAATTTGCAGATACTTCAACAACTGGTCAGGGA
GCATTGAAATCACTTTCATGTTCTGTGGATCCTTCATGGCAACAGGCAAGATCTTAATTG
CTTACACACCACCAGGAGGTAGTGCCCCGACTGATCGCAAAAGTGCAATGTTAGGTACAC
ATGTCATTTGGGATTTTGGTCTTCAATCCTCAGCCACCCTTCTAATCCCATGGATAAGCA
ATACGTGTATGAGAAATGTTGCCAGTCTAGCTTACCAGGATACCTACTTCGCAGGGGGTT
ATGTCACTCTGTGGTACCAGACAAATTTTGTGGTTCCGTCTGGAGCACCTACATCAGCTA
GAATAATTGCCCTTTGTGCAGCCAAGGGTGATTTTTGTTTGAGATTGCTTAAAGATTCCA
CAGACATATCACAATCAGCGGTTTTGCAAAATTCCCCAGAACAAGCCATTGAAGGTGTGA
TAAGTACGACCATACAGAACTTGACACCACAGAATATTAGTGCATCTGAAGGATCTATAG
GTGCTGCAGCTCCAGCACTCCAGGCAGCTGAAACGGGAGCGACCAGCACAGCAACCCCAG
AAGGAATGATTGAAACCAGGAGTGTAATCAATAGACAACACATTGCCGAATCATCTGTAG
AATCATTTTACAGCAGAGCTGGCCTAGTTGGAATGGTGAAACTAGAAGGATTACAATCAT
CAACATTTACCACGTGGACTATTGACACAATGGGTTTTGTCCAACAAAGGCGCAAGCTGG
AGTTGTTTACTTACATGAGATTTGATGCAGAGTTTACCATGCTTGTCTGTGCTGCAGAGG
AGATTAATCCTTACAATATTCAGTATATGTACGTTCCACCAGGTAGTGGCATCCCGACTG
ATCATGACTCATACTTGTGGCAATCAGGTACCAATCCCTCCATATATGTGAAATCCACAG
ATCCTCCTGCACAATTTTCAATCCCCTTTATGTCCACATGTGCAGCTTATGCTTGGTTTT
ACGATGGTTATCCAAGATCATATGGACCAGATGCCGAAGCATTAAATAAATCATATGGCA
TATTACCAGCAAATCAATTTGGCACCTTTTGCATGAGATTACTTGGTAGTGCTCTGAAGA
CTACATTGACAGTTAGAATCTACATGAGGCCAAAGCATATCAAATGTTGGGCACCCAGAC
CATTTAGGATGTTGCCATATGTTGAAAAGAATAGACCATCCTACAAATCACCCCCTACAG
ATCCAATCAAGAATCGGACTAGTATCACCACAACGGGAGCATTTGGACAACAAAGTGGAG
CTGTCTTTGTGGGGAATTATAAAATTACTAATCTACATCTAGCATCAACCTTTGATCGTG
AAAGTGAGGTGTGGTCAAGTTATGAAAGAGACTTGATTGTGTCGTCCACAACAGCACATG
GGTGTGACAAACTAGCTAGGTGCACCTGCAACACTGGTGTTTACTTTTGTAAATCAGCTA
ACAAACACTTCCCAGTGTGTTTCCAGGGTCCGGGTCTCACATTTATTGAGGCCAATGAGT
ACTACCCAGCGCGATATCAGTCCCACGTGCTTCTAGCCGTTGGCCATGCGCAACCAGGCG
ATTGTGGTGGCATTTTACGATGTGAACATGGAGTGGTGGGAATCCTAACAGCAGGTGGGA
ACGGGTTAGTAGCATTTGCTGATTTGAGAGACTTGTTGTGGATTGAGGATGATGCCATGG
AGCAGGGCGTCTCTGACTACGTCCAAAGACTGGGCTCTGCATTTGGTGCCGGGTTCACCA
ATGAAATTGCAGAAAAAACCCAGCAAATCAAGGAGATGCTTATTGGACAAGACTCAGTGT
TAGAAAAATGTTTAAAAGCATTAATCAAAATTGTTTCTGCTATGGTTATACTCATCAGAA
ATCATGAAGATTTGATAACTGTCACTGCCACCCTTGCATTGATTGGATGTAGTGCTAGTC
CATGGCAATGGTTGAAATCAAAGGTTTGCTCTTATTTCCAAGTACCTATGGCGCAAAAGC
AAGCTGATGGATGGTTGAAGAAGTTCACAGAGGCAACTAATGCTGCCAAAGGGCTTGAGT
GGTTGGCAAATAAAATTAGCAAATTCATCGATTGGGTGAAGTCAAAAATTGTCCCGCAAG
TCAAGGAAAAATTAGATTTTCTCTCCAAACTGAAACAGTTGCCTCTCTTGGAGAGCCAGA
TTGCAACCATTGAACATAGTGCTCCTAGTCAAGAGGCTCAAGAAACATTATACGGAAATG
TGCAGTACTTAGCTCATTATTGTAGGAAGTTTGCACCTTTGTATGCCGCTGAAGCCAAGA
GAGTATACCACTTAGAAAAGAGAATGAACAATTACATGCAGTTCAAGACCAAATCCCGCA
TTGAACCTGTATGTTTATTGATTCACGGGAGTCCTGGTGCAGGGAAATCAGTTGTTTCTA
GTTTAGTTGGGCGTGCAATTGCAGAGAAAATGAACAGTTCAGTGTACTCACTCCCACCAG
ACCCAGACCATTTTGATGGGTATAAACAACAAGCTGTAGTTATCATGGATGATTTATGTC
AAAACCCAGATGGTAAAGATGTTTCACTACTCTGCCAAATGGTGTCAACAGTTGATTTCA
TACCTCCAATGGCATCTTTGGAAGAAAAAGGCATACTATATACTTCACCATTTATGATTG
CCTCAACAAATCATGGAAGCATCAGTGCACCCACCATTTCGGATAGTAGAGCTTTGGCTC
GTAGATTTTTCCTTGATGTTGACATCCTTATTCACGATGATTACAAGACTGAAACAGGGA
GACTGAACATGCCAGCTGCATGTATGCATTGCACCTCATGTGATCCAGCAAACTTCAAAA
GGTGCTGCCCTATAATCTGTGGTAAAGCTTTAATGTTCAGTGATAGACGAACATCTGTAA
GATACACTACGGACATGCTAGTTTCAGAGATGTTCAGGGAATATTCACACAGAAATTCAA
TTGGCAACGTACTAGAAGCACTTTTCCAAGGTCCACCAGTGCACAAGGACTTGAAAATCT
CAGTTGCAGAAGAAGTACCACCACCACCAGCCATTGCAGACCTTTTAAAGTCAGTGGACT
CAGAGGAGGTCAGAAACTATTGTGAATCAAAAGGATGGATAGTACCTGCCATGGAAATTA
ATGTTGAGAGACACATCAATAGAGCAATGACTATTCTCCAAGCTGTGTCCACCTTTGTTG
CTGTTGCAGGGTGTGTGTTTGTAGTTTACAAACTATTTGCTGGATTCCAAGGAGCCTATA
CTGGTCTCCCTTTCACCAAACCTAAAGTTCCAACCATCAGACAAGCAAAAGTGCAAGGTC
CAAATTTTGAGTTTGCTGTTGCAATGATGAAAAGAAACTCGTGTATTGCAAAGACAGGTC
AAGGAGAGTTCACTATGCTTGGAATCTGGGACAAGTGGGCGGTCCTTCCGCGTCACGCTA
AGCCAGGAGATAATATAATTATCGATGATGTGGAGGTCCCAGTGGAAGATGCAAAGGAAC
TCATTGACTCAGAGGGGGTAAATCTAGAGTTGACACTGATCAAACTCAGGAGAAATGAGA
AGTTTAGAGACATCAGAGGGTTCATCCCATCAGAGGCGGGGGAGATCAATGAAGCTGTTT
TGGCTATCAATACTAGCAAGTTCCCAAACATGTTCATCCCAGTTGGAAAAGTACACGAAT
ATGGGTTTCTCAATTTGAGTGGCACTCCCACCCACAGGATGTTAATGTACAACTTCCCAA
CCAAATCAGGACAATGCGGAGGCATACTCATGGCTACAGGTAAGGTGTTAGGAATCCATG
TTGGTGGCAATGGGCACCAGGGCTTTGCTGCAACTCTTTTGAGATCATATTTCAGTGAAG
AGCAAGGTGAGATTGAATGGATGGAGACCAACAAGGAGTCAGGTTATCCCATAATCAATG
CACCAACCAAGACAAAACTAGAACCCAGCGTCTTTCATGATGTTTTTGAGGGAAAGAAGG
AGCCTGCTGTGTTGAACCCCCGTGATCCCAGGTTGAGAGTTGATTTTGAAGAAGCTATCT
TCTCCAAATATGTGGGTAATGTTAACACACATGTGGATGAATACATGCATGAAGCAATTG
ATCACTATGCAGGTCAACTCATGACATTGGATATTAGCACTGAACCTCTTTGTCTGGAAG
ATGCTGTGTATGGAACTGAAGGATTGGAAGCACTAGATCTAACAACTAGTGCAGGTTATC
CTTATGTGACACTGGGTATAAAGAAGAGGGACATTCTTTCCAAAAAGACCAGAGACCTTA
CCAAATTAAGGGAATGCATGGATAAGTATGGACTCAACTTACCAATGGTCACCCATGTCA
AAGATGAGCTGAGAAGTGTGGAGAAAGTGCAAGCTGGTAAATCCCGCTTGATTGAAGCTT
CCAGTTTGAATGATTCAGTAGCCATGAGACAGACATTTGGAAACCTGTACAGAACCTTCC
ACCAAAATCCAGGCGTCATGACAGGTAGTGCAGTGGGATGCAACCCTGATACCTTCTGGA
GCAAGATACCAGTGATGTTAGATGGTGAACTTTTCGCCTTTGACTACACAGGGTATGACG
CTTCCCTCAGCCCGGTCTGGTTCGCAGCTCTAAAAATATTGCTGGAGAAAATTGGATACA
CCAACAATGAGACCAAGTACATTGATTATTTGTGTAACTCCTATCACCTTTACAAAAATA
AACATTATTTTGTTAGAGGGGGCATGCCATCTGGTTGCTCAGGGACTTCCATCTTCAACA
GTATGATCAACAACATTATAATAAGGACTTTACTCTTGAAGACATACAAGAACATTGACT
TGGATAAATTCAGGATGATAGCATACGGTGATGATGTCATTGCAAGTTACCCGTATGCTA
TTGATGCAGGCCTACTTGCTAAGGCGGGAAAGGAGTATGGCCTGACGATGACACCAGCAG
ATAAGTCTGCCACCTTCAACAATGTGACGTGGGAAAACGTCACCTTCTTGAAGAGATTCT
TCAGGGCTGACGAACAATTCAATTTTTTGGTTCATCCTGTCATGCCTATGAAGGAAATTC
ATGAGTCAATCAGATGGACTAAAGATGCTAAGAACACTCAAGAACATGTGAGATCGTTAT
GCGAATTGGCATGGCATAACGGTGAAGAGGCTTACAATGAATTTTTATCAAAAATAAGGA
GTGTTCCAGTGGGTCGATGCCTTTTGCTTCCGGCTTATTCGACACTTAGACGGAAATGGC
TTGACTCTTTCTAAATTATATACAATCAATTTAAATGATTAGGCTAATTGGCTAACCCTG
TCACGTATCTGGACGTGACAAAACGTGACAGGGGTAAATTTAGCACATCCAGAGTGCTT
