# Supplementary material for: Prioritizing antiviral drugs against SARS-CoV-2 by integrating viral complete genome sequences and drug chemical structures
Source: Sci Rep. 2021 Mar 18;11:6248. doi: 10.1038/s41598-021-83737-5 (PMC7973547; doi:10.1038/s41598-021-83737-5)
Supplement: Supplementary file 1 — Supplementary Information 1. [file 41598_2021_83737_MOESM1_ESM.zip › dataset_VDA-RWR/dataset2/virus FASTA/Epstein-Barr virus.fasta]

>Epstein-Barr virus
AGAATTTGTCTTGCTCTATTCACCGTTACTTTTCTTCTTGCCCGTTCTCTTTCTTAGTAT
GAATCCAGTATGCCTGCCTGTAATTGTTGCGCCCTACCTGTTTTGGCTGGCGGCTATTGC
CGCCTCGTGTTTCACGGCCTCAGTTAGTACCGTTGTGACCGCCACCGGCTTGGCCCTCTC
ACTTCTACTCTTGGCAGCAGTGGCCAGCTCATATGCCGCTGCACAAAGGAAACTGCTGAC
ACCGGTGACAGTTCTTACTGCGGTTGTCACTTGTGAGTACACACGCACCATTTACAATGC
ATGATGTTCGTGAGATTGATCTGTCTCTAACAGTTCACTTCCTCTGCTTTTCTCCTCAGT
CTTTGCAATTTGCCTAACATGGAGGATTGAGGACCCACCTTTTAATTCTCTTCTGTTTGC
ATTGCTGGCCGCAGCTGGCGGACTACAAGGCATTTACGGTTAGTGTGCCTCTGTGATGGA
ATGCAGGTTTGACTTCATATGTATGCCTTGGCATGACGTCAACTTTACTTTTATTTCAGT
TCTGGTGATGCTTGTGCTCCTGATACTAGCGTACAGAAGGAGATGGCGCCGTTTGACTGT
TTGTGGCGGCATCATGTTTTTGGCATGTGTACTTGTCCTTATCGTCGACGCTGTTTTGCA
GCTGAGTCCCCTCCTTGGAGCTGTAACTGTGGTTTCCATGACGCTGCTGCTACTGGCTTT
CGTCCTCTGGCTCTCTTCGCCAGGGGGCCTAGGTACTCTTGGTGCAGCCCTTTTAACGTT
GGCAGCAGGTAAGCCACACGTGTGACATTGCTTGCCTTTTTGCCACATGTTTTCTGGACA
CAGGACTAACCATGCCATCTCTGATTATAGCTCTGGCACTGCTAGCGTCACTGATTTTGG
GCACACTTAACTTGACTACAATGTTCCTTCTCATGCTCCTATGGACACTTGGTAAGTTTT
CCCTTCCTTTAACTCATTACTTGTTCTTTTGTAATCGCAGCTCTAACTTGGCATCTCTTT
TACAGTGGTTCTCCTGATTTGCTCTTCGTGCTCTTCATGTCCACTGAGCAAGATCCTTCT
GGCACGACTGTTCCTATATGCTCTCGCACTCTTGTTGCTAGCCTCCGCGCTAATCGCTGG
TGGCAGTATTTTGCAAACAAACTTCAAGAGTTTAAGCAGCACTGAATTTATACCCAGTGA
GTATCTATTTGTTACTCCTGTTTAGTTGAAGAAAACAAGCTATTGGATTGTAACACACAT
TTTACGCTTTGTTCCTTAGATTTGTTCTGCATGTTATTACTGATTGTCGCTGGCATACTC
TTCATTCTTGCTATCCTGACCGAATGGGGCAGTGGAAATAGAACATACGGTCCAGTTTTT
ATGTGCCTCGGTGGCCTGCTCACCATGGTAGCCGGCGCTGTGTGGCTGACGGTGATGACT
AACACGCTTTTGTCTGCCTGGATTCTTACAGCAGGATTCCTGATTTTCCTCATTGGTAAG
TGTGACACCAACAGGTGTTGCCTTGTTATGTCACCGTTCTGACACATGACTTACATGGGT
TTGGCTTTTGTAGGCTTTGCCCTCTTTGGGGTCATTAGATGCTGCCGCTACTGCTGCTAC
TACTGCCTTACACTGGAAAGTGAGGAGCGCCCACCGACCCCATATCGCAACACTGTATAA
AGGTAAGTATTATTAAATTTTAGAGACACTATCACGTGTAACTTGACGTGCAAGGATGGA
GGATAGGGGCAGGGAAACGCAAATGCCGGTTGCCCGGTATGGGGGCCCGTTTATTATGGT
AAGGCTCTTCGGGCAAGATGGAGAGGCAAACATACAGGAGCAAAGGCTATATGAGCTACT
CTCTGACCCCCGCTCCGCGCTCGGCCTAGACCCGGGGCCCCTGATTGCTGAGAACCTGCT
GCTAGTGGCGCTGCGTGGCACCAACAACGATCCCAGGCCTCAGCGTCAGGAGAGGGCCAG
AGAACTGGCCCTCGTTGGCATTCTACTAGGAAACGGCGAGCAGGGTGAACACTTGGGCAC
GGAGAGTGCCCTGGAGGCCTCAGGCAACAACTATGTGTATGCCTACGGACCAGACTGGAT
GGCAAGGCCTTCCACATGGTCCGCGGAAATCCAGCAATTCCTGCGACTCCTGGGCGCCAC
GTACGTGCTTCGCGTGGAGATGGGCAGGCAGTTTGGCTTCGAGGTGCATAGAAGCCGGCC
CTCCTTCCGTCAGTTCCAGGCCATCAATCATCTTGTCCTGTTTGACAACGCCCTTCGCAA
GTACGATTCCGGCCAGGTGGCGGCGGGCTTCCAGAGGGCCCTTCTGGTGGCCGGGCCAGA
GACCGCTGACACGAGGCCGGACCTCCGCAAGCTGAATGAGTGGGTGTTTGGTGGCAGGGC
TGCTGGTGGCAGACAGCTGGCCGACGAGCTAAAGATCGTGTCCGCGCTGCGAGACACTTA
CTCGGGCCACTTGGTCCTTCAGCCCACGGAGACCCTTGACACATGGAAGGTGTTGAGCAG
GGACACACGAACCGCTCATAGTTTGGAGCACGGATTCATTCATGCCGCGGGGACCATCCA
GGCCAACTGCCCACAGCTGTTTATGAGACGCCAGCACCCCGGCCTCTTTCCCTTCGTTAG
TGCAATAGCATCATCGCTGGGCTGGTACTACCAGACCGCCACCGGCCCCGGAGCAGATGC
CAGGGCGGCGGCCCGGCGTCAACAGGCCTTTCAGACCAGGGCGGCGGCTGAATGCCATGC
CAAAAGCGGGGTGCCGGTCGTGGCCGGCTTCTATAGGACCATCAACGCCACGCTCAAGGG
AGGAGAGGGCCTACAGCCCACTATGTTTAACGGGGAGCTGGGGGCCATCAAGCACCAGGC
ACTTGACACTGTGAGGTATGACTACGGCCACTATCTCATAATGTTGGGGCCATTCCAGCC
ATGGAGCGGACTGACGGCCCCTCCGTGCCCTTACGCCGAAAGTTCATGGGCACAGGCGGC
CGTGCAGACGGCCCTCGAGCTGTTCTCGGCCCTGTACCCGGCCCCGTGCATCTCGGGCTA
CGCGCGCCCCCCGGGCCCCAGTGCTGTGATCGAGCATCTGGGGTCCCTAGTCCCAAAGGG
GGGTCTGCTGTTGTTTCTGTCTCACCTACCGGATGATGTTAAGGACGGGCTCGGAGAAAT
GGGGCCGGCCAGGGCCACGGGACCTGGAATGCAGCAGTTTGTCAGCAGCTACTTCCTCAA
CCCCGCCTGTTCCAACGTCTTCATTACAGTGAGGCAGCGAGGGGAAAAGATCAACGGCCG
TACCGTCCTCCAAGCGCTCGGACGCGCATGCGATATGGCAGGCTGCCAGCACTATGTGCT
GGGCTCCACGGTTCCCCTCGGTGGACTCAACTTTGTCAACGACCTGGCGTCCCCGGTTTC
CACCGCCGAGATGATGGATGATTTCTCTCCCTTCTTCACCGTGGAGTTTCCCCCGATTCA
AGAGGAGGGCGCACGTTCTCCGGTACCCTTAGATGTGGACGAGAGCATGGACATCTCTCC
GTCTTACGAGTTGCCCTGGCTCTCGCTGGAGTCATGCCTCACAAGCATCCTGTCACACCC
CACCGTGGGAAGCAAGGAGCACTTGGTCAGGCACACGGACAGGGTCAGCGGAGGACGCGT
GGCACAGCAGCCCGGGGTAGGTCCCCTGGACCTGCCGCTGGCGGACTACGCCTTCGTTGC
CCACAGTCAGGTCTGGACCAGGCCCGGTGGGGCTCCTCCCTTGCCCTATCGTACCTGGGA
TCGAATGACAGAGAAGCTGCTTGTCTCCGCAAAGCCCGGCGGAGAGAACGTTAAGGTTTC
AGGTACCGTGATTACATTGGGAGAACAGGGGTACAAAGTGTCGTTGGATCTGAGGGAGGG
AACCAGGCTGGCAATGGCTGAGGCGCTGCTGAATGCAGCATTTGCCCCAATCTTGGATCC
GGAAGACGTCTTGCTCACCCTGCATCTACACCTGGATCCGCGCCGGGCAGACAACTCGGT
CGTGATGGAGGCTATGACGGCGGCGAGTGACTACGCGCGTGGCCTGGGCGTGAAGCTGAC
CTTTGGCTCGGCCTCCTGCCCCGAGACCGGCTCGTCCGCCTCCAGCTTCATGACTGTGGT
GGCCTCTGTCTCCGCCCCAGGGGAATTCTCGGGTCCTCTGATCACGCCAGTGCTTCAGAA
GACGGGCAGTCTCCTGATTGCGGTGCGTTGCGGGGATGGCAAGATCCAGGGAGGGTCGCT
GTTTGAGCAGCTCTTTAGCGACGTGGCCACGACCCCACGGGCGCCCGAGGCGTTGTCTCT
GAAGAATCTCTTCCGGGCAGTCCAGCAGCTGGTCAAGAGCGGCATCGTGCTGTCAGGGCA
TGACATCAGCGACGGGGGCCTGGTGACCTGCCTGGTGGAGATGGCCCTGGCCGGGCAGCG
GGGAGTGACCATCACTATGCCGGTGGCCTCCGACTACCTCCCGGAGATGTTTGCAGAGCA
CCCCGGCCTGGTGTTTGAGGTGGAGGAGCGCAGCGTGGGTGAGGTGCTGCAGACCCTGCG
CTCCATGAACATGTACCCGGCAGTCCTCGGTCGAGTGGGCGAGCAAGGTCCAGATCAAAT
GTTTGAGGTGCAGCACGGCCCAGAGACGGTGTTGCGCCAGTCGCTGCGCCTGCTGCTGGG
AACCTGGTCCTCCTTTGCCAGCGAGCAGTACGAGTGCCTGCGACCAGATCGGATTAACCG
GTCCATGCACGTTTCCGACTACGGCTATAACGAAGCACTGGCAGTCTCCCCGTTGACAGG
AAAGAATCTCAGCCCACGCCGGCTGGTGACAGAGCCTGACCCACGATGTCAGGTGGCCGT
GCTATGCGCCCCGGGCACCAGGGGCCATGAAAGCCTCCTGGCGGCCTTCACGAATGCCGG
ATGCCTGTGCCGACGGGTGTTCTTTCGCGAGGTTAGGGACAACACGTTCCTCGACAAGTA
CGTGGGTCTGGCCATCGGAGGAGTTCATGGGGCCAGGGACTCTGCCCTGGCAGGCCGTGC
CACCGTGGCGCTGATTAATCGTTCCCCCGCCCTGCGTGACGCTATTCTAAAGTTCCTCAA
CAGGCCAGATACGTTCTCGGTGGCCTTGGGGGAGCTGGGGGTGCAAGTTTTGGCTGGCCT
GGGGGCCGTGGGGTCAACAGATAATCCACCCGCCCCTGGCGTGGAAGTTAATGTCCAGAG
ATCACCTCTGATTCTGGCCCCCAACGCCTCTGGCATGTTTGAGTCCCGCTGGCTGAACAT
TAGCATCCCGGCGACCACCAGCTCTGTCATGCTGCGTGGCCTCCGGGGCTGCGTCCTGCC
TTGTTGGGTGCAAGGCTCGTGCCTGGGCCTGCAATTTACTAACCTCGGGATGCCATATGT
TTTGCAGAATGCCCACCAGATCGCCTGCCACTTCCACAGCAATGGCACGGACGCCTGGCG
CTTTGCTATGAATTATCCAAGAAACCCCACGGAGCAGGGCAACATTGCAGGGCTCTGTTC
ACGCGATGGTCGTCATCTGGCTCTCCTGTGTGACCCCTCACTTTGTACAGACTTTTGGCA
ATGGGAGCACATTCCCCCCGCCTTTGGGCACCCCACGGGGTGCTCCCCCTGGACACTTAT
GTTTCAAGCAGCTCACCTATGGTCACTCAGGCACGGTCGCCCCTCCGAGTGACCAGTCAC
CTTCCAGACTATGCATACACTGAATTTAGCCTGATATTGTCCCCCGAGCCCCGGGCCCAG
CCCTCCTCAGAAAACTCTGCATGGAGAAGCTGGACGTGAACCTTCCCCCCCCCCCCGACC
TGTGTGCTGTATTTACAAACACTACAATAAACCCAATGTGCAAATGTGGTTTGTATGGCT
ACTTTGTGTTCCTAAAAAATGCAACAATAGAAGTGGAAACCCTCAGTCACGGGACATTAA
CCTCAACCACAAAATGGGGGTTGGAGAAAGTAACCACATATACTGGAGATGATTCATGGG
CTGGGGGTTCCCGGACAATACACCCATCTGGAGTTCAACTTAATTACATGGTAGATAAAT
TAAGAGTCCCTCCTCACCACTCGAAACTATGGCAGACATTCTATAAGATAACGAGGAGAG
ATGAGGTGAGGGCAGAGGACATTGGGCAGGTGTGGGCCACGGGGCAGCTGGCCATATCCC
CCGCACCACAGAAGTGTAAGCAAAGTGAAGGGCTCGGAAGGCAGGCGGGGCCTAGCAATG
TCACAGCTAAATGCCCACCAGGGCACACACTCAAGCGGGGTCTCGGAGCTCCTAGGTCAG
ACCACGAAAGGTCAGCCTGCAAGGTGGATGGCGTGTTTTCTGAGGTTATCCCCGCTACGT
GCAGTGCTGGGTGAGAGAGACCCTAGAATGTGTCGAAATGACCAAGCGTCCCCGCAGCGG
GGCTCCCAACACGGGTTCCCAGAGAGGGTAAAAGAGGGGGCCATAAAGCCCAGGGTGTAA
AACACCGACCGCGCCACCAGATGGCACACGTGGGGGAAATGAGGGTTAGCATAGGCAACC
CCCGCCTACACACCAACTATAGCAAACCCCGCCCCGTCACGGTGACGTAGTCTGTCTTGA
GGAGATGTAGACTTGTAGACACTGCAAAACCTCAGGACCTACGCTGCCCTAGAGGTTTTG
CTAGGGAGGAGACGTGTGTGGCTGTAGCCACCCGTCCCGGGTACAAGTCCCGGGTGGTGA
GGACGGTGTCTGTGGTTGTCTTCCCAGACTCTGCTTTCTGCCGTCTTCGGTCAAGTACCA
GCTGGTGGTCCGCATGTTTTGATCCAAACTTTAGTTTTAGGATTTATGCATCCATTATCC
CGCAGTTCCACCTAAACGGGGCTTAACGTTGCATCCCAGAAGATGCACACGTAACCCCGC
CTACAACCGTGACGTGGCTGTTTACCAGCATATATAGAGTTACGGTTCACTACATCAAAC
AGGACAGCCGTTGCCCTAGTGGTTTCGGACACACCGCCAACGCTCAGTGCGGTGCTACCG
ACCCGAGGTCAAGTCCCGGGGGAGGAGAAGAGAGGCTTCCCGCCTAGAGCATTTGCAAGT
CAGGATTCTCTAATCCCTCTGGGAGAAGGGTATTCGGCTTGTCCGCTGTTTTTTTGTGGC
TAGTTTTGCACCCACAACATGTAAGGGCCCGCTACCCCTACAACACAAAACAAACTATCT
CCACTAACCATCCTTTTGCCAATCAATTCTGTGACGGGGTTTCCTGGACACCCAGTCTTA
GTTCAGGTAGACACCCAGTTATGCAGTGCCACCAATTCCAACCATTTTTAAACCTCCTGG
AATTCTATCATTAAACGGCATGCAGGAAAAGGACAAGCAGCGAAAATTCACGCCCCCTTG
GGAGGTGGCGGCATATGCAAAGGATAGCACTCCCACTCTACTACTGGGTATTATATGCTG
ACTGTATATGCATTAGGATAGCATATGCTACCCAGATATAGATTAGGATAGCATATGCTA
CCCGGATATAGATTAGGATAGCATATACTACCCAAATAGAGATTAGGATAGCATATGCTA
CCCAAATAGAGATTAGGATAGCATATGCTACCCGGATATAGATTAGGATAGCATATACTA
CCCAAATAGAGATTAGGATAGCATATGCTACCCAAATAGAGATTAGGATAGCATATGCTA
CCCGGATATAGATTAGGATAGCATATGCTACCCAAATAGAGATTGGGATAGCATATGCTA
CCCGGATATAGATTAGGATAGCATATGCTACCCAAATAGAGATTAGGATAGCATATGCTA
CCCGGATATAGATTAGGATAGCATATGCTACCCAAATAGAGATTGGGATAGCATATGCTA
TCCTAATCTCTATCTGGGTAGCATATACTATCCTAATCTCTATATGGGTAGCATATGCTA
TCCTAATCTATATCTGGGTAGCATATACTATCCTAATCTCTATATGGGTAGCATATGCTA
TCCTAATCTATATCTGGGTAGCATATGCTATCCATCGCAACATTAGCCCACCGTGCTCTC
AACGACCTCGTGAATATGAGGACCAACAACCCTGTGCTTGGCGCTCAGGCGCAAGTGTGT
GTAACTTGTCTTCCAGATCGCAGCAATCGCGCCCCTATCTTGGCCCGCCCACCTACTTAT
GCAGGTATTCCCCGGGGTGCCATTAGTGGTTTTGTGGGCAAGTGGTTTGACCGCAGTGGT
TAGCGGGGTTACAATCAGCCAAGTTATTACACCCTTAGTTTACAGTCCAAAACCGCAGGG
CGGCGTGTGGGGGCTGACGCGTGCCCCCACTCCACAATTTCAAAAAAAAGAGTGGCCACT
TGTCTTTGTTTATGGGCCCCATTGGCGTGGAGCCCCGTTTAATTTTCGGGGGTGTTAGAG
ACAACCAGTGGAGTCCGCTGCTGTCGGCGTCCACTCTCTTTCCCCTTGTTACAAATAGAG
TGTAACAACATGGTTCACCTGTCTTGGTCCCTGCCTGGGACACATCTTAATAACCCCAGT
ATCATATTGCACTAGGATTATGTGTTGCCCATAGCCATAAATTCGTGTGAGATGGACATC
CAGTCTTTACGGCTTGTCCCCACCCCATGGATTTCTATTGTTAAAGATATTCAGAATGTT
TCATTCCTACACTAGTATTTATTGCCCAAGGAGTTTGTGAGGGTTATATTGGTGTCATAG
CACAATGCCACCACTGAACCCCCCGTCCAAATTTTATTCTGGGGGCGTCACCTGAAACCT
TGTTTTCGAGCACCTCACATACACCTTACTGTTCACAACTCAGCAGTTATTCTATTAGCT
AAACGAAGGAGAATGAAGAAGCAGGCGAAGATTCAGGAGAGTTCACTGCCCGCTCCTTGA
TCTTCAGCCACTGCCCTTGTGACTAAAATGGTTCACTACCCTCGTGGAATCCTGATCCCA
TGTAAATAAAACCGTGACAGCTCATGGGGTGGGAGATATCGCTGTTCCTTAGGACCCTTT
TACTAACCCTAATTCGATAGCATATGCTTCCCGTTGGGTAACATGTGCTATTGAATTAGG
GTTAGTCTGGATAGTATATGCTACTACCCGGGAAGCATATGCTACCCGTTTAGGGTTAAA
AAGGGGGCCTTATAAACACTCTTGCTAACGCCCTCTTGAGGGTCCGCTTATCGGTAGCTA
CACAGGCCCCTCTGATTGACGTTGGTGTAGCCTCCCATAGTCTTCCTGGGCCCCTGGGAG
GTACATGTCCCCCAGCATTGGTGTAAGAGCTTCAACCAAGAGTTACACATAAAGGCAATG
TTGTGTTGCAGTCCACAGACTGCAAAGTCTGCTTCAGGATGAAAGCCACTCAGTGTTGGC
AAATGTGCACATCCATTTATAAGGATGTCAACTACAGTCAGAGAACCCCTTTGTGTTTGG
TCCCCCCCCCGTGTCACATGTGGAACAGGGCCCAGTTGGCAAGTTGTACCAACCAACTGA
AGGGATTACATGCACTGCCCCGCGGGAAATACGTCCTACCCAGGAACCCGAAACAGTGTT
TCCCAGAAGCTGTAAAAATAGAACGCCCTGGAACTGCCCCACTGTGCAATGCAGCTTTTA
GCCATGCCATGCTCTATAAATCACTTCCCTATCTCAGGTAGGCCTGCACACCTTAGGTAT
GGAGCGAAGGTTAGTGGTCACTCTGCAGTGCCTGGTGCTGCTTTACCTGGCACCTGAGTG
TGGAGGTACAGACCAATGTGACAATTTTCCCCAAATGTTGAGGGACCTAAGGGATGCCTT
CAGTCGTGTTAAAACCTTTTTCCAGACAAAGGACGAGGTAGATAACCTTTTGCTCAAGGA
GTCTCTGCTAGAGGACTTTAAGGGCTACCTTGGATGCCAGGCCCTGTCAGAAATGATCCA
ATTCTACCTGGAGGAAGTCATGCCACAGGCTGAAAACCAGGACCCTGAAGCCAAAGACCA
TGTAAATTCTTTGGGTGAAAATCTAAAGACCCTACGGCTCCGCCTGCGCAGGTGCCACAG
GTTCCTGCCGTGTGAGAACAAGAGTAAAGCTGTGGAACAGATAAAAAATGCCTTTAACAA
GCTGCAGGAAAAAGGAATTTACAAAGCCATGAGTGAATTTGACATTTTTATTAACTACAT
AGAAGCATACATGACAATTAAAGCCAGGTGATAATTCCATACCCTGGAAGCAGGAGATGG
GTGCATTTCACCCCAACCCCCCCTTTCGACTGTCATTTACAATAAAATGAAACCTTTTAT
TCTTGATTGCCTCTTGTGTTCTTGCCGCCCAGGTACCTTCCTGTGTTCTCCCCACGGGAA
AAAGAATAGCTTCTGCAGAAGGCCATTGACGCAAGTTTTGCCCGTGGGGATTACCCGACC
CGGCCACTTACAGCACATTTTGTTCTAGGTCCATCTTAGGAGCCCGGGCCAGCATTCTAT
CAGCTTAACGGGAAGAGAAGTGGGGAGGGCACTCGCCCACTAACCTTAACACCTGCAGCC
TACAAAAGTACACTAGCTGTTTGCTCTATTCGCCACTAGAGACCGCCAAGATGCGAAACT
GCAGGCCCGGGCCCAGGCCTTGTAGGGCAGACGGTTAGGCTGACAAGGGGACAAGTGTGG
CAGGTGGGCGGGAAGGGGCACAAGAATGACGGCGAAACTGGACCACGGTCCACCCCGCCC
TCAAGCGTCCGGGAGCCAGGCGGTTCGGTTAAGGAGGGCGGCCTTGCGAACAATCATTAG
TAGCTACCAACAAGGGCCCCCAGATGCCCCCCACCAGTCACCCCGGCCGTGTCCACTCAC
ATATTCCACTCTTATTTTTAAATTAATGTGTCCCAATTAGAAACCCAAGCGCAGAAATTA
GTTGAGAGGCTAGTGTTTTAAACATGCACCCTAGGCCAGCCAGAGATAATGTCACAAGAC
TATCAAGTTGGTGTAAACACGCCGTGGGAAAAAATTTATGGTTCAGTGCGTCGAGTGCTA
TCTTTGGAACAGTAGAAAATTGAACCTTGTTGGCGGGAGAAGGCATAACGCCTTATCTGG
GAGGAGCGACGGATTATAGCCAATAAGAGAGCTCAAGACGCAGGGCTCGCAAAGTATAGT
GGCCCCGTGGGACCTTAGAGGTGGAGCAACGTCTAAAGTGGTAATAACACCAGGCGGGGC
TGGGCAAAGGGGTCCTACGGGCGGGATTAATTACGCCTTGCTTACGCAAGCTCAGTTAAT
TCGCCCACGACTTGAAAAATGTAGCCCTTAACCAATTGGCGGCCCCTAAGGGGGGGACTA
AGGTCCCACTACAAAAACTCTGTGTTCTGCTGCAAATTTTAGATAAGATGGCATAGAGAC
AAGGACACCGAAGACCCCCAGAGCCCTCATCGCAGGGTTCTTACCATGCGGCCATGTAGG
CCCACTTAACACTACAAGACCTACGCCTCTCCATTCATCATGTAACCCACAAATCATCTA
AACCGTAAGTCTAAGGGCCTCCTGAGGTTTTCTCAGGAGGCCCTAATGTATAATTAATCA
TGCATTTGATTTTAAAAAAGTAGGTTACACTCATTTTAGGCCAGACTTTATTTGCAGATT
AATAATTTATGTGATTCTCCTTCCCTCTAGGACTGAAGAAACAGCCTCCTGCACGTGAGC
ATGTATCTGAAATAATTATTATGTCATAAGTGTAATGATTAGAAAGTCATAAACCCACTT
CCCTTTACATGAATCTGGGCACTGAATTTTGGGGTACTTCTAAAGACTAACGTGTTCGAT
TTCGGGGTCACTTCCCCTTTTATAAGTGTGTGAACAGTGATTTCAGTAAAACCTAAGAGA
TATTTGGTGTCACTTCCGCATTTTAAGTTTCAGAAAATTTTAAAATTAAAATTGAAATTT
CTCTCAAAATAATTCCAATGAAAACTTCAAAGAATCTTATGTATGTAATTCTTTTGCCCC
AAACTGGGCTTCAGATGCCTTCTATTGCACTCTCACAAAAACATTCTGGACACATGTGCC
AGACGCCTGGGCCTCTAAGGCCCTCGGGTCCCCCTGGACCCCGGCCTCAGCAACCCTGCT
GCTCCCCTCCTGCCACCCCAGCCTCCCCCCCTCCCCGTCCCCCTTCGCTCCTTATCCTCC
CCCGGTCCCCAGTAGGGCCGCCTGCCCCCCTGCACCCAGTACCTGCCCCTCTTGGCCACG
CACCCCGGGCCAGGCCACCTTAGACCCGGCCAAGCCCCATCCCTGAAGACCCAGCGGCCA
TTCTCTCTGGTAACGAGCAGAGAAGAAGTAGAGGCCCGCGGCCATTGGGCCCAGATTGAG
AGACCAGTCCAGGGGCCCGAGGTTGGAGCCAGCGGGCACCCGAGGTCCCAGCACCCGGTC
CCTCCGGGGGGCAGAGACAGGCAGGGCCCCCCGGCAGCTGGCCCCGAGGAGGCGCCCGGA
GTGGGGCCGGTCGGCTGGGCTGGCCGAGCCCGGGTCTGGGAGGTCTGGGGTGGCGAGCCT
GCTGTCTCAGGAGGGGCCTGGCTCCGCCGGGTGGCCCTGGGGTAAGTCTGGGAGGCAGAG
GGACGGCCTAGGCCCGGGGAAGTGGAGGGGGATCGCCCGGGTCTCTGTTGGCAGAGTCCG
GGCGATCCTCTGAGACCCTCCGGGCCCGGACGGCCGCCCTCGGCCCCCCAGACAGACCCC
AGGGTCTCCAGGCAGGGTCCGGCATCTCCAGGGGCAGCAGGCTCACCACCACAGGCCCCC
CAGACCCGGGTCTCGGCCAGCCGAGCCGACCGGCCCCGCGCCGGGCGCCTCCTCGGAGCC
AGCCCCCGGGGTTGGTTCTGCCCCTCTCTCTGTCCTTCAGAGGAACCAGGGACCTCGGGC
ACCCCAGAGCCCCTCGGGCCCGCCTCCAGGCGCCCTCCTGGTCTCCGCTCCCCTCTGAGC
CCCGTTAAACCCAAAGAATGTCTGAGGGGAGCCACCCTCGGGGCCCAGGCCCCAGAGTCC
AGAGGTCAGGGGCACCTCAGGGTGCCTCCCCGGGTCCCAGGCCAGCCGGAGGGACCCCGG
CAGCCCGGGCGGCCCCAGAGGCCGGTTCCTCGCCCCTTCCCCGGGCTTCAGAGCCCAGGG
TGTCCCCCAGAAGGGACCCTAGGCGTCCCCTCTCCTCCCCTCCAGGCCCGAGCCTCTCCC
TCGCGGAGAGGGGCCTCTTCGAGCCCTCAAGTCCAGTCCCACCGAGACCCGAGTGGCCCG
GATCCCCCACCGGCCCTTCTCTTTCCCCCTACTCCTCTCCAACCTTCGCTCCACCCTAGA
CCCCAGCTTCTGGCCTCCCCGGGTCCACCAGGCCAGCCGGAGGGACCCCGGCAGCCCGGG
CGAGTCGCCTTCCCTCTCCCCTGGCCTCTCCTTCCCGCCTCCCACCCGAGCCCCCTCAGC
TTGCCTCCCCACCGGGTCCATCAGGCCGGCCGGAGGGACCCCGGCGGCCCGGTGTCAGTT
CCCCCTGCAGCCGCCCAGTCTCTGCCTCCAGGCAAGGGCGCCAGCTTTTCTCCCCCCAGC
CTGAGGCCCAGGCTCCTGTGCACTGTCTGTAAAGTCCAGCCTCCCACGCCCGTCCACGGC
TCCCAGGCCCAGCCCCGTCCACCCCTCCCCACGTTGGACAGGCCCTCTGTCCACCCGGGC
CATCCCCGCCCCCCTGTGTCCACCCCAGTCCCGTCCAGGGGGGACTTTATGTGACCCTTG
GGCCTGGCTCCCCATAGACTCCCATGTAAGCCTGCCTCGAGTAGGTGCCTCCAGAGCCCC
TTTTGCCCCCCTGGCGGCCCAGCCCGACCCCCGGGCGCCCCCAAACTTTGTCCAGATGTC
CAGGGGTCCCCGAGGGCGAGGCCCAGCCCCCTCCCGCCCCTGTCCACTGCCCCGGTCCCC
CCAGAAGCCCCCAAAAGTAGAGGCTCAGGCCATGCGCGCCCTGTCACCAGGCCTGCCAAA
GAGCCAGATCTAAGGCCGGGAGAGGCAGCCCCAAAGCGGGTGCAGTAACAGGTAATCTCT
GGTAGTGATTTGGACCCGAAATCTGACACTTTAGAGCTCTGGAGGACTTTAAAACTCTAA
AAATCAAAACTTTAGAGGCGAATGGGCGCCATTTTGTCCCCACGCGCGCATAATGGCGGA
CCTAGGCCTAAAACCCCCAGGAAGCGGGTCTATGGTTGGCTGCGCTGCTGCTATCTTTAG
AGGGGAAAAGAGGAATAAGCCCCCAGACAGGGGAGTGGGCTTGTTTGTGACTTCACCAAA
GGTCAGGGCCCAAGGGGGTTCGCGTTGCTAGGCCACCTTCTCAGTCCAGCGCGTTTACGT
AAGCCAGACAGCAGCCAATTGTCAGTTCTAGGGAGGGGGACCACTGCCCCTGGTATAAAG
TGGTCCTGCAGCTATTTCTGGTCGCATCAGAGCGCCAGGAGTCCACACAAATGTAAGAGG
GGGTCTTCTACCTCTCCCTAGCCCTCCGCCCCCTCCAAGGACTCGGGCCCAGTTTCTAAC
TTTTTCCCCTTCCCTCCCTCGTCTTGCCCTGCGCCTGGGGCCACCTTCATCACCGTCGCT
GACTCCGCCATCCAAGCCTAGGGGAGACCGAAGTGAAGTCCCTGGACCAGCCCGGCCCGG
GCCCCCCGGTATCGGGCCAGAGGTAAGTGGACTTTAATTTTTTCTGCTAAGCCCAACACT
CCACCACACCCAGGCACACACTACACACACCCACCCGTCTCAGGGTCCCCTCGGACAGCT
CCTAAGAAGGCACCGGTCGCCCAGTCCTACCAGAGGGGGCCAAGAACCCAGACGAGTCCG
TAGAAGGGTCCTCGTCCAGCAAGAAGAGGAGGTGGTAAGCGGTTCACCTTCAGGGGTAAG
TAACCTGACCTCTCCAGGGCTCACATAAAGGGAGGCTTAGTATACATGCTTCTTGCTTTT
CACAGGAACCTGGGGGCTAGTCTGGGTGGGTTTAGGCTGCCTCAAGTTGCATCAGCCAGG
GCTTCATGCCCTCCTCAGTTCCCTAGTCCCCGGGCTTCAGGCCCCCTCCGTCCCCGTCCT
CCAGAGACCCGGGCTTCAGGCCCTGCCTCTCCTGTTACCCTTTTAGAACCACAGCCTGGA
CACATGTGCCAGACGCCTGGGCCTCTAAGGCCCTCGGGTCCCCCTGGACCCCGGCCTCAG
CAACCCTGCTGCTCCCCTCCTGCCACCCCAGCCTCCCCCCCTCCCCGTCCCCCTTCGCTC
CTTATCCTCCCCCGGTCCCCAGTAGGGCCGCCTGCCCCCCTGCACCCAGTACCTGCCCCT
CTTGGCCACGCACCCCGGGCCAGGCCACCTTAGACCCGGCCAAGCCCCATCCCTGAAGAC
CCAGCGGCCATTCTCTCTGGTAACGAGCAGAGAAGAAGTAGAGGCCCGCGGCCATTGGGC
CCAGATTGAGAGACCAGTCCAGGGGCCCGAGGTTGGAGCCAGCGGGCACCCGAGGTCCCA
GCACCCGGTCCCTCCGGGGGGCAGAGACAGGCAGGGCCCCCCGGCAGCTGGCCCCGAGGA
GGCGCCCGGAGTGGGGCCGGTCGGCTGGGCTGGCCGAGCCCGGGTCTGGGAGGTCTGGGG
TGGCGAGCCTGCTGTCTCAGGAGGGGCCTGGCTCCGCCGGGTGGCCCTGGGGTAAGTCTG
GGAGGCAGAGGGACGGCCTAGGCCCGGGGAAGTGGAGGGGGATCGCCCGGGTCTCTGTTG
GCAGAGTCCGGGCGATCCTCTGAGACCCTCCGGGCCCGGACGGCCGCCCTCGGCCCCCCA
GACAGACCCCAGGGTCTCCAGGCAGGGTCCGGCATCTCCAGGGGCAGCAGGCTCACCACC
ACAGGCCCCCCAGACCCGGGTCTCGGCCAGCCGAGCCGACCGGCCCCGCGCCGGGCGCCT
CCTCGGAGCCAGCCCCCGGGGTTGGTTCTGCCCCTCTCTCTGTCCTTCAGAGGAACCAGG
GACCTCGGGCACCCCAGAGCCCCTCGGGCCCGCCTCCAGGCGCCCTCCTGGTCTCCGCTC
CCCTCTGAGCCCCGTTAAACCCAAAGAATGTCTGAGGGGAGCCACCCTCGGGGCCCAGGC
CCCAGAGTCCAGAGGTCAGGGGCACCTCAGGGTGCCTCCCCGGGTCCCAGGCCAGCCGGA
GGGACCCCGGCAGCCCGGGCGGCCCCAGAGGCCGGTTCCTCGCCCCTTCCCCGGGCTTCA
GAGCCCAGGGTGTCCCCCAGAAGGGACCCTAGGCGTCCCCTCTCCTCCCCTCCAGGCCCG
AGCCTCTCCCTCGCGGAGAGGGGCCTCTTCGAGCCCTCAAGTCCAGTCCCACCGAGACCC
GAGTGGCCCGGATCCCCCACCGGCCCTTCTCTTTCCCCCTACTCCTCTCCAACCTTCGCT
CCACCCTAGACCCCAGCTTCTGGCCTCCCCGGGTCCACCAGGCCAGCCGGAGGGACCCCG
GCAGCCCGGGCGAGTCGCCTTCCCTCTCCCCTGGCCTCTCCTTCCCGCCTCCCACCCGAG
CCCCCTCAGCTTGCCTCCCCACCGGGTCCATCAGGCCGGCCGGAGGGACCCCGGCGGCCC
GGTGTCAGTTCCCCCTGCAGCCGCCCAGTCTCTGCCTCCAGGCAAGGGCGCCAGCTTTTC
TCCCCCCAGCCTGAGGCCCAGGCTCCTGTGCACTGTCTGTAAAGTCCAGCCTCCCACGCC
CGTCCACGGCTCCCAGGCCCAGCCCCGTCCACCCCTCCCCACGTTGGACAGGCCCTCTGT
CCACCCGGGCCATCCCCGCCCCCCTGTGTCCACCCCAGTCCCGTCCAGGGGGGACTTTAT
GTGACCCTTGGGCCTGGCTCCCCATAGACTCCCATGTAAGCCTGCCTCGAGTAGGTGCCT
CCAGAGCCCCTTTTGCCCCCCTGGCGGCCCAGCCCGACCCCCGGGCGCCCCCAAACTTTG
TCCAGATGTCCAGGGGTCCCCGAGGGCGAGGCCCAGCCCCCTCCCGCCCCTGTCCACTGC
CCCGGTCCCCCCAGAAGCCCCCAAAAGTAGAGGCTCAGGCCATGCGCGCCCTGTCACCAG
GCCTGCCAAAGAGCCAGATCTAAGGCCGGGAGAGGCAGCCCCAAAGCGGGTGCAGTAACA
GGTAATCTCTGGTAGTGATTTGGACCCGAAATCTGACACTTTAGAGCTCTGGAGGACTTT
AAAACTCTAAAAATCAAAACTTTAGAGGCGAATGGGCGCCATTTTGTCCCCACGCGCGCA
TAATGGCGGACCTAGGCCTAAAACCCCCAGGAAGCGGGTCTATGGTTGGCTGCGCTGCTG
CTATCTTTAGAGGGGAAAAGAGGAATAAGCCCCCAGACAGGGGAGTGGGCTTGTTTGTGA
CTTCACCAAAGGTCAGGGCCCAAGGGGGTTCGCGTTGCTAGGCCACCTTCTCAGTCCAGC
GCGTTTACGTAAGCCAGACAGCAGCCAATTGTCAGTTCTAGGGAGGGGGACCACTGCCCC
TGGTATAAAGTGGTCCTGCAGCTATTTCTGGTCGCATCAGAGCGCCAGGAGTCCACACAA
ATGTAAGAGGGGGTCTTCTACCTCTCCCTAGCCCTCCGCCCCCTCCAAGGACTCGGGCCC
AGTTTCTAACTTTTTCCCCTTCCCTCCCTCGTCTTGCCCTGCGCCTGGGGCCACCTTCAT
CACCGTCGCTGACTCCGCCATCCAAGCCTAGGGGAGACCGAAGTGAAGTCCCTGGACCAG
CCCGGCCCGGGCCCCCCGGTATCGGGCCAGAGGTAAGTGGACTTTAATTTTTTCTGCTAA
GCCCAACACTCCACCACACCCAGGCACACACTACACACACCCACCCGTCTCAGGGTCCCC
TCGGACAGCTCCTAAGAAGGCACCGGTCGCCCAGTCCTACCAGAGGGGGCCAAGAACCCA
GACGAGTCCGTAGAAGGGTCCTCGTCCAGCAAGAAGAGGAGGTGGTAAGCGGTTCACCTT
CAGGGGTAAGTAACCTGACCTCTCCAGGGCTCACATAAAGGGAGGCTTAGTATACATGCT
TCTTGCTTTTCACAGGAACCTGGGGGCTAGTCTGGGTGGGTTTAGGCTGCCTCAAGTTGC
ATCAGCCAGGGCTTCATGCCCTCCTCAGTTCCCTAGTCCCCGGGCTTCAGGCCCCCTCCG
TCCCCGTCCTCCAGAGACCCGGGCTTCAGGCCCTGCCTCTCCTGTTACCCTTTTAGAACC
ACAGCCTGGACACATGTGCCAGACGCCTGGGCCTCTAAGGCCCTCGGGTCCCCCTGGACC
CCGGCCTCAGCAACCCTGCTGCTCCCCTCCTGCCACCCCAGCCTCCCCCCCTCCCCGTCC
CCCTTCGCTCCTTATCCTCCCCCGGTCCCCAGTAGGGCCGCCTGCCCCCCTGCACCCAGT
ACCTGCCCCTCTTGGCCACGCACCCCGGGCCAGGCCACCTTAGACCCGGCCAAGCCCCAT
CCCTGAAGACCCAGCGGCCATTCTCTCTGGTAACGAGCAGAGAAGAAGTAGAGGCCCGCG
GCCATTGGGCCCAGATTGAGAGACCAGTCCAGGGGCCCGAGGTTGGAGCCAGCGGGCACC
CGAGGTCCCAGCACCCGGTCCCTCCGGGGGGCAGAGACAGGCAGGGCCCCCCGGCAGCTG
GCCCCGAGGAGGCGCCCGGAGTGGGGCCGGTCGGCTGGGCTGGCCGAGCCCGGGTCTGGG
AGGTCTGGGGTGGCGAGCCTGCTGTCTCAGGAGGGGCCTGGCTCCGCCGGGTGGCCCTGG
GGTAAGTCTGGGAGGCAGAGGGACGGCCTAGGCCCGGGGAAGTGGAGGGGGATCGCCCGG
GTCTCTGTTGGCAGAGTCCGGGCGATCCTCTGAGACCCTCCGGGCCCGGACGGCCGCCCT
CGGCCCCCCAGACAGACCCCAGGGTCTCCAGGCAGGGTCCGGCATCTCCAGGGGCAGCAG
GCTCACCACCACAGGCCCCCCAGACCCGGGTCTCGGCCAGCCGAGCCGACCGGCCCCGCG
CCGGGCGCCTCCTCGGAGCCAGCCCCCGGGGTTGGTTCTGCCCCTCTCTCTGTCCTTCAG
AGGAACCAGGGACCTCGGGCACCCCAGAGCCCCTCGGGCCCGCCTCCAGGCGCCCTCCTG
GTCTCCGCTCCCCTCTGAGCCCCGTTAAACCCAAAGAATGTCTGAGGGGAGCCACCCTCG
GGGCCCAGGCCCCAGAGTCCAGAGGTCAGGGGCACCTCAGGGTGCCTCCCCGGGTCCCAG
GCCAGCCGGAGGGACCCCGGCAGCCCGGGCGGCCCCAGAGGCCGGTTCCTCGCCCCTTCC
CCGGGCTTCAGAGCCCAGGGTGTCCCCCAGAAGGGACCCTAGGCGTCCCCTCTCCTCCCC
TCCAGGCCCGAGCCTCTCCCTCGCGGAGAGGGGCCTCTTCGAGCCCTCAAGTCCAGTCCC
ACCGAGACCCGAGTGGCCCGGATCCCCCACCGGCCCTTCTCTTTCCCCCTACTCCTCTCC
AACCTTCGCTCCACCCTAGACCCCAGCTTCTGGCCTCCCCGGGTCCACCAGGCCAGCCGG
AGGGACCCCGGCAGCCCGGGCGAGTCGCCTTCCCTCTCCCCTGGCCTCTCCTTCCCGCCT
CCCACCCGAGCCCCCTCAGCTTGCCTCCCCACCGGGTCCATCAGGCCGGCCGGAGGGACC
CCGGCGGCCCGGTGTCAGTTCCCCCTGCAGCCGCCCAGTCTCTGCCTCCAGGCAAGGGCG
CCAGCTTTTCTCCCCCCAGCCTGAGGCCCAGGCTCCTGTGCACTGTCTGTAAAGTCCAGC
CTCCCACGCCCGTCCACGGCTCCCAGGCCCAGCCCCGTCCACCCCTCCCCACGTTGGACA
GGCCCTCTGTCCACCCGGGCCATCCCCGCCCCCCTGTGTCCACCCCAGTCCCGTCCAGGG
GGGACTTTATGTGACCCTTGGGCCTGGCTCCCCATAGACTCCCATGTAAGCCTGCCTCGA
GTAGGTGCCTCCAGAGCCCCTTTTGCCCCCCTGGCGGCCCAGCCCGACCCCCGGGCGCCC
CCAAACTTTGTCCAGATGTCCAGGGGTCCCCGAGGGCGAGGCCCAGCCCCCTCCCGCCCC
TGTCCACTGCCCCGGTCCCCCCAGAAGCCCCCAAAAGTAGAGGCTCAGGCCATGCGCGCC
CTGTCACCAGGCCTGCCAAAGAGCCAGATCTAAGGCCGGGAGAGGCAGCCCCAAAGCGGG
TGCAGTAACAGGTAATCTCTGGTAGTGATTTGGACCCGAAATCTGACACTTTAGAGCTCT
GGAGGACTTTAAAACTCTAAAAATCAAAACTTTAGAGGCGAATGGGCGCCATTTTGTCCC
CACGCGCGCATAATGGCGGACCTAGGCCTAAAACCCCCAGGAAGCGGGTCTATGGTTGGC
TGCGCTGCTGCTATCTTTAGAGGGGAAAAGAGGAATAAGCCCCCAGACAGGGGAGTGGGC
TTGTTTGTGACTTCACCAAAGGTCAGGGCCCAAGGGGGTTCGCGTTGCTAGGCCACCTTC
TCAGTCCAGCGCGTTTACGTAAGCCAGACAGCAGCCAATTGTCAGTTCTAGGGAGGGGGA
CCACTGCCCCTGGTATAAAGTGGTCCTGCAGCTATTTCTGGTCGCATCAGAGCGCCAGGA
GTCCACACAAATGTAAGAGGGGGTCTTCTACCTCTCCCTAGCCCTCCGCCCCCTCCAAGG
ACTCGGGCCCAGTTTCTAACTTTTTCCCCTTCCCTCCCTCGTCTTGCCCTGCGCCTGGGG
CCACCTTCATCACCGTCGCTGACTCCGCCATCCAAGCCTAGGGGAGACCGAAGTGAAGTC
CCTGGACCAGCCCGGCCCGGGCCCCCCGGTATCGGGCCAGAGGTAAGTGGACTTTAATTT
TTTCTGCTAAGCCCAACACTCCACCACACCCAGGCACACACTACACACACCCACCCGTCT
CAGGGTCCCCTCGGACAGCTCCTAAGAAGGCACCGGTCGCCCAGTCCTACCAGAGGGGGC
CAAGAACCCAGACGAGTCCGTAGAAGGGTCCTCGTCCAGCAAGAAGAGGAGGTGGTAAGC
GGTTCACCTTCAGGGGTAAGTAACCTGACCTCTCCAGGGCTCACATAAAGGGAGGCTTAG
TATACATGCTTCTTGCTTTTCACAGGAACCTGGGGGCTAGTCTGGGTGGGTTTAGGCTGC
CTCAAGTTGCATCAGCCAGGGCTTCATGCCCTCCTCAGTTCCCTAGTCCCCGGGCTTCAG
GCCCCCTCCGTCCCCGTCCTCCAGAGACCCGGGCTTCAGGCCCTGCCTCTCCTGTTACCC
TTTTAGAACCACAGCCTGGACACATGTGCCAGACGCCTGGGCCTCTAAGGCCCTCGGGTC
CCCCTGGACCCCGGCCTCAGCAACCCTGCTGCTCCCCTCCTGCCACCCCAGCCTCCCCCC
CTCCCCGTCCCCCTTCGCTCCTTATCCTCCCCCGGTCCCCAGTAGGGCCGCCTGCCCCCC
TGCACCCAGTACCTGCCCCTCTTGGCCACGCACCCCGGGCCAGGCCACCTTAGACCCGGC
CAAGCCCCATCCCTGAAGACCCAGCGGCCATTCTCTCTGGTAACGAGCAGAGAAGAAGTA
GAGGCCCGCGGCCATTGGGCCCAGATTGAGAGACCAGTCCAGGGGCCCGAGGTTGGAGCC
AGCGGGCACCCGAGGTCCCAGCACCCGGTCCCTCCGGGGGGCAGAGACAGGCAGGGCCCC
CCGGCAGCTGGCCCCGAGGAGGCGCCCGGAGTGGGGCCGGTCGGCTGGGCTGGCCGAGCC
CGGGTCTGGGAGGTCTGGGGTGGCGAGCCTGCTGTCTCAGGAGGGGCCTGGCTCCGCCGG
GTGGCCCTGGGGTAAGTCTGGGAGGCAGAGGGACGGCCTAGGCCCGGGGAAGTGGAGGGG
GATCGCCCGGGTCTCTGTTGGCAGAGTCCGGGCGATCCTCTGAGACCCTCCGGGCCCGGA
CGGCCGCCCTCGGCCCCCCAGACAGACCCCAGGGTCTCCAGGCAGGGTCCGGCATCTCCA
GGGGCAGCAGGCTCACCACCACAGGCCCCCCAGACCCGGGTCTCGGCCAGCCGAGCCGAC
CGGCCCCGCGCCGGGCGCCTCCTCGGAGCCAGCCCCCGGGGTTGGTTCTGCCCCTCTCTC
TGTCCTTCAGAGGAACCAGGGACCTCGGGCACCCCAGAGCCCCTCGGGCCCGCCTCCAGG
CGCCCTCCTGGTCTCCGCTCCCCTCTGAGCCCCGTTAAACCCAAAGAATGTCTGAGGGGA
GCCACCCTCGGGGCCCAGGCCCCAGAGTCCAGAGGTCAGGGGCACCTCAGGGTGCCTCCC
CGGGTCCCAGGCCAGCCGGAGGGACCCCGGCAGCCCGGGCGGCCCCAGAGGCCGGTTCCT
CGCCCCTTCCCCGGGCTTCAGAGCCCAGGGTGTCCCCCAGAAGGGACCCTAGGCGTCCCC
TCTCCTCCCCTCCAGGCCCGAGCCTCTCCCTCGCGGAGAGGGGCCTCTTCGAGCCCTCAA
GTCCAGTCCCACCGAGACCCGAGTGGCCCGGATCCCCCACCGGCCCTTCTCTTTCCCCCT
ACTCCTCTCCAACCTTCGCTCCACCCTAGACCCCAGCTTCTGGCCTCCCCGGGTCCACCA
GGCCAGCCGGAGGGACCCCGGCAGCCCGGGCGAGTCGCCTTCCCTCTCCCCTGGCCTCTC
CTTCCCGCCTCCCACCCGAGCCCCCTCAGCTTGCCTCCCCACCGGGTCCATCAGGCCGGC
CGGAGGGACCCCGGCGGCCCGGTGTCAGTTCCCCCTGCAGCCGCCCAGTCTCTGCCTCCA
GGCAAGGGCGCCAGCTTTTCTCCCCCCAGCCTGAGGCCCAGGCTCCTGTGCACTGTCTGT
AAAGTCCAGCCTCCCACGCCCGTCCACGGCTCCCAGGCCCAGCCCCGTCCACCCCTCCCC
ACGTTGGACAGGCCCTCTGTCCACCCGGGCCATCCCCGCCCCCCTGTGTCCACCCCAGTC
CCGTCCAGGGGGGACTTTATGTGACCCTTGGGCCTGGCTCCCCATAGACTCCCATGTAAG
CCTGCCTCGAGTAGGTGCCTCCAGAGCCCCTTTTGCCCCCCTGGCGGCCCAGCCCGACCC
CCGGGCGCCCCCAAACTTTGTCCAGATGTCCAGGGGTCCCCGAGGGCGAGGCCCAGCCCC
CTCCCGCCCCTGTCCACTGCCCCGGTCCCCCCAGAAGCCCCCAAAAGTAGAGGCTCAGGC
CATGCGCGCCCTGTCACCAGGCCTGCCAAAGAGCCAGATCTAAGGCCGGGAGAGGCAGCC
CCAAAGCGGGTGCAGTAACAGGTAATCTCTGGTAGTGATTTGGACCCGAAATCTGACACT
TTAGAGCTCTGGAGGACTTTAAAACTCTAAAAATCAAAACTTTAGAGGCGAATGGGCGCC
ATTTTGTCCCCACGCGCGCATAATGGCGGACCTAGGCCTAAAACCCCCAGGAAGCGGGTC
TATGGTTGGCTGCGCTGCTGCTATCTTTAGAGGGGAAAAGAGGAATAAGCCCCCAGACAG
GGGAGTGGGCTTGTTTGTGACTTCACCAAAGGTCAGGGCCCAAGGGGGTTCGCGTTGCTA
GGCCACCTTCTCAGTCCAGCGCGTTTACGTAAGCCAGACAGCAGCCAATTGTCAGTTCTA
GGGAGGGGGACCACTGCCCCTGGTATAAAGTGGTCCTGCAGCTATTTCTGGTCGCATCAG
AGCGCCAGGAGTCCACACAAATGTAAGAGGGGGTCTTCTACCTCTCCCTAGCCCTCCGCC
CCCTCCAAGGACTCGGGCCCAGTTTCTAACTTTTTCCCCTTCCCTCCCTCGTCTTGCCCT
GCGCCTGGGGCCACCTTCATCACCGTCGCTGACTCCGCCATCCAAGCCTAGGGGAGACCG
AAGTGAAGTCCCTGGACCAGCCCGGCCCGGGCCCCCCGGTATCGGGCCAGAGGTAAGTGG
ACTTTAATTTTTTCTGCTAAGCCCAACACTCCACCACACCCAGGCACACACTACACACAC
CCACCCGTCTCAGGGTCCCCTCGGACAGCTCCTAAGAAGGCACCGGTCGCCCAGTCCTAC
CAGAGGGGGCCAAGAACCCAGACGAGTCCGTAGAAGGGTCCTCGTCCAGCAAGAAGAGGA
GGTGGTAAGCGGTTCACCTTCAGGGGTAAGTAACCTGACCTCTCCAGGGCTCACATAAAG
GGAGGCTTAGTATACATGCTTCTTGCTTTTCACAGGAACCTGGGGGCTAGTCTGGGTGGG
TTTAGGCTGCCTCAAGTTGCATCAGCCAGGGCTTCATGCCCTCCTCAGTTCCCTAGTCCC
CGGGCTTCAGGCCCCCTCCGTCCCCGTCCTCCAGAGACCCGGGCTTCAGGCCCTGCCTCT
CCTGTTACCCTTTTAGAACCACAGCCTGGACACATGTGCCAGACGCCTGGGCCTCTAAGG
CCCTCGGGTCCCCCTGGACCCCGGCCTCAGCAACCCTGCTGCTCCCCTCCTGCCACCCCA
GCCTCCCCCCCTCCCCGTCCCCCTTCGCTCCTTATCCTCCCCCGGTCCCCAGTAGGGCCG
CCTGCCCCCCTGCACCCAGTACCTGCCCCTCTTGGCCACGCACCCCGGGCCAGGCCACCT
TAGACCCGGCCAAGCCCCATCCCTGAAGACCCAGCGGCCATTCTCTCTGGTAACGAGCAG
AGAAGAAGTAGAGGCCCGCGGCCATTGGGCCCAGATTGAGAGACCAGTCCAGGGGCCCGA
GGTTGGAGCCAGCGGGCACCCGAGGTCCCAGCACCCGGTCCCTCCGGGGGGCAGAGACAG
GCAGGGCCCCCCGGCAGCTGGCCCCGAGGAGGCGCCCGGAGTGGGGCCGGTCGGCTGGGC
TGGCCGAGCCCGGGTCTGGGAGGTCTGGGGTGGCGAGCCTGCTGTCTCAGGAGGGGCCTG
GCTCCGCCGGGTGGCCCTGGGGTAAGTCTGGGAGGCAGAGGGACGGCCTAGGCCCGGGGA
AGTGGAGGGGGATCGCCCGGGTCTCTGTTGGCAGAGTCCGGGCGATCCTCTGAGACCCTC
CGGGCCCGGACGGCCGCCCTCGGCCCCCCAGACAGACCCCAGGGTCTCCAGGCAGGGTCC
GGCATCTCCAGGGGCAGCAGGCTCACCACCACAGGCCCCCCAGACCCGGGTCTCGGCCAG
CCGAGCCGACCGGCCCCGCGCCGGGCGCCTCCTCGGAGCCAGCCCCCGGGGTTGGTTCTG
CCCCTCTCTCTGTCCTTCAGAGGAACCAGGGACCTCGGGCACCCCAGAGCCCCTCGGGCC
CGCCTCCAGGCGCCCTCCTGGTCTCCGCTCCCCTCTGAGCCCCGTTAAACCCAAAGAATG
TCTGAGGGGAGCCACCCTCGGGGCCCAGGCCCCAGAGTCCAGAGGTCAGGGGCACCTCAG
GGTGCCTCCCCGGGTCCCAGGCCAGCCGGAGGGACCCCGGCAGCCCGGGCGGCCCCAGAG
GCCGGTTCCTCGCCCCTTCCCCGGGCTTCAGAGCCCAGGGTGTCCCCCAGAAGGGACCCT
AGGCGTCCCCTCTCCTCCCCTCCAGGCCCGAGCCTCTCCCTCGCGGAGAGGGGCCTCTTC
GAGCCCTCAAGTCCAGTCCCACCGAGACCCGAGTGGCCCGGATCCCCCACCGGCCCTTCT
CTTTCCCCCTACTCCTCTCCAACCTTCGCTCCACCCTAGACCCCAGCTTCTGGCCTCCCC
GGGTCCACCAGGCCAGCCGGAGGGACCCCGGCAGCCCGGGCGAGTCGCCTTCCCTCTCCC
CTGGCCTCTCCTTCCCGCCTCCCACCCGAGCCCCCTCAGCTTGCCTCCCCACCGGGTCCA
TCAGGCCGGCCGGAGGGACCCCGGCGGCCCGGTGTCAGTTCCCCCTGCAGCCGCCCAGTC
TCTGCCTCCAGGCAAGGGCGCCAGCTTTTCTCCCCCCAGCCTGAGGCCCAGGCTCCTGTG
CACTGTCTGTAAAGTCCAGCCTCCCACGCCCGTCCACGGCTCCCAGGCCCAGCCCCGTCC
ACCCCTCCCCACGTTGGACAGGCCCTCTGTCCACCCGGGCCATCCCCGCCCCCCTGTGTC
CACCCCAGTCCCGTCCAGGGGGGACTTTATGTGACCCTTGGGCCTGGCTCCCCATAGACT
CCCATGTAAGCCTGCCTCGAGTAGGTGCCTCCAGAGCCCCTTTTGCCCCCCTGGCGGCCC
AGCCCGACCCCCGGGCGCCCCCAAACTTTGTCCAGATGTCCAGGGGTCCCCGAGGGCGAG
GCCCAGCCCCCTCCCGCCCCTGTCCACTGCCCCGGTCCCCCCAGAAGCCCCCAAAAGTAG
AGGCTCAGGCCATGCGCGCCCTGTCACCAGGCCTGCCAAAGAGCCAGATCTAAGGCCGGG
AGAGGCAGCCCCAAAGCGGGTGCAGTAACAGGTAATCTCTGGTAGTGATTTGGACCCGAA
ATCTGACACTTTAGAGCTCTGGAGGACTTTAAAACTCTAAAAATCAAAACTTTAGAGGCG
AATGGGCGCCATTTTGTCCCCACGCGCGCATAATGGCGGACCTAGGCCTAAAACCCCCAG
GAAGCGGGTCTATGGTTGGCTGCGCTGCTGCTATCTTTAGAGGGGAAAAGAGGAATAAGC
CCCCAGACAGGGGAGTGGGCTTGTTTGTGACTTCACCAAAGGTCAGGGCCCAAGGGGGTT
CGCGTTGCTAGGCCACCTTCTCAGTCCAGCGCGTTTACGTAAGCCAGACAGCAGCCAATT
GTCAGTTCTAGGGAGGGGGACCACTGCCCCTGGTATAAAGTGGTCCTGCAGCTATTTCTG
GTCGCATCAGAGCGCCAGGAGTCCACACAAATGTAAGAGGGGGTCTTCTACCTCTCCCTA
GCCCTCCGCCCCCTCCAAGGACTCGGGCCCAGTTTCTAACTTTTTCCCCTTCCCTCCCTC
GTCTTGCCCTGCGCCTGGGGCCACCTTCATCACCGTCGCTGACTCCGCCATCCAAGCCTA
GGGGAGACCGAAGTGAAGTCCCTGGACCAGCCCGGCCCGGGCCCCCCGGTATCGGGCCAG
AGGTAAGTGGACTTTAATTTTTTCTGCTAAGCCCAACACTCCACCACACCCAGGCACACA
CTACACACACCCACCCGTCTCAGGGTCCCCTCGGACAGCTCCTAAGAAGGCACCGGTCGC
CCAGTCCTACCAGAGGGGGCCAAGAACCCAGACGAGTCCGTAGAAGGGTCCTCGTCCAGC
AAGAAGAGGAGGTGGTAAGCGGTTCACCTTCAGGGGTAAGTAACCTGACCTCTCCAGGGC
TCACATAAAGGGAGGCTTAGTATACATGCTTCTTGCTTTTCACAGGAACCTGGGGGCTAG
TCTGGGTGGGTTTAGGCTGCCTCAAGTTGCATCAGCCAGGGCTTCATGCCCTCCTCAGTT
CCCTAGTCCCCGGGCTTCAGGCCCCCTCCGTCCCCGTCCTCCAGAGACCCGGGCTTCAGG
CCCTGCCTCTCCTGTTACCCTTTTAGAACCACAGCCTGGACACATGTGCCAGACGCCTGG
GCCTCTAAGGCCCTCGGGTCCCCCTGGACCCCGGCCTCAGCAACCCTGCTGCTCCCCTCC
TGCCACCCCAGCCTCCCCCCCTCCCCGTCCCCCTTCGCTCCTTATCCTCCCCCGGTCCCC
AGTAGGGCCGCCTGCCCCCCTGCACCCAGTACCTGCCCCTCTTGGCCACGCACCCCGGGC
CAGGCCACCTTAGACCCGGCCAAGCCCCATCCCTGAAGACCCAGCGGCCATTCTCTCTGG
TAACGAGCAGAGAAGAAGTAGAGGCCCGCGGCCATTGGGCCCAGATTGAGAGACCAGTCC
AGGGGCCCGAGGTTGGAGCCAGCGGGCACCCGAGGTCCCAGCACCCGGTCCCTCCGGGGG
GCAGAGACAGGCAGGGCCCCCCGGCAGCTGGCCCCGAGGAGGCGCCCGGAGTGGGGCCGG
TCGGCTGGGCTGGCCGAGCCCGGGTCTGGGAGGTCTGGGGTGGCGAGCCTGCTGTCTCAG
GAGGGGCCTGGCTCCGCCGGGTGGCCCTGGGGTAAGTCTGGGAGGCAGAGGGACGGCCTA
GGCCCGGGGAAGTGGAGGGGGATCGCCCGGGTCTCTGTTGGCAGAGTCCGGGCGATCCTC
TGAGACCCTCCGGGCCCGGACGGCCGCCCTCGGCCCCCCAGACAGACCCCAGGGTCTCCA
GGCAGGGTCCGGCATCTCCAGGGGCAGCAGGCTCACCACCACAGGCCCCCCAGACCCGGG
TCTCGGCCAGCCGAGCCGACCGGCCCCGCGCCGGGCGCCTCCTCGGAGCCAGCCCCCGGG
GTTGGTTCTGCCCCTCTCTCTGTCCTTCAGAGGAACCAGGGACCTCGGGCACCCCAGAGC
CCCTCGGGCCCGCCTCCAGGCGCCCTCCTGGTCTCCGCTCCCCTCTGAGCCCCGTTAAAC
CCAAAGAATGTCTGAGGGGAGCCACCCTCGGGGCCCAGGCCCCAGAGTCCAGAGGTCAGG
GGCACCTCAGGGTGCCTCCCCGGGTCCCAGGCCAGCCGGAGGGACCCCGGCAGCCCGGGC
GGCCCCAGAGGCCGGTTCCTCGCCCCTTCCCCGGGCTTCAGAGCCCAGGGTGTCCCCCAG
AAGGGACCCTAGGCGTCCCCTCTCCTCCCCTCCAGGCCCGAGCCTCTCCCTCGCGGAGAG
GGGCCTCTTCGAGCCCTCAAGTCCAGTCCCACCGAGACCCGAGTGGCCCGGATCCCCCAC
CGGCCCTTCTCTTTCCCCCTACTCCTCTCCAACCTTCGCTCCACCCTAGACCCCAGCTTC
TGGCCTCCCCGGGTCCACCAGGCCAGCCGGAGGGACCCCGGCAGCCCGGGCGAGTCGCCT
TCCCTCTCCCCTGGCCTCTCCTTCCCGCCTCCCACCCGAGCCCCCTCAGCTTGCCTCCCC
ACCGGGTCCATCAGGCCGGCCGGAGGGACCCCGGCGGCCCGGTGTCAGTTCCCCCTGCAG
CCGCCCAGTCTCTGCCTCCAGGCAAGGGCGCCAGCTTTTCTCCCCCCAGCCTGAGGCCCA
GGCTCCTGTGCACTGTCTGTAAAGTCCAGCCTCCCACGCCCGTCCACGGCTCCCAGGCCC
AGCCCCGTCCACCCCTCCCCACGTTGGACAGGCCCTCTGTCCACCCGGGCCATCCCCGCC
CCCCTGTGTCCACCCCAGTCCCGTCCAGGGGGGACTTTATGTGACCCTTGGGCCTGGCTC
CCCATAGACTCCCATGTAAGCCTGCCTCGAGTAGGTGCCTCCAGAGCCCCTTTTGCCCCC
CTGGCGGCCCAGCCCGACCCCCGGGCGCCCCCAAACTTTGTCCAGATGTCCAGGGGTCCC
CGAGGGCGAGGCCCAGCCCCCTCCCGCCCCTGTCCACTGCCCCGGTCCCCCCAGAAGCCC
CCAAAAGTAGAGGCTCAGGCCATGCGCGCCCTGTCACCAGGCCTGCCAAAGAGCCAGATC
TAAGGCCGGGAGAGGCAGCCCCAAAGCGGGTGCAGTAACAGGTAATCTCTGGTAGTGATT
TGGACCCGAAATCTGACACTTTAGAGCTCTGGAGGACTTTAAAACTCTAAAAATCAAAAC
TTTAGAGGCGAATGGGCGCCATTTTGTCCCCACGCGCGCATAATGGCGGACCTAGGCCTA
AAACCCCCAGGAAGCGGGTCTATGGTTGGCTGCGCTGCTGCTATCTTTAGAGGGGAAAAG
AGGAATAAGCCCCCAGACAGGGGAGTGGGCTTGTTTGTGACTTCACCAAAGGTCAGGGCC
CAAGGGGGTTCGCGTTGCTAGGCCACCTTCTCAGTCCAGCGCGTTTACGTAAGCCAGACA
GCAGCCAATTGTCAGTTCTAGGGAGGGGGACCACTGCCCCTGGTATAAAGTGGTCCTGCA
GCTATTTCTGGTCGCATCAGAGCGCCAGGAGTCCACACAAATGTAAGAGGGGGTCTTCTA
CCTCTCCCTAGCCCTCCGCCCCCTCCAAGGACTCGGGCCCAGTTTCTAACTTTTTCCCCT
TCCCTCCCTCGTCTTGCCCTGCGCCTGGGGCCACCTTCATCACCGTCGCTGACTCCGCCA
TCCAAGCCTAGGGGAGACCGAAGTGAAGTCCCTGGACCAGCCCGGCCCGGGCCCCCCGGT
ATCGGGCCAGAGGTAAGTGGACTTTAATTTTTTCTGCTAAGCCCAACACTCCACCACACC
CAGGCACACACTACACACACCCACCCGTCTCAGGGTCCCCTCGGACAGCTCCTAAGAAGG
CACCGGTCGCCCAGTCCTACCAGAGGGGGCCAAGAACCCAGACGAGTCCGTAGAAGGGTC
CTCGTCCAGCAAGAAGAGGAGGTGGTAAGCGGTTCACCTTCAGGGGTAAGTAACCTGACC
TCTCCAGGGCTCACATAAAGGGAGGCTTAGTATACATGCTTCTTGCTTTTCACAGGAACC
TGGGGGCTAGTCTGGGTGGGTTTAGGCTGCCTCAAGTTGCATCAGCCAGGGCTTCATGCC
CTCCTCAGTTCCCTAGTCCCCGGGCTTCAGGCCCCCTCCGTCCCCGTCCTCCAGAGACCC
GGGCTTCAGGCCCTGCCTCTCCTGTTACCCTTTTAGAACCACAGCCTGGACACATGTGCC
AGACGCCTGGGCCTCTAAGGCCCTCGGGTCCCCCTGGACCCCGGCCTCAGCAACCCTGCT
GCTCCCCTCCTGCCACCCCAGCCTCCCCCCCTCCCCGTCCCCCTTCGCTCCTTATCCTCC
CCCGGTCCCCAGTAGGGCCGCCTGCCCCCCTGCACCCAGTACCTGCCCCTCTTGGCCACG
CACCCCGGGCCAGGCCACCTTAGACCCGGCCAAGCCCCATCCCTGAAGACCCAGCGGCCA
TTCTCTCTGGTAACGAGCAGAGAAGAAGTAGAGGCCCGCGGCCATTGGGCCCAGATTGAG
AGACCAGTCCAGGGGCCCGAGGTTGGAGCCAGCGGGCACCCGAGGTCCCAGCACCCGGTC
CCTCCGGGGGGCAGAGACAGGCAGGGCCCCCCGGCAGCTGGCCCCGAGGAGGCGCCCGGA
GTGGGGCCGGTCGGCTGGGCTGGCCGAGCCCGGGTCTGGGAGGTCTGGGGTGGCGAGCCT
GCTGTCTCAGGAGGGGCCTGGCTCCGCCGGGTGGCCCTGGGGTAAGTCTGGGAGGCAGAG
GGACGGCCTAGGCCCGGGGAAGTGGAGGGGGATCGCCCGGGTCTCTGTTGGCAGAGTCCG
GGCGATCCTCTGAGACCCTCCGGGCCCGGACGGCCGCCCTCGGCCCCCCAGACAGACCCC
AGGGTCTCCAGGCAGGGTCCGGCATCTCCAGGGGCAGCAGGCTCACCACCACAGGCCCCC
CAGACCCGGGTCTCGGCCAGCCGAGCCGACCGGCCCCGCGCCGGGCGCCTCCTCGGAGCC
AGCCCCCGGGGTTGGTTCTGCCCCTCTCTCTGTCCTTCAGAGGAACCAGGGACCTCGGGC
ACCCCAGAGCCCCTCGGGCCCGCCTCCAGGCGCCCTCCTGGTCTCCGCTCCCCTCTGAGC
CCCGTTAAACCCAAAGAATGTCTGAGGGGAGCCACCCTCGGGGCCCAGGCCCCAGAGTCC
AGAGGTCAGGGGCACCTCAGGGTGCCTCCCCGGGTCCCAGGCCAGCCGGAGGGACCCCGG
CAGCCCGGGCGGCCCCAGAGGCCGGTTCCTCGCCCCTTCCCCGGGCTTCAGAGCCCAGGG
TGTCCCCCAGAAGGGACCCTAGGCGTCCCCTCTCCTCCCCTCCAGGCCCGAGCCTCTCCC
TCGCGGAGAGGGGCCTCTTCGAGCCCTCAAGTCCAGTCCCACCGAGACCCGAGTGGCCCG
GATCCCCCACCGGCCCTTCTCTTTCCCCCTACTCCTCTCCAACCTTCGCTCCACCCTAGA
CCCCAGCTTCTGGCCTCCCCGGGTCCACCAGGCCAGCCGGAGGGACCCCGGCAGCCCGGG
CGAGTCGCCTTCCCTCTCCCCTGGCCTCTCCTTCCCGCCTCCCACCCGAGCCCCCTCAGC
TTGCCTCCCCACCGGGTCCATCAGGCCGGCCGGAGGGACCCCGGCGGCCCGGTGTCAGTT
CCCCCTGCAGCCGCCCAGTCTCTGCCTCCAGGCAAGGGCGCCAGCTTTTCTCCCCCCAGC
CTGAGGCCCAGGCTCCTGTGCACTGTCTGTAAAGTCCAGCCTCCCACGCCCGTCCACGGC
TCCCAGGCCCAGCCCCGTCCACCCCTCCCCACGTTGGACAGGCCCTCTGTCCACCCGGGC
CATCCCCGCCCCCCTGTGTCCACCCCAGTCCCGTCCAGGGGGGACTTTATGTGACCCTTG
GGCCTGGCTCCCCATAGACTCCCATGTAAGCCTGCCTCGAGTAGGTGCCTCCAGAGCCCC
TTTTGCCCCCCTGGCGGCCCAGCCCGACCCCCGGGCGCCCCCAAACTTTGTCCAGATGTC
CAGGGGTCCCCGAGGGCGAGGCCCAGCCCCCTCCCGCCCCTGTCCACTGCCCCGGTCCCC
CCAGAAGCCCCCAAAAGTAGAGGCTCAGGCCATGCGCGCCCTGTCACCAGGCCTGCCAAA
GAGCCAGATCTAAGGCCGGGAGAGGCAGCCCCAAAGCGGGTGCAGTAACAGGTAATCTCT
GGTAGTGATTTGGACCCGAAATCTGACACTTTAGAGCTCTGGAGGACTTTAAAACTCTAA
AAATCAAAACTTTAGAGGCGAATGGGCGCCATTTTGTCCCCACGCGCGCATAATGGCGGA
CCTAGGCCTAAAACCCCCAGGAAGCGGGTCTATGGTTGGCTGCGCTGCTGCTATCTTTAG
AGGGGAAAAGAGGAATAAGCCCCCAGACAGGGGAGTGGGCTTGTTTGTGACTTCACCAAA
GGTCAGGGCCCAAGGGGGTTCGCGTTGCTAGGCCACCTTCTCAGTCCAGCGCGTTTACGT
AAGCCAGACAGCAGCCAATTGTCAGTTCTAGGGAGGGGGACCACTGCCCCTGGTATAAAG
TGGTCCTGCAGCTATTTCTGGTCGCATCAGAGCGCCAGGAGTCCACACAAATGTAAGAGG
GGGTCTTCTACCTCTCCCTAGCCCTCCGCCCCCTCCAAGGACTCGGGCCCAGTTTCTAAC
TTTTTCCCCTTCCCTCCCTCGTCTTGCCCTGCGCCTGGGGCCACCTTCATCACCGTCGCT
GACTCCGCCATCCAAGCCTAGGGGAGACCGAAGTGAAGTCCCTGGACCAGCCCGGCCCGG
GCCCCCCGGTATCGGGCCAGAGGTAAGTGGACTTTAATTTTTTCTGCTAAGCCCAACACT
CCACCACACCCAGGCACACACTACACACACCCACCCGTCTCAGGGTCCCCTCGGACAGCT
CCTAAGAAGGCACCGGTCGCCCAGTCCTACCAGAGGGGGCCAAGAACCCAGACGAGTCCG
TAGAAGGGTCCTCGTCCAGCAAGAAGAGGAGGTGGTAAGCGGTTCACCTTCAGGGGTAAG
TAACCTGACCTCTCCAGGGCTCACATAAAGGGAGGCTTAGTATACATGCTTCTTGCTTTT
CACAGGAACCTGGGGGCTAGTCTGGGTGGGTTTAGGCTGCCTCAAGTTGCATCAGCCAGG
GCTTCATGCCCTCCTCAGTTCCCTAGTCCCCGGGCTTCAGGCCCCCTCCGTCCCCGTCCT
CCAGAGACCCGGGCTTCAGGCCCTGCCTCTCCTGTTACCCTTTTAGAACCACAGCCTGGA
CACATGTGCCAGACGCCTGGGCCTCTAAGGCCCTCGGGTCCCCCTGGACCCCGGCCTCAG
CAACCCTGCTGCTCCCCTCCTGCCACCCCAGCCTCCCCCCCTCCCCGTCCCCCTTCGCTC
CTTATCCTCCCCCGGTCCCCAGTAGGGCCGCCTGCCCCCCTGCACCCAGTACCTGCCCCT
CTTGGCCACGCACCCCGGGCCAGGCCACCTTAGACCCGGCCAAGCCCCATCCCTGAAGAC
CCAGCGGCCATTCTCTCTGGTAACGAGCAGAGAAGAAGTAGAGGCCCGCGGCCATTGGGC
CCAGATTGAGAGACCAGTCCAGGGGCCCGAGGTTGGAGCCAGCGGGCACCCGAGGTCCCA
GCACCCGGTCCCTCCGGGGGGCAGAGACAGGCAGGGCCCCCCGGCAGCTGGCCCCGAGGA
GGCGCCCGGAGTGGGGCCGGTCGGCTGGGCTGGCCGAGCCCGGGTCTGGGAGGTCTGGGG
TGGCGAGCCTGCTGTCTCAGGAGGGGCCTGGCTCCGCCGGGTGGCCCTGGGGTAAGTCTG
GGAGGCAGAGGGACGGCCTAGGCCCGGGGAAGTGGAGGGGGATCGCCCGGGTCTCTGTTG
GCAGAGTCCGGGCGATCCTCTGAGACCCTCCGGGCCCGGACGGCCGCCCTCGGCCCCCCA
GACAGACCCCAGGGTCTCCAGGCAGGGTCCGGCATCTCCAGGGGCAGCAGGCTCACCACC
ACAGGCCCCCCAGACCCGGGTCTCGGCCAGCCGAGCCGACCGGCCCCGCGCCGGGCGCCT
CCTCGGAGCCAGCCCCCGGGGTTGGTTCTGCCCCTCTCTCTGTCCTTCAGAGGAACCAGG
GACCTCGGGCACCCCAGAGCCCCTCGGGCCCGCCTCCAGGCGCCCTCCTGGTCTCCGCTC
CCCTCTGAGCCCCGTTAAACCCAAAGAATGTCTGAGGGGAGCCACCCTCGGGGCCCAGGC
CCCAGAGTCCAGAGGTCAGGGGCACCTCAGGGTGCCTCCCCGGGTCCCAGGCCAGCCGGA
GGGACCCCGGCAGCCCGGGCGGCCCCAGAGGCCGGTTCCTCGCCCCTTCCCCGGGCTTCA
GAGCCCAGGGTGTCCCCCAGAAGGGACCCTAGGCGTCCCCTCTCCTCCCCTCCAGGCCCG
AGCCTCTCCCTCGCGGAGAGGGGCCTCTTCGAGCCCTCAAGTCCAGTCCCACCGAGACCC
GAGTGGCCCGGATCCCCCACCGGCCCTTCTCTTTCCCCCTACTCCTCTCCAACCTTCGCT
CCACCCTAGACCCCAGCTTCTGGCCTCCCCGGGTCCACCAGGCCAGCCGGAGGGACCCCG
GCAGCCCGGGCGAGTCGCCTTCCCTCTCCCCTGGCCTCTCCTTCCCGCCTCCCACCCGAG
CCCCCTCAGCTTGCCTCCCCACCGGGTCCATCAGGCCGGCCGGAGGGACCCCGGCGGCCC
GGTGTCAGTTCCCCCTGCAGCCGCCCAGTCTCTGCCTCCAGGCAAGGGCGCCAGCTTTTC
TCCCCCCAGCCTGAGGCCCAGGCTCCTGTGCACTGTCTGTAAAGTCCAGCCTCCCACGCC
CGTCCACGGCTCCCAGGCCCAGCCCCGTCCACCCCTCCCCACGTTGGACAGGCCCTCTGT
CCACCCGGGCCATCCCCGCCCCCCTGTGTCCACCCCAGTCCCGTCCAGGGGGGACTTTAT
GTGACCCTTGGGCCTGGCTCCCCATAGACTCCCATGTAAGCCTGCCTCGAGTAGGTGCCT
CCAGAGCCCCTTTTGCCCCCCTGGCGGCCCAGCCCGACCCCCGGGCGCCCCCAAACTTTG
TCCAGATGTCCAGGGGTCCCCGAGGGCGAGGCCCAGCCCCCTCCCGCCCAAGCTGCTTTG
ATTCCTGGGATATTTTTGGGAATGGTGTTAACTTTCTCCCCTTGTATTTGCTATTCAATC
AACCTGATTCCCCCTGCTCATACCTCCACTCACAACCAAGCCACTACGGCCACGTCCACA
ACCTCCCGCACAGGTAAGTGCTTTTCCATTTTTAGCCCCAGCCCCGCCTCTATAAGTTCT
AGGCAAACCTCCAATCACCAGCCACCTTCCAATGTAGTCTCTTAGAGAGTGGCTGCTACG
CATTAGCGAGAGATTTGACCCACACCCAGTAGCCACCCGACGCCAATCTGTCTACATAGA
AGAAGAAGAGGATGAAGACTAAGTCACAGGCTTAGCCAGGTGATTTGTGAATTTCAGTTT
ATTTACTTTCTTCCAATCAAGCTTTCCCAGCCTCCGCTTCTCAGGTCCCAGTTATGGGTT
TTCCATGGGGGACCTAGTATCCGTTCTATTAGATTAACTCGCAAGATACTAAAATTAACC
AAGGTCAGCCCAAGTGACGCGTGTTATGCCAGGCTGCCCACCCTGAGGATTTCCCCCAAA
AATGGGCTGTTAGTAGGGTCCTCCTACCCCCTCTTTAGGCCAGGTGTGTTATTTTGTTGT
GTTAGTGCTATGTAATGTGTTGCCGCCAGGTGGCAGCTTGTTTGTAGATGTGCAGCGCCC
CTTAATGGTAGGTCTGCTTTAGGGCTGCCAGGTGGCGCAAACTAGGATTAATTCACCTGT
ATCCCTTTCCCTCCACCCGCAGTAACTCAGCGCTGGCGTGTGACGTGGTGTAAAGTTTTG
CCTGAACCTGTGGTTGGGCAGGTACATGCCAACAACCTTCTAAGCACCCGCGCTTGTGTT
TTGCTTTATCTGCTGCCATCATGCCTACATACTATCTTGCGTTACATGGGGGACAGTCAT
ATAATCTAATTGTTGACACTGATATGTCTGGAAACCCGTCACTCTCCGTAATTCCCACGA
ATCCTTACCAGGAACAACTATCAAATAATCCATTAATTCAACTACAAATCGTTGTCGGGG
AAAACACTGGGGCACCCGCACCGCCCCAACCACCCCCCCCACCCCCTCCACCTCCTCCAC
CTGAGCGCAGGGATGCCTGGACACAAGAGCCCTTACCACTGGATATGAATCCCCTGGGCA
GTGACGCCAGTCAAGGCCCTCTGGCATCTTCCATAAGAATGCTTTGCATGGCTCAATACC
TTCTTAGAAACGCACGGGGCCAACAAGGCCTTCTTAGGCCACTAGGACCACAAACACGCT
CTCAGGTCACCTTGGAACGTCAACCTGTCCACAACCCTCGCCAGGAGGCACCCATCATTT
TGTTACAGAGTCCCGCGCCCCCCCGATTCACACCAGTGCCCATGGTAGCCTTAGGACATA
CTCTTCAACCCACACCACCACCAAGGCCTACTCTTCCTCAACCCAGAATACCACTGATAA
TACCACCAAGGCATACTAATCAACCAGCCACAACACCACCCACGGCGCCACAAAGGCTCA
CACTAGGGCATCAACTAAGTCTACCACCGCATCCTCCCCCGCATCAGAGCACCCCACATT
GTAGTTCTGATAGTACAGGACTCCCTCCACCTCCCACATCTTACAGCATTCCTTCTATGA
CATTATCCCCCGAACCATTGCCGCCACCAGCAGCACCAGCACACCCCCTTCCAGGTGTCA
TTTATGACCAACAAGCACTTCCTCCAACTCCAGGGCCACCATGGTGGCCACCTGTCCGCG
ACCCCACGCCAACCACTCAGACTCCACCAACAAATACGAAACAGGGCCCGGACCAGGGCC
AGGGAAGGGGCAGGTGGCGGGGCAGGGGCAGAAGCAAGGGCAGGGGCAGAATGCACAAAC
TTCCTGAACCACGGAGACCAGGGCCAGACACTTCCAGTCCTAGTATGCCTCAATTAAGTC
CGGTTGTCAGTCTTCATCAGGGACAGGGGCCTGAGAACTCACCAACCCCCGGCCCGTCTA
CGGCCGGCCCCGTCTGTAGAGTGACACCTTCAGCAACCCCTGACATTTCACCAATACATG
AACCAGAGTCCTCTGATAGTGAAGAACCCCCCTTTCTCTTCCCCAGTGATTGGTATCCTC
CAACGTTAGAACCTGCAGAATTAGATGAAAGTTGGGAGGGCATTTTTGAAACAACAGAAT
CTCATAGCTCTGATGAAGAGAATGTAGGGGGGCCTAGTAAAAGACCTCGCACCTCCACTC
AGTAAAAGACCTTACTCTCTCCAGTAATCAATGTATCCCAAATAAATGTTAATGATTTTG
TTCTTAACTATTGACCCGCCTGTCATTCTATTAATTAAACAAGGGAAGCTATGTTTAGCT
ATTCCACCAACACTGCACCAATGGACAGCCAAAATTGGTGCCTTGCTCACAGCTCTTTTT
GCCAGTGGCTTACAGCCCAGTAGGCAGCTCAGAAAAGTTTAGCTATTCCACCAACCCGGC
CCCAATGAATGCTTGCCAAAATTGGGGCCTTGCTCTCAGCACTTTGCCAGCGACTTATAG
CATGGTAGGCCGCTCAACTCGGCCTGTCTTACTGCCCAGCCTACTCTCCACTTCCAGTCC
ATGTTCGCACTCCTATGCATTTCCTTCCCTCCCACTTTTATCCCAGTCCCAACCCAAAAC
CACACACAACACATAGAATTGTTAGTTTAAACAGTTTATTGATACATGGCTGCTTTTAGC
CTAATTGTGTATTGCTCTCGTTGCCAAAACCTGGTGTAAGGGCCGGCACCCGCAACATGG
GGAAAACATAACCGCCGCCATCCCATGGGGAGGGTAGAGGCGGTTGACATGTAGGTGAGT
AGTGTAAGAAGCATGGCGAAGTAGACAGGTTACTTTTAGAGTGTAGTGTACAGGGCCGGG
CGCAACAGTGCCACCAACCCGGGGTCTGAGCATTCCATGGGCAGCAGGGACACTGCACTA
CCGCCAGGTCCAGGGGCAGCCGGGGTTCCTGGCGCTCCGGGGGGCAGCCAGGCGGCCGCC
GGTGGGTCCGCTGGGCCGCTGCCCCGCTCCGGGTGGGGGGTGGCCCCGCTGGGCACCGCT
GCGCCGCCGCCAGGTCCAGGGGCAGCCGGGGTTCCTGGCGCTCCGGGGGCAGCCGGGCGG
CCGCCGGTGGGTCCGCTGGGCCGCTGCCCCGCTCCGGGTGGGGGGTGGCCCCGCTGGGCA
CCGCTGCGCCGCCGCCAGGTCCTGGGGCAGCCGGGGTTCCTGGCGCTCCGGGGGCAGCCG
GGCGGCCGCCGGTGGGTCCGCTGGGCCGCTGCCCCGCTCCGGGTGGGGGGTGGCCCCGCT
GGGCACCGCTGCGCCGCCGCCAGGTCCTGGGGCAGCCGGGGTTCCTGGCGCTCCGGGGGC
AGCCGGGCGGCCGCCGGTGGGTCCGCTGGGCCGCTGCCCCGCTCCGGGTGGGGGGTGGCC
CCGCTGGGCACCGCTGTGCCGCCGCCAGGTCCTGGGGCAGCCGGGGTTCCTGGCGCTCCG
GGGGCAGCCGGGCGGCCGCCGGTGGGTCCGCTGGGCCGCTGCCCCGCTCCGGGTGGGGGG
TGGCCCCGCTGGGCACCGCTGCGCCGCCGCCAGGTCCAGGGGCAGCCGGGGTTCCTGGCG
CTCCGGGGGCAGCCGGGCGGCCGCCGGTGGGTCCGCTGGGCCGCTGCCCCGCTCCGGGTG
GGGGGTGGCCCCGCTGGGCACCGCTGCGCCGCCGCCAGGTCCTGGGGCAGCCGGGGTTCC
TGGCGCTCCGGGGGCAGCCGGGCGGCCGCCGGTGGGTCCGCTGGGCCGCTGCCCCGCTCC
GGGTGGGGGGTGGCCCCGCTGGGCACCGCTGCGCCGCCGCCAGGTCCTGGGGCAGCCGGG
GTTCCTGGCGCTCCGGGGGCAGCCGGGCGGCCGCCGGTGGGTCCGCTGGGCCGCTGCCCC
GCTCCGGGTGGGGGGTGGCCCCGCTGGGCACCGCTGCGCCGCCGCCAGGTCCAGGGGCAG
CCGGGGTTCCTGGCGCTCCGGGGGCAGCCGGGCGGCCGCCGGTGGGTCCGCTGGGCCGCT
GCCCCGCTCCGGGTGGGGGGTGGCCCCGCTGGGCACCGCTGCGCCGCCGCCAGGTCCTGG
GGCAGCCGGGGTTCCTGGCGCTCCGGGGGCAGCCGGGCGGCCGCCGGTGGGTCCGCTGGG
CCGCTGCCCCGCTCCGGGTGGGGGGTGGCCCCGCTGGGCACCGCTGTGCCGCCGCCAGGT
CCTGGGGCAGCCGGGGTTCCTGGCGCTCCGGGGGCAGCCGGGCGGCCGCCGGTGGGTCCG
CTGGGCCGCTGCCCCGCTCCGGGTGGGGGGTGGCCCCGCTGGGCACCGCTGCGCCGCCGC
CAGGTCCAGGGGCAGCCGGGGTTCCTGGCGCTCCGGGGGCAGCCGGGCGGCCGCCGGTGG
GTCCGCTGGGCCGCTGCCCCGCTCCGGGTGGGGGGTGGCCCCGCTGGGCACCGCTGCGCC
GCCGCCAGGTCCTGGGGCAGCCGGGGTTCCTGGCGCTCCGGGGGCAGCCGGGCGGCCGCC
GGTGGGTCCGCTGGGCCGCTGCCCCGCTCCGGGTGGGGGGTGGCCCCGCTGGGCACCGCT
GCGCCGCCGCCAGGTCCTGGGGCAGCCGGGGTTCCTGGCGCTCCACTGCACCTGGAATGC
AGGGTGGGGGCGTGGTCCCCTGGACCCCAGCCCCGCCGATCCCTCCCCCAGGGCGTACCC
GGCTTGCCTGGTTCTGGGGCTCCTCTGGGGGTCGCTGCATCCGCCGGTAGGGTTCGAATG
GGCGTGGTCCGCTTGCTCTGCTGGCCCGGTACGCCTGGATTGCCGGCTGGGGGCTGGGGT
CCCGGGACGCCCCCTCCCTGCTCCCACCCGGTTCCCTCCCCCAGGGCGTGCCCCGCTTGC
CTGGTCCTGGAGCTCATCCGGGGATGCTGCATCCGCTAGTCCGACCTGGGTGGGTGCGGT
CCGCTGGCCCCACCCTGGGGGTCGCCGCCGGGTCTGCTGGTCCGGTGCACCTGAAAGGCA
GGGGGGGGGCAGTGAGGGAGGGGCGTGGTCCTGGGACCCCGCGCCGACTGGCAGGGGGTC
CCCATGGCACAGGCCTAGGGGTCCAGGGGGCAGCCGCGGCCCAGCGCGCCCCGTTCACGG
GGGAGGACCGCGGCCGAGCCACCAGGGGCCCGGCGGGGGTGGGGGGTGCGCTCCCAGGCC
GGACCCTGGTGCCAGGCAGGGACCCCGCGCCACCCGCTTCATGGGGGGGGAGGCCGCCGC
AAGGACGCCGGGCCGGCTGGGAGGTGTGCACCCCCCGAGCGTCTGGACGACGCTGGCGAG
CCGGGCCGGCTCGCCTTCTTTTATCCTCTTTTTGGGGTCTCTGTGTAATACTTTAAGGTT
TGCTCAGGAGTGGGGGCTTCTTATTGGTTAATTCAGGTGTGTCATTTTAGCCCGTTGGGT
TTCATTAAGGTGTGTCACCAGGTGGGTGGTACCTGGAGGTTATTCTATTGGGATAACGAG
AGGAGGAGGGGCTAGAGGTCCGCGAGATTTGGGGTAGGCGGAGCCTCAGGAGGGTCCCCT
CCATAGGGTTGAACCAGGAGGGGGAGGATTGGGCTCCGCCCCGATATACCTAGTGGGTGG
AGCCTAGAGGTAGGTATCCATAGGGTTCCATTATCCTGGAGGTATCCTAAGCTCCGCCCC
TATATACCAGGTGGGTGGAGCTAGGTAGGATTCAGCTAGGTTCCTACTGGGGTACCCCCC
TACCCTACCTTAAGGTGCGCCACCCTTCCTCCTTCCGTTTTAATGGTAGAATAACCTATA
GGTTATTAACCTAGTGGTGGAATAGGGTATTGCAGCTGGGTATATACCTATAGGTATATA
GAACCTAGAGGAAGGGAACCCTATAGTGTAATCCCTCCCCCCCCTACCCCCCCCTCCCTT
ACGGTTGCCTGAGCCCATCCCCCACCCCAGCACCCCGGGGTGACGTGGCACCCCGCGTGC
CTTACTGACTTGTCACCTTTGCACATTTGGTCAGCTGACCGATGCTCGCCACTTCCTGGG
TCATGACCTGGCCTGTGCCTTGTCCCGTGGACAATGTCCCTCCAGCGTGGTGGCTGCCTT
TGGGATGCATCACTTTGAGCCACTAAGCCCCCGTTGCTCGCCTTGCCTGCCTCACCATGA
CACACTAAGCCCCTGCTAATCCATGAGCCCCGCCTTTAGGAAGCACCACGTCCCGGGGAC
GGAAGGGGACTTGGGGTGATTTTCTATGTGGGGGTGGAAATATGAGCAAGAATAAGGACG
GCTCCTTATTAACCTGATCAGCCCCGGAGTTGCCTGTTTCATCACTAACCCCGGGCCTGA
AGAGGTTGACAAGAAGGGTCAAGGTTTCGTCTGTGTGTTGAAGGGCAGGGGCTGTTGGGT
GCATCTGGAACGGCTTACCTCGGGTAACTGTTTGCCATTAAAAGGTTGGGGATTAGGTTT
AGCCCCTTTAGCTGCCATTTCGAACCGGGGTGTGCAGATGCAGGTCTCCGGGTGGGCAGG
CAGTACGAGATGTCACGTTGTGTTGTCTTTCCTCCCACCCCTGTCCTGGCTGTGGCAAAT
GCGACCCTCATAGAGTTGTGTTTCAGGTCTGTGTCCTGTTTTGCGGTGGGTTATTTCCCC
CCTCAGTGTTCGCCAGCTTATTTCCCCAGTCCCCACGTACTGGGGCCTGTGGACACCTGA
GGGAGCGGCCGTTGGTGGGCATGTGTTGGAATTGCTCCCACCCTCAATTTTCGCTTGCCT
TCTTCCCTTGTTAACCTGATAGCATAGCCTCTAGGTTTCCTTGTAGGTCTGTTTGGGTTT
GTTGGTTCACGTGGTGCTAACTTGAATTTTTTGGTTTTCTAGTTCCCTCTTAATTACATT
TGTGCCAGATCTTGTAGAGCAAGATGGCCTATTCAACAAGGGAGATACTGTTAGCCCTGT
GTATACGGGACAGTCGTGTGCATGGAAATGGTACCCTGCATCCTGTGTTGGAGCTAGCAG
CAAGAGAAACACCTCTCCGCCTTTCGCCAGAGGACACTGTAGTTCTGCGTTATCATGTGT
TGCTTGAGGAGATAATTGAACGAAATTCAGAGACATTTACAGAAACTTGGAACAGATTTA
TAACACACACCGAACATGTGGACCTGGATTTTAACTCAGTATTTTTAGAGATATTTCACC
GTGGAGACCCAAGCCTTGGGCGCGCGTTGGCCTGGATGGCCTGGTGCATGCATGCCTGCA
GGACATTGTGTTGTAACCAGTCTACTCCTTACTATGTTGTGGACCTGTCAGTTCGTGGGA
TGTTAGAAGCCAGCGAAGGCCTGGATGGTTGGATTCATCAACAGGGCGGCTGGTCTACAT
TAATTGAAGACAACATTCCTGGATCCAGAAGGTTTAGCTGGACTTTGTTTCTTGCTGGAC
TGACTTTGAGTCTGTTAGTTATATGTAGTTATTTATTTATCTCCAGAGGAAGACACTAAT
CTATACATTTTCTCAGCACTTTATATGAATCAGGGTCATTGGGCCTGCGGGGAACTGAGC
CAGTAGGATATTAGGCAAGGGTGACACAGTGCCCATGCATTATAATTTAACCAAACAGTG
GTCGTGAGTTTTAGGCCGGCCATGGGGGCTTACAAGAATAACATGCCAATGACCCGGCCC
CCACTTTTAAATTCTGTTGCAGCAGATAGCTGATACCCAATGTTATCTTTTGCGGCAGAA
ATTGAAAGTGCTGGCCATATCTACAATTGGGTGTCCTAGGTGGGATATACGCCTGTGGTG
TTCTAACGGGAAGTGTGTAAGCACACACGTAATTTGCAAGCGGTGCTTCACGCTCTTCGT
TAAAATAACACAAGGACAAGATACTAAAGAAATAACTGAGGTGAGTGTGGGAAGATGGGA
ATACTATGTGTTATGTTAACGGGTGAGAGCCTATACTGCAGCCCAGACTCGGGGGGAGGA
GGAAATGGTAAGAGTTATACTCTACTTATCTTTTTTGACACTACATTTAACTGTTATGTA
ACAATGTTTGCTTATTTTCATGTTCAATAAACGCTATGTTAATGATGAAGAACCTGTGTT
CTTTGGAAGTGGGCCCAATGGGGTAGTAGGTTTTGGGAGGGTGCCGTGCTAGATATTTCA
ACTGCCACAGACCCCATTTTGTCCCACCTGTTACCACATTCTAGGTCCTGCATCCAGTGG
GCCAGGTGTCTCACCATGGCTCTTTCTAGGTGGATACCACAGTCCAGGCCCCCAAGGCTA
CCGTGCTAATTACCTCCTCATGTCCACCCCCACCCTGTGTTACTGTCGCCTGATTATCCT
GGCTTAGCAGCCTCCAAGTTTTACAAGACGTCCCATTGCCCTGCCCTTGGTCCAAGTCTC
GCCTGTTTTCAGCAGCCTGTTGTAGCCTGCCCCCAAGTTTCGCAGGTTTCCCCCATGCTT
CCACCCGTTAACCCAATAGCATGACAGCCAATCCAACACGAGGCAAGTTTTAAGAGTTAA
AAGCAACTACTGTTTATTTTCCAAAATGAGCTGGGTATAGTTGATGATCTGTAGGCGCAG
CTCATCCCCACATTCCAGGTCCTTGATGGCCTCGTAGATGGCATCTTCGTCGACATTGAC
AGCCTTCTCATATACCGTGTCTCTGGGGCTGACCTTTATACAGAAGGCGTCCCCTACTAG
GTCCACGGCCAGCTCGTAGGTGGGGCCTATGTTTTCACATAACAGTTTCAAGCAGGTCTC
TGGGATGTGAAGGGAGGTGCCCTGGAGCAGGAGATGCATGATTAGGCGCCCTTTTCCATT
TGTGCTGAAGATGGGGCAGATGGTGCCACAAAAGTGTCCGGTGACCAGGTAAGCGTAGAG
AAGGCTGGGTTGGGAAAGTCCAGCCTTTACTGCACTGGGAGAGCTGCTGAGCAGAGACAC
ATAGAAGGTCTTGTTGGGTATTATCTTGTGGACATTGTTGAAGAAGGAGAGCTGGGTGGA
GCTAAACTCCTGAGGCACATGAACCTGGGACCTATTGATGCAGATCTCGCAGTGAGACCC
CAGAGTCAGGCTGTGGCCGAAGGGAGACAGGCGAAGGCAGCGCCCGGGGGAGAGAGTGCA
CAGTGACAGTGGGAGAAACACGGCCTCTGAGACATGTATGGGGGTGTTCATCTCACGCAG
AAAATCTTTGCCCAGCTCAAAGTTGGCAGAGATTCCCCTGAAGAAGTCCCGTAGTGAAAA
ATGGGATCTGTCTACACCATGTCTGGTGTGCCGGGAACATATTGATCGGGCCACACTGCC
AACCCTTTCCATTCTTCCCAGCTCTGAGCGAGATTTTCCACACCTGGACACCGACTTCAC
GCTATGCGCCGAGGCCTTTGAGGCCGTGTAGTTTCTGTGGTGCGGATGCATTAGGCGGCG
CAATGCGGGATCTGCCGGTCGCTGTTGGCGTGCATTCACGGCATCTGGGGTGACCGGGGC
CATCGGGTTTACTTTTCACACGTAGACCTGGGAAGTTTGATAGGACTGTACCAGGTCAAG
GCCGTGGATGCGCAGGACCACGTCCAGTTCCTTAGTGACATCCACGAGGATTGTTTTGCC
CACTCTGGCCACTTGTGTGGATTTAAATATGTACACAAGCGTAATTAACGAGTCACAGAC
CCCCTGTTCCAGATTCTGACCGGCTGCAAGCGCTGCCTTAAAGGCCTGGAAGCTGGGTGG
GTAAATCTGACCAAACAGCACGCTCGGATTCGTGATGCTGTGGTTGATGGCACACAGGGG
GTCGCAGAACAGGTGCTTGTGGAAGTCTTGCGGGGTGCACATCTGCAGCCAGGCCCTTAG
CCTGGGGCATGGCACATCCAGCAGCGTGTTTTGGGTCTTGATGAGGAACACGATCCTGTC
TAGGATTTTGATGTTGTTGCCGAACGAGTCAAGAATCAGGCTCTTGAAGCGGTCAAGGGT
GTCCTTGGCGTCCGGGTGGGCCCCGAGGCTCTCGCAGAGTGGGCAGATGGTCCGTGAGGC
ATTCTTGTGCCTTAGTCCAAACATGGGGGCCAGGAGGCAGGGGCCCTGCGAATGGTCGCC
AGCCTCCGGTCTGGTGATGGCCAGGGCCAACTCCGCCAGCTCATCGCCGCTGTATTCCGC
GTTTAAACCGATAGCATGGTGGCCTGGCCCCCCGAGCAGGTCCGTCCCCTGCCACGTACC
TAATAGTAGTCCACAGTAGTCGGCCTTGGTTGTAATTTTAGGAGAGAGTCCTCCCTTTTC
GGCCCTGAGAAATGGATGCTGAACTCGGTTTCTGGTAGGCAGGTGGCAGCACAGGGCGGT
GTACAGGCCCCTGCCGACGTCCCCTGGGACATCCTGGGAATCTTTGCAGGTTCTGGGTCC
AGGGAGGGTAAGAAAAGTGGGGGTGGTTCTGGGCCACATGGACTTGAAGCAGAAGTTGGC
CGGGGACTGGCCGGTGAGGATGGATTTCAGAAACTCCAATTTGTAGTAGCCGAGGTTGGC
ATTTCTAATCATGTCAGAAGAGGACACAGGGAGGAAGCACCGGCAAATGTAAAAGTGAAG
CTGGATGTCAATGGCAAGAATCCTGGAGGGCATGAAGAGGGAATCCAACCCCCCGGCCAT
GGGGAAGTATTTTATCAGGATGTGTAAAAAGTCCATGCCTGTGATGAGGCTAGAGATCCA
GGCTCGTGGGGCATTTAGACAGTAGTAGCAGAGCAGGGCATAGTCCTCAAAGAAGGCCAC
GGGGGCATCTGAGTGATTGACCAGGGTGTCGAGCAGATCACAAACTCGGCAGGTGCTGGC
TGGAGAGAGGGACTCGTAGGTGTGGACGAGTGGTGGGTAGGCTATGCCTTCTTCCGCGTT
GGCTGGAAGATAGGAGTGGGCCATCAAAAGGCCGACTGCCTCGAACTGGCTTTTCAGATT
GTCCACGGTCCAGGGCACAAAGTCCTCCATCTTTGGAGTTCTGCCCGCGATCTGTGCCAC
CTCTGTTACGCCACTCCTCGTGAGGGGGCAGCTGGACAGTCTTTTTCCGGTCAGGGGGTT
TGGCTCGTTTGCGCTCGTGACTTTGTGAGCCATGACACATCTGGGTGGCAAGGTGAGGTC
TTCTGGGTTTTTAATACCGGGGTCGGCACCAGTTTCTGGGACACCGCCACAAGGACAAGG
TGGGCTAGCAAGTTCTCGAGTCTACGAAGACTCCGGGGGCAGTCTTTTGAGTTTCTCGCC
TATGATCCACCCCAATCTCGCCCCCCTAATTGCGCCATCTGCCTACGCGAGGCTGAACCT
CCTGAATCACTGCATCTTTCTTGAGGCGTTTAAAGAAGAGAATAGTGGCCAGGGCCTCGG
TGGGGTCCAGCGTGAGGTCTTATTTTTGAAAAGGGATATTATAAAACAGGTCATTGCTCG
GATTGTGGCAGCCGATAGCACCCTAGATCTAGTGAATCATGGCGAGCCCGGAAGAGAGGC
TCCTAGACGAGCTCAATAACTTAATTGTGTCATTTCTGTGTGACTCTGGGTCTCTGGAAG
TGGAGAGATGCTCCGGGGCGCATGTGTTCTCCAGGGGCAGCTCCCAACCCCTCTGCACCG
TGAAGCTGCGCCACGGACAGATTTACCACCTGGAGTTTGTCTACAAGTTCCTGGCCTTTA
AGCTGAAGAACTGCAACTACCCTTCCTCGCCCGTGTTTGTGATATCCAACAACGGCCTGG
CCACCACCCTGAGGTGCTTTTTGCACGAGCCGTCGGGTCTCAGATCGGGCCAGAGCGGCC
CTTGCCTGGGTCTCTCAACGGATGTTGACCTACCAAAGAACTCCATCATTATGCTGGGCC
AGGATGACTTCATTAAGTTCAAAAGCCCCCTGGTCTTCCCTGCTGAGCTTGATCTCCTGA
AATCTATGGTGGTCTGCCGGGCCTACATCACGGAACACCGGACGACGATGCAGTTTCTGG
TGTTTCAGGCCGCCAACGCCCAGAAGGCCTCGCGGGTCATGGATATGATTAGTGATATGT
CTCAGCAACTGTCTCGGTCTGGTCAAGTCGAGGATACGGGCGCCAGAGTCACAGGTGGAG
GAGGTCCCAGGCCTGGCGTCACGCACTCGGGGTGTCTTGGGGACTCACACGTTAGGGGGC
GCGGTGGTTGGGACTTGGATAACTTTTCAGAAGCTGAGACCGAAGACGAGGCGAGTTACG
CTCCTTGGAGGGACAAAGACTCGTGGTCGGAATCCGAGGCGGCGCCGTGGAAGAAGGAAC
TCGTGAGGCACCCCATCCGCAGGCACCGGACACGCGAGACTCGCCGTATGCGCGGGAGCC
ATTCACGGGTGGAACACGTGCCCCCCGAGACCCGGGAGACGGTGGTGGGGGGAGCATGGC
GTTATTCTTGGCGCGCCACACCTTATCTGGCACGGGTGCTGGCTGTCACGGCCGTGGCCC
TGCTCCTGATGTTTCTGAGGTGGACCTGACGTTGCAGGCCCTTGGGGAGCGGGGGTTCTC
CAGGCTCCTGGATCTGGGGCTGGCCTGCCTGGATCTGAGCTATGTGGAAATGAGGGAATT
TGTGGTTTGGGGCAGGCCCCCAGCTTCTGAGGCGGCTGTGGCCTCTACGCCAGGCTCGCT
TTTCCGAAGCCACTCGTCCGCCTACTGGTTGTCGGAGGTGGAGAGGCCCGGGGGCCTTGT
CCGCTGGGCCAGGTCACAGACCAGCCCCTCATCCCTGACCCTCGCGCCCCATCTTGGCCC
GTCCCTCTTGTCCCTTTCAGTGGTCACCGGTGGTGGGTGTGGAGCCGTGGCCTTTTGCAA
CGCCTTTTTCCTAGCTTATTTTTTGGTTGTGCGGTCTGTTTTCCCCGCGTTTTCCGATAG
AATAGCTGCCTGGATCTGCGCCCAGTCCCCTTTCTGCGAAAACACCCGGGCCGTGGCCAG
GGGTTACCGAGGCCTCGTGAAGAGGTTCTTGGCATTCGTGTTTGAGCGTAGTAGCTATGA
CCCCCCCTTGTTGAGGCAAAACTCTAGGCCTGTGGAGCGCTGCTTTGCCATCAAGAATTA
TGTCCCGGGCCTGGACTCACAAAGCTGTGTGACGGTCCCGAGCTTCTCCCGCTGGGCCCA
GTCTCACGCCAGCGAGCTCGATCCCCGGGAGATTCGCGACAGAGTTACACCAGCGACTGC
ACCTTCGTTCGTGGCTGATCATGCCTCGGCTCTATTGGCCTCCCTCCAGAAGAAGGCCTC
CGACACCCCCTGTGGGAATCCCATTCAGTGGATGTGGTACCGCCTGTTGGTAAACTCGTG
CCTGAGGAGTGCCCACTGTCTTCTGCCTATACCTGCCGTCTCTGAGGGGGGGAGAAAGAC
GGGCGGGGGCGTAGGGGAGGATCTCGTGGGGGCCGGGGGGCCCTGCCTGAGCCGGGATGT
TTTCGTGGCGATCGTAAGCCGCAATGTTCTCTCGTGTCTGCTGAACGTGCCTGCCGCGGG
TCCCCGGGCCTACAAGTGTTTCAGATCCCACGCCTCCAGACCGGTGTCTGGCCCGGATTA
CCCTCCCTTGGCCGTGTTTTGCATGGACTGCGGTTACTGCTTGAACTTTGGAAAGCAGAC
AGGTGTAGGAGGCAGGCTCAATTCCTTTAGACCCACTCTCCAGTTTTATCCCCGTGACCA
GAAGGAGAAGCATGTGCTGACCTGCCATGCCAGCGGCCGTGTGTACTGCTCCAACTGCGG
CTCTGCGGCGGTGGGCTGCCAGAGGCTGGCTGAGCCACCGAGCGCCCGCTCGGGCTGGCG
GCCCCGAATCCGGGCAGTGCTGCCGCACAACGCGGCCTACGAGCTCGACCGTGGCTCCCG
CCTCTTGGATGCCATCATCCCCTGCTTGGGACCCGACCGCACTTGCATGCGGCCGGTGGT
CCTGCGGGGGGTGACGGTCAGGCAGCTCCTGTATTTAACTTTGCGGACAGAGGCCAGAGC
CGTTTGCTCCATCTGTCAGCAACGCCAAGCTCCAGAGGACGCCCGCGACGAGCCTCACCT
GTTCTCCTCCTGTTTAGAGGTAGAATTGCCACCTGGTGAGCGGTGTGCGGGCTGCCGTCT
CTATCAGACGCGTTATGGCACGCCGGCTGCCCAAGCCCACCCTCCAGGGGAGGCTGGAGG
CGGATTTTCCAGACAGTCCCCTGCTTCCTAAATTTCAAGAGCTGAACCAGAATAATCTCC
CCAATGATGTTTTTCGGGAGGCTCAAAGAAGTTACCTGGTATTTCTGACATCCCAGTTCT
GCTACGAAGAGTACGTGCAGAGGACTTTTGGGGTGCCTCGGCGCCAACGCGCCATAGACA
AGAGGCAGAGAGCCAGTGTGGCTGGGGCTGGTGCTCATGCACACCTTGGCGGGTCATCCG
CCACCCCCGTCCAGCAGGCTCAGGCCGCCGCATCCGCTGGGACCGGGGCCTTGGCATCAT
CAGCGCCGTCCACGGCCGTAGCCCAGTCCGCGACCCCCTCTGTTTCTTCATCTATTAGCA
GCCTCCGGGCCGCGACTTCGGGGGCGACTGCCGCCGCCTCCGCCGCCGCAGCTGTCGATA
CCGGGTCAGGTGGCGGGGGACAACCCCAAGACACCGCCCCGCGCGGGGCACGTAAGAAAC
AGTAGAGGGCACGAAACATGGTGTATGCACTTTATTAATAAACAATTACAGATACAAAAA
CTTGAGTCTCTCGAGGTCTGCGATGAGGCGGTGGGTGGAACGCTCCAGCTTGCGGCGAAG
CTGGCTCACGAAGCGAGACAGTACTCGGCTAGCCTGACTAAGGGTGAGGCTATAACGCAG
GTCCTGTTCCGGGGCGGCGGTGGATAGAGAGGAGGGGGATCCGGAGGGGACCACTAGGTC
GCCGGAGGTCGACCCTCCTGTCACCACCTCCCTGATAATGTCTTCAATAGACAGAAATTG
GGTGACCACTGAGGGAGTGTTCCACAGTAATGTTGTCTGGTCGCTAGATGGCGCGGGTGA
GGCCACGCTTTGCGAAAACGAAAGTGCTTGAAAAGGCGCGGGATAGCGTGCGCTACCGGA
TGGCGGGTAATACATGCTATCCTTACATTTTGGCATTTTGGGCAGCTGGGAGGCGGCGGA
TGGGGGTGCTTCTTTTCGCACGGTGTATGTTTGGGGACCCGCATGCCGGTACTGGGATAG
GCGCACCTCGGGCCGCGCGCCAGGCTCCGAGCCGGAATGCATTGGGGGCAATGGGATTGC
GGGGGATTGTTGCTGTCTGCTCCTGACAGGGAGAGACACGCGCGGCGGAGATGCAGCCGA
CGGCGGGGCCGCGGTGGGCTGCCCCCGAGGACGGGCGCCGGCCGCCAGCGCCCCCGTGGC
CTTTGGCACGGGCCTGGCACCCACCGCTTTAATTGTGGGGGTGGGCAGGGCAGCTGCATC
TTGGGGCCTTTGTGCTTGCGTTTTTTGGGGGCGCGGTGCCAATGCACCAACTGGGGTGTG
CGCCGGGGCGGCCAAGCCGGACCCCAGGGCGGGTGCCTGGGGGATGGGAAAGCCGGACGG
CGCTTCTCCCGGGTCGAACGCTGGAGTAGCGGAGGCTGCTGCGCCGGCGGCCACCACGGG
CGCACGGGGTCGCAGCCCGACGGCCGTGGGGAGGCGGGTGGCGGAGGGCCGAATCTCCGC
GGCTTCTTCCCGGCCCCCCTGCTGTTTCTTCTCCCGTTGCATGATAGAATGGCCATAGGG
TGGGTCCTGAGAGGAGGCTTGTGTGTCCTGGGGCTGGAGCCCAAAAGTCGTTAAAGACGC
TGCTGATGGTGTGGGAGCTATGCCTCCCGTCGACTGGCCGGGCTTGTAGGGGGCTGAGGG
TGGATAACTGGGCTTCTGTGAAGGCACCAACCCTGGAATCTGGATGGTATGTTTCTTCTG
TGACCCCGAGGCAGTCGATGGTGTAGAGTTTGGAGACAATGTGTAGACGATGGGCCCTTG
TTCAGAAGCCCAGGGACTTGAGGGGGGCTGTTGTGGTGCTGGTTGGGGAAGGAGCTCCAG
GGAATCTTTGGGCCATGGCCTTGGGGAGGTTCCCGGAGACCGGTCTGGGCTCTCGGAAGC
CCTCGTTTCGGCCCCGAAATAGGGCCTTGCCATCAATCGGGGGCCTGGGAGAGTGATGGG
GGCGGCCAATCCCGGGGTAACTGTCACGTCCCGGGGGGAGGAGGTAGGAGACAGCCAGTC
CCTGGGCCTGCCAGGGGCCACCTTCTCTAAGAGGGGGCTCTGTGGGCTGGGAGGGCCAGA
GGCCTCAGATTCAGCAGTAGTGCTCCCCTCTTCCCCCTGGTCCGTCTCCCCTCCTCCCAA
CTGCTGGAGCCGGTCGGAGGAGGCCGGGGTGTTATCTGCTGACTGAAACCCGTCCCCGCT
GACCAGTCCGTGCCCCACCCTTGGGGGGAAACCGGAGAACAGCTCCTGGACGTTGCGTGG
ATTCGGGGGAAGCTGGTATCCAACCGGCAGTGGAGGATCTTCGTGCTCGTAGAAGGAGGG
GTTGAGTACATCGGTCGGCCATCGTGAGGCCCCGGCCGCGTTAAAGTAGAACTGCACGTC
CGGCAGATTGTGCCGATAGGTGAAACACTTCCAGATGATGTTTTTTCTGTTGGCCAGGAT
GGCCACGGTGGGGGGCCTGGCCTCCTTAGGTTTGGCGGCCCTGGCCTCGGTGAGAAGCTC
GCGTAGCCACACGGCCTGGCGTGCAAAGATGGACATCTCTGGCTCGAAAGACTCGGAGTA
GCCGTCCAGGTCCTGCAGAAAATTCAGCGAGATGGTCTCCACCAGGGACCGGAAGGGCTC
AGAGTGCCCGTCGCAGTAGAGGAGGGGAGCAACGACCCTGACCTGTCCCAGGGTCTTCAG
GTTAAACAGATATTGAGAGGAGACAAAGAGAGTTAGGGGCCGACCGAGGAAGGCCGCCGC
CACGGCCGCCTCAAAAACGGAGACGGGGATGGTGTCACCGGAGCCCCTCTTAGGACCGGT
AATGGGAGTGCCATAAGGCATAAGATTTCTCAGGGCCCGGCCGGTAACGGTGCCGTAGGA
AGACGGGGTTTCGCGGGGGACCTCGAGTCCCTCCGCCCTGGGGAGCTCTTCTCCGCGTGT
ATAGGCCTGCTTCACAAAGTCGCGCAGGTAGTCCTGAAATGCGACCGGGCCCTCCAGCGG
GCGCAATGAGTGCCAGAGCTGCTGAAGGGCCTCGGGGGCGAAGCACCGGCGTGCGAGGAG
CAGCATGCAGGCTCGGGCGCGGGCCGTACTTTGGTTGTGGACCAGGCCCAAGAACTCGGG
GTGCGGCCAGAGGGCGGCCCGGGTATCCATCTCCTCCCAGGCGTCCTGGAAGAAGATGAA
GCCGGTGGGTGGACCGGCGATGCGGTGGCGGGTGAGGCGGCGCGCGTCTTCCCCGTCGTT
GCTGCCGCGGGTGGTTGAGGGCATGCCCCCCCTCCCGGAGGCTGGACTCCTGACCAGCCT
GTAGGTGAGGACCGAGTCCGACAGGAGGTCTCCCAAACCCCCATCTCTCGCTAGAGCCGA
GACCAGGCCGAGTCCTGCGTAGAACGATGGGGCGCCCAGGAAGGCGGCAGCGTAGGCCGG
ATGTGTGCCGACCAGCAGCGCCATCATCTCCCGTTGTTCCAATAGAATAACTTCCCGGTC
TGTGGCCGGGGCTGGATAAGGGGGGTGATTCCTAGAGGCGATGAGACTGGCGTGCGCTAA
AAGCGTCATGGCCACAATGGGGTTGTCTGCCAGGTCTTCCATCAGGGCTTTGGGCGCAGA
GACGTATTCCCGAAGCAGCTCCCCGGCGTTGGACTCCACGTCGGGCCAGGTGTCCCAGTA
GGAGTCGGCGGCGGCGGCGCTGAGGCGGGCGGAAGCTACACTGGCCAGGGTTCTTCTCCT
CCTCTCTTGGTCATCCTGCGGGGGACCAATAGCTTGGGGGCGTCCGGCTGGGGTCAGGGA
AAAGGCCTCTGGGTTCTCCAGCACGGTGGGCATGACATATTCCAGAAAGTTGTGGTAGAC
GGGGATGTAGTTGAGCGGCTCCTGGGTGTCTGCGGAGACGTAGGCCGGGTTAAGGGGGTC
GCAGGGAGACTCTGTTTCCAGCCAGAGGGTGCCGGCGTATTTCGCCGGCCCTGCCGCCGC
CAGAAATTGTGCCCGCCGGGTCGGGGCTCCATTGCCCCATCCAGTTGGTGGTGCCGAAAT
CGTGATGAGGAGGGGCAGGTTGTTGGTCAAGGGATGCTTAACGAAAACGGTAGGCTGGGC
GGTCTCGTAAAAAGCCAGGAAACTCTGCTTGGCCGAGGCATAGCGCAGCAGCTTGTCCTT
GAGGAGTGCATACTGGGAGCCAGCCGAGGCCCCAAGCGCCAGGCCCCTGGCAGCCTCCAC
CACGATCTTGAGCTGGCGCGGGTCGGTGTGGCCCCTGGCCTGGGTGACCAGATCCTGCAG
CGTTCCCTGCAGCTGGGACTCTTCCTGGGCCTCCTGGATGATGGCCTCCAGTCGGGAGAG
GCGCCTTTTCCAGTCTGCGACGGTCTCCTTGCCCCCCGCGACCCGCTTGGGGTCCAACGT
GGCCAGAGCCAACCTCAGCTCCTCCATGCCATCCATGGAGTTCTGGGCCATGCCCTCGAC
TTCCAGGAGCCGTGTTAGCTCATGAATTTCACCGTCAGCCGCAGCGGCTAGGTTCAGCCA
GGCACCCACACCCCCAGCTAAGGCCAGGGCTCCTTCGGAAAGACCCCGCACTGCCTCGCA
GATGCCCCGGATCCACTTGGCGGCTGCCAGGGATTTCCGGTAGGGCCACGAGCCGTTCCC
GGCCGCTGCCCGGGCCAGGGCGGCCTCGAGGGGAGCCTGGACAGGGGCTTTGGGCGGGGA
GGGGAGCAGGCTCCGGAGTTCATCGTCGGGGGCTTCGTCGCGTGACCTGGAGAGGACGGC
CTCCAGAGCCGTGTGAAAGCCCCGCCGAGTGCTTGCCGCCATCTCGTGGGCCTTCGCCAT
CAGGGTCTGGCTCTCCCGGACCTGCTCTTCCAGCGCCCGGACCTCGGCCGCCTCGGCCTC
GGTCAGCAGCTCTGAGAAGAAGTCCCCCGTGGCCTGGAGGAGATCGTCCCGCTCTCGCCT
TGTCAGCAGCTGGGGCTTCTTAGGCCAGAGCGCCGAGTCCGAGGCCAGCCTGGGCGGGGC
GGTTGCCTGGGGGATAGTTGGAGGAGGAGGCAGGTTAGCCTGGCCTGGGTCATTAGTGGC
TTCGGGTAGCGTCCGATCCACGTACTCGCTCACGATGGCCGTCAGGGCAGCCTCGGCTGA
TCGTCTTTTTTCCAGAAGCCCGGCCAGCCCCCGCTCGTACTCCGCGTAGGGGGCCTCCAG
ATCCGTGTTGACCACCGCTGATTTCATGTCCGGGGACTGCAGGGCCTGGCGCGTCTGCGC
GAGGGCCGAACGGATGGCATCGGCCGCCGTCCTGGCACGAAAGAGGGCCCCGGCCGCTTC
CTCCGCTCCTCGCCCTCCTCCTCCTTCTTTGGCGGTAGCCGCGGGGGTGGCGGGCCAAGC
GTCCAGTCTGGCCAGAGGGCCGGTCTCGATCTCCGTGAACCAGCCGGGTTCCACGGCCTC
CATTCTCTCCGCCGCACCACCATCGTCCACGAGCAGGGATCGCAGTCTCTCCCTCCTCAC
CCTCGTTATTCCCAATAGCATAGCGGCAAGGATCTGTGTGAGGGAGTCCAAGATGTCCGT
GTTTCTGGCTACTGCCGCCGCTGCTGCCGCGGCTGAGTCCGTATTGTCTGGCAGCAGGGA
GGCCAGCAGGGTGTTCCAGTCATCGGGCGAAGTGGGAGCGGGCTCTGGGCGTGCCCCCAG
CGCCTTCCTAATTCTGGCCCAGGCCTCATTCGCCTCTCGCGCTCGCCGCTCCCGCCTCTC
CTTGTCTTCCTGTTCTCGGAGCTTCTCCTTTTCCTTGCGCCCGGTCTCCATAAGCTGCCG
CAGCTTCTTCTCATACTGTCGCTTGAGCTCTTTGTTGGGGGCAGTGTCCAGAAAGGCCTC
GAGCTGTTCCTCGGTGGCGGGCTTAAAGCCTTCGGCCTCCAGGCGCCAGGCCTGCACCTC
CTTCTGTCTGAGCTGATCGTTGTTGTTATTCTTCAATTTCTGCAGGTAACTTAGGAAGCG
TTTCTTGAGCTTCCCTGGGATGAGCGTTTGGGAGAGCTGATTCTGCAGCCCAGAGAGTAG
TCTCAGGGCATCCTCTGGAGCCTGACCTGTGACCGTCGCATCATAGACCGCCAGTAGACC
TGGGAGCAGATTCACCGCCGCGGCCGTCTCCTTTAAGGTGCTGTGAGTAGCAAAATTCTG
CAAGGCCACTAGGCGCGCTGGCTCCAGCGTCAGCCGGTTGCCCATCTCGAATGTGTGCAG
GGCCTCTGAGACCATGGGGTCCAGGATGCGGTCAATGCCATCCTGCACCTCAGGGTCAAG
GACCGGCAAGTCACGATAGAGGTGGTCTATGCTCTCCTCGAAGGAGGCAATGTAGTTATC
GATGGTGTAGAAGGTGATGGATTTCAGGATGTTCATCAGGTACTTTTTGGAGCGGACAAT
CTGCTGTATAGTGTCACGTAGGCGGATGTACGTGGGGTTCTTTGCGGCCCCGACTATCGA
CCCTGCATTTGCGATGTACTTTTCTATGACGGGGATGGTGAGGGCCGCGGTGTCGGCCAG
TGGTGGCGTGGCTTCGGGGTTGTCGTGGTTGGCGGGTGTCGCAGAGGGAGAGGCGGGAGA
GATGGGGGCGCCTGGGGCCGAGGCCACACCGGCCAGGCCCAACATTGCCTCGATGTCGTC
CAGGATGGTGCGGAGGCGCTTTTCGTTTTCTCTGGTGGTCTCGAGCTCCTTCTGTTTTTT
CGCGACTGTCTCAAACTCTGGAAGGGGGGCAATGCTGGGGTCGTCCTCCTCAACTCGCTC
CAGGGGCCAGGGGATACCGCTCATATCACTAAGGGCGGTGCCCAGGTAGAGGAGCTCGCG
ATAGTCCCATTCAATGGACGTGTACCGGATGTTTAGGAGAGGCAGGGAGGCGATGATCTG
GCATGTGTGCCGCAGGTGTGTCAGGAGGTCGTCAAAATCCATCACCGTTGGGAGGCTTGG
GTCCTCAAGGTAGGAGAGATAATCGGAGGCCGCCGAGGCCACCTTGTCCCTGATGTCCGC
CGTACACCTGCGCACGTGCAGGGCCGCATTCTTGGACCGGACGGGCACGTTGTGGACAAA
GGGGGGCACTGAGGCGGCGGGAGGGGCCCCATACTCTATCGCTGTCAACAGCGCCAAAAA
GCGGACGTCCTCCTCATCTACCCCAGCCTGTTGTCTGGCCACGGCCGTTCGGGCGGCCTC
CGCCAGGGATAGGAGGCGCTTCCAGCTCTCGTCGTCCAGGACCAAGGGGACATCCACGTG
CGGGCCCCTGTAGATGGAATGATCCTCGGGTTCTCCTCCTCCTTCCTCCCCCTCCTGATC
TCCGCCCGAGAGCAGGTCGGTCAGGCGTCTACGGGCCGCCTCCAGGTCAAATTTTCCGTC
GCCGCTCTCGGCCAGCTGGGGAATTTCAGCCAGCATCTTAGCACCGGCATCTACACGGAC
CGCGTCCTTCGTGGCCAGGGACGGCAGGCAGGCCTCCAGCTTTGCGGCCAGGTGCTCATG
GAACTCTCCCGCTCTTCCCTTGTTTTCTGATAGCATGTTTGCGAGGTTTTGGATGTTAAG
TTCGGAAGTGAGCAGTTGCTCCAGGTCCAGCGTGGGGACCTGCAGATGTCCCGACCAGTC
CTTTAAGAATTCCAGCAGATTTAGCACAGCCGATCGGTCCCTACTCCTTATTAGCCCCTG
CTCGAGGACCACTGTCACAAGAAGATAGTCTATCATGCTCAAGGCATCTGCCTCTGGCAC
TTCCCTGTTAGAGGCCGGGTCGTAGACGATGGCCTGTTCCTGGTAGGTATGTCCGGCTAT
TCTCGCAATGTTGCTCTCGAGGGGCACAAAGTCCATCTCAGGAGTCTCTATGTCAAAGGT
GGTCTGATAGTATTGGCTCCTGGCGGTGTCCAGTGTGATGGGGGACGTGGGGGCACTGGA
TCCCGATTCCAGGCTGTTGGAGAACACTTCATCTTCAAACATGTCTTCATCCTCTGTGGT
GGGGATATCGGAGGCTAAGTCGCTCTCCGCTTCTTCAGAGTCGGACATGGATAGGAAAGG
CTCCTCTAGGTCAGACAGGTAGCGGACGAGGCCAGAACCCCCAGATGCATCATCCCCAAA
GGAGGGCTGCTGCCCGAAGGGAGGTGATGGGGATATCTCCGTTCCAGCCCTGTCAGCGGC
CGAGGGATTGTTTTTTTCTGGTTCGAGTGTCGTGGCTGATGGTGGGAGCTGCTGAGCATG
AGGAGGAGCCGGGGTAGCTGATGGCAGGGGCTGCTGCTGAGGAGGAAGAGGAGAAGGAGC
CCGGGCGGCTGACGGCGGGGGCTGCTGCTGAGGAAGAAGTGGAGAGGGAGCCGGGGCGGC
TGATTGCGGGGGCTGCTGCTGAGTTGGAGGAGGAGAAGGAGCCGGGGCGGCTGATTGCGG
GGGCTGCTGCTGAGTTGGAGGAGGAGAAAGAGTCGTGGCGGTGGGGGCTGCTGCTGCAGT
CGGGGAAGGGGATGGGGTGGTCAGAGGGATTTCTGGGTTCGAGGGAGCTGCCTGTGGCAG
AGGGATGGGTATTTGCAAAGGGAGGCGAGGAGATGGAGTGACTGAAGGAGCGATAGTTGA
GACTGGCGCGGGGCGGGGTGTCGGGGAGGCGGGTGGTGATTGGTGAGGGATGGGGATTAC
TGGAGGGGGAAGGCGAGCTGCTGAAGGGGGGCGATGGGGCGGAACGTGGGTGCGTGGCAG
CTGATCATCCTCTGTGTCAGTGGTGGAGGACAGAGGGAGGCGGCGGCCGGAGGTGGGCTT
CTTGTGGGGGCTATCTTTGCCCAATCCCTTTTTCCTCTTGGGAGTCTGAGGCGCTGCGCC
GCCCGACGCCCTTGGTGGCGTGGAGGGAGCGGGGACCCCGGGGGTGTGACCTAGGCCGGG
GATGGGGATGAAGAGGGGAGGGCTGGAGGCCGGGGCCGCGGAGGCCGGGGCCGCGGAGGC
CGGGGCCGCGGAGGCCGGGGCCGCAGAGGCCGGGGCCGCAGAGGCCGGGGCCGCGGAGGC
CGGGGCCGCAGAGGCCGGGGCCGCAGAGGCCGGGGCCGCAGAGGCCGGAGACGACGGCGG
GGAGTTGGTCTTTGCAGGACTATACCTGGCGGCAGGGAATGAGTCGGATGTGAAAGATCG
AGAGGGCAGTGGCCTGAGGTTATACGGTATTATTCGCCGTTCAAACGGTAGCATGACGGG
AGGGCTGCTATCAGCACCGGGCGTCCCCGCCGCCTCCCCATCACTGGACACAAGCTCGGG
CCCCACCAGGTCAAAGCCGCTGCCGTTGGCCTCATAAAAGTCATACACGCCATAGTGTTC
CAGCATAAAGATGCGGGGGTCCTCTGTCTCAAAGGCCTCGGGTAGAAAATAGAGATGCAC
GCAAGTGTACTGGGCCCCTGGTGCCCCCACGTACTGCAGGATGTCGTGCGCATAGGTGCT
GACTCTGACATGGGCGGGGGTGCCCGGGGCCGCATCCTTCTGGCAGTGGGGGTCAAACAA
GTAGAAGGAGCCATCTGTCTCGATGATGATGGCCCCCGCGTAGATGTCGCAGATGTAGAG
GATGAACTGGGCCACCCCGTTGTAACTGCCGTGCAGGACCTCGGCCAGGGACTGAACAAC
TGCCGAGTTTGCGATCTGGGCAGGGAATAGGACGAGGCCAAAGATCTCCGCCGAGCGGTA
TATGTGCACGCGCCCACCGCCCCTCAGGACCACGGAGCTGGGCACGTCCGTCAACTGGGC
CATCTCGTGCCCCTTGAGGATGCCGCTCTGGCGCATGAGGGCATCCAGCCGCGCCCCCTC
GTCCAGGACCTCGTCCAGCTCAGGGCGGGAGGTCAGGGGGCGGCCGGCCAGGAAGCTCTT
GACCAGGTAGAGGACGCAGTTGCTGACGCACTGGATGCCGGCAAAGCGGCCAAACTTGCA
GTGGGCCTGGTTGCACGAGGCCGTGCCTAGGATGCGGAGGGCCGAGCCTCCACTCCCGCC
CCCGGGGGCATTCACATCCATGGTCCTGATTCCGCGCACGGGGCCGGTTCCCCGGGTGCG
CTGGCTTTGCCCCCAGTCGCCGTTACTCATCTTCGGCGGTGGGGCGGGGAGGACGCCTTG
TCGCCCCCCTTCTGGTCCGGGGTCTTACGCGGCTGGCGGCGGCAGCCGCCGAGAGATAAG
GGGGGTACGTGTGTGCCTCCGCCTCTCCTCTGTCTGGGCCGCCGCCGCCGCTTGCCCGCC
TTGAAGGAGAGGGGGTAGTCCGCGGACTGCGTCTGCGGGGGCAGGAGGTCTCAACCTTCT
GGGCTCGGGCCGCGGTGTCGATATCCGATGGCCTTTCCCTGTCTTCCTCGTATGCTCCTT
CTCCTCCTCCTCCCGGCACGCCCCTGAGATCTGCCTCCCCTCCCTCTCCCTCGTCCTGGT
CGGAAAAGTCTGAGGAGGAGAAGGAGAATGGGGAGGAGTCCAAAACGGCACGCCACCTGC
CGTGGGGCGGTGGTGACAGGTCCCGGCTGGCCCGGCGCTTGCTCGCGTTCCTGCCGTTAC
CCAGGAGAATGGCCGCGAGTTTTTTGGCGGGGAGGATGCGGAATGGCGGGGGCGTTTGTC
CCACGGGTGAGGGGGAATCGTCGGTTAGGGCCGGCACGAGGTGGTGGGTCTGGACCCGGG
CCGTGCGAGCAAAGGCGGCGAGAACCGAGGGGCTTCTGGGGGTGACTGTGATCTGTTCCG
GATTTAGGTCCATGGCGGGTGTGTATGTTTTAATAGGGGTGGTCTCTGGCGCGGCAGGAT
GATGGTCGAGGACGTCCACCAGGGCCTTGCAGATGCTCTTGCCTAGATACAGGATGTCGT
CCATGCTGAGGGGAGGTGGGGTGTCTGCTCCCCCCTGCGGAAGCCGCCTGGGTGCGGGGG
TGAAGACAGGTGGTGGGCGGGCGTCTCGCCGGACTATGGCCTCGGCACGCTCGGCGTCGA
TGGCGGGTGGCTGGAACAGGCGGGCGAATGTGTAATCCCGGAACCGGTAGGCGACGCTGC
GCCTGAGGGCGCCCGTCAGGCTGTATCCCAGCTCCAGGGCGTGCTCCACCCGCTCGTTGA
GCTCCTCGAGATCCGGACGCAGGGGCTCGCTGGTGTGGGCCCAGAGGGGGTGATCCGCGA
TGCCCCGGCTCTCCCTGAGGGCCGGCACCAGGAGGCGCCTTCTGAGGGTGGCCGTGTCGG
CCGTGGCCAGGGCCCACCTGGCGGCGGCGTCCCGGCACACATCCTGGATGCCCTCCACGA
CGCTCTTTAGCGTCTGGAGGTCCGTGGAGTAGTGGCGGGGGGAGGATGAAACGCTCTTTT
CCTTCACCGCTACCACCGCCTCCTCCTCCTCTTCCGTCGCCAGAGGGATCTGCACCCTCC
CGGTCTCTGCGTCGTACAGGAGCGGGCGGGAGCACAGCCTCCAAGCTGCCCCCGTCAAGC
GCGAGATGTCCTCCGAGAGGGTCTCACCCGAGACCAGAAAGCGGCGGGTGGCCAGGCCCA
ACGACTCCGCCGTCGTGCTGTATCTCAGGGTGAAGAGGAGTGAAAAGAGGGAGGTGGGCC
AGGCAAGCGGTGGTGCTTCCGCCGCCCGCTCTGAAGCTGAGATAGTCTCGGAGATGATGC
CTGAGACCTCTCGGACGGCGTCCATGATCCTAAGGACTGCGTCGTGGGACGACAGCCCCC
AGGGGCCCCCGCCCTCTTCGTCTTCTGCACCCTCGGCTCCTGCGTCCCCGGCCTTGCCTT
CCCCCTCTAAGTTGAGGGGGCGCAGTCCGACCGCCTGGGGGGACTCCCCAGGCATCGGAG
GGGCCCCGTCATAGATCTCCCAGACGGTGGCGTATATGAGCTCGAGAGGACGGCGGGCCC
GGGTCAGCTCGGGGGAAGGGAGGGCCAGGTCGCTGCCGAAGGAGACCAGCCAGCGCAGGG
CGGCCAGAGAGCGGGTTTTGGGCAGCTCGTTGGAGAGGACCCGGCGAAGGGCGGGCCAGA
TTTGGAACTCGATGAAGGCGGCCGGGAAGAAGGGGCTGCGGACATAGGCCGGATCCGCGC
GCGCCGTTTGGCCGGCCCTCAGGGACCGGCAGTATGCCTCGACGTCTGTCCGCGGGGCCG
CCGCCACCGCCGCCGTCCACTGCCTTCTCCCCTGCTCGCCGGGGAGTAGGGGGGGCTTAC
AGGGGAGGGCCGGAGCCGGGGCCGGGGCCTGCCACAGGCGGCTGTAGCGGACCCATAGCA
GAGACCTGAGGAGTTCGGATGAAAGGTCCCCCGCCACCTGCTCATACTCGGCCGCGGGAG
GAGGGACGATGAAGATGCGCAGAGGGGTTACGGCGTCCCAAGGGTCCGCCGCCGCCCCCA
CACCCACAGCCGTCGCGGCGGGGGCGGCGGCGGGCGTAGAGGGGCCGCTGGTGCGCCGGG
CTCGTCTGTCCACGGCCTCGGCCTCCGCCCTCAGGTAGGCCGCCCGGGCCACACGGGCGA
AGCGGCTCGTGGGGCTCGCGGTGGGCAGCAGTCGGAAAAAGTGCAGGGCAAAGCCCGATA
GACTCTCTAGGAGGGCGGCGGTGGCCTCGAGCCACCTCCACCGCGAGCGGGACACCCGGG
GCACAGAGGCCAGCATCATGGCGTAGTCCCCCGCCACGGTCTCGTTGAGCCCGGCCGAGA
GCAGAACCGTGGCCACCTGCTCGATGGCGGCTGGAGAGAAGGATGCCCGGCTCCCCGCCG
CCTCCTGCACACGAGCGGCCAGGGCCTCCATCTCTGCCGCCATCCCGGCCAGGAAGGCCT
CGATGACCGAGTCTGGGACGCCGTAAGTCTGGTCCCAGAGCAGGGCCTCGTACACATAGT
CGTAAAAGAGGGCCCCTGAGGGCTCCAAAAGCCGGAGCCGGGCGGCGTCAAAGGCCAGGA
CGGGCACAGCCGCGACGGGGGGCGTTTGTCCCCCGCTGGCCTCCGCGTACACGCCCAGGA
TCTCTACCGCCCGCCGCCGGGCCAGGGGCAGTGAGGCCACCACGCTGGAAAGTGACTCGG
GGCGGTGAAAGAGACCGCCACCGCCGCTTTCTTCACCCTCTCCCCCGCCGGCCCCGCCCC
CACTGTGCTCCACCAGCTCCACGGCCATGGCCTTGATGTCCGCGGCCGTGGGCTGACCCT
GCCCTGCAGCCGCCCAGGGGTAGCGGTTGGTCTCCGCGTATACGGTGACCAGCCATCTCC
CCAGCGTCGTTTTCGCCGCGTTAAAAGCGTAGAATGACAGCCCCTCCCGCGGGAAGGCGT
CCCACCGGGCCAGATAAGTGTCGGCCACCAGCTCTTCCACGAAGGCAAAGGTGGCCGTTG
GGCCAGAGACCGCGAGCACCTCCCCGCTGCCCTCTTCGATGATGCGCCGGTACGTGGCCG
CCAGGGCCCGGGTCTCTGCGATGAGCCGAGAGCCGTCCAGCGGATCGTCGGTGGCCGGAG
AGGCTGTCGTGGGGGGCAGTGAGGAGGCCAGCACGTCCAGGGCCGCCTCCAGATGGCCGA
GGCCGAAGCTGCGCCTGGAAAAGGAGGCCGCCCGGAGTAGGTAGTAGGCGTGGTGGCGGA
GGACCGCCGCCGGGTAAGCGTGGCCGCTCATGAGGGTGAGAGTATTTAAAAAATCGCGCA
CCAGCACCGGCTGGGCCAAATCTCCCAGTCCAAAGATCCCCAGCTCCAGAGGCATCAGCG
CGCGCAGGCGGGCAGCGGGGTCGTCCCCAGACAGCAGCAACTGACGCGTCACGCGGGCGA
GCCCCCCGTCCACCTCTGCCAGGGGCGGCTGGGCGTCTGCCCCTCCGCTACCGCCGCCGC
TGTCACTCTCCATAGCGGACGCCATGAAGGTCCAGGGGTCCGTCGATCGCCGCCGTCTGC
AACGCCGAATCGCGGGGCTGCTGCCCCCTCCGGCCCGGCGTCTAAATATTTCCCGGGGGT
CCGAATTCACGCGGGACGTTCGTGGGCTGGTTGAGGAACACGCGCAGGCCTCCTCGCTGA
GTGCGGCGGCCGTCTGGCGCGCAGGGCTGCTGGCCCCGGGGGAGGTGGCGGTCGCCGGGG
GTGGCAGTGGAGGGGGGAGCTTCAGCTGGTCTGGGTGGCGGCCGCCAGTCTTTGGGGACT
TTCTGATACACGCCAGCTCCTTCAACAACGCCGAGGCAACTGGAACGCCCCTTTTCCAAT
TCAAGCAGAGTGACCCGTTCTCGGGCGTCGACGCGGTATTCACTCCTCTCTCCCTGTTTA
TCCTAATGAATCACGGCCGGGGTGTAGCCGCCCGGGTCGAGGCAGGTGGGGGCCTGACGC
GGATGGCCAACCTGCTGTACGACAGCCCCGCAACCCTGGCTGACCTGGTCCCGGACTTTG
GGCGGCTGGTGGCCGACCGCCGCTTCCACAACTTCATCACCCCTGTGGGCCCCCTGGTGG
AGAATATAAAGAGCACCTATCTGAATAAAATCACCACGGTGGTCCACGGGCCTGTGGTCA
GCAAGGCCATCCCTCGCAGCACCGTCAAGGTGACGGTGCCCCAGGAGGCCTTTGTGGATC
TGGACGCGTGGCTCTCCGGCGGCGCCGGGGGTGGCGGTGGAGGATGCTTCGTCGGGGGGC
TGGGCCTGCAGCCGTGCCCCGCCGATGCGCGCCTCTATGTCGCTCTGACCTATGAGGAAG
CCGGGCCGCGGTTTACGTTTTTCCAGTCGTCCCGCGGCCACTGTCAGATCATGAATATCT
TAAGAATTTATTACTCACCATCCATCATGCACCGCTACGCTGTGGTCCAGCCCCTACATA
TAGAGGAGCTGACCTTCGGGGCGGTTGCCTGTCTGGGGACATTTAGTGCTACTGACGGTT
GGAGGAGGTCTGCCTTCAATTACCGTGGCTCTAGCCTCCCCGTGGTGGAGATTGACAGCT
TTTATTCCAACGTCTCTGACTGGGAGGTGATTCTCTAGACTTAACGGGAGGAAACAGGAG
GAGGAGGGGGACAAGAGCACAAAAGTGGTTCAGTGGACACCCACCACACAGCATGGCAAC
GACCAGTCATGTTGAGCATGAGCTCCTCTCCAAATTGATTGATGAGTTAAAGGTCAAGGC
CAACTCAGACCCCGAGGCTGATGTCCTGGCAGGGCGCCTGCTCCACCGCCTTAAGGCCGA
GTCAGTTACACACACAGTAGCCGAATATCTGGAGGTCTTCTCTGACAAATTCTACGATGA
GGAATTCTTCCAGATGCACCGGGATGAGCTGGAGACCCGAGTCTCTGCTTTCGCGCAGAG
CCCGGCCTACGAGCGCATCGTCTCCAGCGGCTACCTGTCGGCCCTGCGCTACTATGACAC
CTATCTGTATGTGGGGCGCAGCGGGAAGCAGGAGAGTGTGCAGCACTTTTACATGCGGTT
AGCCGGCTTCTGTGCCTCAACCACCTGCCTCTACGCGGGTCTCAGGGCAGCCCTGCAGCG
GGCCAGGCCGGAGATTGAGAGTGACATGGAGGTGTTTGATTACTACTTTGAGCACCTAAC
CTCCCAGACGGTGTGCTGCTCCACGCCCTTTATGCGCTTTGCCGGGGTGGAAAACTCCAC
TCTGGCCAGCTGCATCCTCACCACCCCCGACCTCAGCTCCGAGTGGGACGTGACCCAGGC
CCTCTATAGGCACCTGGGGCGCTACCTCTTTCAGCGAGCCGGGGTGGGTGTAGGGGTGAC
GGGGGCTGGCCAGGATGGGAAACACATCAGCCTCCTGATGAGGATGATCAACAGCCACGT
GGAGTACCACAACTACGGCTGCAAGCGGCCGGTCAGCGTGGCGGCCTACATGGAGCCCTG
GCACAGCCAGATTTTCAAGTTTTTGGAAACGAAGCTGCCGGAGAACCACGAGAGGTGCCC
GGGCATCTTTACGGGGCTCTTTGTCCCCGAGCTCTTCTTCAAGCTTTTTAGGGACACTCC
CTGGTCGGACTGGTACCTGTTTGACCCCAAGGACGCCGGGGACCTGGAGAGGCTCTACGG
GGAGGAGTTTGAGCGCGAGTACTATCGGCTGGTGACAGCGGGCAAGTTTTGTGGGCGGGT
CTCCATCAAGTCCCTGATGTTCTCTATCGTCAACTGCGCCGTCAAGGCCGGCAGCCCCTT
CATCCTTTTGAAGGAGGCCTGCAACGCCCACTTTTGGCGCGACCTGCAGGGCGAGGCCAT
GAACGCTGCCAACCTGTGCGCCGAGGTGCTGCAGCCCTCGAGGAAGTCTGTGGCCACCTG
CAATCTGGCCAACATCTGCCTCCCGCGCTGCCTGGTGAATGCGCCTCTGGCGGTGCGGGC
ACAGCGGGCCGACACGCAGGGGGATGAACTCCTGCTGGCCCTCCCTCGACTCTCAGTCAC
CCTACCTGGAGAGGGGGCAGTCGGTGATGGATTCTCGCTAGCCCGCCTCAGAGATGCCAC
CCAGTGTGCCACCTTTGTGGTGGCCTGCTCCATTCTTCAGGGATCCCCCACTTATGATTC
CAGGGATATGGCCTCCATGGGCCTCGGGGTGCAGGGCCTGGCCGATGTCTTTGCGGACCT
GGGCTGGCAGTACACTGACCCTCCCTCTCGCTCGTTAAACAAGGAAATATTCGAACATAT
GTACTTTACGGCCCTCTGCACCAGTAGTCTGATTGGACTTCACACCAGGAAGATTTTTCC
GGGTTTCAAACAGAGCAAGTATGCCGGGGGGTGGTTTCACTGGCACGATTGGGCAGGAAC
AGACCTTTCTATTCCCAGGGAAATTTGGTCTCGCCTCTCTGAACGCATTGTGAGGGATGG
GCTTTTCAATTCACAGTTTATCGCCCTGATGCCCACCTCAGGCTGTGCCCAGGTGACGGG
CTGTTCGGACGCCTTCTACCCCTTCTATGCCAATGCGTCCACCAAGGTCACCAACAAGGA
GGAGGCCCTTAGGCCAAACCGGTCTTTTTGGCGTCATGTGCGTCTGGATGACAGGGAAGC
TTTGAATCTTGTCGGGGGCCGTGTCTCCTGCCTCCCGGAGGCTCTGCGGCAGCGCTACCT
GCGTTTCCAAACGGCCTTTGATTACAACCAGGAGGACCTGATTCAGATGTCCCGGGACAG
GGCCCCCTTTGTGGACCAGAGCCAATCTCACAGCCTGTTTTTGCGTGAGGAAGATGCCGC
GCGGGCCAGCACGCTAGCCAACCTACTGGTGCGCAGCTACGAGCTGGGCCTGAAGACTAT
CATGTACTATTGTCGCATTGAGAAGGCCGCCGATCTGGGGGTGATGGAGTGTAAGGCCAG
CGCGGCTCTGTCGGTGCCGCGGGAGGAACAGAATGAGCGGAGTCCCGCTGAGCAGATGCC
GCCTCGTCCCATGGAACCGGCGCAGGTTGCGGGGCCGGTTGACATCATGAGCAAGGGCCC
AGGGGAGGGACCAGGTGGGTGGTGTGTGCCCGGGGGATTGGAAGTGTGCTATAAGTACCG
TCAGCTCTTCTCAGAGGATGATCTGTTGGAGACTGACGGTTTTACTGAACGAGCCTGTGA
ATCTTGCCAATAAACGTTTATTGCCATGTCCAAGTTGTTGTACGTGCGTGATCATGAGGG
CTTTGCCTGCCTAACGGTCGAAACCCACCGCAACCGCTGGTTCGCGGCTCACATTGTCCT
CACCAAGGACTGCGGGTGTCTCAAGCTACTCAATGAGAGGGACTTGGAGTTTTACAAGTT
CCTCTTTACGTTCCTGGCCATGGCCGAGAAGCTTGTGAACTTTAACATTGATGAACTGGT
CACCAGCTTCGAGAGCCACGACATTGATCACTACTACACCGAGCAGAAGGCCATGGAGAA
CGTCCACGGGGAGACTTATGCTAACATTTTAAACATGCTCTTTGATGGGGACAGGGCGGC
GATGAACGCCTACGCAGAGGCCATCATGGCCGACGAGGCCCTGCAAGCCAAGATTTCCTG
GCTCCGTGACAAGGTGGCGGCCGCCGTCACCCTGCCGGAGAAGATTCTTGTGTTCCTGCT
GATTGAAGGCATCTTCTTCATTAGCTCCTTCTACAGCATAGCCCTGCTGCGGGTCCGGGG
CCTAATGCCTGGCATCTGCCTGGCCAATAACTACATAAGTAGGGATGAGCTGCTCCACAC
CCGCGCTGCCTCCCTGTTATACAATAGCATGACAGCCAAGGCTGACCGACCAAGGGCCAC
CTGGATCCAGGAGCTGTTTCGCACTGCGGTGGAGGTAGAGACTGCCTTCATCGAGGCTCG
TGGAGAGGGGGTTACCTTGGTGGATGTGCGAGCCATAAAGCAGTTTCTGGAGGCCACGGC
CGATCGCATCCTGGGTGACATTGGTCAGGCTCCCTTGTATGGCACACCACCCCCCAAGGA
CTGCCCGCTCACCTACATGACTAGCATCAAGCAAACTAATTTCTTTGAGCAAGAGAGTTC
CGATTACACCATGCTGGTGGTAGATGACCTTTGAGTCAGGGTGGCTACTTGCTCAGGTTT
CTGGGCATAAATTCTCCTGCCTGCCTCTGCTCTGGTACGTTGGCTTCTGCTGCTGCTTGT
GATCATGGAAACCACTCAGACTCTCCGCTTTAAGACCAAGGCCCTAGCCGTCCTGTCCAA
GTGCTATGACCATGCCCAGACTCATCTCAAGGGAGGAGTGCTGCAGGTAAACCTTCTGTC
TGTAAACTATGGAGGCCCCCGGCTGGCCGCCGTGGCCAACGCAGGCACGGCCGGGCTAAT
CAGCTTCGAGGTCTCCCCTGACGCTGTGGCCGAGTGGCAGAATCACCAGAGCCCAGAGGA
GGCCCCGGCCGCCGTGTCATTTAGAAACCTTGCCTACGGGCGCACCTGTGTCCTGGGCAA
GGAGCTGTTTGGCTCGGCTGTGGAGCAGGCTTCCCTGCAATTTTACAAGCGGCCACAAGG
GGGTTCCCGGCCTGAATTTGTTAAGCTCACTATGGAATATGATGATAAGGTGTCCAAGAG
CCACCACACCTGCGCCCTGATGCCCTATATGCCCCCGGCCAGCGACAGGCTGAGGAACGA
GCAGATGATTGGGCAGGTGCTGTTGATGCCCAAGACGGCTTCCTCGTTGCAGAAGTGGGC
ACGCCAGCAAGGCTCAGGCGGCGTTAAGGTGACACTCAATCCGGATCTCTACGTCACCAC
GTATACTTCTGGGGAGGCCTGCCTCACCCTAGACTACAAGCCTCTGAGTGTGGGGCCATA
CGAGGCCTTCACTGGCCCTGTGGCCAAGGCTCAGGACGTGGGGGCCGTTGAGGCCCACGT
TGTCTGCTCGGTAGCAGCGGACTCGCTGGCGGCGGCGCTTAGCCTCTGCCGCATTCCGGC
CGTTAGCGTGCCAATCTTGAGGTTTTACAGGTCTGGCATCATAGCTGTGGTGGCCGGCCT
GCTGACGTCAGCGGGGGACCTGCCGTTGGATCTTAGTGTTATTTTATTTAACCACGCCTC
CGAAGAGGCGGCCGCCAGTACGGCCTCTGAGCCAGAAGATAAAAGTCCCCGGGTGCAACC
ACTGGGCACAGGACTCCAACAACGCCCCAGACATACGGTCAGTCCATCTCCTTCACCTCC
GCCACCTCCTAGGACCCCTACTTGGGAGAGTCCGGCAAGGCCAGAGACACCCTCGCCTGC
CATTCCCAGCCACTCCAGCAACACCGCACTGGAGAGGCCTCTGGCTGTTCAGCTCGCGAG
GAAAAGGACATCGTCGGAGGCCAGGCAGAAGCAGAAGCACCCCAAGAAAGTGAAGCAGGC
CTTTAACCCCCTCATTTAACACCATGTTCTCGTGCAAGCAGCACCTGTCCCTGGGGGCCT
GTGTCTTCTGTCTCGGCCTCCTGGCCAGCACCCCCTTCATTTGGTGCTTTGTCTTTGCCA
ACCTGCTCTCTCTGGAGATCTTCTCACCGTGGCAGACACACGTGTACAGGCTTGGATTCC
CGACGGCATGCCTAATGGCCGTCCTCTGGACGCTGGTACCCGCCAAGCACGCGGTGAGGG
CCGTCACTCCAGCCATCATGCTGAATATTGCCAGCGCCTTGATCTTCTTCTCCCTTAGAG
TCTACTCGACCAGCACGTGGGTTTCTGCCCCCTGTCTCTTTCTGGCCAACCTGCCTCTCT
TATGCCTGTGGCCCCGGCTGGCCATCGAGATTGTTTACATCTGCCCGGCTATACACCAAA
GGTTCTTTGAACTTGGGTTGCTCTTGGCCTGCACCATCTTTGCCCTGTCCGTGGTCTCCA
GGGCCCTGGAGGTGTCGGCTGTCTTCATGTCTCCATTTTTCATCTTTCTGGCTTTGGGCT
CTGGAAGCCTGGCCGGTGCTCGGCGTAACCAGATTTACACCTCGGGTCTCGAGCGGAGAC
GCAGCATTTTCTGCGCCCGGGGAGATCATTCGGTGGCATCCCTGAAGGAGACCCTCCATA
AATGCCCGTGGGATCTGCTGGCCATCTCTGCCTTGACCGTTCTTGTCGTCTGTGTGATGA
TTGTGTTGCATGTGCACGCAGAGGTGTTCTTTGGACTCTCTAGATACCTGCCCCTCTTTC
TCTGTGGGGCGATGGCCTCCGGGGGGCTGTACCTGGGCCATTCCAGCATCATTGCATGTG
TCATGGCCACCCTCTGCACCCTGTCATCTGTTGTGGTATATTTCCTCCATGAAACCCTTG
GACCCCTGGGCAAGACCGTGCTGTTTATCTCAATCTTTGTCTATTACTTTAGCGGGGTAG
CGGCCCTGAGCGCAGCTATGCGCTACAAGCTTAAGAAGTTTGTGAACGGACCCCTGGTCC
ATCTCCGTGTGGTATACATGTGCTGTTTTGTCTTTACTTTTTGTGAATATCTGTTGGTGA
CATTCATTAAATCCTAACGACCGGAGTCCTGTCTCTTTGTGTTCTTGGGGGACTTGAGTT
AGCTGTCTTTCCTCTTATTACATTGGGCTAACGGGAGGAAATGAACCCAGGGGTGGCAGT
GGATGGGGTCATTTATGGGCAAAACTCACAGGACATGTTTGGGGAGTTAGCATTGGCGTC
GGGAAACACAGCTCTGGCAGTTATAACCGCACCAGCTAACAGGACATGTTTGGGGGAGTT
GGCATTGGCGTCAGGAGACACGGCTCTGTCAGTTATCACCGTACCATGAGTGCCATGTGT
GTCCAGTGCCTAATCACCGTTCCTCATTTTGTGTGCCTCCTCAAATGTTCCAGAAGTCGG
CCACAGGGGAGGTGGCTGAATTAGGGCCTTTTCCCTCATTCCCCCATGAGACCCACGTGG
CAGGCCTAGGGGCTACATTCGCCTCCCACGTTTCCCTTCGCGTGAGGCATCCGATATGAC
TGAATTTTCGCAGTCTCTTTTCCCTCTTCCCTTGTTATTCCCATAGAATTACAGTGAGGT
TACACAGGTGGAGATTCAGTTTAACCATTTATTGATTTAATCCAGGAACAAAAAACAGTC
CTAGTGACCCAGTGCCCGGAGAGAGAATGGCCCTGACAAGTCGGCTGCATGATGCACTTC
GGCAGTCACGTGTGTGAGTCTCCACGGCCTCTGTCAAAAGGGAGCTTAGCGTGCCAGGGT
TGTAATTCTTGATGTAGTGGCCCAGGAATTCAACTTCATCGTGTCTCCGTCTGCAGTTGG
CGTTAATGTAGGCTGGGGCTACTGCCGCATATGCTGCCAAGAGACAGAGGGGCTGCTTCA
CATATGAGCTGCTCAGGGTCTCCACCACCTTGTTTTGACGGGCCGTGGCACAGGTGATGT
AGAAGAGTTGCTTCACAAAGTTGTAGTCTCGCGTGTTAGGAAGGAAGCAGGGTGCCAGCT
CTTTGAGCTTGGTCAGGATCACCTTGCTAAGACTCATGGCGCAGGCCAGGAGGATGTCTT
CCGCGGGAGCTAGGGGCAGGTCGCCGTGGTAGGTGATCTCCTGGAGCCAAAAGATGGTCT
CTTCTAGCATGGCCACCAGGGTGCAGAGCCCCGCGTTCTGGATCGCCTGCATGCGTGCAT
CCAGCCATGTGTCCTTGTTGGTTGACTTGGTGAAAAACTCACGTAGTGTCTTGTAGCTCC
TGCGCAGCTCGTGTCTGGGTTGCACTTTCTGCCAGGCTCCAATCTCTGGATGGGCGGCCA
CCGCCAGCATCGACTGTAGGAACGGGTCTTGGATGGGCTCTAGGGTCAGAGAGGCCAGGG
GGCTGGGCAAGGTGACAAATGTAATCTTGGAGACAGGCTTAACCAGACTCATGTCAAACC
ACGGTTTGTTGGGCAGGGGCCTCTGGCTGCGTTCTTGCCTCGCCTGCTTCCTTGTGCTCC
TGCCGGCCCCTCGAGATTCTGACCGGGGACCTCTGGTTGCTCTGTTGCTTCGGGGAGCTC
TTGGAGACCTCGGTGCTCTAGGCACCCTGGGGGCCCTTGGGGCTCTGGGCGCTCTTGCTC
CCGGGGGCAGGTGTCGGCGCTTGCCATAACTTTCATCGGTGCAGCCATGGACCTCTCCGC
GTCGCCTTTTGTGGCCTCTGGTGTAAGAGGAGTTGCCAGTCTCCTCCTTCTCGTCCTCGT
CCCTGCACAGGGGTGAGCGATGCAATGTGACTGTCTTGTCCTGTAGGTCCCACTTCTTTC
TGGGAATCACAAACGATGCCGAGGTAGGGGTTATGACCACGCTGGAGGGCCGTGCAGGTA
TGGTGTGGGCCGGAGTTGGATCTTCATCCTCCTCCTCTGAGGATGAAATCTCTCCATCTG
TGGAGTGTTCTTCGCTGCCCTCCATAGGGTCCATATCGCAGTCTGTGTTGGTGTCTGAGA
CCGCTTCGAGTTCCAGAATGTGGCTCTCTGCAGAGGGGAGACAAAAGGTGGAGACTGCCT
TGAGCACCTCTGTCTCAGGCACCGGATGCCCCCGGCTCCACGGCCCCGGCCACTGGCCGG
TGTAGCTTCTTACCTGCGGGATCCTCGTTGGAGGAAATGCTGCTAGTTCGGGAGAGTCTC
TGAGAAGGAACCATCTTGTCTGTCTCTACGACGGGCTAGCTGGGATGTAGTGCTGTCTTG
ACTGGCCTCAGCCCTATTTATGATTCTGGAGGCGGGCACGCTGATGGAGAAATGGGCGGT
CGGTTGATTGGCCCCACAGCGACCGGCGAAGCACTGACTCATGAAGGTGACCGTGATGGC
CTGTGATGTGTAGTAGAGTACCAGAAACACCCTCACATTCTTGGAGCTGGCCCTGTGGGT
ATGCCTCAGGCACGCAAAGTTCCTGCCCCGGGCATGGCACACCTGAACTAAGTTTGGCCC
GGTTTGCTCAAACGTGACATGGAGAAACTGGGGGAATTTGTCTTCTGGCACAGCTGTTGC
CAGGGTGCTCATGAGCGAGGGCCAGATGCAGGAGCTGACCCAGGCGACGAGATCCAGGCC
CAGATGTCCCTCTATCATGGCGCAGACATTCTCCACGGTGGGGGGCAGGGTCTCGCGGGT
CCTCTGGATTAGATAGTCACGCCCATCATCCGCGATGTGGTAGCAGAAGGTTTTGGGGGC
CGGCCAGCCCACGTGCAGTGAGTGATGTAAGAGGTTTTGAATGTTGAGGGCATTCTTAAC
ATAGCTGTGCTTGTCTTCCTCTTCCGGATGACAGACAAAGAGGCGCAGCTGCCGGCTAAG
ACCACCGCCCCTGTCCACCTTGTAGGTATGCGGCAGCCGGATGCACCGCCCGGCGTGATA
CACGCCGCTGTCAAAAAGCGGGGCCCCAATCTCTTTGATCTTGTGACGCATGCGGCGCAG
GCAGGCCGTTAGGCCCATGAGCTTCTGCAGCACAGACACAAACCCTTGTACTGCGCTTGT
TCCCACAATAGCATGGCCTCTAGGTAGGGGGGTGATGACGCGAAAGCCCAGTTTTCCCGT
GCATATGCAAAAGGGGAGCACATCTTCCATATTATCCGGGTCGGCGGGTGGACAAGCTGA
TTTGAAAAAATAGACTGGGTGGGCCCTGGACACTGGACCCAGGCGGCGCATGAGGCGCAG
TACCTCACGCCGCACGGTCCGGCACAGGTCATAGATTTCCTCCAGCGACCAGGGGGCCCC
CTTGATCTTTAGATCCAGGTCCAGGACCAGGTTGCAGACCGGAAGCCGGGGATTAAAGTA
TTCATGCCGGGAGACAAAGAGCTGCTCGCTCAGGCTGTTCTGTGAATAGTACACTGGGGT
GTAGGAGAGGGCCCTGGTGAGACACGTGTCTGGGAGGCGGCAGTTGGTCGGGGTGGAGAC
GACCTCCGCCAGGTGGGACGAGAAGGGGTCAGCGGCTGTCATTACAAAGTAGTGCCTGTC
TGCAAAATGGCAGAGGAAGACCGGTAGCCGCTGCACCCTTCGAAGGACGGTGGGTGGGAG
GAATTGTTCCTTGGGATTCCACTGGCCCCGGCAGGTGGCCTGGCCGGCCAAGCATAGAAA
CCCTTGAAGCGTGGGGGGGTATGTGGGACCCTCATCCGCGTGCCAGCGCGCGAGCTCCAC
CAGCTCCCGGGCCACGTCCACACTGAGCCCGGCCCAAGCCCGCATGAGTCCGTCATCGGG
GTCGGGGTCCCACGTGTATGGGGCCGGGGGCTCCATGCGGATTTTCAGCTGCTGGACACG
CACATGCTCAGCCAGGTAAGTCTCCCGGGTGAAGTAGGTGCGCATGTGCTCCGCAAAGCC
CCTGTCCAGGAGCGAGGGGAGCACGACGCCCCCCGAAGGCAGACACCCAATTTCTCCCAC
GCTCGTTAACTGAGAGTATCGCTTAAAGGTTCCCTCGTTGAAGCACTGTGCGTGGGCCAA
ATAGACGTAGCGCACGAGATCGGCCGAGGCCAGGGGAAGGCGCCCCCTGTAGGCGTCTAT
CGTCCTTGCCACAGCGCGGATCTCTCGTGAGTCCCGCCGCAGCTTCTCGTGTGCAAAGTG
GGCAAAAGCCTCGGTCTGCTCCGCCCATGCCGAGGAGCCAAAGACCTCCCCCAGCTCGGC
CAGGGACGTGACGGCGGCCAGGCTCTGACCAGACTCGGAAGTAAATAGCTCCGTGAGGTG
CGCCAGGGTCTCAATCGTACAAGGAATGCCCCAAAAATAGTAAGCAGCCGTGACTAGCAC
GAACTGGGCCTCGTGGGAGCCAAAGGTGCTAATGAACCACCTGGCCGAGATGTTAACGCG
GTAGATGCGGCGCAGACAGCCCACGATCTTGGGACGCAGCCACGCCACGCGGCCTCTGGC
ATCCCCCTGTGGCTGCTTCTTAGCGCTCAGTGTGAGCAGTTCCACGAGGGGCGTGAGCGA
GCGCAGGGCCCCCGCGCGATCTAGGTAGGTGGATAGACGGTCCGCGGTGAGCGGCGTGAG
GCCGCGCAGGAAGGGGAAGGCCTCCTCCGCCGGCAGGTGCAGCGTCAGAACCAGGCCGCA
GCGGCTCTGTGAGGTCAGCCGCTTCTTGGGCAGGTGAAGCTGCAGTTCCACGAGAGAACC
CGCCACGTGGTGGAGGGGCGAGGCGTTGTGGCACAAACAAAACAGGCGGAAGCCCTCGTC
AGGCCGCGAGAGGATGGCATCGAGGATGGCCTCCGCAATGTCAGTGTTTGAGGCCACAAG
GGCCTTGATGACGACGGGGGCGGACATTATTTAAGACCGGGAGGCCCCAACGGCGGGCTA
AACAGAACGATGGCCTTCTATCTCCCAGACTGGTCGTGCTGCGGGCTCTGGCTCTTTGGC
CGGCCCAGGAATAGATACAGCCAGCTCCCTGAGGAGCCGGAGACCTTTGAGTGCCCGGAC
CGCTGGCGAGCCGAGATAGATCTGGGCCTGCCCCCTGGTGTGCAGGTGGGAGATTTGCTA
AGAAATGAGCAGACGATGGGCTCACTGAGACAGGTTTATTTGCTCGCCGTTCAAGCCAAT
AGCATCACGGATCACCTGAAGCGCTTTGACGCCGTCCGCGTCCCTGAGAGCTGTCGTGGG
GTGGTGGAGGCCCAGGTGGCCAAGCTTGAGGCCGTGCGCTCAGTCATCTGGAATACCATG
ATCTCTCTGGCTGTAAGCGGCATCGAGATGGACGAGAATGGGCTCAAGGCCCTGCTGGAC
AAACAGGCTGGCGACAGCCTGGCCCTGATGGAGATGGAGAAGGTGGCCACGGCGCTCAAG
ATGGACGAGACCGGTGCCTGGGCGCAAGAGATCTCGGCCGTTGTCTCATCGGTGACCGCC
CCCTCAGCCTCGGCCCCTTTCATCAACTCCGCCTTTGAGCCCGAGGTGCCCACCCCCGTC
CTTGCACCGCCTCCCGTGGTGCGGCAGCCGGAGCACTCTGGGCCCACGGAGCTCGCGTTA
ACGTAGCAACCAGACTCCACACCAAATAAACATTTTATTGGTAAAACAAGGGATATGAAG
GTGTCATTGACCCGAGGATCCAAACCCCCTCCCCTGTCTCCCCTCGAGCGCCTCGCTCAG
CCCACTATCACCCATGGCCAGGCCCGGCACCTCCTCGAAGGCGCAGCTGGCCCACCTAAA
GAGAGATCTGGGGCCAAGGACCCCCGCGTCACTGTGGGGGCTGTAGAAGGAGGTGAGGTG
GTGCTTGTGAAGGTAAACAAGCTGACAGAAGCGCCGGTACTTGTTAAGGAACACGGTCTG
GTCACTAAAGTTGGTCAGGCTGACGTCCACCCCACCCCGGCGCCACCTGCAGGGCTTCAC
TAGAATACCCTGCATGGCCAGGCCCGACCTGCCAAAGATTGTCGGCCTGTGGTGAGGGAT
AGAAGGGGGGGGCACGGTGAGTGTCACTGAGACGGTCTGATGGGGGAAGAGGGCCAGGTC
CTTTGGCAAAGAGACGTCCAGGCCCACGTCCCCGGGGTACTGGGGGTGGTTGATGGGACC
CTTGTCCTCCTCCATCTGGGGGGTGGCATATCTGAAGGCAGCCAGGTGGATTTTGAGCTC
CGATGGACGCAGCGTGGAGTTGTAGCGCCGCTGATTCTGGAGGATTAGCCGGAGTTCCCC
CGTGTAGCCGGGATCGATGATGCCAACATGAGACGTGACCGGACGGGAGGTGCTGCCCCA
CAGCATGAGCCCATGACCCTCGGGTGGGCGGGCATAGAGGCCTAGGTCCACAGTTGTGGT
CTTCATCGGGCGCAGCAGGATGGTGGTCTTGTTGACCAAGGTGAGCCGCCCTACACTAGC
CTGCTGGAGCAACAGCTTGTCATTCTGGAAGGCGTAGCGTATGTGTGGACAGGCCTCCAT
GGTGATGATCTAACAGACAGGGACGGCGGCGCTATATATAAGAGCCCAAGACCCGGCTCT
CTTTACTGCGAAATGGGGAAGGTCCTAAGAAAGCCGTTTGCAAAGGCTGTGCCACTGCTC
TTCCTCGCCGCCACCTGGCTTCTGACCGGGGTGCTGCCGGCCGGCGCTTCCAGTCCCACA
AACGCGGCGGCGGCTTCCCTGACTGAAGCCCAGGACCAGTTCTACTCCTACACATGTAAT
GCGGACACATTCTCGCCTTCTTTGACCAGCTTTGCCTCCATCTGGGCACTTCTGACGCTT
GTCTTAGTCATTATAGCCTCAGCCATCTACCTGATGTACGTCTGCTTTAACAAGTTTGTG
AACACGCTGCTGACGGATTAGATGGGGATATTTAAAAGGGGCAGCAATCTCGGCTGTCTG
TACTTCTTCTCTGCTCGTTAAACCAATAGCATGTCAGCTCCACGCAAAGTCAGATTGCCT
TCTGTTAAGGCTGTTGACATGAGCATGGAAGACATGGCCGCCCGCCTGGCTCGCCTGGAG
TCTGAGAATAAGGCTCTGAAGCAACAGGTCCTCAGGGGGGGTGCCTGTGCCTCGTCTACC
TCTGTTCCTTCTGCTCCAGTGCCTCCGCCTGAGCCGCTTACAGCTCGACAGCGAGAGGTA
ATGATTACGCAGGCCACGGGCCGTTTGGCGTCTCAGGCTATGAAGAAGATTGAAGACAAG
GTGCGGAAATCAGTTGACGGTGTAACTACCCGCAATGAAATGGAAAATATATTGCAAAAT
CTGACCCTCCGCATTCAAGTATCTATGTTGGGTGCAAAAGGCCAACCCAGCCCTGGTGAG
GGAACACGACCACGAGAATCAAACGACCCTAACGCCACCCGACGTGCCCGCTCCCGCTCC
CGGGGACGTGAAGCAAAGAAAGTGCAAATTTCTGATTAATAAATCTTTATTGACTTTATA
CATAGGTCTCGGCGTCATCATATGGTGGGGTGGTGTAGGTATGGGATGTCGACAAGTTAC
GCCTGAAGGCGCAGTCCGCCATGACCAGCAGCAGCAGAAGGGTCAGCACAGCCAGAGAGG
CCCACTGCAGTACTAGCATGGAGAGGTTTGAGAATCTGGGCTGGGACGTTGGCGGGACAG
GCACGGTGGCTTGGGCTGTGGTAACCGGTGGGCTCGTAAAAGTCCAGCGGGGCCGCAGTT
TGCTAGAAGTGCTGGGAGGTAGATAGGTGGTCGCATTGTATCTCGTTCTTGGCGTAGTTG
AATCACCGCCGTAATCTGTGGTGGGCTCTGTACTTGTCCGGGCTCCATGTCCTGTGGTGT
GCTTTCCACCGGTGGTAGAATTGGCCTTTCCACCTGTTGAGGTGACCGTGGGAACCGCCG
TCTTTTGGCCACTGGGGGCCTGGGGCGACGTTGCATTTTTGGGGGGCGTGCCTTTGGTGA
CATTAACCTCCCCCGGTTTTGTGGATGTGGAACTGTTTCCAGGGCCTGACGCTTGGCTGG
TGGTGCCTGGGCGGGGCGCTGGCGAACTGGTGGACACATGATGTGTGCTGGTAGAGGCTG
GTGTCACCTGTGTTATATTTTCACCACCTGTTGGGTGAGCGGAGGTTAGTAAAGGCATAT
GTGACGTTGAATTGTCACTGGTGGAGGGGCTGAGTGTCTCTGAGATTGAACTGGGTCTCA
GTGACATGGAAGAGGTTGAACTTGAAGTTATGTTATGTTGGCCTGTGGTAACAGCACTGG
TTGCATTTTTTGGTGGGCTGGTAACTACTGGGGTGGAACTTGTTCCTCCTAATGTGTGGT
TGGTGGTATTTGCCTGTGGACTTGTTTCTCCCACGGTAGGGCTGGTGGCATTTGGGGTTG
GGGTAGTCACTGCTGAGGTGGGACTTGTTTTTCCCAAGGTGGGGATGGTGGCATTTGGGG
TTGGGGTAGTCACTGCTGGGGTGGGGCTGGTGGCATTTGGGGTTGGGGTAGTCACTGCTG
AGGTGGGACTTGTTTTTCCCAAGGTGGGGCTGGTGGCATTTGGGGTTGGGGTAGTCACTG
CTGGGGTGGGGCTGGTGGCATTTGGGGTTGGGGTAGTCACTGCTGAGGTGGGGCTGGTCA
TGTCGGGGGCCTTACTTTCTGTGCCGTTGTCCCGTGGAGATGGACTTGGTGTCACCGGTG
ATGCGCCTGACGTTGTGCCGGCTGGTGTTGGGCTGGTGACATCCGCGGTGGATACAGTGG
GGCCTGTGCTTGCAGGTGCGGTGAGGTTGGTAGGCACGTGAGTAGAGCTGGGTAGACCTG
TCGTTGTATTGGGAGCAGCAAATCCAGTTGTATTCAAGGTAGGGGAGGTGGTGGTGCTCT
CGGGTGCCTTGGAGAATATAACCTTGTGGGTTGTTGTGGTGGCATTGGTAGCCGTTCGTG
TGATAATGAGTGTCTTGGGGGCCGTGCCAAGACCCGAGACAGTAATGTCAAATGTCCGAT
TGCTCGCAAATGCACCAGAAATATTTTCACAACCCGAAGGTGTCCCCGAGGTGAGAGTCC
ATTTGCACTTAAAGTCAGTTTCAGTGTTGTTTGGCCAGGCCCAAAAGGCAGTCACTGTAA
CATTTGGCGAGTTTGCGTCCTCAGAAGTGACCATTGGCACTGAATAGGTAGCATTGTCAC
CCACATATGTGATGTCTGTGGTGTTTGTCGGCATGTCCTGTGAAGCTGGAATCTCATCAG
AGAACACAATGTTGGACTGAATGCAGTAATCTCCCCCGCTCGCCTTCGGTCCATTCCCAG
AGTAAAACACGTACAGTATACTGTTATTGCCAAGAAATCGTGACACTGGACGTGGTGTCA
GACGCAGGCTGTATGCATACCCTGTACCAGGTATTGGGGTGGCCACGGGACTCGTTGATG
TGAGAATTCCGCCGCTGGGAACATGGCTCTCGTATCCACTGCAGGTGATGTTAAATTTGT
TGTCTCCGGGCAGAACTTGTGAAATTTCGCCATCCTCCATAATACACTCAATATCTATCT
CATTACCGAGCATTTCTGTTTTTACGCTGAAATTCGAGTCTTGAGCTGATGTTGGCAAAC
TTAAGGGTAGCGTGACATCCAGCCCCTGTGCCCTTACTACTGCCGTTATATTGGTAGAAT
TACAGTTATCCCACTTTATGTATGGCACTGTTTCTGGTATTAGGTATACTGGGTTTTGCA
TTTCTGCATGGTGGCACCACATGGTGCCAAACACATCTTGAAAGTAGACATCTACAGATT
CCAGGCTTACTTGTTGCTCCTCTCCGGTGGTGATGTTAATTGGAAGCTTCTTAGACCGCA
TAGTTAGAGCCAATTCTCCTGCACCAAGGAGCTCCAGTAGAAAGAGATTGGTGGCATTTT
CTGAGCCACCAAATGCACCTCGAGGTTGGTAGACAGCCTTTGTATGGGGTGTCAGCAGGC
CAAAGTCAAGATTAAGTTTATGCTTTTTGCCCCCGACATCGAAATTGATAGTTGCATTGA
CATCTGCCGTGCAAACATTGCACGCTGGGTAAAATGGGAATTCCAGAATCTCAACATTGA
AAAAACCAGGATCATCACGCGTGAGTTGGATAAGGCTCTGGATGGTGTACTGACACACAA
GCAAGGCTGCCTCCATTGTCTCAGCACCGATTTCTAGGCAGCACCCTCTTTAATAGGTGC
AAGGGGGGTGCGGTGTTGGTGAGTCACACTTTCGTTGCAGACAAAATGGACAAGGACAGG
CCGGGTCTCCCGGCCCCGGATGACAACATAGAAGAAGTACCATCTACCTCGGGTGTTCAG
GAACGGGCGTCTGAGGGAGATTGGGAAAATGTCCTCATAGAGATATCAGATAGCAGCTCA
GAAGAGGAAGCAGAAGATGCCCACCTGGAGCCATCCCAGAGGGGTAAAAAGAGAAAACGG
GTCGATGATGATGCCGGTGGTTCAGCTCCAGCACAACACGTGCCCCCCCCTCAGCTGGAT
CACCCTGGTCGAGAAGCCATTCTCTACAGGTTTCCGCTAGATTTAAGAAGGTTTATTCAA
GCAATTGGAGCCGCAGCTACGGTGAGCTTCCCTATGGCCCAGGTGTGTGATGTGTGTTTT
TGCCCATCGCACAACAAGGTAAGTGATTTGTTGCCGTTGGTTTCAGCACCCCGACACGCG
AGCCATAGACCAGTTTTTCGGATCCCAGATTTCAAATACCGACCTGTACGTAATGTATGC
CATGGCCATTCGACAGGCCATTAGAGATCGTCGGAGGAATCCAGCTTCTCGTAGAAGTCA
GGTCAAATGGAGAATGACCACCCTGGCCGCTGGTTGGCCTATGGGTTACCAGGCATACAG
TAGCTGGATGTACAGCTACACCGATCCCCAGGTGACTGCCACGATCATACATCTGCAGGC
GACTCTTGGGTGCGCAAGTGGCCGTAGGTGTCATGTGACCTTTTCTGCCGGCACCTTTAG
GCCGCCGCGATGTAGTCCCGGGGATCGCCAGTGGTTGTATGTTCAGAGCCGCGTGGGTGA
CCTTGTGCAGAGTTCTAATCCATGCTACAGTATTTTCTTTGACTACATGGCCATACATAG
GAGCCTCACGAAAATCTGGGATGAAGTGGTAACACCTGATCAGCGTGTTACATTTATGGA
ATTCCTGGGCTTTTTGCAACGCACGGAGTTGGTCTACATCAAGAGCTTTGTCAGCTATGC
CTTGGGCACCACTAGTATCGAAACACCGTGGATGGATGAGAATCCTAGCACAGAGACGGC
ACAGGCTTGGAATGCCGGCTTGCTCCGGGGGCGTGCGTACGGGCAAGACTTGCTTAGAAC
TGAAGGAGAACATGGCGAAGGTGCTACCTGTGAAACACGGGAAGAAAGTGAGGACACAGA
GAGCGATGGGGATGATGAAGAACTTCCTCGTGTAGTGTCCAGGGATGGAACTAAGCACAG
ACGACCCCCTATATTTTTAAGACGCCTGCACAGGTTGCTGTTGATGAGAGCGGGCAAAGG
AAAGGAACGGGCCAGGGAGACACTGGCGAAGGCCCCTAGGCGCACTTATGGCACACCTAG
GCCGCCAGTTCAGAAACCAAGACCAGAGGTCCCGCAAAGCTATGAGACAGCTACCAGTCA
CGGGTCGGCGCAAGTCCCAGAACCCCCACCCACCCACCCATTACATCAGCAACACAGCAT
GGCCCCGTGTATGGTAGCTCAGAACCCACGTGCACCCTTAGGGGACCAACTCCCAGGTGT
TCCTAAAGATGGACGAGGGGCGTGTGCACCGGTACCCGCCCTGGCCGGGCCTATTGTCCG
GCCCTGGGAGTCATCCCTGTTACAGTCTCCGGGAAGGGCCTTTGCACCCGTTAGCCCACA
ACCCATGCCAGTAGAACCCGTCCCTGTCCCTACTGTGGCACTTGAGCGACCAGTTTGTCC
CGCACCTCCTGAGATTGCTATGCAGGGCCCGGGGGAACCTTCTGGCATTAAACGCACACG
GGAGCGTTGGAGGCCCGCACCGTGGACGCCAAACCCACCCCGCTCTCCCAGTCAGATGTC
CGTGCGTGACCGTCTGGCTCGTTTGCGTGCTGAGGCACAGGCCCGTCAGGCTAGTGTTGA
GGTGCAGCCCACCCAGTTGACCCAAGTATCCCCTCAGCAACCAATGGAGAGGCCGTTGGA
ACCAGAGCAGCAGATGTTCCCTGGTTCCCCCTTTAGCCAGGTCGCTGATGTTGCCCGGGA
ATCTGGGGTACCTGCAATGCAGCCTCAGTACTTTGACCTCCCCTTAACTCAACCCATTAG
CCAGGGGGCACCCGCGGCCCCGTTGAGGGCTAGTATGGGCCCGGTACCTCCGGTACCGGC
AACACAGCCACAGTATTTTGACATCCCCTTAACTGAACCCATTAACCAGGGGGCATCCGC
GGCCCATTTTCTCCCTCAGCAACCAATGGAGGGGCCGTTGGTACCCGAGCGGTGGATGTT
CCAAGGTGCCACCCTGAGCCAGAGTGTTAGGCCAGGGGTAGCGCAGTCACAATATTTTGA
CCTCCCCTTAACTCAACCCATTAACCATGGGGCACCCGCAGCCCATTTCCTCCATCAGCC
ACCAATGGAGGGGCCGTGGGTACCCGAGCAGTGGATGTTCCAAGGTGCCCCCCCTAGCCA
AGGCACTGACGTGGTCCAACATCAGCTGGATGATTTGGGGTATCCACTCCATGATCTCAA
CCATCCCGGGGTTCCCGTGTCTCCTGCCGTTAACCAATATCATTTCAGCCAGGCTGCCTT
TGGGTTACCTATTGATGAGGATGAGAGTGGCGAGAGGTCCGATACCTCCGAGCCGTATGA
AGCTCTTGATTTGTCAATCCATGGCAGGCCCTGCCCTCAGGCCCCCGAATGGCCTGTTCA
AGGGGAGGGTGGCCAGGATGCCACCGAGGTTCTTGATTTGTCAATCCATGGCAGGCCCCG
CCCTCGGACCCCCGAGTGGCCTGTTCAAGGGGAGAGTGGCCAGAATGTCACAGACCATGA
ACCTAGAAGGGTGGTGGTGTCAGCTATTGTTCACATGTGTCAGGATGACGAGTTTCCGGA
TCTACAAGATCCTCCAGATGAGGCCTAAGCAAAGGTGTAGAAGTGTGTCCCCCTCCATTC
CACCCACTGATATACGCCCGACAATAAAGTTGATGATATTGAATTCCACACCTACTCGTG
TTTGTGATTTTATTTCATATTCCATGAGAGAGACCTCGCATATTTGCAGAGGGTCACTGA
AACATTTTATCTTAAAACAGTTACACCTGAAAAATGAAGAAAGCGTGGCTCAGCAGAGCA
CAGCAAGCCGATGCCGGGGGGGCATCTGGCTCCGAGGACCCACCAGATTATGGAGATCAA
GGTAATGTGCAACAGGTGGGATCTGATCCTATTTCACCTGCGATTGGCCCCTTTGAACTC
TCTGCGGCCAGTGAGGATGATCCTCAATCTGGGCCAGTGGAAGAGAATTTAGATGCCGCT
GCAAGAGAGGAAGAGGAACCTGATGAGCAGGAGCACAATGGTGGTGATGATCCCTTGGAA
GTCCATACTCGGCAGCCTAGATTTGTGGATGTGAACCCAACGCAGGCTCCAGTGATCCAA
CTAGTCCATGCTGTTTATGATTCCATGTTGGTAAGAGGCACCTAGAACATTTCCAGATGT
TTAGCTTGGATATTTTGGCCAGTCTTAATTTATTGTCATTGGTTTCAGCAATCGGACCTC
CGGTCTCTAGGCAGTTTATTCCTTGAGCAAAACCTGAACATCGAAGAGTTTATATGGATG
TGCATGACAGTGCGTCACAGATGTCAGGCCATCAGACAAAAACCATTACCGATTGATAAG
CAGAGGCGGTGGAAGCTCCTGTCACCTTACAGAACCTGGCGTATGGGTTACCGTACGCAA
ACCCTCAATGTAAACAGTTTTGAGACAGGGGGAGATAAAGTCCACCCACTCCTTGTGACT
GCTACGCTAGGATGTGAAGAGGGCCTGCGGCATGCAATAACTTACAGTGCTGGCATTGTA
CAGCTACCACGAATGTCAGACCAAAACCAAAAGATAGAAACAGCCTTCTTGATGGCACGT
CGTGCTAGGTCACTTTCGGCAGAAAGATATACTTTGTTCTTTGATTTAGTATCCTCTGGA
AACACCCTGTATGCCATATGGATTGGGCTGGGCACGAGAAACCGAGTTGCATTTGTCGAG
TTTGTAGGATGGCTATGTAAGAAGGACCACACTCATATACGTGAATGGTTCCGCCAGTGC
ACCGGGAGACCCTCACCATCCAAGCCATGGATGAGAGCGCATCCCGTCGCCGTTCCTTAT
GACGATCCATTAACAAGTGAGGAGACTGACCTGGCCTATGCCCGTGGACTGGCCATGAGT
ATCGAGGCTGCTAGACTGCCAGATGATCCAATAATTGTTGAGGATGACGATGAAAGTGAG
GAAATTGAAGATAAATGTGATAAGGATGAAGAGGAAAGTGGAACGGAAGATGTTACAAGC
ATACCGCAAACACTGCCGCACAGTCCAACAGTATACGGCAGGCCCTCGGTGTTTTACCGA
AAGCCAGATACTAAATCAACCAAAAAATGCAGGGCCATAGTGACTGACCTTAGTATAATC
AAGGTCATTGAAGATGAACACAGAAAGAAGAAGACAGCCAGAACAGAGCAACCAAGAGCC
AAGCCTGATTCCCCTGCCCCCACAGTGGTCCTTCGGCGACCACCCACGCAAAAGGTGACT
GGCCCTGCCGGTTCACTGAGTGTCCAGGCTCAGCTGGAGCCATGGCAACCTTTGTCCTGG
CCACATGAGACAAGAGTTATACTTCACGGACCACCCACGCAGGGTGACCAAGCACACGGT
TCCATGCTAGACCTTCTTGAAAAGGACGACCAGCACATGGAGCAGCAGGTTATGGCAACC
CTACTGCCACCAGAACCACACCAGCCCCGGTCTGGGAGAAGAGCCCCTTGTGTCTACACC
GCTGACCTAGACATAGAAAGTGATGAGCCCGCCACGTCAGAGCCGGTTCTTGATCAGCTA
CTGCCCGCCCCAGGACTTGGACCTCTTGCAATTCAACCATTAACGTCCCCCACCACGTCT
CAACTCCGCAGTTCAGCACCGAGCCACGCACAAACTCCATGGCCGGTTACCCACCCAAGT
CAGACTCCAGGTGGCCCAACGACACAGTCCCTGGCACCGGAAACAGAAGCCCCGCGCCAG
TGGCCAATGCCACTGCGACCTATCCCTCTGCACCCCTTGCGGATGCAGCCAATATCATTT
AATCCTGCAGTGAGACCCACTCCCCATCAGCCACCTCAGGTGGAGCCCACTTTCTATCAG
TCCACTTGGGTGAAACCCCCTCAACAATACCAGCCTCAGATGGGGCACATTCCATATCAG
CCCCGACCAACGGGTCACTCTACTATGCTCCGGCCCCAGTGGGCACCCACCACCATGCAG
CCACCACCAAGGGCGCCCACTCCCATGCCGCCACCTCAGGGGCCACCCACCGCTATGCAG
AGGCCTCAGGGGGCGCCCACTCCCATGCCGCCACCTCAGGGGACACCCACCGCCATGCAG
AGGCCTCAGGGTGCGCCCACTCCCATGCCGCCACCTCAGGGGACACCCACCGCCATGCAG
AGGCCTCAGGGTGCGCCCACTCCCATGCCGCCACCTCAGGGGACACCCACCGCCATACAG
AGGCCTCAGGGTGCGCCCACTCCCATGCCGCCACCTCAGGGGACACCCACCGCCATGCAG
AGGCCTCAGGGGGCGCCCACTCCCATGCCGCCACCTCAGGGGACACCCACCGCCATGCAG
AGGCCTCAGGGGGCGCCCACTCCCATGCCGCCACCTCAGGGGCCACCCACCGCCATGCAG
AGGCCTCGGGGGGCGCCCACTCCCATGCCGCCACCTCAGGGGCCACCCACCGCCATGCAG
AGGCCTCAGGGGGCGCCCACTCCCATGCCGCCACCTCAGGGGCCACCCACCGCCATGCAG
AGGCCTCGGGGGGCGCCCACTCCCATGCCGCCACCTCAGGGGCCACCCACCGCCATGCAG
AGGCCTCAGGGGGCGCCCACTCCCATGCCGCCACCTCAGGGGCCACCCACCGCCATGCAG
AGGCCTCGGGGGGCGCCCACTCCCATGCCGCCACCTCAGGGGCCACCCACCGCCATGCAG
CTGTCACCAAGGGCACTTACCGGCCAGAAGGGGCCAGCAAAGCACATTCTGCGCCAGTTG
TTAACGGGGGGCGTCAAGAGTGGGAGACCATCACTTAAGTTTAAGGCTGCCCTTGAGCGT
CAAGCCGCTGCGGGCTTGCGACCTTCACCAGGGTCTGGAACGGGTGCCAAGATTGTGCAG
GCACCTGTTTTCTATCCACCCGTCCTACAGCCCATACAAGTTATGTGGCAAGTGGGTTCC
TCAAAGGCCGTGGCCGCCTCAACGGTGACACAGGCACCCACGGAATATACCGGGGAAAGG
AGGTTAGGGGGGCCTATGTCTCCCACTGATATTCCGCCGTCTAAACGGGTGAAGAAAAAG
GCCTATCCAGAGCGCAAGACGCCGCATGGGGGGCCCTCACACTCTTCCACCGTTATGTGG
GAGAATGTCAGCCAGGGACAACAGCAGACTCTGGAGTGCGGAGGAACTGATAAACAGGAA
AGGAACATGTTGGGGATGGGGGACATTGCAGTTTCTTCCCCTTCCTCTTCTGAAACATCG
AATGATGAGTGATTTCAACCACGTAACAAGAACTGGGATGAACCCTCGGGCAGTATCAGA
CTGCGGGGAGGGGCAGTGATAAGTCATGACAATTTTAGATGAGGTAGACATTTTGCATAT
TTTCAGACCCACCATGGAATCATTTGAAGGAGAGGGGGACTCTATACAGTCACCTGACAA
TGCGCGGGGAGATGATGTACAGAATACTGGTGAGCATATTCAGGACCCCGGGCCGGGGCC
TTCAACCGGCGGGGCTTCTGAGGGATTGGTGCAGAACGAGCCGGACTCAAGAGATCAACA
GTCCCGGGGGCAGAGAAGGGGTGATGAAAACAGAGGCTGGATGCAGCGCATCAGGCGAAG
GCGGAGAAGACGGGCCGCATTGTCCGGCCATCTTTTAGACATGGAAGACAATGTGCCGCC
GTGGTTTCCTCCACACGATATCACACCATATGTCGCAAGGAATATCAGGGACGCTGCCTG
CCAGGCTGTCAAGGTGAGCATGCCTCTAACTGGGTTCATGGGGGCCATCTAAGGCCCACG
TGTGACCCATGTTTCCATTAATTTTAGCACTCGCACCTGCAAGCGCTATCAAACCTGATA
CTCGATAGTGGTTTAGACACACAACACCTCTTGTGCTTCGTGATGGCAGCCAGGCAGCGT
CTTCAGGACATTCGACGTGGACCCTTGGTTGTAGAGGGAGGTGTTGGTTGGCGACATTGG
CTTCTGACATCTCCCAGCCGATCCTGGTCCATGGGATATCGCACAGCAACACTACGCACA
TTAACTCCCGTGCCTAACAGGGTTGGGGCTGACAGCATCATGTTAACTGCCACGTTTGGA
TGCCAAAATGGGGCACTAGCTATAAACACCTTCTCCGCCACCGTGTGGATACCACCCCCT
GCTGGACCAAGAGAGCAAGAAAGATACGCTCGGGAAGCCGAGGTGCGCTTCCTTCGTGGT
AAATGGCAGAGGCGGTTCCGAAGAATCTTTGATTTGATAGAACTGTGTGGCTCTCTGCAC
CACGTCTGGCAAAACATGCTGCAGACCGAGGAGAACCTTTTAGATTTCGTGCGTTTCATG
GGTGTCATGTCCAGCTGCAATAGTTCATCTGTGAATTACTGGTTTCACAAGACAATCGGA
AACTTTAAGCCATATTACCCGTGGAATGCACCACCTAATGAAAATCCATATCACGCACGG
AGAGGCATAAAAGAACAAGTAATCCAGAAAGCATTTCTAAAGGCACAAAGACAGGGTTTA
TCAATGTTAGCAACGGGAGGTGGACCCAGAGGTGATGCTACTAGTGAAACGAGCAGCGAT
GAGGATACCGGTAGACAGGGTTCGGATGTGGAGCTAGAGTCATCGGACGATGAGCTGCCA
TATATCGATCCCAACATGGAGCCAGTTCAGCAGAGGCCCGTCATGTTTGTGAGCCGTGTG
CCTGTAAGGAAACCGAGGACACTGCCGTGGCCTACACCCAAGACGCACCCAGTGAAGCGC
ACAATTGTTAAGACCTCCTATAGATCTGATGAGGCAGAAGAAGCACAGAGCACCCCTGAA
AGGCCGGGCCCTTCCAAACAACCATCAGAGCCCGTGGAGCCCGCCCACACAACCCCAGCG
GGGAGGTCAACGGTGATTCTCCACGAACCACCTCGAGAGCCCGAAGCTGTTTCCTTCAAG
CCTCCGCCACCACCTTCCCGGAGGAGAAGGGGAGCGTGTGTTGTATATGACGATGATATC
ATAGAGGTGATTGATGTTGAAACCACCGAAGAGGAGACGACGTCAATGCAAAGACAGCCT
CCGCTCGGGCAACAACCGCCCCCCCCCGTGATTTCTACCGGGAGTGCCATGTCTTCCAGT
CACACGGATCCATCAGTAACACAGCCAAGTAAGCCACATCGGAAACCTCAAGACGGATTT
CAACGTTCAGGCCGACGTCAAAAACGAGCCATGCCTCCCCCAGTGAGTCCTTCTGACGCT
GGGCCTCCTTCCACCAGGCCTCGTGTCATGGCGCCTCCTTCCACCGGGCCTCGTGTCATG
GCGACTCCTTCCACCGGGCCTCGTGACATGGCGCCTCCTTCCACCGGGCCTCGTGACATG
GCGCCTCCTTCCACCGGGCCTCGTGACATGGCGCCTCCTTCCACCGGGCCTCGTGACATG
GCGCCTACCGTCGTACATATGTTTACGAGGGAGCGCCTGCTCACCCAGTCCACCGGCCCT
GCACCTCGGAGCTTCTGGGAAATGCGGGCCGGCCGTGATGCTCCCAAAATTCAACAAGAA
CCAAGTTCACAACAGCAGCCAGCCACTCAGTCTACACCGCCTTGCCAATCATGGGTCCCA
TCTGTCTATGTCCTCCCGGCAGTGGATGCTGGTAATGCCCAGCCCCTACAAATATCACAC
TTGAGCTCCATGTCGCCCACGCAGCCGATATCGCATGAAGAACAACCCCGGTATGAGGAT
CCTGACACTCCTCTGGATTTGAGTTTACATCCAGATACTGCAACTCTGCCGCCCACCCAG
GATTTATACCCTGGACGCGAGGATCTGCAGGCCACCCAGGCTCCATACCCGGGATACGAG
GAGCCACGGCCCCCCCAGGCTCCTTTTGTAGGTGACTATGGTTTTGTTCAAATTCCCTCG
GCTCAATGGGAGCCACACCCCTCTCAGGGCACATACCAGGGCCACATTGATCCCCAGCTT
CCGGCTGCTCTAGATTTAGGGCCAGAGCAGCCCCGGTTCCCACAAGATCCATATGTGTAT
TCCGGGGGCCAATTGTCTTCATGTCCAGGTTATGCAGGTCCCTGGCCCTCGAGGCCTCAA
CATCCAAGATATAGGCACACCTTGGCATTGTGGCCTCGAGAACCCAGGCATGGGCACTCT
CAGGGCCCATGGAAACCCTGGTCAGCACATCTCCCACCTCAGTGGGATGGATCTGCAGGA
CATGGCCAGGATCAGGTCTCCCAGTTCCCACATCTGCATTCGGAGACAGGCCCACCACGT
CTTCAACTTTCATCGGTGCCACAGGTGCTGTACCCGCAGCCACTGGTCTCATCCTCTGCA
CCATCGTGGTCATCTCCCCAGCCCCGAGCCCCCATACGCCCCATTCCAACAAGATTCCCC
CCTCCCCCTATGCCGTTACAAGATAGCATGGCCGTGGGGTGCGACTCATCAGGTACAGCA
TGCCCAAGCATGCCCTTTGCCAGTGATTACAGTCAAGGTGCATTTACCCCACTGGACATT
AATGCCCCCACGCCAAAAAGTCCTCGAGTAGAAGAAAGTTCTCACGGACCCGCCCGGTGT
TCCCAAGCTACTTCTGAAGCACAGGAGATTCTTAGTGACAATTCTGAGATCTCCGTGTTC
CCAAAAGATGCAAAGCAGACTGACTATGATGCATCCACTGAAAGTGAGCTAGATTAAGGG
GATCCAAGGTGACCCCTGTTAGCTATTTGATCTTTGACTGACACATAAACATGGTTTAAG
GAATGAACACTCATGGTGTGAGACTGGAACTGTACTAAATTTGCTGACATATGTACAATG
AGAGCCAAAAATTTGATAAACCTTAAAAGTCCCCCCATCTAATGATGTCCAGTTCCCTTC
TCCCACCCTGTACACCCCGACCCAAAGGGACTCAATGGCATTCAGATTTCTAGTTACCAC
AGGTAGAATATCGGGCGTTGGCCCATAAAAATAAGTGCATGGATATAGCTCTGCACAGGC
TTGGAAACACCCATTCCAGGTGTGCTTCTTTTTGGTGAAATAAAAACAGCGTTCTTTATA
TGAAAATGTGTATTCTCTTGTGTTGCAGTATGTACAGTTAGCTTTGGTATAGTTTTTGGG
TACCTGAAACGTGTGCAGGGTGGGTGTCCAATGTGGCAGTTTTATCTCTTTGTCCCCATA
CTCCTGCTCGGCCGTCTTGTTAAAGTTAACCGGCGGTGGAGGATCCACCGGCCAGACCTC
TACATTTGGTTTGGGTACCCAGGTGATGGCCGCTGCCGACACCCGCCCTCCTCCTCTTAC
CCTGGGTGGCAAAAAGTATGCCAGGAGTAGAACAATAACAAGTGCGATGGCGGTAAACAA
TGGCACCCTCACCTGCTTAAACGAAACCATGGCAACCACTTCAAAGAGAGCCAACAGGAA
GATATTTATTAATATTCCATTAGTAAACGAGGCGTGAAGCAGGCGTGGTTTCAATAACGG
GAGTTAGAAATTTAAGAGATCCTCGTGTAAAACATCTGGTGTCCGGGGGATAATGGAGTC
AACATCCAGGCTTGGGCACATCTGCTTCAACAGGAGGCGCAGCCTGTCATTTTCAGATGA
TTTGGCAGAAGCCACCTGCGGACAAAAATCAGGCGTTTAGATGGGGCATTTTATGTTTGG
GCCATTAGCCACCTGGGCATTCGTGTTACTGTATACTGACCTCACGGTAGTGCTGCAGCA
GATGCTTAAACTTGGCCCGGCATTTTCTGGAAGCCACCCGATTCTTGTATCGCTTTATAT
CTAGTTCAGAATCACATTCCTCCAGCTGCGAGCAAGGGAATGCGTTACTACAAGTGGTGC
CTAGTCAGTTGAAACAGGCCCCACCGTCCGCTGCCGCCCTCCTTGAGCCCCACCATCCGC
TGCCACCCTCTTTGAGCCCCACCGTCCGCTGCCACCCTCTTTGAGCCCCTTCTTACCGAT
TCTGGCTGTAGTGGTTTCCTTGTACGTCGTGCCGGGGCAGCCGCTGGTGCAGGCTGTGGA
GCACCAATGTCTGCTAGCTGTTGTCCTTGGTTAGCCCCGGGACAAGCAAACACCACTGCT
GCTGCTGGTTGAACAGTAGAATTGTCTCCAGGTTGAGGTGCTTCTCCCCCGGCTTGGTTA
GTCTGTTGATTCTGGGTTATGTCTGAGACTGGGAATAGCTGAGGTGCTGCATAAGCTTGA
TAAGCATTCTCAGGAGCAGGCTGAGGGGCAGGAAACCACGACCCAGTTGGAGCGGCTGAA
ACATGATAGGCAGTGAGCTGGCCTTGTGGCAGAGGCTCTGGCAGCACCGGCCACAGCACA
CAAGGCAAAGGAGCTTGTGATGGCCCTCCCAGGTCCTGATAGACTCTGGTAGCTTGGTCA
AAAGCTTGTACAAAAGGCACCTGGTATGGGTCAGGTGTAAATTTTACATCTTCAGAAGTC
GAGTTTGGGTCCATCATCTTCAGCAAAGATAGCAAAGGTGGCCGGCAAGGTGCAATGTTT
AGTGAGTTACCTGTCTAACATCTCCCCTTTAAAGCCAAGGCACCAGCCTCCTCTGTGATG
TCATGGTTTGGGACGTGCTAAATTTAGGTGTGTCTCTGAGGCACATTAGCAATGCCTGTG
GCTCATGCATAGTTTCCAAAAGAGGAGGAGGCAGTTTTCAGAAGTGTCTAAAATAAGCTG
GTGTCAAAAATAGACAGCCCAGTTGAAATATGCATGGCATGCAGCAGACATTCATCATTT
AGAAATGTATCCAAGATTTCATTAAGTTCGGGGGTCAGGGGGGAGTCCAGATTCAAATCC
TCTGTCATGGACTCTAGTGTTGTGGTCAGTTCGTCCAAATGGCCACGAGGGGGCGGGTGG
TTCAGGTCCATCTGTCCACATATGGCTGCTTCCTCCTTCTGGGGAATAACAGTGTCAGCC
ATCTCCCTTAGGGCCTTCACGGCCTGACTGGTTTCCTCATCAGGGTCCTCCAACAGATGA
CTTGCCTCGGGGGTTACTGCGGGGGCCGGGTCAAGTGGCCGGGGCACTGGGGCTGGCGTT
AGGGATCCGACCGGTTCATGGACAGGTCCTGTGGGGGTGGGAGCCAAAGAGGCAGGCAGG
GGCCGGTTGGCCCACGGGGATCCGGGTGGATGGAAGGGCCTGATCCTCTTTGGCTGACAC
ACCTCTCGCCCCTCGAACACGTCAGATATGGCACTGCCCGCTTCCGGCTTTGGCAGGAAC
ATACCTTCCCGGCTATCCCTGAGGCCCTTCTTCCTTTTAACGGGAGGAAGAAAGGTGGGC
TTTGAGGGGTGGGGGAATATGGGTCTCTCATCGCTCTCTTGGTGGACCGCTGCTATCCAA
GGCTGTTCAGGTTCCTCCGCGTTGGAAGGACATGGAGTTTGACCACGGTTGGGCCTGGAT
GTCCGGCGCGACTTTGGGGCCCGCAGGCGCGGGGCCTCGGCCCTGGCCTCTTCCCGCTCG
CTCTGCTCGGTGTCACTGTTGCCCGAGTCACTGCTGCTGGAACTGCTGTCACCGCAGTCG
GCGCTTTGGGCACCGGGCTTCAGGGGCATGGTCGGGCTCGGGAGACTTTCGAGTTCATCT
GTAAAAGCATGAAACTGTCCGGACTCCGAGTAGCGGGCCTCGGTGTGAGAGGCACCCCCA
TCATTCCCCATGAGCTCCTCGTCCATCCTGTCGGCTCCGGACACGAGGATAGGAGTTTCC
ACTGCCTTGGACTTGGTTGACAGCAGGCACGCGGGAAGCACGCCGCTCACGTAGCTCCTC
TGTCCGGCGTGGCTGGAGTAGGAGGCCCGGGGCAGTGTCTTAATCAGAGCCCTGACATCC
TTAACATCGTCCGTCAGATGGCCTGTCTTGGACGAGACCATAGTCTGGAACATCTCCTCG
AGGACGGGATAGGTGAACACCCACTTGCAAAAGGCCTTGAACTTGGAGCTTAGGAGGCCT
TCCTTCTCCATCCTGTTCAGGTGTTCCACTACCTGCTTGCCGGAGGCCATGATGGCCGCG
CGGTCCACGCCCAGCACCTTGCTGTAGGTGTAGGCCCGCACCCGACTGTGTTTTAGGAGC
TTGTACATAGCGGTGCCTATGGTGGCAGGAATCATCACCCGGTTGCTGGGGGCCTGGATG
AAGAATCTGTCAGTGACCACTATCAGGTGGTCTAACACGTAGCGCATCACTATAGGGCAC
GCGATGGAACATGCGTCGTTGCCGGCATTCTCAGCCCGTCTTCTTACCCTGTTGTTTCGG
AGAATGGCCCAAAAATTGCAGATGTTGAGCGTGGCCATTAGCCCGCCCCATTCTCGCCCG
TGGGCCTTGGCCTCATTTATAAATGCCTTGCATATTTTGTAGGATCTCAGAGTAATCTCC
ACACTCCCGGCTGTAAATTCCTTGTTGAGGACGTTGCAGTAGTCAGAGACCAGAGAGCCC
AGCTGCTTTTTGATTTCAGGAGTTAGCCTCAGAAAGTCTTCCAAGCCATCCTTTTTAGGC
CTCATGGCTAGTAGTAACAGAGGAAATGCCCGACCATTAAAATCTTTCCTCCATGAGCTT
TACCTGAAACACTATCCCGAAGTGGGGGATGTGGTGCATCTACTGAACACCATCGGGGTC
GACTGCGACCTCCCACCTAGCCACCCACTCCTGACAGCCCAGAGGGGGCTGTTCCTGGCA
AGAGTCTTGCAGGCTGTACAGCAGCACAAGCTGCTGGAAGACACCATCGTCCCCAAGATC
TTAAAGAAGCTGGCTTATTTCTTAGAGCTGCTAAGCTACTACTCCCCCAAGGATGAACAG
CGTGACATCGCCGAGGTTCTTGACCACCTCAAGACGAATCGGGACCTGGGGCTGGACGAC
AGACTCTGGGCCCTGATTAGGAAACTGCGCCAAGACAGACACCATGCCTCTGTAAATGTC
CTCATGCCAGGAAGCGACTACACAGCCGTGTCGCTGCAGTACTACGACGGCATCTCCATA
GGTATGAGGAAGGTAATCGCGGATGTCTGCCGCAGTGGCTATGCCTCCATGCCCTCCATG
ACGGCCACGCACAACCTCTCCCACCAGCTCTTGATGGCGTCCGGGCCCAGTGAGGAACCG
TGCGCCTGGCGCGGGTTCTTTAACCAGGTCCTCCTCTGGACTGTGGCCCTCTGCAAGTTT
CGCAGATGCATTTACTATAACTACATTCAGGGATCTATAGCCACCATCTCCCAGCTTCTG
CACCTCGAGATCAAGGCCCTCTGCAGCTGGATAATATCCCAGGATGGCATGCGCCTCTTT
CAACACAGCAGGCCTCTCCTCACCCTCTGGGAGAGCGTGGCCGCAAATCAGGAGGTCACG
GATGCCATTACCCTGCCTGACTGCGCTGAATACATAGACCTACTAAAGCACACAAAACAT
GTCTTAGAAAACTGTTCTGCCATGCAATACAAATAAATTTCTCTTACCTGCGTCTGTTTG
TGTAGTGAGGTGTTGTGTCCTGTATGGTATTCTACTTTAAAAATGCCGGCTGACATGGAT
TACTGGTCTTTTATGAGCCATTGGCATGGGCGGGACAATCGCAATATAAAACCCTGACCA
TCACATGGGGCATTAGGCGACTCTGCATCAGCATCGCTTAAGTATGAGTGGGCAGCAGAG
AGGCTCGGTTATTTTGGTTCCTGAACATCTGGCTGGGGCATTAACTAAGCTTATGAGCGA
TTTTATCACAGGACAAGATGTCACTCTTTCTGGAGGAAATATTGCAGTCAAAATTCGCGA
TGCTATAAACCAGACCCCCGGGGGTGGTGATGTAGCTATACTTTCTTCCCTGTTTGCTTT
ATGGAATGCCCTCCCAACATCTGGTAGACAATCCTCCAGGGACGATTTAATCCCAGCCGC
CGTGCAGGCCTTAACCACGGCCCACAACTTATGTCTGGGTGTTATTCCAGGTGAGACCTC
ACACAAGGACACACCCGAGTCATTGCTCCGGGCTATCGTGACGGGTCTCCAAAAATTGTG
GGTGGATTCGTGCGGATGTCCAGAGTGCCTACAATGTCTTAAGGGATTGAAGGCAATTAA
GCCCGGCCTTTATGAAATCCCTAGGATAATACCACACACTAAGCAGTGTAGTCCTGTCAA
TCTCCTGAACATGTTGGTCCACAAGCTTGTGGCTTTACGTGGTCATGTGCAGCTTGCATA
CGACGCCCGTGTCCTGACGCCTGACTTTCACGAAATCCCTGACCTCGATGACTCCGATGC
TGTTTTCGCACGCACCTTATTGGCAGCCTTATTTCACCTCAATATGTTCTTTATTCTCAA
AGATTACATAACACAAGACTCCATGAGCTTGAAGCAGGCCCTCAGTGGTCATTGGATGTC
TGCCACGGGCAACCCCCTGCCTGCAGCACCGGAAACCCTGCGAGACTACTTGGAAGCTTT
CCGAAATTCGGATAATCACTTTTATCTCCCGACGACAGGGCCTTTAAACACCTTCAAATT
TCCCGAAGAGCTTCTGGGGCGCGTTGTTGTGATTGATTCCTCTTTGTGTGCCGCCAGTCA
CGTTCAGGACGTTATCACCCGTGGTGTTGGGGCGGGTGTTCCTCGTCCTCAGTTTTTGGC
CCTGCCTCCGGCCCCATCCCGTAAGCCCCAGCAGACATGCTCTCAGTTAACGAGCAGAGG
AAATGAAAGCTCACGGCGAAACTTGGGCCAGCCCGGGGGGACCTCCCCTGCTGTTCCCCC
AGTTTGCCCCATCGTTTCCCTGACGGCCTCAGGGGCCAAGCAAAACCGCGGGGGCATGGG
GTCCTTGCACTTAGCCAAGCCTGAGGAAACCTCCCCCGCCGTCTCCCCAGTATGCCCCAT
CGCTTCCCCAGCGGCCTCCAGGTCCAAGCAGCACTGCGGGGTCACTGGATCCTCACAGGC
CGCACCCAGCTCTTCTTCCGTTGCCCCAGTAGCATCTCTGTCTGGTGACCTTGAAGAGGA
AGAGGAGGGGTCCCGAGAATCCCCATCCCTACCGTCCAGCAAAAAGGGGGCCGATGAATT
TGAGGCCTGGCTTGAGGCTCAGGATGCAAATTTTGAGGATGTTCAGCGAGAGTTTTCCGG
GCTGCGAGTAATTGGTGATGAGGACGAGGATGGTTCGGAGGATGGGGAATTTTCAGACCT
GGATCTGTCTGACAGCGACCATGAAGGGGATGAGGGTGGGGGGGCTGTTGGAGGGGGCAG
GAGTCTGCACTCCCTGTATTCACTGAGCGTCATCTAATAAAGATGTCTATTGATCTCTTT
TAGTGTGAATCATGTCTGACGAGGGACCAGGTACAGGACCTGGAAATGGCCTAGGACAGA
AGGAAGACACATCTGGACCAGACGGCTCCAGCGGCAGTGGACCTCAAAGAAGAGGGGGGG
ATAACCATGGACGAGGACGGGGAAGAGGACGAGGACGAGGAGGCGGAAGACCAGGAGCTC
CGGGCGGCTCAGGATCAGGGCCAAGACATAGAGATGGTGTCCGGAGACCCCAAAAACGTC
CAAGTTGCATTGGCTGCAAAGGGGCCCACGGTGGAACAGGAGCAGGAGGAGGGGCAGGAG
CAGGAGGGGCAGGAGCAGGAGGGGCAGGAGCAGGAGGGGCAGGAGCAGGAGGGGCAGGAG
CAGGAGGGGCAGGAGCAGGAGGGGCAGGAGCAGGAGGGGCAGGAGCAGGAGGGGCAGGAG
CAGGAGGGGCAGGAGCAGGAGGAGGGGCAGGAGCAGGAGGGGCAGGAGCAGGAGGGGCAG
GAGCAGGAGGAGGGGCAGGAGCAGGAGGAGGGGCAGGAGCAGGAGGAGGGGCAGGAGCAG
GAGGAGGGGCAGGAGCAGGAGGAGGGGCAGGAGCAGGAGGAGGGGCAGGAGCAGGAGGAG
GGGCAGGAGCAGGAGGAGGGGCAGGAGCAGGAGGAGGGGCAGGAGCAGGCGGGGCAGGAG
CAGGCGGGGCAGGAGCAGGAGGAGGGGCAGGAGCAGGAGGAGGGGCAGGAGCAGGAGGAG
GGGCAGGAGCAGGAGGAGGGGCAGGAGCAGGAGGAGGGGCAGGAGCAGGAGGAGGGGCAG
GAGCAGGAGGAGGGGCAGGAGCAGGAGGAGGGGCAGGAGCAGGAGGAGGGGCAGGAGCAG
GAGGAGGGGCAGGAGCAGGAGGAGGGGCAGGAGCAGGAGGAGGGGCAGGAGCAGGAGGAG
GGGCAGGAGCAGGAGGAGGGGCAGGAGCAGGAGGAGGGGCAGGAGCAGGAGGAGGGGCAG
GAGCAGGAGGAGGGGCAGGAGCAGGAGGTGGAGGCCGGGGTCGAGGAGGCAGTGGAGGCC
GGGGTCGAGGAGGTAGTGGAGGCCGGGGTCGAGGAGGTAGTGGAGGCCGCCGGGGTAGAG
GACGTGAAAGAGCCAGGGGGGGAAGTCGTGAAAGAGCCAGGGGGAGAGGTCGTGGACGTG
GTGAAAAGAGGCCCAGGAGTCCCAGTAGTCAGTCATCATCATCCGGGTCTCCACCGCGCA
GGCCCCCTCCAGGTAGAAGGCCATTTTTCCACCCTGTAGCGGAAGCCGATTATTTTGAAT
ACCACCAAGAAGGTGGCCCAGATGGTGAGCCTGACATGCCCCCGGGAGCGATAGAGCAGG
GCCCCGCAGATGACCCAGGAGAAGGCCCAAGCACTGGACCCCGGGGTCAGGGTGATGGAG
GCAGGCGCAAAAAAGGAGGGTGGTATGGAAAGCATCGTGGTGAAGGAGGTTCCAGCCAGA
AATTTGAGAACATTGCAGAAGGTTTAAGACTTCTCCTGGCTAGGTGTCACGTAGAAAGGA
CTACCGAGGATGGAAATTGGGTCGCCGGTGTGTTCGTATATGGAGGTAGTAAGACCTCCC
TTTACAACCTCAGGCGAGGAATTGGCCTTGCTATTCCACAATGTCGTCTTACACCATTGA
GTCGTCTCCCCTTTGGAATGGCCCCTGGACCCGGCCCACAACCTGGCCCACTAAGGGAGT
CCATTGTCTGTTATTTCATTGTCTTTTTACAAACTCATATATTTGCTGAGGGTTTGAAGG
ATGCGATTAAGGACCTTGTTTTGCCAAAGCCCGCTCCTACCTGCAATATCAAGGTGACTG
TGTGCAGCTTTGACGATGGAGTAGATTTGCCTCCCTGGTTTCCACCTATGGTGGAAGGGG
CTGCCGCGGAGGGTGATGACGGAGATGACGGAGATGAAGGAGGTGATGGAGATGAGGGTG
AGGAAGGGCAGGAGTGATGTAACTTGTTAGGAGACGCCCTCAATCGTATTAAAAGCCGTG
TATTCCCCCGCACTAAAGAATAAATCCCCAGTAGACATCATGCGTACTGTTGGTGTATTT
CTGGCCACCTGTCTTGTCACCATTTTCGTCCTCCCAACATGGGGCAATTGGGCATACCCA
TGTTGTCACGTCACTCAGCTCCGCGCTCAACACCTTCTCGCGTTGGAAAACATTAGCGAC
ATTTACCTGGTGAGCAATCAGACATGCGACGGCTTTAGCCTGGCCTCCTTAAATTCACCT
AAGAATGGGAGCAACCAGCTGGTCATCAGCCGCTGCGCAAACGGACTCAACGTGGTCTCC
TTCTTTATCTCCATCCTGAAGCGAAGCAGCTCCGCCCTCACGGGCCATCTCCGTGAGTTG
TTAACCACCCTGGAGACTCTTTACGGTTCATTCTCAGTGGAAGACCTGTTTGGTGCCAAC
TTAAACAGATACGCATGGCATCGCGGGGGCTAGACCTCTGGCTGGATGAGCACGTGTGGA
AGAGGAAACAGGAGATTGGTGTGAAAGGAGAAAATCTCCTTCTCCCCGACTTATGGCTAG
ATTTCCTACAACTCAGCCCCATCTTCCAGCGCAAGCTTGCTGCCGTTATTGCCTGTGTCC
GACGACTGCGGACACAGGCCACCGTCTACCCGGAGGAGGACATGTGCATGGCCTGGGCCC
GCTTTTGCGACCCCTCTGATATTAAGGTGGTTATTTTGGGCCAGGACCCCTATCACGGGG
GTCAAGCAAACGGCCTGGCATTCAGCATCGCATACGGCTTTCCAGTCCCCCCCAGCCTGA
GGAACATCTACGCGGAGCTGCACCGGAGTCTGCCGGAGTTTTCTCCCCCAGATCACGGCT
GTCTAGACGCGTGGGCCTCCCAGGGGGTGTTGCTACTCAACACCATCCTGACCGTGCAAA
AGGGCAAGCCCGGCTCGCACGCAGACATTGGCTGGGCGTGGTTTACTGACCACGTAATTT
CATTGCTCTCTGAGCGGTTAAAAGCGTGCGTGTTTATGCTGTGGGGTGCGAAGGCGGGAG
ACAAAGCTTCACTAATCAACTCCAAGAAGCATCTGGTTCTGACCTCTCAGCATCCCTCTC
CCCTGGCCCAGAACAGCACCCGAAAGAGTGCCCAGCAGAAGTTCCTGGGCAACAACCACT
TTGTCCTCGCTAACAACTTTTTGCGTGAGAAGGGGCTCGGTGAGATAGATTGGAGGCTGT
AGAGGGGTCATCACTATGGCCATGTTTCTGAAGTCGCGTGGGGTCCGGTCTTGCAGGGAC
CGGCGCCTCTTGTCGGACGAGGAGGAAGAGACTTCACAGAGCAGCAGCTACACTCTGGGG
TCTCAGGCCTCCCAGTCTATCCAGGAGGAGGACGTGAGTGACACTGATGAGTCTGACTAC
TCAGATGAAGACGAGGAGATTGATTTGGAGGAAGAGTACCCCAGTGACGAAGACCCATCT
GAGGGCAGTGATAGCGACCCCTCGTGGCATCCTTCAGATTCAGACGAGTCTGACTACAGC
GAGAGCGACGAGGATGAAGCAACCCCCGGCTCTCAGGCCTCACGATCTTCAAGAGTCTCG
CCATCTACCCAACAGTCTTCAGGTCTGACACCCACGCCTTCGTTCTCCCGACCACGCACC
CGGGCACCTCCGAGGCCGCCGGCTCCCGCGCCGGTCAGGGGACGGGCCTCAGCACCTCCC
AGGCCACCAGCCCCAGTTCAGCAATCCACCAAAGACAAGGGTCCCCATAGACCTACGCGA
CCTGTACTTAGAGGCCCAGCTCCACGCCGCCCCCCTCCACCTTCAAGTCCCAATACATAC
AATAAACACATGATGGAAACCACCCCCCCCATTAAGGGCAATAACAACTACAATTGGCCA
TGGCTGTAAATAAAATGTCATAACCTGGAGTCTGCATGTCTGTTGTTTTATTCAGTAAAC
CAGTAGTGCGCGTGAGTTCTTTAGGGCATCCACGATGTAGCCGCTCGCGGGGTTCCCCTC
CCCAGTGATCATCTCGGATAGGGGATTCCTGTCCATGACCACGCAATTAGAGTGCCGGGC
CCGGGACAGCGCCACATACACATGGCCGGGTTTGATGTTTCTGTGGCTGCCGAAGCAGAT
GGCGACTTTGTTTAGGGACAGACCCTGGGCCTTGGCTATGGTCATGGCCAGCTTTGAGCT
AATGCCATAGTCACGGATGCTGCAGAGGTTCAGGGACTTGTCCTCTATCGTCTCATACAG
CTTGTTAGTATTGTGTTCCAGGCAGCACACGAAGCCTGCCTCATCCTTGACCATTAGCCT
GGGCATGCGTGAACTGCCAGCGTCCTGAGGCTGCTGCTTTCCTCGGATGCCAAAGAAGAC
GTTGAGATGCGTGTAGCCCAGAAGCGTGTAGTTCTCGGTGGTGGAGGCGTAGTCCAGGAG
GCCGTGAAGGAGAGGCTCGTCTGAGGTGAACTCTATGTTGTCGCGAATCAGCATGTTGTT
GGTAAATGTGCAGAAGGGGAGGTCCCTGAACTCCCTTCTGCCATAGCGGACGGCCACATC
CAGGCATTGCCTGAAATAGGCCCTGAGGTCATTATATATGTTTAACAGGGAGCAGAGGGG
GGCAGAATTTGCGGCCGGGGGAGCCAGTACTCGGGCATAGAAGACAGCGGCGGGGCTCCG
CTCCCCATCCCAGGCAACCTCCAGCGGCAGTTCACCCAGCTCCATCCCAGCAGTCACCTC
CGGATCCCACGTACGCCCGGGCAGGGGCACAGCACCAAGCTCCGCCACGTATTCCCCGTT
TTCACAGAGAGAATGTCCTCCGTGGCTAAAAGCGTAGATGCCGCCGTAGATGAGTCGGGC
CAGGAAGCTGTAGACATACTCGGGCTGCTCATGCCCGTGGGCCTCCACGAAGCTGTCCGC
CTCGAGCGTGTCCATAAAGTCCCCGAAGGTGCCGGTATAGCCACAGATGGACTTTTTGGT
CTTGCAGTTGACCGACACTGAGCTGTGCTTCACGTAGGTGACATTGTAGGTGACCTTGAC
CCGTTCTTCATCCTGCTCGGTTCCCACCGGGACCATGTCTTGGTCGGCGAACTGCGAGTA
GTTACCGAGGCGTGCATAATTCTTTTGGAGCCAGGTGTGGGCCGTGAGGCCCGGAAGACC
GACCAGGGTCTTGTACTGGGCCAGGGGCTCGAGGAAGACCTCGCACTCCACCGGGCAGGT
AAACATGGTCACCCCGCCCCCATCTCCCCCAGTTCCCCGCGCGGCGCGCCCCTGCCCGGC
AGTCTTGAGCGTGGCGTGGAGGGTGGTGAGGAAGGTCTTGACCTCGGCGTGGGAGAGGAA
GAGCCGGGTCCAGCCCACGTACTGCGTGGGGTCCATTATGGCCGCCCTGGGGACGACGAA
GCGGTCGACGTAGGCCAGGATGTCCGGCGAGAGCTCGAGGCCGTACTCGAGGGTCTTCAT
GAGGTGTCCAAACTGGACGTCGGTGCAGCGCTTGTTGTTGATGAAGAGGGCCCAGTTGCG
GGCCACGTCCACGTAGGTCGCGGCCCTGGGGTTGCCCACCAGGAAGGTGAGGATGTTGTC
GCACTCGCGAATCTTGTTTACCTGGGTCTCGTGGCTAAAGGAGGACTGAAAGGCGTCTGT
CTGGGTGGGAGAGCCCACGCAGACGATGCAGGGAATGCGGCCCCGGCGGTAGAGTGGGGT
GCGCAGCCAGGCGTTGAAGAACCAGTAGCAAAAGACCACGGCTGTTAGAATGTGCACGGA
AAGCGTTCCAGCTTCGTCCACCACGATCACATTGGTGGTCCATAGCTGCCCCTGGTGCAT
GTCTCTCAGGACCTCAAAGGCGGGGCCAGAGACTCCCGAGTATAGCCCCCTGGGCTTGGT
TCGCCTGAACTCGGCGGCAATGTCGGAGAGTACCGGCCAGTATTTGGCCATGTCCCGCCG
CTGGAGTTCCTCTAGGGCGGCGTCCGTAGAGCGACCATGACTGCTGACCCGCTGCGTCAT
ATTTATGTGGCGGCTCTTGAACCCAAAGGCGCTATAGACGGTTGGGCAGTAGGCTCGGAG
TGTCTGGGAGAGGTTCTGTGCGGCCACGGTTGTGGCTCCCGTGACCAGGCAGTCCATCGT
GTGGTGGAGGCAGCTAACGCTGGTGCTCTTGCCAGCCCCCGCCGTTCCCGTAATTACATA
GGCTGAAAAGGGCAGGAAGGGGGGCTCCGAGATCTCCGGGTCAAACTCGGGGGAGAACGT
CTCCATATCCGGGAGTTGTTGGACGCGGCGCTTAGCCAGGGTCCCTATCCTCCTGACTAT
ACGCCTCACGGAGGCGTCTGAGGTCATGTTCAACATGAACGTGGACGAGAGCGCCTCTGG
CGCTCTCGGCTCCTCGGCCATTCCTGTGCACCCCACGCCGGCCTCGGTCCGACTTTTTGA
GATCCTGCAGGGAAAGTACGCCTACGTCCAGGGACAGACCATCTACGCCAACCTCCGTAA
CCCCGGAGTCTTCTCGAGGCAGGTGTTTACCCATTTGTTTAAACGAGCCATCTCTCATTG
CACGTACGATGACGTGCTACATGACTGGAACAAGTTCGAGGCCTGCATCCAGAAGCGATG
GCCGAGCGATGACTCGTGTGCGAGCCGGTTTCGTGAGTCCACCTTCGAGTCGTGGTCCAC
GACCATGAAGCTGACCGTGCGTGACCTGCTGACCACCAACATCTACCGAGTGCTACACAG
CCGCTCCGTGCTCTCCTATGAGCGTTATGTGGACTGGATCTGCGCCACCGGCATGGTGCC
CGCCGTTAAGAAGCCCATAACCCAAGAGCTCCACTCCAAGATAAAGAGCCTGAGGGACAG
GTGCGTCTGTCGGGAATTGGGGCATGAGAGGACCATCAGGAGTATCGGGACGGAATTATA
TGAGGCAACGAGGGAAATAATAGAGTCGCTCAACTCCACGTTCATCCCCCAGTTTACGGA
GGTGACCATCGAGTACCTTCCGGGGAGCGACGAGTATGTGGCCTACTACTGTGGCCGCCG
CATCAGGCTGCATGTGCTCTTCCCCCCGGCCATCTTTGCCGGAACGGTGACCTTCGACAG
CCCGGTGCAGCGCCTATACCAGAACATTTTCATGTGCTACCGCACGCTGGAGCATGCCAA
GATCTGCCAGCTCCTGAACACGGCCCCTCTCAAGGCCATCGTGGGCCACGGGGGGCGAGA
CATGTACAAGGACATCCTGGCCCATCTGGAGCAGAACTCACAGCGCAAGGACCCCAAGAA
GGAGCTGCTGAACCTGCTGGTCAAGCTCTCGGAGAACAAGACCATCAGCGGGGTCACGGA
CGTGGTGGAGGAGTTCATAACGGATGCCTCCAACAACCTGGTGGACCGCAACCGTCTATT
TGGCCAGCCCGGGGAGACGGCTGCGCAGGGCCTAAAGAAAAAGGTCTCCAACACGGTGGT
CAAGTGTCTGACTGATCAGATAAACGAGCAATTTGACCAGATTAATGGCCTAGAGAAGGA
GAGGGAGCTCTATCTAAAGAAGATCCGCTCCATGGAGTCTCAGCTGCAGGCCTCCCTGGG
TCCCGGCGGCAACAACCCAGCGGCGTCAGCCCCCGCCGCAGTTGCGGCAGAAGCCGCGTC
TGTAGATATACTGACGGGCAGCACCGCCTCCGCAATCGAAAAGCTGTTCAACTCCCCGTC
CGCCAGCCTGGGTGCCAGGGTGTCTGGTCACAATGAAAGCATCCTAAACAGTTTCGTTTC
TCAATACATCCCCCCTTCGCGGGAAATGACTAAGGATCTGACTGAACTTTGGGAAAGCGA
GCTGTTTAACACCTTCAAGTTAACACCCGTGGTTGATAATCAGGGGCAGCGTCTCTACGT
CAGATACTCGTCAGACACGATCTCTATATTATTGGGCCCCTTCACCTATCTGGTGGCAGA
GCTTTCACCGGTGGAACTCGTGACAGATGTCTACGCCACCCTAGGCATCGTGGAGATCAT
CGACGAGCTCTACCGGAGCAGTCGCCTGGCCATCTACATCGAGGACCTCGGTCGAAAATA
CTGCCCCGCGAGCGCGACCGGGGGAGATCATGGCATCCGGCAAGCACCATCAGCCCGGGG
GGACGCGGAGCCTGACCATGCAAAAAGTAAGCCTGCGCGTGACCCCCCGCCTGGTGCTGG
AAGTTAACCGCCATAACGCCATCTGCGTGGCCACCAACGTCCCTGAGTTCTACAATGCCA
GGGGGGACCTTAACATCCGAGACCTCCGGGCCCACGTCAAGGCCCGGATGATCTCGTCCC
AGTTTTGCGGCTACGTCCTCGTGAGTCTGCTGGACTCCGAGGACCAGGTCGACCACCTCA
ACATATTCCCCCACGTGTTCTCCGAGAGGATGATCCTGTACAAACCCAACAATGTGAACC
TTATGGAGATGTGCGCCCTGCTCTCGATGATTGAGAATGCCAAGAGCCCCTCCATAGGCC
TCTGCCGGGAGGTGCTGGGTCGCCTGACCCTCTTGCACTCCAAGTGCAACAATCTGGACT
CTCTGTTTCTGTACAATGGGGCCAGGACGCTGCTGTCCACCCTGGTCAAGTACCACGACC
TGGAGGAGGGGGCTGCCACCCCCGGGCCGTGGAATGAGGGCCTGAGTCTCTTTAAGCTGC
ACAAGGAGCTGAAGCGCGCCCCATCCGAAGCCCGGGACCTCATGCAGAGCCTCTTTCTGA
CCTCGGGGAAGATGGGGTGCCTGGCCAGGTCACCCAAGGATTACTGCGCGGATCTAAACA
AGGAGGAAGATGCCAACTCGGGCTTCACATTTAACCTGTTTTATCAAGATTCTTTATTGA
CCAAGCATTTCCAGTGCCAGACCGTCCTCCAGACCTTGAGACGCAAGTGCCTCGGGAGTG
ACACGGTCTCAAAAATAATTCCCTAGAATAAACTGAGAACAGTCATCAGTAAATCTGTCT
CTCGCGTGATTTCCATAGGAATGGTGTAGCCGGGGTGGAGGGCCGATATCACATCAAGCA
GAAAGGCCATAATCTCTCGAAAGTAGGCGGTGGGGCTGAGACCATGCTCAGTGGCCGTCT
GGCAGGGGGCCGGGCGCGCTCCGTCCTTGTCCAGGAGACACACGTGGCTTCCAGAGAGGC
GCAGCCCAGCCCTCCGCAGCCGCTGAAGCCAGGCTCGCGGAAGAGCCCAAAACCTGTTTC
GGCGCCGCCCGGGGGCCAGTCTCCGGGTCAGGTCGCGGACCAGGGTCAACAGGTGGTCGT
GGGATGGCGGGGCCTTGTCTGCCTCGGGTCTCGCCGCTAGTTGGTCCAGGGTCCAGGAGA
AGGCTTCGTGCCAAACCAAAAAGGGCCCCGAGTGCTCCCTACATCCACCCACGTAAAGAT
CCCCCTGAAAGATGGCCATCAGTAGGCACCCGGGCCCGCGTCGAGCCTTCACCCGAATGT
GTCTGCGGGCCACGGTGGCCTCTCCACCCATCACATCCCGGTCGAGCCGGCTGGCATCCT
CCGAGTCTTTCACGCCTTGCAGGAAAGCCTAGGAGATACAGCAACAGAAAGCTATTAGCC
GGTGGTTCCCCCACCATCATTCTTCCTGTTAACGGGAAGAATAAGAGTTGGGCAAACCCC
GGGGGCCGCGCTCTCCCACCCAGCCCCGCTTCTCACCTGTGCTAGTGGCTCCTCTGAAGG
ATGGGCGGAGGTTGGTGCCACAAAGCCCAGGATGAACTCGTCTGCATAAGCCCAGGTCAG
TCCTAGGTCAGCGGCCGCGTGTAGGAGAACCCGGGTGACGGCGGTGTAGAGGCCCCCGAG
TGCCCGTCGCGTGTCTGAGGTGCCATAGCGGTGAAGGGCCCGCAGCCAGGTTTGCGCGTC
CCGCGCCTGCCCTCCGCCATCAGGCGTTCCCACGGGGGCGCCCCTGGCAGAGAGGTGGCA
GCGGGCCAATTCGTAGAGCCACCAAGTGGCATCAGCCTCAAGGATGGCTGTGGCCTCCGC
GCGCCCGACCACCGTCGTCTCGTCCTCCCCCCCTCCCTCGCCGCCTTCCCGCGTGCAAAC
GTGGCGAGGGTTAATCTCCTTTCGGGTCGGGGGCCAGATTTGTTGTAGGAGCAGCGAGCC
GCGTCGTTGCCCTGACCGCGCGTCGAGGCCCAGGAGGGCGTCTGCCAGGGGCGTCCCAGA
GACTCCCAGGTTCAGGTCCAGTAGCAGGAGACCCTCGCTGTGTGGCGCCCGGTGCCAGAA
GGCCGGCCTCGCCCGTCCCACATAATGGATGGGCAGGAAGGGAAAGCCCGGGACATAGGG
CTGGAAATCTGAGCCCCCTGGGCAGAGTTCGGGGTCCAGGAGGTAGAAGATGGGCTTGGT
GCCTCTGTGGTTGGCGTAGCAGGAGGCATAGATACTGCGGAGGAAGGCGTAGAGCCCGCC
CCCGGCCATACTCCAAGAGTTGACAAGCCAGGACTCGAATCCCCCAGCCGGCTCAAGAAT
TTTCAGGCTGACGCGGTGCCGTCGGGCGTCCCCACCACGGCCGGTGGCCCCGTCGGACGA
CACCAGATCTACTTCATAAGTGACCGGTCGCAGGATGTCCCTAAAGGGGACGGGAGAGGG
GTCGTCGGGAGTCTCGGTGGAATAGGTGAAAACATCCCCACGCGGTGTCCTGATGTATAC
GTCCAACTGTCCGGGAGACTCAGAGTGCCTCTGAGCATGGGGGCATGTCTGTTCCCCCTC
CATCTCGGACCCGAAGCCATCAACAGGTGGGGGTTGTTGGTCCCGCCCATCATCCCCCGA
GCAGCTTTGGCAGACCACCTGTGCTGGAAAGAGAGGCTGGAAGATGAGGCCCTGCTCATC
CTCCACCCTGGCGGCGGACAAGAGTCTGCGGTCTCGGGTTCTAAATGAAAGGTCAAATAG
GTCCTTCTCGGCGGCATCGGCGAGCATAGCAATGAGCCCCCCGCTGCGCCTGAGCTCCCG
CTCCCATCGCAAAAAGTTGAGTTCGGTAGTCGAGGGCGCGTTGACCACGGGGGGCTCCAG
GGAGCCTCCAAGCGGCGGCTGGCAGGCCTGCACCACGATCAGAGTCTCAACGTCCTCCCT
TTTGATGGGCACGATGCCCACGACCCAAATCGCCCACCACCGCCCTGCGGTCTGGGTGAC
ATTATAAAAGGTAACCGAGCTGACGCGGGCCCTGACGCTCTCCGCGGGTGTTTCCATCAT
TGTTTGAGATCTGAGGAGGACTGGACCCTTTAAAACATCCGGTCACGCCCTTTGCAAATT
ATTTAAAAGGTGAATGCTCAACTGAGACCATCGCAATCATGAAGTCCTCCAAGAATGACA
CGTTCGTCTATAGAACGTGGTTCAAAACGCTTGTTGTGTACTTTGTGATGTTTGTCATGT
CGGCGGTGGTCCCCATCACCGCCATGTTCCCCAACCTGGGGTACCCCTGCTACTTTAACG
CACTGGTTGATTACGGGGCACTTAACCTGACCAATTACAACCTGGCCCACCACCTGACCC
CCACGCTCTATCTGGAGCCGCCGGAGATGTTTGTCTACATCACACTGGTCTTTATCGCGG
ACTGCGTGGCTTTCATCTACTACGCCTGCGGCGAGGTGGCGCTAATCAAGGCCCGAAAAA
AGGTCTCGGGTCTTACAGACCTCTCGGCCTGGGTCTCGGCAGTGGGCTCCCCGACCGTGC
TGTTTTTGGCCATCCTCAAGCTCTGGTCCATACAGGTCTTCATCCAGGTCCTTTCCTACA
AGCACGTCTTTCTCTCGGCCTTTGTGTACTTTTTGCACTTTCTGGCCTCAGTTCTACACG
CCTGCGCATGTGTGACTCGCTTCTCCCCGGTCTGGGTGGTCAAGGCCCAGGACAACTCTA
TTCCCCAGGACACCTTCTTGTGGTGGGTGGTCTTCTACCTGAAGCCCATAGTTACAAACC
TGTACCTGGGGTGCCTTGCCCTGGAGACGCTGGTCTTCTCGCTCAGCGTGTTCCTGGCCC
TGGGCAACAGCTTTTACTTTATGGTGGGGGACATGGTGCTGGGAGCCGTGAACCTCTTCC
TCGTCCTGCCCATATTCTGGTACATTCTGACGGAGGTGTGGCTGGCCTCCTTCCTGCGGC
ACAACTTTGGCTTCTACTGCGGCATGTTCATCGCCTCCATCATCCTGATCCTGCCCTTGG
TCAGGTACGAGGCCGTCTTTGTCTCCGCCAAGCTGCACACCACTGTGGCCATCAATGTGG
CCATCATACCTATCCTGTGCTCAGTGGCCATGCTCATCAGGATATGCCGGATTTTCAAAA
GCATGCGCCAGGGCACTGACTATGTCCCTGTCTCGGAGACGGTGGAACTGGAGCTAGAGT
CAGAGCCGAGGCCTAGGCCCTCGCGCACGCCATCACCCGGGCGCAACCGCCGCCGCTCTT
CTACGTCCTCATCTTCCTCCAGGTCAACCAGGAGACAGAGGCCCGTCTCTACCCAAGCCC
TCATCTCCTCCGTTTTACCGATGACGACGGACAGCGAGGAGGAGATCTTCCCCTAATGCA
ATAAAAACTTAAAACACTGAGGTTACTTTCCCGTCATTCTTTCGGGGGAACGAGGGGAGG
CGGGAATTGGGTTAAGATAGGGGCGAAGGGTGGGGGTGGGTGCAAGAATTGGGGCTGGGA
ATGGAGAGGGGAGTGGGCTAGGTGCCGACACCGGGGTGCCAAGATAATGGATTGAGTAAG
CATGGGGCTCTGATCGGGTCCGCCGGGTTCTCAGGGGTGTAGTGGGTGGGCATTGCATAT
TTTTGCCGCGGTGCTGTTGGGCCTTGGACTCGGGGTGATCATCCGTACCATCACCCGCAC
CCGCACCCCAGTCCACAGCCACCGGCCAAGGTCCTGGGCCTCCCACCACCGTTATGCCTC
CCCCTTTACCCATTAATTACAAGAGATGTTAGTTTGGTTTTTTATTTGGCAAAAACAGCA
ATTCATCATTTTCAGAGTCCTCATCATATTCGAGCCCCTCGTTGGTTTCCCCGCAGGCCC
TCCCTTCTTCGGCCGCTATTAGCTTAGTAGTCTCCAGGTTAAACTCCTCATAGTCATTAT
ACAGGTTGATTATTCCCCCGTCCACGTCGCCTATGGAGTTGACTCGTCGTCGGCAAAGAG
ACCAGAGGGCACCCATGGCGCGGTGTCAAAAGTATTGTCTGCGTACGCTTTCCAGGAGCC
AGCCGCGGTGCTCAAGGTCTTACGGATGACAGAGTCCGGCAGGACCACGGGTGTCACCAG
CACCGCCACGGGAATCTCCACCGAGGCGTCCAGAAGCAGGTCTGAGCCGAGCGTGCAGGT
CGCCGGGTCTAGAGGCGACCGTTTTCGAAAGAAGGCCGTCACAATGTTCACCCGGGGTGA
GCAGTCTCTCCCGGGCTTGCCACCCCCACTGTGGCGGACGTAGTCTCCAACAATTTTGTA
TTGGAGGAGCACCTGGTAGAAGTAGTTGTGCCGTGGATTGATGAAGATGTTGACTGGGAC
CCGGTCTTTAATACCAATGCGCCCCGCATTTTCGCTTGGGTCCGTCATTACGTAGAGCAT
AGACTCCACCCCCCTGTTGGCAGCTAGGCTGTCTGCCACCAGGTCATGACCGGGGCCCAG
TTTGCGCTTACGGACATCTTTAAGATTCCAGGCCTCATCCTGCGTCAACAGATAGTCACC
CTCCGAGGGCAACCGCCCATCCGGGACGTACTCCACGGTAGGACGAGCTATAGAATTGAT
AAATCTGATAAATGACCTCTTGCATGGCCTCTTGTAAAGCGCAGTGTAGGATGGGTAGAT
GGGGTCAAATTCTGACTTGGAAAAGAGGTACTTGAAGCGGCACTTAATCTCATAAATGCA
GCTCCGGTCGGTGAACAGTATAAAGTCTCCCTGTGACTCCACATTGACGCAAAGATCCAG
AGACACCCCAAAAATGCCATCCGTGGGACTAATCATAAAGCCAAATTGACGGTTGGCGGA
TGCGTCCCCGCAGATGAGCTTACAGACAATGTCCTTGACCGTGTCCTCACACCGCAGGCC
AAAGGCCACAGGTCCCCCAAAGTAGTGATTTGTGGAGATGGGAGCTGGCTCAAACACCTT
GGTGGGTCCATTCTTAATGGTGGAGAGCAGCTTGGAAGAGGAAATTATGCCATTTCGCAA
TATGTCCCACATCAGGTTCTCAGACTGCCCCCTGGTCATGGACTCCACGTACGAGCAGAG
AACAGTCCTCTGCTCGTCGGTGGCCTCCTGTAGCCCCCAGTAAATGGATTTCAGGGAGGG
ACCGTCCTGGCTGTCATTCTCTTGGACTAACGAGGAGACAAAGTCACAGAAGCCAGTTTC
ACCAGAGAACTCTTGTATTTGTTCACAGAGGCAATAGAGATAGACATAGCGCATGGCCGG
CATCTGAGGTGGACGGTCAAGGTTACGGACAAAGGCCTCAGTCTCCGGACTGCGGAGGAA
GCGGGCAAACGTGTAGGAGGTCATCTCCTCCATGGGATCCTCGAGCTCATCCACGTCGGC
CATCTGGACCAAAGAAGTCGTCTGCCAAGAGTTCAGCTACCAGACCTGGAAGATGAGGGT
GCTCAAACCGTGGGCGACAGTTGAAGAAGTAGCTCTCCTTGAACCTCTTTTTAAGGCTCC
GGCACCACTGCAAGAATTGACTCATATGCTCCGCCGTGACATCCACGCACGGACTCTCGC
CACACGAGGTCAGGCCCATGTCTAAGTTCAGGTTCCACATCTGCGACAGCACCTCCAACA
GCACCACCTTTGGGGCTGCAAATTGCAAAAAGTAGAGCGGGTCGGATCGGTCAAATCCCA
TGTCAGGGTTGGGGTAGGGGATTTTGTGGGTGGAGTCAGCGAGGTGCATGATACCATAGA
GCAGCGAGTAGCCGAGCGACTGCAGATCCAGGCGAAGGGCCGTCTGCGCCCCCACGGGGC
CACACGCCGAGGGGTCAGGGATGTGCCCAGCCCCCCTCAAGATGTAGCACTTGCTCAAAA
GGCAGAGGGGCTTATAGGTGTCCTTGGCTATAGAAAATGGTTCCCTCTGGCAATAGAGGC
GATAGAGCTGCCGGCCCTTAGAAGACTTTAGCCGCACATCCAGCATCTTGTTGCGGTCGT
GGAGGGAAGCAGTCCCATAATCAGTCAGGACCAGCCTACCCATGCCCCACATGGTGTCTG
TGAAATCCACCAGGATGTTGCTGGGGCTAATGTCCGAATGGAAGAGGCCGCAGTGCCGAT
TCAGAAAGTAAACGGCATCTTTGAGGCCCTGAAAGCCCCGCACCAGGGGCTCAATACTAC
CATCATGCCAGTGGCCATAATCCTGGAGACTGCATCTGAACTGGGGCATAAACAGGGCGT
GGCAGGACGTGCAGGCCGACAGGTAGTCCACCAGGGCCTTGTCCTGCCCATCCTCGGCCG
TGGCCTTCCCAATCTGAATCATGTCACACACCATGAGCTCGTGATACAGCTCCGTCACAG
AGTCATAGAGTTTGACCGTGGCATTATCTGCATGTGCATACACGGCCCCGTAGCTCCCCC
GCCCCAGCAGATACTCGCAGGTAATGGGGAGGTGATCACAGCGCGTCATGTTCTCCGGCA
GCTTTACATAGAGGGTCTCCGTCATGTCATCAATGTTGGTCACCTTCAGGTGTTTGTGCT
GAAAGGTGAAGTAATCAATGACAGTCACCTTCCCCAAAAAGGCCTGGGTCTCTCGAGGGG
GTTCTGGGGAGACACTCAACTCGCCACTGCTGGAGGAGTTCGTCGGGCTCAACTCCGCAG
CCATATTCACATCCATGTTCCTCAAATGGCTCGAGGGCCTGTCGCAGCTCGTCTCTGGCC
TCAAGCTCCTGCTCACGGAGCTCCTCCACCCGCTCTAGCTGCTTGTAGTTGATTTTTGGA
AATTGAGTCTTGGTCGCGGTGACCACCCTCTGATAGGTAGAAATTAGCTGTTTGGACTCA
AACGTCTCCCTTGCGCGGCGCAGGGACTCTAAGGCACCCCGAGCAGATGTAAACTGTGTT
TCAAACAGAGCGTGGTCCCTCCCAAATCTGTCACGTGCGCTCACAGCCGCTCTCTTTTCT
ACCGAGGCTCTTAGTTGCTGGGCCACCAGATCTCGCTTAGAACTACTCATCTTCATAAGT
CACCATGTCCGCAACTATGGAGCCCAGATCATACGTGGGGTAGAGTACGGTAGTTCCAGT
GGAGGCTTCCCGGTAATTTCCCACAGCGTCCACCATATATCTTTCTGCCTCTCCCGTTAG
AATTAGGCAAGGATCATACGTGTCCACCGGCCTTTTATACTGAGCGTTTAGGTTTTGTTT
ATGTAGCAAGCACAAAAGGCACACACGAGTGATGCAAAAGGGTTCCTGAGGCAGCAGGCA
GAGCTGTTTTGCCATTTTATTCAGGCGGCTAACGTCAAAGGGAGGAGCTATATCCTCACC
CTTCCAGTCACGCACGTCCAAGTACAGGGCATACACACACCTGGTGAGGTGTGCCAGGAA
TGCCTCTATGTTGGCACATGGTGTATAAACCGCAGTGGGTAGCAGAATAGGGCCCCTCTT
GCCCCGTGCTGCAGCGTAAACACAGTGACGCTCTTCGCAGTGGGACCTGGGGCCGTAGAA
GAGGGCCCACATCCAAGGGAGTGGGTCTTCAGGCACCAGGGAGGTCCAGGTATGGGAGTG
GGCCAATATTTGCAAGGCCTGACCTATAACCTCATCTTTGTTCCAGGCCAGCGCAATTCG
CATAAGGTCCCCATCAAACACCTCAAAACACAGACCCATGCCCATTTCAGGCTGAGAGGG
CTCCATCCGGCTCGACCACCCTTGTCCACCAAACTGCCATTCTTCTGGTAAACGGGGATT
GAGGGGCAAGAGCTCCAAAGCCAGGCTCGAGAAGTCATAGTCATCCTCGGCCACACGGCC
GGAGCTCCGGGCCTCGTGCCAGGGCCTGTTGTCCTGGGGGAGGATATTGGACACGAGCAG
GAAGCTCTTGAGTGGCGTCTCCACCAGCTTAAATTGCTCGGGCGTGTCCTGGCAGGCCTC
CAGTGCCAGTTCCAGACACTGCCCATACCTGCGGGCGAGCATCGGGTCATCGGGCATATC
GGCCTTGACCGCGTTGAACATGCTGTATGCCTCGCAGCGCGGCCGTCTGACCGAGAACCT
AAGAAACGCCCTGCAGCAGGATAGCACCACGCAAGGCTGCCTGGGTGCCGAGACCCCGAG
TATTATGTACACGGGGGCCAAGTCAGACAGGTGGGCTCACCCTCTGGTGGGCACAATTCA
CGCCAGTAATTTATATTGCCCAATGCTTCGAGCATACTGCCGCCACTATGGCCCCAGGCC
CGTGTTTGTAGCTTCTGATGAATCATTACCCATGTTCGGTGCGAGCCCCGCCCTTCACAC
CCCAGTCCAGGTCCAGATGTGCCTACTACCAGAGCTACGCGACACGTTACAGCGCCTGCT
GCCCCCACCCAATCTTGAAGACTCCGAGGCCTTGACGGAATTCAAGACCAGCGTGTCCTC
TGCCCGTGCCATCCTTGAGGACCCCAACTTTTTGGAGATGAGAGAGTTTGTCACCAGCCT
GGCCAGCTTCCTGAGTGGTCAGTACAAGCACAAGCCCGCCCGCCTAGAAGCATTCCAGAA
ACAAGTAGTGTTACATTCTTTTTATTTTCTGATCTCAATCAAATCTTTAGAGATTACAGA
CACCATGTTTGACATCTTTCAAAGTGCTTTCGGGTTGGAAGAAATGACGCTGGAGAAGCT
GCACATTTTTAAGCAAAAAGCCAGCGTGTTTCTTATCCCCAGGCGCCACGGCAAGACCTG
GATAGTCGTGGCCATCATCAGCCTCATCCTCTCGAATCTCTCCAACGTGCAAATAGGCTA
CGTGGCTCACCAGAAACATGTCGCGTCCGCCGTTTTCACTGAAATTATTGACACCTTGAC
CAAGAGCTTCGACTCCAAGCGTGTAGAGGTCAACAAGGAGACCAGCACCATCACGTTTAG
GCACAGTGGGAAAATCTCCAGCACCGTAATGTGTGCCACCTGCTTCAATAAGAATGTAAG
ACCTGACGTTTCAGTACTTGGCAATTGTAGAGCATAGCCCGGCTGTAAAGGTCAGAAAAT
CGCAGCAGGGTCCAAGGTTGTGCTGTACATGGGACCTCTTTCCCATTAGCAAGAACCCCC
TGCAGGACGCGTGACATGTCCGGGTGCATTTTGGGTGGGTTAAATCTCAGTCCCACCACA
AAGGGGGCATCCTCCGGTTTGAACATCAGACCCAACAAAGCCCGATGCCCAGTTATGGGT
ACGTAGTCGTTGTTCAGGGCCGTGCATGGTAGCAGACAAGGACAGGTGCCAGATGTGCCT
GGGCTATCGTCCTCCGTCCAGCCACGCAGGATGTTCACGTGGGCCCCGGCACCATAGCAT
GTCACACATTCCCCGTTATCACATCTGGTTAGCAGGTTGATAAAATGGGTCAGTGATGGA
AAGGTTGGCATATTGGGGCAGCACATCAGCATGTCCATGTTAACGAAAAACATGTACAGG
GCCCCTTCTGCATACCAGGCACCACCCCGTCCCAGTGGGATGATCTCCGAGGGTGTGATA
TCTTGCAGTTCTTCTACTGTTTTAACGGCGGTTGAGGTGGTAAAGACGTGGGCCGTGGTC
AGATCTGTGCAGGTGACTACAGGGTTTCCCCTAATCTCCACAGGCACCGCCTCACCCACG
GCATCTGAGAATACCCCAAAGTACATGAGAGTCAGGCTGTGTGGCCCCTGGACTGCCTTA
GTGAAGAGAACCTCGGGCCTGGCCACGGTGGCTAGGGTTCCATTGATGTAGACGGTCACA
TAGGTGGGCTTCTTCTTGGGCTTCAGCACAATGAGGGTAACATTCATGTAGGTTTTAGGA
GGTCCGGCTATCTGAGGCACGTACACAGCTGACACGGCGGTTGTGGCCGTATAGACTTTC
ATCTGGGGCGTAGAGGCATCGCTCAGCACCCAGAGGCACTCCTTGTTGAGGAACTTGCGA
AGCTGTTCCCGGCTACTGTTCGCGGCGGATGCCATGACGTGCCAGAATATATCCCCTCTC
CTCGGGGGTGAGTGCCAATTGGCCTTTAATAACAAAGCCCCCAGGCAGCACCAAAAATGC
CTGCCCGTCCGATGTGGTGGCCAGGTGGACGCAGTGCCCGTCAGTTCCAAGGGCTACTAG
CTGGGAAGCAGCCCCAACCAGCCCACCGGGGGGCCTGGAGTCGATCACCTTACCCCAGGC
CGAGGCCCCTTCCTCATACAGCGGGTGGCTATCTATCCATAGGCAGGCATCCGGCGTCTT
TGGTGCATTGGAGATAGCTTTCACCCAACAACTTTCCCAACTAACCCGTGTCTGGACAGT
GAAGAACGCTTCCCTGATCAGGTCTGAATTTTTATAGATACGGGAGTAGGAGGTGGGAAT
AACAACTGGGATTTCTTGTTGTGCTGTCCAGGCCTGCATGGCCAGTTTTTCCCTGAAGCT
AGCAGAAATTCTGAGGGCCACTGAAATGAGGAAGCGAAACTCCCTCTCTGGAGCTCCCAA
AATTGAAACCTCAGCAAGATCTGTTGCTGGGGAGGCATGGGTGACAGCTGTCATCCTGTG
CAGTCTGCCCTGGGCACTCAGCTCTGGATATGTGACAACATAGAGAGCGTGGGGGCTAAA
AATATGAGCAATTCCCCTGACCAGGGCCCTGGACTCACGAATGGCCCGACGGGTCTTAGA
GAAAGAAACAGGCACCCTCGAGAGTGCCCCCGACCCGACCCCCACAGTGCCGCCAGTCCC
TGCTCGGCCTCCGCCGCCTTCCCCACCGGCGCTGCCCCGGATGTTGCTGGGGTTCTCGAG
GGCTGGGTGGTGCTTGGACACAGAGGTCTCAGCAGCCGCCTTGGTCTCGGCCCCGGCCCT
AAGTCTGAGCCCCAGGCAAAGGGCCGGACTCCCAGCGTGGCCCAACCTCTGCTCCCCTCT
ATTCTCCTCTTGCGTTATCTCCAATAGAATTTGCTTGAGGTCATACGTTTTAGGGTGCTC
GACCTGGGCCGCGGCCATCGGCATATGCTCTATACCCGCCCCTCCGGGGGGCCCAGGATC
TATAGGTATGGGCTGCATAGCCGCAGCAGACTCCTGGACCCCAGAGGCCTCTCTGATCAG
ATGCCCGTCGGTCAGAGCCCTTTTGGCCCCCTCAAAGAGAGACAGGTAATAAATCTGTAG
CTCCCCAACCAGCCCTCCTTCATCGTAAAATCGAAGGGCGGCCACGTGGAAGGGGTTGTA
GAGCTCTGGAAGGCCCTCCTCGCAGTACACTGGCACACTGGTAAACGTGCCCCGATGGCT
AGGCCGTCCGGGCAGCATGCCCCGAGCAGCAAACACGCGGCAGACCCTCGTGAGACCCGT
CCGGTCACTGAAGAGAGTCTGGCACCAGGCCCCCTCGCAGTTTGGCACGCGATTGGGGCA
AAGCTCTGCCATAACCGTGTCGGGAACAAATAGGTGCACGAGGAGGGGGGTCCCGAGGCC
ACTCAACACTTGGTTGTCAATGTGGACATCCATAGCTCTCTCATGCGTTTGGCTACAGCA
TCATAGCGCTTGTTTCTGGTGGATTTAAATAACAGGGCCCCGTAGACAGTCTTTTGTGAG
TAAATAGAGATGATGACATGGATGTAGAGACTGAGGACCACATCCACCACCTTCTCGGAG
GAGGCCCCCCTAAACAGCATCAGGCAGCAAGGGAACACAAAGGAAACCAGGGCCGGGATG
TGAGGCCTCAGCGCCCCCTCCTGATCAAAGAGGGCCTCGCTGACCCCGGAGATGACATTC
TCATTCAGAAAGTAGTGATAGAGGTGATTGACCACAGTCTTAACCAGGCCCTGGACTTGT
TCAGGCTCCCACTTGTCCCGCTGGTCCTGTGTGTCTTGTCGGATCTCGGTCCAGGGCCTC
AGCGCCGGCTGGAAATGCGGCCCCATGTAGTTGCCTGTAAGGGCGCACACCACTCCCTCA
TGGGTCTCAATCAGGGTGCACTCGCTGGATCCATCACATACGTGGTACTCGCCACAGCCC
CAGCAGGCAAACACGGAGGCCATGCTCTCAGGTAACGGGAGATGGAACTCCAGCTTACTA
TACGAGCACAGGTGGCGAGGATTGGGCTCATCCGTGCCCCCCTCCCCCCGCGGGAGGCTC
AATCGGCCTTGGTCTGACATTCCACCCCGGCCAGGTCCAGGAGGGTGCAAATATTCTCCA
GGCGCTGCACCTCAGAGACCTCCTGCTCAAAGAGGCCTCCCACCGCCACGTAGACGCGGG
CCACCGTCCGGGGAAGGTCAGTGGGGTCCCAGCTCAGCAATTGTCCAAATTCTGTCTCCC
CAATAGTGACTCGCTTCTTATCCTGTCTTTCAGAGCATCCGGGGGCAGACATTTCACCTC
TTGTTTGTGGACGAGGCTAACTTTATCAAGAAGGAGGCCCTGCCGGCGATCCTGGGCTTT
ATGCTTCAGAAGGATGCCAAGATTATCTTCATCTCGTCTGTGAACTCGGCTGACCAGGCC
ACCAGCTTTCTTTATAAGCTGAAGGATGCTCAGGAGCGGCTGCTGAACGTGGTAAGTTAT
GTGTGTCAGGAGCATCGGCAAGATTTTGACATGCAGGACAGCATGGTCTCATGCCCCTGC
TTTCGCCTGCACATCCCGTCCTACATCACCATGGACAGTAACATCCGAGCAACCACCAAC
CTCTTTCTGGACGGGGCCTTTAGCACCGAGCTGATGGGTGACACCTCCTCGCTGAGCCAG
GGTAGCCTGAGCCGCACTGTGCGTGACGATGCCATCAACCAGCTGGAGCTCTGCCGGGTT
GACACCCTCAACCCCCGAGTAGCCGGACGCCTAGCCTCCTCCCTCTACGTGTACGTTGAT
CCGGCCTATACCAACAACACATCCGCATCAGGCACCGGAATCGCCGCCGTGACTCACGAC
AGGGCGGACCCTAACAGGGTCATCGTCCTGGGCCTGGAACACTTCTTCCTCAAGGACCTA
ACAGGGGACGCTGCCCTCCAGATCGCCACCTGCGTCGTGGCCCTCGTCTCCTCGATCGTC
ACCCTGCACCCCCACTTGGAGGAGGTGAAGGTAGCCGTGGAGGGCAACAGCAGTCAGGAC
TCTGCGGTGGCCATTGCCTCAATCATTGGGGAATCCTGCCCCCTCCCCTGCGCCTTCGTG
CACACCAAGGACAAGACGTCCAGCCTGCAGTGGCCCATGTACCTCCTGACTAATGAGAAG
TCAAAGGCCTTTGAGAGGCTCATCTACGCAGTGAACACGGCCAGCCTTTCTGCCAGTCAG
GTCACCGTCTCCAACACCATCCAGCTCTCCTTCGATCCGGTCCTCTATCTCATCTCCCAG
ATCAGGGCCATCAAGCCCATCCCTCTCCGCGACGGTACCTACACCTACACCGGCAAGCAG
CGCAACCTCTCTGACGACGTGCTGGTTGCGCTAGTCATGGCTCATTTTCTCGCAACAACA
CAGAAGCACACGTTCAAGAAAGTTCATTAAACTTTATTGACTACACCAGTCCCTTGTAAA
GCGACGGGTCTCGCGTGACGGCATTCGTGAGCAGGGCTTCGTCCAGGGGCTTGTTCTTGG
CGGACATCATTAGCCCAGCCGCAAATATCAGAATTAGCATCAGAAAAGTGAGCCCCACAA
ACACCAGTGTCCAGAGAGGAAGACCGTAAGATAAAGATGGCTGCCTCTCATCTGGAACGG
TGGGAAGCTCAGCAGTTGTTTTTGTGGCATTGGACGTCCCTTTGGAGGACAGCGTGGGGG
CCAAGGTGGTAGCGTTGGTAATACGGGTAGTAGCACTGGTGGTGGTGGAGGACCTGGTGG
TGACATTGCTAGTCACACCCGTGGAGGTTCCTGTTCCGGCCTCGGTGGCAGTGATGTTCT
GTGCAGTAACCTTAGTGGTGACATTGATGGTGGATGCGTTGGAAGTTGTTGGGACTGGTG
TGACAGTTGTCCCAGTGGATGTCACCGTGGTTGTGTTGGTGCTCAGGATAGCAGTTGTGG
TTATAGGGGCGCTGGTCGTGGTCAAGGTCGTAGACTGGTTTGTGCTAGGACCCGATGCCG
ACGGTGATGGTGTAGTCACAGCCGTTGTGCCTGTCACGTTCCCCGCCGAGGCCGTCGAAC
TGCCACTAGATGTCCAGATAAGGCTTGTCTCACAGATGAGTATCATGGCCAGGACAGCGC
CTGCCTTGTCTCTGGCGTGTGCCATCGCGTCTGGACGCAGAAGGCCTCCCGGCCTCTTTT
ATAGCTAGTCTCCACACCCAATACTCTACTGAACCATCACATACATGACCTCCTCGAGGT
ATGCAGGGAATGAGCGGTCCGTGAGCCGGTCAACACGACATTGCTTCCGTTTCATGCCTC
CAGCTGCCCCTGACCAGTTAGGACCCTTGACGGATGTCTTTAACGGCGCGGTGCAGTTGG
TCACCAATGACGGCCTAAAGGCCAACACATCCTTGAAGCAGGGCGTAGGAATGGTACCAA
ACTCGGGGCCCACCCCATCAAAGACATAATATGTCTCATAGTGGCAGTGATGATGCATCA
CCACCACAGCACTCGCCAGGACCCTCTGCATATCTTGTACAAGGCGCCTTTCAACTCGGC
CACTGGCTCTGGTGACGTTAAATGTCCTGTTCCTATTAGTCACAGCCTGTAGATTTGGGC
ACCCAGACTCAAAAAGTGCAGCTACATGAAGGGCAGCCGCCTCAAATCCACCATGACCCC
CATGGCTGTCCGTGTTGTTGGGGTAATAAGTCACATTGTTAATGACCACGGCCGGGATAA
GGGTGTAAACCTTGCAGAATGGATTGGTCGGACACCCATAAGACAGGGGCACCCCAAAAT
CACGCCCCTTACCCCGAAGCACCTTGGCCCCCACCGGCATAAAGCTGGGCAAAAAGAGTG
GGTTAAAACCAAAGGCGAGTAGGGCCAGGAACGCCAAATAGCAGCAGTAATAGATGAAAA
CAAAGCTCAGCATGAAACAGCGTGGAGGCTCAGCTAGGGTCTCTGCCTCTCCATCATAGA
CATCTTCCTTGAATCTCATTCTCTCACCGCATACCTCGCTCTTCATCCAGGAGGGGGCCA
TGGCTGCCATTCTACCAGTTAACGAGGAGAGAGAGAGTAGGTCCGCGGAAATTGGTGCCC
CTCTCTGCCCTCCTGACGAGGCCATGGTGTCATCCATCTCCGCAGTCCGTTCTTCAGCTT
TGGCATTGGTCCGGGTCCGGGTGGTCTGATTTTGATTCTGATCCTGGGTATTGGTCTTGG
TCTCTCCTCCCCCATTGGCATGGATTGGCATAGGTGGGTGTGGCTCAGGCTCAGGTTCCG
GCCCTGGGACGGCAGCAGCCGCCGGGACGGTGAAGTCGTGGAAGGTAGAGGCCCGTCCCT
CCCGAGGTCGTGGGGCCGGAGCCTTATAAAAGACTTCCACCCTCTCCCCGCTGGCCAAGA
CACGCCGCTCGTGGACCACGCCATCTTCCTCCCGGCTGATTGTGTGGCTGACGGTGCCGT
GTTCCACCGCCACTTGTTCATCGACCATGGTACCCCCTTTATCTTAACCAGCAAGTGGCC
GTCAGGGTCTCTTGAGAGTATGCCGCTGTGGCCAAGCGAGGCCCCAAATTAAATAGTGAT
GCCAAAGACTGTAGGTAGGTCATCATCACACGCATGCGTGATAAATCATCCGCCACTGAC
AGGTCATCCAGGTCTATCCGGGCTATCTCATCCGGCACCATTTCCTGGAAGAGATTCAAG
AGGTCGTAATGCTCATGCCGGATAAGGCCTCGGACCAGGCGCATACTGGCCCTGGGCAGC
AGGGTCACCATGATGCAAAAGTAGAGACTCAGATTGTCCAGCAGGGCCAAGCCAAGGGGC
CCTGGCACCTCCGGGAGGGCCAACTCGTAGTGGTGCCCCAGGTATGAAACAGAGCCAAGA
TGCATGTGTACATCGAGCATGTCTGCGTTCCCGGGAGCCTGCATGACAACCCGGGAGTAC
ACGTTAAACAGGAGAATCTTCTGCAGCACCTCCTCTGCTATGGGCGTAGGCAGCACCATG
GGGAAAACAATGTCCACATCATTGGACTCTAACTTCACGGTGGCATGCTCTCGTCCAAAT
ACCGGGGGCATAACACTGAGGCTCCCGGTCCCATGCCACTGGAAAAAGGGCTGGTACTTG
TTCTTAATGGCGTAGGTCTGACCTGGAACAATCTTGGTGAGTATCAAACTGTCCACGCTA
ACCTCATCCAGCACGGCCAGGGTGCAATCAGACAGGTAGTTGTACATGGACACGTAGTCC
GGGACCGTCTCTAGAGAGTACACCTGACCCAAGCCCAATCCCTGCACATTCTGCGTCCCG
TGAGTGGAAGCCAGGGGTAAGATGCAGCCAATCCTCTGTTGCATCTTGGCAATCTCATCG
GTATACAGACGAGAGGAGAGAGACACTACCACTTTCAAATCCATCTTTATTGACAATTAT
CAAAAAACCACCTTATTTCCAAACTTTAATATTCTTCGTACCGGCGCCACCTCTTCAATT
ATATAGTGTCCGTAATGGATGGGGGCGTGGGTCTGTTTGACAGACATAAACTCATCGATG
AGTGCCCGGGAGGAGGCTGAGAGTGCGGGGAATGCCTCCTGCAGAAAGCTGCAGGGCTGC
TCCAGAAACACGTCAGTGCCAGCAATCACTACAAACTGCACCTCTGTGTTGCTGGTGGCT
GGGTGCCCTCCAAGTCGCTGGCTGTACTCGTTGACCATGTTGTAGAGTCCCCTGTTGTTG
CGCAGAAGCTCCTCCTTGTTGAAAAATGCCCGGCAGGGGCTGTAGAGGCCCGGGACGGCC
GTCTGGCGATAGGAGGAGTTGTACATGATGTCACCCAGAGAACCCAGCTGAGATGCCCAG
GGATTCACAGTGCTCCGGTATTCATAGGCGGCATCCGGGCGAGAATGGTCATAGATGAGC
CCCTCGGCAACCTCCTGATTGTAGTTTTCACAGGAGACCACACAGGCGGCCCGTCCCCTT
GGAGAGTTGGACTTTTGAAAATAAGCCACGTCTGCCGTGACCGGTGTTACGATAATCTCA
CAGGTGGCCTGCTGGCCGTGGCAGAGTCCTGGAGCTCCATTAACATTAGTCATACCTGCC
AGGTATGTCCTGGGGTCCCGAAGCAGCGTCCCATTGCGCTGAGCGCCCACCTTGGCCTTG
ATGTAGTCATTGACTTGCTGGTTGCCAAAGGCCTCGGCCGGAAAGACGCTAAAGAAGTCT
TGGGTGTGGATACCCATGTCAGTAGTGATGGCCGCCACCCTGGCCGGCGTCATGGTCGAG
CTATAACTAAGCCCGGTGTCGATGGAGGCCATCTCGTGATGCACCTCAAAGGTTACCGCG
TCCACCCTGGCCTCCCGGCGGCTAACATTTGGGGTCCCAATGAACATGGATGTTGAGGCC
CTGGAGCTAAACAATATGTTTTCAGAGAGGATCTCATCGGTCCTGACCACGGTCATGGCC
ACCCCTGGGTGGATCTTGAGCTTGGCCTGGGCAATATAGGCCATGGGGGACATCTTGATG
TGCATGGCGGTCATTCCACTGATTGAAACGAGGGAAGGAAGACATTCGGCCGCGTATTTG
CCCATGGGCGAGCGGTGCCACTCCCGGTACTCTGCAAAGAGCTGCTCTGGCCGGTTGAAG
GCTTCCACGGCCCGCTGCTGAGGATTGCGCATAACAAAGGTGGCAACATCCTGGTGCATG
GTGGCAGCCACTCGCGGGTCCCCGTAAAACATATGGAAAGGAATGGCGTGAAAGAGACAC
TGGGTGACGGCCCGGGTCCTCTCGGAGAAGGCAAAGGCCACCAGCCCGTTCACCAAAACA
GTCTGCTCTGTCCGCTTGTCGGCGGGATTCGGGGCCAGCTGCTGCGTAACGTCATTGTCC
ACCGACACGCGCACGGTGCGGGTGAAAGTGGGGCAGGTCATGAATGAGGCGCTGAGGTCC
CTGATCATGCCCACGGTGGGGCGGAGGTCGGAGATCTCCAGCAGATCCCTGAGCGTCCCA
TTCTCCAAATTGTCGAGTATGTCCTCGTCCCTGGTAAAATGATGGCTGAAGGCTGGCCCG
TTGTAGGCCAGGGTCTGGGCCACGTGCTGAAAGTCCACCCCGAGGCCGCACATGTGGGCA
TTGGTGCAGGTCGGGAGGAAAACGTAGTAAAAGATCTTTTCCAGCACATCCGCATGCCCC
TCATCTACATAAGGGCCTAGGTGCAGACGGAAATCGTGGTCGTGGTCTCCGTTAACCCGG
TAGCCGTACAAGGCCACAAATTGGGCAGCCATCTCATCCATGTTTCCAACCCTCTCAATA
AACTGGGGCGCGGCCAGGGTGTCAGCGTAAACCTCATTTCCGATAATAATCTGGGGGGCC
CGGTCACTAACGGTGAGAAGATGGGTGAAAATGTCTGTGTAGGCCACCGGGGGGAGCAGG
TTAGGGTCCAGGAGTGCGCAGACATACTGACCCACGCTCTCATCCCCCACAACATCTGAC
CCGGCCAGGCGCATCAGGGCCTGCTCTAGGGCTATAAGTTCCCCATAGATTTTTCTATAC
ATGGAATAGGCCTCCTTGGAGATGGCGTTATTTCCCAGGTGGCGGCAGATGAACTTGATC
ATGGAAAAGCTGTTCACAAAGGCAAGCCTCCCTGCCCGTTCCCAGTAGGTGTTGATGCAC
AGGGACACCAAAGGCACGTTCATGACAAACTTTTCCTCAAACCCGTGGATCATAGCCTCG
ACTACGTAGAAGAAGGCTGGATAGGCAGTGTCATAGGCAGTATCCTGCACAGTCTCAATA
ACGGCCTGATCCACCACGTGGGCCAGAGATGTGGCGGTCTCAAACTGCTGCCCCCGGGCC
TCTTGGAATGCAGCTGGGGCCAGGGGAGTCGGCAGGTTACCCACCATTAGCCGGTGCACG
GCCCTGTGCCTGGCCCTCTCCCCGGCATCCCTGCCAATGTAAATATCATAAAGGGGGTGC
AGCTCCAGCCGCAGCAGGTCATAATTGGACGGGTGGAGGAAGTCTTCGGTGGGCAGCCCG
CACTTGAGAGCTATATCTGTCACGGGGGCTGCATACTTGTTATCATAGAACTCGTCCACA
ATAACAAGCACATTCATGTGATTGGGCCTCCTGTGTTGCAGGGAGTAGGTCTCGCGCCTG
TCTCGCGGGGCCGGGGCCGCGTTGAGGCTGTTTAGGGTATGGGCGGGTGTGTGGAGTCGG
GGGTGACAGAGAACCTTGAGAGCATTCTGTAGGTTAAACGCGAGGAGAAGGTTATTCTTG
TTTACGATCCATGCCTCCACCGGTAGCTGCTGTGTGGGGTTGTCCAGCATTTTGATGGCG
GCGGAGGTCGTGTACTTGGGATTGGGCATAAACAGGCCCACTGGGAAATAGTAGCTGTAC
TGCATTCTTCTGTTGAGGGGGTATGGGGACTGAGTGTCATTGTACATCTTTTGCAGGCTT
TCCACGGCCACCGCGTGGTTGCCCAGCTTGATGACGGCGGCTGAGATCGGCACCCGGGGC
TGATCCTCGACCCCTGCGGCCACAGCCGGCAGGTCAGACTTGGTGCTTCCGGCTTTTTCC
GGTGAGTCCACGATCCTAGCCATGAAATGCTCAAACGTACGCATCACGCGCCCGTAGCTC
ACGGCAGTGACCAGGTTCTCCCCCCGTACCACAAAAGAAGCATAGCTCGAGGGCCCCATG
ATCTGGTTGTCGGCCTCCTCACCCAGGAAGGTCAAGAGCTGGCGCAGAACGTTGTCGGTG
ACAATAAACACCCCCCCCACTGGCTCTCCCCCCTTGGCGGTCGTGTAGGTACTGACCCCC
TTGAGCACGCTCTCCCCGGACACGGCCGCTACCATCTCAGAGAGACGGCTTCGCACGTAC
TGAGAAAACCCGGAGCCCATGTTCTCGGCCCGGTCCAGGAAGAAGGAGTGCTCCAGCAGA
TGCCTCTTGAACATGGCAATGAGGTCAGACTTGACAGTCTTGGAGAACCCCCTCTCAGTG
AAGGTAGGATCCGCCAGGGTCTGCAGGATAAACATGGGAGGGGCGTGGCGAAGCTTCACA
CTCAGGACGGTGTTAATGAGGCCCCTCTCCAGGGCATCGACCCCAAACTGTAGGGCCGAG
GCCACGGTCTTGACAGCCCCCACGTACTCTGCGTACTCGACCGGGGTCTCGGGGATACTA
TGCAGGATCTCCAGATCCAGCATGGACAGTTCCATTTCCGTACTAATGTGGTGTTTGTGG
CAATTTTTGACCACAATGAATGTCCGCTGCTTGCTGGGTCTCCTTCCGTCCCCGTGAGCA
ATGGTGGGGACGGAGATTCGAAATTGAATCTTGCCATCCGTCATACGACTCAGGTCTTTG
AATTCCGTGTTCACACAGGACACGGCCAGTGCCGTCTCCAGGAAGCGAACATATTGGATG
GCGTTCGTGTAGACCCCGAGTAGCACCTCAAACTTGATGCCCGCCTCTCTGGCATCCTTG
CCCACCAGCAGGTCAAAGCTATGAAACAGCCCCTCGGCCGCTGACTGCCGCAGGTTCGAG
AGCAGGTCGGCATCCACCGTCAGATAGGGGAAGGGTCTGTTTTCCACACCCTCATTTGAG
GCCATGACACAAGGTAAGAGGGAGATGGGGGGAGGTCTCGAGGGCTTCTCTTCACAGCTG
GGTCTCTTTTACGCCCTGGCCTGCAACCGCAGCCCACCCGCACTTCCCGAGGATGCTACC
CTTCTAATCAAATGGTTGGACACGGCCCTGGGCAGGGAGGCCACCTTTTACGCGTGTCGG
GCTATGCGTCGTCTTCTACTCGGCGTTATCCGAATAAATGACTGCCAGGAGCTGCCACCT
GGTTTAATAATTCTGAGTCCGGGCACCGTCCCTGGCCCCCTTGGAGTCCAGAGTCTGGAG
CATACAGACTGCGAAATATGGTCCTCTGCCCACCCTGACCACGCTGCCCACCTCCCGGTG
CCCAGGGTCATCACATACACCGACTGCCCGGGTTCCATAAGCACGAGCTCAATGTTTCGC
CTTATCATCCGCTACTTGTCTCATCACCAATTTGAGCGCTGCTTCGAGCAGTTCTGCCGC
GTGGTCCCGCGTCGCTTCCTAGGGACCTGTAAGCAAAACTCTGCAAAGATGCTGGCTCAT
CTGAAGCAGGTTACCAGGATCCCCCCCTGTCCGCCCTTCAGCGGGCGGGAGGCCAGACTC
AAGTTCCACTTCTTCTCCTGGAGCACATTCATGCTGTCATGGCCAAACAATGCCACACTC
CGGGAGATCAGGACGAGGGCCGCCACCAACCTCACCCACCACCCACATCTAGTGGACACT
CTGTACCACGCCTCTCCGCAGACCCCATTTCTGACACGCAGCGGTGCTCTATACCGCTTC
GTCACCTGTTGCAACTGCACCCTGCCCAATATCTCCATCCAGCAGTGCAAGGCCGGGGAC
AGACCGGGGGACCTGGAGATCATTCTACAGAGTAACGGCGGAGGGAGGCCTGCGAGCTTC
CAGTTCCCCTCCTCCCCAACCGGCGCCCTATTGCGATGCATAGTTGCTGCGGCCCTGCTG
CCAGAGGTGTCCGTGGGGCACCAGGAGCTGTCTCCGCTCATGTCCAGAAGCCATGGAGGG
CAGACGGATGTCAGGTCGGGCCCGGACCCGGCCCGGAGGCTGGTGGCCCTCCTGCGAAGG
GAAGATGGGGCACCTAAGGACCCCCCTCTGGGACCGTTTGGACACCCCCGGGGGCCCGGC
CCGGCCAAGAGCGAAGACGAGGAGTCTGAGCGTCGAGACGCCCCTCCACCCCCGCTCGAT
TTCAGCTTCCAAGCTTCCCGGTTGGTGCCCGTGGGGCCTGGGTTTCGCCTGCTTGTGTTC
AACACCAATCGGGTGATCAACACTAAATTGGTGTGCTCAGAGCCCCTGGTGAAGATGCGA
GTTTGCAATGTCCCCCGCCTCATCAACAACTTTGTAGCCCGCAAGTACGTGGTGAAAGAG
ACGGCGTTCACCGTCAGTCTATTCTTTACGGACGGGGTGGGGGCCAACCTAGCCATCAAT
GTCAATATCAGTGGCACCTATCTGAGCTTCCTATTGGCCATGACGTCACTGCGGTGCTTC
CTGCCTGTAGAGGCTATTTATCCCGCGGCCGTGTCAAACTGGAACTCGACTCTAGATCTC
CATGGGCTGGAAAATCAGAGCCTAGTCAGAGAGAACCGAAGCGGGGTCTTTTGGACTACC
AACTTTCCCTCGGTGGTGTCCTGCCAGGACGGTCTCAACGTGTCCTGGTTTAAGGCCGCA
ACTGCCACCATATCTCGAGTGCACGGGCGGACATTGGAGCAGCACCTGATCCGTGAAATC
ACCCCCATCGTGACGCATCGAGAGGCAAAAATCTCCCGGATTAAAAACCGGCTCTTTACC
CTGCTAGAGCTACGCAATCGGAGTCAGATTCAAGTGCTGCACAAGCGTTTCCTGGAAGGC
CTGCTAGACTGCGCCTCCCTCCTGCGCCTGGATCCCAGCTGTATCAACCGAATCGCCTCC
GAGGGCCTGTTTGATTTCTCCAAGAGAAGCATCGCCCACTCCAAAAACCGACACGAGTGC
GCGCTTCTGGGTCACAGACATTCGGCGAACGTGACAAAGCTTGTGGTAAACGAGCGCAAG
ACCCGCCTGGACATACTGGGCCGTAACGCTAACTTTTTAACGAGGTGTAAGCATCAGGTT
AATCTAAGACAGTCACCTATTTTCCTGACCCTCCTGAGGCACATCCGCCGACGTCTGGGC
CTGGGCCGTGCTTCCGTAAAACGAGAGATTACCCTTCTCCTGGCCCACCTGCGCAAAAAG
ACAGCCCCCATCCACTGCCGTGATGCTCAAGTGTAAGCAGCCCGGGGCCCGCTTCATTCA
CGGGGCCGTGCACCTGCCATCGGGACAGATTGTCTTCCACACCATCCACAGCCCCACTCT
TGCCTCGGCGCTGGGACTGCCTGGGGAAAATGTACCCATCCCGGCCCTCTTCCGTGCCTC
GGGCCTCAACGTCCGTGAGAGCCTGCCCATGACCAACATGAGAGCACCGATCATCTCGCT
GGCTCGCCTCATCCTGGCCCCCAACCCCTATATCCTAGAGGGACAGCTGACGGTGGGCAT
GACACAGGACAACGGCATTCCCGTGCTTTTTGCCAGGCCTGTCATTGAGGTAAAAAGCGG
GCCTGAGTCCAACATTAAAGCCTCCTCGCAACTTATGATAGCAGAAGACTCCTGCCTGAA
TCAGATCGCCCCCTTTTCCGCATCAGAGCACCCCGCCTTCTCCATGGTTGAGTCCGTAAA
ACGAGTCCGGGTCGATGAGGGAGCAAACACCCGGCGCACCATCCGGGATATTCTGGAGAT
CCCCGTGACTGTGCTCTCATCCCTGCAACTGTCTCCCACCAAGTCCATCCTGAAAAAGGC
ACCGGAGCCCCCACCTCCGGAGCCCCAAGCCACCTTCGATGCCGCCCCCTATGCCCGCAT
CTTTTACGACATCGGGCGACAGGTGCCCAAGCTGGGCAATGCCCCCGCCGCGCAGGTCAG
CAACGTGCTCATCGCCAACCGCTCCCACAACTCTCTAAGGCTGGTGCCCAATCCGGACTT
GCTGCCTCTCCAGCATTTGTACCTCAAGCACGTAGTGCTAAAGAGTCTGAATCTGGAGAA
TATAGTGCAGGACTTTGAGGCCATCTTCACCTCCCCGTCTGATACCATCAGTGAGGCTGA
AACCAAGGCCTTTGAGAAGCTGGTGGAGCAAGCCAAAAACACCGTAGAGAACATAGTCTT
TTGCCTCAACAGCATCTGTTCCACCTCTACACTCCCAGATGTCGTCCCCGATGTCAATAA
CCCAAACATTAGCCTGGCTCTAGAGAAGTATTTTCTCATGTTCCCTCCCTCAGGCACCAT
TATGAGAAATGTCAGATTCGCCACCCCCATCGTCCGGCTCTTGTGCCAAGGGGCTGAGCT
TGGCACCATGGCACAGTTTCTAGGAAAGTACATCAAGGTCAAGAAGGAAACTGGAATGTA
CACACTGGTCAAGCTTTATTACCTGCTGCGCATCTAAAGGAAAAACATAACAATCTTGTG
AACCAGAAAGATACCCAGAGCAAAAGCAATAAAGTACAGGATTATTGCCAAAACAACGTG
TGCTCTTTCTTCATACAGGCCCGCAATTTCCATGACAGTCCCGTTGGTGGTCAGCAGCAG
ATAGTGAACGTGGAGGTTGTCAAAATCAAAGTAGTTGGAGCTCAAGATGGAGTTTTGGAC
TTCCTGGGAGGTGATGTAGGTTGTAGTTTCCAGGCCTTCCTTTTCATCATAACTGAGCAG
GGCAAAGCCACAAAAAATGCAGGATTTCTGCGTCCTGGTAAAATTCTGGATCTTTGGAAT
CTGGCGGGGCTCCCCAGCCACAGCACCCTGCGAACATTTATTCATTATAACGGGGGAGAG
AAAGAGAGAGCTGCTGAGATAGGTGGTGCTGGCCTCGTATAGCGCCGAGCCTCGGACCTC
ACGGTCACTAGAGATTATGAATGTCACGTTGATGAGCGGGATAATCATCAGAACTTTGTC
GAGCCTGTCCACGCATTTGTAGGCGGGGAGATGCCACGCATCCCTGTCTTCTCGCTCCAA
AGAGAGACGCCCAAGAAACCCATCCACAGCATTTGAAACGGCCGCCTGGTCCAGCATTGC
CTCCTGGGGGGCCATGCTCAGCAGCTTGTCTCGTGTGAGGTCAAATCGTAGGCTGAGGTA
GCACGGTGAGAAGAGCCCGCTCTCCGTCCCCAGGGCTAGCCCCCGCAAAACCTCCCCAAT
CTCTAGGGCCGAGCACAGGGCGGTGGACAGCAGTTGGTATAGGGCAAGGTTGGGCCCCTG
GGTAGTCACGTTCAGCCGCAACTCGCGTAGCACCACGTGGCTGCCGATAAACAGGGTCTC
TCTCATCACGGTATGCAGGGGCTGGAAAAGGGGGTGGCGGTTGTAGGCCGAGAGAAGCAC
AGATGTGGCGCCTCCAATGAGGCCACTGTAAACCCCGGCCTTGGGGTAGCCGACGGTGGC
TAACCTCAGCGCGTACTCCTGTTTCTCAGTCGTCAGGTGACCAAGCTCCTCCATCTTGAC
CGTGGCCATCAGCACGGCGGCCAAGCGCTCCAGCCCGTAGGATTGCATGCCCTTGACAGT
GGCCCCATAACATATGCCGATGATGTCTTTCAGGACAGTCAGCTCAAAGAAGCTCTTGGC
CAACCAGCGGAGGTCCACGCAGCCATTGCCAGTCTCACCCACGGCATGACCCACCTTAAA
GAAGGCCACAGAAACCTCAAACATGGTAGTCAGCGTTTCCGTGTCCAGTTCTGGCTCCCG
GCAGCCTCCCTTCATCTCCAGCAGGACCAGTTTCTGGAGAACGTAGCGAGCGTAGCTGGC
GGCTGTCATGGTGACGGCTCGGGAAAACATATCCTTCAGGTTGGGTACAAAGTAGTTGTG
AAAGTTGGCATAATGCACAAAGGTTGTAACAATCACCAGGGAATAGTCCCCGCTTTGGGC
ACTGGTTAAGGATGGGTAACTAAAAGGCCCCCTCAGATCCGGCAGGTCCTTCGTCTTGCC
AAAGATCAGGCTCAACACATGCTCATCTCCCTTCTCGGTCACTCGCTTGTAGGTGCCCAT
CAGAAATTTAGAAGTCATGGCCCCCGTGTACTGAAACTTGTCCCCGTTGATGGACAGGGC
CACATAAGACAAGTGACAGCGCAGCTGATAAAAGACATAGCTGTGTGGCCGCGTGTTGGG
CAGCATGGTGCCAATATAGTAGAAGAGCTGCTTCTCAAGGGGGGCACTAAGCATGCAGGC
AGGGGAATTCAGGCCGCTAATGACTCCGGGATGGACCTTAGATGCATCCACTTGCATGGA
TCCTTCAGAGACAGCAGGGATATCGACAGGCTCGGCCAGCGCAATACCAAGGGTACCAGA
CGTCTTGTAAATTAACTTGTAGCGGTTAAGCATAGACGCCAAATCTTCGGTGACATTTGC
CTCTCTCCACAGCGCCTCTGGGCTAAGGCCTGGGACCTTTGCCATCAGTTCGGTCCATGG
GATGGTGTAATGCGAAGCATGCCCCTCTATGTCCAGGTGCAGCTTAACCTCGCTGAGACT
GGCAGCCCCCACCTCCCATAGCAACACCAGGCAAAAAACACAGAGCAACTGCATCCTAGT
CCCGATTTCCCCTCTCAAAATCAGAGATCACCTTGCTCAGACCAGCCCAATCGAAAAACT
GAGATCGTATTGCCGGATTCTTCAATGCCTGCATGTAAATCTCCGTCCAGCATCCAGGTA
AATCGTCCTGAAACTCTGAGAGGTCCACAAGCACAAACTGAAGGTAGGCTAGCGTTCGGG
TGAACGCAAGACAAACTTCCAACAACACCGCGTCGGCTCGGAAAGGCTGTATGACTTCCT
TAAGTACACTAAAGATGCTGTTCTTATACAGCTTCTCGGCCACACCACTTCGAATTATGG
GGGTGTGGCTTTGATGACATACTGTCGTGATTGTTGTTAGACCGGCACATACCTTCACAA
TGTCCTCGGGGGCAAAATACTGTGTTAGGAGCCAGGCACAGTAAACGGCGTGATATGCAT
CGTTGACACTCTTCAGGTAGCCAGCATCCAGTCCTGACTCATGTTTCCTCCCTCGCTTCT
TCAGGCGGCGCATGTTCTCCTCCACGTTTAACTTCATCCAGACTATGGTGTCCCCCGGGT
CTGCGGTAAACGTGGCCAAAACTTGAATAAAGTCACTATAGGAGAGAAGCTGGCTCCGGA
GCAGCATTAGAGGGAAAACCACGGAGGCCGACAGCAAATGGCGATCATGCAAAATCCAAC
AATCCAGGGGCGCGACTGACCTGGCACCAGACTCGGTAACCAGCAAGCTCCGCTTCCTAG
AGGCCAAGACTCTGAAAGGGGTAGTAAATTTCATCTGGCATGCTAAAACCTCAGCCGACG
TGTCTTCCCTTCCATGCCTCGCCCGAGTCACATTCTTGTGCATGGCCTTAATGGCATTTT
CATACACATGAGTCCAGTACCGCATCGGTTCAGGGACTACAATGGTCAGGTCCCCAAAGA
CAGCCTTCAAATGATTCAGCATAGTAGTCTTTCCCACACCAGGGGCACCTTCCAAAAATA
GGGAACAGGCAGGTTTGATTACTGGTACATGATTTGTCAGGTGGGTCACAATTGGAACCC
GCGTGCTCTCCTTCCTCTGAGCCTTGGCCTGGCGGGTGTCTTGGGCATCATCCAGATTCA
GAACATTCATCACACTCCCACTTAGCCGCTTCAGCTGGGCAGCATGCTTGGATAACTTAC
TAAACTCACGCCCATGGGCGGCCAGGTGTTCGAAGAGACCAGAAGGCTTACCCTTGCCAC
CATTCTTTTGTTTTAACGCGGAATGAGAAGAGGGCCTGCGGAAATTAGACTCATCCTCAG
ACTCACAGTCAGATTTGTCATCAAGCCCAAGGCCGGCCAGGCCCTCCTCAAAGCCTTTCT
GGTACATGAAGCTCCGGCTCGTGGAGTCCGCACCTCCTTCTGTGCACGAAGTTTTGCGGA
ACCAGGAGAAGGGGTCTGGCGTCTTGCTGGGGCCACACTCCCGGCTACGTGGCTTCGGGG
TAGGGGCAGTAGGCTTTTGGTGTGCGGGTGCTGGTGGCTGGGCTCCCCTGGGTAGGGTAA
AGGGGCACGATGTGTGCCGGCTACCCGGAGAGTTTCCAGTATTAGATGTCACGGCAGCCT
GGGTCCGGCACGGCACCCTCTCCCCAGACAGTCCGGTCGGAGCCATCAAGGGGGGCCAGT
GGGTGGGCACCTGGTAGAGTCCGTCATCATCTTCCTCACCTGCCCCTGAGTCACTGCCGG
TTGGGGTAAGAACTGAGGGGGCAAAGTCATCAATCTCAGCGTAAAAGTTTTCGTGTCTTT
CGTTTTCAGGGGACTCATCCTCCTGACATTTTCGCCAGCCGCCGGGCGGGCCGGCCTCCT
TTCCTGGAAATCCAGCCATGGATCCCACCCGAGGTCTGTGTGCCCTCTCCACGCACGACC
TGGCAAAATTTCACAGTCTCCCCCCGGCTAGAAAGGCGGCAGGTAAGCGAGCGCACCTTA
GGTGTTACTCCAAGCTGCTCTCTCTTAAGAGCTGGGAGCAACTAGCCTCTTTTTTGTCTC
TGCCCCCGGGACCCACGTTTACGGACTTTAGACTATTTTTCGAAGTCACCCTGGGTCGGA
GAATCGCAGATTGCGTTGTGGTAGCTCTGCAGCCTTCCCCCCGGTGTTATATTGTAGAAT
TTAAGACGGCCATGAGCAACACGGCCAACCCGCAAAGCGTTACTCGCAAGGCACAGAGGC
TAGAGGGCACCGCCCAGTTGTGTGACTGTGCCAATTTTCTTCGCACGTCCTGCCCCCCCG
TGCTGGGCAGTCAGGGCCTGGAAGTCTTGGCGGCGTTGGTATTTAAAAACCAGCGATCCC
TGAGAACGCTCCAGGTAGAGTTTCCAGCCCTGGGCCAAAAGACCCTCCCCACCTCCACCA
CCGGCCTGCTAAACCTCCTCTCCCGCTGGCAGGATGGCGCTCTCCGGGCACGTCTTGATA
GACCCCGCCCGACTGCCCAGGGACACAGGCCCCGAACTCATGTGGGCCCCAAGCCTTCGC
AACTCACTGCGCGTGTCCCCCGAAGCGCTCGAGCTGGCAGAGCGGGAGGCCGAAAGGGCC
AGGTCGGAGCGGTGGGACAGGTGTGCCCAGGTGCTCAAAAATAGGCTGCTCCGCGTGGAG
CTGGACGGCATCATGCGTGACCACCTGGCCAGGGCGGAGGAGATCCGCCAGGACCTGGAT
GCTGTAGTGGCCTTCTCTGATGGCCTGGAGAGCATGCAGGTCAGGTCCCCCTCCACGGGA
GGGCGCTCTGCGCCAGCCCCGCCCTCCCCATCCCCAGCCCAGCCGTTCACTCGGCTCACC
GGGAACGCCCAGTATGCAGTCTCAATCTCTCCCACGGACCCCCCTCTGATGGTGGCCGGC
AGCCTGGCTCAAACGCTGCTTGGTAATCTGTACGGGAACATCAACCAGTGGGTACCGTCC
TTCGGACCCTGGTACAGGACCATGTCGGCTAATGCCATGCAGCGGCGCGTGTTCCCTAAG
CAGCTGAGGGGCAACCTGAACTTTACCAACTCCGTCTCCCTAAAGCTGATGACAGAAGTG
GTGGCGGTGCTTGAGGGCACCACCCAAGACTTTTTCTCAGACGTCAGGCACCTGCCAGAC
CTCCAGGCTGCCCTGATCCTCTCGGTGGCCTACCTGCTACTCCAGGGGGGCTCCTCACAC
CAGCAGCGCCCCCTCCCTGCCTCACGGGAAGAGCTGCTGGAGCTGGGCCCGGAGAGCCTA
GAGAAAATCATCGCCGACCTCAAGGCCAAGTCACCCGGCGGAAATTTTATGATTTTAACA
AGCGGAAACAAGGAAGCGCGCCAGTCAATAGCCCCTCTCAACCGACAGGCGGCATATCCA
CCCGGCACATTCGCGGACAATAAGATTTACAACCTGTTTGTGGGAGCGGGACTACTGCCC
ACGACGGCCGCGCTGAACGTGCCCGGGGCGGCGGGTCGGGACCGAGACCTGGTGTACCGG
ATCGCCAACCAGATCTTTGGGGAGGACGTGCCCCCCTTCTCATCTCACCAGTGGAACCTG
CGCGTAGGTTTAGCCGCACTCGAGGCCCTGATGCTCGTCTACACGCTCTGCGAGACCGCC
AACCTGGCCGAGGCGGCCACCCGGCGTCTACACCTATCGTCCCTGCTCCCCCAGGCAATG
CAGCGGCGCAAGCCTGCCATGGCGTCAGCTGGTATGCCGGGCGCCTATCCAGTCCAGACG
CTTTTCCGCCATGGGGAGCTCTTCCGCTTCATCTGGGCCCACTACGTGAGGCCCACGGTG
GCGGCAGACCCCCAGGCCTCCATCAGCTCTCTTTTCCCCGGGCTGGTTTTGCTGGCCCTG
GAGCTGAAGTTGATGGATGGGCAGGCTCCCTCCCATTATGCCATAAACCTGACCGGACAA
AAGTTTGACACCCTCTTTGAGATTATCAACCAGAAGCTTTTATTTCACGACCCGGCTGCC
ATGCTGGCGGCACGCACACAGCTGCGTCTAGCCTTCGAGGACGGCGTCGGTGTTGCCCTG
GGGCGCCCCTCGCCCATGCTTGCGGCGCGGGAGATCCTGGAGCGTCAGTTCTCAGCCTCG
GATGACTACGACCGGCTGTACTTCCTGACGCTGGGCTACCTGGCCTCCCCGGTGGCCCCA
AGCTGAGCCAGTTCCTCGCACTGGAGTGGGTCATTGGCAAAAAGGTAAATAAAGTCATCG
CACGGGGGTTTTGCCTCCTTCTCGTCTCTTGTTTCGGGTAGGGGAGTAAGGCCGTGCCAG
GCCGCCATGCTCAGGGCCACGGCGTGCCAGAGGCCCTCGTAGTCGTGCGCATCCGAGAGG
ATGGCACGGTCCAGAAGCAGATAGCCGGCCAGGCAGAGGAAGGCCACGAAGAGGGGGCGA
AGGCGTGCCCGAACCCGGGTTTCATGCTCGTCTGCACCCCAGTGGACAAGGCAGTAGAGG
ACACCCACCACCAGGCGGTTAGGGAGGACACTGCCAAGGTTGAAGAGCAGATTTCCGTCA
GCCAGGGTGACCTGGCTCAGGTCCGGCGCCCTGCGCAGTCCAAGCTGCGCCCACACACAT
GCACAGACGGCCCCTGTGACATCAGGCCGGTCATGCAAAAACAGACAAAGAGACCGTGAG
CGGTTACCGGGGCGCAGGGCCTCTGCCGGGAAGCCCACCCGGGCCAGGGCCCGGTAAAGC
AGGTACCAGTATTCATCCGGCACCTTGCGCGCCAGCACACGATTCGTGCGGTTTCCAGTA
TTTATCACGGCTTCCCGCCACAGGTAAAAGTTAACACTTAGGGTCAGCAGCTTGGTCAGG
GATAGGTGCAAAAACCTGAGCTCGTCCTCGCGCAGAGCGCAAAGCGGCCAGTTCTTTAGC
ATCTTCAGGAGGAGCCCGTGAATCCCAGGTGTCATTCGCGCGTCATCCCCGCGCACCCCC
AGTCCCATTAACATAGCGGGCACAATGGTGCAGGCACCGTCTGTATACGTCTGCGGCTTT
GTGGAGCGCCCGGACGCCCCACCCAAGGACGCCTGCCTTCACCTGGATCCCCTCACCGTC
AAGAGCCAGCTCCCTCTGAAGAAGCCCTTGCCACTCACGGTGGAACACCTGCCGGATGCT
CCGGTCGGCTCAGTCTTTGGCCTTTACCAGAGCCGAGCGGGTCTCTTTAGCGCAGCCTCG
ATTACCTCTGGGGTCTTCCTGTCCCTGCTGGACTCAATTTACCACGATTGCGATATTGCA
CAGAGTCAGCGCCTGCCCCTCCCTCGAGAACCCAAGTTGGAGGCTCTGCACGCCTGGCTC
CCCTCACTGTCACTGGCCTCCCTCCACCCAGACATACCCCAAACCACCGCAGATGGAGGC
AAGCTGTCCTTCTTTGACCACGTGTCTATCTGTGCCCTGGGTCGTCGGCGCGGCACCACG
GCAGTCTACGGTACAGACCTTGCGTGGGTCCTGAAGCACTTTAGTGACCTGGAACCGTCT
ATCGCCGCCCAGATTGAGAATGACGCCAATGCCGCAAAGCGTGAATCCGGATGCCCGGAA
GACCACCCTCTGCCCCTCACGAAGCTCATAGCTAAGGCCATCGATGCTGGATTTCTGAGA
AACCGCGTGGAGACTCTGAGGCAGGACAGGGGTGTGGCCAATATCCCAGCCGAGTCGTAT
TTAAAGGCCAGCGATGCCCCGGACCTACAAAAGCCGGACAAGGCACTTCAGAGCCCACCA
CCGGCCTCCACAGACCCAGACACCATGCTATCAGGTAACGCAGGAGAAGGAGCAACAGCC
TGCGGAGGTTCGGCCGCCGCGGGCCAGGACCTCATCAGCGTCCCCCGCAACACCTTTATG
ACACTGCTTCAGACCAACCTGGACAACAAACCGCCGAGGCAGACCCCGCTACCCTACGCG
GCCCCGCTGCCCCCCTTTTCCCACCAGGCAATAGCCACCGCGCCTTCCTACGGTCCTGGG
GCCGGAGCGGTCGCCCCGGCCGGCGGCTACTTTACCTCCCCAGGAGGTTACTACGCCGGG
CCCGCGGGCGGGGACCCGGGTGCCTTCTTGGCGATGGACGCTCACACCTACCACCCCCAC
CCACACCCCCCTCCGGCCTACTTTGGCTTGCCGGGCCTCTTTGGCCCCCCTCCACCCGTG
CCTCCTTACTACGGATCCCACTTGCGGGCAGACTACGTCCCCGCTCCCTCGCGATCCAAC
AAGCGGAAAAGAGACCCCGAGGAGGATGAAGAAGGCGGGGGGCTATTCCCGGGGGAGGAT
GCCACCCTCTACCGCAAGGACATAGCGGGCCTCTCCAAGAGCGTGAATGAGTTACAGCAC
ACGCTACAGGCCCTGCGCCGGGAGACGCTGTCCTACGGCCACACCGGAGTCGGATACTGC
CCCCAGCAGGGCCCCTGCTACACCCACCCGGGGCCTTACGGATTTCAGCCTCATCAAAGC
TACGAAGTGCCCAGATACGTCCCTCATCCGCCCCCACCACCAACTTCTCACCAGGCAGCT
CAGGCGCAGCCTCCACCCCCGGGCACACAGGCCCCCGAAGCCCACTGTGTGGCCGAGTCC
ACGATCCCTGAGGCGGGAGCAGCCGGGAACTCTGGACCCCGGGAGGACACCAACCCTCAG
CAGCCCACCACCGAGGGCCACCACCGCGGAAAGAAACTGGTGCAGGCCTCTGCGTCCGGA
GTGGCTCAGTCTAAGGAGCCCACCACCCCCAAGGCCAAGTCTGTGTCAGCCCACCTCAAG
TCCATCTTTTGCGAGGAATTGCTGAATAAACGCGTGGCTTGAAAGTAAACTTTATTGCGT
GTTAGTACCTGTCCATTCACAGGGGTATCCAGCCCTTGCGCCGCCTCCCCCAGCCCGCCA
GCCACCCCAGACAGGAGATGATAATGATGAGGAGCACCGGAGCCACCACAGCACAAGTGA
TTAGGAGCAGGGCCCAGTGCACCCAGGTGGTCTTAGGGCGCCAGGGATCGATTGGAAAAG
GGCCCAGGGTCACTGGCTTATGCGTGGGACGTTTAGAAACAGGCCGCCTATGGGGCCTGT
GACTGGTGCTTGTGGTGTGGGAGACTAATGTGGTGGGGGCTATGGTAGTGGCTGGGATAA
CAGTAAGATGCATACGCTGAGTGAGCGTCCGGTTGGCATGGTATTGGTCGTCTTCTTCCC
CTGCAGAGTAATTGCAGTGGACCCCGGAGGCCACACTGCAATTTCTCAGCGTCACATTGC
ACGTGTAGTAACCTGCATGCGCAAGGGTCACATTGGGGATTATCAGAGAGACGGAGGTGT
TGGAGTCATTTACCCATTCTAGGGTAAGGCTATAATTGTAACCCCCGTTAGTTATATGAG
TTCCGTTGTTGGAAGTAGCTACGGCCAAGGGCAGTTGTCCATCCCCGGGAGTGTATCCCC
GGCCCAACTCGATCCGAGAGACCGACTCATTGCTAGGAACGCTGCAGGTGAGATTCACTC
TAGCACCTGCATGGGCGGTGACATTTTCAAATTTAACCAGATCTGAGAAAAATGCACAAA
CAGACCCCACACAGCAGCACAATAGAAGCACTAAATGAGTCATTCCTAAACTGTCAGTTT
TAAAACTCCCTGCTTCTCAGGCCTAAATACGTGGTGGGGTGTGCTTAGGATCACTTTCAT
ATTCTGCAACAACAGCCATACCCGGAAGAGGAGCTGCCGGTTGCCATTTTTCAAGCTGCT
AAACCACGAGTGGCAGCAGGCCTAAGAAGCTCCTCAGCAACATGGAGACCTCGAAGGGAA
ACTGGCAGGAGCAGGGAGTCACGTAGGCACTAGCCTCTTCATGTGAGGTAAGAGATCGCT
AAAAATGGGATCAGGGTATGTAAACCGAGTTTTGCGGGGGATGGTGAGCCAGACACGGCG
GGTGGGGGGAAGGAGCTGACACGAGTGCGTAGAAAGGGCCAAAAATACACCAGCTATAAG
GAATTGCTCAGACCAAAGTTGTTCCTCAGGTGGCTTTAGGCCTAATGTAGGCAATTGCGT
GCCTAGAACATTGCTAATGTGCCCTGTGTTTCCTGCCTTCATGCAAATATCCTACCTCCC
CCGGCCTGGTGCAAAATGTCTGCCTCAGAATACTAACAGCTAATCCAAGCTAACATTCTA
TCAGTAAACGGGCAGAAAACTGATAAGGACCGCGGAGTTTGGCCCTCCGCGGTGTCCGGT
GGTCCTCACACGTGCCCTCCCCCCCCCGGGCCGATGGCTGAGGCCCGGAATATGCAAGTG
CATCTTTCTAACCAGTAGGGGCCTCCACCTAGGTGCTTTGTTAATCTTTAGTGGGAACTA
GTGGGAGTGCTGTGCCTAGGGTACCCCTATCCTATAGGTCCTACCGGAGCTCCTTGCCTT
GATAATCCCTGTAAACACACACCACCTAAGAACAAGGCATCGTTAACCTTTGGTGGAACC
TAGTGTTAGTGTTGTGCTGTAAATAAGTGTCCAGCGCACCACTAGTCACCAGGTGTCACC
GGAGGCTACTTGCCTCAGTGCCACTTTTACCTTCTCAAATCTATACGGGGGGGGGGCCTC
TGTAACATTTGGTGGGACCTGATGCTGCTGGTGTGCTGTAAATAAGTGCCTAGCACATCA
CGTAGGCACCAGGTGTCACCAGGGCTACTTGCCTCGGCATCTCCTCACCGGAGAAGGGGT
TAACAAACCCGTGGGGGGTCTTAGTGGAAGTGACGTGCTGTGAATACAGGTCCATAGCAC
CGCTATCCACTATGTCTCGCCCGGGCTATATGTCGCCTTACCTCCCCTATATAGTCACGA
CCCCACCGAACCAGGCATGATGTAGAATAAAATTTTATGCATCATCTTCTAATCTGTGCC
GCTTGGAGGGAAACATGACCACCTGAAGTCTGTTAACCAGGTCAGTGGTTTTGTTTCCTT
GATAGAGACACAAGGACTGCCAGCCCCGTTGGGGAGGGGGTGGTGGGTACGGGAGAGTTT
GGGCTCGTCTAAACAAAGCCTCCTCTGATGCTCTGTGGCACCTCAAGGTGAATATAGCTG
CCCATCGACGTATCGCTGGAAACCGGTGGGCCGCTGTTCACCTAAAGTGACGCAAGGTCT
GTCAGCCGCCAGGGTCCGTTTACCAGGCTTTCAGGTGTGGAATTTAGATAGAGTGGGTGT
GTGCTCTTGTTTAATTACACCAAGATCACCACCCTCTATCCATATCCCACAATTGATAAA
CCTCCGCATGTCCAACCACCACGTTGAACAGGATGTGGCACCCTAAGAGGACGCAGGCAT
ACAAGGTTATTACCCAGTCCTTGTATGCCTGGTGTCCCCTTAGTGGGACGCAGGCCTAGG
TAGCATCATTTACACTAAAAGCAGTGACCTTGTTGGTACTTTAAGGTTGGTCCAATCCAT
AGGCTTTTTTGTGAAAACCCGGGGATCGGACTAGCCTTAGAGTAACTCAAGGCCAAGCAT
TTCACACCTGCAAATGCACCATGTAACCACAGATCTAAACTGAAAGTTGCAGCTTTAGAT
GGCAAGGAAACTTGGGTTTCAGGCATAGAAAGCCTGGCTCACTATAGCAGCCCATGTTTG
TTCCAGGGTGGGGGAAAGGCACGTGCCCTTAGAAAACTTAGCTGCAAAAATTCTATTGTG
TTGGGAGAGCCTCTATATCTAAAGGCCTTTCCTCCCAATACAAATGTTACTAACATCTGC
CCTCTGGAGACCTGCTATGTGGCTAGACTTATGGCCTACCCAAGACGTTGGGGGTCTCGG
GTAGGCCGATTCTTCCAGGCATAGGTTACAACCAGTCACTGCTATCAAGCCTACTCAGTT
CCCAACGCAGCACATACCCCCCGCCTCTCCTGCCATGAGGACTCATGGCAGTGTTTACTG
TTCTGCTTTTACTCTTGGACCAGGCCGTCATTCTATCAGAATAACAGGGGAAGCAATGCC
CCCTGCGTCAGCGGGACACGTGTTTCTAGAATCTCGGAGCCAATAACTACCTGCCCCTCT
AATCTGTACGCTGCATGAAAAACCACATACACGTGATGTAAGTTTAGCCAGTTTATTGTT
ACACCAATGCCCCGAAAGTCCCCCCCTGTCCCTTTGGGTCTCAGGACCCAGCCCTGGAGC
TCGGGGGGCGGCCGGGTGGCCCACCGGGTCCGCTGGGTCCGCTGCCCCGCTCCGGTGGGG
GGTGGCCGGCTGCAGCCGGGTCCGGGGTTCCGGCCCTGGAGCTCGGGGGGCGGCCGGGTG
GCCCACCGGGTCCGCTGGGTCCGCTGCCCCGCTCCCGCGGGGGGGTGGCCGGCTGCAGCC
GGGTCCGGGGTTCCGGCCCTGGAGCTCGGGGGGCGGCCGGGTGGCCCACCGGGTCCGCTG
GGTCCGCTGCCCCGCTCCGGCGGGGGGTGGCCGGCTGCAGCCGGGTCCGGGGTTCCGGCC
CTGGAGCTCGGGGGGCGGCCGGGTGGCCCACCGGGTCCGCTGGGTCCGCTGCCCCGCTCC
GGCGGGGGGGTGGCCGGCTGCAGCCGGGTCCGGGGTTCCGGCCCTGGAGCTCGGGGGGCG
GCCGGGTGGCCCACCGGGTCCGCTGGGTCCGCTGCCCCGCTCCGGCGGGGGGGTGGCCGG
CTGCAGCCGGGTCCGGGGTTCCGGCCCTGGAGCTCGGGGGGCGGCCGGGTGGCCCACCGG
GTCCGCTGGGTCCGCTGCCCCGCTCCGGCGGGGGGGTGGCCGGCTGCAGCCGGGTCCGGG
GTTCCGGCCCTGGAGCTCGGGGGGCGGCCGGGTGGCCCACCGGGTCCGCTGGGTCCGCTG
CCCCGCTCCGGCGGGGGGGTGGCCGGCTGCAGCCGGGTCCGGGGTTCCGGCCCTGGAGCT
CGGGGGGCGGCCGGGTGGCCCACCGGGTCCGCTGGGTCCGCTGCCCCGCTCCGGCGGGGG
GGTGGCCGGCTGCAGCCGGGTCCGGGGTTCCGGCCCTGGAGCTCGGGGGGCGGCCGGGTG
GCCCACCGGGTCCGCTGGGTCCGCTGCCCCGCTCCGGCGGGGGGGTGGCCGGCTGCAGCC
GGGTCCGGGGTTCCGGCCCTGGAGCTCGGGGGGCGGCCGGGTGGCCCACCGGGTCCGCTG
GGTCCGCTGCCCCGCTCCGGCGGGGGGGTGGCCGGCTGCAGCCGGGTCCGGGGTTCCGGC
CCTGGAGCTCGGGGGGCGGCCGGGTGGCCCACCGGGTCCGCTGGGTCCGCTGCCCCGCTC
CGGCGGGGGGGTGGCCGGCTGCAGCCGGGTCCGGGGTTCCGGCCCTGGAGCTCGGGGGGC
GGCCGGGTGGCCCACCGGGTCCGCTGGGTCCGCTGCCCCGCTCCGGCGGGGGGGTGGCCG
GCTGCAGCCGGGTCCGGGGTTCCGGCCCTGGAGCTCGGGGGGCGGCCGGGTGGCCCACCG
GGTCCGCTGGGTCCGCTGCCCCGCTCCGGCGGGGGGGTGGCCGGCTGCAGCCGGGTCCGG
GGTTCCGGCCCTGGAGCTCGGGGGGCGGCCGGGTGGCCCACCGGGTCCGCTGGGTCCGCT
GCCCCGCTCCGGCGGGGGGGTGGCCGGCTGCAGCCGGGTCCGGGGTTCCGGCCCTGGAGC
TCGGGGGGCGGCCGGGTGGCCCACCGGGTCCGCTGGGTCCGCTGCCCCGCTCCGGCGGGG
GGGTGGCCGGCTGCAGCCGGGTCCGGGGTTCCGGCCCTGGAGCTCGGGGGGCGGCCGGGT
GGCCCACCGGGTCCGCTGGGTCCGCTGCCCCGCTCCGGCGGGGGGGTGGCCGGCTGCAGC
CGGGTCCGGGGTTCCGGCCCTGGAGCTCGGGGGGCGGCCGGGTGGCCCACCGGGTCCGCT
GGGTCCGCTGCCCCGCTCCGGCGGGGGGGTGGCCGGCTGCAGCCGGGTCCGGGGTTCCGG
CCCTGGAGCTCGGGGGGCGGCCGGGTGGCCCACCGGGTCCGCTGGGTCCGCTGCCCCGCT
CCGGCGGGGGGGTGGCCGGCTGCAGCCGGGTCCGGGGTTCCGGCCCTGGAGCTCGGGGGG
CGGCCGGGTGGCCCACCGGGTCCGCTGGGTCCGCTGCCCCGCTCCGGCGGGGGGGTGGCC
GGCTGCAGCCGGGTCCGGGGTTCCGGCCCTGGAGCTCGGGGGGCGGCCGGGTGGCCCACC
GGGTCCGCTGGGTCCGCTGCCCCGCTCCGGCGGGGGGGTGGCCGGCTGCAGCCGGGTCCG
GGGTTCCGGCCCTGGAGCTCGGGGGGCGGCCGGGTGGCCCACCGGGTCCGCTGGGTCCGC
TGCCCCGCTCCGGCGGGGGGGTGGCCGGCTGCAGCCGGGTCCGGGGTTCCGGCCCTGGAG
CTCGGGGGGCGGCCGGGTGGCCCACCGGGTCCGCTGGGTCCGCTGCCCCGCTCCGGCGGG
GGGGTGGCCGGCTGCAGCCGGGTCCGGGGTTCCGGCCCTGGAGCTCGGGGGGCGGCCGGG
TGGCCCACCGGGTCCGCTGGGTCCGCTGCCCCGCTCCGGCGGGGGGGTGGCCGGCTGCAG
CCGGGTCCGGGGTTCCGGCCCTGGAGCTCGGGGGGCGGCCGGGTGGCCCACCGGGTCCGC
TGGGTCCGCTGCCCCGCTCCGGCGGGGGGGTGGCCGGCTGCAGCCGGGTCCGGGGTTCCG
GCCCTGGAGCTCGGGGGGCGGCCGGGTGGCCCACCGGGTCCGCTGGGTCCGCTGCCCCGC
TCCGGCGGGGGGGTGGCCGGCTGCAGCCGGGTCCGGGGTTCCGGCCCTGGAGCTCGGGGG
GCGGCCGGGTGGCCCACCGGGTCCGCTGGGTCCGCTGCCCCGCTCCGGCGGGGGGGTGGC
CGGCTGCAGCCGGGTCCGGGGTTCCGGCCCTGGAGCTCGGGGGGCGGCCGGGTGGCCCAC
CGGGTCCGCTGGGTCCGCTGCCCCGCTCCGGCGGGGGGGTGGCCGGCTGCAGCCGGGTCC
GGGGTTCCGGCCCTGGAGCTCGGGGGGCGGCCGGGTGGCCCACCGGGTCCGCTGGGTCCG
CTGCCCCGCTCCGGCGGGGGGGTGGCCGGCTGCAGCCGGGTCCGGGGTTCCGGCCCTGGA
GCTCGGGGGGCGGCCGGGTGGCCCACCGGGTCCGCTGGGTCCGCTGCCCCGCTCCGGCGG
GGGGGTGGCCGGCTGCAGCCGGGTCCGGGGTTCCGGCCCTGGAGCTCGGGGGGCGGCCGG
GTGGCCCACCGGGTCCGCTGGGTCCGCTGCCCCGCTCCGGCGGGGGGGTGGCCGGCTGCA
GCCGGGTCCGGGGTTCCGGCCCTGGAGCTCGGGGGGGGGGGCGCTCCCAGGCCGGACCCT
GGTGCCAGGCAGGGACCCCGCGCCACCCGCTTCATGGGGGGGGAGGCCGCCGCAAGGACG
CCGGGCCGGCTGGGAGGTGTGCACCCCCCGAGCGTCTGGACGACGCTGGCGAGCCGGGCC
AGCTCGCCTTCTTTTATCCTGTTTTTTGGGGTCTCTGTGCAATACCTTAAGGTTTGCTCA
GGAGTGGGGGCTTCTTATTGGTTAATTCAGGTGTGTGATTTTAGCCCGTTGGGTTACATT
AAGGTGTGTAACCAGCTGGGTGGTACCTGGAGGTCATTCTATTGGGATAACGAGAGGAGG
AGGGGCTAGAGGCCCGCGAGAATTGGGGTAGGCGGAGCCTCAGGAGGGTCCCCTCCATAG
GGTTGAACCAGGAGGGGGAGAATCGGGCTCCGCCCCGATATACCTAGTGGGTGGAGCCTA
GAGGTAGGTATCCATAGGGTTCCATTATCCTGGAGGTATCCTAAGCTCCGCCCCTATATA
CCAGGTGGGTGGAGCTAGGTAGGATTCAGCTAGGTTCCTACTGGGGTACCCCCCTACCCT
ACCTTAAGGTGCGCCACCCTTCCTCCTTCCGTTTTAATGGTAGAATAACCTATAGGTTAT
TAACCTAGTGGTGGAATAGGGTATTGCAGCTGGGTATATACCTATAGGTATATAGAACCT
AGAGGAAGGGAACCCTATAGTGTAATCCCTCCCCCCCCTACCCCCCCCTCCCTTACGGTT
GCCTGAGCCCATCCCCCACCCCAGCACCCCGGGGTGACGTGGCACCCCGCGTGCCTTACT
GACTTGTCACCTTTGCACATTTGGTCAGCTGACCGATGCTCGCCACTTCCTGGGTCATGA
CCTGGCCTGTGCCTTGTCCCGTGGACAATGTCCCTCCAGCGTGGTGGCTGCCTTTGGGAT
GCATCACTTTGAGCCACTAAGCCCCCGTTGCTCGCCTTGCCTGCCTCACCATGACACACT
AAGCCCCTGCTAATCCATGAGCCCCGCCTTTAGGAAGCACCACGTCCCGGGGACGGAAGC
TGGATTTTGGCCAGTCTTAAATTTTGGGGAGTGGTTTTGTGTGAGCCGGAAGTTGGCAAT
GGGGTGAGGGTGGCGCTGGTTAAGCTGACGACCTCCCAAGGTCTCTCACCCTGGGTACAC
AGGTGGGGCGGCAGCCTCTAACTTTGGCTGTGGCCTCTATTTCCTCCCTTTCCTAGCCAG
GGCCATGTGTTCCTGCATGTCTACTTGCCTCCTGTGGTGGCAGAGCTTGGCCCTGGGCCC
AACCCCCGCCTTGGGAGCCTGTAGGGGCCAACACCCTTGGTTTGTTTGTGTTCCTGTTTG
CTGGCAACTTACTGGCAGCCGAGCAGATTCTAATGGGCGCCCGCCTTCTTTCTCTCTTGT
TTTATTAATAGAATCTCAGCCAGGACCTATACCTGAGACTTCAAAGTCTGGTCCTGGGTT
CTGAGACCCCCAAGATTTGTCATGCACACCTGCACACCTGTTGGTATTGGGTTTCTATTC
TTGAGTGTGAAAGTTTGTAAAAAAATTCATAAAATGTCACTAATTCCTCTTACCTGTTTA
GAGTATTGTGCAATTCTTCAGCCTGCCTATTTTCAATTTGCCTAAGGTGGCAATTTAAGA
TGTGGTTAATTAACCATTTTCCTGTCTGACACCACTGCATGGGCAACCGGGTTCCATGGC
ACATTTACAGATAAACATAGATGTCTTGTCTTGCTCATGTGCAGAGGAGGGGGTGTTGGT
GTGCAATATAGTTTCTGGATTCCAAAATGAGTTGGGGGTGCTATTTTCACTATGGAATTA
AATTACTGACATTAGACAGTGGACACCGGGCTATATGTGGGGATGTCTGTGGCTTGTCAT
TTCCTCTTAGAAGGTAATCCCCCATCTTAACTTCCCTTTAAATTGTGATGCAAGCCCTGG
GTTATTTATAGAATGATTATCTAGGTTTGATAGTCTGAAGGCTGGGCAGAGAATGTTTGT
AATTTTTATTCACCTTCTTTACCCCCCACGAGTATCCAGTTCTAGAAAATCTCCTGATAT
CCCGGGCTGCCATTATTCCCTTGAGTGTTATAGCTTCCTCTTAACTTAAGCAAGAGCTCC
AGGATGTTAGCTTTTTTGGTGGGGCTGGTTGTCAGGAAGAGGTTCCAGTGTTGTCCTTTA
TTTTTAGATGTTAGCTTTGTGTTGGGTTAGTATGGGCTGGGTATTCACTAGTGAAGGCAA
CTAACACAGCTAGACGTGCTAGTTGTGCCCACTGGTGTTTATCCGGTCCCAAATGTCACA
ACAGAACACAGGAGGCTGGATTTGGCAGCAGCACGTGTGCTTTTGTTGATTTTTACCCTT
GTATCAGAGTGGGGGATGCTTCTGGTTCCTGGTCTTCTCTGTGCACAAAAAGGGGCCAAT
GGCCACGGCCCCGCGGCTTTTTGTGCCGGTGCGGAGCCAATTTAGCTTCCCCTCCCCTTA
GCGGGGGGTCTCGCGGGGTGCCAATTGTCGCCTGCCTTCCCCTGCTTCCCCTTGTTAACT
TATAGCATGATAGGTAGGTCACCTAACGTGGAAGCCTGGTGGGTGATCCTTCCTCGGTAG
GGAGCGCTTAGGGCTGTTGAGCTCAACAGCCCCACCTGGGTAAAATGTATGTTCTAAAGA
GTTACCCAATTATAACAAAACTGTTGTAGGGTAACGAAGACCTGATGGAAGTGGTATTGT
TGCCGTTGAAAGACGGGTGTCCTGGCTCAAGTTCGCACTTCCTATACAGTGTTAAAGCCT
TGTATCGGAAGTTTGGGCTTCGTCCCAGTGTACTCAATAATGTCGACTGCTGCGAAGGTT
TGGACCGTCTTCCAGTAGGTGTTGGGGGTCCCAAATCACGAGGTTAGGCAGGTGCACTTA
GCTCTTTAGGAGGGACCCTTAAGCCAGGCAATGTAGTGCCCCTTTTTTTTGCAAATTGGC
CTTATTATTAAATTCTTGTTAACACTAATTCTGTTCTATGACCCTGTGTTTTTCAGATGC
CGTTGGACGTGTCACTGAGCTGATTTTGGACGCAGCTACTTGACCTTTGCCCCCGTGCCT
CCAACGCCGATAAGTGCTGCTTCCACTTTGTGTTACAGGTGGGCCAAACCTCCAGAATAT
CAAGTGGTGGGGCCTTGGTGGGCTGCATAAGGCAGTAGGTTTTAGGTGACCTACTTGGAC
CATGTGGATCCAGTGTCCTGATCCTGGACCTTGACTATGAAACAATTCTTAAAAAATGCA
TCATAGTCCAGTGTCCAGGGACAGTGCACTCGGAAGTCTCATCATCTCCGTTTGTGTGTT
TAGTGTGGCCAGTACGGCCACTCCTGTGCCACGCCCTGGCATGCTGCTGACATCTGGGCG
CCAATTTCAGCGGGCCCTTTTCCCCCTTGTTCACCCCATAGCAAGAAGGGTAGGTTACAT
GGGTATTTTCCCATCAGCACCTGACTGGCCGGTGTAATTAGAGGAGAGGGCAACAACGCA
AGGCTGTTGTTTTATTTGGGTTACAAGAGCTGCGGTGGTCGATGGGTTCACTGATTACGG
TTTCCTAGATTGTACAGATGAACTAGAACTGTCACAATCTATGGGGTCGTAGACAGTGTG
CTTACCAGACTTCCATGGAAGATGTGAATTTGCTGCTAGCTATATGGGTGGTGCTATGGG
CTCCCTAGGGACTCATGTAGTGGGGCTTTGTGATAGCTAATGAATGTGGCAGCTGTTGTT
TGTACTGGACCCTGAATTGGAAACAGTAACTTGGATTCTGTAACACTTCATGGGTCCCGT
AGTGACAACTATGCTGAATATCTTGAATATGGGAGGAGGGGGGCTTTGGGTTCCATTGTG
TGCCCTTTCCTGGCCAACGTGAGGGTCCTAGTGTTATAGGGCGTGGCAGTTTTCTTGAGG
GCTAATAACCCGGGTGAGGCGGTTGTCACAGGTGCTAGACCCTGGAGTTGAACCAGTACC
ACTCGGTTACAAAGTCATGGTCTAGTAGTTGTGACCCTGCAAAGCTACGTGGGGATGAGC
AGCCAGGGACTTTGGTTGGCAAGCAGACAGGCGGCGCATTGGAACCCCAGAGGAGTGTCC
CGGGGCCACCTCTTTGGTTCTGTACATATTTTGTTATTGTACATAACCATGGAGTTGGCT
GTGGTGCACTCCATCTGGTAAGGGGGCTGGTGCGGACGCCTGTGTTTAGTCTATGCCAAT
GTTTACCTGCCTTGGGTTACTATTCCAAACGACCACACCTTTGAGGACACCTGGAGCCCT
GATCATTCTCGGCTTTTACTGCCACCTGGCTTCTGTTGGGTCAGACAGTTTGGTGCGCTA
GTTGTGTGCTTAGCAGCAACGCACACCAGGCTGACTGCCTTAGCAGTGTGGCCCTTTATT
GTGGCATCCTAAGGAGGGATTCTGGAGTGCCTTTCGCGTGAAGCATGCCCTGAGACGTAC
TCGAGTTAGGACTTAATCGCTCCTGTGCCGCTGGATGAGGGAGCGCCAATTTGTACATCC
TAGCTCTGGCCATAGAGTTAGCCCACCCTTGTGTCTCCCTTTGGCCTTTGCGGTGCCAAT
TTCCGGTGGTTTCCCTTTTCCGCCCGTTTATCCAATAGCATGTAAGAGAGGTTGCCTAGA
TTTGGCAACTTTGAGGGAACGTTCCGTGTAGCTGGTGACCTAACACCCGCCCATCACCAC
CGGACAGATTCTGAACTTGTCCTGTGGTGTTTGGTGTGGTTTTGGGGTACGCAGGAGTAC
GTTGGAATGCTTTGGAGCCGAGAGGGATGGGCCCGCTTGTGCGCTTATGTGTTACACGGT
GCCAATAACCGGCCCGGTGCGGCTGCCCCGTGACCCGTGGGCCTTACCTTCCTGGCCATC
GGGGGACCCTGGTGCTAGGGTCCCTTGTGTTGCTTTCTGCCATAGGGGGGAAAGCATCGC
CTTCAGAATTGGCTGCTCCGTTGGAACATTTGAGGCCTACTGTATCCGTGTCCTGACAAC
ATTCCCCGCAAACATGACATGGGTTAATTTAAACATGTTTTGTTTGCTTGGGAATGCTCT
TAGGGCCTGGAAGCTTGTCATTGGATTCATCGTTTCCTGAACTACAGGCGTAGGGCCTAT
TGTAGCAGGCATGTCTTCATTCCTGCGTACCGAATGGCATGAAGGCACAGCCTGTTACCA
TTGGCACCTTTTTTCCATGTAAACCTCCGTGATCCTGGGTCCTTTGGAGACTCAAGTGTG
AATTTGTTTTGGTGTTCGGCGCCAGGGCATCTCGACGTTGGAATGTCAACTCAACTTGGG
CACCTCGATAACCGGCTCGTGGCTCGTACAGACGATTGTTTGGCTCTGTAACTTGCCAGG
GACGGCTGACGATGTGTTTAGTCTGCCACTTGCATCCGGCGCTTTGGTTACACGGGAGAC
TAATGGGGGGTGTGGTATGGCACAGGCTGGGGGTGAGTCTGGGGATGTCCCTGGGCGTTG
CTGCAGCCCATTCGCCCTCTGGGGATGAGATGTTCAGGGGTGGCCGGTACCCTACGCTGC
CGATTTACATAATATAAATTGTAAATGCTGCAGTAGTAGGGATCTGGACGCGCGACCTGC
TACTCTTCGGAAACGCCAACCCAGGAGCGTCGCCTCTGGCCCCATACTCCCGCCATGCGA
CTGCTCGCCCCCTCCCAGGCCTCCCTGGTGAGCCCTTGCCGCTCCCCGCATTCCTGCTTT
CGGCGCCCCTGCGGATCCCGATGACAGCAGGCCTTTCCTTCCCCCGTTAATGAAAAGAAT
GACAGTGAGGTTGTGACAGAAGGACAGCTTTATTCAGTTTACAGAGTGCCCTCGGAGGCT
ACGATATTCCCGTTAAATGTCTTGTTGATTCTCTCAAAGGTGGGGAGGGAGGAGCTCTCC
ACAACAATGTTCCCTGGCAGCGTGAGCGCGCAGCCCTGCCGTTGGATGTATCTTCTCATG
ATGGTGCTGATAGAGGGGTCTCCGGCGTAGATGAAAAAGGCCTGGGCCATGCTCTGGCCG
GTCACGATCGTTATGGGGTTGTTGGAAATGTTCCGGACCGTCAGCTTGAGGGTCTGGCCC
GGCTTCCACTCCTGTGGGTAGACGTAGAAGACCGGGTTGGAGGAGTGGGACACGACAACG
GCCGTAATCTTGGAGCTCAGGGGGGCCTCGTAGGTGTTGTTGTATTCCAGCTCCGTGATG
AAATTAGGAGGAATAATCACAGGGGAGCCAAAGTAGCGGATGTCTGTGGATTCCCCGTCC
CAGCGCCAGTGGCTCTTAGGGTAGGGGTTGTAACGGAAGGCAATAATCACATCATCCAAT
AGGGTCATGCCCACCTTGACGTTCAGCGGGCCCTCTCGTTTCAGGTCCGGCGTGTCCACG
GAGACTCGGACGTAGCCCTTACCGCGGCGTATGGCGTTGACCGGACACACCTTCCCCGGG
AATGTGTGAATACGGGCGTATGACTTTAGAAATGGGGGCGTGTGCTGCGCCAGCAGGTAA
GGCAGGCACTCGTCCTGGCTGGTGACGGGAGAGCCACTGAGGAAGATCTGGGGCTCGCTG
GTGTTTAGCTTGTCCCCACTCTGGGTGCAGGAGCGTGTCAGCTGAATGTCGCTCTGCCCG
GGCAGAATCTGCAGGTAGAGGTAGGGGTTCTTGACCAATCTGATGGGCACAATGTACCAG
GTAAACTTCCCTTTCTCTATGAACAGGCTGCGCGGATTCAGGACGCTTAGCACGATGTCC
TGGTCAGAGTGCATAACGAAGAAGGGCTTGAGGAATACCTCGTTGTCTTCCGCTCCAAAG
AACAAGAACGCAACCGTAAAGTAGCGGCTGCCGTAGGTGGTCGTGTTGAAGGAGAAAGAA
GGTAACTTGAAGCTGAGTATCTGGCCCACCGAGGGGCAGGGAGGCAGCTCTTGGCACTGC
GCGTCCAGCTGCAATACCTGCTTGTTGGTGACGCGAACGTATGAGGGGAAGATCTCGTAC
TTCCACACGCCTCTCATGAACGACGTGTCTGGTTTTTCAGTGGGCCGCAGGCGGCGGAGG
CTGTTCCTGAACGACGAGCGCCGGGACGCTAGTGCTGCATGGGCTCCTCCGGGGTAAGCT
TCGGCCATGGCCGGAGCTCGTCGACGGGCAAGGTGAGAGTCGGGGGGCGGGCGACGGTGC
GGCCCCAATACAACTCTCCGCTCGTTAGCTGGTAGAATATCCGCCCGGCGTCTAGGTTGT
CACTTCGCTCGGCCGGCCAGAAGAGCGCAAGTCCAAGTCTGGTGCTGGGGCCGATGTGCA
GCGGTTTGTGCCCGCAGTTGTAGACTGTCATTTTTATGGGCGAGTGGGCGGTCCACACGC
GCGGGCGCAGCACCCATTGGTCGCACGCCGCCTCCTGGAATGTAAACCCCCAGAGAGAGG
GCGTGCCGCCCTGGAGATGGCCCTGTGCCATCACATGTATTTCCTCCTTGGGTGGAACGA
CGGCGTCGTGCTCCGGGTGGAGGGGGAATAGCGTCCAGGCATCTTTCAGGGTCACGAGAC
CGGGGTCCATGCTTAGAAAACAGCCCTCCCGGGCGGTGGGCGGCCCGGGCTCCAGCAGAA
CGTCGCAGACCCAGCCCTCCTCGGCCCTGTCCACCTGTATGTCCAGGTGCACGGACCCGG
AGGCTGCGTCTCGTGACATGGCCAGGCCTGGTGCCAGCCGACCACGTCCCGTGTCCCAGC
CGAGGCCGCGCCAGAGCAGAGCCCGGGACTGACTCAGGGCCACATCCCCTCGGCCCGCGG
ACGCTGCCTCGCCAGCCCCCGGGCCTTCATGGGCCCGCTTTCTACCTCTCTCCGGCACCC
CAGCCTGGTCAGCCGCAGAGGAAGCATGACCTTGGGGTGGGACGGGGCAGGCGTGATCCT
GGGCGCAATCTTTACCGATCCCCACACCTTCACTCCTTGTTAGTTTGATAGAATGTCGGT
ACCACGCCACGGGGGGCGGGCCCGCATAGGGAAAAGCCAGGGAGAGCGATATGGGCGAGG
ATGGGCTCAGGCGGCCCCAGACACGCAATTTGCCCCCCTGGGCGGCCGCAGCCTGCCCCT
CGGCGGCCCGTGCCCCAGCTCCGTCACGGGGGGCGCATAGGAGGGGTATATCTAGGATAG
CCGCACCTACACAAATGAGACACAGACACAGGTCGTGAGGATTTAGGCAACGCAGGCTTG
TCTTTATAGTTACAAACATGGGAGCGTGCACCTGGAAGATGCAGCTGGGGTAGATCTTTA
CATCTTTACAGGGCGCAGCGGCCGCCAGACACTGAAGGGCAGAGTTCACGGCGGGCACCT
CCCAGAGGGAGCCCACCAGCCCGTACCTGGCCACGGCCAGGGCCTCGTAGGCCGAGACGG
GCAGCCGGAGCTTGTGGTACTGTCCCTCCGGCAGGTGGAGTGGGACACAGTTAGAGAACA
TTAGTCCCCTGGTCCCTATCTCCACCCGCCAGGCATGTGTGTCAGTTTGCAGGGCCATCC
TCGCGCTCAGGTGGACTGGCTAGGCACCCTTCTGAAGTATCTGGCGGTGACTGTCACCTG
GTTCTTGAGAGAGTCCATAAAATGGCTGAAGCTCCAGGCGTATAGTATAATGAGCAACAG
GGCCAGACAGGCGGCGGGGCCTGGGTAGTAGCGGGCAACGAGAGACTCTGTGCAATCAAA
CCCCAGGCTCCCGGCCTCACCCAGGAAGAGCAGCGGCAGGGACAGCATAAACCAGGAGAA
GGCGCAGATGAGTCCGGTGAAGGTGACGTTGCATATCAGGCGCGGCTTCCTTCCGAATTT
TGTGCGCAAAAGTTTCCAGATGATGATGACTGTGAGGAGGACGATCAGGACTGCCGCCAG
TAGGTAGCAGCCGGCTTTCAGTCCTTGGACGGCCGTGTGCATGCCTTTGGTGGGGCCTTC
CCTGCACATGTTGGGGCCTCTGTTGAGATTGGCGTCGGGGCCCATGGTAATGAGGAGGAT
GATAATCAGCAGGAGTACCAGACAAAACACGCCCATCAGGTACAGGCACACATTTCTGTG
GGAGGTTCGCTTGGGCGTTCGGCTGAACAATGCTAGGGTCTTCTCCAACGCCATACCCAA
GTGAGTCCATACGGAGCACATCAGGCCCAAGAACATCATGTTCTGGGTCAAAAGGCAGAG
ACCGGTAGACGAGAACTCCTGAATCATTTTTCCCAGCACCCAGAGCAGCAGTTCTATGAG
AAGAGCTATCAGCCAGACATCCATTCGGTGAACCAATTTTCTTACAAAGATGATAAACAA
GATGCCAGCCAGTGTTAGCAGAATCAGCAGGACGAGCAGCAGGCTTGTCATGCCGCTGAG
GAAGGCGCTGTAGGATTTAGTGCACGCATCTTCCGTTGCATTGACGGAAGTCATGTTGGC
CACCAGGGTCCCCACAGTGGACCCGGGGGCCATGGTGGAGAGCATCTTGCTGGTCAGAGC
CAGACTGGGTGGTGTCTGCAGCAAAAGAGGAACTTGCCCAGGCAGTCAGTTATTTTGCAT
GCCACCTCCCTGCCTGGTGGACTTCCAGACTATTTTCTGCATTCGCCCTTGCGTGTCCAT
TGTTGCAAGGAGCGATTTGGAGAAAATAAACTGTGAGTTTCACAGATCCACGGGCCACGC
TCCCCTGGGGGCTTCATGATCCCACCGCCTTTCCCGATGATGATGACAACCGCGGCTGTC
TGAAGCGGCTGACGAAATCGGTTGAGATTCTGATGAGAGGCTTGGGGGGGTCTTTGCCCT
CAAGGCGAGGCTCCTTCTCCTAGGAATGCCGAGCCCCCTGCACTAGCTTCGCTCCACTGG
GGATCTTTGCCAGCCTTCATACTAGATTCAGCGATCCCCCGGTTGGGAATCTTCGCCAGC
CCCCCGTCCTGCTATCCCGCTCGTCGCCGCGCCTCCCATGCTAAGGGCCCCCTTCCTTTC
CCTTGACTTTGGGGATATTCGGAGTCTGCTCTCGCCGCTCTCTTCTCTCGTTTAAACGAG
AGAATAGTAGTAGGGTCCAGTCTCAGGCCCCCTCACTTTGGGTCTTAGAATGGTGGCCGG
GCTGTAAAATTCTGGAGGACGGAGAGGGCGGCCCCGGAGTTGTTATCAAAGAGGCACTGG
AGGATGTTGGCCGCTCCTTGGAGCAGCTTGTCGAAATAATGATCCACGGCCACGGGAACG
CCGTGCCGCTCGGCGTAGGCCGGGTCCTCGGCCATCTCCGTCTTTCTCGCCCCCTTCACT
CCCCCCTTGGGCTCCACAAAGACGTACTGGATGCGGTCGTGGATCTGGGGCAGTTCCTCG
TTGCGCTCGACGAACTTCTGGTAGACGGCCAGGTGAGGCATCTGGGTGCTCTTGTAGGCT
GAGAGCTTGCGGCTGAGCTCCGTTGAAAAGCAGAGCTCCCCCATGGGGACCCTGCCTTCA
CGGAGGTCTGTGTAGGCCTGGTTTAGGATGTCAATGACGGGCAAAAAGCCCACAGGTAGC
CCTTGTGTAAATGACTCTTGGAAGGGCCGGTGGGAGAGGAGGCTGGCCGCCTCCTTTACC
CGGGCATCCGCCAGCACCAGGTCGAGCACGCGCCGGCAGCGTGTCTGCACAAACTTGCAG
GCCGTCTTCCGGACGAGCTCCACCCCCTTCATCAGGGTCTTGCCGTCCGTCAGCACCCCC
ACATATCTCTTCTTTGTAATCAGCATCAGGCAGGAGAAGGTCTTCTCGGCCTCCAGGGAG
ATGGGGGCCACAAACAGGCTCCGGGTGGTGTGGGCGGCCAGGGCCTCGGCAAAGCGCAGG
GTCTCGCTCTCTGAAAACCCCCGGCACTCGATAAACAGCGAGTCCGTGTCCCCGTAGATG
ACTCGAAGCTGGCCCTCGGGGTTGAGGGGCGCCCAGGCGTCTGGGGAGGGGGCCAGGGCC
TGCAGGTTGGCGGGGCTCAGGGCCTCCACGAAGGCCTTGGCCCGCTCCAACATCGTGCGG
CCCTGCAGCGTCACCGTCTCGGCGATGGAGAGGCAGGGAAAGAGGCCGTTGGCCACCCCG
GTGAAGCCGTAGACGGCGTTGCACGTGCACTTGATGGCCAGCTGCTGCTTGTCGAGGATG
GTCCTTTGGCGCGGATCCTCGCAGGCCGCCAGCAGCTTCTTGATGGCCTTGCGCTTGGCC
AGCCAGGAGGTCAACAGACTAGCCAAGAAGGACTCGTGCACGTGCTTCTTCACAAAGTGG
TAGACGCCCCCCGTGAGCCTGAAGGACTCATAGTCTTCTCCCGGGCGCAGGCCGGCTAGC
CTGTGCTCTTCTCCCGGCGTTATCATGGTAGAATAACAGAGATTATGAGCCTGAATGATG
CTCGGGTAGAGGCTGGCAAAGTCCACCACCAGAACCGGGGAGTTGTAGAATCCGGACAGG
GGCTGGATGACGGTGGCCCCCTGGTAGCCGTCCCGGTCAGAGGCCGAGGGCATGGGCAGG
ATAAAGTTTTCCTTTTGGGCGGCCGCCAGGAGGCAGGAGAACACGCGGATCTGCTGCCCA
TCGTCCAGCACCCGCCTGCAGGGGATGTGAGCGATCTTGGCAATCTCTGCCACCTCCACG
TGGATCACGAAATGGTTTAGCAGATCCATGACCAGGGCCGAGTCCTGCACGCAGTACATG
CCGAGCCGCCTGCGCCCCTCGGGGCCCGCTGCAAAGAGGCGAGGAATCTCCTTGTAATGC
ACATCCTCCTTCTTGGCCCCCAGTAGGTGCCTGGCTACTGTGTCCAGCTTGTAGTCTGAG
AGACTGAGCTTGTCCCGGCACACGGCGTACATGTCTATGGGGATGAGGCCGGTGATGCGG
ACCTTGGTGTTGGCCCGCAAGAAGCCCTTGCCCGCATCATGGGGTCGCCTGACCTCGCAG
ACGCCCCCAGCCCTAATTTTGCCCAGAGAGGCTGGGTTGATGCTGTAGATGTGCCTGGCT
CTGTCCAGAATGTAGGGCCAGTCAAAGTTGGCCACGTTGTAGCCGGTCACAATCTCCACG
CTGAGGTCTCTGATGAGCTGGAAGAAGGCGTAGAGCATGTCCAGCTCCGATGGGAACTCG
TAGACCTCAACCCCCTCTATGTCTTCGCAGGTGCCCAGCGTCAGCAGGATGCGCCTATAG
CGCCCGGCCTCCTCCCCTGTCGACCAGAGAACGCAGGATATCTGCAGGATCAGGTCAGCC
TCGTTGGTGGCCGTGGGGAAGCCCTCCTCCCCTAGACACTCGATATCGAAGGCCAGGGCC
TGGTAGGAGGGCCAGGAGCTGTCTTCACGCCGGACCGAGAGGTCGCCCACCTCACAGTCG
TACTCGAGCTCGGCGTACGAGTCCCGGTGCTGGAGGCGGGGGATGGCGCGGCGGCAGCTG
TACCAGCCAAAGGTGACAAAGTCATTGTCCAGGACAAAGCGGCGCGTGGCATCCACGTTG
GCCTCAAAGATCCGACACCCGTGCTTGTCTTGCAGCCACGTGGCCACGTGACACACACTG
TTGGGATGGGAGAGGGTGATCTTGTGGTAGTCGCCGGCATGGTTGCCGTAGCCCATAATG
GAACGGCGCGTGACCTTCTCCACCGAGACCCGGCAGGGGGTCCTGCGGTCGAAGGTGCTG
GCCTTGAGGGCGCTGAGGACTGCAAACTCCACGTCCAGACCCTGAGGCGCGCTGGCGTAG
AAGTAGGCCTGCTGCCCAAACACGTTCACACACACGCTGGCCCCATCGGCCTTGCGCCGG
CCCAGTAGCTTGATGACGATGCCACATGGCACCACATACCCCTGTTTATCCGATGGAATG
ACGGCGCATTTCTCGTGCGTGTACACCGTCTCGAGTATGTCGTAGACATGGAAGTCCAGA
GGGCTTCCGTGGGTGTCTGCCTCCGGCCTTGCCGTGCCCTCTTGGGCACGCTGGCGCCAC
CACATGCCCTTTCCATCCTCGTCACCCCCCACCACCGTCAGGGAGTCTTGGTAGAAGCAC
AGGGGGGGCTGAGGCCCCCGCACATCCACCACCCCTGCGGCGCCTGGTGTCTGGAAACAC
TTGGGAATGAGACGCAGGTACTCCTTGTCAGGCTTTTTCAGAAGGCCTTTATTAGGTCTT
AGGAAAGGGTTATAGAAGAGTCCCCCAGACATGGTTAAAACTCAGTCTCTGCCTCCCCAA
GCAGTGCGGCGGCGGTCTCTGGATCGTGATAGCGTCTTCTGCGTAGGCCTGGAAAACGGT
CCCTGGCTGCCTGCAATGCTCTGCTGGCCACTGAGGGTCCGGCCGCCCTCTGAGCTGCTC
TCTTTTGCTCCTGGTTTTGCTCATGCAGCGCTAACATGATGGCTTGTAATTCTGTCTTAC
TAATGGGATTAATGCCTGGACCCTCACCAGAGGCATGTTGCTGAGCGAGCTCGTCGATCC
CGGGGTAGAGCATCTGCACCGGCTGCTGCGACATCTGGCGCGTGCGCCTCGTGAGGGAAA
TAACCAGGATCACCACCCCCGCCACCAGGACCAGAATGAGCATGCCGCCGAAGGGGTTTT
TGAAGAAGGAGATGAAACCAGAGACCAGGCTGCTAAACAAACCCCCCACCGTGCTGACTA
GGTTGGTGATGGACTGACCCACGCTACCCAGACTGTCCATAAGTTCCCCCAGGCCGTCCA
CGAATTGATTTCTTCCGTTTGACACTGCATTGTCCAAATCCTTCCGCAGGCCGGCGATGT
TTTGCGCCTGGAAGTTGTACTCCCGGAAGATGCCCTCCAGGTCAAAGACGTTGGAGGCAC
GCTGTTCGTCCCGTGAGTACAGCTCCAGGGAGGCAAAGTCAATGTTCTCGATGAGGGAGG
TGTTTAGTGAGATGAAGGTCTGCAGGGTGGCAATGCCGTCCAGCTCGATGGTTTTAAAGT
GGTGGTAGTCGTTGTAGACGTGGATCTCGTTGCCGGACTGGAAGTAGTACTGGCTGGTCG
CCTGGCACACCTCCGTCATCTTTTTTGTGAGGAAGATCTCGTTGTCGGTGCCCAGCTGTC
CCTCGTAGGTCTTGGTGTCGTTGATAAAGCTGAAGGACACCAGGGGGCGCGAGTAGCACA
TGGTCTCGGAGCCAGGGACCCTCATGCTCTTGCGCAGGGTGACGGTGGCCTGGTTAACGG
GCACGCACTGGGAGACTGAGATGACATCCCCCAGGCGCTTGGCCGCCACCGCCTTACCGT
AGATGCTGGACATGACGGTGGTGGGATTAATCTTGGTTAGTTCTCTCAGCACCATGTTCT
GCCTCTTCTGCTCCAGGCACCAGGCCCGCGCGAGGTCTCCCAGCATGCGGTTGATCTGGC
GGCGCAGGGAATCGTAGGCAAATTGGATCTGGACGGTGGCGGGATTGTTGAGGGTGCCCA
GGGACTTCCCGGGGGCCGCGGGGGGCACCGGTGTGGTGGCATTCCCCGCATCCCGCCTCC
GGCGCCTCAGAACGGCGGCGGAGGTGCTCCCGCGGGCCGCGGGTGGGGCGGGGGGCGATG
GACTGCTGGGGGGTGAGGAAGTCGGAGTGGTAAGCTCCGTCAGGTTCTTGACGGTGGCCA
ACGAGCGCGGGGTCAGAGGTAGCCAAGCTAATAACAATCCTCCGCTCGTTATAAAATATG
TAATGGCTTCCTGGCCCTTCGTGTAACGATCCTGGACGGCCTCGTACTTCTCATGCATGG
TCTTGTTCACCTGCTCTTCGATGCACTTGAAGGCGTCCGGGAGCTCTATGCCCACGGTTG
TGTTGGTCACGAAGCTAGAGGTGCCCTCGTCAGTCACAAAATGTATTGACTTCCCTGTTT
CTGTGGCGATGGTCGAGTCAAAGGTTTGCCAGTGTTGAAGCGGGCAGTAGGCTGTCCTGT
TCTCGAGCTTCCAAGATAGGGTGTAAGTGCCCTTGTCCAGGAAGGCTCGGCGTTCGCCTT
GCGGGTTCGTCCCTCGGTTGTCGTAGTCCACTATCTTGTAGTTAGTTCTCACGTGGAAGG
AGTCTGCCCGCTCATGGAAGGTTTCCTTATTTTTCCCGTCATAGAAAGGGGACATTTCCA
CAGTCTGCCCGGTGGTGGTCACAAAGAAGTCGAAGGGGCTGTTGGACTTGGCCATCATGT
CAGTTATCAGGCAGTTGACGGTAGTTCTTGTTCTGTAAGTCCATATCAACCACCCGGGGG
CGTCATAGAGCTCCGTCTGGCTGGCGTAGCGGCGCACCCCGTTGGCCAGGCCCCCGGTGG
GCTTTAGGTTGACGGTGATGTTAACTCCGTCGCGGTCTACATACACGCGCGTCAGCCCAT
CTTTTGTCATCTTGACCGCGTTGTAGCACTGGTAGATGGTATCCATCTGGTCAGTTTCGT
AGCTGTCAACGGAGAACTTCTCCTCGTGCCGGTTGGTCACGGAGTCCGCGTACCAGCCAT
TGTAGATGAGAATGTTGGTCACTATCTTGGTGTAGGAGCGGACCTTAAACGAGTAGGGAA
TAATGTTGTCTTTAAACACCATCAACAGGCCCTCCGTGTGATTCTCCCGCGTGCCAAACG
AGGGACACTGGATGTCCGAGGAGAAGCGGAACAGGTCGCCGTGGCTGGAGAGCTCGCAGA
CTCGGAAAGGAAAGCTGGTTTGCTGACGCGTGGCGGTAGGCTGCACCGTGGTGGCGGGGG
GTGCGGGCTGCTCTGGGGTCTGCGCACCGAGGCGGCACGCCAGGGCGGCTAGCAGCACGA
CCACGCTTAGCACCCTACGCCGAGTCATCTCTCATTTGGAGGTGCAGGTAGAGAAGGGCA
TATAGATCCTTAAATACCCACCCCCTGCCCTTATACAGAAGAATTAGGGGCCGGTCAGAG
TCGTACGTGAGGTAAAGCCCATCCGGGGGCAGGGCCTGGCCGGGGCTGACCGCGTCCGCC
CGGCGCAGGATCAAGGACCGCCCCCAGGTCTTGTTGTAGAGGGACACGGTTAGGACGGCC
TCGCGCAGCGCCCGGCACAGAATTTGCTGGCTAGATGCCAGTGAGCCCCCGGGTACGCTG
TAGAAGCTGTTGAAGGAGGTCTCTATCCAGTCGCTCGGCTCGATGCCTGGCCATATCAGG
GAAGTCAGGAACGCCTTCTGGTGAGGCAGCGTACCTGCGGCGTCACAGCAGCGAGCCAGG
GCCACGTTGCTGGGTGGGGGAAAGAGCCCGCTCTCCTCCGCCAGGGGCCCCGTGATGAAG
GTGTACAGGCTGTGCGTCAGCGCGTGCAGGTGCTCCGAGCTCAGGGTCTGGGTAAACAGG
TGTGTTTTGATGTACTTGGAATTCTCAAAGGCGGCACCCTCGCCGGCGCGCCTGTCCTCC
CAGGGACCCGAGACGAAGGCCCGTCTGTAGAGGAAGTGGTTGCGCATGCGGGCCAGCTCC
CAGTAGACCACGTCCCCCCAGACGCGCAGGCACAGGGTCTCGGTCAGGGTCTCGCTCTGT
TGCGCCAGGCAGGACTGCAGCTTGGCCAGACCCTCGGTGGCCACCTGGCGCAGGTACTGC
TCCTTGCGCTTGAGCGCGTCCGAGAGGGCGCCGGACGGGCCGGGCTCTCGTGCCCCAGCC
GGCCGGGGCACCTCCGGGCTCTCCCGGGACGCCTCCTCCTCGCCTCGGCCCAACCGCTGC
ATGGCTCGGTTGAGCCGCGTGTAGAGCTCGTTCCTCTTTTGCAGGATGGCCCGGTACTGG
GGGTGCGCCGTGAAGGCGGCGGCGCAGTCCGCCTTCAGCGCCTCCACCGCGTCGCCCGAG
GAGCTGTAGACCCCGCCGCAGAAGAGCCGCTCCGTGGCCCCGGGAGCCACGGCATCAAAC
AGGTGAGTCAGCCTTGCCCCCGCCAGCGCCTCCTCGCAGGCCCGCCGCACCAGGGCCAGG
CGACGCTCCCGGGCAAACAGGGCAGAGAGGCGGGAATGGCCGCCACCCTCCCCCTGCCCC
GTTGCACCGATAGCATGGCCGCCAGAGTTCCAATAGAGGAGCTCCGAGAGTTCCGCCACC
TCCGGGGGCACTGTCGAGAAGACGTTGTAGGTGTCCAGCGCTCTGGTCGCCCCCTCTGCC
TCCGGCCGCCCCGGGCCCGGGACCGCGCCCTCCTCTGGGCCGCCCGGCCTCGCCTTCTCC
TCAGCCTCCAACAGGTGCCCGAGCCCAGCCTGCCGGACTTCATTCTCAAACAGTCCCGAG
ACCGGCTCCGGATTCACCGGCACCGCCAGGTGGTTACAGGAGACGTGGGTCCCCTCTGCC
GTGGAAGGGTTGCCGTGGTTGGGCAGAACCATCAGCTCGCCCACACAGCGCCAGCAGGGC
ACAGAGGTGATGTAGAGGCGCGGGTCTGGGATGGGACTTACGCCCCGAAAGCGGCCCAGC
AGATCCAGGGCCCGTTCCAGGCTCTCCAGCCCCATGGTGTGAGACATGCAATAAAACACG
CTATTGATTCTCTTCATTAAAATCTCTATGTCATTTATTAGGCACAAACTTACATCGACT
TTATGCCCCCCGTAAAACTCCACAGAGTACGCGACTGAGGGGGTGCGGAGAGGCGGGACC
CGGGTACCCTTTCTACCAGGGGCGAGCAGCGCGGCAGAGGCCTCTCTCGAGTTCTCTAGC
AGGTGCACCAGCTCCAGGGACAGGGCGCTGCATGCACGGTCATTCTGCCGTCTCAAACGG
GGAAGGAGGATGGCCTCCAGCTCGGCCAGCAGGCCGGCGTTGCGCACTACCGCAGCCACG
TCCAGACTCCGGGGGTCCAGCCGGGCGCACACGCTCAGCTCAACCGCCAGGGCGTACACC
TGGCTGTACGCCGCCGCCAGCAGCCCCGACATCGCCGCCCCAGGGGTCTCTAGACCTCGA
GTCCGGGGAGAACGGTGGCCAGACGGCGCTTGCGTCTGCCCCCGGAGCCCTGCCCTCCTC
CACCCAGCAGCAGCCCGGCCGAGGCCTGCGACGCGGTGCTGACCGGCTCGGCCACGCTGA
TAAAGTTGTCCTGGGCTGCCCCGGGCCCACCCCACACTCCCTCCAGAAAGTCCCGAGCGG
CCCCCGCCGTCCACTCTATCCCGCTGGAGGCAATGGTCGCCAGGGTTTCTAGGACGCTGT
CCGCCAGGACGGAGAAGCGGCCCAATAAGTACTCCGCGTCGTCCCTAGTCAGCGAGGCGC
ATGCCTCGCCCATGGCATCCACAAGGTTGCACACCACATCAAACACACAGTCTTCCTCCT
GTTTTTGTGATATAATGGCCTCCAGGCCAGCCCTGATGTTCTCAATCTCATATGTGGTCG
CGGCTTGGGTCCGGCGCTTCACGGTCAACCCTAGGGTGGGGGTGGCAAAGACAAACTTCT
TCCGCATGGAAGAGCCCCCGGCCTGCTTGCGCAGCCCAGCCCCGGGGGCCTGCAGCAGGT
TCCTGTCCACGCCCCGGCCCATAAAGTATCCCAGGTTCCCGGCCTGGAATATCTGGTTGT
TGCCGTTGACCCCCGTGTACTTGTTGATGGTCACTGGCAGCGTGACAACCGGACGGGCCT
TGCAGACCTGGCTAAGACAGTCTGTGGCCGCGCAGACCACCGTAGTCGCAGTAAGGGAGG
AGGTGGCCTCCGCGTAGGCCGCTGCCGACTCCACCGCCCGCGTGCCCAGTACGTGGGGGT
AGTCACGGGCGGGCACCGACTGCGTCCTCGGCACCAGTCCCTGAATCAGGCTGATGTAGA
ACTGGGTCTGGCCGCACGCCTTCAGGATGGCGTTGTTGAGCCTCTGCTTGGCGTAAGTGA
CCAGGTTGCCAGGCACCACATCTATGACGTTGCTCTCTTCGTGGGCCCGGGAGCCCCCGT
CCACAAAGAGGGCCAGGTCAGAGTACTCCTCCGCGCTGGCCCCGCTGGGGACAGGGACCG
AGCGCCGCCTGGAAAAGTTGTGCCACAGGTACAGGCTTGAGAGCTTAGTGTCCGGGAATA
GGGTCTTGTGGTAGGTGTTGAGGAATTTCATGTAGGGCCCGTTGATGATGTAGTTCTCCC
TCCTGGTAGTGGACTTGATGAAGCTGTTCTGGAGGGCGGCATTCTCCCCCGTGAAGACCA
CCCTGTTCTTGATCTTGATGTTCCTGGGGCACAGCATCAGCACCTTGGACATGCGCACAG
GCAGCCGCCGGCCGTACACCCGGCCCTGCAGGGCCGCGTCCAGGTCTGGCAGGTCGCAGG
TGGGCTCCCCATGCACCACCTTGGCCTCCTTGGCCGTGAGGACCCCCTTGTCGATGGCCA
GGCTCCTAAAGTTGGTGCACAGCGTCTGGTAGTGACCCTTTAGCCACTCTGGGGGGCTCT
GGCCAAGCCCGGGGTTGTCATTCTCATAGCACATACAGATGGGCAGGGAGATGTCCTGCA
GGATGGTCAGCAGTGAGCGGTAAAACAGCTGGGTGAAGATGGGGCAGGCGGGCTGCGCAA
AGGGGTTGCACGAGTACTGCATCACGTGGTAGCAGCTCTTGACCAGGTCCTTGTAGGTGA
TGTTGTTCTTGGCCATGCTGTTCATAAACTGGACCACTTCGGCGTCCACCGCCGCATCCA
CGTCCTTGAACATCTTGACAAAGTCACGCGGGCCATGGGGCTCCTTCTCTAGCTTTCCCT
CAGCGTCTATGCCCAGCCGAGACAGCCGCTCCAGCAGGTTCTGGTTCAGCTGCCAGTAGG
TGTAGCGGGGCTCGTCGTCCGGCCGCTGCCCGTCGTCCTCCTTATCGATGAAGTTGAGAA
AGTTGCCCAAAAAGTCCGTCTCGTTGTAGGAGCCCGAGGCCCCCGAGATCACATAGGGGT
CCCTCCGCTGCGTGGACATGACGGGGGGAAAGCGGTCCCTCAGCCTAAAGAAGAGCGTGT
TCAGGCACACGGCCGGGGCCCGGCCCTCGCAGAGCGAGCACATGGGGCTGGCGGCCGCCC
CCGCCACGTAGCTGCCCGTCTCCGGCACCGGGGTCAGAGAGCTCTTCTGTCCCTGGCAAA
ACTGCAGGTAGTAGGCATAGCGGGCAAGAAGGTTGGGCGAGAAGGAGGCCGCATAGACCA
GGTGCTCCACAGCGTAGTTTCCCGGACCGTTGGTTCCGGTCACGTCTGGCCCACCCCAGC
CCGAGAAGCAGGGTCGGCGGCAGGGGTCCCAGGTCCCCTCCTGCAGGGTCCCCAGGCCGT
GGGTCATGTAGAAACTGTTAAAGAGACTCTCCTTGCCCTGACCGGTTGACTTCGAGACCC
CCGAGACGTAGAGGACGGAATTGGTGGCAAAGATCTGCGTGGACACGTGGGGGGCCAGGC
TGGCATTATATCGGTGTAACGCAGCCACACGGGCCTCTGGACCCTCACAGTCGGCAAACA
GGGGCCACGAGTCGTAGTTGAGGCTGGCCGGGGTCTCGTGCGAGGCCTCCAGCATGGCGG
GCGCGTAGCTCACCGCCAGCTCGCAGGCCGCGCTGTCCACAATCATTAAGGCTCCCGAGT
CCGGGTGACTGATGGTTGAGGCTGGGAACTCCTTGAGGGGGGCCACCTTGGCCACCTTGG
CCTGGTCCTGCAGGCTCTGCTTCTCCAGCAGCTCCACCAGCTTGCCCACCCGTCGGACGC
GCAGCGCCTGCGCCAGCCCGGTGTACAGCGCCTCGTGCATGCAGCGGCTGAGGTCCGAGT
TGTAAAACTGGCGGAGCTGGGGCACGCCCTCTGGGAACACCTCCTTGTCGTAGAGCGGGA
CCCTAACGCTCGCAGACTGCCCCACCGCTACCTCCTGTTTTAACGATGGAATGGCCACCA
GGTTTCCGCTGTAGAGTCGCTCCTTGAAGGCCTCGGTTATTGCCACCGCCCCAAGGTAGG
CAGAGGGATCTAGCCCTTCGGGGAAGAAGTCCCCCGGCTCGGAGCTTTCCCTCGGTAGGG
CGCTGTAGGCGTCGTATCCAAACACCTCCCTGGTCTCGCCACAGAGGGCCTCGAGACCCG
GCCCCTCAAAGATGGGGGGAACCATATGGGCATTGTGGAACACGTAGATGTCCCTGTGAT
AGGAGGTAGCGCGTAGGAGCCCGCAGTTGGGGTCGGGCCTCCTGTGCAGAGCCTTGACAT
TGATGCTGAAGCCCGGCTCCACGGTGATGCCACAAAGGAGCGGCACCGTCAGGCACCTGT
GGCCCGCGTAGCCGGTCCCCAGTGTGGCCACCTCCCTAAGAGGGTAGGTGGCCAGGGGGT
AAAAGTAGATGTAGCCGCACGGACCCGGCTGGCTCTGGCTGCCCAGATTATCCTCGCTAG
TCTGTGCACCCTGCATGATGCCCAAGGTATCGCCCCGGCCTCCCAGTCCCACATTAAATG
TTACACTTTACTCATCACGCAACACCCACTGTTTATTCATTTACAAAGATTTCAGGAAGT
CAGTCAGGCTGGCCAGGGCCCACGTCACGGGGAACTGACGTCTCAGCGATCTTGGCATGC
CGCCCAGCCTCGCAAACCAGAGTCTGCGATAGAGGGCCAGGTAGTGGGCGATTGCCCCCA
GCACGAAGGCGGCGCTCTTGTGGTCATCCAGGTAGTTTCGCACCGCAAACACCACTGTGT
AGCACAGCACCACCCTGAGCCGCGACCAGTAGTCGTAGTGGTCGTTGTACACTGCGCGCA
GGACGCTGATGATGAGCCGTACGTGCGTGTCTTTGCCCCCGATGTCGGCTGTCCTGCAGG
CCAGCTCCGCGTACAGCTTCCTATCCTTCCTCAGGGAGGCCTTGATGAGCCGGCAGAGGA
CCAGGGCTGGCAAAGGCAGGTCTTTCTCATCCCGGGTGAACACCGCGTACATGGCCCTGA
ACATGAGGTAGCTGGACTCAGCCACCTTGTCGTCCGGCGGCGAGGGCGCGACCCACGCCT
CGACCGGGGTCCTCACAAACACAGAATCTGTAGACTTGGCTGGCCTCATGGTCTCGTCAG
GCCAGCTCACGGGCTTCAGGCTTATATGATAAAATGGGCGTGGCAGAATAGTATAAGACG
CGAGGCCTGGGTGAGGAGAGTCCAGAGCAATGGCCAGGTTCATCGCTCAGCTCCTCCTGT
TGGCCTCCTGTGTGGCCGCCGGCCAGGCTGTCACCGCTTTCTTGGGTGAGCGAGTCACCC
TGACCTCCTACTGGAGGAGGGTGAGCCTCGGTCCAGAGATTGAGGTCAGCTGGTTTAAAC
TGGGCCCAGGAGAGGAGCAGGTGCTTATTGGGCGCATGCACCACGATGTCATCTTTATAG
AGTGGCCTTTCAGGGGCTTCTTTGATATCCACAGAAGTGCCAACACCTTCTTTTTAGTAG
TCACCGCTGCCAACATCTCCCATGACGGCAACTACCTGTGCCGCATGAAACTGGGCGAGA
CCGAGGTCACCAAGCAGGAACACCTGAGCGTGGTGAAGCCTCTAACGCTGTCTGTCCACT
CCGAAAGGTCTCAGTTCCCAGACTTCTCTGTCCTTACTGTGACATGCACCGTGAATGCAT
TTCCCCATCCCCACGTCCAGTGGCTCATGCCCGAGGGCGTGGAGCCCGCACCAACTGCGG
CAAATGGCGGTGTTATGAAGGAAAAGGATGGGAGCCTCTCTGTTGCTGTTGACCTGTCAC
TTCCCAAGCCCTGGCACCTGCCAGTGACCTGCGTTGGGAAAAATGACAAGGAGGAAGCCC
ACGGGGTTTATGTTTCTGGATACTTGTCGCAATAAACGCACTTGCCTATTTCACCTTGTC
TTAGTGTGGCATGGGGGGGGTGGCATTGCGGGTGGATAGCCTCGCGACTCGTGGGAAAAT
GGGCGGAAGGGCACCGTGGGAAAATAGTTCCAGGTGACAGCAGCAGTGTGTGAAGATTGT
CACAGCTGCTGGTTTGGAGAAAACGGGGGTGGGCGGTGATCAGGGAGAACAATTCCCCGG
GGACACCTGCACGAGACCCCTGCGCTCTCAGGAACTTCGCCCAGGTCTCGCCAATTGGGG
TGATCCTGTAGCGCCGCGGTTTCAGCATCACAGGTTATTTTGCCTGAAGCTTGCTGGGGC
GTAAATCCCTCTCGCCTTGTTTCTCAGAGAGCATTTCAGGCCGGTTTTGCAGTCGCTGCT
GCAGCTATGGGGTCCCTAGAAATGGTGCCAATGGGCGCGGGTCCCCCTAGCCCCGGCGGG
GATCCGGATGGGGACGATGGCGGAAACAACTCCCAATATCCATCTGCTTCTGGCTCTTCT
GGGAACACCCCCACCCCACCGAACGATGAGGAACGTGAATCTAATGAAGAGCCCCCACCG
CCTTATGAGGACCCATATTGGGGCAATGGCGACCGTCACTCGGACTATCAACCACTAGGA
ACCCAAGATCAAAGTCTGTACTTGGGATTGCAACACGACGGGAATGACGGGCTCCCTCCC
CCTCCCTACTCTCCACGGGATGACTCATCTCAACACATATACGAAGAAGCGGGCAGAGGA
AGGTAAGAGTGCCATCTATCTGTACTTTTATTTATTGCATCACAAGTCACATCAATAATA
AGGGCGCCATCTAGCGGGAGATGTTATCCACACCATCCCAATTCACATCTCAGGGACAAC
AGGTCAAAGTTCTTTGTTGACACCCCCAGCGCTGGCTCCAGGGGGTGGCAGCGTTGGATG
CAGTCCTCCGCATCGGGGCGGACGCCTCCTCCCAACGCGTTTCTGCGGATCAGTCGCTGG
CTGGTGGGCATCGGAGTCGGTGGGCGGTCCTCCACGGGGACACGCTCCTTCTTGGCCTTG
TTCTTTGACCTTTTGGACATTCTTCTGAAGGAACGGCGGAGAGTAGCGTAGAATCCAGCC
AGTGGTCTACCCGGTCGCATGGTGGCTTCTTAGATGAGGAGCAGGCATAAAAGTCCAAAC
AGGACACAGAGTACCACCAGGAGTAGTCTTAGTCTGCTGACGTCTGGGTCCTCGGGGCAG
GGGTGGCTAGGCCTGGTCTCCGTAGAAGAGCCGGGCAGGCCGCAGGCAGAGGACTGCTGC
TCTAGCAAAGCACGCTCCAGGACGTGTACCATCTCGAGAGTGAGGCACAGCTGTTTTCGT
GGACTTTTATACAGTAAGGACAAGGAAAGAAGGCCAGAGGAATGTGGAAAGATGAGCGAG
GACAGGTGTGGAGGTTTTGGGCTAGCTCTTAGTTTCTGGGTGTGAGAGAGGGATTAAAGT
GCTTATGCGCAAAGAATGTGTCAACAACAGGTGTTCCTGCATCTGCTGGCATGAGTTAGG
TGTGGCTTGGGCTGAATCCAAATGTGTATTGGCACAAGATGGAAAGCAAAGTTGCTGGAG
TTACTGGGTGGGAGACAGGGATGTATGTGGTCCCCCGCTGGTATGCCAGTACCCTGTGGA
AGTAAGGGGCCTCATCTGCCCGGTAGTTGTGTTGTGCAGAGGTCTGATGTGTGTAGGAGG
GGTGGGTTCAACGCAGGGGCGTTGGTGGCGGAGTCTGGCAACGCCCGGGTCCTCTTGCTA
CCTGTGTGGTGTGTGAAGGGCTGGGTAAAGGTGTCTGCCAATTCTCGCATGTCCTCCTTT
CCCCTTGTTTTGAAATAGAATATGAATGTGGCTTTTCAGCCTAGACAGACAGTGTGGCTA
AGGGAGTGTGTGCCAGTTAAGGTGATTAGCTAAGGCATTCCCAGTAAATGGAGGGAGAGT
CAGTCAGGCAAGCCTATGACATGGTAATGCCTAGAAGTAAAGAAAGGTTAGTCATAGTAG
CTTAGCTGAACTGGGCCGTGGGGGTCGTCATCATCTCCACCGGAACCAGAAGTACCCAAA
AGCAGCGTAGGAAGGTGTGGATCACCGCCGCCACCGTCTGTCATCGAAGGCGGGCCCCGG
TCACCTCCTTTGTTTTCAACCTCTTCCGTCAAATTTGGTGGGCCTCCATCATTTCCAGCA
GAGTCGCTAGGGTTATGAGGCAGCGGGTCATGTGGGCCATTGTCAGCAGTGTTGTCAGGG
TCCTGTGGGCCATTGTCATCAGTGTTGTCAGGGTCCTGTGGGCCATTGTCATCAGTGTTG
TCAGGGTCCTGTGGGCCATTGTCATCAGTGTTGTCAGGGTCCTGTGGGCCATTGTCAGGA
CCACCTCCAGGTGCGCCTAGGTTTTGAGAGCAGAGTGGGGGTCCGTCGCCGGCTCCAGTC
ACGAGCAGGTGGTGTCTGCCCTCGTTGGAGTTAGAGTCAGATTCATGGCCAGAATCATCG
GTAGCTTGTTGAGGGTGCGGGAGGGAGTCATCGTGGTGGTGTTCATCACTGTGTCGTTGT
CCATGGTAATACATCCAGATCAAAATCGCCAGAAACAGGAGGAGCCAAAGGAGATCAACC
AATAGAGTCCACCAGTTTTGTTGCAGATAGAGAGCAATAATGAGCAGGATGAGGTCTAGG
AAGAAGGCTAGGAAGAAGGCCAAAAGCTGCCAGATGGTGGCACCAAGTCGCCAGAGAATC
TCCAATAAGTAGATCCAGAGACCTAAGACTGCGTTGAAAAAAGAGTGTTAGGGTTGGAAA
AGTGGGGGTGTGGTAAATAATTCCCAGGGAATGTTAGATCTTACCAAGTAAGCACCCGAA
GATGAACAGCACAATTCCAAGGTACAATGCCTGTCCGTGCAAATTCCAGAGAGCGATGAG
CAGGAGGGTGACTGGGGAAAGAGGAGAAAGTGCGTTAGAGAAGGAAGAGTAAGGGAAAGG
GGGTGTGGGGCAAAGGGTGTAATACTTACTCATCAGTAGGAGTAGACAAAGGGCTCCAAG
TGGACAGAGAAGGTCTCTTCTGAAGATAAAGATGATCAAAATTATAATTATAAGTATGAG
AGCAAAGGAATAGAGGACAAGGAGGGCTCCTCCAGTCCAGTCACTCATAACGATGTACAG
CCAAAACAGTAGCGCCAAGAGGAGGAGAAGGAGAGCAAGGCCTAGGGAAGAGGAGAGGGG
GGGTCCTCGAGGGGGCCGTCGCGGGCCCGGTGGGCCCCTCTCAAGGTCGTGTTCCATCCT
CAGGGCAGTGTGTCAGGAGCAAGGCAGTTGAGGAAAGAAGGGGGCAGAGCAGTGTGAGAG
GCTTATGTAGGGCGGCTACGTCAGAGTAACGCGTGTTTCTTGGGATGTAGGGCCGGGGGG
ATTTGCGGGGTCTGCCGGAGGCAGTACGGGTACAGATTTCCCGAAAGCGGCGGTGTGTGT
GTGCATGTAAGCGTAAAAAGGGGAAGTAGAAAGCGTGTGTTAGTGTTAGAAAAGCGGGTC
CCCGGGGGGCAAGCTGTGGGAATGCGGTGGGCAAGTGCAACAGGAAATGGAAAGGCAGTG
CGGCAATCAGAAGGGGGAGTGCGTAGTGTTGTGGGAAGCGGCAGTGTAATCTGCACAAAG
AGGCGTGGGGCGCGCAACGTTGGGAGGTCGTTGGCGGCAGGCGGGAGGCCGTGCTTTAGG
GGGGTTCAGGTGAGGCAAGGCTGTGGGGTAACCGTAGGGGAGGCGGGTGAGGCGGCTAAG
AGGGCTAAGGGTCGGCGGGTGACGAAGCAGCAGACGGCGGATATGGGAATTTCAGAATGA
GGTGGCGGATTCAGGCGAAAAGGGTGTGGGCTGTGCGAGTGTCATGAGGCAGGCGCGGAA
AGTCGCTGCGGCTTGCTGGGGCCATGGGCCGCGCATTCCTGGAAAAAGTGGAGGGGGCGT
GGCCTGCCCCCCGCGGCCCCCTAGCCCCCCCGCACAGAGCGGCGCAACGGCGGGCGGGCG
GCGGGGGGTCGGGGTCCGCGGGCTCCGGGGGCTGCGGGCGGTGGATGGCGGCTGGCGTTC
AGGGGAACGGGGGGGTCGGGGGGCGCAGCGGCCGCGCAGCCATGCGTGACCGCGAGGAGG
GGACAGGGTCGCAGGGGGCGTGTCTGGTGGGGGCGGGAGCGGGGGGCGGCGCGGGAGCCT
GCACGCCGTTGGAGGGTAGAATGACAGGGGGGCGGGGACAGAGAGGCGGTCGCGCCCCCC
GCCGCGGCAGCCAAGCCCCCAAGGGGGGCGGGGCGCGGGCAGCGGAGCGTGACGAAGGGC
CCCAGGGCTGACCCCGGCAAACGTGACCCGGGGCTCCGGGGTGACCCAGCCAAGCGTGAC
CAAGGGGCCGCTGGGTGACACAGACAACCCTGACAAAGGCCCCCCAGGAAAGACCCCCGG
GGGGCATCGGGGGGTGTTGGTGGGGCCATGGGGGTGGGGCCATGGGCCGCGCATTCCTGG
AAAAAGTGGAGGGGGCGTGGCCTGCCCCCCGCGGCCCCCTAGCCCCCCCGCACAGAGCGG
CGCAACGGCGGGCGGGCGGCGGGGGGTCGGGGTCCGCGGGCTCCGGGGGCTGCGGGCGGT
GGATGGCGGCTGGCGTTCAGGGGAACGGGGGGGTCGGGGGGCGCAGCGGCCGCGCAGCCA
TGCGTGACCGCGAGGAGGGGACAGGGTCGCAGGGGGCGTGTCTGGTGGGGGCGGGAGCGG
GGGGCGGCGCGGGAGCCTGCACGCCGTTGGAGGGTAGAATGACAGGGGGGCGGGGACAGA
GAGGCGGTCGCGCCCCCCGCCGCGGCAGCCAAGCCCCCAAGGGGGGCGGGGCGCGGGCAG
CGGAGCGTGACGAAGGGCCCCAGGGCTGACCCCGGCAAACGTGACCCGGGGCTCCGGGGT
GACCCAGCCAAGCGTGACCAAGGGGCCGCTGGGTGACACAGACAACCCTGACAAAGGCCC
CCCAGGAAAGACCCCCGGGGGGCATCGGGGGGTGTTGGTGGGGCCATGGGCCGCGCATTC
CTGGAAAAAGTGGAGGGGGCGTGGCCTGCCCCCCGCGGCCCCCTAGCCCCCCCGCACAGA
GCGGCGCAACGGCGGGCGGGCGGCGGGGGGTCGGGGTCCGCGGGCTCCGGGGGCTGCGGG
CGGTGGATGGCGGCTGGCGTTCAGGGGAACGGGGGGGTCGGGGGGCGCAGCGGCCGCGCA
GCCATGCGTGACCGCGAGGAGGGGACAGGGTCGCAGGGGGCGTGTCTGGTGGGGGCGGGA
GCGGGGGGCGGCGCGGGAGCCTGCACGCCGTTGGAGGGTAGAATGACAGGGGGGCGGGGA
CAGAGAGGCGGTCGCGCCCCCCGCCGCGGCAGCCAAGCCCCCAAGGGGGGCGGGGCGCGG
GCAGCGGAGCGTGACGAAGGGCCCCAGGGCTGACCCCGGCAAACGTGACCCGGGGCTCCG
GGGTGACCCAGCCAAGCGTGACCAAGGGGCCGCTGGGTGACACAGACAACCCTGACAAAG
GCCCCCCAGGAAAGACCCCCGGGGGGCATCGGGGGGTGTTGGTGGGGCCATGGGGGGTCG
GATTTCGCCCTTATTGCCCTGTTT
