# Supplementary material for: Prioritizing antiviral drugs against SARS-CoV-2 by integrating viral complete genome sequences and drug chemical structures
Source: Sci Rep. 2021 Mar 18;11:6248. doi: 10.1038/s41598-021-83737-5 (PMC7973547; doi:10.1038/s41598-021-83737-5)
Supplement: Supplementary file 1 — Supplementary Information 1. [file 41598_2021_83737_MOESM1_ESM.zip › dataset_VDA-RWR/dataset2/virus FASTA/Hantavirus.fasta]

>Hantavirus
TAGTAGTAGACTCCAGGAAAGAAAAATCAGAAAACATGGAAAAGTATAGAGAAATACATG
AAAAGCTAAAAGAGAGGGCAGTGGGTACTATGACTGCAGTAGAATGTATTGATTATTTAG
ATAGACTTTATGCAGTAAGGCATGATCTTGTTGATCAAATGATAAAGCATGATTGGTCAG
ATAATAAGGATAGTGAAGAACCAATTTCAAAAGTTCTTGTTGTTGCAGGGGTCCCTGGTA
ATGTTATAAATTGGGTGGAAAAAAAGATCATCCCTGATGACCCATCGGGAAAGACCTTGA
AATCATTCTTTAAGATGACTCCGGACAATTACAAAATTCAAGGTTTCTCTATTGAATTTG
TGGAAGTTACAGTTAGTGCAGATGTTGACAGGGCTATAAAGGAGAAGTATAATAAATATG
AAGCTGGGTTAAAGTATACAGAACTTCAGCTTCAATATGCCTACCAAAAGGGTGAAATAC
CACAACCATATCAAATTAAGTTTAGTGTTGTTGCTGTGAAAACAGATGGGTCTAATATAT
CCACACAGTGGCCTAGTAGACGAAATGATGGTGTAGTTCAATATATGAGGATGGTGCAAG
CTGAGATTGGATATGTCCGAGAACATTTAATCAAGCCAGAAGAGCGTAGTCAGTTAGAGG
CAATGTTCAATTTAAAATTTCATATCGGCCTAGATACAAATCAGGTTTTTTACATCCCAA
GCTACCCAGGAATAGCATCAGTTAAGCCAAGATTAGGAGAGTTGGTAGAGTATTGTAAGA
ACTGGATGAAAGTTAGACATGATTTTGCATTTCACGAGGTCACTGGTAAAGCAGTTATGA
AAGAATTTGAAAAAGGAGAATTGAGACACGCAACAAACTATAAGTTATCAAACCATCCTC
GGAATTTTCTTCTAATTCAATGTGCTTTAAACAGATCATACCAACCAGCAACAATAACAA
GTGATCAGCTTGATACTAGAACAGCTTGTCATGAGATTTTAAAATTCCAGCCAGAGACAC
CGACTGTTGCTATTGTTTTAGATATGGCATATAAATATTTAAATTTTGATAGGGATGATC
TGGTTGCTTATTACTCCAATCAGAGTTCTTTTGAACAAACAGATATTGTTAAGCAACCAG
GAACATTTAAATTAACATCATCACAACTGAGAGGCATGTCAAAAATAATGCTGGAACGTT
TAGGAAAGCATGAGAAAGAGGTGAATCATGGATCTCTATTAGAGAGTCTTGAGATAAAGA
GTCAACTAGTTCAGGATGAATGTGTAACTAATATCACAAAGATTTTATCCAACTTAGAAT
TAAATATTGAGGAACCTATAACATTTAGTCGTAATACTGCAAAACATACTTATGTAGATA
CACTATTAGAGAAGTTTCTAAGTAATGAGCTGCAACGATATTTAATAGATATTATTAAAA
AAACCACAGCATGGCATCTAGGACAATTAATCAGAGACATTACAGAGAGCTTGATTGCAC
ATTCAGGTTTGAAGCGCTCAAAGTATTGGTCCATCCATGCATATAATCATGGGAATGTCT
TATTGTGTATCTTACCGTCTAAGTCATTAGAGTCTGCTGGTTCATATATTCGGTTTATAA
CAGTATTTAGGCTTGGTCCAGGTCTGGTTGATCCTGGAAATCTTGATAGTATCCTGGAAG
GGGATGAAGGCACTTGGGCAGTATCAAAAATTATGAGCTTAGATCTTAACAGATTATTAG
CACTCAATATAGCCTTTGAAAAGGCTTTGATAGCAACTGCAACATGGTTTCATTATTATA
CAGAAGATCAATCCCACTTTCCCCTACAACATGCTGTTAGATCTGTATTTTCTTATCACT
TATTACTTTCTGTCTGCCAGAAAATGAAAGTATGTGCTTTATTTGACAATCTTCGTTATC
TAATTCCATCAGTAACAGCCTTGTATTCAGGATTCCCATCTTTAATAGAGAATTTCTTTA
AGAGACCCTTCAAGACTGCATTAGAAGTATATGTCTATAGCATTGCAAAATCCCTACTGG
TGTCTCTGGCACAAAACAATAAATCTCGATTCTTTTCTAGGGTGAAACTTCTAGGCCTGA
CTATAGATCAATCAACTGTTGGTGCAAGCGGGGTGTATCCGTCATTGATTAGTAAAGTTA
TATACAAGCATTACCAAAGCCTGATCTCAGAAGTTACAACCTGCTTCTTTTTATTTGAAA
AAGGATTGCATGGTAATGTTAATGAAGAAGCAAAAATTCACCTGGAGACTGTAGAATGGG
CTCAAAAGTTTAGGCATTTAGAGGAAACATATGGAGCACATATGGTAGACCATGGTTACA
CTATTAGAGACCTATATGAAATTCCAAATCTAGTTCAGCAACAAATGTATTGTCAAGATG
TAACTGAATTAGCTGCTAGTGAACTAAATCAGGTTCTTCAATCAAAGAGTGCTATTGTTG
CTAATTCAATAATTAATAAACATTGGGATAAGCCATATTTCAGTCAAACACGCAACATCA
GCCTAAAAGGGATGTCTGGTTGTCTCCAAGAAGATGGACACTTATCATCATCCGTTACTC
TGATAGAAGCAATAAGGTACTTACAGCACTCAAGAGTTAACCCAACATTGATCCAGCTCT
ATGAGGAAACACGTGATCAGAAAGCACAAGCTAGAATTGTTAGGAAATACCAAAGAACAG
AGAATGATAGAGGTTTCTTTATTACAACTCTAGCAACAAGGTGTAGGCTAGAAATTATTG
AAGATTATTATGATGCTATAGCTAAAAATGTTGCAGAGGAATATATATCATACGGTGGTG
AAAAGAAGATTATCAATATACAAGGAGCACTAGAGAAAGCATTGAGGTGGGCTGCAGGAG
AGAGTTCTATTCAACTATCAACAGGTGAGGTGCTTAAGCTAAAACGGAAATTGATGTATG
TTAGTGCTGATGCTACAAAATGGTCTCCAGGTGACAATTCTGCTAAATTTCAAAGGTTCA
CAAGCATTTTGCATAATGGCTTACATGATAACAAATTGCGCAACTGTGTTATAGATGCAC
TACGTCATATTTACAAAACTGATTTTTTTGTGTCACGGAAATTAAAAAACTACATAAATA
ACATGGAGACTCTTGATGACAATGTTAGAGAATTCTTAAATTTCTTTCCTAATGGACAAT
GTGGAGAAGTCAAAGGGAATTGGCTGCAGGGTAATCTGAACAAGTGTTCTTCATTATTTG
CAGTTGCCTTATCTCTCTTGTTCAAGAAAGTATGGAAAGAATTGTTTCCTGAACTTGATT
GCTTCTTTGAATTTGCACATCATTCTGATGATGGATTATTTATTTATGGTTACTTGGAGC
CAATGGGTGATGGAACCGATTGGTATTTATATGTGACTCAACAGATCCAAGCCGGTAATC
ATCATTGGTATGGTGTTAACACTGAAATGTGGAAATGCATGTTTAATTTACATGAACATA
TCTTATTAATGGGTTCAATAAAGGTGTCACCCAAAAAGACAACGGTCTCACCTACAAATG
CAGAGTTTTTATCAACTTTTTTTGAAGGTTGTGCAGTATCAATACCATATATCAAGATTC
TGATAGGTTCACTCTCTGAACTTCCAGGATTAGGTTATTTTGATGACATTGCTGCTGCTC
AAGCACGATGTGTTAAGGCTCTGGATATGGGGGCTACACCACAGATAGCTCAATTAGCTA
TTGGATTGTGTACAAGTAAAGTAGAGCGGCTCTATGGGACAGCACTTGGGATGATTAATC
ATCCAGGATCTTATTTGGCTGTTAAACACCAGGACACACCAATTCCCTTAGGTGGTAGTG
GGACAATGTCTATCATGGAATTGGCAACCTCTGGAATAGGTATGTCTGATAAAAATTTGC
TCAAAAGAGCACTGCAAGGGTTTCAGCATAAACGAAGAAAAGCGGACAAATATGTATTAG
GTCTTTTTAAATTCTTAATGAAATTAAGTGAAGAAACGTTCAATCATGAGCGATTAGGGG
AATTTTCTTTTATCGGTAAAGTACAATGGAAAATATTTACTCCTAAGAGTGAATTTGAAT
TTTTTGATATGTTTTCTAGAGCATTTATGGATGAATGGACAAAGCAACACCCTACATATG
ATTACATAATACCACGATCAAGAGACAATTTAATTGTCTATTTAGTTAGAAAGTTAAATG
ATCCTAGCATAATTACAGCTATGACTATGCAGTCTCCTCTGCAACTACGGTTTCGAATGC
AAGCTAAACAGCATATGAAGGTGTGTAAGATGAATGAAGAATGGGTGACTTTTAGGGAGG
TACTTAGTGCTGCAGACAGTTTTGCAACAAGTTATGAGCCATCAGCAAGTGATATAGATC
TATTTCAGACTCTAGTTTCATGTACCTTTTCAAAAGAATATGCATGGAAAGACTTTTTAA
ATAATGTGGAGATAGAAGTCATTCCAACTAAGCAAGTTAGGAAACCTAAAGTAGCTAGGG
TGTTCACAGTCCGGGAAAAAGATCAAATGATTCAAAATAATCTCCCATCTGTCATAGGTT
ATAAGTTTGCAATTTCCGCAGAAGAAATTAACGATGTAATTAAGTCAAGTAGATTCCCAG
ATTCGTTAGCATCAGATTTAGTAACTATGAAAGATGGTGTATATCGAGAGCTTGGCTTGG
ATATAGGTAAGCCTGAAGTAATGAAACGTGTGGCACCTCTTCTATATAAAAGTTCAAAAT
CTCGTGTTGTTATTGTTCAAGGAAATGTTGAAGGTACTGCTGAGTCTATCTGTAATTATT
GGCTAAGAACAATGTCTTTGGTTAAAACTATTAAAGTTACTCCCCATAAAGAAGTACTAA
AGGCTGTTTCTATATTTAATAGGAAAGAAGATATAGGACAGCATAAAGATCTTGCAGCAT
TAAGGCTCTGTATAGAGGTTTGGAGGTGGTCAAAAGCAAATAATGCTCCAATTAATGACT
GGTTTAATGCATTATGGTTTGAGGATAAAACTTTTTCAGAATGGATTGATAGGTTTATTA
GGGTAGGGGTCCCTTTAGTTGACCCAGAAATTCAATGTGCAGCATTAATGATTGCTGATA
TTCGTGGAAATATGGCATTATTACAAACTCAGGCGAATCGAAGAGCTTATTCAGGGAAAC
AATATGATGCATATTGTACCCAAACATATAATGAAGAAACAAAATTATACGAAGGTGACC
TGCGGGTGACCTTTAATTTTGGAGTTGATTGTGCAAGGCTAGAAATCTTCTGGGAGAAGC
AAGCTTATATTCTTGAAACATCTATCACACAGAAGCATGTTTTAAAGGTGATGATGGAAG
AAGTGACAAAAGAGCTATTAAGGTGCGGGATGAGATTCAATACAGAGCAAGTAAATGGAA
CTAAAGCTTTAGTTCTCTTTAAAACTGAGTCTGGCTTTGAATGGGGAAAACCTAATATAC
CATGCATAGTATATAAACATTGTCAGCTTAGAACTTCTTTAAGGACACAACAAACTGTTA
ATCATAAGTTTCAGATCTCTATTAGAGATAATGGCCTGAAGGCTATAGCACAACATGATG
AGGATAGTCCTCGATTTCTCTTAGCACATGCTTTTCACACAATAAGAGATGTTCGGTACC
AAGGAATTGATGCAGTAGGTAACATCTGGTTTGAACATAAGAATATTAAGCTTTATTTAA
ATCCGATAATTAATTCTGGATTATTTGAAAATTTCATGAAAAGCTTGCCAGCAGTTATAC
CCCCTGCTGCTTATTCCCTAATAATGAAACGGGCAAAGGTCTCAGTGGATCTATTTATGT
TTAATGATCTGTTAAAGCTAATAAATCCAAAAAATACACTAAATTTAGATGGAATTGTAA
TGACTCCTGAAGGATTAAGTACACTCAGTAGTTTATCCTCTAAGCAAATGTCAGAAGCTG
TCACTGGTAGTGATAGTGATGATTATGAAGATGAGGATACAGATAGTGATGAAGATTATA
CAATAAGTTTGGATGATATAAATTTTGATCAAATAGATTTTCACTCAGATATTGAACACT
TTCTACAAGATGAAACAACTTACACTACTGATTTATTAATAACAAGTGAAGAAACTGTTG
TGAAGAAGATGAGAGGTATTATTAGAATCTTAGAGCCTGTTCATTTAATCCGTAGCTGGG
TCTCTAGAGGATTGCTAATTGAAAAAGTGTATAATAAAGTAAATATTATACTTATAGCTC
GCTATCTTTCCAAAACATTTGAATTCAATAGGATACCTGTAATAAATCTTGACCCATATG
ACCTTACAGAGCTAGAAGGGATTGTTAAGGGCTGGGGTGAACAAGTAATTGATGATTTCG
AAAATCTAGATCAAGAAGCTCGGAATCTTGTTGAAACTAAAGGAATCATACCTGAAGATG
TGTTGCCAGATTCTTTGTTTTCATTTAGACACACTTTAGTCCTACTAAGACGATTATTTC
CACCAGACACCATCTCATCATTCTATTGAAGATCTACATCCTCTTTTAAATCTTATCTTT
TCACATGTTCTTCTTTTCTTTTGTTTCATTTCCTGGAGCCGACTACTA
