# Supplementary material for: Prioritizing antiviral drugs against SARS-CoV-2 by integrating viral complete genome sequences and drug chemical structures
Source: Sci Rep. 2021 Mar 18;11:6248. doi: 10.1038/s41598-021-83737-5 (PMC7973547; doi:10.1038/s41598-021-83737-5)
Supplement: Supplementary file 1 — Supplementary Information 1. [file 41598_2021_83737_MOESM1_ESM.zip › dataset_VDA-RWR/dataset2/virus FASTA/Hendra virus.fasta]

>Hendra virus
ACCGAACAAGGGGAAATATGGATACGTGTTAAAAAACTGCGTATGTTTAAAACTTAGGAA
CCAAGACAGTGACAATTGGTCTTGGTATTGGACAATTGTTCAAGGTTCCAAAATGAGTGA
TATATTTGACGAGGCGGCTAGTTTCAGAAGCTATCAATCGAAACTCGGTCGAGATGGGCG
GGCAAGTGCGGCAACAGCTACTTTGACTACTAAGATAAGAATTTTTGTACCAGCAACTAA
TAGCCCAGAACTGAGATGGGAGTTGACTTTGTTCGCTCTCGATGTAATCAGATCACCAAG
TGCAGCAGAATCAATGAAGATTGGTGCTGCTTTCACTCTGATATCAATGTACTCAGAAAG
ACCTGGCGCTTTAATCAGGAGCCTCCTTAACGACCCAGACATAGAAGCTGTCATCATAGA
TGTGGGTTCCATGCTCAACGGGATCCCTGTGATGGAAAGGAGAGGGGACAAAGCACAAGA
GGAGATGGAAGGTTTGATGAGGATTCTGAAGACTGCACGTGAAAGCAGCAAGGGAAAGAC
CCCGTTTGTAGATAGCAGAGCCTATGGACTGAGGATCACCGATATGAGCACTCTTGTGTC
AGCCGTCATTACCATCGAAGCCCAAATTTGGATCCTGATTGCAAAGGCAGTGACTGCTCC
AGATACAGCCGAGGAAAGTGAGACCAGAAGATGGGCAAAGTATGTTCAACAAAAGAGGGT
CAATCCATTCTTTGCCTTAACCCAGCAATGGCTGACAGAGATGAGGAATCTCCTCTCACA
AAGTCTCTCAGTCAGAAAATTCATGGTGGAAATTCTGATGGAGGTAAAGAAAGGCGGATC
AGCTAAAGGAAGGGCCGTTGAGATAATATCTGACATAGGAAATTATGTCGAGGAAACAGG
AATGGCCGGCTTCTTTGCGACTATCAGATTCGGTCTTGAAACAAGATACCCTGCACTTGC
CCTCAATGAGTTCCAGAGTGATCTCAATACCATCAAAGGGCTGATGCTGCTCTACAGAGA
AATAGGGCCTCGAGCGCCATACATGGTGCTCCTTGAGGAATCTATTCAGACAAAGTTTGC
ACCAGGTGGTTATCCACTCCTGTGGAGCTTTGCTATGGGTGTTGCAACCACTATCGACCG
ATCCATGGGTGCTCTCAACATCAATCGTGGTTATCTTGAACCTATGTATTTCAGACTTGG
ACAGAAATCAGCAAGACATCATGCTGGCGGGATTGATCAAAACATGGCTAATAAACTTGG
ATTAAATTCTGATCAAGTTGCAGAACTGGCTGCTGCAGTTCAAGAAACATCAGTTGGGAG
ACAGGACAACAACATGCAGGCAAGAGAAGCCAAATTTGCAGCTGGGGGAGTTCTTGTGGG
GGGTGGCGAACAAGATATTGATGAGGAAGAAGAGCCTATCGAACATAGTGGTAGGCAGTC
AGTGACTTTCAAGAGAGAAATGAGCATGTCATCTCTCGCAGACAGTGTCCCAAGCAGTTC
AGTGAGTACATCCGGAGGAACGAGATTGACAAATTCTCTATTGAATCTCAGATCCAGATT
AGCTGCAAAGGCTATCAAAGAGAGTACTGCACAGAGCTCATCGGAAAGAAACCCACCTAA
TAACCGCCCTCAGGCAGACTCAGGAAGGAAAGATGACCAGGAACCCAAACCTGCCCAAAA
TGATTTGGACTTTGTTAGAGCAGACGTGTGACGCTTAATCAGAAACTCATATAAGCTCCA
AATCATTCTCTATGACACACTCTTATAAATAAATTTAAGAGAGTGGATTGAGATTGAGTT
ATGGACCTGTGTCATAATATACCTTTGTCTTTTAATAAATTACTTATACCACCCACATAT
GATGAATATGAGTTCGCAGTAGTTTGTCTTATAATTTAAATCACTCTAAAGCCATGCTTG
AACCTCAACTTTGGATAGTCACACTGCAATGAATACATTTAGATATCCTCAGAGTATTTA
ACTCACTAAATCTCAGTAGTAGTAAGTCTCACTGGTGATGGGATACAAGTGCAAGTTCCT
TTTCAAATGGTGCTCAAATCTAAGGATCCTCTTGCTGAATAGGCTATCTACTATGCACTG
GAAAATATAATGAACTTTACCTCATACATAACTAAATGATCAAAGTTTGTACTGAGTACA
TCTATTAAAGTTTATAACAGGCTAGGGGCAACACCTAGAAATAATGTAAGTCTGTTATTT
TAGATAACAGTATATGAGTGGCATGGGTCTAGACAACTTGATCATTATATTAAGAAAAAC
TTAGGATCCAAGACCATAAATCTAGGATCCTTTACAATCTCAGACCCTGGTGCAAGGTTA
TATATAGAGCCCAATTCTCCTAATTAAACAGTGTCTCAGGTTGACAAATGGACAAGTTGG
ATCTAGTCAATGATGGCCTCGATATTATTGACTTTATTCAGAAGAACCAAAAAGAAATAC
AAAAGACATACGGACGATCAAGCATCCAACAACCAAGTACCAAAGACAGGACAAGAGCAT
GGGAGGACTTCTTGCAGAGCACCAGTGGAGAACATGAACAGGCTGAGGGGGGAATGCCTA
AGAATGATGGAGGTACTGAAGGAAGAAATGTGGAGGATCTATCCAGTGTTACTTCCTCAG
ATGGAACTATTGGACAAAGAGTGTCAAACACCCGAGCTTGGGCAGAAGACCCAGATGACA
TACAACTGGACCCAATGGTTACAGACGTTGTATACCATGATCATGGAGGAGAATGTACCG
GACATGGACCTTCTTCAAGCCCTGAGAGAGGGTGGAGTTATCACATGTCAGGAACACACG
ATGGGAATGTACGTGCTGTACCTGATACAAAGGTGTTGCCCAATGCTCCCAAAACTACAG
TTCCTGAAGAAGTTAGGGAAATTGATTTAATTGGGTTGGAGGACAAATTTGCATCAGCGG
GATTAAATCCAGCTGCAGTTCCCTTTGTCCCCAAGAATCAATCAACCCCAACTGAGGAGC
CTCCAGTCATCCCGGAGTATTACTATGGATCTGGGAGGAGAGGAGATCTCTCAAAATCTC
CTCCTAGAGGTAATGTCAATCTGGACAGCATCAAGATTTACACTTCGGACGACGAGGATG
AAAATCAGCTGGAGTATGAGGATGAGTTTGCCAAAAGCTCAAGTGAGGTTGTCATTGACA
CTACTCCTGAGGACAATGATTCTATCAACCAGGAGGAAGTAGTTGGGGACCCGTCTGATC
AGGGTTTAGAGCATCCTTTCCCTTTGGGGAAATTCCCGGAGAAAGAAGAAACTCCTGATG
TACGCAGAAAGGATTCCCTAATGCAGGACAGTTGTAAGAGAGGAGGAGTACCGAAAAGAC
TGCCCATGTTATCTGAAGAGTTCGAGTGCTCCGGATCAGATGATCCAATAATACAAGAAT
TAGAACGAGAAGGGTCTCATCCAGGAGGTTCATTACGTTTGAGGGAACCACCTCAGTCGT
CAGGGAATTCCAGAAATCAACCTGACCGTCAGCTGAAGACAGGTGATGCAGCATCACCCG
GAGGCGTCCAGAGACCAGGCACACCGATGCCTAAATCAAGGATCATGCCCATTAAAAAGG
GCACAGACGCGAAGTCTCAATATGTTGGGACGGAAGACGTGCCTGGGTCGAAGAGTGGTG
CAACCCGGTATGTTCGCGGATTACCCCCCAACCAAGAAAGCAAGAGTGTTACTGCGGAGA
ATGTCCAACTGAGTGCTCCCAGTGCTGTCACGAGGAATGAAGGACACGACCAGGAAGTTA
CCAGCAACGAAGATAGTCTGGATGACAAATATATTATGCCATCAGATGATTTTGCTAACA
CTTTCTTACCCCATGACACTGATAGGTTAAATTATCATGCAGACCATCTCAATGATTACG
ATTTAGAGACCTTGTGTGAGGAGTCAGTATTGATGGGCATCGTTAACGCAATCAAACTCA
TCAACATTGATATGAGGTTGAATCACATTGAGGAACAGATGAAAGAGATACCCAAGATCA
TCAACAAAATAGACTCCATTGATCGAGTGTTGGCTAAGACCAATACTGCATTGTCGACAA
TAGAAGGACACCTAGTCTCGATGATGATCATGATACCAGGGAAAGGCAAGGGTGAAAGGA
AAGGGAAAACAAATCCGGAGCTAAAACCTGTAATTGGGAGAAATATCCTAGAACAGCAAG
AGTTATTTTCATTCGACAATCTCAAGAATTTCAGAGATGGGTCATTGACTGATGAGCCCT
ATGGAGGGGTGGCCCGAATAAGAGATGATTTGATCCTGCCTGAACTCAACTTCAGTGAGA
CAAATGCATCACAATTTGTTCCTTTGGCAGATGATGCATCTAAGGATGTCGTGAGAACTA
TGATTAGGACTCACATCAAGGACAGAGAGTTGAGGTCTGAGTTGATGGATTATCTAAATC
GAGCAGAAACAGATGAAGAGGTTCAGGAGGTGGCCAATACAGTCAATGATATTATTGATG
GGAACATCTAAACATGTCAGTAATTTGATAGAGTAGCAGTCAGACCAAGATCATATATTA
GAGGTACACATCATAATGGCCAGTGTCTTAATCTCAACCATTCATAAACCGTCAGTGTTT
CCCTTATAAACTCCATTATGTAGTTTATTAATATCTAGAGCTATTCTTTATTAAGTAATA
AATCTGTATTAGATTATTATATAATCTCTATAATCAACACGCCTATTACTTCATGCACTT
ACTATCACCATTTAATAATAGTTCAGATCACCCCTCAAAATCTGGGTTGTGCCAAGTCAT
TTTCCTCACCATATAATCCACGCAGTATGCATTCAAATACTAAACCACATTCAGACAGAG
TTAGACATTCAAGCAATCAATAACTATATTAACTATAAGAATGATGAATCAGCCCTGCGC
CAACAAGGCAATGTCAATCACTTGAATGCAGGGGTAGACCCCAGAATCCATTAAGAAAAA
CTTAGGAGACAGGTATAATATTCTCATACCTGTCCATTCACCTTGGACTTAAAGAGAGAC
AATCATTCAGCCCCGTCCAAGACACACCTGAGTGGCCAGAACCATGGATTTTAGTGTGAG
TGATAACCTTGATGATCCAATAGAAGGTGTTTCAGATTTTAGTCCCACCTCATGGGAGAA
TGGAGGGTATCTAGATAAAGTGGAGCCAGAAATTGATAAGCATGGCAGTATGATACCTAA
GTACAAGATCTATACCCCAGGTGCAAATGAGAGGAAATTCAACAACTACATGTACATGAT
TTGCTATGGCTTCGTCGAAGACGTTGAGAGATCACCAGAATCTGGGAAGCGCAAGAAAAT
CAGGACCATTGCCGCGTACCCTCTTGGTGTTGGCAAGAGCACTTCTCACCCTCAGGATCT
TTTAGAAGAGCTATGTTCTTTGAAAGTCACTGTCAGAAGAACAGCTGGGGCTACAGAGAA
AATTGTGTTCGGGTCCTCTGGCCCGCTTCATCATCTCTTACCATGGAAGAAGATTCTGAC
TGGCGGATCAATATTCAATGCTGTCAAGGTTTGCCGCAATGTGGATCAGATTCAACTGGA
GAATCAACAATCATTGAGGATTTTTTTCTTGAGTATTACTAAATTGAATGACTCCGGCAT
CTACATGATCCCAAGGACAATGCTAGAATTCAGAAGGAACAACGCTATTGCTTTCAATCT
TCTAGTATACCTCAAAATCGATGCAGATCTTGCAAAAGCTGGAATCCAAGGAAGCTTCGA
CAAAGACGGAACCAAAGTGGCATCTTTCATGCTCCATCTCGGGAATTTTGTCCGACGAGC
TGGGAAGTACTATTCTGTCGAATACTGCAAGAGAAAGATTGACAGAATGAAGCTCCAGTT
CTCTCTTGGTTCAATTGGGGGTCTAAGCTTACACATCAAAATTAATGGAGTGATCAGTAA
GAGATTATTTGCCCAGATGGGTTTCCAGAAGAACCTTTGCTTTTCTCTAATGGACATCAA
TCCTTGGCTCAACAGACTGACTTGGAACAACAGTTGTGAGATCAGCAGGGTGGCAGCTGT
ACTGCAGCCCTCGGTGCCACGTGAATTCATGATCTATGACGATGTGTTCATTGACAACAC
AGGGAAGATCCTAAAGGGGTGAAATAAAACATTCACTTGGTTATTGTAGATTGATAAATT
AACCAGATAACCACTTTAATCTTCATTCTAAAGAATGCCACAGTGTCAGTAAGTTACACA
GGTACAATACATAATCTAAATTCATGTCTTCCCTTCAAAGGATTGATTTGGACCTTTAAA
ATAGTAGAGGTAAGAATTGAGTATATCCAATATTAAGAAAAACTTAGGAGCCAAGTTTTG
GTCTCTTTAGATTAATCAAGCTGTTTGTCAATCTGTATTCGTAAGGTTGTTAAAATAATC
TGTGTCTATCCTTTAGATATCCACTTGGGTTGTAGATATAGTCAATCAACTGGTCTGACA
AGTCATACCCCAAACAATCCAAATCTGGAATCACCTGTTCGCTCAGTAGTAATATCTTGG
CAAACACTACACTAACCTCGTCTGTACTGTCTGAAAGTGGTCAGGATTGATTGACAGTTA
TTATTTATCTTTAAGCAATGGCTACACAAGAGGTCAGGCTAAAGTGTTTGCTCTGTGGGA
TCATAGTTCTGGTTTTGTCATTAGAAGGGCTAGGGATACTACATTATGAGAAACTTAGTA
AGATAGGGCTGGTTAAAGGTATTACAAGAAAGTACAAGATTAAGAGTAACCCTTTGACCA
AGGATATTGTGATCAAAATGATCCCTAATGTCTCGAATGTCTCAAAGTGCACCGGGACTG
TTATGGAGAATTACAAAAGCAGACTCACAGGGATTCTCTCACCAATCAAAGGCGCCATCG
AACTGTACAATAATAACACGCATGACCTAGTTGGTGATGTCAAGCTTGCAGGTGTGGTGA
TGGCAGGGATTGCAATCGGGATAGCTACTGCTGCACAAATCACAGCAGGTGTTGCCTTAT
ATGAGGCAATGAAGAACGCAGACAATATCAATAAACTCAAGAGCAGCATAGAGTCTACAA
ATGAGGCTGTTGTCAAATTACAGGAAACAGCTGAGAAAACAGTCTACGTCCTTACTGCTC
TTCAAGATTACATCAACACTAACCTTGTTCCTACAATAGATCAAATTAGCTGCAAGCAAA
CAGAGCTCGCATTAGACTTGGCGTTGTCTAAGTATCTGTCTGATCTGCTCTTTGTTTTCG
GACCTAACTTACAGGATCCAGTCTCTAATTCCATGACTATCCAAGCAATATCTCAAGCAT
TTGGGGGCAATTACGAAACCTTACTGAGAACGCTTGGTTACGCGACCGAGGACTTCGACG
ACCTTTTAGAAAGTGATAGCATAGCAGGCCAGATAGTCTATGTAGATCTCAGTAGCTATT
ACATAATAGTAAGGGTGTATTTTCCCATACTAACAGAGATCCAACAGGCTTATGTGCAGG
AGTTGCTTCCAGTGAGTTTTAATAACGATAATTCAGAATGGATCAGCATTGTCCCGAATT
TCGTGCTGATTAGGAACACGCTGATTTCAAATATAGAAGTCAAGTACTGCTTAATCACCA
AGAAAAGTGTGATTTGTAATCAGGACTATGCTACACCCATGACGGCTAGCGTGAGAGAAT
GCTTGACAGGATCCACAGATAAGTGCCCAAGGGAGTTAGTAGTCTCATCCCATGTTCCAA
GATTTGCCCTCTCAGGAGGAGTCTTGTTTGCAAATTGTATAAGTGTGACATGTCAGTGTC
AGACTACTGGGAGGGCAATATCTCAATCAGGGGAACAGACACTACTGATGATTGACAATA
CTACCTGCACAACAGTTGTTCTAGGAAACATAATCATAAGCCTTGGAAAATATTTGGGAT
CAATAAATTACAATTCTGAGAGCATTGCTGTTGGGCCACCAGTCTATACAGACAAAGTTG
ATATCTCAAGTCAGATATCTAGTATGAATCAATCACTACAACAATCTAAGGATTACATTA
AAGAAGCTCAAAAGATCTTGGACACTGTGAATCCGTCGTTGATAAGTATGCTATCAATGA
TCATCCTTTATGTTTTGTCCATTGCAGCACTGTGCATTGGTCTGATCACTTTCATAAGCT
TTGTAATAGTTGAGAAAAAGAGAGGGAATTACAGCAGGCTAGATGATAGGCAAGTGCGAC
CGGTCAGTAATGGTGATCTGTATTATATTGGAACATAAAATACACTACAATCAATCCAAT
TGTTTTATCTTTACTAATGATATAAACGATACTTAATCATCAGCTACCTAAGTGCTCATA
TAGCTCTCATGTATATTCTTTTATTATTGTTAACAACAGGTCTACTAAATAGTTTAATCC
AATAAATTGAGGATAATCAATTCTTGCATTGCATAAACTCGTTAGGTTATATATAACAAA
AATTATTTTTTTCTTTTTGAAAGATTGTATAGTCTGGTCATTCTATTATAATTGATATAA
TGATTCTTTGATCATATTGATCAATGTACCTATTTGAATCAATCGACATTGGATTCTCTA
TTCTTATGTAATCCCAGATGGATCAAGGCTAGTCATACCTTAAATCACAAGCTGTATTAT
TACTTACTGTGATGGATAAAGGGACTTTACAAAAAACTTAGGACCCAAGTCCTTAACCAC
ATTCTAATGTGAGGGAGAATTAAATGTACATTGAGACTGACAATCTAATATACAGAGTGT
TTGATCAAGTTAAAACATCAATTGTCAGGAATTCATTGATAAACCAACTTGTTAGTTAGA
ATTAAGAAAATATAAGAGCTAATACTCGCAAGTCATTTGCTTCTTCAAGAGCCTGTCTCA
ACTATCAAGTGAATACATGATCTAAAACTAGTATGATGGCTGATTCCAAATTGGTAAGCC
TGAACAATAATCTATCTGGTAAAATCAAGGATCAAGGTAAAGTTATCAAGAATTATTACG
GCACAATGGACATCAAGAAAATTAACGATGGGTTATTAGATAGTAAGATACTTGGGGCGT
TTAACACAGTGATAGCTTTGTTGGGATCAATCATCATCATTGTGATGAATATCATGATAA
TTCAAAATTACACCAGAACGACTGATAATCAGGCACTAATCAAAGAGTCACTCCAGAGTG
TACAGCAACAAATCAAAGCTTTAACAGACAAAATCGGGACAGAGATAGGCCCCAAAGTCT
CACTAATTGACACATCCAGCACCATCACAATTCCTGCTAACATAGGGTTACTGGGATCCA
AGATAAGTCAGTCTACCAGCAGTATTAATGAGAATGTTAACGATAAATGCAAATTTACTC
TTCCTCCTTTAAAGATTCATGAGTGTAATATCTCTTGTCCGAATCCTTTGCCTTTCAGAG
AATACCGACCAATCTCACAAGGGGTGAGTGATCTTGTAGGACTGCCGAACCAGATCTGTC
TACAGAAGACAACATCAACAATCTTAAAGCCCAGGCTGATATCCTATACTCTACCAATTA
ATACCAGAGAAGGGGTTTGCATCACTGACCCACTTTTGGCTGTTGATAATGGCTTCTTCG
CCTATAGCCATCTTGAAAAGATCGGATCATGTACTAGAGGAATTGCAAAACAAAGGATAA
TAGGGGTGGGTGAGGTATTGGATAGGGGTGATAAGGTGCCATCAATGTTTATGACCAATG
TTTGGACACCACCCAATCCAAGCACCATCCATCATTGCAGCTCAACTTACCATGAAGATT
TTTATTACACATTGTGCGCAGTGTCCCATGTGGGAGATCCTATCCTTAACAGTACTTCCT
GGACAGAGTCACTGTCTCTGATTCGTCTTGCTGTAAGACCAAAAAGTGATAGTGGAGACT
ACAATCAGAAATACATCGCTATAACTAAAGTTGAAAGAGGGAAGTACGATAAGGTGATGC
CTTACGGTCCATCAGGTATCAAGCAAGGGGATACATTGTACTTTCCGGCCGTCGGTTTTT
TGCCAAGGACCGAATTTCAATATAATGACTCTAATTGTCCCATAATTCATTGCAAGTACA
GCAAAGCAGAAAACTGTAGGCTTTCAATGGGTGTCAACTCCAAAAGTCATTATATTTTGA
GATCAGGACTATTGAAGTATAATCTATCTCTTGGAGGAGACATCATACTCCAATTTATCG
AGATTGCTGACAATAGATTGACCATCGGTTCTCCTAGTAAGATATACAATTCCCTAGGTC
AACCCGTTTTCTACCAGGCATCATATTCTTGGGATACGATGATTAAATTAGGCGATGTTG
ATACCGTTGACCCTCTAAGAGTACAGTGGAGAAATAACAGTGTGATTTCTAGACCTGGAC
AGTCACAGTGTCCTCGATTTAATGTCTGTCCCGAGGTATGCTGGGAAGGGACATATAATG
ATGCTTTTCTAATAGACCGGCTAAACTGGGTTAGTGCTGGTGTTTATTTAAACAGTAACC
AAACTGCAGAGAACCCTGTGTTTGCCGTATTCAAGGATAACGAGATCCTTTACCAAGTTC
CACTGGCTGAAGATGACACAAATGCACAAAAAACCATCACAGATTGCTTCTTGCTGGAGA
ATGTCATATGGTGTATATCACTAGTAGAAATATACGATACAGGAGACAGTGTGATAAGGC
CAAAACTATTTGCAGTCAAGATACCTGCCCAATGTTCAGAGAGTTGATTGACCAAAAGAG
CAATAAATATTATATTATAATTATATCAGTCAAATTGTAAACATCCTTCTTATAATATAC
TCAAAAAATTAAAAATTCCCCCAAGAAAATACTAAATGTAATCAAACTCAATAAACCCTG
AAATATTGATAGTTTACAGAGATCATATGACTCTTTGTATAATTCTTTATAGAACTCCTA
AATATCAAAGAGCGATAAACTTGCTACCCTGTACACTTAAAGCAGATACTGTGATTAACT
CTGTAAGTTTATCAGATAATCCTATTAGTGACATACTGAGGGTTATTCTTGTATAATTCT
TCTGAAGATGTGATTACAGATAATCTTTCAATCTAGTCAAGTAAGCCTGATTTCCTAATT
ATAATCTCCCTCTTAGGAGAAGGAGAACGTATCAATGTTCACTATATACTAAGTCTTTTA
TTTTAAATTTTTCTTATTGTCTTCAGATGAGCCTTATTACTTCATCTCATCAGATTATAA
ATTTTCTAATAAATTAAGAAAAACTTAGGACCCAAGTCCTTTAAACGTGCATGATTGAGA
TAGTCAGAAATTGGAGCTAATTTGAATACTAGTGAGTAAATTAGGAGTAGTAGTATTGAA
CCACCTCATATCTTATTTCTTCTGAACTGCATTAAAATTTGTACCCAGGATATAACAACA
TGGCTCATGAATTATCTATCTCTGATATCATCTATCCTGAATGTCACCTTGACAGTCCTA
TAGTATCAGGGAAATTGATTTCAGCTATAGAATATGCGCAGTTGAGACATAACCAACCGA
ATGGGGACAAGAGATTAACTGAAAATATCAAAATTAACTTACAGGGCAAAAGAAGAAGTG
TGTATATATCCAGACAATCTAGACTTGGAAATTACATTAGAGACAATATAAAGAATTTGA
AGGAATTTCTACATGTATCATATCCCGAGTGCAATAAATCTTTATTCTCTCTCAAGTCTC
CTGGAATGACAAGTAAGTTGAGTAATATCATGAAGAAATCATTTAAAGCATACAATATCG
TGAGCAGAAAAATCATAGAGATGTTACAAAACATCACCAGGAATCTCATAACTCAGGACC
AAAAGGATGAAGTTTTAGGTATTTATGAGCAGGACAGACTCAGTAACATAGGGAAATACA
TGAGTCAATCGCAATGGTATGAGTGTTTTCTCTTCTGGTTCACAATCAAGACAGAGATGA
GAGCTGTTATCAAGAACTCACAGAAACCTAAGTTTAGATCTGACTCTTGTATTATTCATA
TGAAAGATAATAACATGGAAATTGTAATGAACCCAAATCTTGTCTGCATTTACAAAAATG
ATAAGGATGGAAAGAGGTGTTACTACCTTACACCAGAAATTGTTCTAATGTGTTGTGATG
TCTTGGAAGGCCGGATGATGATCGAGACTTCGATAAAATCTGATATCAAATACCAATCTT
TAATTACCAGATCCAACGCTTTGTGGACATTCATTGATTCACTCTTCCCGATTATGGGTA
ATAGGATATACAATATAGTATCTATGATAGAGCCTTTAGTCTTGGCACTTTTACAGTTGA
AAGATGAGGCGCGCATCCTAAGAGGGGCATTTCTACATCATTGCATTAAAGAGATCCACC
AAGAGTTGATTGGATGTGGGTTTACTGATCAAAAAACAAGATCTATCTTTATCGATGATC
TTCTATCAGTAATGAATATTGATAATATCCATCTGTTAGCTGAGTTCTTTTCTTTCTTCC
GAACCTTTGGTCATCCAATTCTCGAAGCCAAAACCGCAGCAGACAAAGTTAGAGAGCATA
TGCTAGCAGATAAGGTCCTTGAATACGGGCCAATCATGAAAGCACACGCAGTCTTTTGTG
GTACAATTATAAATGGGTACCGTGACAGGCATCGGGGAGCTTGGCCTCCACTTTATCTGC
CATCGCATGCATCGAAACACATAATAAGACTCAAGAATTCTGGTGAATCATTAACAGTTG
ATGATTGTGTTAAGAACTGGGAGTCATTTTGTGGGATTCAATTTGATTGCTTTATGGAGT
TAAAATTAGACAGTGATTTGAGCATGTATATGAAAGATAAAGCACTATCCCCAATAAAGG
AGGAATGGGATAGTGTCTATCCACGTGAAGTACTTAATTACACGCCACCCAGATCTACCG
AACCAAGAAGATTGGTGGATGTATTTGTCAATGATGAGAATTTCGATCCTTATAATATGT
TAGAGTATGTCCTTACAGGAGATTATTTAACTGATGAACAATTCAATGTTTCTTATAGTC
TAAAGGAGAAAGAAACTAAACAAGCAGGAAGATTATTTGCTAAAATGACATATAAGATGC
GTGCCTGTCAGGTAATTGCTGAAGCTTTGATTGCATCGGGAGTGGGCAAGTATTTTAAAG
AGAACGGGATGGTTAAAGATGAACATGAGCTACTCAAAACTTTATTTCAACTGTCAATCT
CTTCAGTACCTCGAGGCAATAGTCAGGGCAGAGATTCCGAATTTTCCAATAACACAGAGA
AAAGTCTCATATCACTCAAGAGAACAACAGGTAGGCTTCTGAATAATGAAGTTCCTTGTC
GAATGAACATTATGTCGGCTTTAATTGACAAAAATCAGTCAGACCAAAAGAAGCATAATA
TTCTCCCAAACACACGAAATCGCCACAAGTGTGATAACACTAGCCAAACATTCCTTGACT
ATCATATGGAATTCAGTCCCTACAAGTCAGACAGAATGGATAGGACAGAGACATCTGATT
TCTCGAAATATGATGATGGAACAGGAACAAAATTTGACACGGTGAGTGCTTTCCTAACTA
CTGACTTGAAGAAATTCTGTCTCAATTGGCGATATGAATCCATGGCTATTTTTGCAGAAA
GACTTGACGAAATTTATGGCTTACCCGGTTTCTTTAACTGGATGCACAAACGATTAGAGA
AGTCAGTCATTTATGTCGCAGATCCTAATTGCCCACCAGACATCGGGAAACATATAAACC
TTGATGATACTCCTGAAGATGACATATTTATCCATTCACCAAAAGGCGGGATTGAAGGTT
ATAGTCAGAAGACTTGGACGATCGCAACAATTCCCTTTCTGTTTCTCAGTGCCTACGAAA
CAAATACAAGGATTGCAGCTATAGTTCAGGGAGACAATGAGTCAATTGCCATAACTCAGA
AGGTCCACCCTAATTTACCTTACAAAGTCAAGAAAGAAATTTGTGCAAGGCAAGCTCAAT
TATATTTTGACAGGCTCAGAATGAATCTTAGGGCCTTAGGACTCAACTTAAAAGCAACAG
AGACCATTATAAGTACACACTTATTTGTCTACTCTAAGAAAATACATTATGATGGTGCAG
TATTATCACAAGCCCTCAAATCAATGTCTAGGTGTTGTTTTTGGTCAGAGACATTGGTGG
ACGAGACAAGATCTGCTTGCAGCAATATTAGTACTACCATAGCTAAGGCGATTGAGAATG
GATTATCAAGAAATGTGGGTTACTGCATCAACGTCTTGAAGGTCATACAGCAACTGCTTA
TTTCTACTGAGTTTAGCATCAACGAGACATTGACTGCTGATGTAACATCTCCAATATCCA
ATAATCTCGATTGGCTGGTAACTGCATCCCGAATTCCCGCACCAATTGGAGGTTTCAATT
ACTTGAATTTATCAAGAATATTTGTAAGAAATATAGGAGACCCTGTGACTGCATCACTAG
CCGATCTAAAGAGAATGATAGAACATGACTTGATGACAGATAAAGTTCTCCAAAAAGTGA
TGAATCAAGAACCAGGCGATGCAAGCTTCCTAGATTGGGCTAGTGATCCGTATTCAGGAA
ATCTACCGGATTCACAGAGTATTACAAAAACGATCAAGAATATAACGGCTAGGACTATAT
TGAGGACATCACCGAATCCAATGCTGAAGGGTCTATTCCATGATAAATCATTCGAGGAAG
ATCTGGAGCTTGCTACTTTCCTAATGGATCGTAGAATTATATTGCCCAGAGCCGCACATG
AAATTTTAGATAATTCTTTGACAGGTGCTAGAGAGGAAATTGCTGGATTACTTGACACAA
CAAAGGGGCTAATAAGATCAGGATTGAAAAAGAGCGGGATACAACCTAAGTTAGTGTCTA
GACTGTCTAACCATGATTATAATCAGTTCCTGATACTCAATAGACTTTTGTCCAATAAAA
AGAGAAACGATCTTATATCCCCTAAAACATGTTCAGTGGATTTGGCCAAGGCTCTTCGTT
GTCATATGTGGAGAGATCTTGCTCTTGGTCGATCAATCTATGGACTTGAAGTGCCTGACG
CTTTGGAAGCAATGACTGGAAGATATATTACAGGGAGTATGGAATGCCAACTTTGTGATC
AAGGGAATACTATGTACGGTTGGTTTTTCGTGCCACGAGATTCACAATTAGACCAAGTGA
ATAAAGAGCACTCATCCATTAGAGTACCTTACGTCGGCTCAAGCACTGATGAGAGGTCAG
ATATCAAACTAGGAAACGTCAAGAGACCGACAAGAGCACTGAGATCTGCCATCCGAATTG
CAACTGTTTATACCTGGGCATACGGAGATTCTGAAGAAAGTTGGTATGAGGCTTGGTACT
TGGCTTCCCAGAGGGTCAACATTGATATAGATGTGTTAAAAGCTATAACTCCTGTCTCAA
CTTCCAACAATCTATCTCACAGACTCAGAGATAGATCTACACAGTTCAAGTTGCCAGGTA
GTGTCCTTAATAGGGTTTCTAGATATGTCAACATAAGTAATGATAATTTAGACTTCAGAG
TGGAAGGTGAAAAGGTCGACACCAATCTAATATACCAACAAACAATGCTACTCGGCTTGT
CAGTATTGGAAGGTAAATTTCGGTTGAGAACAGAAACAGATGATTATAACGGAATATATC
ATCTGCATGTCAGAGATAATTGTTGTGTCAAGGAGGTTGCTGATATTGGTGGTGTTAATG
CTGAGCTACCTGTCCCAGAATACACTGAAGTAGAAAATAATAGGCTCATATATGACCCAG
ATCCTGTTTCTGAAATTGATTGTGATCGCTTATCAAAGCAAGAGTCTAAGGCGAGAGAAT
TAGACTTTCCTCTTTGGTCCACCGAAGAACTCCATGATGTGTTAGCTAAGACTGTGGCTC
AAACAGTTCTCGAGATCATAACTAAAGCCGATAAAGATGTCCTCAAGCAACACTTAGCTA
TAGACTCAGATGACAGTATCAATAGTCTTATAACAGAGTTTTTAATGGTGGATCCTGAGC
TTTTTGCCCTTTATTTAGGTCAATCAATTTCAGTCAAGTGGGCATTTGAAATCCATCATA
GACGCCCACATGGACGACATACAATGGTAGATTTGTTGTCTGATCTCATATCCAATACAT
CGAAACATACATACAAAGTCTTGTCTAATGCACTGTCACATCCCAGAGTGTTCAAGAGGT
TTGTGAATTGCGGCTTGCTTCTTCCCACTCAGGGTCCTTATCTTCACCAACAAGATTTTG
AGAAATTATCTCAGAACCTCTTAATCACATCTTATATGAATTATCTTATGAATTGGTGTG
ACTTCAAAAAATTCCCTTTTTTGATAGCTGAACAAGATGAAGCAGTCGTAGAATTAAGGG
AAGATATAATAACATCAAAACACCTGTGTATGATAATTGATCTGTACGCAAATCACCATA
AGCCACCTTGGATAATTGATCTCAACCCACAAGAGAAGATATGTGTTCTTAGGGACTTTA
TATCTAAGTGCCGTCATACTGATGTGTCATCTAGGTCTTGGAATATCACTGATCTGGATT
TTATGGTTTTTTATGCTTCGTTGACTTATCTAAGAAGAGGAATAATCAAGCAGCTCAGAA
TTAGGCAAGTGACAGAAGTAATCGACACCACTACAATGCTAAGAGATAATATTTTAGTAG
AAAACCCGCCTATTAAAACTGGAGTACTAGATATTAGAGGTTGCATAATATATAATCTAG
AAGAAATCTTATCAATGAATACTAAGTCCACGTCAAGAAAGGTGTTCAATTTGGGTTCAA
AGTTGTCAGTTGAAAACCACAAATATAGAAGGATAGGATTAAATTCGTCTTCTTGCTACA
AGGCATTAAATCTGTCACCGTTGATTCAACGCTACCTGCCCGCAGGTTCACAACGATTAT
TTGTAGGTGAAGGGTCAGGAAGTATGATGCTATTATATCAACAGACTTTAGGATGTTCGA
TATCCTTTTACAACTCCGGTATTGATGGTGATTATATACCAGGGCAGAGAGAATTGAGAT
TATTCCCTTCCGAATATTCAATAGCTGAAGACGATCCGTCACAATCTGATAAGCTAAAAG
GTCTAGTGGTCCCATTATTTAATGGAAGGCCCGAAACCACGTGGATAGGGAACTTAGATT
CATACGAGTACATAATCAACAGAACAGCCGGTCGTAACATCGGATTGGTACACTCAGATA
TGGAATCAGGCATAGACAAACAAGTGGAAGAAATTATGATAGAGCATTCACACCTTATCT
CAATAGCAATCAATGTAATGATAGAAGACGGTGTTCTTGTATCTAAAATAGCATTTGCAC
CAGGGTTCCCCATATCCAGGCTACTGAATATGTATCGTTCCTATTTTGGGTTAGTATTGG
TGTGTTTCCCAGTGTATAGTAATCCAGAGTCCACAGAAGTGTATCTCATCTGCTTGCAGA
AAACAATTAAGACCATAATTCCACCTCAAAAAGTTCTTGATCATTCATATCTCAGTGATG
AAATCAATGATCAAGGTATTACATCTGTTATTTTCAAGATCAAAAACATTCAATCAAAAC
AATTCCATGAAGATCTAGTGAAACACTATCAGGTCGAACAACCGTTTTTTGTTCCTAGTC
ATATCACATGTGATGAAAAGTTGCTTATGCAGGCTGGTTTGAAAATGAACGGACCAGAAA
TCTTGAAGAATGAAGTGGGATATGATATAGGATCAGATATCAATACACTCAGGAGCACTA
TTATTATCTTACTTAATGAAGCTATGAACTATTTTGACGATGAGAGGAGTCCTTCTCATC
ATCTAGAGCCCTTTCCAGTCCTAGAGAAAACGAGAGTCAAAACTATCATGGGGAGAGTCA
CGAGAAAAGTAACTGTTTATTCTCTTATAAAGTTGAAGGAAACTAAAAGCCCGGAACTTT
ATAACATCAAAAATTACATAAGGAGAAAAGTTTTGATTCTAGACTTCAGATCCCATACTA
TGATTAAACTGCTACCTAAAGGAATGAAAGAGAGAAGAGAGAAAAGCGGATTCAAAGAAA
TTTGGATATTTGACTTATCTAATAGGGAAGTCAAAATCTGGTGGAAGATCATAGGTTACC
TCTCTTTAGTCTGAATCGAACTACCACACCCATCACCAATGAAGCCCGAACAAGTCTACA
TAGATCAGTTATTAAGAAAAACTTAATAACGATCTCTCTTTACCCTTGTTCGGT
