# Supplementary material for: Prioritizing antiviral drugs against SARS-CoV-2 by integrating viral complete genome sequences and drug chemical structures
Source: Sci Rep. 2021 Mar 18;11:6248. doi: 10.1038/s41598-021-83737-5 (PMC7973547; doi:10.1038/s41598-021-83737-5)
Supplement: Supplementary file 1 — Supplementary Information 1. [file 41598_2021_83737_MOESM1_ESM.zip › dataset_VDA-RWR/dataset2/virus FASTA/Hepatitis A virus.fasta]

>Hepatitis A virus
TTTGAAAGCGGGTGCATGCATGGCCATTTTCCAGCACAGGTTCAGCTGGTATGGCATGCG
TGCATCGACTGCTTGGGGGTGTCCCTGACCCCCTTAATTCAACGTCTAGCCCACGATACG
GGCACCCTATCCAATTTGTGTCCCTTTACCTCCCATGGATTGACTTGTATGGATTTGGAT
CTAAATTGGATTACCCTTTGTTTGTGGTGGTTAGCCAACCATGCTCTGGTGTAATGGTTC
CATGTGTTCATCTGGCTAAGTGCCGACCTAGGAGGTGGTGCTGAAATATTGCAAGCCACT
AGCGTTGTTACACTTGGCCTCTGGATACGTGGGATTAATTGCATTCTGTACAGAGGAAGG
CTAGTCTATGCCTTGGGCTAATGGTCTTCGTTGTGAAACGGATTACCGGTAGTAGCATCT
TAGACTACCAAGGTTGTAGGTGAGTGTGTGGTCTAGAGTAGGCACACATCTGTCCAGGCA
CATGTACATTGTTACGATTGCTCCAGACTAGTTCCTGAGGGACAGATGTTGTGGGGGGCT
TGGGAAAACCCCCTTAACCTACACTGCCTGATAGGGTCGCGGCTGGTCGAGTCCCACACA
CTATAATACCAGTAGACTTTCATGCAATGGATACTCTTACTAAAAACATTGAGGATGCAA
CAGTCAACATCATTGGATCTTGTGCAGAAAAGGTGGAGGAAGCAATTTCAGGCCTAGGGG
CAGTGGAAAGTGTGGCATCCACCAACTCAGCCATTGCCACTGCCAATGCAACAACTACAC
AGACAATACCAGACCCAACGGAGGGTTCCACTGATGATTTTTATTCTTGTTCTTATGAAG
TAGGAGCTCAAGGGGATAACATTTCTAGATTGGTACATCTGGTTACAGGACAGTGGGTTC
CAAATGATGATTATTATGCCTGCCTACGCTGGTTAGCAACACCTGCTTGTTTTTTTCAAA
ATAACACACAACCAGCATATGGTCAGACACGATATTTTAGGTTTATCAGATGTGGCTTTC
ATTTTAGGTTGCTTGTGAATGCCCCCTCTGGCTCCGCTGGAGCGCTCATGCTAGTTTGGA
TGCCCTACCCCTACTGCCGGGTCTTATCTGGTACTAATCAGATCCATGCGAATGTTGAGA
GAAGGAGTCTAATGAACCTGCCCTATGCCATCTTGGATCTCCGCACTAACACAGAAATTG
ACCTTGTGGTTCCATATGTCAATTACCGGAACTATGTGGAGATTACAACCAGTGATACAA
CTGGTGGTGCCATCTGTGTGATTGTGTTAGGCAAGTACCGACATGGCAATGGAACCTCCA
ACACTGTGGATTTCACATTATTTGGAGAACTCCTTGAAACTGATTTGCAGTGCCCCCGAC
CATTTGACAATCAGGGAAAGAGAAAACCACGCAGGAGGCCCATTCACAAACCCAAGAATC
CACCACAGGAGCCAAGGGTTATTATTCAACCAGGACCTGGGGCAGCAAACCTTTCAAACT
CTAGTGTTATAGCAATGGCTGAAAGCACAGCACTTGCTAATGAAGGGACAGCTGTTGACT
ATTCCACAGCTGGATGTGCATCATCTGTTGATGATGTAATTATGGTCCTGCGCCGCTGGC
AGATTCTAGCAAGTTTCCAGTGGCAGTCAACCCTAACTCCCAGTGCTCGCATCAATCGCT
ATCAATTGATTTTCAGAAATATCCCAACATTCTCTCTCTTCTTTGACAAATTTCAGTACT
GGAGAGGGTCATTGGAGGTTAAATTCATGACCTTTGGCAGCCAATTCAATACTGGGAGAT
ATCAAATGTCTTGGTATCCAATTGCTGATGGTGAACAAAGCTTGGCACAATGCCAGAATT
CAGTGTTTGTAACTGGAGATGTGTGTGCCACACCCGTGACCCTAACTCTGCCATTTACAT
CAACCACCTGGCGCAAGAGTACGAGAGACCCTTACGGGTACTTGATGTGGCATGTTGTCA
ATCGACTCACTGTGAATTCATCAGCCCCATCCAATATTGACTGCACAGTGTTGCTCCGCG
TGGGCAAAGATTTTCAGTTTACCGCCCCACTCTATGGAAATTTGCAGATGGCAACCAATA
ATCAGGGTGATTCCAACCAGTTGGGGGATGATGAGCCAGTTTGTTTTCTGAATTTTGAGA
CAGCTAATGTCCCAATACAAGGTGAATCTCACACTCTTGTTAAACACCTGTTTGGGAGGC
AATGGTTAGTTAGGACTGTGCAACACGCTCCAACTGTGCAAGAGTTGGACCTCCAAGTTC
CAGACAGAGGACATGCCTCTCTCATTCGGTTCTTTGCCTATTTTTCTGGAGAGATCATTC
TTACCATTGTTAATAACGGCACTACACCAGCAATGGTAGCGCACTCCTATTCTATGGATG
ACCTCAGTTCAGAGTATGCTGTTACAGCAATGGGAGGTATGATGATTCCTGCTAACAGTG
CCAAAAATATTTCTGTGCCATTCTACTCTGTGACACCACTCAGGCCAACTCGACCAATTC
CTGGCACATCAGAGGCAACTTTTGGCAGACTGTTCATGTGGACTCAATCAGGAAGTCTCT
CAGTTTTTATGGGTCTCAAAAAGCCAGCTCTCTTCTTTCCACTCCCCGCTCCCACCTCCA
CAACACCATCAGGGAGATCCAATGATGTTATTCCCACACTGGATCAGTCTGGGGATGAAG
TAGATTGTCACTTCTGCGAAATTTGTTCTAAAATGAAGAAGAGGTGGAAGCCAAGAGGGT
ACTTCAGATTTTGCCTTAGACTCAAAACACTAGCATTTGAACTCAATCTGGAAATTGAAT
CTGACCAAATTAGAAATAAGAAAGATCTCACTACTGAAGGAGTGGAACCAAACCCGGGAC
CTATCTTAGTTGTTGGCAAATCAGGAAGTGGCAAGAGCCGACTTTGTAATGTTTTAGCTG
GTGTCGAGCTTTTTGAATCAAAACTATCACCACGTTCAGTTACAATGGTTCATCAGGTTG
AGACAGTTGACATTGAGGGGAAGAAGGTGACGATAGTAGATTCACCTGAAACACCAAATT
ATGATGGCCCCATTTCTGCCTTTTTTTATTTGATTGAGGCAGGCAGGTTTACAGCTGAAG
ACAAGGAGTACATCCAAATGATGAGAAAACGCTTTCCAGGCTTTGAGAAATCCACTATTT
TGATTCTGAATCGAGCAGATGAATTGAAAACTGATGATGATATAAGAAATTGGGTTAAGA
CCTCTGGAGAGTTGGACTCTTTAGTGAGAGCCTGTGGGGGGCGTATAGCTAAATTTCATC
GGCACAAAATAAACAGGGCTAAGTTGTTGGAGAAAGCAGCCACCCTTCCTGAGTTTGTCT
CTCATTTACCAAGACTTGTCTATAAGGATAGAAAAATGTACCGCCATTATGGTGTGCAGT
GTGGTTCTACAGTCTTCCACATGGACTCAGAGAACATCCTTGAGTCAGCATTAAATGGTG
AAGTCACAATCAAGCAGGAGAAGTGGAATGGCAATTGGAAACCAGCAGGTGATCACATGC
AGTCAACGGCCAGCCTGTATCTTAAATCACAGACTATGCCGAAATTCACTTTTTCAATTG
ATGAAAACTGTGAGACCTGGGCCAGACACTTGTTGGGTGACTATGGGGAAACACAAGGTC
AGATTTTTAAGGAGAGGCTTATGTGGGCTGCAGCCCTTGGGTTTTTTATGACAATGAAAA
TCACTACAGACCAATCATTTCCAGGTAAAGATGCAATACACACAGTTCTCACCAAAATTT
CAAATTTTATTTTTGGGGGTTTGGAAAATGAAGTTGTCCGTATTGTCATCAGGACTGTGA
TTCGCATTGTCTGCTACCTTATTTTGTATATACATTCCCCCAACATAGTCACAACAGGAA
CTTTGGTTGCTTTGTTAGCTTTAGATGCCACCAGCATGTCATTGGATCAAGGACTCAAAA
CTCTCTGTATGAGCCTGGTGGATGGTGATTTTGGCAAATTTTGTTCAGCTTTGTTGGAAA
AAATACAAACTGTTGACGAGGCTGATCTAAAGAAAACTATTCCAAAATTCAATGACATGC
TAGAGGATCAATCTGGCAAAACCACCTCTCCTAAGTCTTTTAATGATTGGACAACCTGTG
CCAAAAATGTACAATGGTGGCTTGAATCATTTGTTAAAGTTGTAAATTGGCTTAAAGAGA
AAGTGTTTCCTTCAAAAACTGACCCAACTCTTCAGTGGCTCCAGGATCATGAAGAACATA
TAGCTATCATGTTGGCATTGTGTGATGAGCACCTTTGTATGCTAAGAACTGAAAAAGATT
ACATTTGTGAGCACAACACTCGTCCAAAACATCAGCGTTTGGTTGAAATGGTTTCTGGCA
CATTGAACCAACTCCAAGGTATTTCGAGTGCTCGTGAATTGGCAGCCAGATTACAGCATG
TGTTGAACAAACTCCACCAAGTCAACTTTGAGCCTGAACTGGAGTGGACACACCGTCCTG
AGCCTCTTGGTATATGGATATCTGGTGGCCCCGGTGTTGGGAAGAGCTTTTTGTCAAATT
ATATTGTTAAAGAAATAGCCAAATTAAAGCATTGGAAGAGTTATGCCAACCCAACTGGAA
GTAAGCATATGGATGGGTATGTGTCACAAGAGATTCATGTTTTTGATGATTTTGGTCAAA
ATCGGGAAGAGGAAGACTATTCTTTAATCTGTAACCTCATTTCTAGTGTTCCATTTATCA
CTCCAAAGGCAAGTGTAGAGGCTAAGGGCACCCAATATAGAGGACGCCTTGTTGTTGTCA
CAACCAATAGACGGGATTTCACATCTTGTAAGTTAACTGACCCAGATGCACTGGAAAGGC
GTTTCCCTATTCGCCTTAATATCCGGCCATTGCAAAAATATAACCACAAGGGCCGTTTGG
ATGTGGCAACAGCCATGAGAGACGGAAGCTTGCAGGGAGGAACTTGCTGGGAAAGGGATA
TAGGCCAGTTAGGCCTTGAATGTTGGAATCCAATAAATGGCCAAACCCTGATTGATGAAA
TTATGAGTGAGTTGCAGGTTAGGCAAGAAGTAGCTTCCTTTATGAACCAGTCTAAGGTGA
GGCGTTTTTCTGACCCAGAGACACTTTTTAGTGATTTGGAAGATCTAAAATTGGAATTTG
ACTTTGATCAATTAGAGCAACAAGCTAAACTTTTTGCAAAACCAAAAGAAGGAAAAATCT
CTAAATTTAGGGCCTGGGTTAGAGACTGCACAGGGAAGATTAAGAGTTTTCTAGAGCGAA
ATCGGGCTTGGATTCTTGGTATAGGAACCCTTGGAACTATTATGTCACTTGTGACTATGT
GTGTCCCATTAGCTAGACGCTTTGCCCAGTCAATCTATTCACAACAACCTGTGGCCAAAA
CACTTCCAAAAGATTTTAAGGTAGCTGTTAAGAAACACATTGAGAAACTGGAAACTGAAT
TGGAAAATCAGAGCGGGCGGGTGAATTTCAGACATATTTGTAACAGACTCGTCAATGTGA
GTAATGAGGATGAGGTAGCCACTGGTTTAGCCATTGGTGGGAAAAATGTCTTGACATTTG
GGCATTCTAAATTCACACAATTGGATGAGATTAGGGATATGCAATTCAATGCGCCAGCTA
AGGGGACCCCCATTACCTATGATGGAGAACCCACTGATCTTCAGTTATTGGAATGTGATA
TACCCCACCAGTTTAAAGATGTGTCTAAATTGATTGCCACAGAGGACTATCGTGGTAATG
GCTGGTTGGTTTGGAAAGATCAGGACCAGTATATGGTGCAAGATGTGACAAAGATTAGGC
CTTTTGGTTCTACAACAACTGCATCAGGCACCACATCGTGTCAAACATATATATATAATT
GCAAGACTGGACCTGGTTCCTGTGGTGGTGTGCTTGTAGCTCAAATTGGAGGGAATTTGA
AGATCCTTGGGATACACACAAGTGGCAATGGCACTATGGGAGCAGCCAATAGGGTTTTTC
CAGTTTTTAACCAAGGGAAAGTAGTGAGTAAGCAATATGCAGGTAAGATTCTGTACCATC
AACCCCGAAAAACCGCATATATGAAGTCACCTGTCTATGAGGACTCACCCTATGAGCCCG
CAGTTCTTTCCATCAATGACCAGCGACTTGGGGTGAAGATTGAAGACATGGCTAAGAAAG
CATCTGACAAGTATATTGGCAATGTGTTTCAGCCTCCTCCTGAGGCTTTCCAACTTGCAA
AGACACATGTTGCCGAAAAACTGTCTAGAGTCTTGGGATGCCATGACATTATCTCATATG
AGTCAGCTGTGAGTAGCGATGTTATACCTATGAACTGGGACACTTCGCCTGGCATTAAGT
ATAAGGGGGAGACCAAACGACAACTGGTCCTGAAGTCCTCATTCAGACAGGATGTTATGG
AGCAACTACAGAGCCCATCCACTGTTTTCACTTGTTATTTGAAAGATGAACTCCGAAAGA
AGGAGAAAATCAAGGAAGGGAAAACAAGAGGCATTGAGGCTTGTAACTTTGATCACACTG
TGGCTTATAGAATGGTGATGGGTGACATCTTTTCTAACATCTATGATGATTCTTTCATTA
TATCTGGTTGTGCTGTTGGAATCAATCCTTTTTGTGAGTGGGACAATCTGTTGGCAAATC
TCCAACCTTATAATTTGTGTCTTGACTTTTCTGGATTCGATGGCTCTCTGAGTGCCCAAA
TTCTTGAGGAGGCTGTGGATGTTTTATCTTATTTCCACAATGACCCAGCCCTAGTGAAAA
GGATTCATGCACCAACTATTTATTCAACCCATTATGTGACTGATGAGATATGGCAGGTAG
AAGGAGGGATGTGTTCAGGATCTCCATGTACCACTGTGGTCAATTCTATTGTGAATCAGC
TTGCATGTTACACCATTTTAGCTGTCTTGGGCTATGACATCAACCAATGTTATGTTGTTA
GTTATGGGGATGACTGTGTTCTGTCAGTACCAGAGGTACGCGATATTTCAAAACTATCGC
ACTATTTCAAGCTTTTCTTTGGTATGACAGCAACAGCCAGTGACAAAGAAAGCGACATAA
CTTGGTTAGCCCCTATGGAGATAGAATTTCTGAAGAGAACTCCTGCCTTCCTCCCAGGGA
CCCGCAAAATCATTGGTGTCCTTGACAAGGAAGTCTTGGAAGGGAAGATACAGTGGTGCA
AGGGACCGGAAGCATTCAAACAGCAACTTGACTCTTTCTTGTTGGAAGCAGCTCTGCATG
GAGAAGAATACTATTATGAGGTGACATCTAAGCTTAAGGCCCGGTGCCCCGTTCTTGACA
TTCAACCTTGGGGTGTCGCGAAACTCAGAGCATACACAGCTTGCATGATGATCTGAACTG
TTGGTCCGCAGGTACCATAAACCTGTTTTTCCTGGGTTTTAGTGTTGTGGGATACCCAGG
AGTACACGTAAAACACCCACTGGCTTTGGAGCTGTGCCACATGACACCTCCCAGCTTGAC
AGTGCTGTCAGAAACTGTTATATAGGAATAGGCTAAAACTAATCAATTTACCCCCATGAT
TGTTTAGGTATTAGTTGTTAGTATTTAGTATAAGACATTTGGTGATATAAAGACCTCACA
CAATTTCCACTTTCCGTGAGGACCCTAAGCCAAATGACTTCTTTTTACTTTACTATTCCC
TACCCTACCTAAAAAAAAAAAAAAAAAAAAA
