# Supplementary material for: Prioritizing antiviral drugs against SARS-CoV-2 by integrating viral complete genome sequences and drug chemical structures
Source: Sci Rep. 2021 Mar 18;11:6248. doi: 10.1038/s41598-021-83737-5 (PMC7973547; doi:10.1038/s41598-021-83737-5)
Supplement: Supplementary file 1 — Supplementary Information 1. [file 41598_2021_83737_MOESM1_ESM.zip › dataset_VDA-RWR/dataset2/virus FASTA/Hepatitis B virus.fasta]

>Hepatitis B virus
AACGCTAGAACTGGATTAGCCTACATATTTCAATCTACTATTGAAATGTCCATCAGAAGG
AAATTGTGGTGGCATACTAACTGTTTAATGTGGGGTGAATCACAAACTGCAGAATATACT
GCTAAACTTAGAAGTTGGCTTATGACTCCAACGTCATATCGCAATCAATATGCACCAACA
ATTGAGGCGCTTACAAGGACCGTCAAAGCGACCCACCTCTCCTCAAGATCTAGCAGACCA
ACTGCTAGGTCTCCTGGAGTTAGGGCAAGGTCCTCTAGCAAATCAAAGTCCAAATCTCCA
AGAAGGAAAACATAAGGCTGGGTTTCTCAATGGGCTGTATATGCCCAACCCTCCTTCTGT
TTTCAATCCCAATTGGCTTATTCCTTCTCATAAAACAGTTACGCTCCACAAAGAATTGCC
TCTTTTACTGCCTTCAAGGACTTGGAAATACTTGCTGCCGGCCAGGTTTTGGCCAAAGGT
GACCCATTGGTATTCTCCTTTGAAAGCAGTAAAAGATAAGTATCCAGGGTTCGAAAGCGA
ACACAAAATTATAGTTCAAAATTATTTAACCAAACTTTTTGAGACTGGTGTTCTGTATAA
ACGTGCTTCTAAGCACTCTTGGTTAGTTCATTCTGAAGTACCTCTTTACCAGTGGGAAAA
AGAAAGAATTATCTCTAAACATCATGGGCAAGGGATCCAGCAAACTGATGACCTACGAAG
AAGCGCAGCATCAAAGGCGGATGGAACAATATATGGATCAACAAGCAAGAACAGCACTGC
AAAGACTGGTGTCTCAATCTCCAGCAAGAGATGTCAACAAGACAAAAAGTCTACAGTGGC
CCAAGCTTCCAGATCCTGTTACTATCCACAAGCCAAGCTATCAAGGCAGCGTTCCTCCAA
AACGGCCACGTACAGAGTTGGATCAACCTTTAGACCATCAACAGAGTGTTCCTCTGCAAG
CACCGCAAACAGTGCTTCAACCTTTGGAGCCTCCTCCACGTGTAATGCAAATAGAACAAC
CATTGCAATCTCCACCGTTGGCTTCAAAGGTCAGTCCGCTATCCCCGATAAAAGCGGTTC
CATTTTTGGCTCCATTACTGATTCCAGTTGCTCATCAAACAGTAAGAACATCTTACAACA
TGACCACGTCCAACATCTCAGAAATCATGGACGAAGCTCGCACAGCATTCACCACGATGG
GCTCTGCATTCCAGGGACTCTCCTTCGATCTGTGGGTGCTATTCCTCGTCGTGTTACTGG
TGGTGTTTTTCTTGTTGATAAAAATCCACACAATTCTGAAAGCTGCAGACTGGTGGTTGA
TTTCTCGCAGTTTTCTAGGCACCCAAACATGCCCTTTCCGAAATACAGAGTCCCCAACCT
CGATGCACTTCAAAACGGACTGCCCGCTAACATGTACCGGATTTCGCTGGACCTTAGTGA
GGCGTTCTATCATATTCCTTTGCATCCTGGCTCTAGTTGTCATCTTTTGGTATCTGATGG
CCTGGGAACCTTTTACGGCTTTCGTAAAGCGGCTATGGGAGTTGGGCTCAGTCCTTGGCT
CCTACATCTTTTCACATCTATCCTCGCAACTTGGATCCGTTCCTACTATCCAATTCATTG
CATTGCTTACATGGATGATTTTCTACTCTCACATTCCAGTGTGGCTACACTTTCTGCTGT
CGTTCGTAACATCTTGGCACTTTTTGCAGAATGGGGGATTTTGATCAATGTGGACAAATC
TACACCAGAACCTTTACCTAAGGTAATTTTTCTGGGATATGCTGTCTCCAAGAACACTCT
CCTTCCTGCTCCAAAAGCCCAAAAGAAAGCTCTCTTAGCTCTCAACTGTATTCAACCGGA
CACTGCTTATGACTTTAAAATCATTCAAAGGCTTACAGGCCTTCTGGCCTGGGTAGCGCC
ATTTACTGACCTCTCCTATTTGATTCTACAGCCTTTATATGAGGCCTGTGTCAGCCATTC
TGACTTCAGCTTTACTTCTCAATACCTAAGTATTTTAACATCTAATTTCACCAGGTATAC
TGCTAAAACTCTCACACCTAAAGTAGCACAACCTTGCATTTTTGTAGATGCTTCAGACAC
GTTGGCTGCTGCTACTTTTTCCAATCAAAGAGTGTTTTGGGTTATTTCTTTGCCTTCTGC
TCTTCCTATTCATATCAAAGAAACTATTGCTGCCGTGGTAGCTGTTTCTTTTCATTTTCC
TGTTTCTCGCTGTCGCGCACTCGCATCTGACTCTATGTTTGTTTGCTACAAACAATTCAA
AACTCTTCCTTTGCTTTTCGCTCTCCGTGCTTACACGGCTTTAAGACGGCTCGCTGTGGC
GTACGTCCACACGTCCGCTAATCCTGCGGATGGCCCCACTAGACATATGGGTCTTCCTGC
TTCCGCACCCAGTATGCCCCTCCCTGTGCCCTTGGCGCTCTCGCCTGTTTTCTGGCCTCG
CACCCGCGTGCCCCCTTTCCGTACTCTCTTTCCTCCTTCTCCTACCTTACATTTTCACCC
ATGTGCTCACTCGTGACCTTGGCTTTATTCCATATCATATGCAACACTCAAAGGTGAAAT
TGCATCATGTACATTGTTAATGATTAATAACCATGATTCAGGGCAGTTAGAAAAGCAAGT
ACAATGACAATGAAAACTTTCACTGGTACAATCAAGAAGAATAACAATATGGCGGAAAAT
GTAAGAAGGGCTAACATAAAGTAGAGTTTTATGTTTAAAACTGTTAATAGAATGGTTCTC
CAGTGACTGGAACAAATCTTCTGCAGTTTTGATAGCATAGCCATAAGGAGCAGAACATCC
AATGCTTGAAATCATGTCATCTGTCATATTTTGTATTTCACATAAGAAATCCAATGCTCC
TCTTCCGTCTGAAAGTCCATTAAATGCTTTGCCCATGCTGTAACGCAAGAAAACACATTA
TATTAGCTTAAAAGCAAAATAACATGTATAACATGTAAAATCATGTACTGACCTGCTGAT
GGTTGATCAATAATGAAGGCACAATGTGGCCTGACTAGTAAATGTTTAACTAAGGTAAAC
AGTACAAAGGTAAATGTTCTGTACTCTTAACAGTTAATCATTATGGAATGTGATGCAATT
CATGATGAAAGTCCATTCTCCTGAATGTATAAAACATAGACCAAATGCACATCTCATCAC
TTTTACCATGTGCTCACATTAATAAAACCTTATAAATGTTCGCCTTTGTGCTAATTCTTT
TACGTCTATGGAGTGGTTGTCTCAATGGCAGTAGCACAATGGATCCTCTGGTAAAGGCAG
CTTTGGAAGGAGTCAAAGATCTTCCTCACGACTTTTTCCCTCTGCTTAAAGATCAGGTAC
AGTTCTCTAAGGACGTTATCAAGGAGTATAACGAACACCATTCTCAGAATAGACACGTTG
AAGTAATAAACTGTTCTTTAGAATCATATGATAACTTACAGCTTATTTATGCGAAAGTTA
CTATTTCTAATTGGACAGCTATTGCTAACAATGGAGATTCTGTTCAGGTTGCTCTAGATG
AA
