# Supplementary material for: Prioritizing antiviral drugs against SARS-CoV-2 by integrating viral complete genome sequences and drug chemical structures
Source: Sci Rep. 2021 Mar 18;11:6248. doi: 10.1038/s41598-021-83737-5 (PMC7973547; doi:10.1038/s41598-021-83737-5)
Supplement: Supplementary file 1 — Supplementary Information 1. [file 41598_2021_83737_MOESM1_ESM.zip › dataset_VDA-RWR/dataset2/virus FASTA/Hepatitis C virus.fasta]

>Hepatitis C virus
GCCAGCCCCCTGATGGGGGCGACACTCCACCATGAATCACTCCCCTGTGAGGAACTACTG
TCTTCACGCAGAAAGCGTCTAGCCATGGCGTTAGTATGAGTGTCGTGCAGCCTCCAGGAC
CCCCCCTCCCGGGAGAGCCATAGTGGTCTGCGGAACCGGTGAGTACACCGGAATTGCCAG
GACGACCGGGTCCTTTCTTGGATAAACCCGCTCAATGCCTGGAGATTTGGGCGTGCCCCC
GCAAGACTGCTAGCCGAGTAGTGTTGGGTCGCGAAAGGCCTTGTGGTACTGCCTGATAGG
GTGCTTGCGAGTGCCCCGGGAGGTCTCGTAGACCGTGCACCATGAGCACGAATCCTAAAC
CTCAAAGAAAAACCAAACGTAACACCAACCGTCGCCCACAGGACGTCAAGTTCCCGGGTG
GCGGTCAGATCGTTGGTGGAGTTTACTTGTTGCCGCGCAGGGGCCCTAGATTGGGTGTGC
GCGCGACGAGGAAGACTTCCGAGCGGTCGCAACCTCGAGGTAGACGTCAGCCTATCCCCA
AGGCACGTCGGCCCGAGGGCAGGACCTGGGCTCAGCCCGGGTACCCTTGGCCCCTCTATG
GCAATGAGGGTTGCGGGTGGGCGGGATGGCTCCTGTCTCCCCGTGGCTCTCGGCCTAGCT
GGGGCCCCACAGACCCCCGGCGTAGGTCGCGCAATTTGGGTAAGGTCATCGATACCCTTA
CGTGCGGCTTCGCCGACCTCATGGGGTACATACCGCTCGTCGGCGCCCCTCTTGGAGGCG
CTGCCAGGGCCCTGGCGCATGGCGTCCGGGTTCTGGAAGACGGCGTGAACTATGCAACAG
GGAACCTTCCTGGTTGCTCTTTCTCTATCTTCCTTCTGGCCCTGCTCTCTTGCCTGACTG
TGCCCGCTTCAGCCTACCAAGTGCGCAATTCCTCGGGGCTTTACCATGTCACCAATGATT
GCCCTAACTCGAGTATTGTGTACGAGGCGGCCGATGCCATCCTGCACACTCCGGGGTGTG
TCCCTTGCGTTCGCGAGGGTAACGCCTCGAGGTGTTGGGTGGCGGTGACCCCCACGGTGG
CCACCAGGGACGGCAAACTCCCCACAACGCAGCTTCGACGTCATATCGATCTGCTTGTCG
GGAGCGCCACCCTCTGCTCGGCCCTCTACGTGGGGGACCTGTGCGGGTCTGTCTTTCTTG
TTGGTCAACTGTTTACCTTCTCTCCCAGGCGCCACTGGACGACGCAAGACTGCAATTGTT
CTATCTATCCCGGCCATATAACGGGTCATCGCATGGCATGGGATATGATGATGAACTGGT
CCCCTACGGCAGCGTTGGTGGTAGCTCAGCTGCTCCGGATCCCACAAGCCATCATGGACA
TGATCGCTGGTGCTCACTGGGGAGTCCTGGCGGGCATAGCGTATTTCTCCATGGTGGGGA
ACTGGGCGAAGGTCCTGGTAGTGCTGCTGCTATTTGCCGGCGTCGACGCGGAAACCCACG
TCACCGGGGGAAATGCCGGCCGCACCACGGCTGGGCTTGTTGGTCTCCTTACACCAGGCG
CCAAGCAGAACATCCAACTGATCAACACCAACGGCAGTTGGCACATCAATAGCACGGCCT
TGAATTGCAATGAAAGCCTTAACACCGGCTGGTTAGCAGGGCTCTTCTATCAACACAAAT
TCAACTCTTCAGGCTGTCCTGAGAGGTTGGCCAGCTGCCGACGCCTTACCGATTTTGCCC
AGGGCTGGGGTCCTATCAGTTATGCCAACGGAAGCGGCCTCGACGAACGCCCCTACTGCT
GGCACTACCCTCCAAGACCTTGTGGCATTGTGCCCGCAAAGAGCGTGTGTGGCCCGGTAT
ATTGCTTCACTCCCAGCCCCGTGGTGGTGGGAACGACCGACAGGTCGGGCGCGCCTACCT
ACAGCTGGGGTGCAAATGATACGGATGTCTTCGTCCTTAACAACACCAGGCCACCGCTGG
GCAATTGGTTCGGTTGTACCTGGATGAACTCAACTGGATTCACCAAAGTGTGCGGAGCGC
CCCCTTGTGTCATCGGAGGGGTGGGCAACAACACCTTGCTCTGCCCCACTGATTGCTTCC
GCAAACATCCGGAAGCCACATACTCTCGGTGCGGCTCCGGTCCCTGGATTACACCCAGGT
GCATGGTCGACTACCCGTATAGGCTTTGGCACTATCCTTGTACCATCAATTACACCATAT
TCAAAGTCAGGATGTACGTGGGAGGGGTCGAGCACAGGCTGGAAGCGGCCTGCAACTGGA
CGCGGGGCGAACGCTGTGATCTGGAAGACAGGGACAGGTCCGAGCTCAGCCCGTTGCTGC
TGTCCACCACACAGTGGCAGGTCCTTCCGTGTTCTTTCACGACCCTGCCAGCCTTGTCCA
CCGGCCTCATCCACCTCCACCAGAACATTGTGGACGTGCAGTACTTGTACGGGGTAGGGT
CAAGCATCGCGTCCTGGGCCATTAAGTGGGAGTACGTCGTTCTCCTGTTCCTTCTGCTTG
CAGACGCGCGCGTCTGCTCCTGCTTGTGGATGATGTTACTCATATCCCAAGCGGAGGCGG
CTTTGGAGAACCTCGTAATACTCAATGCAGCATCCCTGGCCGGGACGCACGGTCTTGTGT
CCTTCCTCGTGTTCTTCTGCTTTGCGTGGTATCTGAAGGGTAGGTGGGTGCCCGGAGCGG
TCTACGCCCTCTACGGGATGTGGCCTCTCCTCCTGCTCCTGCTGGCGTTGCCTCAGCGGG
CATACGCACTGGACACGGAGGTGGCCGCGTCGTGTGGCGGCGTTGTTCTTGTCGGGTTAA
TGGCGCTGACTCTGTCGCCATATTACAAGCGCTATATCAGCTGGTGCATGTGGTGGCTTC
AGTATTTTCTGACCAGAGTAGAAGCGCAACTGCACGTGTGGGTTCCCCCCCTCAACGTCC
GGGGGGGGCGCGATGCCGTCATCTTACTCATGTGTGTAGTACACCCGACCCTGGTATTTG
ACATCACCAAACTACTCCTGGCCATCTTCGGACCCCTTTGGATTCTTCAAGCCAGTTTGC
TTAAAGTCCCCTACTTCGTGCGCGTTCAAGGCCTTCTCCGGATCTGCGCGCTAGCGCGGA
AGATAGCCGGAGGTCATTACGTGCAAATGGCCATCATCAAGTTAGGGGCGCTTACTGGCA
CCTATGTGTATAACCATCTCACCCCTCTTCGAGACTGGGCGCACAACGGCCTGCGAGATC
TGGCCGTGGCTGTGGAACCAGTCGTCTTCTCCCGAATGGAGACCAAGCTCATCACGTGGG
GGGCAGATACCGCCGCGTGCGGTGACATCATCAACGGCTTGCCCGTCTCTGCCCGTAGGG
GCCAGGAGATACTGCTTGGGCCAGCCGACGGAATGGTCTCCAAGGGGTGGAGGTTGCTGG
CGCCCATCACGGCGTACGCCCAGCAGACGAGAGGCCTCCTAGGGTGTATAATCACCAGCC
TGACTGGCCGGGACAAAAACCAAGTGGAGGGTGAGGTCCAGATCGTGTCAACTGCTACCC
AAACCTTCCTGGCAACGTGCATCAATGGGGTATGCTGGACTGTCTACCACGGGGCCGGAA
CGAGGACCATCGCATCACCCAAGGGTCCTGTCATCCAGATGTATACCAATGTGGACCAAG
ACCTTGTGGGCTGGCCCGCTCCTCAAGGTTCCCGCTCATTGACACCCTGTACCTGCGGCT
CCTCGGACCTTTACCTGGTCACGAGGCACGCCGATGTCATTCCCGTGCGCCGGCGAGGTG
ATAGCAGGGGTAGCCTGCTTTCGCCCCGGCCCATTTCCTACTTGAAAGGCTCCTCGGGGG
GTCCGCTGTTGTGCCCCGCGGGACACGCCGTGGGCCTATTCAGGGCCGCGGTGTGCACCC
GTGGAGTGGCTAAAGCGGTGGACTTTATCCCTGTGGAGAACCTAGGGACAACCATGAGAT
CCCCGGTGTTCACGGACAACTCCTCTCCACCAGCAGTGCCCCAGAGCTTCCAGGTGGCCC
ACCTGCATGCTCCCACCGGCAGCGGTAAGAGCACCAAGGTCCCGGCTGCGTACGCAGCCC
AGGGCTACAAGGTGTTGGTGCTCAACCCCTCTGTTGCTGCAACGCTGGGCTTTGGTGCTT
ACATGTCCAAGGCCCATGGGGTTGATCCTAATATCAGGACCGGGGTGAGAACAATTACCA
CTGGCAGCCCCATCACGTACTCCACCTACGGCAAGTTCCTTGCCGACGGCGGGTGCTCAG
GAGGTGCTTATGACATAATAATTTGTGACGAGTGCCACTCCACGGATGCCACATCCATCT
TGGGCATCGGCACTGTCCTTGACCAAGCAGAGACTGCGGGGGCGAGACTGGTTGTGCTCG
CCACTGCTACCCCTCCGGGCTCCGTCACTGTGTCCCATCCTAACATCGAGGAGGTTGCTC
TGTCCACCACCGGAGAGATCCCCTTTTACGGCAAGGCTATCCCCCTCGAGGTGATCAAGG
GGGGAAGACATCTCATCTTCTGCCACTCAAAGAAGAAGTGCGACGAGCTCGCCGCGAAGC
TGGTCGCATTGGGCATCAATGCCGTGGCCTACTACCGCGGTCTTGACGTGTCTGTCATCC
CGACCAGCGGCGATGTTGTCGTCGTGTCGACCGATGCTCTCATGACTGGCTTTACCGGCG
ACTTCGACTCTGTGATAGACTGCAACACGTGTGTCACTCAGACAGTCGATTTCAGCCTTG
ACCCTACCTTTACCATTGAGACAACCACGCTCCCCCAGGATGCTGTCTCCAGGACTCAAC
GCCGGGGCAGGACTGGCAGGGGGAAGCCAGGCATCTATAGATTTGTGGCACCGGGGGAGC
GCCCCTCCGGCATGTTCGACTCGTCCGTCCTCTGTGAGTGCTATGACGCGGGCTGTGCTT
GGTATGAGCTCACGCCCGCCGAGACTACAGTTAGGCTACGAGCGTACATGAACACCCCGG
GGCTTCCCGTGTGCCAGGACCATCTTGAATTTTGGGAGGGCGTCTTTACGGGCCTCACTC
ATATAGATGCCCACTTTTTATCCCAGACAAAGCAGAGTGGGGAGAACTTTCCTTACCTGG
TAGCGTACCAAGCCACCGTGTGCGCTAGGGCTCAAGCCCCTCCCCCATCGTGGGACCAGA
TGTGGAAGTGTTTGATCCGCCTTAAACCCACCCTCCATGGGCCAACACCCCTGCTATACA
GACTGGGCGCTGTTCAGAATGAAGTCACCCTGACGCACCCAATCACCAAATACATCATGA
CATGCATGTCGGCCGACCTGGAGGTCGTCACGAGCACCTGGGTGCTCGTTGGCGGCGTCC
TGGCTGCTCTGGCCGCGTATTGCCTGTCAACAGGCTGCGTGGTCATAGTGGGCAGGATCG
TCTTGTCCGGGAAGCCGGCAATTATACCTGACAGGGAGGTTCTCTACCAGGAGTTCGATG
AGATGGAAGAGTGCTCTCAGCACTTACCGTACATCGAGCAAGGGATGATGCTCGCTGAGC
AGTTCAAGCAGAAGGCCCTCGGCCTCCTGCAGACCGCGTCCCGCCATGCAGAGGTTATCA
CCCCTGCTGTCCAGACCAACTGGCAGAAACTCGAGGTCTTTTGGGCGAAGCACATGTGGA
ATTTCATCAGTGGGATACAATACTTGGCGGGCCTGTCAACGCTGCCTGGTAACCCCGCCA
TTGCTTCATTGATGGCTTTTACAGCTGCCGTCACCAGCCCACTAACCACTGGCCAAACCC
TCCTCTTCAACATATTGGGGGGGTGGGTGGCTGCCCAGCTCGCCGCCCCCGGTGCCGCTA
CTGCCTTTGTGGGTGCTGGCCTAGCTGGCGCCGCCATCGGCAGCGTTGGACTGGGGAAGG
TCCTCGTGGACATTCTTGCAGGGTATGGCGCGGGCGTGGCGGGAGCTCTTGTAGCATTCA
AGATCATGAGCGGTGAGGTCCCCTCCACGGAGGACCTGGTCAATCTGCTGCCCGCCATCC
TCTCGCCTGGAGCCCTTGTAGTCGGTGTGGTCTGCGCAGCAATACTGCGCCGGCACGTTG
GCCCGGGCGAGGGGGCAGTGCAATGGATGAACCGGCTAATAGCCTTCGCCTCCCGGGGGA
ACCATGTTTCCCCCACGCACTACGTGCCGGAGAGCGATGCAGCCGCCCGCGTCACTGCCA
TACTCAGCAGCCTCACTGTAACCCAGCTCCTGAGGCGACTGCATCAGTGGATAAGCTCGG
AGTGTACCACTCCATGCTCCGGTTCCTGGCTAAGGGACATCTGGGACTGGATATGCGAGG
TGCTGAGCGACTTTAAGACCTGGCTGAAAGCCAAGCTCATGCCACAACTGCCTGGGATTC
CCTTTGTGTCCTGCCAGCGCGGGTATAGGGGGGTCTGGCGAGGAGACGGCATTATGCACA
CTCGCTGCCACTGTGGAGCTGAGATCACTGGACATGTCAAAAACGGGACGATGAGGATCG
TCGGTCCTAGGACCTGCAGGAACATGTGGAGTGGGACGTTCCCCATTAACGCCTACACCA
CGGGCCCCTGTACTCCCCTTCCTGCGCCGAACTATAAGTTCGCGCTGTGGAGGGTGTCTG
CAGAGGAATACGTGGAGATAAGGCGGGTGGGGGACTTCCACTACGTATCGGGTATGACTA
CTGACAATCTTAAATGCCCGTGCCAGATCCCATCGCCCGAATTTTTCACAGAATTGGACG
GGGTGCGCCTACACAGGTTTGCGCCCCCTTGCAAGCCCTTGCTGCGGGAGGAGGTATCAT
TCAGAGTAGGACTCCACGAGTACCCGGTGGGGTCGCAATTACCTTGCGAGCCCGAACCGG
ACGTAGCCGTGTTGACGTCCATGCTCACTGATCCCTCCCATATAACAGCAGAGGCGGCCG
GGAGAAGGTTGGCGAGAGGGTCACCCCCTTCTATGGCCAGCTCCTCGGCTAGCCAGCTGT
CCGCTCCATCTCTCAAGGCAACTTGCACCGCCAACCATGACTCCCCTGACGCCGAGCTCA
TAGAGGCTAACCTCCTGTGGAGGCAGGAGATGGGCGGCAACATCACCAGGGTTGAGTCAG
AGAACAAAGTGGTGATTCTGGACTCCTTCGATCCGCTTGTGGCAGAGGAGGATGAGCGGG
AGGTCTCCGTACCTGCAGAAATTCTGCGGAAGTCTCGGAGATTCGCCCGGGCCCTGCCCG
TCTGGGCGCGGCCGGACTACAACCCCCCGCTAGTAGAGACGTGGAAAAAGCCTGACTACG
AACCACCTGTGGTCCATGGCTGCCCGCTACCACCTCCACGGTCCCCTCCTGTGCCTCCGC
CTCGGAAAAAGCGTACGGTGGTCCTCACCGAATCAACCCTATCTACTGCCTTGGCCGAGC
TTGCCACCAAAAGTTTTGGCAGCTCCTCAACTTCCGGCATTACGGGCGACAATACGACAA
CATCCTCTGAGCCCGCCCCTTCTGGCTGCCCCCCCGACTCCGACGTTGAGTCCTATTCTT
CCATGCCCCCCCTGGAGGGGGAGCCTGGGGATCCGGATCTCAGCGACGGGTCATGGTCGA
CGGTCAGTAGTGGGGCCGACACGGAAGATGTCGTGTGCTGCTCAATGTCTTATTCCTGGA
CAGGCGCACTCGTCACCCCGTGCGCTGCGGAAGAACAAAAACTGCCCATCAACGCACTGA
GCAACTCGTTGCTACGCCATCACAATCTGGTGTATTCCACCACTTCACGCAGTGCTTGCC
AAAGGCAGAAGAAAGTCACATTTGACAGACTGCAAGTTCTGGACAGCCATTACCAGGACG
TGCTCAAGGAGGTCAAAGCAGCGGCGTCAAAAGTGAAGGCTAACTTGCTATCCGTAGAGG
AAGCTTGCAGCCTGACGCCCCCACATTCAGCCAAATCCAAGTTTGGCTATGGGGCAAAAG
ACGTCCGTTGCCATGCCAGAAAGGCCGTAGCCCACATCAACTCCGTGTGGAAAGACCTTC
TGGAAGACAGTGTAACACCAATAGACACTACCATCATGGCCAAGAACGAGGTTTTCTGCG
TTCAGCCTGAGAAGGGGGGTCGTAAGCCAGCTCGTCTCATCGTGTTCCCCGACCTGGGCG
TGCGCGTGTGCGAGAAGATGGCCCTGTACGACGTGGTTAGCAAGCTCCCCCTGGCCGTGA
TGGGAAGCTCCTACGGATTCCAATACTCACCAGGACAGCGGGTTGAATTCCTCGTGCAAG
CGTGGAAGTCCAAGAAGACCCCGATGGGGTTCTCGTATGATACCCGCTGTTTTGACTCCA
CAGTCACTGAGAGCGACATCCGTACGGAGGAGGCAATTTACCAATGTTGTGACCTGGACC
CCCAAGCCCGCGTGGCCATCAAGTCCCTCACTGAGAGGCTTTATGTTGGGGGCCCTCTTA
CCAATTCAAGGGGGGAAAACTGCGGCTACCGCAGGTGCCGCGCGAGCGGCGTACTGACAA
CTAGCTGTGGTAACACCCTCACTTGCTACATCAAGGCCCGGGCAGCCTGTCGAGCCGCAG
GGCTCCAGGACTGCACCATGCTCGTGTGTGGCGACGACTTAGTCGTTATCTGTGAAAGTG
CGGGGGTCCAGGAGGACGCGGCGAGCCTGAGAGCCTTCACGGAGGCTATGACCAGGTACT
CCGCCCCCCCCGGGGACCCCCCACAACCAGAATACGACTTGGAGCTTATAACATCATGCT
CCTCCAACGTGTCAGTCGCCCACGACGGCGCTGGAAAGAGGGTCTACTACCTTACCCGTG
ACCCTACAACCCCCCTCGCGAGAGCCGCGTGGGAGACAGCAAGACACACTCCAGTCAATT
CCTGGCTAGGCAACATAATCATGTTTGCCCCCACACTGTGGGCGAGGATGATACTGATGA
CCCATTTCTTTAGCGTCCTCATAGCCAGGGATCAGCTTGAACAGGCTCTTAACTGTGAGA
TCTACGGAGCCTGCTACTCCATAGAACCACTGGATCTACCTCCAATCATTCAAAGACTCC
ATGGCCTCAGCGCATTTTCACTCCACAGTTACTCTCCAGGTGAAATCAATAGGGTGGCCG
CATGCCTCAGAAAACTTGGGGTCCCGCCCTTGCGAGCTTGGAGACACCGGGCCCGGAGCG
TCCGCGCTAGGCTTCTGTCCAGAGGAGGCAGGGCTGCCATATGTGGCAAGTACCTCTTCA
ACTGGGCAGTAAGAACAAAGCTCAAACTCACTCCAATAGCGGCCGCTGGCCGGCTGGACT
TGTCCGGTTGGTTCACGGCTGGCTACAGCGGGGGAGACATTTATCACAGCGTGTCTCATG
CCCGGCCCCGCTGGTTCTGGTTTTGCCTACTCCTGCTCGCTGCAGGGGTAGGCATCTACC
TCCTCCCCAACCGATGAAGGTTGGGGTAAACACTCCGGCCTCTTAAGCCATTTCCTGTTT
TTTTTTTTTTTTTTTTTTTTTTTTTCTTTTTTTTTTTCTTTCCTTTCCTTCTTTTTTTCC
TTTCTTTTTCCCTTCTTTAATGGTGGCTCCATCTTAGCCCTAGTCACGGCTAGCTGTGAA
AGGTCCGTGAGCCGCATGACTGCAGAGAGTGCTGATACTGGCCTCTCTGCAGATCATGT
