# Supplementary material for: Prioritizing antiviral drugs against SARS-CoV-2 by integrating viral complete genome sequences and drug chemical structures
Source: Sci Rep. 2021 Mar 18;11:6248. doi: 10.1038/s41598-021-83737-5 (PMC7973547; doi:10.1038/s41598-021-83737-5)
Supplement: Supplementary file 1 — Supplementary Information 1. [file 41598_2021_83737_MOESM1_ESM.zip › dataset_VDA-RWR/dataset2/virus FASTA/Hepatitis D virus.fasta]

>Hepatitis D virus
ATGAGCCAAGTTCCGAACAAGGATTCGCGGGGAGGATAGATCAGCGCCCGAGAGGGGTGA
GTCGGTAAAGAGCATTGGAACGTCGGAGATACAACTCCCAAGAAGGAAAAAAGAGAAAGC
AAGAAGCGGATGAATTTCCCCATAACGCCAGTGAAACTCTAGGAAGGGGAAAGAGGGAAG
GTGGAAGAGAAGGAGGCGGGCCTCCCGATCCGAGGGGCCCGGCGGCCAAGTTTGGAGGAC
ACTCCGGCCCGAAGGGTTGAGAGTACCCCAGAGGGAGGAAGCCACACGGAGTAGAACAGA
GAAATCACCTCCAGAGGACCCCTTCAGCGAACAGAGAGCGCATCGCGAGAGGGAGTAGAC
CATAGCGATAGGAGGGGATGCTAGGAGTTGGGGGAGACCGAAGCGAGGAGGAAAGCAAAG
AGAGCAGCGGGGCTAGCAGGTGGGTGTTCCGCCCCCCGAGAGGGGACGAGTGAGGCTTAT
CCCGGGGAACTCGACTTATCGTCCCCACATAGCAGACTCCCGGACCCCCTTTCAAAGTGA
CCGAGGGGGGTGACTTTGAACATTGGGGACCAGTGGAGCCATGGGATGCTCCTCCCGATT
CCGCCCAAGCTCCTTCCCCCCAAGGGTCGCCCAGGAATGGCGGGACCCCACTCTGCAGGG
TCCGCGTTCCATCCTTTCTTACCTGATGGCCGGCATGGTCCCAGCCTCCTCGCTGGCGCC
GGCTGGGCAACATTCCGAGGGGACCGTCCCCTCGGTAATGGCGAATGGGACCCACAAATC
TCTCTAGCTTCCCAGAGAGAAGCGAGAGAAAAGTGGCTCTCCCTTAGCCATCCGAGTGGA
CGTGCGTCCTCCTTCGGATGCCCAGGTCGGACCGCGAGGAGGTGGAGATGCCATGCCGAC
CCGAAGAGGAAAGAAGGACGCGAGACGCAAACCTGCGAGTGGAAACCCGCTTTATTCACT
GGGGTCGACAACTCTGGGGAGAGGAGGGAGGGTCGGCTGGGAAGAGTATATCCTATGGGA
ATCCCTGGCTTCCCCTTATGTCCAGTCCCTCCCCGGTCCGAGTAAAGGGGGACTCCGGGA
CTCCTTGCATGCTGGGGACGAAGCCGCCCCCGGGCGCTCCCCTCGTTCCACCTTCGAGGG
GGTTCACACCCCCAACCTGCGGGCCGGCTATTCTTCTTTCCCTTCTCTCGTCTTCCTCGG
TCAACCTCCTAAGTTCCTCTTCCTCCTCCTTGCTGAGGTTCTTTCCCCCCGCCGATAGCT
GCTTTCTCTTGTTCTCGAGGGCCTTCCTTCGTCGGTGATCCTGCCTCTCCTTGTCGGTGA
ATCCTCCCCTGGAAGGCCTCTTCCTAGGTCCGGAGTCTACTTCCATCTGGTCCGTTCGGG
CCCTCTTCGCCGGGGGAGCCCCCTCTCCATCCTTATCTTTCTTTCCGAGAATTCCTTTGA
TGTTTCCCAGCCAGGGATGTTCATCCTCAAGTTTCTTGATTTTCTTCTTAACCTTCCGGA
GGTCTCTCTCGAGTTCCTCTAACTTCTTTCTTCCGCTCACCCACTGCTCGAGAACCTCTT
CTCTCCCCCCGCGGTTTTTCCTTCCTTCGGGCCGGCTCATCTTCGACTAGAGGCGACGGT
CCTCAGTACTCTTACTCTTTTCTGTAAAGAGGAGACTGCTGGCCCTGTCGCCCAAGTTCG
AG
