# Supplementary material for: Prioritizing antiviral drugs against SARS-CoV-2 by integrating viral complete genome sequences and drug chemical structures
Source: Sci Rep. 2021 Mar 18;11:6248. doi: 10.1038/s41598-021-83737-5 (PMC7973547; doi:10.1038/s41598-021-83737-5)
Supplement: Supplementary file 1 — Supplementary Information 1. [file 41598_2021_83737_MOESM1_ESM.zip › dataset_VDA-RWR/dataset2/virus FASTA/Hepatitis E virus.fasta]

>Hepatitis E virus
GCAACCCCCGATGGAGACCCATCAGTATGTCGCCGCCACGGGGGTTAATACTGCTAGAGA
GGCCCAGGCTACTGCGGCGGCGGCTACCGCCTTTGCTAATGCTCAGGTGGTACGCCCCTA
CCTGTCGCACTCTCAAGCCTCTCTCCTTGTTGAGCTCTTCTCCCCTCTGCAGCTTGTCTT
TGAACCCGCTGTTTCTTGGTCGCATCCGATACAGCGCGTTATTCATAATTTTCTGGAAGC
GTATGTCCGGCGTAAGGCTGGCCCCTGCTTGGAGGTTGGTGCGCACCCTCGATCTATTAA
TGAGCACGCCAATGTCATTCACAGATGTTTTCTTCCACCTGACGGTAGAGATATGCAGCG
CTGGCGAGATTGCCCGCGGCGCGGGCCGGCCAACAACATCCGCCGTTGCATTCTTGCAGG
GCGCCCTGCTACTGATCTTTCCTTTTGCACGCGTGGGTTCGAACGCTGCCGGCATTATGC
CGAGGTCGGCATCGCGCTGTATTCCTTGCACGATCTACATCCGCGTGAGGTTGCCAGGGC
AATGCGTGCTCATGGTATGCACACTCTATTTGCTGTGATGCATCTGCCCGCTGAGGCGTT
GTTGCCGGACGGGGTTTATACCACCCGCGCTTATACAGCAAGAAATCTGGAGGGGCGCCT
GATAGTCACATACGAGGGGGATACATCGGCCGGCTATAGCCATGACCGCAAATCCATCCG
GTCCTGGATCAAGGCCACTAGGGTACGAGGCTGCTGTGCACTCGTCATCGAGCGCGTTAG
GGCTATTGGGTGCCATTTTGTGCTGCGGTTGACCACCGTGGCAAATCCTTGCCCCATGCC
CTACACCCCTTACCCGAAGGCCACCACCATCTATGTGCGCAGTTTGTTTAGTGCGGGCGG
GCATATCGGCCCGCTCGGCCCCCCCCCATTAATGTGTGAGAAGGCCCGGTCTACGTTCCA
CTCTGTGCCTACAGATATTTGGGATCGGCTTATGTTATTCGGAGCCACCCTCGATGACGA
GGCCTTTTGCTGCAGCCGCCTCATGACATACTTGCGAGGCATCTCCTTTAAAGTCACCGT
TGGCACAGTCGTTGCCAATGAGGGTTGGACCACCGATGAGTACGCCCTCACGGCGGTGGT
TGTGGCCTCCTATTTGACAATATGCCACCAACGCTGGATTCGGACGCAAGGCATATCTAT
GGGGATCAAGCGCCTGGCCAAAGAGCACCAACAGGGGCTGCTCTTCCGCCTGGGGGAGTG
GCTATTGGCCAAGGTGTGTGGACCAAAAGAGACATTTGTCCCCGGTCGGCAGCTGCAGTT
CTATAGACAGTGTCGGGATTGGGTGTCAGCAGGTTTTTATGTGGATCTTAGAGAGCTTTG
CTTCGATCGTGAATACGCCTGCCCATGCCTCCCCTTTGAGCGGGCTGTGCGTAAAGGATG
TTGCTGTGCCGCCCGTAAGTTGAAACAGGTTTGTGGGTGCTTTATGTCTGATGTTGTGGA
AGGTTTAGAGGACTCTTGCGAGGATCTGACAGCCGACTTTTACCCCGAACCAGAGGTTTA
CGAGCCCACCGGCTTGGATAATTGGACCATCCGCGCTCTCACGGACGCCTTCCATCAGGC
CTCTCTGCGCGCCGTGAGGGCCGGCGCAAAACTGGCTGGGTGGCCGGAGATTGGGTTGGC
ATTCTATATCGCCCCCGTGGGCATTGTCTTTCGCGGCGAGCCCCTACCAGGCCCCCCCGG
TCGTCGACTGGAGGCGGGGCCTTATTGGGCTGATGCGCCGCCACCGTCTACACCGGATGA
AGTGCCATATCAAACACCAATGAGCCCGGACGGCCCTCCCCCGCCTGCATCTTGGACACC
GGGGCCGATTTCCCCGAGGTACGTTCTCCCTACACCTGTTACGTACCGCGGGCACCCCCC
CGGGTCTGCGGGCTTCTGGGAGTCGTCTCCCGCTTCCACACTTGAGGGCTCTCTGAGTCG
TCACACATCCCTTCAGAGTGTCAATTTGGACCCCCCCCGTAACCCCCGAGTCCAGCCGGT
CCAGAGGGTATTACTGGAATTGCTCCCGGATGGGGCGGCAGTTTATGAGGGGGATCTTTT
TAATTCGGATTGCTTCTGGCTCGTTAATGCGGCCAACGCCCAACACAACCCCGGAGGGGG
CGTGTGCGGCGCGTTTTACGGACGCTTTCCAGAGGCCTTCGACCGAACCCAGTTTGTCCA
CCCTAACGGGTCGGTGGCCGCCTATACAGTGACACCCAGGCCCATAATTCATGCTGTGGC
GCCTGACTATAGGCAGCGAAGGGATCCAGCTGCCTTGCAGGTGGCCTATCAGGAGTGCCT
GTATAGGCAGGAGACGGCTGCTTATTGCCTACTCGGCAGTGGAATATACCAAGTCCCTCC
CGAAGAGTCCATGCAGGCCTGGTTGGATCATCATCTCCCGGGCGACGAGATGTACTTATT
ACCAGCCATGTCGTCTTGGTACCGGGCCTGGCGCGCTCAGGCTGGCGCGGCGGGGCAGGA
CGGCCTCCCGGCCTCCCCTCCCCCCCCGCCAACCACTCCGGCGCCGTCGCCTCCGGGGCC
CCCCCCAGCTGGGCCTTCCGGAGGCGCTGACGAGGGGTCGGCGCCGAAATCCCCAACCCA
CATATTGGTGGTCACCCCAGGCCTGGCGAACACCGCCAACCTGGCCCTCCAGCAGGAGTC
GGAGGGCCCATTCGGCAAATTCGTGGGTAACGCCCATGTGCCCCCGGGGCCGGTGCACTA
CCGGTTTGTGGCGGGGGTCCCGGGTTCGGGGAAGTCCGTCGGTGTCCGGCGTGAAGACTG
CGACCTGGTCATTGTTCCAACAAACCAACTTAAGGCGCAATGGAGGGCTCGAGGTTTCCC
TGTTATGACCCCGCATGTTGGGCTACAGCACTCCCGGGGCAAGAGGCTGGTGATTGATGA
GGCCCCCACCGTTGCGCCGCATCTGCTGCTTTGCTACATGACTGCGGCCGCGGATGTAGT
TCTGCTTGGGGACCCAAGGCAGATCCCTGCCATTGATTTTGAGAGCAAGGGCCTCATCCC
TGCTATGCAGCTTAATCTGGAGCCAACAGAATGGCGGCTACAGTCCCACCGATGCCCCCG
AGATGTGTGCTATTTGTTGGCGGCCGATTACCCCGGGATGACCACCTCGAATCCCGTAGT
TAGATCCCTGGTTTTTTCGGGGCCGGGAGAGGGCCAGAGGCTTGTGTTTACACAAGCGGC
GAAGGCTATGCACCCCGGGTCTATAACTGTGCATGAGGCGCAGGGCAGCACCTTTAATAC
CACCACTCTCATTGTGACGAATGATGCTCGCGGGCTGCTAGCCGCGTCGCGGGCCCATTG
TATCGTCGCCTTGACTCGGCACACTGATAAATGCTATGTCCTTGATGGCCCCGGGCTCCT
GAAGGAGCTAGGGGTCACTGATTCTATTTTGCACAACTTCTATCTTACACAGCCGGTGGA
GGTCCAGGCTAGGCCGGCCGCTGTGGAGAAGGCGGAGCGGACGGCCAACATGCAGGACAT
AGACGCAGTGCCCCCGGCCCCACCGGATGTGGCTTTACATCAGATGGCCGAAGCATTCGG
CCACAGGCCACTCGAGGTGCGAGCTGTGGTGCCGCCCTGCCCTGCTTTGGAGCAGGGTAA
GCTTTACACCCCTTTCAACATGTCCGGCCGTGAGCAGGTGACAGTCTTGGCCCTCTCCTC
CACTGTGCACTGCCGTATGGCGGCCCCAGCGCACCGGTTGGCGGTCTTGTCGACTCTCGT
CGGCAGGTACGGCAAGGAGACAAAGTTGTGGCATGATGACGTGGAAGTGGTGCGGGAGTC
GCTCCGTCTGTTGATTCCTTCGTTGCAAGGTGTCAGAGTTTCATCATGTGAGCTTGCCGA
ATTGGTTGAGGCTATGGTGGCGAGGGGGCAGGATGGCACTGCGGTTCTCAACTTAGATTT
CACCGATAAGGCATGCACTAGGATAACATTCTTCCAGAAGGACTGCAACAAGTTTACTAC
GGATGAGCCAGTGCTACATGGCAAGGTCGGGCAGGGCATTTCAGCGTGGTCAAAGACCTT
TGTGGCTCTGTTTGGCCCTTGGTTTAGGGCCATAGAGAAGGCGATCGTGGACACACTGCC
CGAGTGGTGTTTTTATGGTGATTGTTACACCCAGGAGAAACTGGAGGCCGCTGTGGCTGG
GGCGAAAGCGTGCCGCGTATTTGAAAATGATTTTAGTGAGTTTGATAGTACACAGAATAA
TTACTCTTTAGGCCTTGAGTGCTTATTGATGAAGGAGGCCGGGGCACCTGAGTGGATGTG
GAGGTTGTACCACCTGCTCCGTTCGGGGTGGGTGTTGCAGGCTCCCCAAGAGAGCTTGCG
GGGTCGATGGAAGAAGCATTCCGGTGAGCCCGGTACACTGCTATGGAATACAGTCTGGAA
CATGGCAGTCATAATGCACTGTTATCGTTTTGATGGGTTGGCTGTGGCCGCATTTAAGGG
TGACGACTCTATCGTGTGCTGTCGATTCTACCAGCAAGAGCCTCGAGCCGCGGCCCTCAT
CACCGGCTGCGGCCTCAAATTGAAGGTTAACTTTAGTGATGTTGGCTCGTACGCAGGCTT
GCTAGTCGCCTGTGGTCTTGGGGTCACCCCTGATGTTGTCAGGTTCCTGGGGAGGCTCTC
GGAGAAGAACTGGGGCCCGGTGAAAGAGCGGAAGGAAGATCTTGAACAGTCCGTGCGTGA
CTTTGTGGCCAGGCTGCGCAACGTCACTGCTCTGTCGTGCCTGCTCGCCACCCGCTTCTA
CAAGCTGGAGCCTGGTCTGGCCCTCAATGCGGTCGCAGGTTTGAAAGCGATCGCTGAGGG
CCGTATGGAGCTGAAGGAGTACACCTGGCCTGTTCTCCAGTTGGAGGGGAAGAAGGAATA
ACACTCTGACCCGTAGCATGTGTGCGGAATGCGTGTCGCTTTCGTGCTCGTGCTTTTGCT
GTTCGTGCCGCTGCTGTACGCGGCCCCCATGTACCCCGGTGGAGCCCGGGGCTTCGGGGG
GCCTCGACGCGGCACACGATCAGATGGAACCGTGTCTCAACCAGCCCAGCCCCCGCCCCA
ACGGACCAATTGGCTATCCCCAACCAATCCCTTTGCTGCCGAACTCTCCACCATGCCCCC
ACTTGGCACCGCCTGGGTCGATCGGCGCCGCGGCAGGCCCCGCAACCGGGTTGCCGTCGT
ACCCGATGCCGGGCAGTCGCCAATGACAGCACAGGCACCGGCGCCAAATACCGCGCCTGT
CCCAGATGTGGATAGCCGCGGCTCCATCCTACGCCGGCAGTATAACCTTTCCACCTCACC
TTTGACTTTGACAGTTCCCCAGTCGTCTAATTCCATACTCTATGCAGCATCTTTGAACCC
CCTACTGCCTTTGCAGGACGGGTCTAATACGCATATCATGGCGACTGAGGCTTCGAATTA
TGCCCAGTACCGAGTGCAGGCCTGCACCTTGCACTTCCGCCCGCTGGTTCCAAACTCGGT
GGGTGGGTATGCGGTGTCAATGTCATTCTGGCCCCAATCCACAACAGTCCCCACGTCGGT
GGATATGAATTCCATCACTTCCACCGACGTGCGCATTGTGGCGCAGCCTGGCCTGGCCGC
AGAGCTCGTCGTGCCTCGGGAGCGGCTGCATTACCGCAACCAAGGCTGGCGCTCTGTTGA
AACCAACTCTGTGCCGCAGGAAGAGTCAACCTCAGGGATGTTGATGGTCTGCATTCATGG
TGCCCCCATTAATTCGTTTACCAATTCAGCCTACACCGGTGCATTAGGTTTACTTGACAT
CGCCCTCCAGGTTGAATATCGCAATTTGACCCCTGGTAACACGAACACCCGTGTTAACCG
GTTCCGCACCACAGCCCCGCACAAGATCAAGCGGCTGCCTGATGGCACCGCTCAGGTGGC
TACTGCATCCGCTGTGAGGTTTATGCAGGACGTGCACCTAACTGGCGGCAACGGTGTGGG
TGATATAGGCAAGGGTATTGTGCAGGTCCTGTTTAATATTGCAGATACCCTGTTGGGAGG
GCTTCCGACGGACCTGGTGTCTAATGCTGGAGGGCAGCTGTTTTACGGCCGCCCTCAGGT
GTCTGAGAACGGTGAGCCCTCTGTCAAACTCTACACCTCTGTTGAGGCCGCCCAATTAGA
CCAAGGTGTGACAATACCTCATGATATAGACCTAGGGTTGTCGACTGTCACACTGCAAGA
CTTTGATAACCAGCACCTCCAGGATAGGCCGACCCCTTCCCCTGCGCCCGCTCGCCCCAT
CACCAACTGGCGGTCTGGTGATGTTGTGTGGGTGACCTTGCCCTCTGCAGAGTATGCCCA
GTCGCAGAGTGCTATGGGTTCCCACCCGGCATACTGGTCTGAGGAGGCGACAATCATTAA
CGTTGCCACTGGTCAACGGGCTTTGGTGTCTAGCATTAAGTGGGATCAGGTCACTTTGAA
TGGTAAGGTGCTACACAAGGAGACACATTCCGGCCTTGTATACTATCAACTGCCACTTAT
GGGCAAGATCAGTTTTTGGCAGCAGGGCACAACCAAGGCCGGCTACACATATAATTACAA
CACCACTGACTCTGATAGTCTGTGGGTCTGGTGGGATGGGACCTCTAAAGGTTATCTTTA
TGTTTCTACCTATACTACTATGCTGGGTGCTGGGCCTGTTAATATCACCGGATTGGGAGC
TATCGGCCCCAGCCCGACTGAGCAGGCGTCAGTAGCTGCGCCCATGCATAATCTTCAGGA
TGGCTGCCCAGCCTGTGCTTTGGCCGGGCTTTCTACCTGCCTCGTGGCTGATGCTATGGC
GCGAGTGCAGGCTTTGTCAGCAGCAGCCGCCGATAGTGTCTGATTATTTCTTTCTTACTT
TATTTCTTCCTTTACTTTCTCTTTTTCTTTTTCTGCTCCCCGCAAGACAAAAAAAAAAAA
AAAAA
