# Supplementary material for: Prioritizing antiviral drugs against SARS-CoV-2 by integrating viral complete genome sequences and drug chemical structures
Source: Sci Rep. 2021 Mar 18;11:6248. doi: 10.1038/s41598-021-83737-5 (PMC7973547; doi:10.1038/s41598-021-83737-5)
Supplement: Supplementary file 1 — Supplementary Information 1. [file 41598_2021_83737_MOESM1_ESM.zip › dataset_VDA-RWR/dataset2/virus FASTA/Herpes simplex virus 1.fasta]

>Herpes simplex virus 1
AGCCCGGGCCCCCCGCGGGCGCGCGCGCGCGCAAAAAAGGCGGGCGGCGGTCCGGGCGGC
GTGCGCGCGCGCGGCGGGCGTGGGGGGCGGGGCCGCGGGAGCGGGGGGAGGAGCGGGGGG
AGGAGCGGGGGGAGGAGCGGGGGGAGGAGCGGGGGGAGGAGCGGGGGGAGGAGCGGGGGG
AGGAGCGGGGGGAGGAGCGGGGGGAGGAGCGGGGGGAGGAGCGGGGGGAGGAGCGGGGGG
AGGAGCGGGGGGAGGAGCGGGGGGAGGAGCGGGGGGAGGAGCGGGGGGAGGAGCGGGGGG
AGGAGCGGGGGGAGGAGCGGCCAGACCCCGAAAACGGGCCCCCCCCAAAACACACCCCCC
GGGGGTCGCGCGCGGCCCTTTAAAGCGGCGGCGGCGGGCAGCCCGGGCCCCCCGCGGCCG
AGACTAGCGAGTTAGACAGGCAAGCACTACTCGCCTCTGCACGCACATGCTTGCCTGTCA
AACTCTACCACCCCGGCACGCTCTCTGTCTCCATGGCCCGCCGCCGCCGCCATCGCGGCC
CCCGCCGCCCCCGGCCGCCCGGGCCCACGGGCGCCGTCCCAACCGCACAGTCCCAGGTAA
CCTCCACGCCCAACTCGGAACCCGCGGTCAGGAGCGCGCCCGCGGCCGCCCCGCCGCCGC
CCCCCGCCGGTGGGCCCCCGCCTTCTTGTTCGCTGCTGCTGCGCCAGTGGCTCCACGTTC
CCGAGTCCGCGTCCGACGACGACGATGACGACGACTGGCCGGACAGCCCCCCGCCCGAGC
CGGCGCCAGAGGCCCGGCCCACCGCCGCCGCCCCCCGGCCCCGGCCCCCACCGCCCGGCG
TGGGCCCGGGGGGCGGGGCTGACCCCTCCCACCCCCCCTCGCGCCCCTTCCGCCTTCCGC
CGCGCCTCGCCCTCCGCCTGCGCGTCACCGCGGAGCACCTGGCGCGCCTGCGCCTGCGAC
GCGCGGGCGGGGAGGGGGCGCCGGAGCCCCCCGCGACCCCCGCGACCCCCGCGACCCCCG
CGACCCCCGCGACCCCCGCGCGGGTGCGCTTCTCGCCCCACGTCCGGGTGCGCCACCTGG
TGGTCTGGGCCTCGGCCGCCCGCCTGGCGCGCCGCGGCTCGTGGGCCCGCGAGCGGGCCG
ACCGGGCTCGGTTCCGGCGCCGGGTGGCGGAGGCCGAGGCGGTCATCGGGCCGTGCCTGG
GGCCCGAGGCCCGTGCCCGGGCCCTGGCCCGCGGAGCCGGCCCGGCGAACTCGGTCTAAC
GTTACACCCGAGGCGGCCTGGGTCTTCCGCGGAGCTCCCGGGAGCTCCGCACCAAGCCGC
TCTCCGGAGAGACGATGGCAGGAGCCGCGCATATATACGCTTGGAGCCAGCCCGCCCTCA
CAGGGCGGGCCCGCCTCGGGGGCGGGACTGGCCAATCGGCGGCCGCCAGCGCGGCGGGGC
CCGGCCAACCAGCGTCCGCCGAGTCTTCGGGGCCCGGCCCATTGGGCGGGAGTTACCGCC
CAATGGGCCGGGCCGCCCACTTCCCGGTATGGTAATTAAAAACTTGCAAGAGGCCTTGTT
CCGCTTCCCGGTATGGTAATTAGAAACTCATTAATGGGCGGCCCCGGCCGCCCTTCCCGC
TTCCGGCAATTCCCGCGGCCCTTAATGGGCAACCCCGGTATTCCCCGCCTCCCGCGCCGC
GCGTAACCACTCCCCTGGGGTTCCGGGTTATGCTAATTGCTTTTTTGGCGGAACACACGG
CCCCTCGCGCATTGGCCCGCGGGTCGCTCAATGAACCCGCATTGGTCCCCTGGGGTTCCG
GGTATGGTAATGAGTTTCTTCGGGAAGGCGGGAAGCCCCGGGGCACCGACGCAGGCCAAG
CCCCTGTTGCGTCGGCGGGAGGGGCATGCTAATGGGGTTCTTTGGGGGACACCGGGTTGG
GCCCCCAAATCGGGGGCCGGGCCGTGCATGCTAATGATATTCTTTGGGGGCGCCGGGTTG
GTCCCCGGGGACGGGGCCGCCCCGCGGTGGGCCTGCCTCCCCTGGGACGCGCGGCCATTG
GGGGAATCGTCACTGCCGCCCCTTTGGGGAGGGGAAAGGCGTGGGGTATAAGTTAGCCCT
GGCCCGACAGTCTGGTCGCATTTGCACCTCGGCACTCGGAGCGAGACGCAGCAGCCAGGC
AGACTCGGGCCGCCCCCTCTCCGCATCACCACAGAAGCCCCGCCTACGTTGCGACCCCCA
GGGACCCTCCGTCCGCGACCCTCCAGCCGCATACGACCCCCATGGAGCCCCGCCCCGGAG
CGAGTACCCGCCGGCCTGAGGGCCGCCCCCAGCGCGAGGTGAGGGGCCGGGCGCCATGTC
TGGGGCGCCATATTGGGGGGCGCCATATTGGGGGGCGCCATGTTGGGGGACCCCCGACCC
TTACACTGGAACCGGCCGCCATGTTGGGGGACCCCCACTCATACACGGGAGCCGGGCGCC
ATGTTGGGGCGCCATGTTAGGGGGCGTGGAACCCCGTGACACTATATATACAGGGACCGG
GGGCGCCATGTTAGGGGGTGCGGAACCCCCTGACCCTATATATACAGGGACCGGGGTCGC
CCTGTTGGGGGTCGCCATGTGACCCCCTGACTTTATATATACAGACCCCCAACACATACA
CATGGCCCCTTTGACTCAGACGCAGGGCCCGGGGTCGCCGTGGGACCCCCTGACTCATAC
ACAGAGACACGCCCCCACAACAAACACACAGGGACCGGGGTCGCCGTGTTGGGGGCGTGG
TCCCCACTGACTCATACGCAGGCCCCCCTTACTCACACGCATCTAGGGGGGTGGGGAGGA
GCCGCCCGCCATATTTGGGGGACGCCGTGGGACCCCCGACTCCGGTGCGTCTGGAGGGCG
GGAGAAGAGGGAAGAAGAGGGGTCGGGATCCAAAGGACGGACCCAGACCACCTTTGGTTG
CAGACCCCTTTCTCCCCCCTCTTCCGAGGCCAGCAGGGGGGCAGGACTTTGTGAGGCGGG
GGGGGGAGAGGGGGAACTCGTGGGTGCTGATTGACGCGGGAAATCCCCCCCCATTCTTAC
CCGCCCCCCTTTTTTCCCCTTAGCCCGCCCCGGATGTCTGGGTGTTTCCCTGCGACCGAG
ACCTGCCGGACAGCAGCGACTCTGAGGCGGAGACCGAAGTGGGGGGGCGGGGGGACGCCG
ACCACCATGACGACGACTCCGCCTCCGAGGCGGACAGCACGGACACGGAACTGTTCGAGA
CGGGGCTGCTGGGGCCGCAGGGCGTGGATGGGGGGGCGGTCTCGGGGGGGAGCCCCCCCC
GCGAGGAAGACCCCGGCAGTTGCGGGGGCGCCCCCCCTCGAGAGGACGGGGGGAGCGACG
AGGGCGACGTGTGCGCCGTGTGCACGGATGAGATCGCGCCCCACCTGCGCTGCGACACCT
TCCCGTGCATGCACCGCTTCTGCATCCCGTGCATGAAAACCTGGATGCAATTGCGCAACA
CCTGCCCGCTGTGCAACGCCAAGCTGGTGTACCTGATAGTGGGCGTGACGCCCAGCGGGT
CGTTCAGCACCATCCCGATCGTGAACGACCCCCAGACCCGCATGGAGGCCGAGGAGGCCG
TCAGGGCGGGCACGGCCGTGGACTTTATCTGGACGGGCAATCAGCGGTTCGCCCCGCGGT
ACCTGACCCTGGGGGGGCACACGGTGAGGGCCCTGTCGCCCACCCACCCGGAGCCCACCA
CGGACGAGGATGACGACGACCTGGACGACGGTGAGGCGGGGGGCGGCAAGGACCCTGGGG
GAGGAGGAGGAGGAGGGGGGGGGAGGGAGGAATAGGCGGGCGGGCGAGGAAAGGGCGGGC
CGGGGAGGGGGCGTAACCTGATCGCGCCCCCCGTTGTCTCTTGCAGCAGACTACGTACCG
CCCGCCCCCCGCCGGACGCCCCGCGCCCCCCCACGCAGAGGCGCCGCCGCGCCCCCCGTG
ACGGGCGGGGCGTCTCACGCAGCCCCCCAGCCGGCCGCGGCTCGGACAGCGCCCCCCTCG
GCGCCCATCGGGCCACACGGCAGCAGTAACACCAACACCACCACCAACAGCAGCGGCGGC
GGCGGCTCCCGCCAGTCGCGAGCCGCGGCGCCGCGGGGGGCGTCTGGCCCCTCCGGGGGG
GTTGGGGTTGGGGTTGGGGTTGTTGAAGCGGAGGCGGGGCGGCCGAGGGGCCGGACGGGC
CCCCTTGTCAACAGACCCGCCCCCCTTGCAAACAACAGAGACCCCATAGTGATCAGCGAC
TCCCCCCCGGCCTCTCCCCACAGGCCCCCCGCGGCGCCCATGCCAGGCTCCGCCCCCCGC
CCCGGGCCCCCCGCGTCCGCGGCCGCGTCGGGACCCGCGCGCCCCCGCGCGGCCGTGGCC
CCGTGCGTGCGAGCGCCGCCTCCGGGGCCCGGCCCCCGCGCCCCGGCCCCCGGGGCGGAG
CCGGCCGCCCGCCCCGCGGACGCGCGCCGTGTGCCCCAGTCGCACTCGTCCCTGGCTCAG
GCCGCGAACCAAGAACAGAGTCTGTGCCGGGCGCGTGCGACGGTGGCGCGCGGCTCGGGG
GGGCCGGGCGTGGAGGGTGGGCACGGGCCCTCCCGCGGCGCCGCCCCCTCCGGCGCCGCC
CCGCTCCCCTCCGCCGCCTCTGTCGAGCAGGAGGCGGCGGTGCGTCCGAGGAAGAGGCGC
GGGTCGGGCCAGGAAAACCCCTCCCCCCAGTCCACGCGTCCCCCCCTCGCGCCGGCAGGG
GCCAAGAGGGCGGCGACGCACCCCCCCTCCGACTCAGGGCCGGGGGGGCGCGGCCAGGGT
GGGCCCGGGACCCCCCTGACGTCCTCGGCGGCCTCCGCCTCTTCCTCCTCTGCCTCTTCC
TCCTCGGCCCCGACCCCCGCGGGGGCCGCCTCTTCCGCCGCCGGGGCCGCGTCCTCCTCC
GCTTCCGCCTCCTCGGGCGGGGCCGTCGGTGCCCTGGGAGGGAGACAAGAGGAAACCTCC
CTCGGCCCCCGCGCTGCTTCTGGGCCGCGGGGGCCGAGGAAGTGTGCCCGGAAGACGCGC
CACGCGGAGACTTCCGGGGCCGTCCCCGCGGGCGGCCTCACGCGCTACCTGCCCATCTCG
GGGGTCTCTAGCGTGGTCGCCCTGTCGCCTTACGTGAACAAGACTATCACGGGGGACTGC
CTGCCCATCCTGGACATGGAGACGGGGAACATCGGGGCGTACGTGGTCCTGGTGGACCAG
ACGGGAAACATGGCGACCCGGCTGCGGGCCGCGGTCCCCGGCTGGAGCCGCCGCACCCTG
CTCCCCGAGACCGCGGGTAACCACGTGATGCCCCCCGAGTACCCGACGGCCCCCGCGTCG
GAGTGGAACAGCCTCTGGATGACCCCCGTGGGGAACATGCTGTTCGACCAGGGCACCCTA
GTGGGCGCCCTGGACTTCCGCAGCCTGCGGTCTCGGCACCCGTGGTCCGGGGAGCAGGGG
GCGTCGACCCGGGACGAGGGAAAACAATAAGGGACGCCCCCCGTGTTTGTGGGGAGGGGG
GGGTCGGGCGCTGGGTGGTCTCTGGCCGCGCCCACTACACCAGCCAATCCGTGTCGGGGA
GGGGAAAAGTGAAAGACACGGGCACCACACACCAGCGGGTCTTTTGTGTTGGCCCTAATA
AAAAAAAACTCAGGGGATTTTTGCTGTCTGTTGGGAAATAAAGGTTTACTTTTGTATCTT
TTCCCTGTCTGTGTTGGATGTATCGCGGGGATGCGTGGGAGTGGGGGTGCGTGGGAGTGG
GGGTGCGTGGGAGTGGGGGTGCGTGGGAGTGGGGGTGCGTGGGAGTGGGGGTGCGTGGGA
GTGGGGGTGCGTGGGAGTGGGGGTGCGTGGGAGTGGGGGTGCGTGGGAGTGGGGGTGCCA
TGTTGGGCAGGCTCTGGTGTTAACCACAGAGCCGCGGCCCGGGCTGCCTGACCACCGATC
CCCGAAAGCATCCTGCCACTGGCATGGAGCCAGAACCACAGTGGGTTGGGTGTGGGTGTT
AAGTTTCCGCGAGCGCCTGCCCGCCCGGACTGACCTGGCCTCTGGCCGCCACAAAGGGCG
GGGGGGGTTAACTACACTATAGGGCAACAAAGGATGGGAGGGGTGGCGGGGCGGGACGGG
GCGCCCAAAAGGGGGTCGGCCACACCACAGACGTGGGTGTTGGGGGGTGGGGCGGAGGGG
TGGGGGGGGGGGAGACAGAAACAGGAACATAGTTAGAAAACAAGAATGCGGTGCAGCCAG
AGAATCACAGGAGACGAGGGGATGGGCGTGTTGGTTACCAACCCACACCCAGGCATGCTC
GGTGGTATGAAGGAGGGGGGGCGGTGCTTCTTAGAGACCGCCGGGGGACGTGGGGTTGGT
GTGCAAAGGCACGCGCACCCGCGCCGGCCAGGTGGGCCGGTACTCCATCCCCCCCTCCCC
CGACCCTTCCCACCCCCGCGTGCCAGAGATCACCCCGGTCCCCCGGCACCCGCCACTCCT
CCGTATCCTCGCTTTAGGAACAACTTTAGGGGGGGTACACACGCGCCGTGCATTTCCTTC
CACACCCCCCCTCCCCCGCACTCCCCCCCCCCAGGCAGTAAGACCCAAGCATAGAGAGCC
AGGCACAAAAACACAGGCGGGGTGGGACACATGCCTTCTTGGAGTACGTGGGTCATTGGC
GTGGGGGGTTACAGCGACACCGGCCGACCCCCTGGCGGTCTTCCAGCCGGCCCTTAGATA
AGGGGGCAGTTGGTGGTCGGACGGGTAAGTAACAGAGTCTGACTAAGGGTGGGAGGGGGG
GAAAAGAACGGGCTGGTGTGCTGTAACACGAGCCCACCCGCGAGTGGCGTGGCCGACCTT
AGCCTCTGGGGCGCCCCCTGTCGTTTGGGTCCCCCCCCTCTATTGGGGAGAAGCAGGTGT
CTAACCTACCTGGAAACGCGGCGTCTTTGTTGAACGACACCGGGGCGCCCTCGACGAGTG
GGATAACGGGGGAGGAAGGGAGGGAGGAGGGTACTGGGGGTGAAGAAGGGGGGGGGGAGA
AGCGAGAACAGGAAAGGCGATGGAGCCCGGCAGAACACCGAGGAAAAAAAAACCACAGCG
CATGCGCCGGGCCGTTGTGGGGCCCCGGGCCGGGGCCCCTTGGGTCCGCCGGGGCCCCGG
GCCGGGCCGCCACGGGGGCCGGCCGTTGGCGGTAACCCCGAGTGTTCATCTCAGGCCCCG
GGCCGGGAACCCGGAAAAGCCTCCGGGGGGCCTTTTTCGCGTCGCGTGCCGGCGAGCGGG
TCCGGACGGGGCCCGGACCGCCGCGGTCGGGGGCCCCTCGTCCCGGGCCGTACGCGGCCT
TCGCCCCGTGAGGGGACAGACGAACGAAACATTCCGGCGACGGAACGAAAAACACCCCAG
ACGGGTTAAAGAAACAGAAACCGCAACCCCCACCACCCCCGAAACGGGGAAAACGAAAAA
ACAGACCAGCGGCCGGCCGGCGCTTAGGGGGAGGATGTCGCCGACGCCCCTTGGCCGCCC
CGGCTGCAGGGGGGCCCGGAGAGCCGCGGCACCCGGACGCGCCCGGAAAGTCTTTCGCAC
CACCCGCGATCGGCACGGCCGCGCCCCCGCTTTTATAAAGGCTGAGATGACGCAGCAAAA
ACAGGCCACAGCACCACGTGGGTAGGTGATGTAATTTTATTTTCCTCGTCTGCGGCCTAA
TGGATTTCCGGGCGCGGTGCCCCTGTCTGCAGAGCACTTAACGGATTGATATCTCGCGGG
CACGCGCGCCCTTAATGGACCGGCGCGGGGCGGGGGGCCGGATACCCACACGGGCGGGGG
GGGGGTGTCGCGGGCCGTCTGCTGGCCCGCGGCCACATAAACAATGACTCTGGGCCTTTC
TGCCTCTGCCGCTTGTGAGTGCGCGCGCCGGCTCTGCGGTGTCGGCGGCGGCTGCGGCGG
CTGCGGCGGCCGCCGTGTTCGGTCTCGGTAGCCGGCCGGCGGGTGGACTCGCGGGGGGCC
GGAGGGTGGAAGGCAGGGGGGTGTAGGATGGGTATCAGGACTTCCACTTCCCGTCCTTCC
ATCCCCCGTTCCCCTCGGTTGTTCCTCGCCTCCCCCAACACCCCGCCGCTTTCCGTTGGG
GTTGTTATTGTTGTCGGGATCGTGCGGGCCGGGGGTCGCCGGGGCAGGGGCGGGGGCGTG
GGCGGGGGTGCTCGTCGATCGACCGGGCTCAGTGGGGGCGTGGGGTGGGTGGGAGAAGGC
GAGGAGACTGGGGTGGGGGTGTCGGTGGGTGGTTGTTTTTTGTGGTTGTTTTTGTGTCTG
TTCCCGTCCCCCGTCACCCCCTCCCTCCGTCCCCTCCGTCCCCCCGTCGCGGGTGTTTGT
GTTTGTTTATTCCGACATTGGTTTATTTAAATAAACACAGCCGTTCTGCGTGTCTGTTCT
TGCGTGTGGCTGGGGGCTTATATGTGGGGTCCCGGGGGCGGGATGGGGTTTAGCGGCGGG
GGGCGGCGCGCCGGACGGGGCGCTGGAGATAACGGCCCCCGGGGAACGGGGGACCGGGGC
TGGGTATCCCGAGGTGGGTGGGTGGGCGGCGGTGGCCGGGCCGGGCCGGGCCGGGCCGGG
CCGGGTGGGCGGGGTTTGGAAAAACGAGGAGGAGGAGGAGAAGGCGGGGGGGGGGGAGAC
GGGGGGAAAGCAAGGACACGGCCCGGGGGGTGGGAGCGCGGGCCGGGCCGCTCGTAAGAG
CCGCGACCCGGCCGCCGGGGAGCGTTGTCGCCGTCGGTCTGCCGGCCCCCGTCCCTCCCT
TTTTTGACCAACCAGCGCCCCCCCCCCCTCACCACCATTCCTACTACCACCACCACCACC
ACCACCGACACCTCCCGCGCACCCCCGCCCACATCCCCCCCCAACCCGCACCACCAGCAC
GGGTTGGGGGTAGCAGGGGATCAAAGGGGGGCAAAGCCGGCGGGGCGGTTCGGGGGGGGG
GGGGGGGGGCGGGAGACCAAGTAGGCCCGCCCATCCGCGGCCCCTCCCGGCAGCCACGCC
CCCAGCGTCGGGTGTCACGGGGAAAGAGCAGAGGGGAGAGGGGAGAGGGGGGGAGAGGGG
AGAGGGGGGGAGAGGGGAGAGGGGGGGAGAGGGGAGAGGGGGGGAGAGGGGAGAGGGGGG
GAGAGGGGAGAGGGGGGGAGAGGGGAGAGGGGGGGAGAGGGGAGAGGGGGGGAGAGGGGA
GAGGGGGGGAGAGGGGAGAGGGGGGGAGAGGGGGTATATAAACCAACGAAAAGCGCGGGA
ACGGGGATACGGGGCTTGTGTGGCACGACGTCGTGGTTGTGTTACTGGGCAAACACTTGG
GGACTGTAGGTTTCTGTGGGTGCCGACCCTAGGCGCTATGGGGATTTTGGGTTGGGTCGG
GCTTATTGCCGTTGGGGTTTTGTGTGTGCGGGGGGGCTTGCCTTCAACCGAATATGTTAT
TCGGAGTCGGGTGGCTCGAGAGGTGGGGGATATATTAAAGGTGCCTTGTGTGCCGCTCCC
GTCTGACGATCTTGATTGGCGTTACGAGACCCCCTCGGCTATAAACTATGCTTTGATAGA
CGGTATATTTTTGCGTTATCACTGTCCCGGATTGGACACGGTCTTGTGGGATAGGCATGC
CCAGAAGGCATATTGGGTTAACCCCTTTTTATTTGTGGCGGGTTTTTTGGAGGACTTGAG
TTACCCCGCGTTTCCTGCCAACACCCAGGAAACAGAAACGCGCTTGGCCCTTTATAAAGA
GATACGCCAGGCGCTGGACAGTCGCAAGCAGGCCGCCAGCCACACACCTGTGAAGGCTGG
GTGTGTGAACTTTGACTATTCGCGCACCCGCCGCTGTGTAGGGCGACAGGATTTGGGACC
TACCAACGGAACGTCTGGACGGACCCCGGTTCTGCCGCCGGACGATGAAGCGGGCCTGCA
GCCGAAGCCCCTCACCACGCCGCCGCCCATCATCGCCACGTCGGACCCCACCCCGCGACG
GGACGCCGCCACAAAAAGCAGACGCCGACGACCCCACTCCCGGCGCCTCTAACGATGCCT
CGACGGAAACCCGTCCGGGTTCGGGGGGCGAACCGGCCGCCTGTCGCTCGTCAGGGCCGG
CGGGCGCTCCTCGCCGCCCTAGAGGCTGTCCCGCTGGTGTGACGTTTTCCTCGTCCGCGC
CCCCCGACCCTCCCATGGATTTAACAAACGGGGGGGTGTCGCCTGCGGCGACCTCGGCGC
CTCTGGACTGGACCACGTTTCGGCGTGTGTTTCTGATCGACGACGCGTGGCGGCCCCTGA
TGGAGCCTGAGCTGGCGAACCCCTTAACCGCCCACCTCCTGGCCGAATATAATCGTCGGT
GCCAGACCGAAGAGGTGCTGCCGCCGCGGGAGGATGTGTTTTCGTGGACTCGTTATTGCA
CCCCCGACGAGGTGCGCGTGGTTATCATCGGCCAGGACCCATATCACCACCCCGGCCAGG
CGCACGGACTTGCGTTTAGCGTGCGCGCGAACGTGCCGCCTCCCCCGAGTCTTCGGAATG
TCTTGGCGGCCGTCAAGAACTGTTATCCCGAGGCACGGATGAGCGGCCACGGTTGCCTGG
AAAAGTGGGCGCGGGACGGCGTCCTGTTACTAAACACGACCCTGACCGTCAAGCGCGGGG
CGGCGGCGTCCCACTCTAGAATCGGTTGGGACCGCTTCGTGGGCGGAGTTATCCGCCGGT
TGGCCGCGCGCCGCCCCGGCCTGGTGTTTATGCTCTGGGGCACACACGCCCAGAATGCCA
TCAGGCCGGACCCTCGGGTCCATTGCGTCCTCAAGTTTTCGCACCCGTCGCCCCTCTCCA
AGGTTCCGTTCGGAACCTGCCAGCATTTCCTCGTGGCGAACCGATACCTCGAGACCCGGT
CGATTTCACCCATCGACTGGTCGGTTTGAAAGGCATCGACGTCCGGGGTTTTTGTCGGTG
GGGGCTTTTGGGTATTTCCGATGAATAAAGACGGTTAATGGTTAAACCTCTGGTCTCATA
CGGGTCGGTGATGTCGGGCGTCGGGGGAGAGGGAGTTCCCTCTGCGCTTGCGATTCTAGC
CTCGTGGGGCTGGACGTTCGACACGCCAAACCACGAGTCGGGGATATCGCCAGATACGAC
TCCCGCAGATTCCATTCGGGGTGCCGCTGTGGCCTCACCTGACCAACCTTTACACGGGGG
CCCGGAACGGGAGGCCACAGCGCCGTCTTTCTCCCCAACGCGCGCGGATGACGGCCCGCC
CTGTACCGACGGGCCCTACGTGACGTTTGATACCCTGTTTATGGTGTCGTCGATCGACGA
ATTAGGGCGTCGCCAGCTCACGGACACCATCCGCAAGGACCTGCGGTTGTCGCTGGCCAA
GTTTAGCATTGCGTGCACCAAGACCTCCTCGTTTTCGGGAAACGCCCCGCGCCACCACAG
ACGCGGGGCGTTCCAGCGCGGCACGCGGGCGCCGCGCAGCAACAAAAGCCTCCAGATGTT
TGTGTTGTGCAAACGCGCCCACGCCGCTCGAGTGCGAGAGCAGCTTCGGGTCGTTATTCA
GTCCCGCAAGCCGCGCAAGTATTACACGCGATCTTCGGACGGGCGGCTCTGCCCCGCCGT
CCCCGTGTTCGTCCACGAGTTCGTCTCGTCCGAGCCAATGCGCCTCCACCGAGATAACGT
CATGCTGGCCTCGGGGGCCGAGTAACCGCCCCCCCCCCATGCCACCCTCACTGCCCGTCG
CGCGTGTTTGATGTTAATAAATAACACATAAATTTGGCTGGTTGTTTGTTGTCTTTAATG
GACCGCCCGCAAGGGGGGGGGGGCATTTCAGTGTCGGGTGACGAGCGCGATCCGGCCGGG
ATCCTAGGACCCCAAAAGTTTGTCTGCGTATTCCAGGGCGGGGCTCAGTTGAATCTCCCG
CAGCACCTCTACCAGCAGGTCCGCGGTGGGCTGGAGAAACTCGGCCGTCCCGGGGCAGGC
GGTTGTCGGGGGTGGAGGCGCGGCGCCCACCCCGTGTGCCGCGCCTGGCGTCTCCTCTGG
GGGCGACCCGTAAATGGTTGCAGTGATGTAAATGGTGTCCGCGGTCCAGACCACGGTCAA
AATGCCGGCCGTGGCGCTCCGGGCGCTTTCGCCGCGCGAGGAGCTGACCCAGGAGTCGAA
CGGATACGCGTACATATGGGCGTCCCACCCGCGTTCGAGCTTCTGGTTGCTGTCCCGGCC
TATAAAGCGGTAGGCACAAAATTCGGCGCGACAGTCGATAATCACCAACAGCCCAATGGG
GGTGTGCTGGATAACAACGCCTCCGCGCGGCAGGCGGTCCTGGCGCTCCCGGCCCCGTAC
CATGATCGCGCGGGTGCCGTACTCAAAAACATGCACCACCTGCGCGGCGTCGGGCAGTGC
GCTGGTCAGCGAGGCCCTGGCGTGGCATAGGCTATACGCGATGGTCGTCTGTGGATTGGA
CATCTCGCGGTGGGTAGTGAGTCCCCCGGGCCGGGTTCGGTGGAACTGTAAGGGGACGGC
GGGTTAATAGACAATGACCACGTTCGGATCGCGCAGAGCCGATAGTATGTGCTCACTAAT
GACGTCATCGCGCTCGTGGCGCTCCCGGAGCGGATTTAAGTTCATGCGAAGGAATTCGGA
GGAGGTGGTGCGGGACATGGCCACGTACGCGCTGTTGAGGCGCAGGTTGCCGGGCGTAAA
GCAGATGGCGACCTTGTCCAGGCTAAGGCCCTGGGAGCGCGTGATGGTCATGGCAAGCTT
GGAGCTGATGCCGTAGTCGGCGTTTATGGCCATGGCCAGCTCCGTAGAGTCAATGGACTC
GACAAACTCGCTGATGTTGGTGTTGACGACGGACATGAAGCCGTGTTGGTCCCGCAAGAC
CACGTAAGGCAGGGGGGCCTCTTCCAGTAACTCGGCCACGTTGGCCGTCGCGTGCCGCCT
CCGCAGCTCGTCCGCAAAGGCAAACACCCGTGCGTACGTGTATCCCATGAGCGTATAATT
GTCCGTCTGCAGGGCGACGGACATCAGCCCCCCGCGCGGCGAGCCGGTCAGCATCTCGCA
GCCCCGGAAGATAACGTTGTCCACGTACGTGCTAAAGGGGGCGACTTCAAATGCCTCCCC
GAAGAGCTCTTGGAGGATTCGGAATCTCCCGAGGAAGGCCCGCTTCAGCAGCGCAAACTG
GGTGTGAACGGCGGCGGTGGTCTCCGGTTCCCCGGGGGTGTAGTGGCAGTAAAACACGTC
GAGCTGTTGTTCGTCCAGCCCCGCGAAAATAACGTCGAGGTCGTCGTCGGGAAAATCGTC
CGGGCCCCCGTCCCGCGGCCCCAGTTGCTTAAAATCAAACGCACGCTCGCCGGGGGCGCC
TGCGTCGGCCATTACCGACGCCTGCGTCGGCACCCCCGAAGATTTGGGGCGCAGAGACAG
AATCTCCGCCGTTAGTTCTCCCATGCGGGCGTAGGCGAGGGTCCTCTGGGTCGCATCCAG
GCCCGGGCGCTGCAGAAAGTTGTAAAAGGAGATAAGCCCGCTAAATATGAGCCGCGACAG
GAACCTGTAGGCAAACTCCACCGAAGTCTCCCCCTGAGTCTTTACAAAGCTGTCGTCACG
CAACACTGCCTCGAAGGCCCGGAACGTCCCACTAAACCCAAAAACCAGTTTTCGCAGGCG
CGCGGTCACCGCGATCTGGCTGTTGAGGACGTAAGTGACGTCGTTGCGGGCCACGACCAG
CTGCTGTTTGCTGTGCACCTCGCAGCGCATGTGCCCCGCGTCCTGGTCCTGGCTCTGCGA
GTAGTTGGTGATGCGGCTGGCGTTGGCCGTGAGCCACTTTTCAATCGTCAGGCCGGGCTG
GTGTGTCAGCCGTCGGTATTCGTCAAACTCCTTGACCGACACGAACGTAAGCACGGGGAG
GGTGAACACGACGAACTCCCCCTCACGGGTCACCTTCAGGTAGGCGTGGAGCTTGGCCAT
GTACGCGCTCACCTCTTTGTGGGAGGAGAACAGCCGCGTCCAGCCGGGGAGGTTGGCGGG
GTTGGTGATGTAGTTTTCCGGGACGACGAAGCGATCCACGAACTGCATGTGCTCCTCGGT
GATGGGCAGGCCGTACTCCAGCACCTTCATGAGGTTACCGAACTCGTGCTCGACGCACCG
TTTGTTGTTAATAAAAATGGCCCAGCTATACGAGAGGCGGGCGTACTCGCGCAGCGTGCG
GTTGCAGATGAGGTACGTGAGCACGTTCTCGCTCTGGCGGACGGAACACCGCAGTTTCTG
GTGCTCGAAGGTCGACTCCAGGGACGCCGTCTGCGTCGGCGAGCCCACACACACCAACAC
GGGCCGCAGGCGGGCCGCGTACTGGGGGGTGTGGTACAGGGCGTTAATCATCCACCAGCA
ATACACCACGGCCGTGAGGAGGTGACGCCCAAGGAGCCCGGCCTCGTCGATGACGATCAC
GTTGCTGCGGGTAAAGGCCGGCAGCGCCCCGTGGGTGGCCGGGGCCAACCGCGTCAGGGC
GCCCTCGGCCAACCCCAGGGTCCGTTCCAGGGCGGCCAGGGCGCGAAACTCGTTCCGCAA
CTCCTCGCCCCCGGAGGCGGCCAGGGCGCGCTTCGTGAGGTCCAAAATCACCTCCCAGTA
GTACGTCAGATCTCGTCGCTGCAGGTCCTCCAGCGAGGCGGGGTTGCTGGTCAGGGTGTA
CGGGTACTGTCCCAGTTGGGCCTGGACGTGATTCCCGCGAAACCCAAATTCATGAAAGAT
GGTGTTGATGGGTCGGCTGAGAAAGGCGCCCGAGAGTTTGGCGTACATGTTTTGGGCCGC
AATGCGCGTGGCGCCCGTCACCACACAGTCCAAGACCTCGTTGATTGTCTGCACGCACGT
GCTCTTTCCGGAGCCAGCGTTGCCGGTGATAAGATACACCGCGAACGGAAACTCCCTGAG
GGGCAGGCCTGCGGGGGACTCTAAGGCCGCCACGTCCCGGAACCACTGCAGATGGGGCAC
TTGCGCTCCGTCGAGCTGTTGTTGCGAGAGCTCTCGGATGCGCTTAAGGATTGGCTGCAC
CCCGTGCATAGACGTAAAATTTAAAAAGGCCTCGGCCCTCCCTGGAACGGCTGGTCGGTC
CCCGGGTTGCTGAAGGTGCGGCGGGCCGGGTTTCTGTCCGTCTAGCTGGCGCTCCCCGCC
GGCCGCCGCCATGACCGCACCACGCTCGCGGGCCCCCACTACGCGTGCGCGGGGGGACAC
GGAAGCGCTGTGCTCCCCCGAGGACGGCTGGGTAAAGGTTCACCCCACCCCCGGTACGAT
GCTGTTCCGCGAGATTCTCCACGGGCAGCTGGGGTATACCGAGGGCCAGGGGGTGTACAA
CGTCGTCCGGTCCAGCGAGGCGACCACCCGGCAGCTGCAGGCGGCGATCTTTCACGCGCT
CCTCAACGCCACCACTTACCGGGACCTCGAGGCGGACTGGCTCGGCCACGTGGCGGCCCG
CGGTCTGCAGCCCCAACGGCTGGTTCGCCGGTACAGGAACGCCCGGGAGGCGGATATCGC
CGGGGTGGCCGAGCGGGTGTTCGACACGTGGCGGAACACGCTTAGGACGACGCTGCTGGA
CTTTGCCCACGGGTTGGTCGCCTGCTTTGCGCCGGGCGGCCCGAGCGGCCCGTCAAGCTT
CCCCAAATATATCGACTGGCTGACGTGCCTGGGGCTGGTCCCCATATTACGCAAGCGACA
AGAAGGGGGTGTGACGCAGGGTCTGAGGGCGTTTCTCAAGCAGCACCCGCTGACCCGCCA
GCTGGCCACGGTCGCGGAGGCCGCGGAGCGCGCCGGCCCCGGGTTTTTTGAGCTGGCGCT
GGCCTTCGACTCCACGCGCGTGGCGGACTACGACCGCGTGTATATCTACTACAACCACCG
CCGGGGCGACTGGCTCGTGCGAGACCCCATCAGCGGGCAGCGCGGAGAATGTCTGGTGCT
GTGGCCCCCCTTGTGGACCGGGGACCGTCTGGTCTTCGATTCGCCCGTCCAGCGGCTGTT
TCCCGAGATCGTCGCGTGTCACTCCCTCCGGGAACACGCGCACGTCTGCCGGCTGCGCAA
TACCGCGTCCGTCAAGGTGCTGCTGGGGCGCAAGAGCGACAGCGAGCGCGGGGTGGCCGG
TGCCGCGCGGGTCGTTAACAAGGTGTTGGGGGAGGACGACGAGACCAAGGCCGGGTCGGC
CGCCTCGCGCCTCGTGCGGCTTATCATCAACATGAAGGGCATGCGCCACGTAGGCGACAT
TAACGACACCGTGCGTGCCTACCTCGACGAGGCCGGGGGGCACCTGATAGACGCCCCGGC
CGTCGACGGTACCCTCCCTGGATTCGGCAAGGGCGGAAACAGCCGCGGGTCTGCGGGCCA
GGACCAGGGGGGGCGGGCGCCGCAGCTTCGCCAGGCCTTCCGCACGGCCGTGGTTAACAA
CATCAACGGCGTGTTGGAGGGCTATATAAATAACCTGTTTGGAACCATCGAGCGCCTGCG
CGAGACCAACGCGGGCCTGGCGACCCAATTGCAGGAGCGCGACCGCGAGCTCCGGCGCGC
AACAGCGGGGGCCCTGGAGCGCCAGCAGCGCGCGGCCGACCTGGCGGCCGAGTCCGTGAC
CGGTGGATGCGGCAGCCGCCCTGCGGGGGCGGACCTGCTCCGGGCCGACTATGACATTAT
CGACGTCAGCAAGTCCATGGACGACGACACGTACGTCGCCAACAGCTTTCAGCACCCGTA
CATCCCTTCGTACGCCCAGGACCTGGAGCGCCTGTCGCGCCTCTGGGAGCACGAGCTGGT
GCGCTGTTTTAAAATTCTGTGTCACCGCAACAACCAGGGCCAAGAGACGTCGATCTCGTA
CTCCAGCGGGGCGATCGCCGCATTCGTCGCCCCCTACTTTGAGTCAGTGCTTCGGGCCCC
CCGGGTAGGCGCGCCCATCACGGGCTCCGATGTCATCCTGGGGGAGGAGGAGTTATGGGA
TGCGGTGTTTAAGAAAACCCGCCTGCAAACGTACCTGACAGACATCGCGGCCCTGTTCGT
CGCGGACGTCCAGCACGCAGCGCTGCCCCCGCCCCCCTCCCCGGTCGGCGCCGATTTCCG
GCCCGGCGCGTCCCCGCGGGGCCGGTCCAGATCGCGGTCGCCCGGAAGAACTGCGCGAGG
CGCGCCGGACCAGGGCGGGGGCATCGGGCACCGGGATGGCCGCCGCGACGGCCGACGATG
AGGGGTCGGCCGCCACCATCCTCAAGCAGGCCATCGCCGGGGACCGCAGCCTGGTCGAGG
CGGCCGAGGCGATTAGCCAGCAGACGCTGCTCCGCCTGGCCTGCGAGGTGCGCCAGGTCG
GCGACCGCCAGCCGCGGTTTACCGCCACCAGCATCGCGCGCGTCGACGTCGCGCCTGGGT
GCCGGTTGCGGTTCGTTCTGGACGGGAGTCCCGAGGACGCCTATGTGACGTCGGAGGATT
ACTTTAAGCGCTGCTGCGGCCAGTCCAGTTATCGCGGCTTCGCGGTGGCGGTCCTGACGG
CCAACGAGGACCACGTGCACAGCCTGGCCGTGCCCCCCCTCGTTCTGCTGCACCGGTTCT
CCCTGTTCAACCCCAGGGACCTCCTGGACTTTGAGCTTGCCTGTCTGCTGATGTACCTGG
AGAACTGCCCCCGAAGCCACGCCACCCCGTCGACCTTTGCCAAGGTTCTGGCGTGGCTCG
GGGTCGCGGGTCGCCGCACGTCCCCATTCGAACGCGTTCGCTGCCTTTTCCTCCGCAGTT
GCCACTGGGTCCTAAACACACTCATGTTCATGGTGCACGTAAAACCGTTCGACGACGAGT
TCGTCCTGCCCCACTGGTACATGGCCCGGTACCTGCTGGCCAACAACCCGCCCCCCGTTC
TCTCGGCCCTGTTCTGTGCCACCCCGACGAGCTCCTCATTCCGGCTGCCGGGGCCGCCCC
CCCGCTCCGACTGCGTGGCCTATAACCCCGCCGGGATCATGGGGAGCTGCTGGGCGTCGG
AGGAGGTGCGCGCGCCTCTGGTCTATTGGTGGCTTTCGGAGACCCCAAAACGACAGACGT
CGTCGCTGTTTTATCAGTTTTGTTGAATTTTAGGAAATAAACCCGGTTTTGTTTCTGTGG
CCTCCCGACGGATGCGCGTGTCCTTACTCCGTCTTGGTGGGTGGGTGGCTGTGTATGGCG
TCCCATCTGTGCGGGGAGGGGGGCAAGTCGGCACGTATTCGGACAGACTCAAGCACACAC
GGGGGAGCGCTCTTGTCTCAGGGCAATGTTTTTATTGGTCAAACTCAGGCAAACAGAAAC
GACATCTTGTCGTCAAAGGGATACACAAACTTCCCCCCCTCGCCCCATACTCCCGCCAGC
ACCCCGGTAAACACCAACTCAATCTCGCGCAGGATTTCGCGCAGGTGATGAGCGCAGTCC
ACGGGGGGGAGCACAAGGGGCCGCGGGTATAGATCGACGGGGACGCCGACCGACTCCCCG
CCTCCGGGACAGACACGCACGACGCGCCGCCAGTAGTGCTCTGCGTCCAGCAAGGCGCCG
CCGCGGAAGGCAGTGGGGGGCAAGGGGTCGCTGGCCTCAAAGGGGGACACCCGAACGCTC
CAGTACTCCGCGTCCAACCGTTTATTAAACGCGTCCAAGATAAGGCGGTCGCAGGCGTCC
TCCATAAGGCCCCGGGCCGTGAGTGCGTCCTCCTCCGGCACGCATGCCGTTGTCAGGCCC
AGGACCCGTCGCAGCGTGTCGCGTACGACCCCTGCCGCCGTGGTGTACGCGGGCCCGCGG
AGAGGAAATCCCCCAAGATGGTCAGTGTTGTCGCGGGAGTTCCAGAACCACACTCCCGCC
TGGCTCCAGGCGACTGCGTGGGTGTAGACGCCCTCGAGGGCCAGGCACAGTGGGTGCCGC
AGCCGGAGGCCGTTGGCCCTAAGCACGGCTCCCACGGCCGTCTCGATGGCCCGCCGGGCG
TCCTCGATCACCCCGGAAGCCGCATCCGCGTCTTGGGGGTCCACGTTAAAGACACCCCAG
AACGCACCCCCATCGCCCCCGCAGACCGCGAACTTCACCGAGCTGGCCGTCTCCTCGATC
TGCAGGCAGACGGCGGCCATTACCCCACCCAGGAGCTGCCGCAGCGCAGGGCAGGCGTTG
CACGTGTCCGGGACCAGGCGCTCCAAGACGGCCCCGGCCCAGGGCTCTGAGGGAGCGGCC
ACCACCAGCGCGTCCAGTCTTGCTAGGCCCGTCCGGCCGTGGGGGTCCGCCAGCCCGCTC
CCCCCGAGGTCGGCCAGGGCCGCCAGGAGCTGGGCGCGAAGTCCGGGGAAGCAAAACCGC
GCCGTCCAGACGGGCCCGACGGCCGCGGGCGGGTCTAACAGTTGGATGATTTTAGTGGCG
GGATGCCACCGCGCCACCGCCTCCCGCACCGCGGGCAGGAGGCATCCGGCTGCCGCCGAG
GCCACGCCGGGCCAGGCTCGCGGGGGGAGGACGACCCTGGCCCCCACCGCGGGCCAGGCC
CCCAGGAGCGCGGCGTAAGCGGCCGCGGCCCCGCGCACCAGGTCCCGTGCCGACTCGGCC
GTGGCCGGCACGGTGAACGTGGGCCAACCCGGAAACCCCAGGACGGCAAAGTACGGGACG
GGTCCCCCCCGGACCTCAAACTCGGGCCCCAGAAAGGCAAAGACGGGGGCCAGGGCCCCG
GGGGCGGCGTGGACCGTGGTATGCCACTGCCGGAAAAGGGCGACGAGCGCCGGCGCGGAG
AACTTCTCGCCGGCGCTTACAAAGTAGTCGTAATCGCGGGGCAGCAGCACCCGTGCCGTG
ACTCGTTGCGGGTGCCCGCGTGGCCGCAGGCCCACCTCGCACACCTCGACCAGGTCCCCG
AACGCGCCCTCCTTCTTGATCGGCGGAAACGCAAGAGTCTGGTATTCGCGCGCAAATAGC
GCGGTTCCGGTGGTGATGTTAACGGTCAGCGAAGCGGCGGACGCGCACTGGGGGGTGTCG
CGAATGGCCGCCAGGCGCGCCCACGCCAGCCGCGCGTCGGGATGCTCGGCAACGCGCGCC
GCCAGGGCCATAGGGTCGATGTCAATGTTGGCCTCCGCGACCAGGAGAGCGGCGCGAGGG
GCGGCGGGCGGGCCCCACGACGCTCTCTCAACTTTCACCACCAGTCCCGTGCGTGGGTCC
GAGCCGATACGCAGCGGGGCGAACAGGGCCACCGGCCCGGTCTGGCGCTCCAGGGCCGCC
AGGACGCACGCGTACAGCGCCCGCCACAGAGTCGGGTTCTCCAGGGGCTCCAGCGGGGAG
GCGGCCGGCGTCGTCGCGGCGCGGGCGGCCGCCACGACGGCCTGGACGGAGACGTCCGCG
GAGCCGTAGAAATCCCGCAGCTCCGTCGCGGTGACGGAGACCTCCGCAAAGCGCGCGCGA
CCCTCCCCTGCGGCGTTGCGACATACAAAATACACCAGGGCGTGGAAGTACTCGCGAGCG
CGGGGGGGCAGCCATACCGCGTAAAGGGTAATGGCGCTGACGCTCTCCTCCACCCACACG
ATATCTGCGGTGTCCATCGCACGGCCCCTAAGGATCACGGGCGGTCTGTGGGTCCCATGC
TGCCGTGCCTGGCCGGGCCCGGTGGGTCGCGGAAACCGGTGACGGGGGGGGGGCGGTTTT
TGGGGTTGGGGTGGGGGTGGGAAACGGCCCGGGTCCGGGGGCCAACTTGGCCCCTCGGTG
CGTTCCGGCAACAGCGCCGCCGGTCCGCGGACGACCACGTACCGAACGAGTGCGGTCCCG
AGACTTATAGGGTGCTAAAGTTCACCGCCCCCTGCATCATGGGCCAGGCCTCGGTGGGGA
GCTCCGACAGCGCCGCCTCCAGGATGATGTCAGCGTTGGGGTTGGCGCTGGATGAGTGCG
TGCGCAAACAGCGCCCCCACGCGGGCACGCGTAGCTTGAAGCGCGCGCCCGCAAACTCCC
GCTTGTGGGCCATAAGCAGGGCGTACAGCTGCCTGTGGGTCCGGCAGGCGCTGTGGTCGA
TGTGGTGGGCGTCCAACAACCCCACGATTGTCTGTTTGGTGAGGTTTTTAACGCGCCCCG
CCCCGGGAAACGTCTGCGTGCTTTTGGCCATCTGCACGCCAAACAGTTCGCCCCAGATTA
TCTTGAACAGCGCCACCGCGTGGTCCGTCTCGCTAACGGACCCGCGCGGGGGACAGCCGC
TTAGGGCGTCGGCGACGCGCTTGACGGCTTCCTCCGAGAGCAGAAGTCCGTCGGTTACGT
TACAGTGGCCCAGTTCGAACACCAGCTGCATGTAGCGGTCGTAGTGGGGGGTCAGTAGGT
CCAGCACGTCATCGGGGCCGAAGGTCCTCCCAGATCCCCCGGCCGCCGAGTCCCAATGCA
GGCGCGCGGCCATGGTGCTGCACAGGCACAACAGCTCCCAGACGGGGGTTACGTTCAGGG
TGGGGGGCAGGGCCACGAGCTCCAGCTCTCCGGTGACGTTGATCGTGGGGATGACGCCCG
TGGCGTAGTGGTCATAGATCCGCCGAAATATGGCGCTGCTGCGGGTGGCCATGGGAACGC
GGAGACAGGCCTCCAGCAACGCCAGGTAAATAAACCGCGTGCGTCCCATCAGGCTGTTGA
GGTTGCGCATGAGCGCGACAATTTCCGCCGGCGCGACATCGGACCGGAGGTATTTTTCGA
CGAAAAGACCCACCTCCTCCGTCTCGGCGGCCTGGGCCGGCAGCGACGCCTCGGGATCCC
GGCACCGCAGCTCCCGTAGATCGCGCTGGGCCCTGAGGGCGTCGAAATGTACGCCCCGCA
AAAACAGACAGAAGTCCTTTGGGGTCAGGGTATCGTCGTGTCCCCAGAAGCGCACGCGTA
TGCAGTTTAGGGTCAGCAGCATGTGAAGGATGTTAAGGCTGTCCGAGAGACACGCCAGCG
TGCATCTCTCAAAGTAGTGTTTGTAACGGAATTTGTTGTAGATGCGCGACCCCCGCCCCA
GCGACGTGTCGCATGCCGACGCGTCACAGCGCCCCTTGAACCGGCGACACAGCAGGTTTG
TGACCTGGGAGAACTGCGCGGGCCACTGGCCGCAGGAACTGACCACGTGATTAAGGAGCA
TGGGCGTAAAGACGGGCTCCGAGCGCGCCCCGGAGCCGTCCATGTAAATCAGTAGCTCCC
CCTTGCGGAGGGTGCGCACCCGTCCCAGGGACTGGTACACGGACACCATGTCCGGTCCGT
AGTTCATGGGTTTCACGTAGGCGAACATGCCATCAAAGTGCAGGGGATCGAAGCTGAGGC
CCACGGTTACGACCGTCGTGTATATAACCACGCGGTATTGGCCCCACGTGGTCACGTCCC
CGAGGGGGGTGAGCGAGTGAAGCAACAGCACGCGGTCCGTAAACTGACGGCAGAACCGGG
CCACGATCTCCGCGAAGGAGACCGTCGACGAAAAAATGCAGATGTTATCGCCCCCGCCAA
GGCGCGCTTCCAGCTCCCCAAAGAACGTGGCCCCCCGGGCGTCCGGAGAGGCGTCCGGAG
ACGGGCCGCTCGGCGGCCCGGGCGGGCGCAGGGCAGCCTGCAGGAGCTCGGTCCCCAGAC
GCGGGAGAAACAGGCACCGGCGCGCCGAAAACCCGGGCATGGCGTACTCGCCGACCACCA
CATGCACGTTTTTTTCGCCCCGGAGACCGCACAGGAAGTCCACCAACTGCGCGTTGGCGG
TTGCGTCCATGGCGATGATCCGAGGACAGGTGCGCAGCAGGCGTAGCATTAACGCATCCA
CGCGGCCCAGTTGCTGCATCGTTGGCGAATAGAGCTGGCCCAGCGTCGACATAACCTCGT
CCAGAACGAGGACGTCGTAGTTGTTCAGAAGGTTGGGGCCCACGCGATGAAGGCTTTCCA
CCTGGACGATAAGTCGGTGGAAGGGGCGGTCGTTCATAATGTAATTGGTGGATGAGAAGT
AGGTGACAAAGTCGACCAGGCCTGACTCAGCGAACCGCGTCGCTAGGGTCTGGGTAAAAC
TCCGACGACAGGAGACGACGAGCACACTCGTGTCCGGAGAGTGGATCGCTTCCCGCAGCC
AGCGGATCAGCGCGGTAGTTTTTCCCGACCCCATTGGCGCGCGGACCACAGTCACGCACC
TGGCCGTCGGGGCGCTCGCGTTGGGGAAGGTGACGGGTCCGTGCTGCTGCCGCTCGATCG
TTGTTTTCGGGTGAACCCGGGGCACCCATTCGGCCAAATCCCCCCCGTACAACATCCGCG
CTAGCGATACGCTCGACGTGTACTGTTCGCACTCGTCGTCCCCAATGGGACGCCCGGCCC
CCAGAGGATCTCCCGACTCCGCGCCCCCCACGAAAGGCATGACCGGGGCGCGGACGGCGT
GGTGGGTCTGGTGTGTGCAGGTGGCGACGTTTGTGGTCTCTGCGGTCTGCGTCACGGGGC
TCCTCGTCCTGGCCTCTGTGTTCCGGGCACGGTTTCCCTGCTTTTACGCCACGGCGAGCT
CTTATGCCGGGGTGAACTCCACGGCCGAGGTGCGCGGGGGTGTAGCCGTGCCCCTCAGGT
TGGACACGCAGAGCCTTGTGGGCACTTATGTAATCACGGCCGTGTTGTTGTTGGCCGTGG
CCGTGTATGCCGTGGTCGGCGCCGTGACCTCCCGCTACGACCGCGCCCTGGACGCGGGCC
GCCGTCTGGCTGCGGCCCGCATGGCCATGCCGCACGCCACGCTGATCGCCGGAAACGTCT
GCTCTTGGTTGCTGCAGATCACCGTCCTGTTGCTGGCCCATCGCATCAGCCAGCTGGCCC
ACCTGGTTTACGTCCTGCACTTTGCGTGTCTGGTGTATTTTGCGGCCCATTTTTGCACCA
GGGGGGTCCTGAGCGGGACGTATCTGCGTCAGGTGCACGGCCTGATGGAGCTGGCCCCGA
CCCATCATCGCGTCGTCGGCCCGGCTCGCGCCGTGCTGACAAACGCCTTGCTGTTGGGCG
TCTTCCTGTGCACGGCCGACGCCGCGGTATCCCTGAATACCATCGCCGCGTTCAACTTTA
ATTTTTCGGCCCCGGGCATGCTCATCTGCCTGACCGTGCTGTTCGCCATTCTCGTCGTAT
CGCTGTTGTTGGTGGTCGAGGGGGTGTTGTGTCACTACGTGCGCGTGTTGGTGGGCCCCC
ACCTGGGGGCCGTGGCCGCCACGGGCATCGTCGGCCTGGCCTGCGAGCACTATTACACCA
ACGGCTACTACGTTGTGGAGACGCAGTGGCCGGGGGCTCAGACGGGAGTCCGCGTCGCCC
TCGCCCTGGTCGCCGCCTTTGCCCTCGGCATGGCCGTGCTCCGCTGCACCCGCGCCTATC
TGTATCACAGGCGGCACCACACCAAATTTTTTATGCGCATGCGCGACACGCGACACCGCG
CACATTCCGCCCTCAAGCGCGTACGCAGTTCCATGCGCGGATCGCGAGACGGCCGCCACA
GGCCCGCACCCGGCAGCCCGCCCGGGATTCCCGAATATGCGGAAGACCCCTACGCGATCT
CATACGGCGGCCAGCTCGACCGGTACGGAGATTCCGACGGGGAGCCGATTTACGACGAGG
TGGCGGACGACCAAACCGACGTATTGTACGCCAAGATACAACACCCGCGGCACCTGCCCG
ACGACGATCCCATCTATGACACCGTTGGGGGGTACGACCCCGAGCCCGCCGAGGACCCCG
TGTACAGCACCGTCCGCCGTTGGTAGCTGTTTGGTTCCGTTTTAATAAACCGTTTGTGTT
TAACCCGACCGTGGTGTATGTCTGGTGTGTGGCGTCCGATCCCGTTACTATCACCGTCCC
CCCCCCCCCCTCAACCCCGGCGATTGTGGGTTTTTTAAAAACGACACGCGTGCGACCGTA
TACAGAACATTGTTTTGGTTTTTATTCGCTATCGGACATGGGGGGTGGAAACTGGGTGGC
GGGGCAGGCGCCTCCGGGGGTCCGCCGGTGAGTGTGGCGCGAGGGGGGGTCCGATGAACG
CAGGCGCTGTCTCCCCGGGGCCCGCGTAACCCCGCGCATATCCGGGGGCACGTAGAAATT
ACCTTCCTCTTCGGACTCGATATCCACGACGTCAAAGTCGTGGGCGGTCAGCGAGACGAC
CTCCCCGTCGTCGGTGATGAGGACGTTGTTTCGGCAGCAGCAGGGCCGGGCCCCGGAGAA
CGAGAGGCCCATAGCTCGGCGAGCGTGTCGTCGAATGCCAGGCGGCTGCTTCGCTGGATG
GCCTTATAGATCTCCGGATCGATGCGGACGGGGGTAATGATCAGGGCGATCGGAACGGCC
TGGTTCGGGAGAATGGACGCCTTGCTGGGTCCTGCGGCCCCGAGAGCCCCGGCGCCGTCC
TCCAGGCGGAACGTTACGCCCTCCTCCGCGCTGGTGCGGTGCCTGCCGATAAACGTCACC
AGATGCGGGTGGGGGGGGCAGTCGGGGAAGTGGCTGTCGAGCACGTAGCCCTGCACCAAG
ATCTGCTTAAAGTTCGGGTGACGGGGGTTCGCGAAGACGGGCTCGCGGCGGACCAGATCC
CCGGAGCTCCAGGACACGGGGGAGATGGTGTGGCGTCCGAGGTCGGGGGCGCCAAACAGA
AGCACCTCCGAGACAACGCCGCTATTTAACTCCACCAAGGCCCGATCCGCGGCGGAGCAC
CGCCTTTTTTCGCCCGAGGCGTGGGCCTCTGACCAGGCCTGGTCTTGCGTGACGAGAGCC
TCCTCCGGGCCGGGGACGCGCCCGGGCGCGAAGTATCGCACGCTGGGCTTCGGGATCGAC
CGGATAAATGCCCGGAACGCCTCCGGGGACCGGTGTGCCATCAAGTCCTCGTACGCGGAG
GCCGTGGGGTCGCTGGGGTCCATGGGGTCGAAAGCGTACTTGGCCCGGCATTTGACCTCG
TAAAAGGCCAGGGGGGTCTTGGGGACTGGGGCCAGGTAGCCGTGAATGTCCCGAGGACAG
ACGAGAATATCCAGGGACGCCCCGACCATCCCCGTGTGACCGTCCATGAGGACCCCACAC
GTATGCACGTTCTCTTCGGCGAGGTCGCTGGGTTCGTGGAAGATAAAGCGCCGCGTGTCG
GCGCCGGCCTCGCCGCCGTCGTCCGCGCGGCCCACGCAGTAGCGAAACAGCAGGCTTCGG
GCCGTCGGCTCGTTCACCCGCCCGAACATCACCGCCGAAGACTGTACATCCGGCCGCAGG
CTGGCGTTGTGCTTCAGCCACTGGGGCGAGAAACACGGACCCTGGGGGCCCCAGCGGAGG
GTGGATGCGGTCGTGAGGCCCCGCCGGAGCAGGGCCCATAGCTGGCAGTCGGCCTGGTTT
TGCGTGGCCGCCTCGTAAAACCCCATGAGGGGCCGGGGCGCCACGGCGTCCGCGGCGGCC
GGGGGCCCGCGGCGCGTCAGGCGCCATAGGTGCCGACCGAGTCCGCGGTCCACCATACCC
GCCTCCTCGAGGACCACGGCCAGGGAACACAGATAATCCAGGCGGGCCCAGAGGGGACCG
ATGGCCAGAGGGGCGCGGACGCCGCGCAGCAACCCGCGCAGGTGGCGCTCGAACGTCTCG
GCTAGTATATGGGAGGGCAGCGCGTTGGGGATCACCGACGCCGACCACATAGAGTCAAGG
TCCGGGGAGTCGGGATCGGCGTCCGGGTCGCGGGCGTGGGTGCCCCCAGGAGATAGCGGA
ATGTCTGGGGTCGGAGGCCCTGAGGCGTCAGAAAGTGCCGGCGACGCGGCCCGGGGCTTT
TCGTCTGCGGTGTCGGTGGCGTGCTGATCACGTGGGGGGTTAACGGGCGAATGGGAGCTC
GGGTCCACAGCTGACGTCGTCTGGGGTGGGGGGGGCAGGGGACGGAAGGTGGTTGTCAGC
GGAAGACTGTTAGGGCGGGGGCGCTTGGGGGGGCTGTCGGGGCCACGAGGGGTGTCCTCG
GCCAGGGCCCAGGGACGCTTAGTCACGGTGCGTCCCGGCGGACATGCTGGGCCTACCGTG
GACTCCATTTCCGAGACGACGTGGGGGGAGCGGTGGTTGAGCGCGCCGCCGGGTGAACGC
TGATTCTCACGACAGCGCGTGCCGCGCGCACGGGTTGGTGTGACACAGGCGGGACACCAG
CACCAGGAGAGGCTTAAGCTCGGGAGGCAGCGCCACCGACGACAGTATCGCCTTGTGTGT
GTGCTGGTAATTTATACACCGATCCGTAAACGCGCGCCGAATCTTGGGATTGCGGAGGTG
GCGCCGGATGCCCTCTGGGACGTCATACGCCAGGCCGTGGGTGTTGGTCTCGGCCGAGTT
GACAAACAGGGCTGGGTGCAGCACGCAGCGATAGGCGAGCAGGGCCAGGGCGAAGTCCGG
CGACAGCTGGTTGTTAAAATACTGGTAACCGGGAAACCGGGTCACGGGTACGCCCAGGCT
CGGGGCGACGTACACGCTAACCACCAACTCCAGCAGCGTCTGGCCCAGGGCGTACAGGTC
AACCGCTAACCCGACGTCGTGCTTCAGGCGGTGGTTGGTAAATTCGGCCCGTTCGTTGTT
AAGGTATTTCACCAACAGCTCCGGGGGCTGGTTATACCCGTGACCCACCAGGGTGTGAAA
GTTGGCTGTGGTTAGGGCGGTGGGCATGCCAAACATCCGGGGGGACTTGAGGTCCGGCTC
CTGGAGGCAAAACTGCCCCCGGGCGATCGTGGAGTTGGAGTTGAGGGTGACGAGGCTAAA
GTCGGCGAGGACGGCCCGCCGGAGCGAGACGGCGTCCGACCGCAGCATGACGAGGATGTT
GGCGCACTTGATATCCAGGTGGCTGATCCCGCAGGTGGTGTTTAAAAACACAACGGCGCG
GGCCAGCTCCGTGAAGCACTGGTGGAGGGCCGTCGAGACCGAGGGGTTTGTTGTGCGCAG
GGACGCCAGTTGGCCGATATACTTACCGAGGTCCATGTCGTACGCGGGGAACACTATCTG
TCGTTGTTGCAGCGAGAACCCGAGGGGCGCGATGAAGCCGCGGATGTTGTGGGTGCGGCC
GGCGCGTAGAACGCACTCCCCGACCAACAGGGTCGCGATGAGCTCAACGGCAAACCACTC
CTTTTCCTTTATGGTCTTAACGGCAAGCTTATGTTCGCGAATCAGTTGGACGTCACCGTA
TCCCCCAGACCCCCCGAAGCTTCGGGCCCCGGGGATCTCGAGGGTCGTGTAGTGTAGGGC
GGGGTTGATGGCGAACACGGGGCTGCATAGCTTGCGGATGCGCGTGAGGGTGAGGATGTG
CGAGGGGGACGAGGGGGGTGCGGTTAACGCCGCCTGGGATCTGCGCAGGGGCGGGCGGTT
CAGTTTGGCCGCCGTACCGGGCGTCTCGGGGGACGCGCGGCGATGAGACGAGCGGCTCAT
TCGCCATCGGGATAGTCCCGCGCGAAGCCGCTCGCGGAGGCCGGATCGGTGGCGGGACCC
GTGGGAGGAGCGGGAGACGGCGGCGTCCTGGAGAGAGGGGCCGCTGGGGCGCCCGGAGGC
CCCGTGGGGGTTGGAGTGTACGTAGGATGCGAGCCAATCCTTGAAGGACCGTTGGCGTGC
ACCTTGGGGGCTGAGGTTAGCTGCCACATGACCAGCAGGTCGCTGTCTGCGGGACTCATC
CATCCTTCGGCCAGGTCGCCGTCTCCCCACAGAGAAGCGTTGGTCGCTGCTTCCTCGAGT
TGCTCCTCCTGGTCCGCAAGACGATCGTCCACGGCGTCCAGGCGCTCACCAAGCGCCGGA
TCGAGGTACCGTCGGTGTGCGGTTAGAAAGTCACGACGCGCCGCTTGCTCCTCCACGCGA
ATTTTAACACAGGTCGCGCGCTGTCGCATCATCTCTAAGCGCGCGCGGGACTTTAGCCGC
GCCTCCAATTCCAAGTGGGCCGCCTTTGCAGCCATAAAGGCGCCAACAAACCGAGGATCT
TGGGTGCTGACGCCCTCCCGGTGCAGCTGCAGGGTCTGGTCCTTGTAAATCTCGGCTCGG
AGGTGCGTCTCGGCCAGGCGTCGGCGCAGGGCCGCGTGGGCGGCATCTCGGTCCATTCCG
CCACCCTGCGGGCGACCCGGGGGGTGCTCTGATAGTCTCGCGTGCCCAAGGCCCGTGATC
GGGGTACTTCGCCGCCGCGACCCGCCACCCGGTGTGCGCGATGTTTGGTCAGCAGCTGGC
GTCCGACGTCCAGCAGTACCTGGAGCGCCTCGAGAAACAGAGGCAACTTAAGGTGGGCGC
GGACGAGGCGTCGGCGGGCCTCACCATGGGCGGCGATGCCCTACGAGTGCCCTTTTTAGA
TTTCGCGACCGCGACCCCCAAGCGCCACCAGACCGTGGTCCCTGGCGTCGGGACGCTCCA
CGACTGCTGCGAGCACTCGCCGCTCTTCTCGGCCGTGGCGCGGCGGCTGCTGTTTAATAG
CCTGGTGCCGGCGCAACTAAAGGGGCGTGATTTCGGGGGCGACCACACGGCCAAGCTGGA
ATTCCTGGCCCCCGAGTTGGTACGGGCGGTGGCGCGACTGCGGTTTAAGGAGTGCGCGCC
GGCGGACGTGGTGCCTCAGCGTAACGCCTACTATAGCGTTCTGAATACGTTTCAGGCCCT
CCACCGCTCCGAAGCCTTTCGCCAGCTGGTGCACTTTGTGCGGGACTTTGCCCAGCTGCT
CAAAACCTCCTTCCGGGCCTCCAGCCTCACGGAGACCACGGGCCCCCCCAAAAAACGGGC
CAAGGTGGACGTGGCCACCCACGGCCGGACGTACGGCACGCTGGAGCTGTTCCAAAAAAT
GATCCTTATGCACGCCACCTACTTTCTGGCCGCCGTGCTCCTCGGGGACCACGCGGAGCA
GGTCAACACGTTCCTGCGTCTCGTGTTTGAGATCCCCCTGTTTAGCGACGCGGCCGTGCG
CCACTTCCGCCAGCGCGCCACCGTGTTTCTCGTCCCCCGGCGCCACGGCAAGACCTGGTT
TCTGGTGCCCCTCATCGCGCTGTCGCTGGCCTCCTTTCGGGGGATCAAGATCGGCTACAC
GGCGCACATCCGCAAGGCGACCGAGCCGGTGTTTGAGGAGATCGACGCCTGCCTGCGGGG
CTGGTTCGGTTCGGCCCGAGTGGACCACGTTAAAGGGGAAACCATCTCCTTCTCGTTTCC
GGACGGGTCGCGCAGTACCATCGTGTTTGCCTCCAGCCACAACACAAACGTAAGTCCTCT
TTTCTTTCGCATGGCTCTCCCAAGGGGCCCCGGGTCGACCCGACCCACACCCACCCACCC
ACATACACACACAACCAGACGCGGGAGGAAAGTCTGCCCCGTGGGCACTGATTTTTATTC
GGGATCGCTTGAGGAGGCCCGGGCAACGGCCCGGGCAACGGTGGGGCAACTCGTAGCAAA
TAGGCGACTGATGTACGAAGAGAAGACACACAGGCGCCACCCGGCGCTGGTCGGGGGGAT
GTTGTCCGCGCCGCACCGTCCCCCGACGACCTCTTGCAGACGGTCCGTGATGCAAGGACG
GCGGGGGGCCTGCAGCAGGGTGACCGTATCCACGGGATGGCCAAAGAGAAGCGGACACAG
GCTAGCATCCCCCTGGACCGCCAGGGTACACTGGGCCATCTTGGCCCACAGACACGGGGC
GACGCAGGGACAGGACTCCGTTACGACGGAGGAGAGCCACAGTGCGTTGGCGGAATCGAT
GTGGGGCGGCGGGGCGCAGGACTCGCAGCCCCCCGGGTGGTTGGTGATCCTGGCCAGGAG
CCATCCCAGATGGCGGGCCCTGCTTCCCGGTGGACAGAGCGACCCCAGGTCGCTGTCCAT
GGCCCAGCAGTAGATCTGGCCGCTGGGGAGGTGCCACCAGGCCCCCGGGCCCAAGGCGCA
GCACGCGCCCGGCTCCGGGGGGGTCTTCGCGGGGACCAGATACGCGCCATCCAGCTCGCC
GACCACTGGCTCCTCCGCGAGCTGTTCGGTGGTTGGGTCGGGGGTTTCCTCCGGGGGGGT
GGCCGCCCGTATGCGTGCGAACGTGAGGGTGCACAGGAGCGGGGTCAGGGGGTGCGTCAC
GCTCCGGAGGTGGACGATCGCGCAGTAGCGGCGCTCGCGGTTAAAGAAAAAGAGGGCAAA
GAAGGTGTTCGGGGGCAACCGCAGCGCCTTGGGGCGCGTCAGATACAGAAAAATCTCGCA
GAAGAGGGCGCGCCCGGGGTCTGGGTTAGGAAGGGCCACCTGACACAGAGGCTCGGTGAG
GACCGTTAGACACCGAAAGATCTTGAGCCGCTCGTCCGCCCGAACGACGCGCCACACAAA
GACGGAGTTGACAATGCGCGCGATAGAGTCGACGTCCGTCCCCAGGTCGTCGACTCTATC
GCGCGTGCCGCGAGCTCCGGCCCGGGAATCCGGCCGGGGCAAGGTCCCCGGGGGACCAGG
CGGCGCCAGGGGCCGCCGGGGTCCCAGCTGCGCCATGCCGGGGGCGGGGGGAGGGCAAAC
CCCAGAGGCGGGGGCCAACGGCGCGGGGAGGAGTGGGTGGGCGAGGTGGCCGGGGGAAGG
CGCCCGCTAGCGAGACCGGCCGTTCCCGGACGACACCTTGCGACAAAACCTAAGGACAGC
GGCCCGCGCGACGGGGTCCGAGAGGCTAAGGTAGGCCGCGATGTTAATGGTGAACGCAAA
GCCGCCGGGAAAGACAACTATGCCACAGAGGCGGCGATTAAACCCCAGGCAGAGGTAGGC
GTAGCTTTCCCCGGGCAGGTATTGCTCGCAGACCCTGCGTGGGGCTGTGGAGGGGACGGC
CTCCATGAAGCGACATTTACTCTGCTCGCGTTTACTGACGTCACCATCCATCGCCACGGC
GATTGGACGATTGTTAAGCCGCAGCGTGTCTCCGCTTGTGCTGTAGTAGTCAAAAACGTA
ATGGCCGTCGGAGTCGGCAAAGCGGGCCGGGAGGTCGTCGCCGAGCGGGACGACCCGCCG
CCCCCGACCGCCCCGTCCCCCCAGGTGTGCCAGGACGGCCAGGGCATACGCGGTGTGAAA
AAAGGCGTCGGGGGCGGTCCCCTCGACGGCGCGCATCAGGTTCTCGAGGAGAATGGGGAA
GCGCCTGGTCACCTCCCCCAACCACGCGCGTTGGTCGGGGCCAAAGTCATAGCGCAGGCG
CTGTGAGATTCGCGGGCCGCCCTGAAGCGCGGCCCGGATGGCCTGGCCCAGGGCCCGGAG
GCACGCCAGATGTATGCGCGCGGTAAAGGCGACCTCGGCGGCGATGTCAAAGGGCGGCAG
GACGGGGCGCGGGTGGCGCAGGGGCACCTCGAGCGCGGGAAAGCGTAGCAGCAGCTCCGC
CTGCCCAGCGGGAGACAGCTGGTGGGGGCGCACGACGCGTTCTGCGGCGCAGGCCTCGGT
CAGGGCCGTGGCCAGCGCCGAGGACAGCAGCGGAGGGCGGGCGCGTCGCCCGCCCCACGC
CACGGAGTTCTCGTAGGAGACGACGACGAAGCGCTGCTTGGTTCCGTAGTGGTGGCGCAG
GACCACGGAGATAGAACGACGGCTCCACAGCCAGTCCGGCCGGTCGCCGCCGGCCAGGGC
TTCCCATCCGCGATCCAACCACTCGACCAGCGACCGCGGCTTTGCGGTACCAGGGGTAAG
GGTTAGAACGTCGTTCAGGATGTCCTCGCCCCCGGGCCCGTGGGGCGCTGGGGCCACAAA
GCGGCCCCCGCCGGGGGGCTCCAGACCCGCCAGCACCGCATCTGCGTCAGCCGCCCCCAT
GGCGCCCCCGCTGACGGCCTGGTGAACCAGGGCGCCCTGGCGTAGCCCCGATGCAACGCC
ACAGGCCGCACGCCCGGTCCGCGCTCGGACCGGGTGGCGGCGGGTGACGTCCTGCACTGC
CCGCTGAACCAACGCGAGGATCTCCTCGTTCTCCTGTGCGATGGACACGTCCTGGGCCGC
GGTCGTGTCGCCGCCGGGGGCCGTCAGCTGCTCCTCCGGGGAGATGGGGGGGTCGGACGC
CCCGACGATGGGCGGGTCTGCGGGCGCCCCCGCGTGGGGCCGGGCCAAGGGCTGCGGACG
CGGGGACGCGCTTTCCCCCAGACCCATGGACAGGTGGGCCGCAGCCTCCTTCGCGGCCGG
CGGGGCGGCGGCGCCAAGCAGAGCGACGTAGCGGCACAAATGCCGACAGACGCGCATGAT
GCGCGTGCTGTCGGCCGCGTAGCGCGTGTTGGGGGGGACGAGCTCGTCGTAACTAAACAG
AATCACGCGGGCACAGCTCGCCCCCGAGCCCCACGCAAGGCGCAGCGCCGCCACGGCGTA
CGGGTCATAGACGCCCTGCGCGTCACACACCACGGGCAGGGAGACGAACAACCCCCCGGC
GCTGGACGCACGCGGAAGGAGGCCAGGGTGTGCCGGCACGACGGGGGCCAGAAGCTCCCC
CACCGCATCCGCGGGCACGTAGGCGGCAAACGCCGTGCACCACGGGGTACAGTCGCCGGT
GGCATGAGCCCGAGTCTGGATTTCGACCTGGAAGTTTGCGGCCGTCCCGAGTCCGGGGCG
GCCGCGCATCAGGGCGGCCAGAGGGATTCCCGCGGCCGCCAGGCACTCGCTGGATATGAT
GACGTGAACCAAAGACGAGGGCCGACCCGGGCCGTGGCCGAGATCGTACTGGACCTCGTT
GGCCAAGTGCGCGTTCATGGTTCGGGGGTGGGTGTGGGTGTGTAGGCGATGCGGGTCCCC
CGAGTCCGCGGGAAGGGCGTGGGTTTGGCGCGCGTATGCGTATTCGCCAACGGAGGCGTG
CGTGCTTATGCGCGGCGCGTTTCTTCTGTCTCTAGGGAATCCGAGGCCAGGACTTTAACC
TGCTCTTTGTCGACGAGGCCAACTTTATTCGCCCGGATGCGGTCCAGACGATTATGGGCT
TTCTCAACCAGGCCAACTGCAAGATTATCTTCGTGTCGTCCACCAACACCGGGAAGGCCA
GTACGAGCTTTTTGTACAACCTCCGCGGGGCCGCAGACGAGCTTCTCAACGTGGTGACCT
ATATATGCGATGATCACATGCCGAGGGTGGTGACGCACACAAACGCCACGGCCTGTTCTT
GTTATATCCTCAACAAGCCCGTTTTCATCACGATGGACGGGGCGGTTCGCCGGACCGCCG
ATTTGTTTCTGGCCGATTCCTTCATGCAGGAGATCATCGGGGGCCAGGCCAGGGAGACCG
GCGACGACCGGCCCGTTCTGACCAAGTCTGCGGGGGAGCGGTTTCTGTTGTACCGCCCCT
CGACCACCACCAACAGCGGCCTCATGGCCCCCGATTTGTACGTGTACGTGGATCCCGCGT
TCACGGCCAACACCCGAGCCTCCGGGACCGGCGTCGCTGTCGTCGGGCGGTACCGCGACG
ATTATATCATCTTCGCCCTGGAGCACTTTTTTCTCCGCGCGCTCACGGGCTCGGCCCCCG
CCGACATCGCCCGCTGCGTCGTCCACAGTCTGACGCAGGTCCTGGCCCTGCATCCCGGGG
CGTTTCGCGGCGTCCGGGTGGCGGTCGAGGGAAATAGCAGCCAGGACTCGGCCGTCGCCA
TCGCCACGCACGTGCACACAGAGATGCACCGCCTACTGGCCTCGGAGGGGGCCGACGCGG
GCTCGGGCCCCGAGCTTCTCTTCTACCACTGCGAGCCTCCCGGGAGCGCGGTGCTGTACC
CCTTTTTCCTGCTCAACAAACAGAAGACGCCCGCCTTTGAACACTTTATTAAAAAGTTTA
ACTCCGGGGGCGTCATGGCCTCCCAGGAGATCGTTTCCGCGACGGTGCGCCTGCAGACCG
ACCCGGTCGAGTATCTGCTCGAGCAGCTAAATAACCTCACCGAAACCGTCTCCCCCAACA
CTGACGTCCGTACGTATTCCGGAAAACGGAACGGCGCCTCGGATGACCTTATGGTCGCCG
TCATTATGGCCATCTACCTCGCGGCCCAGGCCGGACCTCCGCACACATTCGCTCCTATCA
CACGCGTCTCGTGAGCGCCCAATAAACACACCCAGGTATGCTACGCACGACCACGGTGTC
GTCTGTTAAGGGGGGGGGGGGAAGGGGGTGTTGGCGGGAAGCGTGGGAACACGGGGGATT
CTCTCACGACCGGCACCAGTACCACCCCCCTGTGAACACAGAAACCCCAACCCAAATCCC
ATAAACATACGACACACAGGCATATTTTGGAATTTCTTAGGTTTTTATTTATTTAGGTAT
GCTGGGGTTTCTCCCTGGATGCCCACCCCCACCCCCCCGTGGGTCTAGCCGGGCCTTAGG
GATAGCGTATAACGGGGGCCATGTCTCCGGACCGCACAACGGCCGCGCCGTCAAAGGTGC
ACACCCGAACCACGGGAGCCAGGGCCAAGGTGTCTCCTAGTTGGCCCGCGTGGGTCAGCC
AGGCGACGAGCGCCTCGTAAAGCGGCAGCCTTCGCTCTCCATCCTGCATCAGGGCCGGGG
CTTCGGGGTGAATGAGCTGGGCGGCCTCCCGCGTGACACTCTGCATCTGCAGTAGAGCGT
TCACGTACCCGTCCTGGGCACTTAGCGCAAAGAGCCGGGGGATTAGCGTAAGGATGATGG
TGGTTCCCTCCGTGATCGAGTAAACCATGTTAAGGACCAGCGATCGCAGCTCGGCGTTTA
CGGGACCGAGTTGTTGGACGTCCGCCAGCAGCGAGAGGCGACTCCCGTTGTAGTACAGCA
CGTTGAGGTCTGGCAGCCCTCCGGGGTTTCTGGGGCTGGGGTTCAGGTCCCGGATGCCCC
TGGCCACGAGCCGCGCCACGATTTCGCGCGCCAGGGGCGATGGAAGCGGAACGGGAAACC
GCAACGTGAGGTCCAGCGAATCCAGGCGCACGTCCGTCGCTTGGCCCTCGAACACGGGCG
GGACGAGGCTGATGGGGTCCCCGTTACAGAGATCTACGGGGGAGGTGTTGCGAAGGTTAA
CGGTGCCGGCGTGGGTGAGGCCCACGTCCAGGGGGCAGGCGACGATTCGCGTGGGAAGCA
CCCGGGTGATGACCGCGGGGAAGCGCCTTCGGTACGCCAGCAACAACCCCAACGTGTCGG
GACTGACGCCTCCGGAGACGAAGGATTCGTGCGCCACGTCGGCCAGCGTCAGTTGCCGGC
GGATGGTCGGCAGGAATACCACCCGCCCTTCGCAGCGCTGCAGCGCCGCCGCATCGGGGC
GCGAGATGCCCGAGGGTATCGCGATGTCAGTTTCAAAGCCGTCCGCCAGCATGGCGCCGA
TCCACGCGGCAGGGAGTGCAGTGGTGGTTCGGGTGGCGGGAGGAGCGCGGTGGGGGTCAG
CGGCGTAGCAGAGACGGGCGACCAACCTCGCATAGGACGGGGGGTGGGTCTTAGGGGGTT
GGGAGGCGACAGGGACCCCAGAGCATGCGCGGGGAGGTCTGTCGGGCCCAGACGCACCGA
GAGCGAATCCGTCCGCGGAGTCCCGGCTTGGGTTTTATGGGGCCCGGCCCTCGGAATCGC
GGCTTGTCGGCGGGGACAAAGGGGGCGGGGCTAGGGGCTTGCGGAAACAGAAGACGCGTG
GGATAAAAGAATCGCACTACCCCAAGGAAGGGCGGGGCGGTTTATTACAGAGCCAGTCCC
TTGAGCGGGGATGCGTCATAGACGAGATACTGCGCGAAGTGGGTCTCCCGCGCGTGGGCT
TCCCCGTTGCGGGCACTGCGGAGGAGGGCGGGGTCGCTGGCGCAGGTGAGCGGGTAGGCC
TCCTGAAACAGGCCACACGGGTCCTCCACGAGTTCGCGGCACCCCGGGGGGCGCTTAAAC
TGTACGTCGCTGGCGGCGGTGGCCGTGGACACCGCCGAACCCGTCTCCACGATCAGGCGC
TCCAGGCAGCGATGTTTGGCGGCGATGTCGGCCGACGTAAAGAACTTAAAGCAGGGGCTG
AGCACCGGCGAGGCCCCGTTGAGGTGGTAGGCCCCGTTATAGAGCAGGTCCCCGTACGAA
AATCGCTGCGACGCCCACGGGTTGGCCGTGGCCGCGAAGGCCCGGGACGGGTCGCTCTGG
CCGTGGTCGTACATGAGGGCGGTGACATCCCCCTCCTTGTCCCCCGCGTAAACGCCCCCG
GCGGCGCGTCCCCGGGGGTTGCAGGGCCGGCGGAAGTAGTTGACGTCGGTCGACACGGGG
GTGGCGATAAACTCACACACGGCGTCCTGGCCGTGGTCCATCCCTGCGCGCCGCGGCACC
TGGGCGCACCCGAACACGGGGACGGGCTGGGCCGGCCCCAGGCGGTTTCCCGCCACGACC
GCGTTCCGCAGGTACACGGCTGCCGCGTTGTCCAGGAGAGGGGGAGCCCCGCGGCCCAGG
TAAAAGTTTTGGGGAAGGTTGCCCATGTCGGTGACGGGGTTGCGGACGGTTGCCGTGGCC
ACGACGGCGGTGTAGCCCACGCCCAGGTCCACGTTCCCGCGCGGCTGGGTGAGCGTGAAG
TTTACCCCCCCGCCAGTTTCGTGCCGGGCCACCTGGAGCTGGCCCAGGAAGTACGCCTCC
GACGCGCGCTCCGAGAACAGCACGTTCTCAGTCACAAAGCGGTCCTGTCGGACGACGGTG
AACCCAAACCCGGGATGGAGGCCCGTCTTGAGCTGATGATGCAAGGCCACGGGACTGATC
TTGAAGTACCCCGCCATGAGCGCGTAGGTCAGCGCGTTCTCCCCGGCCGCGCTCTCGCGG
ACGTGCTGCACGACGGGCTGTCGGATCGACGAAAAGTAGTTGGCCCCCAGAGCCGGGGGG
ACCAGGGGGACCTGCCGCGACAGGTCGCGCAGGGCCGGGGGGAAATTGGGCGCGTTCGCC
ACGTGGTCGGCCCCGGCGAACAGCGCGTGGACGGGGAGGGGGTAAAAATAGTCGCCATTT
TGGATGGTATGGTCCAGATGCTGGGGGGCCATCAGCAGGATTCCGGCGTGCAACGCCCCG
TCGAATATGCGCATGTTGGTGGTGGACGCGGTGTTGGCGCCCGCGTCGGGCGCCGCCGAG
CAGAGCAGCGCCGTTGTGCGTTCGGCCATGTTGTGGGCCAGCACCTGCAGCGTGAGCATG
GCGGGCCCGTCCACTACCACGCGCCCGTTGTGAAACATGGCGTTGACCGTGTTGGCCACC
AGATTGGCCGGGTGCAGGGGGTGCGCGGGGTCCGTCACGGGGTCGCTGGGGCACTCCTCG
CCGGGGGCGATCTCCGGGACCACCATGTTCTGCAGGGTGGCGTATACGCGGTCGAAGCGA
ACCCCCGCGGTGCAGCAGCGGCCCCGCGAGAAGGCGGGCACCATCACGTAGTAGTAAATC
TTGTGGTGCACGGTCCAGTCCGCCCCCCGGTGCGGCCGGTCATCCGCGGCGTCCGCGGCT
CGGGCCTGGGTGTTGTGCAGCAGCTGGCCGTCGTTGCGGTTGAAGTCCGCGGTCGCCACG
TTACATGCCGCCGCGTACACGGGGTCGTGGCCCCCCGCGCTAACCCGGCAGTCGCGATGG
CGGTCCAGGGCCGCGCGCCGCATCAGGGCGTCACAGTCCCACACGAGGGGTGGCAGCAGC
GCCGGGTCTCGCATTAGGTGATTCAGCTCGGCTTGCGCCTGCCCGCCCAGCTCCGGGCCG
GTCAGGGTAAAGTCATCAACCAGCTGGGCCAGGGCCTCGACGTGCGCCACCAGGTCCCGG
TACACGGCCATGCACTCCTCGGGAAGGTCTCCCCCGAGGTAGGTCACGACGTACGAGACC
AGCGAGTAGTCGTTCACGAACGCCGCGCACCGCGTGTTGTTCCAGTAGCTGGTGATGCAC
TGGACCACGAGCCGGGCCAGGGCGCAGAAGACGTGCTCGCTGCCGTGTATGGCGGCCTGC
AGCAGGTAAAACACCGCCGGGTAGTTGCGGTCGTCGAACGCCCCGCGAACGGCGGCGATG
GTGGCGGGGGCCATGGCGTGGCGTCCCACCCCCAGCTCCAGGCCCCGGGCGTCCCGGAAC
GCCGCCGGACATAGCGCCAGGGGCAAGTTGCCGTTCACCACGCGCCAGGTGGCCTGGATC
TCCCCCGGGCCGGCCGGGGGAACGTCCCCCCCCGGCAGCTCCACGTCGGCCACCCCCACA
AAGAAGTCGAACGCGGGGTGCAGCTCAAGAGCCAGGTTGGCGTTGTCGGGCTGCATAAAC
TGCTCCGGGGTCATCTGGCCTTCCGCGACCCATCGGACCCGCCCGTGGGCCAGGCGCTGC
CCCCAGGCGTTCAAAAACAGCTGCTGCATGTCTGCGGCGGGGCCGGCCGGGGCCGCCACG
TACGCCCCGTACGGATTGGCGGCTTCGACGGGGTCGCGGTTAAGGCCCCCGACCGCCGCG
TCAACGTTCATCAGCGAAGGGTGGCACACGGTCCCGATCGCGTGTTCCAGAGACAGGCGC
AGCACCTGGCGGTCCTTCCCCCAAAAAAACAGCTGGCGGGGCGGGAAGGCGCGGGGATCC
GGGTGGCCGGGGGCGGGGACTAGGTCCCCGGCGTGCGCGGCAAACCGTTCCATGACCGGA
TTGAACAGGCCCAGGGGCAGGACGAACGTCAGGTCCATGGCGCCCACCAGGGGGTAGGGA
ACGTTGGTGGCGGCGTAGATGCGCTTCTCCAGGGCCTCCAGAAAGACCAGCTTCTCGCCG
ATGGACACCAGATCCGCGCGCACGCGCGTCGTCTGGGGGGCGCTCTCGAGCTCGTCCAGC
GTCTGCCGGTTCAGGTCGAGCTGCTCCTCCTGCATCTCCAGCAGGTGGCGGCCCACGTCG
TCCAGACTTCGCACGGCCTTGCCCATCACGAGCGCCGTGACCAGGTTGGCCCCGTTCAGG
ACCATCTCGCCGTACGTCACCGGCACGTCGGCTTCGGTGTCCTCCACTTTCAGGAAGGAC
TGCAGGAGGCGCTGTTTGATCGGGGCGGTGGTGACGAGCACCCCGTCGACCGGCCGCCCG
CGCGTGTCGGCATGCGTCAGACGGGGCACGGCCACGGAGGGCTGCGTGGCCGTGGTGAGG
TCCACGAGCCAGGCCTCGACGGCCTCCCGGCGGTGGCCCGCCTTGCCCAGGAAAAAGCTC
GTCTCGCAGAAGCTTCGCTTTAGCTCGGCGACCAGGGTCGCCCGGGCCACCCTGGTGGCC
AGGCGGCCGTTGTCCAGGTATCGTTGCATCGGCAACAACAAAGCCAGGGGCGGCGCCTTT
TCCAGCAGCACGTGCAGCATCTGGTCGGCCGTGCCGCGCTCAAACGCCCCGAGGACGGCC
TGGACGTTGCGAGCGAGCTGTTGGATGGCGCGCAACTGGCGATGCGCGCCGATACCCGTC
CCGTCCAGGGCCTCCCCCGTGAGCAGGGCGATGGCCTCGGTGGCCAGGCTGAAGGCGGCG
TTCAGGGCCCGGCGGTCGATAATCTTGGTCATGTAATTGTGTGTGGGTTGCTCGATGGGG
TGCGGGCCGTCGCGGGCAATCAGCGGCTGGTGGACCTCGAACTGTACGCGCCCCTCGTTC
ATGTAGGCCAGCTCCGGAAACTTGGTACACACGCACGCCACCGACAACCCGAGCTCCAGA
AAGCGCACGAGCGACAGGGTGTTGCAATACGACCCCAGCAGGGCGTCGAACTCGACGTCG
TACAGGCTGTTTGCATCGGAGCGCACGCGGGAAAAAAAATCAAACAGGCGTCGATGCGAC
GCCACCTCGATCGTGCTAAGGAGGGACCCGGTCGGCACCATGGCCGCGGCATACCGGTAT
CCCGGAGGGTCGCGGTTGGGAGCGGCCATGGGGTCGCGTGGAGATCGGCTGTCTCTAGCG
ATATTGGCCCGGGGAGGCTAAGATCCACCCCAACGCCCGGCCACCCGTGTACGTGCCCGA
CGGCCCAAGGTCCACCGAAAGACACGACGGGCCCGGACCCAAAAAGGCGGGGGATGCTGT
GTGAGAGGCCGGGTGCCGGTCGGGGGGGAAAGGCACCGGGAGAAGGCTGCGGCCTCGTTC
CAGGAGAACCCAGTGTCCCCAACAGACCCGGGGACGTGGGATCCCAGGCCTTATATACCC
CCCCCCCCGCCCCACCCCCGTTAGAACGCGACGGGTGCATTCAAGATGGCCCTGGTCCAA
AAGCGTGCCAGGAAGAAATTGGCAGAGGCGGCAAAGCTGTCCGCCGCCGCCACCCACATC
GAGGCCCCGGCCGCGCAGGCTATCCCCAGGGCCCGTGTGCGCAGGGGATCGGTGGGCGGC
AGCATTTGGTTGGTGGCGATAAAGTGGAAAAGCCCGTCCGGACTGAAGGTCTCGTGGGCG
GCGGCGAACAAGGCACACAGGGCCGTGCCTCCCAAAAACACGGACATCCCCCAAAACACG
GGCGCCGACAACGGCAGACGATCCCTCTTGATGTTAACGTACAGGAGGAGCGCCCGCACC
GCCCACGTAACGTAGTAGCCGACGATGGCGGCCAGGATACAGGCCGGCGCCACCACCCTT
CCGGTCAGCCCGTAATACATGCCCGCTGCCACCATCTCCAACGGCTTCAGGACCAAAAAC
GACCAAAGGAACAGAATCACGCGCTTTGAAAAGACCGGCTGGGTATGGGGCGGAAGACGC
GAGTATGCCGAACTGACAAAAAAATCAGAGGTGCCGTACGAGGACAATGAAAACTGTTCC
TCCAGCGGCAGTTCTCCCTCCTCCCCCCCGAAGGCGGCCTCGTCGACCAGATCTCGATCC
ACCAGAGGAAGGTCATCCCGCATGGTCATGGGGTGTGCGGTGGAGGTGGGGAGACCGAAA
CCGCAAAGGGTCGCTTACGTCAGCAGGATCCCGAGATCAAAGACACCCGGGTTCTTGCAC
AAACACCACCCGGGTTGCATCCGCGGAGGCGAGTGTTTTGATAAGGCCGTTCCGCGCCTT
GATATAACCTTTGATGTTGACCACAAAACCCGGAATTTACGCCTACGCCCCAATGCCCAC
GCAAGATGAGGTAGGTAACCCCCCCGTGGGTGTGACGTTGCGTTTAGTTCATTGGAGGCC
AAGGGGAAAAATGGGGTGGGGAGGAAACGGAAAACCCAGTAGGCCGTGTCGGGAACACGC
CCGGGGTTGTCCTCAAAAGGCAGGGTCCATACTACGGAAGCCGTCGTTGTATTCGAGACC
TGCCTGTGCAACGCACGTCGGGGTTGCCTGTGTCCGGTTCGGCCCCCACCGCGTGCGGCA
CGCACGAGGACGAGTCCGCGTGCTTTATTGGCGTTCCAAGCGTTGCCCTCCAGTTTCTGT
TGTCGGTGTTCCCCCATACCCACGCCCACATCCACCGTAGGGGGCCTCTGGGCCGTGTTA
CGTCGCCGCCCGCGATGGAGCTTAGCTACGCCACCACCATGCACTACCGGGACGTTGTGT
TTTACGTCACAACGGACCGAAACCGGGCCTACTTTGTGTGCGGGGGGTGTGTTTATTCCG
TGGGGCGGCCGTGTGCCTCGCAGCCCGGGGAGATTGCCAAGTTTGGTCTGGTCGTTCGAG
GGACAGGCCCAGACGACCGCGTGGTCGCCAACTATGTACGAAGCGAGCTCCGACAACGCG
GCCTGCAGGACGTGCGTCCCATTGGGGAGGACGAGGTGTTTCTGGACAGCGTGTGTCTTC
TAAACCCGAACGTGAGCTCCGAGCTGGATGTGATTAACACGAACGACGTGGAAGTGCTGG
ACGAATGTCTGGCCGAGTACTGCACCTCGCTGCGAACCAGCCCGGGTGTGCTAATATCCG
GGCTGCGCGTGCGGGCGCAGGACAGAATCATCGAGTTGTTTGAACACCCAACGATAGTCA
ACGTTTCCTCGCACTTTGTGTATACCCCGTCCCCATACGTGTTCGCCCTGGCCCAGGCGC
ACCTCCCCCGGCTCCCGAGCTCGCTGGAGGCCCTGGTGAGCGGCCTGTTTGACGGCATCC
CCGCCCCACGCCAGCCACTTGACGCCCACAACCCGCGCACGGATGTGGTTATCACGGGCC
GCCGCGCCCCACGACCCATCGCCGGGTCGGGGGCGGGGTCGGGGGGCGCGGGCGCCAAGC
GGGCCACCGTCAGCGAGTTCGTGCAAGTCAAACACATTGACCGCGTGGGCCCCGCTGGCG
TTTCGCCGGCGCCTCCGCCAAACAACACCGACTCGAGTTCCCTGGTGCCCGGGGCCCAGG
ATTCCGCCCCGCCCGGCCCCACGCTAAGGGAGCTGTGGTGGGTGTTTTATGCCGCAGACC
GGGCGCTGGAGGAGCCCCGCGCCGACTCTGGCCTCACCCGCGAGGAGGTACGTGCCGTAC
GTGGGTTCCGGGAGCAGGCGTGGAAACTGTTTGGCTCCGCGGGGGCCCCGCGGGCGTTTA
TCGGGGCCGCGTTGGGCCTGAGCCCCCTCCAAAAGCTAGCCGTTTACTACTATATCATCC
ACCGAGAGAGGCGCCTGTCCCCCTTCCCCGCGCTAGTCCGGCTCGTAGGCCGGTACACAC
AGCGCCACGGCCTGTACGTCCCTCGGCCCGACGACCCAGTCTTGGCCGATGCCATCAACG
GGCTGTTTCGCGACGCGCTGGCGGCCGGAACCACAGCCGAGCAGCTCCTCATGTTCGACC
TTCTCCCCCCAAAGGACGTGCCGGTGGGAAGCGACGTGCAGGCCGACAGCACCGCTCTGC
TGCGCTTTATAGAATCGCAACGTCTCGCCGTCCCCGGGGGGGTGATCTCCCCCGAGCACG
TCGCGTACCTTGGTGCGTTCCTGAGCGTGCTGTACGCTGGCCGCGGGCGCATGTCCGCAG
CCACGCACACCGCGCGGCTGACAGGGGTGACCTCCCTGGTGCTAGCGGTGGGTGACGTGG
ACCGTCTTTCCGCGTTTGACCGCGGAGCGGCGGGCGCGGCCAGCCGCACGCGGGCCGCCG
GGTACCTGGATGTGCTTCTTACCGTTCGTCTCGCTCGCTCCCAACACGGACAGTCTGTGT
AAAAGACCCCAATAAACGTATATCGCTACTACACCCTTGTGTGTCAATGGACGCCTCTCC
GGGGGGGGGGGAGGGAAAGCAAAGAGGGGCTGGGGGAGCGGCACCACCGGGGCCTGAACA
AACAAACCACAGACACGGTTACAGTTTATTCGGTCGGGCGGAGAAACGGCCGAAGCCACG
CCCACTTTATTCGCGTCTCCAAAAAAACGGGACACTTGTCCGGAGAACCTTTAGGATGCC
AGCCAGGGCGGCGGTAATCATAACCACGCCCAGCGCAGAGGCGGCCAGAAACCCGGGCGC
AATTGCGGCCACGGGCTGCGTGTCAAAGGCTAGCAAATGAATGACGGTTCCGTTTGGAAA
TAGCAACAAGGCCGTGGACGGCACGTCGCTCGAAAACACGCTTGGGGCGCCCTCCGTCGG
CCCGGCGGCGATTTGCTGCTGTGTGTTGTCCGTATCCACCAGCAACACAGACATGACCTC
CCCGGCCGGGGTGTAGCGCATAAACACGGCCCCCACGAGCCCCAGGTCGCGCTGGTTTTG
GGTGCGCACCAGCCGCTTGGACTCGATATCCCGGGTGGAGCCTTCGCATGTCGCGGTGAG
GTAGGTTAGGAACAGTGGGCGTCGGACGTCGACGCCGGTGAGCTTGTAGCCGATCCCCCG
GGGCAGAGGGGAGTGGGTGACGACGTAGCTGGCGTTGTGGGTGATGGGTACCAGGATCCG
TGGCTCGACGTTGGCAGACTGCCCCCCGCACCGATGTGAGGCCTCAGGGACGAAGGCGCG
GATCAGGGCGTTGTAGTGTGCCCAACGCGTCAGGGTCGAGGCGAGGCCGTGGGTCTGCTG
GGCCAGGACTTCGACCGGGGTCTCGGATCGGGTGGCTTGAGCCAGCGCGTCCAGGATAAA
CACGCTCTCGTCTAGATCAAAGCGCAGGGAGGCCGCGCATGGCGAAAAGTGGTCCGGAAG
CCAAAAGAGGGTTTTCTGGTGGTCGGCCCGGGCCAGCGCGGTCCGGAGGTCGGCGTTGGT
CGCTGCGGCGACGTCGGACGTACACAGGGCCGAGGCTATCAGAAGGCTCCGGCGGGCGCG
TTCCCGCTGCACCGCCGAGGGGACGCCAGCCAAGAACGGCTGCCGGAGGACAGCCGAGGC
GTAAAATAGCGCCCGGTGGACGACCGGGGTGGTCAGCACGCGGCCCCCTAGAAACTCGGC
ATACAGGGCGTCGATGAGATGGGCTGCGCTGGGCGCCACTGCGTCGTACGCCGAGGGGCT
ATCCAGCACGAAGGCCAGCTGATAGCCCAGCGCGTGTAATGCCAAGCTCTGTTCGCGCTC
CAGAATCTCGGCCACCAGGTGCTGGAGCCGAGCCTCTAGCTGCAGGCGGGCCGTGGGATC
CAAGACTGACACATTAAAAAACACAGAATCCGCGGCACAGCCCGCGGCCCCGCGGGCGGC
CAACCCGGCAAGCGCGCGCGAGTGGGCCAAAAAGCCTAGCAGGTCGGAGAGGCAGACCGC
GCCGTTTGCGTGGGCGGCGTTCACGAAAGCAAAACCCGACGTCGCGAGCAGCCCCGTTAG
GCGCCAGAAGAGAGGGGGGCGCGGGCCCTGCTCGGCGCCCGCGTCCCCCGAGAAAAACTC
CGCGTATGCCCGCGACAGGAACTGGGCGTAGTTCGTGCCCTCCTCCGGGTAGCCGCCCAC
GCGGCGGAGGGCGTCCAGCGCGGAGCCGTTGTCGGCCCGCGTCAGGGACCCTAGGACAAA
GACCCGATACCGGGGGCCGCCCGGGGGCCCGGGAAGAGCCCCCGGGGGGTTTTCGTCCGC
GGGGTCCCCGACCCGATCTAGCGTCTGGCCCGCGGGGACCACCATCACTTCCACCGGAGG
GCTGTCGTGCATGGATATCACGAGCCCCATGAATTCCCGCCCGTAGCGCGCGCGCACCAG
CGCGGCATCGCACCCGAGCACCAGCTCCCCCGTCGTCCAGATGCCCACGGGCCACGTCGA
GGCCGACGGGGAGAAATACACGTACCTACCTGGGGATCTCAACAGGCCCCGGGTGGCCAA
CCAGGTCGTGGACGCGTTGTGCAGGTGCGTGATGTCCAGCTCCGTCGTCGGGTGCCGCCG
GGCCCCAACCGGCGGTCGGGGGGGCGGTGTATCACGCGGCCCGCTCGGGTGGCTCGCCGT
CGCCACGTTGTCTCCCCGCGGGAACGTCAGGGCCTCGGGGTCAGGGACGGCCGAAAACGT
TACCCAGGCCCGGGAACGCAGCAACACGGAGGCGGCTGGATTGTGCAAGAGACCCTTAAG
GGGGGCGACCGAGGGGGGAGGCTGGGCGGTCGGCTCGACCGTGGTGGGGGCGGGCAGGCT
CGCGTTCGGGGGCCGGCCGAGCAGGTAGGTCTTCGGGATGTAAAGCAGCTGGCCGGGGTC
CCGCGGAAACTCGGCCGTGGTGACCAATACAAAACAAAAGCGCTCCTCGTACCAGCGAAG
AAGGGGCAGAGATGCCGTAGTCAGGTTTAGTTCGTCCGGCGGCGCCAGAAATCCGCGCGG
TGGTTTTTGGGGGTCGGGGGTGTTTGGCAGCCACAGACGCCCGGTGTTCGTGTCGCGCCA
GTACATGCGGTCCATGCCCAGGCCATCCAAAAACCATGGGTCTGTCTGCTCAGTCCAGTC
GTGGACCTGACCCCACGCAACGCCCAAAATAATAACCCCCACGAACCATAAACCATTCCC
CATGGGGGACCCCGTCCCTAACCCACGGGGCCCGTGGCTATGGCAGGGCTTGCCGCCCCG
ACGTTGGCTGCGAGCCCTGGGCCTTCACCCGAACTTGGGGGTTGGGGTGGGGAAAAGGAA
GAAACGCGGGCGTATTGGTCCCAATGGGGTCTCGGTGGGGTATCGACAGAGTGCCAGCCC
TGGGACCGAACCCCGCGTTTATGAACAAACGACCCAACACCCGTGCGTTTTATTCTGTCT
TTTTATTGCCGTCATAGCGCGGGTTCCTTCCGGTATTGTCTCCTTCCGTGTTTCAGTTAG
CCTCCCCCATCTCCCGGGCAAACGTGCGCGCCAGGTCGCAGATCGTCGGTATGGAGCCTG
GGGTGGTGACGTGGGTCTGGACCATCCCGGAGGTAAGTTGCAGCAGGGCGTCCCGGCAGC
CGGCGGGCGATTGGTCGTAATCCAGGATAAAGACGTGCATGGGACGGAGGCGTTTGGCCA
AGACGTCCAAAGCCCAGGCAAACACGTTATACAGGTCGCCGTTGGGGGCCAGCAACTCGG
GGGCCCGAAACAGGGTAAATAACGTGTCCCCGATATGGGGTCGTGGGCCCGCGTTGCTCT
GGGGCTCGGCACCCTGGGGCGGCACGGCCGCCCCCGAAAGCTGTCCCCAATCCTCCCGCC
ACGACCCGCCGCCCTGCAGATACCGCACCGTATTGGCAAGCAGCCCATAAACGCGGCGAA
TCGCGGCCAGCATAGCCAGGTCAAGCCGCTCGCCGGGGCGCTGGCGTTTGGCCAGGCGGT
CGATGTGTCTGTCCTCCGGAAGGGCCCCCAACACGATGTTTGTGCCGGGCAAGGTCGGCG
GGATGAGGGCCACGAACGCCAGCACGGCCTGGGGGGTCATGCTGCCCATAAGGTATCGCG
CGGCCGGGTAGCACAGGAGGGCGGCGATGGGATGGCGGTCGAAGATGAGGGTGAGGGCCG
GGGGCGGGGCATGTGAGCTCCCAGCCTCCCCCCCGATATGAGGAGCCAGAACGGCGTCGG
TCACGGCATAAGGCATGCCCATTGTTATCTGGGCGCTTGTCATTACCACCGCCGCGTCCC
CGGCCGATATCTCACCCTGGTCGAGGCGGTGTTGTGTGGTGTAGATGTTCGCGATTGTCT
CGGAAGCCCCCAACACCCGCCAGTAAGTCATCGGCTCGGGTACGTAGACGATATCGTCGC
GCGAACCCAGGGCCACCAGCAGTTGCGTGGTGGTGGTTTTCCCCATCCCGTGGGGACCGT
CTATATAAACCCGCAGTAGCGTGGGCATTTTCTGCTCCAGGCGGACTTCCGTGGCTTTTT
GCTGCCGGCGAGGGCGCAACGCCGTACGTCGGTTGTTATGGCCGCGAGAACGCGCAGCCT
GGTCGAACGCAGACGCGTGTTGATGGCAGGGGTACGAAGCCATACGCGCTTCTACAAGGC
GCTGGCCGAAGAGGTGCGGGAGTTTCACGCCACCAAGATCTGCGGCACGCTGTTGACGCT
GTTAAGCGGGTCGCTGCAGGGTCGCTCGGTATTCGAGGCCACACGCGTCACCTTAATATG
CGAAGTGGACCTGGGACCGCGCCGCCCCGACTGCATCTGCGTGTTCGAATTCGCCAATGA
CAAGACGCTGGGCGGGGTTTGTGTCATCATAGAACTAAAGACATGCAAATATATTTCTTC
CGGGGACACCGCCAGCAAACGCGAGCAACGGGCCACGGGGATGAAGCAGCTGCGCCACTC
CCTGAAGCTCCTGCAGTCCCTCGCGCCTCCGGGTGACAAGATAGTGTACCTGTGCCCCGT
CCTGGTGTTTGTCGCCCAACGGACGCTCCGCGTCAGCCGCGTGACCCGGCTCGTCCCGCA
GAAGGTCTCCGGTAATATCACCGCAGTCGTGCGGATGCTCCAGAGCCTGTCCACGTATAC
GGTCCCCATTGAGCCTAGGACCCAGCGAGCCCGTCGCCGCCGCGGCGGCGCCGCCCGGGG
GTCTGCGAGCAGACCGAAAAGGTCACACTCTGGGGCGCGCGACCCGCCCGAGTCAGCGGC
CCGCCAGTTACCACCCGCCGACCAAACCCCCGCCTCCACGGAGGGCGGGGGGGTGCTTAA
GAGGATCGCGGCGCTCTTCTGCGTGCCCGTGGCCACCAAGACCAAACCCCGAGCCGCCTC
CGAATGAGAGTGTTTCGTTCCTTCCCCCTCCCCCCGCGTCAGACAAACCCTAACCACCGC
TTAAGCGGCCCCCGCGAGGTCCGAAGACTCATTTGGATCCGGCGGGAGCCACCCGACAAC
AGCCCCCGGGTTTTCCCACGCCAGACGCCGGTCCGCTGTGCCATCGCGCCCCCTCATCCC
ACCCCCCATCTTGTCCCCAAATAAAACAAGGTCTGGTAGTTAGGACAACGACCGCAGTTC
TCGTGTGTTATTTTCGCTCTCCGCCTCTCGCAGATGGACCCGTACTGCCCATTTGACGCT
CTGGACGTCTGGGAACACAGGCGCTTCATAGTCGCCGATTCCCGAAACTTCATCACCCCC
GAGTTCCCCCGGGACTTTTGGATGTCGCCCGTCTTTAACCTCCCCCGGGAGACGGCGGCG
GAGCAGGTGGTCGTCCTACAGGCCCAGCGCACAGCGGCTGCCGCTGCCCTGGAGAACGCC
GCCATGCAGGCGGCCGAGCTCCCCGTCGATATCGAGCGCCGGTTACGCCCGATCGAACGG
AACGTGCACGAGATCGCAGGCGCCCTGGAGGCGCTGGAGACGGCGGCGGCCGCCGCCGAA
GAGGCGGATGCCGCGCGCGGGGATGAGCCGGCGGGTGGGGGCGACGGGGGGGCGCCCCCG
GGTCTGGCCGTCGCGGAGATGGAGGTCCAGATCGTGCGCAACGACCCGCCGCTACGATAC
GACACCAACCTCCCCGTGGATCTGCTACACATGGTGTACGCGGGCCGCGGGGCGACCGGC
TCGTCGGGGGTGGTGTTCGGGACCTGGTACCGCACTATCCAGGACCGCACCATCACGGAC
TTTCCCCTGACCACCCGCAGTGCCGACTTTCGGGACGGCCGTATGTCCAAGACCTTCATG
ACGGCGCTGGTACTGTCCCTGCAGGCGTGCGGCCGGCTGTATGTGGGCCAGCGCCACTAT
TCCGCCTTCGAGTGCGCCGTGTTGTGTCTCTACCTGCTGTACCGAAACACGCACGGGGCC
GCCGACGATAGCGACCGCGCTCCGGTCACGTTCGGGGATCTGCTGGGCCGGCTGCCCCGC
TACCTGGCGTGCCTGGCCGCGGTGATCGGGACCGAGGGCGGCCGGCCACAGTACCGCTAC
CGCGACGACAAGCTCCCCAAGACGCAGTTCGCGGCCGGCGGGGGCCGCTACGAACACGGA
GCGCTGGCGTCGCACATCGTGATCGCCACGCTGATGCACCACGGGGTGCTCCCGGCGGCC
CCGGGGGACGTCCCCCGGGACGCGAGTACCCACGTTAACCCCGACGGCGTGGCGCACCAC
GACGACATAAACCGCGCCGCCGCCGCGTTCCTCAGCCGGGGCCACAACCTATTCCTGTGG
GAGGACCAGACTCTGCTGCGGGCAACCGCGAACACCATAACGGCCCTGGGCGTTATCCAG
CGGCTCCTCGCGAACGGCAACGTGTACGCGGACCGCCTCAACAACCGCCTGCAGCTGGGC
ATGCTGATCCCCGGAGCCGTCCCTTCGGAGGCCATCGCCCGTGGGGCCTCCGGGTCCGAC
TCGGGGGCCATCAAGAGCGGAGACAACAATCTGGAGGCGCTATGTGCCAATTACGTGCTT
CCGCTGTACCGGGCCGACCCGGCGGTCGAGCTGACCCAGCTGTTTCCCGGCCTGGCCGCC
CTGTGTCTTGACGCCCAGGCGGGGCGGCCGGTCGGGTCGACGCGGCGGGTGGTGGATATG
TCATCGGGGGCCCGCCAGGCGGCGCTGGTGCGCCTCACCGCCCTGGAACTCATCAACCGC
ACCCGCACAAACCCCACCCCTGTGGGGGAGGTTATCCACGCCCACGACGCCCTGGCGATC
CAATACGAACAGGGGCTTGGCCTGCTGGCGCAGCAGGCACGCATTGGCTTGGGCTCCAAC
ACCAAGCGTTTCTCCGCGTTCAACGTTAGCAGCGACTACGACATGTTGTACTTTTTATGT
CTGGGGTTCATTCCACAGTACCTGTCGGCGGTTTAGTGGGTGGTGGGCGAGGGGGGAGGG
GGCATTAGGGAGAAAGAACAAGAGCCTCCGTTGGGTTTTCTTTGTGCCTGTACTCAAAAG
GTCATACCCCGTAAACGGCGGGCTCCAGTCCCGGCCCGGCGGTTGGCGTGAACGCAACGG
CGGGAGCTGGGTTAGCGTTTAGTTTAGCATTCGCTCTCGCCTTTCCGCCCGCCCCCCGAC
CGTTGCGCCTTTTTTTTTTTCGTCCACCAAAGTCTCTGTGGGTGCGCGCATGGCAGCCGA
TGCCCCGGGAGACCGGATGGAGGAGCCCCTGCCCGACAGGGCCGTGCCCATTTACGTGGC
TGGGTTTTTGGCCCTGTATGACAGCGGGGACTCGGGCGAGTTGGCATTGGATCCGGATAC
GGTGCGGGCGGCCCTGCCTCCGGATAACCCACTCCCGATTAACGTGGACCACCGCGCTGG
CTGCGAGGTGGGGCGGGTGCTGGCCGTGGTCGACGACCCCCGCGGGCCGTTTTTTGTGGG
GCTGATCGCCTGCGTGCAGCTGGAGCGCGTCCTCGAGACGGCCGCCAGCGCTGCGATTTT
CGAGCGCCGCGGGCCGCCGCTCTCCCGGGAGGAGCGCCTGTTGTACCTGATCACCAACTA
CCTGCCCTCGGTCTCCCTGGCCACAAAACGCCTGGGGGGCGAGGCGCACCCCGATCGCAC
GCTGTTCGCGCACGTCGCGCTGTGCGCGATCGGGCGGCGCCTCGGCACTATCGTCACCTA
CGACACCGGTCTCGACGCCGCCATCGCGCCCTTTCGCCACCTGTCGCCGGCGTCTCGCGA
GGGGGCGCGGCGACTGGCCGCCGAGGCCGAGCTCGCGCTGTCCGGGCGCACCTGGGCGCC
CGGCGTGGAGGCGCTGACCCACACGCTGCTTTCCACCGCCGTTAACAACATGATGCTGCG
GGACCGCTGGAGCCTGGTGGCCGAGCGGCGGCGGCAGGCCGGGATCGCCGGACACACCTA
CCTCCAGGCGAGCGAAAAATTCAAAATGTGGGGGGCGGAGCCTGTTTCCGCGCCGGCGCG
CGGGTATAAGAACGGGGCCCCGGAGTCCACGGACATACCGCCCGGCTCGATCGCTGCCGC
GCCGCAGGGTGACCGGTGCCCAATCGTCCGTCAGCGCGGGGTCGCCTTGTCCCCGGTACT
GCCCCCCATGAACCCCGTTCCGACATCGGGCACCCCGGCCCCCGCGCCGCCCGGCGACGG
GAGCTACCTGTGGATCCCGGCCTCCCATTACAACCAGCTCGTCGCCGGCCATGCCGCGCC
CCAACCCCAGCCGCATTCCGCGTTTGGTTTCCCGGCTGCGGCGGGGTCCGTGGCCTATGG
GCCTCACGGTGCGGGTCTTTCCCAGCATTACCCTCCCCACGTCGCCCATCAGTATCCCGG
GGTGCTGTTCTCGGGACCCAGCCCACTCGAGGCGCAGATAGCCGCGTTGGTGGGGGCCAT
AGCCGCGGACCGCCAGGCGGGCGGTCAGCCGGCCGCGGGAGACCCTGGGGTCCGGGGGTC
GGGAAAGCGTCGCCGGTACGAGGCGGGGCCGTCGGAGTCCTACTGCGACCAGGACGAACC
GGACGCGGACTACCCGTACTACCCCGGGGAGGCTCGAGGCGGGCCGCGCGGGGTCGACTC
CCGGCGCGCGGCCCGCCATTCTCCCGGGACCAACGAGACCATCACGGCGCTGATGGGGGC
GGTGACGTCTCTGCAGCAGGAACTGGCGCACATGCGGGCTCGGACCAGCGCCCCCTATGG
AATGTACACGCCGGTGGCGCACTATCGCCCTCAGGTGGGGGAGCCGGAACCAACAACGAC
CCACCCGGCCCTTTGTCCCCCGGAGGCCGTGTATCGCCCCCCACCACACAGCGCCCCCTA
CGGTCCTCCCCAGGGTCCGGCGTCCCATGCCCCCACTCCCCCGTATGCCCCAGCTGCCTG
CCCGCCAGGCCCGCCACCGCCCCCATGTCCTTCCACCCAGACGCGCGCCCCTCTACCGAC
GGAGCCCGCGTTCCCCCCCGCCGCCACCGGATCCCAACCGGAGGCATCCAACGCGGAGGC
CGGGGCCCTTGTCAACGCCAGCAGCGCAGCACACGTGGACGTTGACACGGCCCGCGCCGC
CGATTTGTTCGTCTCTCAGATGATGGGGGCCCGCTGATTCGCCCCGGTCTTTGGTACCAT
GGGATGTCTTACTGTATATCTTTTTAAATAAACCAGGTAATACCAAATAAGACCCATTGG
TGTATGTTCTTTTTTTATTGGGAGGCGCGGGTAGGCGGGTAGCTTTACAATGCAAAAGCC
TTCGACGTGGAGGAAGGCGTGGGGGGGGGGGGAATCGGCACTGACCAAGGGGGTCCGTTT
TGTCACGGGAAAGGAAAGAGGAAACAGGCCGCGGACACCCGGGGGAGTTTGTGTTCCCTT
TTCTTTCTTCCCACACACACAAAAGGCGTACCAAACAAACAAACCAAAAGATGCACATGC
GGTTTAACACCCGTGGTTTTTATTTACAACAAACCCCCCATCACAGGTCGTCCTCGTCGG
CGTCACCGTCTTTGTTGGGAACTTGGGTGTAGTTGGTGTTGCGGCGCTTGCGCATGACCA
TGTCGGTGACCTTGGCGCTGAGCAGCGCGCTCGTGCCCTTCTTCTTGGCCTTGTGTTCCG
TGCGCTCCATGGCAGACACCAGGGCCATGTACCGTATCATCTCCCGGGCCTCGGCTAGCT
TGGCCTCGTCAAAGTCGCCGCCCTCCTCGCCCTCCCCGGACGCGTCCGGGTTGGTGGGGT
TCTTGAGCTCCTTGGTGGTTAGCGGGTACAGGGCCTTCATGGGGTTGCTCTGCAGCCGCA
TGACGTAGCGAAAGGCGAAGAAGGCCGCCGCCAGGCCGGCCAGGACCAACAGACCCACGG
CCAGCGCCCCAAAGGGGTTGGACATGAAGGAGGACACGCCCGACACGGCCGATACCACGC
CGCCCACGATGCCCATCACCACCTTGCCGACCGCGCGCCCCAGGTCGCCCATCCCCTCGA
AGAACGCGCCCAGGCCCGCAAACATGGCGGCGTTGGCGTCGGCGTGGATGACCGTGTCGA
TGTCGGCGAAGCGCAGGTCGTGCAGCTGGTTGCGGCGCTGGACCTCCGTGTAGTCCAGCA
GGCCGCTGTCCTTGATCTCGTGGCGGGTGTACACCTCCAGGGGGACAAACTCGTGATCCT
CCAGCATGGTGATGTTGAGGTCGATGAAGGTGCTGACGGTGGTGATGTCGGCGCGGCTCA
GCTGGTGGGAGTACGCGTACTCCTCGAAGTACACGTAGCCCCCACCGAAGGTGAAGTAGC
GCCGGTGTCCCACGGTGCACGGCTCGATCGCATCGCGCGTCAGCCGCAGCTCGTTGTTCT
CCCCCAGCTGCCCCTCGACCAACGGGCCCTGGTCTTCGTACCGAAAGCTGACCAGGGGGC
GGCTGTAGCAGGCCCCGGGCCGCGAGCTGATGCGCATCGAGTTTTGGACGATCACGTTGT
CCGCGGCGACCGGCACGCACGTGGAGACGGCCATCACGTCGCCGAGCATCCGCGCGCTCA
CCCGCCGGCCCACGGTGGCCGAGGCGATGGCGTTGGGGTTCAGCTTGCGGGCCTCGTTCC
ACAGGGTCAGCTCGTGATTCTGCAGCTCGCACCACGCGATGGCAACGCGGCCCAACATAT
CGTTGACATGGCGCTGTATGTGGTTGTACGTAAACTGCAGCCTGGCGAACTCGATGGAGG
AGGTGGTCTTGATGCGCTCCACGGACGCGTTGGCGCTGGCCCCGGGCGGCGGGGGCGTGG
GGTTTGGGGGCTTGCGGCTCTGCTCGCGGAGGTGTTCCCGCACGTACAGCTCCGCGAGCG
TGTTGCTGAGAAGGGGCTGGTACGCGATCAGAAAGCCCCCATTGGCCAGGTAGTACTGCG
GCTGGCCCACCTTGATGTGCGTCGCGTTGTACCTGCGGGCGAAGATGCGGTCCATGGCGT
CGCGGGCGTCCTTGCCGATGCAGTCCCCCAGGTCCACGCGCGAGAGCGGGTACTCGGTCA
GGTTGGTGGTGAAGGTGGTGGATATGGCGTCGGAAGAGAATCGGAAGGAGCCGCCGTACT
CGGAGCGCAGCATCTCGTCCACCTCCTGCCACTTGGTCATGGTGCAGACCGACGGGCGCT
TTGGCACCCAGTCCCAGGCCACGGTGAACTTGGGGGTCGTGAGCAGGTTCCGGGTGGTCG
GCGCCGTGGCCCGGGCCTTGGTGGTGAGGTCGCGCGCGTAGAAGCCGTCGACCTGCTTGA
AGCGGTCGGCGGCGTAGCTGGTGTGTTCGGTGTGCGACCCCTCCCGGTAGCCGTAAAACG
GGGACATGTACACAAAGTCGCCAGTCGCCAACACAAACTCGTCGTACGGGTACACCGAGC
GCGCGTCCACCTCCTCGACGATGCAGTTTACCGTCGTCCCGTACCGGTGGAACGCCTCCA
CCCGCGAGGGGTTGTACTTGAGGTCGGTGGTGTGCCAGCCCCGGCTCGTGCGGGTCGCGG
CGTTGGCCGGTTTCAGCTCCATGTCGGTCTCGTGGTCGTCCCGGTGAAACGCGGTGGTCT
CCAGGTTGTTGCGCACGTACTTGGCCGTGGACCGACAGACCCCCTTGGCGTTGATCTTGT
CGATCACCTCCTCGAAGGGGACGGGGGCGCGGTCCTCAAAGATCCCCATAAACTGGGAGT
AGCGGTGGCCGAACCACACCTGCGAAACGGTGACGTCTTTGTAGTACATGGTGGCCTTGA
ACTTGTACGGGGCGATGTTCTCCTTGAAGACCACCGCGATGCCCTCCGTGTAGTTCTGAC
CCTCGGGCCGGGTCGGGCAGCGGCGCGGCTGCTCGAACTGCACCACCGTGGCGCCCGTGG
GGGGTGGGCACACGTAAAAGTTTGCATCGGTGTTCTCCGCCTTGATGTCCCGCAGGTGCT
CGCGCAGGGTGGCGTGGCCCGCGGCGACGGTCGCGTTGTCGCCGGCGGGGCGCGGCGGCT
TTGGGGGTTTCGGTTTTTTGTTCTTCTTCGGTTTCGGGTCCCCCGTTGGGGGGGCGCCAG
GGGCGGGCGGCGCCGGAGTGGCAGGGCCCCCGTTCGCCGCCTGGGTCGCGGCCGCGACCC
CAGGCGTGCCGGGGGAACTCGGAGCCGCCGACGCCACCAGGACCCCCAGCGTCAACCCCA
AGAGCGCCCATACGACGAACCACCGGCGCCCCCGCGCGGGGGCGCCCTGGCGCATGGCGG
GACTACGGGGGCCCGTCGTGCCCCCCGTCAGGTAGCCTGGGGGCGAGGTGCTGGAGGACC
GAGTAGAGGATCGAGAAAACGTCTCGGTCGTAGACCACGACCGACCGGGGGCCGATACAG
CCGTCGGGGGCGCTCTCGACGATGGCCACCAGCGGACAGTCGGAGTCGTACGTGAGATAT
ACGCCGGGCGGGTAACGGTAACGACCTTCGGAGGTCGGGCGGCTGCAGTCCGGGCGGCGC
AACTCGAGCTCCCCGCACCGGTAGACCGAGGCAAAGAGTGTGGTGGCGATAATCAGCTCG
CGAATATATCGCCAGGCGGCGCGCTGAGTGGGCGTTATTCCGGAAATGCCGTCAAAACAG
TAAAACCTCTGAAATTCGCTGACGGCCCAATCAGCACCCGAGCCCCCCGCCCCCATGATG
AACCGGGCGAGCTCCTCCTTCAGGTGCGGCAGGAGCCCCACGTTCTCGACGCTGTAATAC
AGCGCGGTGTTGGGGGGCTGGGCGAAGCTGTGGGTGGAGTGATCAAAGAGGGGCCCGTTG
ACGAGCTCGAAGAAGCGATGGGTGATGCTGGGGAGCAGGGCCGGGTCCACCTGGTGTCGC
AGGAGAGACGCTCGCATGAACCGGTGCGCGTCGAACACGCCCGGCGCCGAGCGGTTGTCG
ATGACCGTGCCCGCGCCCGCCGTCAGGGCGCAGAAGCGCGCGCGCGCCGCAAAGCCGTTG
GCGACCGCGGCGAACGTCGCGGGCAGCACCTCGCCGTGGACGCTGACCCGCAGCATCTTC
TCGAGCTCCCCGCGCTGCTCGCGGACGCAGCGCCCCAGGCTGGCCAACGACCGCTTCGTC
AGGCGGTCCGCGTACAGCCGCCGTCGCTCCCGCACGTCCGCGGCCGCTTGCGTGGCGATG
TCCCCCCACGTCTCGGGCCCCTGCCCCCCGGGCCCGCGGCGACGGTCTTCGTCCTCGCCC
CCGCCCCCGGGAGCTCCCAACCCCCGTGCCCCTTCCTCTACGGCGACACGGTCCCCGTCG
TCGTCGGGGCCCGCGCCGCCCTTGGGCGCGTCCGCCGCGCCCCCCGCCCCCATGCGCGCC
AGCACGCGACGCAGCGCCTCCTCGTCGCACTGTTCGGGGCTGACGAGGCGCCGCAAGAGC
GGCGTCGTCAGGTGGTGGTCGTAGCACGCGCGGATGAGCGCCTCGATCTGATCGTCGGGT
GACGTGGCCTGACCGCCGATTATTAGGGCGTCCACCATATCCAGCGCCGCCAGGTGGCTC
CCGAACGCGCGATCGAAATGCTCCGCCCGCCGCCCGAACAGCGCCAGTTCCACGGCCACC
GCGGCGGTCTCCTGCTGCAACTCGCGCCGCGCCAGCGCGGTCAGGTTGCTGGCAAACGCG
TCCATGGTGGTCTGGCCGGCGCGGTCGCCGGACGCGAGCCAGAATCGCAATTCGCTGATG
GCGTACAGGCCGGGCGTGGTGGCCTGAAACACGTCGTGCGCCTCCAGCAGGGCGTCGGCC
TCCTTGCGGACCGAGTCGTTCTCGGGCGACGGGTGGGGCTGCCCGTCGCCCCCCGCGGTC
CGGGCCAGCGCATGGTCCAACACGGAGAGCGCCCGCGCGCGGTCGGCGTCCGACAGCCCG
GCGGCGTGGGGCAGGTACCGCCGCAGCTCGTTGGCGTCCAGCCGCACCTGCGCCTGCTGG
GTGACGTGGTTACAGATACGGTCCGCCAGGCGGCGGGCGATCGTCGCCCCCTGGTTCGCC
GTCACACACAGTTCCTCGAAACAGACCGCGCAGGGGTGGGACGGGTCGCTAAGCTCCGGG
GGGACGATAAGGCCCGACCCCACCGCCCCCACCATAAACTCCCGAACGCGCTCCAGCGCG
GCGGTGGCGCCGCGCGAGGGGGTGATGAGGTGGCAGTAGTTTAGCTGCTTTAGAAAGTTC
TCGACGTCGTGCAGGAAACACAGCTCCATATGGACGGTCCCGCCATACGTATCCAGCCTG
ACCCGTTGGTGATACGGACAGGGTCGGGCCAGGCCCATGGTCTCCGTGAAAAACGCCGCG
ACGTCTCCCGCGGTCGCGAACGTCTCCAGGCTGCCCAGGAGCCGCTCGCCCTCGCGCCAC
GCGTACTCTAGCAGCAACTCCAGGGTGACCGACAGCGGGGTGAGAAAGGCCCCGGCCTGG
GCCTCCAGGCCCGGCCTCAGACGACGCCGCAGCGCCCGCACCTGAAGCGCGTTCAGCTTC
AGTTGGGGGAGCTTCCCCCGTCCGATGTGGGGGTCGCACCGCCGGAGCAGCTCTATCTGA
AACACATAGGTCTGCACCTGCCCGAGCAGGGCTAACAACTTTTGACGGGCCACGGTGGGC
TCGGACACCGGGGCGGCCATCTCGCGGCGCCGATCTGTACCGCGGCCGGAGTATGCGGTG
GACCGAGGCGGTCCGTACGCTACCCGGCGTCTGGCTGAGCCCCGGGGTCCCCCTCTTCGG
GGCGGCCTCCCGCGGGCCCGCCGACCGGCAAGCCGGGAGTCGGCGGCGCGTGCGTTTCTG
CTCTATTCCCAGACACCGCGGAGAGGAATCACGGCCCGCCCAGAGATATAGACACGGAAC
ACAAACAAGCACGGATGTCGTAGCAATAATTTATTTTACACACATTCCCCGCCCCGCCCT
AGGTTCCCCCACCCCCCAACCCCTCACAGCATATCCAACGTCAGGTCTCCCTTTTTGTCG
GGGGGCCCCTCCCCAAACGGGTCATCCCCGTGGAACGCCCGTTTGCGGCCGGCAAATGCC
GGTCCCGGGGCCCCCGGGCCGCCGAACGGCGTCGCGTTGTCGTCCTCGCAGCCAAAATCC
CCAAAGTTAAACACCTCCCCGGCGTTGCCGAGTTGGCTGACTAGGGCCTCGGCCTCGTGC
GCCACCTCCAGGGCCGCGTCCGTCGACCACTCGCCGTTGCCGCGCTCCAGGGCACGCGCG
GTCAGCTCCATCATCTCCTCGCTTAGGTACTCGTCCTCCAGGAGCGCCAGCCAGTCCTCG
ATCTGCAGCTGCTGGGTGCGGGGCCCCAGGCTTTTCACGGTCGCCACGAACACGCTACTG
GCGACGGCCGCCCCGCCCTCGGAGATAATGCCCCGGAGCTGCTCGCACAGCGAGCTTTCG
TGCGCTCCGCCGCCGAGGCTTGAGGCCGCGCACACAAACCCGGCCCGGGGACAGGCCAGG
ACGAACTTGCGGGTGCGGTCAAAAATAAGGAGCGGGCACGCGTTTTTGCCGCCCATCAGG
CTGGCCCAGTTCCCGGCCTGAAACACACGGTCGTTGCCGGCCATGCCGTAGTACTTGCTG
ATGCTCAACCCCAACACGACCATGGGGCGCGCCGCCATGACGGGCCGCAGCAGGTTGCAG
CTGGCGAACATGGACGTCCACGCGCCCGGATGCGCGTCCACGGCGTCCATCAGCGCGCGG
GCCCCGGCCTCCAGGCCCGCCCCGCCCTGCGCGGACCACGCGGCCGCAGCCTGCACGCTG
GGGGGACGGCGGGACCCCGCGATGATGGCCGTAAGGGTGTTGATGAAGTATGTCGAGTGA
TCGCAGTACCGCAGAATCTGGTTTGCCATGTAGTACATCGCCAGCTCGCTCACGTTGTTG
GGGGCCAGGTTAATAAAGTTTATCGCGCCGTAGTCCAGGGAAAACTTTTTAATGAACGCG
ATGGTCTCGATGTCCTCGCGCGACAGGAGCCGGGCGGGAAGCTGGTTGCGTTGGAGGGCC
GTCCAGAACCACTGCGGGTTCGGCTGGTTGGACCCCGGGGGCTTGCCGTTGGGGAAGATG
GCCGCGTGGAACTGCTTCAGCAGAAAGCCCAGCGGTCCGAGGAGGATGTCCACGCGCTTG
TCGGGCTTCTGGTAGGCGCTCTGGAGGCTGGCGACCCGCGCCTTGGCGGCCTCGGACGCG
TTGGCGCTCGCGCCCGCGAACAACACGCGGCTCTTGACGCGCAGCTCCTTGGGAAACCCC
AGGGTCACGCGGGCAACGTCGCCCTCGAAGCTGCTCTCGGCGGGGGCCGTCTGGCCGGCC
GTTAGGCTGGGGGCGCAGATAGCCGCCCCCTCCGAGAGCGCGACCGTCAGCGTTTTGGCC
GACAGAAACCCGTTGTTAAACATGTCCATCACGCGCCGCCGCAGCACCGGTTGGAATTGA
TTGCGAAAGTTGCGCCCCTCGACCGACTGCCCGGCGAACACCCCGTGGCACTGACTCAGG
GCCAGGTCCTGGTACACGGCGAGGTTGGATCGCCGCCCGAGAAGCTGAAGCAGGGGGCAC
GGCCCGCACGCGTACGGGTCCAGCGTCAGGGACATGGCGTGGTTGGCCTCGCCCAGACCG
TCGCGAAACTTGAAGTTCCTCCCCTCCACCAGGTTGCGCATCAGCTGCTCCACCTCGCGG
TCCACGACCTGCCTGACGTTGTTCACCACCGTATGCAGGGCCTCGCGGTTGGTGATGATG
GTCTCCAGCCGCCCCATGGCCGTGGGGACCGCCTGGTCCACGTACTGCAGGGTCTCGAGT
TCGGCCATGACGCGCTCGGTCGCCGCGCGGTACGTCTCCTGCATGATGGTCCGGGCGGTC
TCGGATCCGTCCGCGCGCTTCAGGGCCGAGAAGGCGGCGTAGTTTCCCAGCACGTCGCAG
TCGCTGTACATGCTGTTCATGGTCCCGAAGACGCCGATGGCTCCGCGGGCGGCGCTGGCG
AACTTTGGATGGCGCGCCCGGAGGCGCATGAGCGTCGTGTGTACGCAGGCGTGGCGCGTG
TCGAAGGTGCATAGGTTACAGGGCACGTCGGTCTGGTTGGAGTCCGCGACGTATCGAAAC
ACGTCCATCTCCTGGCGCCCGACGATCACGCCGCCGTCGCAGCGCTCCAGGTAAAACAGC
ATCTTGGCCAGCAGCGCCGGGGAAAACCCACACAGCATGGCCAGGTGCTCGCCGGCAAAT
TCCTGGGTTCCGCCGACGAGGGGCGCGGTGGGCCGACCCTCGAACCCGGGCACCACGTGT
CCCTCGCGGTCCACCTGTGGGTTGGCCGCCACGTGGGTCCCGGGCACGAGGAAGAAGCGG
TAAAAGGAGGGTTTGCTGTGGTCCTTTGGGTCCGCCGGGCCGGCGTCGTCCACCTCGGTG
AGATGGAGGGCCGAGTTGGTGCTAAATACCATGGCCCCCACGAGTCCCGCGGCGCGCGCC
AGGTACGCCCCGACGGCGTTGGCGCGGGCCGCGGCCGTGTCCTGGCCCTCGAACAGCGGC
CACGCGGAGATGTCGGTGGGCGGCTCGTCAAAGACGGCCATCGACACGATAGACTCGAGG
GCCAGGGCGGCGTCTCCGGCCATGACGGAGGCCAGGCGCTGTTCGAACCCGCCCGCCGGG
CCCTTGCCGCCGCCGTCGCGCCCGCCCCGCGGGGTCTTACCCTGGCTGGCTTCGAAGGCC
GTGAACGTAATGTCGGCGGGGAGGGCGGCGCCCTCGTGGTTTTCGTCAAACGCCAGGTGG
GCGGCCGCGCGGGCCACGGCGTCCACGTTTCGGCATCGCAGTGCCACGGCGGCGGGTCCC
ACGACCGCCTCGAACAGGAGGCGGTTGAGGGGGCGGTTAAAAAACGGAAGCGGGTAGGTA
AAATTCTCCCCGATCGATCGGTGGTTGGCGTTGAACGGCTCTGCGATGACACGGCTAAAA
TCCGGCATGAACAGCTGCAACGGGTACACGGGTATGCGGTGCACCTCCGCCCCGCCTATG
GTTACCTTGTCCGAGCCTCCCAGGTGCAGAAAGGTGTTGTTGATGCACACGGCCTCCTTG
AAGCCCTCGGTAACGACCAGATACAGGAGGGCGCGGTCCGGGTCCAGGCCGAGGCGCTCA
CACAGCGCCTCCCCCGTCGTCTCGTGTTTGAGGTCGCCGGGCCGGGGGGTGTAGTCCGAA
AAGCCAAAATGGCGGCGTGCCCGCTCGCAAAGTCGCGTCAGGTTCGGGGCCTGGGTGCTG
GGGTCCAGGTGCCGGCCGCCGTGAAAGACGTACACGGACGAGCTGTAGTGCGAGGGCGTC
AGTTTCAGGGACACCGCGGTACCCCCGAGCCCCGTCGTGCGAGAACCCACGACCACGGCC
ACGTTGGCCTCAAAGCCGCTCTCCACGGTCAGGCCCACGACCAGGGGCGCCACGGCGACG
TCGGAATCGCCGCTGCGTGCCGACAGTAACGCCAGAAGCTCGATGCCTTCGGACGGACAC
GCGCGAGCGTACACGTATCCCAGGGGCCCGGGGGGGACCTTGATGGTGGTTGCCGTCTTG
GGCTTTGTCTCCATGTCCTTTTGTCAATCGGTCCGCGAACGGAGGTAATCCCGGCACGAC
GACGGACGCCCGACAAGGTATGTCTCCCGAGCGTCAAAATCCGGGGGGGGGCGGCGACGG
TCAAGGGGAGGGTTGGAGACCGGGGTTGGGGAATGAATCCCTCCCCTTCACCGACAACCC
CCCGGGTAACCACGGGGTGCCGATGAACCCCGGCGGCCGGCAACGCGGGGTCCCTGCGAG
AGGCACAGATGCTTACGGTCAGGTGCTCCGGGTCGGGTGCGTCTGGTATGCGGTTGGTAT
ATGTACACTTTACCTGGGGGCGTGCCGGTCCGCCCCAGCCCCTCCCACGCCCCGCGCGTC
ATCAGCCGGTGGGCGTGGCCGCTATTATAAAAAAAGTGAGAACGCGAAGCGTTCGCACTT
TGTCCTAATAATATATATATTATTAGGACAAAGTGCGAACGCTTCGCGTTCTCACTTTTT
TTATAATAGCGGCCACGCCCACCGGCTACGTCACTCTCCTGTCGGCCGCCGGCGGTCCAT
AAGCCCGGCCGGCCGGGCCGACGCGAATAAACCGGGCCGCCGGCCGGGGCGCCGCGCAGC
AGCTCGCCGCCCGGATCCGCCAGACAAACAAGGCCCTTGCACATGCCGGCCCGGGCGAGC
CTGGGGGTCCGGTAATTTTGCCATCCCACCCAAGCGGCTTTTTGGGTTTTTCTCTTCCCC
CCTCCCCACATTCCCCTCTTTAGGGGTTCGGGTGGGAACAACCGCGATGTTTTCCGGTGG
CGGCGGCCCGCTGTCCCCCGGAGGAAAGTCGGCGGCCAGGGCGGCGTCCGGGTTTTTTGC
GCCCGCCGGCCCTCGCGGAGCCAGCCGGGGACCCCCGCCTTGTTTGAGGCAAAACTTTTA
CAACCCCTACCTCGCCCCAGTCGGGACGCAACAGAAGCCGACCGGGCCAACCCAGCGCCA
TACGTACTATAGCGAATGCGATGAATTTCGATTCATCGCCCCGCGGGTGCTGGACGAGGA
TGCCCCCCCGGAGAAGCGCGCCGGGGTGCACGACGGTCACCTCAAGCGCGCCCCCAAGGT
GTACTGCGGGGGGGACGAGCGCGACGTCCTCCGCGTCGGGTCGGGCGGCTTCTGGCCGCG
GCGCTCGCGCCTGTGGGGCGGCGTGGACCACGCCCCGGCGGGGTTCAACCCCACCGTCAC
CGTCTTTCACGTGTACGACATCCTGGAGAACGTGGAGCACGCGTACGGCATGCGCGCGGC
CCAGTTCCACGCGCGGTTTATGGACGCCATCACACCGACGGGGACCGTCATCACGCTCCT
GGGCCTGACTCCGGAAGGCCACCGGGTGGCCGTTCACGTTTACGGCACGCGGCAGTACTT
TTACATGAACAAGGAGGAGGTCGACAGGCACCTACAATGCCGCGCCCCACGAGATCTCTG
CGAGCGCATGGCCGCGGCCCTGCGCGAGTCCCCGGGCGCGTCGTTCCGCGGCATCTCCGC
GGACCACTTCGAGGCGGAGGTGGTGGAGCGCACCGACGTGTACTACTACGAGACGCGCCC
CGCTCTGTTTTACCGCGTCTACGTCCGAAGCGGGCGCGTGCTGTCGTACCTGTGCGACAA
CTTCTGCCCGGCCATCAAGAAGTACGAGGGTGGGGTCGACGCCACCACCCGGTTCATCCT
GGACAACCCCGGGTTCGTCACCTTCGGCTGGTACCGTCTCAAACCGGGCCGGAACAACAC
GCTAGCCCAGCCGCGGGCCCCGATGGCCTTCGGGACATCCAGCGACGTCGAGTTTAACTG
TACGGCGGACAACCTGGCCATCGAGGGGGGCATGAGCGACCTACCGGCATACAAGCTCAT
GTGCTTCGATATCGAATGCAAGGCGGGGGGGGAGGACGAGCTGGCCTTTCCGGTGGCCGG
GCACCCGGAGGACCTGGTCATCCAGATATCCTGTCTGCTCTACGACCTGTCCACCACCGC
CCTGGAGCACGTCCTCCTGTTTTCGCTCGGTTCCTGCGACCTCCCCGAATCCCACCTGAA
CGAGCTGGCGGCCAGGGGCCTGCCCACGCCCGTGGTTCTGGAATTCGACAGCGAATTCGA
GATGCTGTTGGCCTTCATGACCCTTGTGAAACAGTACGGCCCCGAGTTCGTGACCGGGTA
CAACATCATCAACTTCGACTGGCCCTTCTTGCTGGCCAAGCTGACGGACATTTACAAGGT
CCCCCTGGACGGGTACGGCCGCATGAACGGCCGGGGCGTGTTTCGCGTGTGGGACATAGG
CCAGAGCCACTTCCAGAAGCGCAGCAAGATAAAGGTGAACGGCATGGTGAACATCGACAT
GTACGGGATTATAACCGACAAGATCAAGCTCTCGAGCTACAAGCTCAACGCCGTGGCCGA
AGCCGTCCTGAAGGACAAGAAGAAGGACCTGAGCTATCGCGACATCCCCGCCTACTACGC
CGCCGGGCCCGCGCAACGCGGGGTGATCGGCGAGTACTGCATACAGGATTCCCTGCTGGT
GGGCCAGCTGTTTTTTAAGTTTTTGCCCCATCTGGAGCTCTCGGCCGTCGCGCGCTTGGC
GGGTATTAACATCACCCGCACCATCTACGACGGCCAGCAGATCCGCGTCTTTACGTGCCT
GCTGCGCCTGGCCGACCAGAAGGGCTTTATTCTGCCGGACACCCAGGGGCGATTTAGGGG
CGCCGGGGGGGAGGCGCCCAAGCGTCCGGCCGCAGCCCGGGAGGACGAGGAGCGGCCAGA
GGAGGAGGGGGAGGACGAGGACGAACGCGAGGAGGGCGGGGGCGAGCGGGAGCCGGAGGG
CGCGCGGGAGACCGCCGGCAGGCACGTGGGGTACCAGGGGGCCAGGGTCCTTGACCCCAC
TTCCGGGTTTCACGTGAACCCCGTGGTGGTGTTCGACTTTGCCAGCCTGTACCCCAGCAT
CATCCAGGCCCACAACCTGTGCTTCAGCACGCTCTCCCTGAGGGCCGACGCAGTGGCGCA
CCTGGAGGCGGGCAAGGACTACCTGGAGATCGAGGTGGGGGGGCGACGGCTGTTCTTCGT
CAAGGCTCACGTGCGAGAGAGCCTCCTCAGCATCCTCCTGCGGGACTGGCTCGCCATGCG
AAAGCAGATCCGCTCGCGGATTCCCCAGAGCAGCCCCGAGGAGGCCGTGCTCCTGGACAA
GCAGCAGGCCGCCATCAAGGTCGTGTGTAACTCGGTGTACGGGTTCACGGGAGTGCAGCA
CGGACTCCTGCCGTGCCTGCACGTTGCCGCGACGGTGACGACCATCGGCCGCGAGATGCT
GCTCGCGACCCGCGAGTACGTCCACGCGCGCTGGGCGGCCTTCGAACAGCTCCTGGCCGA
TTTCCCGGAGGCGGCCGACATGCGCGCCCCCGGGCCCTATTCCATGCGCATCATCTACGG
GGACACGGACTCCATCTTTGTGCTGTGCCGCGGCCTCACGGCCGCCGGGCTGACGGCCGT
GGGCGACAAGATGGCGAGCCACATCTCGCGCGCGCTGTTTCTGCCCCCCATCAAACTCGA
GTGCGAAAAGACGTTCACCAAGCTGCTGCTGATCGCCAAGAAAAAGTACATCGGCGTCAT
CTACGGGGGTAAGATGCTCATCAAGGGCGTGGATCTGGTGCGCAAAAACAACTGCGCGTT
TATCAACCGCACCTCCAGGGCCCTGGTCGACCTGCTGTTTTACGACGATACCGTCTCCGG
AGCGGCCGCCGCGTTAGCCGAGCGCCCCGCGGAGGAGTGGCTGGCGCGACCCCTGCCCGA
GGGACTGCAGGCGTTCGGGGCCGTCCTCGTAGACGCCCATCGGCGCATCACCGACCCGGA
GAGGGACATCCAGGACTTTGTCCTCACCGCCGAACTGAGCAGACACCCGCGCGCGTACAC
CAACAAGCGCCTGGCCCACCTGACGGTGTATTACAAGCTCATGGCCCGCCGCGCGCAGGT
CCCGTCCATCAAGGACCGGATCCCGTACGTGATCGTGGCCCAGACCCGCGAGGTAGAGGA
GACGGTCGCGCGGCTGGCCGCCCTCCGCGAGCTAGACGCCGCCGCCCCAGGGGACGAGCC
CGCCCCCCCCGCGGCCCTGCCCTCCCCGGCCAAGCGCCCCCGGGAGACGCCGTCGCCTGC
CGACCCCCCGGGAGGCGCGTCCAAGCCCCGCAAGCTGCTGGTGTCCGAGCTGGCCGAGGA
TCCCGCATACGCCATTGCCCACGGCGTCGCCCTGAACACGGACTATTACTTCTCCCACCT
GTTGGGGGCGGCGTGCGTGACATTCAAGGCCCTGTTTGGGAATAACGCCAAGATCACCGA
GAGTCTGTTAAAAAGGTTTATTCCCGAAGTGTGGCACCCCCCGGACGACGTGGCCGCGCG
GCTCCGGACCGCAGGGTTCGGGGCGGTGGGTGCCGGCGCTACGGCGGAGGAAACTCGTCG
AATGTTGCATAGAGCCTTTGATACTCTAGCATGAGCCCCCCGTCGAAGCTGATGTCCCTC
ATTTTACAATAAATGTCTGCGGCCGACACGGTCGGAATCTCCGCGTCCGTGGGTTTCTCT
GCGTTGCGCCGGACCACGAGCACAAACGTGCTCTGCCACACGTGGGCGACGAACCGGTAC
CCCGGGCACGCGGTGAGCATCCGGTCTATGAGCCGGTAGTGCAGGTGGGCGGACGTGCCG
GGAAAGATGACGTACAGCATGTGGCCCCCGTAAGTGGGGTCCGGGTAAAACAACAGCCGC
GGGTCGCACGCCCCGCCTCCGCGCAGGATCGTGTGGACGAAAAAAAGCTCGGGTTGGCCA
AGAATCCCGGCCAAGAGGTCCTGGAGGGGGGCGTTGTGGCGGTCGGCCAACACGACCAAG
GAGGCCAGGAAGGCGCGATGCTCGAATATCGTGTTGATCTGCTGCACGAAGGCCAGGATT
AGGGCCTCGCGGCTGGTGGCGGCGAACCGCCCGTCTCCCGCGTTGCACGCGGGACAGCAA
CCCCCGATGCCTAGGTAGTAGCCCATCCCGGAGAGGGTCAGGCAGTTGTCGGCCACGGTC
TGGTCCAGACAGAAGGGCAGCGAGACGGGAGTGGTCTTCACCAGGGGCACCGAGAGCGAG
CGCACGATGGCGATCTCCTCGGAGGGCGTCTGGGCGAGGGCGGCGAAAAGGCCCCGATAG
CGCTGGCGCTCGTGTAAACACAGCTCCTGTTTGCGGGCGTGAGGCGGCAGGCTCTTCCGG
GAGGCCCGACGCACCACGCCCAGAGTCCCGCCGGCCGCAGAGGAGCGCGACCGCCGGCGC
TCCTTGCCGTGATAGGGCCCGGGCCGGGAGCCGCGGCGATGGGGGTCGGTGTCATACATA
GGTACACAGGGTGTGCTCCAGGGACAGGAGCGAGATCGAGTGGCGTCTAAGCAGCGCGCC
CGCCTCACGGACAAATGTGGCGAGCGCGGTGGGCTTTGGTACAAATACCTGATACGTCTT
GAAGGTGTAGATGAGGGCACGCAACGCTATGCAGACACGCCCCTCGAACTCGTTCCCGCA
GGCCAGCTTGGCCTTGTGGAGCAGCAGCTCGTCGGGATGGGTGGCGGGGGGATGGCCGAA
CAGAACCCAGGGGTCAACCTCCATCTCCGTAATGGCGCACATGGGGTCACAGAACATGTG
CTTAAAGATGGCCTCGGGCCCCGCGGCCCGAAGCAGGCTCACAAACCGGCCCCCGTCCCC
GGGCTGCGTCTCGGGGTCAGCCTCGAGCTGGTCGACGACGGGTACGATACAGTCGAAGAG
GCTCGTGTTGTTTTCCGAGTAGCGGACCACGGAGGCCCGGAGTCTGCGCAGGGCCAGCCA
GTAAGCACGCACCAGTAACAGGTTACACAGCAGGCATTCTCCGCCGGTGCGCCCGCGCCC
CCGGCCGTGTTTCAGCACGGTGGCCATCAGAGGGCCCAGGTCGAGGTCGGGCTGGGCATC
GGGTTCGGTAAACTGCGCAAAGCGCGGAGCCACGTCGCGCGTGCGTGCCCCGCGATGCGC
TTCCCAGGACTGGCGGACCGTGGCGCGACGGGCCTCCGCGGCAGCGCGCAGCTGGGGCCC
CGACTCCCAGACGGCGGGGGTGCCGGCGAGGAGCAACAGGACCAGATCCGCGTACGCCCA
CGTATCCGGCGACTCCTCCGGCTCGCGGTCCCCGGCGACCGTCTCGAATTCCCCGTTGCG
AGCGGCGGCGCGAGTACAGCAGCTGTCCCCGCCCCCGCGCCGACCCTCCGTGCAGTCCAG
GAGACGGGCGCAATCCTTCCAGTTCATCAGCGCGGTGGTGAGCGACGGCTGCGTGCCGGA
TCCCGCCGCCGACCCCGCCCCCTCCTCGCCCCCGGAGGCCAAGGTTCCGATGAGGGCCCG
GGTGGCAGACTGCGCCAGGAACGAGTAGTTGGAGTACTGCACCTTGGCGGCTCCCGGGGA
GGGCGAGGGCTTGGGTTGCTTCTGGGCATGCCGCCCGGGCACCCCGCCGTCGGTACGGAA
GCAGCAGTGGAGAAAAAAGTGCCGGTGGATGTCGTTTATGGTGAGGGCAAAGCGTGCGAA
GGAGCCGACCAGGGTCGCCTTCTTGGTGCGCAGAAAGTGGCGGTCCATGACGTACACAAA
CTCGAACGCGGCCACGAAGATGCTAGCGGCGCAGTGGGGCGCCCCCAGGCATTTGGCACA
GAGAAACGCGTAATCGGCCACCCACTGAGGCGAGAGGCGGTAGGTTTGCTTGTACAGCTC
GATGGTGCGGCAGACCAGACAGGGCCGGTCCAGCGCGAAGGTGTCGATGGCCGCCGCGGA
AAAGGGCCCGGTGTCCAAAAGCCCCTCCCCACAGGGATCCGGGGGCGGGTTGCGGGGTCC
TCCGCGCCCGCCCGAACCCCCTCCGTCGCCCGCCCCCCCGCGGGCCCTTGAGGGGGCGGT
GACCACGTCGGCGGCGACGTCCTCGTCGAGCGTACCGACGGGCGGCACACCTATCACGTG
ACTGGCCGTCAGGAGCTCGGCGCAGAGAGCCTCGTTAAGAGCCAGGAGGCTGGGATCGAA
GGCCACATACGCGCGCTCGAACGCCCCCGCCTTCCAGCTGCTGCCGGGGGACTCTTCGCA
CACCGCGACGCTCGCCAGGACCCCGGGGGGCGAAGTTGCCATGGCTGGGCGGGAGGGGCG
CACGCGCCAGCGAACTTTACGGGACACAATCCCCGACTGCGCGCTGCGGTCCCAGACCCT
GGAGAGTCTAGACGCGCGCTACGTCTCGCGAGACGGCGCGCATGACGCGGCCGTCTGGTT
CGAGGATATGACCCCCGCCGAGCTGGAGGTTGTCTTCCCGACTACGGACGCCAAGCTGAA
CTACCTGTCGCGGACGCAGCGGCTGGCCTCCCTCCTGACGTACGCCGGGCCTATAAAAGC
GCCCGACGACGCCGCCGCCCCGCAGACCCCGGACACCGCGTGTGTGCACGGCGAGCTGCT
CGCCCGCAAGCGGGAAAGATTCGCGGCGGTCATTAACCGGTTCCTGGACCTGCACCAGAT
TCTGCGGGGCTGACGCGCGTGCTGTTGGGCGGGACGGTTCGCGAACCCTTTGGTGGGTTT
ACGCGGGCACGCACGCTCCCATCGCGGGCGCCATGGCGGGACTGGGCAAGCCCTACACCG
GCCACCCAGGTGACGCCTTCGAGGGTCTCGTTCAGCGAATTCGGCTTATCGTCCCATCTA
CGTTGCGGGGCGGGGACGGGGAGGCGGGCCCCTACTCTCCCTCCAGCCTCCCCTCCAGGT
GCGCCTTTCAGTTTCATGGCCATGACGGGTCCGACGAGTCGTTTCCCATCGAGTATGTAC
TGCGGCTTATGAACGACTGGGCCGAGGTCCCGTGCAACCCTTACCTGCGCATACAGAACA
CCGGCGTGTCGGTGCTGTTTCAGGGGTTTTTTCATCGCCCACACAACGCCCCCGGGGGCG
CGATTACGCCAGAGCGGACCAATGTGATCCTGGGCTCCACCGAGACGACGGGGCTGTCCC
TCGGCGACCTGGACACCATCAAGGGGCGGCTCGGCCTGGATGCCCGGCCGATGATGGCCA
GCATGTGGATCAGCTGCTTTGTGCGCATGCCCCGCGTGCAGCTCGCGTTTCGGTTCATGG
GCCCCGAAGATGCCGGACGGACGAGACGGATCCTGTGCCGCGCCGCCGAGCAGGCTATTA
CCCGTCGCCGCCGAACCCGGCGGTCCCGGGAGGCGTACGGGGCCGAGGCCGGGCTGGGGG
TGGCCGGAACGGGTTTCCGGGCCAGGGGGGACGGTTTTGGCCCGCTCCCCTTGTTAACCC
AAGGGCCCTCCCGCCCGTGGCACCAGGCCCTGCGGGGTCTTAAGCACCTACGGATTGGCC
CCCCCGCGCTCGTTTTGGCGGCGGGACTCGTCCTGGGGGCCGCTATTTGGTGGGTGGTTG
GTGCTGGCGCGCGCCTATAAAAAAGGACGCACCGCCGCCCTAATCGCCAGTGCGTTCCGG
ACGCCTTCGCCCCACACAGCCCTCCCGACCGACACCCCCATATCGCTTCCCGACCTCCGG
TCCCGATGGCCGTCCCGCAATTTCACCGCCCCAGCACCGTTACCACCGATAGCGTCCGGG
CGCTTGGCATGCGCGGGCTCGTCTTGGCCACCAATAACTCTCAGTTTATCATGGATAACA
ACCACCCGCACCCCCAGGGCACCCAAGGGGCCGTGCGGGAGTTTCTCCGCGGTCAGGCGG
CGGCGCTGACGGACCTTGGTCTGGCCCACGCAAACAACACGTTTACCCCGCAGCCTATGT
TCGCGGGCGACGCCCCGGCCGCCTGGTTGCGGCCCGCGTTTGGCCTGCGGCGCACCTATT
CACCGTTTGTCGTTCGAGAACCTTCGACGCCCGGGACCCCGTGAGGCCCGGGGAGTTCCT
TCTGGGGTGTTTTAATCAATAAAAGACCACACCAACGCACGAGCCTTGCGTTTAATGTCG
TGTTTATTCAAGGGAGTGGGATAGGGTTCGACGGTTCGAAACTTAACACACCAAATAATC
GAGCGCGTCTAGCCCAGTAACATGCGCACGTGATGTAGGCTGGTCAGCACGGCGTCGCTG
TGATGAAGCAGCGCCCGGCGGGTCCGCTGTAACTGCTGTTGTAGGCGGTAACAGGCGCGG
ATCAGTACCGCCAGGGCGCTACGACCGGTGCGTTGCACGTAGCGTCGCGACAGAACTGCG
TTTGCCGATACGGGCGGGGGGCCGAATTGTAAGCGCGTCACCTCTTGGGAGTCATCGGCG
GATAACGCACTGAATGGTTCGTTGGTTATGGGGGAGTGTGGTTCCCCAGGGAGTGGGTCG
AGCGCCTCGGCCTCGGAATCCGAGAGGAACAACGAGGTGGCGTCGGAGTCTTCGTCGTCA
GAGACATACAGGGTCTGAAGCAGCGACACGGGCGGGGGGGTAGCGTCGATGTGTAGCGCG
AGGGAGGATGCCCACGAAGACACCCCAGACAAGGAGCTGCCCGTGCGTGGATTTGTGGAA
GACGCGGAAGCCGGGACGGATGGGCGGTTTTGCGGTGCCCGGAACCGAACCGCCGGATAC
TCCCCGGGTGCTACATGCCCGTTTTGGGGCTGGGGTTGGGGCTGGGGTTGGGGCTGGGGT
TGGGGCTGGGGTTGGGGCTGGGGTTGGGGCTGGGGTTGGGGTTGGGGTTGGGGCTGGGGT
TGGGGTTGGGGCTGGGGCTGGGGCTGGGGCTGGGGCTGGGGCTGGGGCTGGGGCTGGGGC
TGGGGCTGGGGCTGGGGCTGGGGCTGGGGCTGGGGCTGGGGCTGGGGTTGGGGCGCGGAC
AGGCGGCTGACGGTCAAATGCCCCCGGGGGCGCGCAGATGTGGTGGGCGTGGCCACCGGC
TGCCGTGTAGTGGGGCGGCGGGAAACCGGGCCTCCGGGCGCAACACCGCCCTCCAGCGTC
AAGTATGTGGGGGGCGGGCCTGACGTCGGGGGCGGGGCGACGGGTTGGACCGCGGGAGGC
GGGGGAGAGGGACCTGCGGGAGAGGATGAGGTCGGCTCGGCCGGGTTGCGGCCTAAAACA
GGGGCCGTGGGGTCGGCGGGGTCCCAGGGTGAAGGGAGGGATTCCCGCGATTCGGACAGC
GACGCGACAGCGGGGCGCGTAAGGCGCCGCTGCGGCCCGCCTACGGGAACCCTGGGGGGG
GTTGGCGCGGGACCCGAGGTTAGCGGGGGGCGGCGGTTTTCGCCCCCGGGCAAAACCGTG
CCGGTTGCGACCGGGGGCGGAACGGGATCGATAGGGAGAGCGGGAGAAGCCTGGCCGGCG
GCCTGGGGCCCGAGCGGGAGGGGCACACCAGACACCAAAGCGTGGGGCGCTGGCTCTGGG
GGTTTGGGAGGGGCCGGGGGGCGCGCGAAATCGGTAACCGGGGCGACCGTGTCGGGGAGG
GCAGGCGGCCGCCAACCCTGGGTGGTCGCGGAAGCCTGGGTGGCGCGCGCCAGGGAGCGT
GCCCGGCGGTGTCGGCGCGCGCGCGACCCGGACGAAGAAGCGGCAGAAGCGCGGGAGGAG
GCGGGGGGGCGGGGGGCGGTGGCATCGGGGGGCGCCGGGGAACTTTGGGGGGACGGCAAG
CGCCGGAAGTCGTCGCGGGGGCCCACGGGCGCCGGCCGCGTGCTTTCGGCCGGGACGCCC
GGTCGTGCTTCGCGAGCCGTGACTGCCGGCCCAGGGGGCCGCGGTGCACACTGGGACGTG
GGGACGGACTGATCGGCGGTGGGCGAAAGGGGGTCCGGGGCAAGGAGGGGCGCGGGGCCG
CCGGAGTCGTCAGACGCGAGCTCCTCCAGGCCGTGAATCCATGCCCACATGCGAGGGGGG
ACGGGCTCGCCGGGGGTGGCGTCGGTGAATAGCGTGGGGGCCAGGCTTCCGGGCCCCAAC
GAGCCCTCCGCCCCAACAAGGTCCACAGGGCCGGGGGTCGGGTTCGGGACCGAGGGGCTC
TGGTCGTCGGGGGCGCGCTGGTACACCGGATGCCCCGGGAATAGCTCCCCCGACAGGAGG
GAGGCGTCGAACGGCCGCCCGAGGATAGCTCGCGCGAGGAAGGGGTCCTCGTCGGTGGCG
CTGGCGGCGAGGACGTCCTCGCCGCCCGCCACAAACGGGAGCTCCTCGGTGGCCTCGCTG
CCAACAAACCGCACGTCGGGGGGGCCGGGGGGGTCCGGGTTTTCCCACAACACCGCGACC
GGGGTCATGGAGATGTCCACGAGCACCAGACACGGCGGGCCCCGGGCGAGGGGCCGCTCG
GCGATGAGCGCGGACAGGCGCGGGAGCTGTGCCGCCAGACACGCGTTTTCGATCGGGTTC
AGGTCGGCGTGCAGGAGGCGGACGGCCCACGTCTCGATGTCGGACGACACGGCATCGCGC
AAGGCGGCGTCCGGCCCGCGAGCGCGTGAGTCAAACAGCGTGAGACACAGCTCCAGCTCC
GACTCGCGGGAAAAGGCCGTGGTGTTGCGGAGCGCCACGACGACGGGCGCGCCCAGGAGC
ACTGCCGCCAGCACCAGGTCCATGGCCGTAACGCGCGCCGCGGGGGTGCGGTGGGTGGCG
GCGGCCGGCACGGCGACGTGCTGGCCCGTGGGCCGGTAGAGGGCGTTGGGGGGAGCGGGG
GGTGACGCCTCGCGCCCCCCCGAGGGGCTCAGCGTCTGCCCAGATTCCAGACGCGCGGTC
AGAAGGGCGTCGAAACTGTCATACTCTGTGTAGTCGTCCGGAAACATGCAGGTCCAAAGA
GCGACCAGAGCGGTGCTTGGGAGACACATGCGCCCGAGGACGCTCACCGCCGCCAGCGCC
TGGGCGGGACTCAGCTTTCCCAGCGCGGCGCCGCGCTCGGTTCCCAGCTCGGGGACCGAG
CGCCAGGGCGCCAGGGGGTCGGTTTCGGACAACTTGCCGCGGCGCCAGTCTGCCAGCCGC
GTGCCGAACATGAGGCCCCGGGTCGGAGGGCCTCCGGCCGAAAACGCTGGCAGCACGCGG
ATGCGGGCGTCTGGATGCGGGGTCAGGCGCTGCACGAATAGCATGGAATCTGCTGCGTTC
TGAAACGCACGGGGGAGGGTGAGATGCATGTACTCGTGTTGGCGAACCAGATCCAGGCGC
CAAAAGGTGTAAATGTGTTCCGGGGAGCTGGCCACCAGCGCCACCAGCACGTCGTTCTCG
TTAAAGGAAACGCGGTGCCTAGTGGAGCTCTGGGGTCCGAGCGGCGGCCCCGGGGCCGCC
GCGTCACCCCCCCATTCCAGCTGGGCCCAGCGACACCCAAACTCGCGCGTGAGAGTGGTC
GCGACGAGGGCGACGTAGAGCTCGGCCGCCGCATCCATCGAGGCCCCCCATCTCGCCTGG
CGGTGGCGCACAAAGCGTCCGAAGAGCTGAAAGTTGGCGGCCTGGGCGTCGCTGAGGGCC
AGCTGAAGCCGGTTGATGACGGTGAGGACGTACATGGCCGTGACGGTCGAGGCCGACTCC
AGGGTGTCCGTCGGAAGCGGGGGGCGAATGCATGCCGCCTCGGGACACATCAGCAGCGCG
CCGAGCTTGTCGGTCACGGCCGGGAAGCAGAGCGCGTACTGCAGTGGCGTTCCATCCGGG
ACCAAAAAGCTGGGGGCGAACGGCCGATCCAGCGTACTGGTGGCCTCGCGCAGCACCAGG
GGCCCCGGGCCTCCGCTCACTCGCAGGTACGCCTCGCCCCGGCGGCGCAGCATCTGCGGG
TCGGCCTCTTGGCCGGGTGGGGCGGACGCCCGGGCGCGGGCGTCTAGGGCGCGAAGATCC
ACGAGCAGGGGCGCGGGCGCGGCCGCCGCGCCCGCGCCCGTCTGGCCTGTGGCCTTGGCG
TACGCGCTATATAAGCCCATGCGGCGTTGGATGAGCTCCCGCGCGCCCCGGAACTCCTCC
ACCGCCCATGGGGCCAGGTCCCCGGCCACCGCGTCGAATTCCGCCAACAGGCCCCCCAGG
GTGTCAAAGTTCATCTCCCAGGCCACCCTTGGCACCACCTCGTCCCGCAGCCGGGCGCTC
AGGTCGGCGTGTTGGGCCACGCGCCCCCCGAGCTCCTCCACGGCCCCGGCCCGCTCGGCG
CTCTTGGCGCCCAGGACGCCCTGGTACTTGGCGGGAAGGCGCTCGTAGTCCCGCTGGGCT
CGCAGCCCCGACACAGTGTTGGTGGTGTCCTGCAGGGCGCGAAGCTGCTCGCATGCCGCG
CGAAATCCCTCGGGCGATTTCCAGGCCCCCCCGCGAACGCGGCCGAAGCGACCCCATACC
TCGTCCCACTCCGCCTCGGCCTCCTCGAGAGACCTCCGCAGGGCCTCGACGCGGCGACGG
GTGTCGAAGAGCGCCTGCAGGCGCGCGCCCTGTCGCGTCAGGAGGCCCGGGCCGTCGCCG
CTGGCCGCGCTTAGCGGGTGCGTCTCAAAGGTACGCTGGGCATGTTCCAACCAGGCGACC
GCCTGCACGTCGAGCTCGCGCGCCTTCTCCGTCTGGTCCACCAGAATTTCGACCTGATCC
GCGATCTCCTCCGCCGAGCGCGCCTGGTCCAGCGTCTTGGCCACGGTCGCCGGGACGGCG
ACCACCTTCAGCAGGGTCTTCAGATTGGCCAGACCCTCGGCCTCGAGCTGGGCCCGGCGC
TCGCGCGCGGCCAGCACCTCCCGCAGCCCCGCCGTGACCCGCTCGGTGGCTTCGGCGCGC
TGCTGTTTGGCGCGCACCACGGCGTCCTTGGTATCGGCCAGGTCCTGTCGGGTCACGAAT
GCGACGTAGTCGGCGTACGCCGTGTCCTTCACGGGGCTCTGGTCCACGCGCTCCAGCGCC
GCCACGCACGCCACCAGCGCGTCCTCGCTCGGGCAGGGCAGGGTGACCCCTGCCCGGACA
AGCTCGGCGGCCGCCGCCGGGTCGTTGCGCACCGCGGATATCTCCTCCGCGGCGGCGGCC
AGGTCCAGCGCCACGCTTCCGATCGCGCGCCGCGCGTCGGCCCGGAGGGCGTCCAGGCGA
TCGCGGATATCCACGTACTCGGCGTAGCCCTTTTGAAAAAACGGCACGTACTGGCGCAGG
GCCGGCACGCCCCCCAAGTCTTCCGACAGGTGTAGGACGGCCTCGTGGTAGTCGATAAAC
CCGTCGTTCGCCTGGGCCCGCTCCAGCAGCCCCCCCGCCAGCCGCAGAAGCCGCGCCAGG
GGCTCGGTGTCCACCCGAAACATGTCGGCGTACGTGTCGGCCGCGGCCCCGAAGGCCGCG
CTCCAGTCGATGCGGTGAATGGCTGCGAGCGGGGGGAGCATGGGGTGGCGCTGGTTCTCG
GGGGTGTATGGGTTAAACGCAAGGGCCGTCTCCAGGGCAAGGGTCACCGCCTTGGCGTTG
GTTCCCAGCGCCTGTTCGGCCCGCTTTCGGAAGTCCCGGGGGTTGTAGCCGTGCGTGCCC
GCCAGCGCCTGCAGGCGACGGAGCTCGACCACGTCAAACTCGGCACCGCTTTCCACGCGG
TCCAGCACGGCCTCCACGTCGGCGGCCCAGCGCTCGTGGCTACTGCGGGCGCGCTGGGCC
GCCATCTTCTCTCTGAGGTCGGCGGTGGCGGCCTCAAGTTCGTCGGCGCGGCGTCGCGTG
GCGCCGATGACCTTTCCCAGCTCCTGCAGGGCGCGCCCGCTGGGGGAGTGGTCCCCGGCC
GTCCCTTCGGCGTGCAACAGGCCCCCGAACCTGCCCTCGTGGCCCGCGAGGCTTTCCCGC
GCGCCGGTGGTCGCGCGCGTCGCGGCCTGGATCAGGGAGGCATGCTCTCCCTCCGGTTGG
TTGGCGGCCCGGCGCACCTGGACGACAAGGTCGGCGGCAGCCGACCCTAAGGTCGTGAGC
TGGGCGATGGCCACCCGCGCGTCCAGGGCCAACCGAGTCGCCTTGACGTATCCCGCGGCG
CTGTCGGCCATGGCCGCTAGGAAGGCCAGGGGGGAGGCCGGGTCGCTGGCGGCCGCGCCC
AGGGCCGTCACCGCGTCGACCAGGACGCGGTGCGCCCGCACGGCCGCATCCACCGTCGAC
GCAGGGTCTGCCGTTGCGACGGCGGCGCTGCCGGCGTTGATGGCGTTCGAGACGGCGTGG
GCTATGATCGGGGCGTGATCGGCGAAGAACTGCAAGAGAAACGGAGTCTCTGGGGCGTCG
GCGAACAGGTTCTTCAGCACCACCACGAAGCTGGGATGCAAGCCAGACAGAGCCGTCGCC
GTGTCCGGAGTCGGGTGCTCCAGGGCATCTCGGTACTGCCCCAGCAGCCCCCACATGTCC
GCCCGCAGCGCCGCCGTAACCTCAGGGGGCGCCCCCCGAACGGCCTCGGGGAGGTCCGAC
CAGCCCGCCGGCAGGGAGGCCCGCAGGGTCGCCAGGACGGCCGGACAGGCCTTTAGCCCC
ACAAAGTCAGGGAGGGGGCGCAGGACCCCCTGGAGTTTGTGCAAGAACTTCTCCCGGGCG
TCGCGGGCCACCTTCGCCCGCTCCCGCGCTCCCTCGAGCATTGCCTCCAGGGAGCGCGCG
CGCTCCCGCAAACGGGCACGCGCATCGGGGGCGAGCTCTGCCGTCAGCTTGGCGGCATCC
ATGGCCCGCGCCTGCCGCAGCGCTTCCTCGGCCATGCGCGTGGCCTCTGGCGACAGCCCG
CCGTCGTCGGGGTAGGGCGACGCGCCGGGCGCAGGAACAAAGGCCGCGTCGCTGTCCAGC
TGCTGGCCCAGGGCCGCATCTAGGGCGTCGAAGCGCCGCAGCTCGGCCAGACCCGAGCTG
CGGCGCGCCTGTTGGTCGTTAATGTCGCGGATGCTGCGCGCCAGCTCGTCCAGTGGCTTG
CGTTCTATCAGCCCTTGGTTGGCGGCGTCCGTCAGGACGGAGAGCCAGGCCGCCAGGTCC
TCGGGGGCGTCCAGCGTCTGGCCCCGCTGGATCAGATCCCGCAACAGGATGGCCGTGGGG
CTGGTCGCGATCGGGGGCGGGGCGGGAATGGCGGCGCGCTGCGCGATGTCCCGCGTGTGC
TGGTCGAAGACAGGCAGGGACTCGAGCAGCTGGACCACGGGCACGACGGCGGCCGAAGCC
ACGTGAAACCGGCGGTCGTTGTTGTCGCTGGCCTGTAGAGCCTTGGCGCTGTATACGGCC
CCCCGGTAAAAGTACTCCTTAACCGCGCCCTCGATCGCCCGACGGGCCTGGGTCCGCACC
TCCTCCAGCCGAACCTGAACGGCCTCGGGGCCCAGGGGGGGTGGGCGCGGAGCCCCCTGC
GGGGCCGCCCCGGCCGGGGCGGGCATTACGCCGAGGGGCCCGGCGTGCTGTGAGACCGCG
TCGACCCCGCGAGCGAGGGCGTCGAGGGCCTCGCGCATCTGGCGATCCTCCGCCTCCACC
CTAATCTCTTCGCCACGGGCAAATTTGGCCAGAGCCTGGACTCTATACAGAAGCGGTTCT
GGGTGCGTCGGGGTGGCGGGGGCAAAAAGGGTGTCCGGGTGGGCCTGCGAGCGCTCCAGA
AGCCACTCGCCGAGGCGTGTATACAGATTGGCCGGCGGGGCCGCGCGAAGCTGCAGCTCC
AGGTCCGCGAGTTCCCCGTAAAAGGCGTCCGTCTCCCGAATGACATCCCTAGCCACAAGG
ATCAGCTTCGCCAGCGCCAGGCGACCGATCAGAGAGTTTTCGTCCAGCACGTGCTGGACG
AGGGGCAGATGGGCGGCCACGTCGGCCAGGCTCAGGCGCGTGGAGGCCAGAAAGTCCCCC
ACGGCCGTTTTCCAGGGCAGCATGTTCAGGGTAAACTCCAGCAGGGCGGCGGCCGGGCCG
GCCACCCCGGCCTGGGTGTGCGTCCGGGCCCCGTTCTCGATGAGAAAGGCGAGGACGCGT
TCAAAGAAAAAAATAACACAGAGCTCCAGCAGCCCCGGAGAGGCCGGATACGGCGACCGT
AAGGCGCTGATGGTGAGCCGCGAACACGCGGCGACCTCGCGGGCCAGGGCGGCGGAGCAC
GCGGTGAACTTAACCGCCGTGGCGGCCACGTTTGGGTGGGCCTCGAACAGCTGGGCGAGG
TCTGCGCCCGGGGGCTCGGGCGAGCGGCGAGTCTTCAGCGCCTCGAGGGCCTGTGAGGAC
GCCGGAACCGTGGGCCCGTCGTCCTCGCCCGCCTCGGCGACCGGCGGCCCGGCCGGGTCG
GGGGGTGCCGAGGCGAGGACAGGCTCCGGAACGGAGGCGGGGACCGCGGCCCCGACGGGG
GTTTTGCCTTTGGGGGTGGATTTCTTCTTGGTTTTGGCAGGGGGGGCCGAGCGTTTCGTT
TTCTCCCCCGAAGTCAGGTCTTCGACGCTGGAAGGCGGAGTCCAGGTGGGTCGGCGGCGC
TTGGGAAGGCCGGCCGAGTAGCGTGCCCGGTGCCGACCAACCGGGACGACGCCCATCTCC
AGGACCCGCATGTCGTCGTCATCTTCTTCGGCCGCCTCTGCGGCGGGGGTCTTGGGGGCG
GAGGGAGGCGGTGGTGGGATCGCGGAGGGTGGGTCGGCGGAGGGTGGGTCGGCGGAGGGG
GGATCCGTGGGTGGGGTACCCTTCAGGGCCACCGCCCATACATCGTCGGGCGCCCGATTC
GGGCGCTTGGCCTCTGGTTTTGCCGACGGACCGGCCGTCCCCCGGGATGTCTCGGAGGCC
CTGTCGTCGCGACGGGCCCGGGTCGGTGGCGGCGACTGGGCGGCTGTGGGCGGGTGTGGC
CCCGGGCCCCCTACCCCCTCCCGGGGGCCCACGCCGACGCAGGGCTCCCCCAGGCCCGCG
ATCTCGCCCCGCAGGGGGTGCGTGATGGCCACGCGCCGTTCGCTGAACGCTTCGTCCTGC
AGGTAAGTCTCGCTGGCCCCGTAAAGATGCAGAGCCGCGGCCGTCAAGTCCGCAGGAGCC
GCGGGTTCCGGGCCCGACGGCACGAAAAACACCATGGCTCCCGCCCACCGTACGTCCGGG
CGATCGCGGGTGTAATACGTCAGGTATGGATACATGTCCCCCGCCCGCACTTTGGCGATG
AACGCGGGGGTGCCCTCCGGAAGGCCGTGCGGGTCAAAAAGGTATGCGGTGTCGCCGTCC
CTGAACAGCCCCATCCCTAGGGGGCCAATGGTTAGGAGCGTGTACGACAGGGGGCGCAGG
GCCCACGGGCCGGCGAAGAACGTGTGTGCGGGGCATTGTGTCTCCAGCAGGCCCGCCGCG
GGCTCCCCGAAGAAGCCCACCTCGCCGTATACGCGCGAGAAGACACAGCGCAGTCCGCCG
CGCGCCCCTGGGTACTCGAGGAAGTTGGGGAGCTCGACGATCGAACACATGCGCGGCGGC
CCAGGGCCCGCGGTCGCGCGCGTCCACTCGCCCCCCTCGACCAAACATCCCTCGATGGCC
TCCGCGGACAGGACGTCGCGAGGGCCCACATCAAATATGAGGCTGAGAAAGGACAGCGAC
GAGCGCATGCACGATACCGACCCCCCCGGCTCCAGGTCGGGCGCGAACTGGTTCCGAGCA
CCGGTGACCACGATGTCGCGATCCCCCCCGCGTTCCATCGTGGAGTGCGGTGGGGTGCCC
GCGATCATATGTGCCCTGCTGGCCAGAGACCCGGCCTGTTTATGGACCGGACCCCCGGGG
TTAGTGTTGTTTCCGCCACCCATGCCCCCGTACCATGGCCCCGGTTCCCCTGATTAGGCT
ACGAGTCGCGGTGATCGCTTCCCAAAAACCGAGCTGCGTTTGTCTGTCTTGGTCTTCCAC
CCCCCCCCCCGCCCGCCCGCACACCATAACACCGAGAACAACACACGGGGGTGGGCGTAA
CATAATAAAGCTTTATTGGTAACTAGTTAACGGCAAGTCCGTGGGTGGCGCGACGGTGTC
CTCCGGGATCATCTCGTCGTCCTCGACGGGGGTGTTGGAATGAGGCGCCCCCTCGCGGTC
CGCCTGGCGTGGGCCGTGCCCATAGGCCTCCGGCTTCTGTGCGTCCATGGGCATAGGCGC
GGGGAGACTGTTTCCGGCGTCGCGGACCTCCAGGTCCCTGGGAGACTCCGGTCCGGCTAA
CGGACGAAACGCGGAAGCGCGAAACACGCCGTCGGTGACCCGCAGGAGCTCGTTCATCAG
TAACCAATCCATACTCAGCGTAACGGCCAGCCCCTGGCGAGACAGATCCACGGAGTCCGG
AACCGCGGTCGTCTGGCCCAGGGGGCCGAGGCTGTAGTCCCCCCAGGCCCCTAGGTCGCG
ACGGCTCGTAAGCACGACGCGGTCGGCCGCGGGGCTTTGCGGGGGGGCGTCCTCGGGCGC
ATGCGCCATTACCTCTCGGATGGCCGCGGCGCGCTGGTCGGCCGAGCTGACCAAGGGCGC
CACGACCACGGCGCGCTCCGTCTGCAGGCCCTTCCACGTGTCGTGGAGTTCCTGGACAAA
CTCGGCCACGGGCTCGGGTCCCGCGGCCGCGCGCGCGGCTTGATAGCAGGCCGACAGACG
CCGCCAGCGCGCTAGAAACTGACCCATGAAGCAAAACCCGGGGACCTGGTCTCCCGACAG
CAGCTTCGACGCCCGGGCGTGAATGCCGGACACGACGGACAGAAACCCGTGAATTTCGCG
CCGGACCACGGCCAGCACGTTGTCCTCGTGCGACACCTGGGCCGCCAGCTCGTCGCACAC
CCCCAGGTGCGCCGTGGTTTCGGTGATGACGGAACGCAGGCTCGCGAGGGACGCGACCAG
CGCGCGCTTGGCGTCGTGATACATGCTGCAGTACTGACTCACCGCGTCCCCCATGGCCTC
GGGGGGCCAGGGCCCCAGGCGGTCGGGCGTGTCCCCGACCACCGCATACAGGCGGCGCCC
GTCGCTCTCGAACCGACACTCGAAAAAGGCGGAGAGCGTGCGCATGTGCAGCCGCAGCAG
CACGATGGCGTCCTCCAGTTGGCGAATCAGGGGGTCTGCGCGCTCGGCGAGGTCCTGCAG
CACCCCCCGGGCGGCCAGGGCGTACATGCTAATCAACAGGAGGCTGGTGCCCACCTCGGG
GGGCGGGGGGGGCTGCAGCTGGACCAGGGGCCGCAGCTGCTCGACGGCACCCCTGGAGAT
CACGTACAGCTCCCGGAGCAGCTGCTCTATGTTGTCGGCCATCTGCATAGTGGGGCCGAG
GCCGCCCCGGGCGGCCGGTTCGAGGAGGGTGATCAGCGCGCCCAGTTTGGTGCGATGGCC
CTCAACCGTGGGGAGATAGCCCAGCCCAAAGTCCCGGGCCCAGGCCAACACACGCAGGGC
GAACTCGACCGGGCGGGGAAGGTAGGCCGCGCTACACGTGGCCCTCAGCGCGTCCCCGAC
CACCAGGGCCAGAACGTAGGGGACGAAGCCCGGGTCGGCGAGGACGTTGGGGTGAATGCC
CTCGAGGGCGGGGAAGCGGATCTGGGTCGCCGCGGCCAGGTGGACAGAGGGGGCGTGGCT
GGGCTGCCCGACGGGGAGAAGCGCGGACAGCGGCGTGGCCGGGGTGGTGGGGGTGATGTC
CCAGTGGGTCTGACCATACACGTCGATCCAGATGAGCGCCGTCTCGCGGAGAAGGCTGGG
TTGACCGGAACTAAAGCGGCGCTCGGCCGTCTCAAACTCCCCCACGAGCGCCCGCCGCAG
GCTCGCCAGATGTTCCGTCGGCACGGCCGGACCCATGATACGCGCCAGCGTCTGGCTTAG
AACGCCCCCCGACAGGCCGACCGCCTCGCAGAGCCGCCCGTGCGTGTGCTCGCTGGCGCC
CTGGACCCGCCTGAAAGTTTTTACGTAGTTGGCATAGTACCCGTATTCCCGCGCCAACCC
AAACACGTTCGACCCCGCGAGGGCAATGCACCCAAAGAGCTGCTGGACTTCGCCGAGTCC
GTGGCCGGTGGGCGTCCGCGCGGGGACGCCCGCCGCCAGAAACCCCTCCAGGGCCGAAAG
GTAGTGCGTGCAGTGCGAGGGCGTGAACCCAGCGTCGATCAGGGTGTTGATCACCACGGA
GGGCGAATTGGTATTCTGGATCAACGTCCACGTCTGCTGCAGCAGAGCCAGCAGCCGCTG
CTGGGCGCCGGCGGAGGGCTGCTCCCCGAGCTGCAGCAGGCTGGAGACGGCAGGCTGGAA
GACTGCCAGTGCCGACGAACTCAGGAACGGCACGTCGGGATCAAACACGGCCACGTCCGT
CCGCACGCGCGCCATTAGCGTCCCCGGGGGCGCACAGGCCGAGCGCGGGCTGACGCGGCT
GAGGGCCGTCGACACGCGCACCTCCTCGCGGCTGCGAACCATCTTGTTGGCCTCGAGCGG
CGGAATCATTATGGCCGGGTCGATCTCCCGCACGGTGTGCTGAAACTGCGCCAACAGGGG
CGGCGGGACCACAGCCCCCCGCTCGGGGGTCGTCAGGTACTCGTCCACCAGGGCCAACGT
AAAGAGGGCCCGTGTGAGGGGAGTGAGGGTCGCGTCGTCTATGCGCTGGAGGTGCGCCGA
GAACAGCGTCACCCGATTACTCACCAGGGCCAAGAACCGGAGGCCCTCTTGCACGAACGG
GGCGGGGAAGAGCAGGCTGTACGCCGGGGTGGTAAGGTTCGCGCTGGGCTGCCCCAACGG
GACCGGCGCCATCTTGAGCGACGTCTCCCCAAGGGCCTCGATGGAGGTCCGCGGGCTCAT
GGCCAAGCAGCTCTTGGTGACGGTTTGCCAGCGGTCTATCCACTCCACGGCGCACTGGCG
GACGCGGACCGGCCCCAGGGCCGCCGCGGTGCGCAGGCCGGCGGAATCCAGCGCATGGGA
CGTGTCGGAGCCGGTGACCGCGAGGATGGTGTCCTTGATGACCTCCATCTCCCGGAAGGC
CTGGTCGGGGGCCTCGGGGAGAGCCACCACCAAGCGGTGTACGAGCAACCCGGGGAGGTT
CTCGGCCAAGAGCGCCGTCTCCGGAAGCCCGTGGGCCCGGTGGAGCGCGCACAGGTGTTC
CAGCAGCGGCCGCCAGCATGCCCGCGCGTCTGCCGGGGCGATGGCCGTTCCCGACAACAG
AAACGCCGCCATGGCGGCGCGCAGCTTGGCCGTGGCCAGAAACGCCGGGTCGTCCGCCCC
GTTTGCCGTCTCGGCCGTGGGGGTTGGCGGTTGGCGAAGGCCGGCTAGGCTCGCCAATAG
GCGCTGCATAGGTCCGTCCGAGGGCGGACCGGCGGGTGAGGTCGTGACGACGGGGGCCTC
GGACGGGAGACCGCGGTCTGCCATGACGCCCGGCTCGCGTGGGTGGGGGACAGCGTAGAC
CAACGACGAGACCGGGCGGGAATGACTGTCGTGCGCTGTAGGGAGCGGCGAATTATCGAT
CCCCCGCGGCCCTCCAGGACCCCCGCAGGCGTTGCGAGTACCCCGCGTCTTCGCGGGGTG
TTATACGGCCACTTAAGTCCCGGCATCCCGTTCGCGGACCCAGGCCCGGGGGATTGTCCG
GATGTGCGGGCAGCCCGGACGGCGTGGGTTGCGGACTTTCTGCGGGGCGGCCCAAATGGC
CCTTTAAACGTGTGTATACGGACGCGCCGGGCCAGTCGGCCAACACAACCCACCGGAGGC
GGTAGCCGCGTTTGGCTGTGGGGTGGGTGGTTCCGCCTTGCGTGAGTGTCCTTTCGACCC
CCCCCCCCCTCCCTCCCCCGGGTCTTGCTAGGTCGCGATCTGGGGTCGCAATGAAGACCA
ATCCGCTACCCGCAACCCCTTCCGTGTGGGGCGGGAGTACCGTGGAACTCCCCCCCACAA
CACGCGATACCGCGGGACAGGGCCTGCTTCGGCGCGTCCTGCGCCCCCCGATCTCTCGCC
GCGACGGCCCAGGGCTCCCCAGGGGGTCGGGACCCCGGAGGGCGGCCAGCACGCTGTGGT
TGCTTGGCCTGGACGGCACAGACGCGCCCCCTGGGGCGCTGACCCCCAACGACGATACCG
AACAGGCCCTGGACAAGATCCTGCGGGGCACCATGCGCGGGGGGGCGGCCCTGATCGGCT
CCCCGCGCCATCATCTAACCCGCCAAGTGATCCTGACGGATCTGTGCCAACCCAACGCGG
ATCGTGCTGGGACGCTGCTTCTGGCGCTGCGGCACCCCGCCGACCTGCCTCACCTGGCCC
ACCAGCGCGCCCCGCCAGGCCGGCAGACCGAGCGGCTGGGCGAGGCCTGGGGCCAGCTGA
TGGAGGCGACCGCCCTGGGGTCGGGGCGAGCCGAGAGCGGGTGCACGCGCGCGGGCCTAG
TGTCGTTTAACTTCCTGGTGGCGGCGTGTGCCGCCTCGTACGACGCGCGCGACGCCGCCG
ATGCGGTACGGGCCCACGTCACGGCCAACTACCGCGGGACGCGGGTGGGGGCGCGCCTGG
ATCGTTTTTCCGAGTGTCTGCGCGCCATGGTTCACACGCACGTCTTCCCCCACGAGGTCA
TGCGGTTTTTCGGGGGGCTGGTGTCGTGGGTCACCCAGGACGAGCTAGCGAGCGTCACCG
CCGTGTGCGCCGGGCCCCAGGAGGCGGCGCACACCGGCCACCCGGGCCGGCCCCGCTCGG
CCGTGATCCTCCCGGCATGTGCGTTCGTGGACCTGGACGCCGAGCTGGGGCTGGGGGGCC
CGGGCGCGGCGTTTCTGTACCTGGTATTCACTTACCGCCAGCGCCGGGACCAGGAGCTGT
GTTGTGTGTACGTGATCAAGAGCCAGCTCCCCCCGCGCGGGTTGGAGCCGGCCCTGGAGC
GGCTGTTTGGGCGCCTCCGGATCACCAACACGATTCACGGCACCGAGGACATGACGCCCC
CGGCCCCAAACCGAAACCCCGACTTCCCCCTCGCGGGCCTGGCCGCCAATCCCCAAACCC
CGCGTTGCTCGGCTGGCCAGGTCACGAACCCCCAGTTCGCCGACAGGCTGTACCGCTGGC
AGCCGGACCTGCGGGGGCGCCCCACCGCACGCACCTGTACGTACGCCGCCTTTGCAGAGC
TCGGCATGATGCCCGAGGATAGTCCCCGCTGCCTGCACCGCACCGAGCGCTTTGGGGCGG
TCAGCGTCCCCGTTGTCATTCTGGAAGGCGTGGTGTGGCGCCCCGGCGAGTGGCGGGCAT
GCGCGTGAGCGTAGCAAACGCCCCGCCCACACAACGCTCCGCCCCCAACCCCTTCCCCGC
TGTCACTCGTTGTTCGTTGACCCGGGCGTCCGCCAAATAAAGCCACTGAAACCCGAAACG
CGAGTGTTGTAACGTCCTTTGGGCGGGAGGAAGCCACAAAATGCAAATGGGATACATGGA
AGGAACACACCCCCGTGACTCAGGACATCGGTGTGTCCTTTTGGGTTTCACTGAAACTGG
CCCGCGCCCCACCCCTGCGCGATGTGGATAAAAAGCCAGCGCGGGTGGTTTAGGGTACCA
CAGGTGGGTGCTTTGGAAACTTGCCGGTCGCCGTGCTCCTGTGAGCTTGCGTCCCTCCCC
GGTTTCCTTTGCGCTCCCGCCTTCCGGACCTGCTCTCGCCTATCTTCTTTGGCTCTCGGT
GCGATTCGTCAGGCAGCGGCCTTGTCGAATCTCGACCCCACCACTCGCCGGACCCGCCGA
CGTCCCCTCTCGAGCCCGCCGAAACCCGCCGCGTCTGTTGAAATGGCCAGCCGCCCAGCC
GCATCCTCTCCCGTCGAAGCGCGGGCCCCGGTTGGGGGACAGGAGGCCGGCGGCCCCAGC
GCAGCCACCCAGGGGGAGGCCGCCGGGGCCCCTCTCGCCCACGGCCACCACGTGTACTGC
CAGCGAGTCAATGGCGTGATGGTGCTTTCCGACAAGACGCCCGGGTCCGCGTCCTACCGC
ATCAGCGATAGCAACTTTGTCCAATGTGGTTCCAACTGCACCATGATCATCGACGGAGAC
GTGGTGCGCGGGCGCCCCCAGGACCCGGGGGCCGCGGCATCCCCCGCTCCCTTCGTTGCG
GTGACAAACATCGGAGCCGGCAGCGACGGCGGGACCGCCGTCGTGGCATTCGGGGGAACC
CCACGTCGCTCGGCGGGGACGTCTACCGGTACCCAGACGGCCGACGTCCCCACCGAGGCC
CTTGGGGGCCCCCCTCCTCCTCCCCGCTTCACCCTGGGTGGCGGCTGTTGTTCCTGTCGC
GACACACGGCGCCGCTCTGCGGTATTCGGGGGGGAGGGGGATCCAGTCGGCCCCGCGGAG
TTCGTCTCGGACGACCGGTCGTCCGATTCCGACTCGGATGACTCGGAGGACACGGACTCG
GAGACGCTGTCACACGCCTCCTCGGACGTGTCCGGCGGGGCCACGTACGACGACGCCCTT
GACTCCGATTCGTCATCGGATGACTCCCTGCAGATAGATGGCCCCGTGTGTCGCCCGTGG
AGCAATGACACCGCGCCCCTGGATGTTTGCCCCGGGACCCCCGGCCCGGGCGCCGACGCC
GGTGGTCCCTCAGCGGTAGACCCACACGCGCCGACGCCAGAGGCCGGCGCTGGTCTTGCG
GCCGATCCCGCCGTGGCCCGGGACGACGCGGAGGGGCTTTCGGACCCCCGGCCACGTCTG
GGAACGGGCACGGCCTACCCCGTCCCCCTGGAACTCACGCCCGAGAACGCGGAGGCCGTG
GCGCGCTTTCTGGGAGATGCCGTGAACCGCGAACCCGCGCTCATGCTGGAGTACTTTTGC
CGGTGCGCCCGCGAGGAAACCAAGCGTGTCCCCCCCAGGACATTCGGCAGCCCCCCTCGC
CTCACGGAGGACGACTTTGGGCTTCTCAACTACGCGCTCGTGGAGATGCAGCGCCTGTGT
CTGGACGTTCCTCCGGTCCCGCCGAACGCATACATGCCCTATTATCTCAGGGAGTATGTG
ACGCGGCTGGTCAACGGGTTCAAGCCGCTGGTGAGCCGGTCCGCTCGCCTTTACCGCATC
CTGGGGGTTCTGGTGCACCTGCGGATCCGGACCCGGGAGGCCTCCTTTGAGGAGTGGCTG
CGATCCAAGGAAGTGGCCCTGGATTTTGGCCTGACGGAAAGGCTTCGCGAGCACGAAGCC
CAGCTGGTGATCCTGGCCCAGGCTCTGGACCATTACGACTGTCTGATCCACAGCACACCG
CACACGCTGGTCGAGCGGGGGCTGCAATCGGCCCTGAAGTATGAGGAGTTTTACCTAAAG
CGTTTTGGCGGGCACTACATGGAGTCCGTCTTCCAGATGTACACCCGCATCGCCGGCTTT
TTGGCCTGCCGGGCCACGCGCGGCATGCGCCACATCGCCCTGGGGCGAGAGGGGTCGTGG
TGGGAAATGTTCAAGTTCTTTTTCCACCGCCTCTACGACCACCAGATCGTACCGTCGACC
CCCGCCATGCTGAACCTGGGGACCCGCAACTACTACACCTCCAGCTGCTACCTGGTAAAC
CCCCAGGCCACCACAAACAAGGCGACCCTGCGGGCCATCACCAGCAACGTCAGTGCCATC
CTCGCCCGCAACGGGGGCATCGGGCTATGCGTGCAGGCGTTTAACGACTCCGGCCCCGGG
ACCGCCAGCGTCATGCCCGCCCTCAAGGTCCTTGACTCGCTGGTGGCGGCGCACAACAAA
GAGAGCGCGCGTCCGACCGGCGCGTGCGTGTACCTGGAGCCGTGGCACACCGACGTGCGG
GCCGTGCTCCGGATGAAGGGGGTCCTCGCCGGCGAAGAGGCCCAGCGCTGCGACAATATC
TTCAGCGCCCTCTGGATGCCAGACCTGTTTTTCAAGCGCCTGATTCGCCACCTGGACGGC
GAGAAGAACGTCACATGGACCCTGTTCGACCGGGACACCAGCATGTCGCTCGCCGACTTT
CACGGGGAGGAGTTCGAGAAGCTCTACCAGCACCTCGAGGTCATGGGGTTCGGCGAGCAG
ATACCCATCCAGGAGCTGGCCTATGGCATTGTGCGCAGTGCGGCCACGACCGGGAGCCCC
TTCGTCATGTTCAAAGACGCGGTGAACCGCCACTACATCTACGACACCCAGGGGGCGGCC
ATCGCCGGCTCCAACCTCTGCACCGAGATCGTCCATCCGGCCTCCAAGCGATCCAGTGGG
GTCTGCAACCTGGGAAGCGTGAATCTGGCCCGATGCGTCTCCAGGCAGACGTTTGACTTT
GGGCGGCTCCGCGACGCCGTGCAGGCGTGCGTGCTGATGGTGAACATCATGATCGACAGC
ACGCTACAACCCACGCCCCAGTGCACCCGCGGCAACGACAACCTGCGGTCCATGGGAATC
GGCATGCAGGGCCTGCACACGGCCTGCCTGAAGCTGGGGCTGGATCTGGAGTCTGCCGAA
TTTCAGGACCTGAACAAACACATCGCCGAGGTGATGCTGCTGTCGGCGATGAAGACCAGC
AACGCGCTGTGCGTTCGCGGGGCCCGTCCCTTCAACCACTTTAAGCGCAGCATGTATCGC
GCCGGCCGCTTTCACTGGGAGCGCTTTCCGGACGCCCGGCCGCGGTACGAGGGCGAGTGG
GAGATGCTACGCCAGAGCATGATGAAACACGGCCTGCGCAACAGCCAGTTTGTCGCGCTG
ATGCCCACCGCCGCCTCGGCGCAGATCTCGGACGTCAGCGAGGGCTTTGCCCCCCTGTTC
ACCAACCTGTTCAGCAAGGTGACCCGGGACGGCGAGACGCTGCGCCCCAACACGCTCCTG
CTAAAGGAACTGGAACGCACGTTTAGCGGGAAGCGCCTCCTGGAGGTGATGGACAGTCTC
GACGCCAAGCAGTGGTCCGTGGCGCAGGCGCTCCCGTGCCTGGAGCCCACCCACCCCCTC
CGGCGATTCAAGACCGCGTTTGACTACGACCAGAAGTTGCTGATCGACCTGTGTGCGGAC
CGCGCCCCCTACGTCGACCATAGCCAATCCATGACCCTGTATGTCACGGAGAAGGCGGAC
GGGACCCTCCCAGCCTCCACCCTGGTCCGCCTTCTGGTCCACGCATATAAGCGCGGACTA
AAAACAGGGATGTACTACTGCAAGGTTCGCAAGGCGACCAACAGCGGGGTCTTTGGCGGC
GACGACAACATTGTCTGCATGAGCTGCGCGCTGTGACCGACAAACCCCCTCCGCGCCAGG
CCCGCCGCCACTGTCGTCGCCGTCCCACGCTCTCCCCTGCTGCCATGGATTCCGCGGCCC
CAGCCCTCTCCCCCGCTCTGACGGCCCTTACGGGCCAGAGCGCGACGGCGGACCTGGCGA
TCCAGATTCCAAAGTGCCCCGACCCCGAGAGGTACTTCTACACCTCCCAGTGTCCCGACA
TTAACCACCTGCGCTCCCTCAGCATCCTTAACCGCTGGCTGGAAACCGAGCTTGTTTTCG
TGGGGGACGAGGAGGACGTCTCCAAGCTTTCCGAGGGCGAGCTCAGCTTTTACCGCTTCC
TCTTCGCTTTCCTGTCGGCCGCCGACGACCTGGTTACGGAAAACCTGGGCGGCCTCTCCG
GCCTGTTTGAGCAGAAGGACATTCTCCACTACTACGTGGAGCAGGAATGCATCGAAGTCG
TACACTCGCGCGTGTACAACATCATCCAGCTGGTGCTTTTCCACAACAACGACCAGGCGC
GCCGCGAGTACGTGGCCGGTACCATCAACCACCCGGCCATCCGCGCCAAGGTGGACTGGT
TGGAAGCGCGGGTGCGGGAATGCGCCTCCGTTCCGGAAAAGTTCATTCTCATGATCCTCA
TCGAGGGCATCTTTTTTGCCGCCTCGTTTGCCGCCATCGCCTACCTTCGCACCAACAACC
TTCTGCGGGTCACCTGCCAGTCAAACGACCTCATCAGCCGGGACGAGGCCGTGCACACGA
CGGCCTCGTGTTACATCTACAACAACTACCTCGGCGGGCACGCCAAGCCCCCGCCCGACC
GCGTGTACGGGCTGTTCCGCCAGGCGGTCGAGATCGAGATCGGATTTATCCGATCCCAGG
CGCCGACGGACAGCCATATCCTGAGCCCGGCGGCGCTGGCGGCCATCGAAAACTACGTGC
GATTCAGCGCGGATCGCCTGTTGGGCCTTATCCACATGAAGCCACTGTTTTCCGCCCCAC
CCCCCGACGCCAGCTTTCCGCTGAGCCTCATGTCCACCGACAAACACACCAATTTTTTCG
AGTGTCGCAGCACCTCCTACGCCGGGGCGGTCGTCAACGATCTGTGAGTGTCGCGGCGCG
CTTCTACCCGTGTTTGCCCATAATAAACCTCTGAACCAAACTTTGGGTCTCATTGTGATT
CTTGTCAGGGACGCGGGGGTGGGAGAGGATAAAAGGCGGCGCAAAAAGCAGTAACCAGGT
CCGTCCAGATTCTGCGGGCATAGGATACCATAATTTTATTGGTGGGTCGTTTGTTCGGGG
ACAAGCGCGCTCGTCTGACGTTTGGGCTACTCGTCCCAGAATTTGGCCAGGACGTCCTTG
TAGAACGCGGGTGGGGGGGCCTGGGTCCGCAACTGCTCCAGAAACCTGTCGGCGATATCA
GGGGCCGTGATATGCCGGGTCACGATAGATCGCGCCAGGTTTTCGTCGCGGATGTCCTGG
TAGATAGGCAGGCGTTTCAGAAGAGTCCACGGCCCCCGCTCCTTGGGGCCGATAAGCGAT
ATGACGTACTTAATGTAGCGGTGTTCCACCAGCTCGGTGATGGTCATGGGATCGGGGAGC
CAGTCCAGGGACTCTGGGGCGTCGTGGATGACGTGGCGTCGCCGGTTGGCCACATAACTG
CGGTGCTCTTCCAGCAGCTGCGCGTTCGGGACCTGGACGAGCTCGGGCGGGGTGAGTATC
TCCGAGGAGGACGACCTGGGGCCGGGGTGGCCCCCGGTAACGTCCCGGGGATCCAGGGGG
AGGTCCTCGTCGTCTTCGTATCCGCCGGCGATCTGTTGGGTTAGAATTTCGGTCCACGAG
ACGCGCGTCTCGGTGCCGCCGGCGGCCGGCGGCAGAGGGGGCCTGGTTTCCGTGGAGCGC
GAGCTGGTGTGTTCCCGGCGGATGGCCCGCCGGGTCTGAGAGCGACTCGGGGGGGTCCAG
TGACATTCGCGCAGCACATCCTCCACGGAGGCGTAGGTGTTATTGGGATGGAGGTCGGTG
TGGCAGCGGACAAAGAGGGCCAGGAACTGGGGGTAGCTCATCTTAAAGTACTTTAGTATA
TCGCGACAGTTGATCGTGGGAATGTAGCAGGCGCTAATATCCAACACAATATCACAGCCC
ATCAACAGGAGGTCAGTGTCCGTGGTGTACACGTACGCGACCGTGTTGGTGTGATAGAGG
TTGGCGCAGGCATCGTCCGCCTCCAGCTGACCCGAGTTAATGTAGGCGTACCCCAGGGCC
CGGAGAACGCGAATACAGAACAGATGCGCCAGACGCAGGGCCGGCTTCGAGGGCGCGGCG
GACGGCAGCGCGGCTCCGGACCCGGCCGTCCCCCGGGTCCCCGAGGCCAGAGAGGTGCCG
CGCCGGCGCATGTTGGAAAAGGCAGAGCTGGGTCTGGAGTCGGTGATGGGGGAAGGCGGT
GGAGAGGCGTCCACGTCACTGGCCTCCTCGTCCGTCCGGCACTGGGCCGTCGTGCGGGCC
AGGATGGCCTTGGCTCCAAACACAACCGGCTCCATACAATTGACCCCGCGATCGGTAACG
AAGATGGGGAAAAGGGACTTTTGGGTAAACACCTTTAATAAGCGACAGAGGCAGTGTAGC
GTAATGGCCTCGCGGTCGTAACTGGGGTATCGGCGCTGATATTTGACCACCAACGTGTAC
ATGACGTTCCACAGGTCCACGGCAATGGGGGTGAAGTACCCGGCCGGGGCCCCAAGGCCC
CGGCGCTTGACCAGATGGTGTGTGTGGGCAAACTTCATCATCCCGAACAAACCCATGTCA
GGTCAATTGTAACTGCGGATCGGCCTAACTAAGGCGTGGTTGGTGCGACGGTCCGGGACA
CCCGAGCCTGTCTCTCTGTGTATGGTGACCCAGACAACAACACCGACACAAGAGGACAAT
AATCCGTTAGGGGACGCTCTTTATAATTTCGATGGCCCAACTCCACGCGGATTGGTGCAG
CACCCTGCATGCGCCGGTGCGGGCCAACCTTCCCCCCGCTCATTGCCTCTTCCAAAAGGG
TGTGGCCTAACGAGCTGGGGGCGTATTTAATCAGGCTAGCGCGGCGGGCCTGCCGTAGTT
TCTGGCTCGGTGAGCGACGGTCCGGTTGCTTGGGTCCCCTGGCTGCCATCAAAACCCCAC
CCTCGCAGCGGCATACGCCCCCTCCGCGTCCCGCACCCGAGACCCCGGCCCGGCTGCCCT
CACCACCGAAGCCCACCTCGTCACTGTGGGGTGTTCCCAGCCCGCGTTGGGATGACGGAT
TCCCCTGGCGGTGTGGCCCCCGCCTCCCCCGTGGAGGACGCGTCGGACGCGTCCCTCGGG
CAGCCGGAGGAGGGGGCGCCCTGCCAGGTGGTCCTGCAGGGCGCCGAACTTAATGGAATC
CTACAGGCGTTTGCCCCGCTGCGCACGAGCCTTCTGGACTCGCTTCTGGTTATGGGCGAC
CGGGGCATCCTTATCCATAACACGATCTTTGGGGAGCAGGTGTTCCTGCCCCTGGAACAC
TCGCAATTCAGTCGGTATCGCTGGCGCGGACCCACGGCGGCGTTCCTGTCTCTCGTGGAC
CAGAAGCGCTCCCTCCTGAGCGTGTTTCGCGCCAACCAGTACCCGGACCTACGTCGGGTG
GAGTTGGCGATCACGGGCCAGGCCCCGTTTCGCACGCTGGTTCAGCGCATATGGACGACG
ACGTCCGACGGCGAGGCCGTTGAGCTAGCCAGCGAGACGCTGATGAAGCGCGAACTGACG
AGCTTTGTGGTGCTGGTTCCCCAGGGAACCCCCGACGTTCAGTTGCGCCTGACGAGGCCG
CAGCTCACCAAGGTCCTTAACGCGACCGGGGCCGATAGTGCCACGCCCACCACGTTCGAG
CTCGGGGTTAACGGCAAATTTTCCGTGTTCACCACGAGTACCTGCGTCACCTTTGCTGCC
CGCGAGGAGGGCGTGTCGTCCAGCACCAGCACCCAGGTCCAGATCCTGTCCAACGCGCTC
ACCAAGGCGGGCCAGGCGGCCGCCAACGCCAAGACGGTGTACGGGGAAAATACCCATCGC
ACCTTCTCTGTGGTCGTCGACGATTGCAGCATGCGGGCGGTGCTCCGGCGACTGCAGGTC
GGCGGGGGCACCCTCAAGTTCTTCCTCACGACCCCCGTCCCCAGTCTGTGCGTCACCGCC
ACCGGTCCCAACGCGGTATCGGCGGTATTTCTCCTGAAACCCCAGAAGATTTGCCTGGAC
TGGCTGGGTCATAGCCAGGGGTCTCCTTCAGCCGGGAGCTCGGCCTCCCGGGCCTCTGGG
AGCGAGCCAACAGACAGCCAGGACTCCGCGTCGGACGCGGTCAGCCACGGCGATCCGGAA
GACCTCGATGGCGCTGCCCGGGCGGGAGAGGCGGGGGCCTTGCATGCCTGTCCGATGCCG
TCGTCGACCACGCGGGTCACTCCCACGACCAAGCGGGGGCGCTCGGGGGGCGAGGATGCG
CGCGCGGACACGGCCCTAAAGAAACCTAAGACGGGGTCGCCCACCGCACCCCCGCCCGCA
GATCCAGTCCCCCTGGACACGGAGGACGACTCCGATGCGGCGGACGGGACGGCGGCCCGT
CCCGCCGCTCCAGACGCCCGGAGCGGAAGCCGTTACGCGTGTTACTTTCGCGACCTCCCG
ACCGGAGAAGCAAGCCCCGGCGCCTTCTCCGCCTTCCGGGGGGGCCCCCAAACCCCGTAT
GGTTTTGGATTCCCCTGACGGGGCGGGGCCTTGGCGGCCGCCCAACTCTCGCACCATCCC
GGGTTAATGTAAATAAACTTGGTATTGCCCAACACTTTCCCGCGTGTCGCGTGTGGTTCA
TGTGTGTGCCTGGCGCCCCCACCCTCGGGTTCGTGTATTTCCTTTCCCTGTCCTTATAAA
AGCCGTATGTGGGGCGCTGACGGAACCACCCCGCGTGCCATCACGGCCAAGGCGCGGGAT
GCTCCGCAACGACAGCCACCGGGCCGTGTCCCCGGAGGACGGCCAGGGACGGGTCGACGA
CGGACGGCCACACCTCGCGTGCGTGGGGGCCCTGGCGCGGGGGTTCATGCATATCTGGCT
TCAGGCCGCCACGCTGGGTTTTGCGGGATCGGTCGTTATGTCGCGCGGGCCGTACGCGAA
TGCCGCGTCTGGGGCGTTCGCCGTCGGGTGCGCCGTGCTGGGCTTTATGCGCGCACCCCC
TCCCCTCGCGCGGCCCACCGCGCGGATATACGCCTGGCTCAAACTGGCGGCCGGTGGAGC
GGCCCTTGTTCTGTGGAGTCTCGGGGAGCCCGGCACGCAGCCGGGGGCCCCGGCCCCGGG
CCCGGCCACCCAGTGCCTGGCGCTGGGCGCCGCCTATGCGGCGCTCCTGGTGCTCGCCGA
TGACGTCTATCCGCTCTTTCTCCTCGCCCCGGGGCCCCTGTTCGTCGGCACCCTGGGGAT
GGTCGTCGGCGGGCTGACGATCGGAGGCAGCGCGCGCTACTGGTGGATCGGTGGGCCCGC
CGCGGCCGCCCTGGCCGCGGCGGTGTTGGCGGGCCCGGGGGCGACCACCGCCAGGGACTG
CTTTTCCAGGGCTTGCCCCGACCACCGCCGCGTCTGTGTCATCACCGCAGGCGAGTCTCT
TTCCCGCCGCCCCCCGGAGGACCCAGAGCGACCCGGGGTTCCCGGGCCCCCGTCCCCCCC
GACCCCCCAACGATCCCACGGGCCGCCGGCCGATGAGGTCGCACCGGCCAGGGTCGCGCG
GCCCGAAAACGTCTGGGTGCCCGTGGTCACCTTTCTGGGGGCGGGCGCGCTTGCCGTCAA
GACGGTGCGAGAACATGCCCGGGGAACGCCGGGCCCGGGCCTGCCGCTGTGGCCCCAGGT
GTTTCTCGGAGGCCATGTGGCGGTGGCCCTGACGGAGCTGTGTCAGGCGCTTGCGCCCTG
GGACCTTACGGACCCGCTGCTGTTTGTTCACGCCGGACTGCAGGTCATCAACCTCGGGTT
GGTGTTTCGGTTTTCCGAGGTTGTCGTGTATGCGGCGCTAGGGGGTGCCGTGTGGATTTC
GTTGGCGCAGGTGCTGGGGCTCCGGCGTCGCCTGCACAGGAAGGACCCCGGGGACGGGGC
CCGGTTGGCGGCGACGCTTCGGGGCCTCTTCTTCTCCGTGTACGCGCTGGGGTTTGGGGT
GGGGGTGCTGCTGTGCCCTCCGGGGTCAACGGGCGGGCGGTCGGGCGATTGATATATTTT
TCAATAAAAGGCATTAGTCCCGAAGACCGCCGGTGTGTGATGATTTCGCCATAACACCCA
AACCCCGGATGGGGCCCGGGTATAAATTCCGGAAGGGGACACGGGCTACCCTCACTATCG
AGGGCGCTTGGTCGGGAGGCCGCATCGAACGCACACCCCCATCCGGTGGTCCGTGTGGAG
GTCGTTTTCAGTGCCCGGTCTCGCTTTGCCGGGAACGCTAGCCGATCCCTCGCGAGGGGG
AGGCGTCGGGCATGGCCCCGGGGCGGGTGGGCCTTGCCGTGGTCCTGTGGAGCCTGTTGT
GGCTCGGGGCGGGGGTGTCCGGGGGCTCGGAAACTGCCTCCACCGGGCCCACGATCACCG
CGGGAGCGGTGACGAACGCGAGCGAGGCCCCCACATCGGGGTCCCCCGGGTCAGCCGCCA
GCCCGGAGGTCACCCCCACATCGACCCCAAACCCCAACAATGTCACACAAAACAAAACCA
CCCCCACCGAGCCGGCCAGCCCCCCAACAACCCCCAAGCCCACCTCCACGCCCAAAAGCC
CCCCCACGTCCACCCCCGACCCCAAACCCAAGAACAACACCACCCCCGCCAAGTCGGGCC
GCCCCACTAAACCCCCCGGGCCCGTGTGGTGCGACCGCCGCGACCCATTGGCCCGGTACG
GCTCGCGGGTGCAGATCCGATGCCGGTTTCGGAATTCCACCCGCATGGAGTTCCGCCTCC
AGATATGGCGTTACTCCATGGGTCCGTCCCCCCCAATCGCTCCGGCTCCCGACCTAGAGG
AGGTCCTGACGAACATCACCGCCCCACCCGGGGGACTCCTGGTGTACGACAGCGCCCCCA
ACCTAACGGACCCCCACGTGCTCTGGGCGGAGGGGGCCGGCCCGGGCGCCGACCCTCCGT
TGTATTCTGTCACCGGGCCGCTGCCGACCCAGCGGCTGATTATCGGCGAGGTGACGCCCG
CGACCCAGGGAATGTATTACTTGGCCTGGGGCCGGATGGACAGCCCGCACGAGTACGGGA
CGTGGGTGCGCGTCCGCATGTTCCGCCCCCCGTCTCTGACCCTCCAGCCCCACGCGGTGA
TGGAGGGTCAGCCGTTCAAGGCGACGTGCACGGCCGCCGCCTACTACCCGCGTAACCCCG
TGGAGTTTGTCTGGTTCGAGGACGACCACCAGGTGTTTAACCCGGGCCAGATCGACACGC
AGACGCACGAGCACCCCGACGGGTTCACCACAGTCTCTACCGTGACCTCCGAGGCTGTCG
GCGGCCAGGTCCCCCCGCGGACCTTCACCTGCCAGATGACGTGGCATCGCGACTCCGTGA
CGTTCTCGCGACGCAATGCCACCGGGCTGGCCCTGGTGCTGCCGCGGCCAACCATCACCA
TGGAATTTGGGGTCCGGCATGTGGTCTGCACGGCCGGCTGCGTCCCCGAGGGCGTGACGT
TTGCCTGGTTCCTGGGGGACGACCCCTCACCGGCGGCTAAGTCGGCCGTTACGGCCCAGG
AGTCGTGCGACCACCCCGGGCTGGCTACGGTCCGGTCCACCCTGCCCATTTCGTACGACT
ACAGCGAGTACATCTGTCGGTTGACCGGATATCCGGCCGGGATTCCCGTTCTAGAACACC
ACGGCAGTCACCAGCCCCCACCCAGGGACCCCACCGAGCGGCAGGTGATCGAGGCGATCG
AGTGGGTGGGGATTGGAATCGGGGTTCTCGCGGCGGGGGTCCTGGTCGTAACGGCAATCG
TGTACGTCGTCCGCACATCACAGTCGCGGCAGCGTCATCGGCGGTAACGCAAGACCCCCC
CGTTACCTTTTTAATATCTATATAGTTTGGTCCCCCCTCTATCCCGCCCACCGCTGGGCG
CTATAAAGCCGCCACCCTCTCTTCCCTCAGGTCATCCTTGGTCGATCCCGAACGACACAC
GGCGTGGAGCAAAACGCCTCCCCCTGAGCCGCTTTCCTACCAACACAACGGCATGCCTCT
GCGGGCATCGGAACACGCCTACCGGCCCCTGGGCCCCGGGACACCCCCCATGCGGGCTCG
GCTCCCCGCCGCGGCCTGGGTTGGCGTCGGGACCATCATCGGGGGAGTTGTGATCATTGC
CGCGTTGGTCCTCGTGCCCTCGCGGGCCTCGTGGGCACTTTCCCCATGCGACAGCGGATG
GCACGAGTTCAACCTCGGGTGCATATCCTGGGATCCGACCCCCATGGAGCACGAGCAGGC
GGTCGGCGGCTGTAGCGCCCCGGCGACCCTGATCCCCCGCGCGGCTGCCAAACAGCTGGC
CGCCGTCGCACGCGTCCAGTCGGCAAGATCCTCGGGCTACTGGTGGGTGAGCGGAGACGG
CATTCGGGCCTGCCTGCGGCTCGTCGACGGCGTCGGCGGTATTGACCAGTTTTGCGAGGA
GCCCGCCCTTCGCATATGCTACTATCCCCGCAGTCCCGGGGGCTTTGTTCAGTTTGTAAC
TTCGACCCGCAACGCGCTGGGGCTGCCGTGAGGCGCGTGTACTGCGGTCTGTCTCGTCTC
CTCTTCTCCCCTTCCCTCCCCCTCCGCATCCCAGGATCACACCGGTCAACGAGGGTTGGG
GGGGTCCGGCACGGACCCAAAATAATAAACACACAATCACGTGCGATAAAAAGAACACGC
GGTCCCCTGTGGTGTTTTTGGTTATTTTTATTAAATCTCGTCGACAAACAGGGGGAAAGG
GGCGTGGTCTAGCGACGGCAGCACGGGCGGAGGCGTTCACCGGCTCCGGCGTCCTTCGCG
TTTAAGCTTGGTCAGGAGGGCGCTCAGGGCGGCGACGTTGGTCGGGCCGTCGTTGGTCAG
GGCGTTGGCTCGATGGCGGGCGAGGACGGGCGAGGGGCTCAACGGCGGGGGCGGGGGCCC
GGTGCGGCCCGGGGGGGAAAATAGGGCGGATCCCCCCCAGTCGTACAGGGGATTTTCCGC
CTCAATGTACGGGGAGGCCGGCGCTGCATTCGCCGTGTTCACGCAGACGTTTTCGTAGAC
CCGCATCCATGGTATTTCCTCGTAGACACGCCCCCCGTCCTCGCTCACCGTCTCGTATAT
TGACTCGTCGTCCTCGTAGGGGGCGTGCCGTTCGCGGGCCGAGGCGGCGTGGGTGGCTTT
GCGGCGGGCGTCGTCGTCGTCGTCGTCGGCCGTCAGATACGTGGCTTCCATCTGGTCGGG
TTCTCCCTCCGGGGCGGGTCCCCACACCCGTGGCCGATCGAGGCTCCCCAGAGACGCGCG
CCGGACGAGGAGGGGGCACGTCGCCGCCGGCGGTCGCCTGTCGGGTCCCGCGACGTTACG
GGCCGGGAGGCGCGGGGGCACCTCCCCCATGTGCGTGTAATACGTGGCCGGCTGTGTGGC
CGCAGCGGGGGGCTCGGCGACCGGGTCGTTCGCATCCGGAAGCGGGGGCCCCGCGCCGTC
CGCGCGGCGCCTCCGGAACCTCCGGGTGGACGCGGGGGTCGAGTGTAGGCGAGGTCGGGG
GAGGGGCGGGGGCTCGTTGTCGCGCCGCGCCCGCTGAATCTTTTCCCGACAGGTCCCACC
CCCCGCGCGATGCCCCCCCGGGCCGCTGGCCATGTCGTCCGGGGGAGGCCCCGCGGACCA
CGTCGTCCGGCGAGACGCCACGAGCCGCAGGATGGACTCGTAGTGGAGCGACGGCGCCCC
GTTGCGGAGCAGATCCGCGGCCAGGGCGGCCCCGAACCAAGCCTTGATGCTCAACTCCAT
CCGGGCCCAGCTGGGGGCGGTCATCGTGGGGAACAGGGGGGCGGTGGTCCGACAGAAACG
CTCCTGGCTGTCCACCGCGGCCCGCAGATACTCGTTGTTCAGGCTGTCGGTGGCCCAGAC
GCCGTACCCGGTGAGGGTCGCGTTGATGATATACTGGGCGTGGTGATGGACGATCGACAG
AACCTCCACCGTGGATACGACGGTATCCACGGTCCCGTACGTACCGCCGCTCCGCTTGCC
GGTCTGCCACAGGTTGGCTAGGCGCGTCAGGTGGCCCAGGACGTCGCTGACCGCCGCCCT
GAGCGCCATGCACTGCATGGAGCCGGTCGTGCCGCTGGGACCCCGGTCCAGATGGCGCGC
GAACGTTTCCGCGGGCGCCTCCGGGCTGCCGCCGAGCGGGAGGAACCGGCGATTGGAGGG
ACTCAGCCGGTGACATACGTGCTTGTCCGTCGTCCACAGCATCCAGGACGCCCACCGGTA
CAGCACGGAGACGTAGGCCAGGAGCTCGTTGAGCCGCAGTGCGGTGTCGGTGCTGGGGCG
GCTTGGGTCCGCCGGGCGCATAAAGAACATGTACTGCTGAATCCGATGGAGGGCGTCGCG
CAGGCCGGCCACGGTGGCGGCGTACTTGGCCGCCACGGCCCCGCTCTTGAACGGGGTGCG
CGCCAGCAGCTTTGGCGCCAGGGTGGGCCGCAGCAGCACGTGAAGGCTGGGGTCGCAGTC
GCCCACGGGGTCCTCGGGGACGTCCAGGCCGCTGGGCACCACCGTCTGCAGGTACTTCCA
GTACTGCGTGAGGATGGCGCGGCTCAACTGGCCGCCGGGCAGCTCCACCTCGCCCAGCGC
CTGGGTGGCGGCCGAAGCGTAGTGCCGGATGTACTCGTAGTGCGGGTCGCTGGCGAGCCC
GTCCACGATCAAACTCTCGGGAACCGTGTTGTGTTGCCGCGCGGCCAACCGGACGCTGCG
ATCGGTGCAGGTCAGAAACGCCGGCTGCGCGTCGTCGGAGCGCTGCCGCAAGGCGCCCAC
GGCCGCGCTAAGGAGCCCCTCCGGGGTGGGGAGCAGACACCCGCCGAAGATGCGCCGCTC
GGGAACGCCCGCGTTGTCGCCGCGGATCAGGTTGGCAGGCGTCAGGCACCGCGCCAGCCG
CAGGGAGCTCGCGCCGCGCGTCCGGCGCTGCATGGTGACGCCCGTTCGGTCGGGACCCGC
CGGTCGGAGTTATGCCGCGTCCAGGGCCATCGGGGCGCTTTTTATCGGGAGGAGCTTATG
GGCGTGGCGGGCCTCCCAGCCCGGTCGCGCGCCTCCCCGACACGTGCGCCCGCAGGGCGG
CGGCCCCCTCGTCTCCCATCAGCAGTTTCCTAAACTGGGACATGATGTCCACCACGCGGA
CCCGCGGGCCCAACACGGACCCGCCGCTTACGGGGGCGGGGGGGAAGGGCTCCAGGTCCT
TGAGAAGAAAGGCGGGGTCTGCCGTCCCGGACACGGGGGCCCGGGGCGCTGAGGAGGCGG
GGCGCAGATCCACGTGCTCCGCGGCCGCGCGGACGTCCGCCCAGAACTTGGCGGGGGTGG
TGCGCGCGTACAGGGGCTGGGTCGCTCGGAGGACGCACGCGTAGCGCAGGGGGGTGTACG
TGCCCACCTCGGGGGCCGTGAATCCCCCGTCAAACGCGGCCAGTGTCACGCACGCCACCA
CGGTGTCGGCAAAGCCCAGCAGCCGCTGCAGGACGAGCCCGGCGGCCAGAATGGCGCGCG
TGGCCGCCGCGTCGTCCCGGCGCCGGTGCGCGTCCCCGCACGCCCGGGCGTACTTTAAGG
TCACGGTCGCCAGGGCCGTGTGCAGCGCGTACACCGCAGCGCCCAGCACGGCGTTGAGCC
CGCTGTTGGCGAGCAGCCGGCGCGCTGCGGTGTCGCCCAGCGCCTCGTGCTCGGCCCCCA
CGACCGCGGGGCTTCCCAGGGGCAGGGCGCGAAACAGCTCCTCCCGCGCCACGTCCGCAA
AGGCGGGGTGGTGCACGTGCGGGTGCAGGCGCGCCCCCACGACCACCGAGAGCCACTGGA
CCGTCTGCTCCGCCATCACCGCCAGCACATCCAGCACGCGCCCCAGGAAGGCGGCCTCCC
GCGTCAAAACGCACCGGACGGCGTCGGGATTGAAGCGGGCGAGCAGGGCCCCGGTGGCCA
GGTACGTCATGCGGCCGGCATAGCGGGCGGCCACGCGACAGTCGCGGTCCAGCAGCGCGC
GCACCCCGGGCCAGTACAGCAGGGACCCCAGCGAGCTGCGGAACACCGCGGCGTCGGGGC
CGGATTGGGGGGACACTAACCCCCCCGCGCTCAGTAACGGCACGGCCGCGGCCCCGACGG
GACGCAACGCCGTGAGGCTCGCGAACTGCCGCCTCAGCTCGGCCGCCCTGTCGTCCAGGT
CAGACCCGCGCGCCTCCGCGTGAAGGCGCGTCCCGCACACCCACCCGTTGATGGCCAGCC
GCACGACGGCATCCGCCAAAAAGCTCATCGCCTGGGCGGGGCTGGTTTTTGTTCGACGAT
CCGTCAGGTCAAGAATCCCATCGCCCGTGATATACCAGGCCAACGCCTCGCCCTGCTGCA
GGGTTTGGCGGAAAAACACCGCGGGGTTGTCGGGGGAGGCGAAGTGCATGACCCCCACGC
GCGATAACCCGAACGCGCTATCCGGACACGGGTAAAACCCGGCCGGATGCCCCAGGGCTA
GGGCGGAGCGCACGGACTCGTCCCACACGGCAACCTGAGGGGCCAGTCGATCCAACGGGA
ATGCCGCCCGGAGCTCCGGGCCCGGCACGCGTCCCTCCAGAACCTCCACCTTGGGCGGGG
AACGGGCCCCGCCGCCGTCCTCCGGCCCGACGGCTTCCGGGTAGTCGTCCTCCTCGTACT
GCAGCTCCTCTAGGAACAGCGGCGACGGCGCCACCCGCGAACCGCCGACCCGCCCCAAAA
TAGCCCGCGCGTCGACGGGACCCAGGTATCCCCCCTGCCGGGCCTGCGGAGGACCGCGGG
GAACCTCATCATCATCGTCCAGGCGACCGCGCACCGACTGGCTACGGGCCGCATCGGGCC
CGGGGCGCTGCCGGGACGCTCGGCGATGGGATGTGGGCGGGGCTTCCGACGCGCGCCGTC
GTCGGGCTCGCGGGCCTTCCCGTCGACGGCGCACGGGCGGCTCGTCGCCCGCCATCTCCT
CCAGAGCCTCTAGCTCGCTGTCGTCATCCCCGCGGAACACCGCACGCAGGTACCCCATGA
ACCCCACCCCATCGCCCGCTGGCTCGTCCGCCACGGGCGAGGCGCGGGGGCGGGTGGATG
CGCGCCTCCTGCGCCCCGCGGGTTCGCGAGCCGACATGGTGGCGATAGACGCGGGTTATC
GGATGTCCGCTACCCCCCAAAAAAGAAAAAGACCCCACAGCGCGGATGGAGGCCGGGGTA
GGTGCCGCCGGACCCCCTCGCGATGGGAATGGACGGGAGCGACGGGGCCGGCGCAAAAAA
ACGCAGTATCTCCCGCGAAGGCTACCCGCCGCCCCAGCCCCCGGCCAAATGCGGAAACGG
TCCCGCGCTCTCGCCTTTATACGCGGGCCGCCCTGCGACACAATCACCCGTCCGTGGTTT
CGAATCTACACGACAGGCCCGCAGACGCGGCTAACACACACGCCGGCAACCCAGACCCCA
GTGGGTTGGTTGCGCGGTCCCGTCTCCTGGCTAGTTCTTTCCCCCACCACCAAATAATCA
GACGACAACCGCAGGTTTTGTAATGTATGTGCTCGTGTTTATTGTGGATACGAACCGGTG
ACGGGAGGGGAAAACCCAGACGGGGGATGCGGGTCCGGTCGCGCCCCCTACCCACCGTAC
TCGTCAATTCCAAGGGCATCGGTAAACATCTGCTCAAACTCGAAGTCGGCCATATCCAGA
GCGCCGTAGGGGGCGGAGTCGTGGGGGGTAAATCCCGGCCCCGGGGAATCCCCGTCCCCC
AACATGTCCAGATCGAAATCGTCTAGCGCGTCGGCATGCGCCATCGCCACGTCCTCGCCG
TCTAAGTGGAGCTCGTCCCCCAGGCTGACATCGGTCGGGGGGGCCGTCGACAGTCTGCGC
GTGTGTCCCGCGGGGAGAAAGGACAGGCGCGGAGCCGCCAGCCCCGCCTCTTCGGGGGCG
TCGTCGTCCGGGAGATCGAGCAGGCCCTCGATGGTAGACCCGTAATTGTTTTTCGTACGC
GCGCGGCTGTACGCGTGTTCCCGCATGACCGCCTCGGAGGGCGAGGTCGTGAAGCTGGAA
TACGAGTCCAACTTCGCCCGAATCAACACCATAAAGTACCCAGAGGCGCGGGCCTGGTTG
CCATGCAGGGTGGGAGGGGTCGTCAACGGCGCCCCTGGCTCCTCCGTAGCCGCGCTGCGC
ACCAGCGGGAGGTTAAGGTGCTCGCGAATGTGGTTTAGCTCCCGCAGCCGGCGGGCCTCG
ATTGGCACTCCCCGGACGGTGAGCGCTCCGTTGACGAACATGAAGGGCTGGAACAGACCC
GCCAACTGACGCCAGCTCTCCAGGTCGCAACAGAGGCAGTCAAACAGGTCGGGCCGCATC
ATCTGCTCGGCGTACGCGGCCCATAGGATCTCGCGGGTCAAAAATAGATACAAATGCAAA
AACAAAACACGCGCCAGACGAGCGGTCTCTCGGTAGTACCTGTCCGCGATCGTGGCGCGC
AGCATTTCTCCCAGGTCGCGATCGCGTCCGCGCATGTGCGCCTGGCGGTGCAGCTGCCGG
ACGCTGGCGCGCAGGTACCGGTACAGGGCCGAGCAGAAGTTGGCCAACACGGTTCGATAG
CTCTCCTCCCGCGCCCGTAGCTCGGCGTGGAAGAAACGAGAGAGCGCTTCGTAGTAGAGC
CCGAGGCCGTCGCGGGTGGCCGGAAGCGTAGGGAAGGCCACGTCGCCGTGGGCGCGAATG
TCGATTTGGGTGCGTTCGGGGACGTACGCGTCCCCCCATTCCACCACATCGCTGGGCAGC
GTTGATAGGAATTTACACTCCCGGTACAGGTCGGCGTTGGTCGGTAGCGCCGAAAACAGA
TCCTCGTTCCAGGTATCGAGCATGGTACATAGCGCGGGGCCCGCGCTAAAGCCCAAGTCG
TCGAGGAGACGGTTAAAGAGGGCGGCGGGGGGGACGGGCATGGGTGGGGAGGGCATGAGC
TGGGCCTGGCTCAGGCGCCCCGTTGCGTACAGCGGGGGGGCCGCCGGGGTGTTTTTGGGA
CCCCCGGCCGGGCGGGGGGGCGGTGGCGAAGCGCCGTCCGCGTTCATGTCGGCAAACAGC
TCGTCGACCAAGAGGTCCATTGGGTGGGGTTGATACGGGAAAGACGATATCGGGCTTTTG
ATGCGATCGTCCCCGCCCGCCCAGAGAGTGTGGGACGCCCGACGGCGCGGGAAGAGAAAA
CCCCCAAACGCGTTAGAGGACCGGACGGACCTTATGGGGGGAAGTGGGCAGCGGGAACCC
CGTCCGTTCCCGAGGAATGACAGCCCGTGGTCGCCACCACGCATTTAAGCAACCCGCACG
GGCCGCCCCGTACCTCGTGACTTCCCCCCACATTGGCTCCTGTCACGTGAAGGCGAACCG
AGGGCGGCTGTCCAACCCACCCCCCGCCACCCAGTCCCGGTCCCCGTCGGATTGGGAAAC
AAAGGCACGCAACGCCAACACCGAATGAACCCCTGTTGGTGCTTTATTGTCTGGGTACGG
AAGTTTTCACTCGACGGGCCGTCTGGGGCGAGAAGCGGAGCGGGCTGGGGCTCGAGGTCG
CTCGGTGGGGCGCGACGCCGCAGAACGCCCTCGAGTCGCCGTGGCCGCGTCGACGTCCTG
CACCACGTCTGGATTCACCAACTCGTTGGCGCGCTGAAGCAGGTTTTTGCCCTCGCAGAC
CGTCACGCGGATGGTGGTGATGCCAAGGAGTTCGTTGAGGTCTTCGTCTGTGCGCGGACG
CGACATGTCCCAGAGCTGGACCGCCGCCATCCGGGCATGCATGGCCGCCAGGCGCCCGAC
CGCGGCGCAGAAGACGCGCTTGTTAAAGCCGGCCACCCGGGGGGTCCATGGCGCGTCGGG
GTTTGGGGGGGCGGTGCTAAAGTGCAGCTTTCTGGCCAGCCCCTGCGCGGGTGTCTTGGA
TCGGGTTGGCGCCGTCGACGCGGGGGCGTCTGGGAGTGCGGCGGATTCTGGCTGGGCCGA
TTTCCTGCCGCGGGTGGTCTCCGCCGCCGGGGCCGCGGGGGCCTTAGTCGCCACCCGCTG
GGTTCGGGGGGCCCGGGGGGCGGTGGTGGGTGTGCGTCCGGCCCCTCCGGACCCAGCGGG
TGGCGGAGGCGCCCGCGCAGGCCCCGGGCCGGACAAAACCGCCCCGGAAACGGGACGCCG
CGTCCGGGGGACCTCCGGGTGTTCGTCGTCTTCGGATGACGAGCCCCCGTAGAGGGCATA
ATCCGACTCGTCGTACTGGACGAAACGGACCTCGCCCCTCTGGCGCGAGCGTGTCTGTAG
GGCGCCACGGCGGGAGGTGTCAGGCGGACTATCGGGACTCGCCATACCTGAAGACGGGGT
GTAGTACAGATCCTCGTACTCATCGCGCGGAACCTCCCGCGGACCCGACTTCACGGAGCG
GCGAGAGGTCATGGTTCCACGAACACGCTAGGGTCGGATGCGCGGACAATTAGGCCTGGG
TTCGGACGGCGGGGGTGGTGCAGGTGTGGAGAGGTCGAGCGATAGGGGCGGCCCGGGAGA
GAAGAGAGGGTCCGCAAAACCCACTGGGGATGCGTGAGTGGCCCTCTGTGGGCGGTGGGG
GAGAGTCTTATAGGAAGTGCATATAACCACAACCCATGGGTCTAACCAATCCCCAGGGGC
CAAGAAACAGACACGCCCCAAACGGTCTCGGTTTCCGCGAGGAAGGGGAAGTCCTGGGAC
ACCCTCCACCCCCACCCCTCACCCCACACAGGGCGGGTTCAGGCGTGCCCGGCAGCCAGT
AGCCTCTGGCAGATCTGACAGACGTGTGCGATAATACACACGCCCATCGAGGCCATGCCT
ACATAAAAGGGCACCAGGGCCCCCGGGGCAGACATTTGGCCAGTGTTTTGGGTCTCGCAC
CGCGCGCCCCCGATCCCATCGCGCCCGCCCTCCTCGCCGGGCGGCTCCCCGCGCGGGCCC
GCGTCTCCCGCCGCTAAGGCGACGAGCAAGACAAACAACAGGCCCGCCCGACAGACCCTT
CTGGGGGGGCCCATCGTCCCTAACAGGAAGATGAGTCAGTGGGGATCCGGGGCGATCCTT
GTCCAGCCGGACAGCTTGGGTCGGGGGTACGATGGCGACTGGCACACGGCCGTCGCTACT
CGCGGGGGCGGAGTCGTGCAACTGAACCTGGTCAACAGGCGCGCGGTGGCTTTTATGCCG
AAGGTTAGCGGGGACTCCGGATGGGCCGTCGGGCGCGTCTCTCTGGACCTGCGAATGGCT
ATGCCGGCTGACTTTTGCGCGATTATTCACGCCCCCGCGCTAGCCAGCCCCGGGCACCAC
GTAATACTGGGTCTTATCGACTCGGGGTACCGCGGAACCGTTATGGCCGTGGTCGTAGCG
CCTAAAAGGACGCGGGAATTTGCCCCCGGGACCCTGCGGGTCGACGTGACGTTCCTGGAC
ATCCTGGCGACCCCCCCGGCCCTCACCGAGCCGATTTCCCTGCGGCAGTTCCCGCAACTG
GCGCCCCCCCCTCCAACCGGGGCCGGGATACGCGAAGATCCTTGGTTGGAGGGGGCGCTC
GGGGCCCCAAGCGTGACTACGGCCCTACCGGCGCGACGCCGAGGGCGGTCCCTCGTCTAT
GCCGGCGAGCTGACGCCGGTTCAGACGGAACACGGGGACGGCGTACGAGAAGCCATCGCC
TTCCTTCCAAAACGCGAGGAGGATGCCGGTTTCGACATTGTCGTCCGTCGCCCGGTCACC
GTCCCGGCAAACGGCACCACGGTCGTGCAGCCATCCCTCCGCATGCTCCACGCGGACGCC
GGGCCCGCGGCCTGCTATGTGTTGGGGCGGTCGTCGCTCAACGCCCGCGGCCTCCTGGTC
GTTCCTACGCGCTGGCTCCCCGGGCACGTATGTGCGTTTGTTGTTTACAACCTTACGGGG
GTTCCTGTGACCCTCGAGGCCGGCGCCAAGGTCGCCCAGCTCCTGGTTGCGGGGGCGGAC
GCTCTTCCTTGGATCCCCCCGGACAACTTTCACGGGACCAAAGCGCTTCGAAACTACCCC
AGGGGTGTTCCGGACTCAACCGCCGAACCCAGGAACCCGCCGCTCCTGGTGTTTACGAAC
GAGTTTGACGCGGAGGCCCCCCCGAGCGAGCGCGGGACCGGGGGTTTTGGCTCTACCGGT
ATTTAGCCCACAGCTTTGGGTTCGTTCCGGGCAATAAAAAACGTTTGTATCGCATCTTTC
CTGTGTGTAGTTGTTTATGTTGGATGCCTGTGGGTCTATCACACCCGCCCCTCCATCCCA
CAAACACAAAACACACGGGTTGGATGAAAACACGCATTTATTGACCCAAAACACACGGAG
CTGCTCGAGATGGGCCAGGGCGAGGTGCGGTTGGGGAGGCTGTAGGTCTGGGAACGGACA
CGCGGGGACACGATTCCGGTTTGGGGTCCGGGAGGGCGTCGCCGTTTCGGGCGGCAGGCG
CCAGCGTAACCTCCGGGGGCGGCGTGTGGGGGTGCCCCAAGGAGGGCGCCTCGGTCACCC
CAATCCCCCCCGACCGGGTTCCCCCGGCAACCCCGAAGGCGGAGAGGCCAAGGGCCCGTT
CGGCGATGGCCACATCCTCCATGACCACGTCACTCTCGGCCATGCTCCGAATAGCCTGGG
AGACGAGCACATCCGCGGACTTGTCAGCCGCCCCCACGGACATGTACATCTGCAGGATGG
TGGCCATACACGTGTCCGCCAGGCGCCGCATCTTGTCCTGATGGGCCGCCACGGCCCCGT
CGATCGTGGGGGCCTCGAGCCCGGGGTGGTGGCGCGCCAGTCGTTCTAGGTTCACCATGC
AGGCGTGGTACGTGCGGGCCAAGGCGCGGGCCTTCACGAGGCGTCGGGTGTCGTCCAGGG
ACCCCAGGGCGTCATCGAGCGTGATGGGGGCGGGAAGTAGCGCGTTAACGACCGCCAGGG
CCTCCTGCAGCCGCGGCTCCGCCTCCGAGGGCGGAACGGCCGCGCGGATCATCTCATATT
GTTCCTCGGGGCGCGCTCCCCAGCCACATATAGCCCCGAGAAGAGAAGCCATCGCGGGCG
GGTACTGGCCCTTGGGCGCGCGGACGCAATGGGGCAGGAAGACGGGAACCGCGGGGAGAG
GCGGGCGGCCGGGACTCCCGTGGAGGTGACCGCGCTTTATGCGACCGACGGGTGCGTTAT
TACCTCTTCGATCGCCCTCCTCACAAACTCTCTACTGGGGGCCGAGCCGGTTTATATATT
CAGCTACGACGCATACACGCACGATGGCCGTGCCGACGGGCCCACGGAGCAAGACAGGTT
CGAAGAGAGTCGGGCGCTCTACCAAGCGTCGGGCGGGCTAAATGGCGACTCCTTCCGAGT
AACCTTTTGTTTATTGGGGACGGAAGTGGGTGGGACCCACCAGGCCCGCGGGCGAACCCG
ACCCATGTTCGTCTGTCGCTTCGAGCGAGCGGACGACGTCGCCGCGCTACAGGACGCCCT
GGCGCACGGGACCCCGCTACAACCGGACCACATCGCCGCCACCCTGGACGCGGAGGCCAC
GTTCGCGCTGCATGCGAACATGATCCTGGCTCTCACCGTGGCCATCAACAACGCCAGCCC
CCGCACCGGACGCGACGCCGCCGCGGCGCAGTATGATCAGGGCGCGTCCCTACGCTCGCT
CGTGGGGCGCACGTCCCTGGGACAACGCGGCCTTACCACGCTATACGTCCACCACGAGGT
GCGCGTGCTTGCCGCGTACCGCAGGGCGTATTATGGAAGCGCGCAGAGTCCCTTCTGGTT
TCTTAGCAAATTCGGGCCGGACGAAAAAAGCCTGGTGCTCACCACTCGGTACTACCTGCT
TCAGGCCCAGCGTCTGGGGGGCGCGGGGGCCACGTACGACCTGCAGGCCATCAAGGACAT
CTGCGCCACCTACGCGATTCCCCACGCCCCCCGCCCCGACACCGTCAGCGCTGCGTCCCT
GACCTCGTTTGCCGCCATCACGCGGTTCTGTTGCACGAGCCAGTACGCCCGCGGGGCCGC
GGCGGCCGGGTTTCCGCTTTACGTGGAGCGCCGTATTGCGGCCGACGTCCGCGAGACCAG
TGCGCTGGAGAAGTTCATAACCCACGATCGCAGTTGCCTGCGCGTGTCCGACCGTGAATT
CATTACGTACATCTACCTGGCCCATTTTGAGTGTTTCAGCCCCCCGCGCCTAGCCACGCA
TCTTCGGGCCGTGACGACCCACGACCCCAACCCCGCGGCCAGCACGGAGCAGCCCTCGCC
CCTGGGCAGGGAGGCCGTGGAACAATTTTTTTGTCACGTGCGCGCCCAACTGAATATCGG
GGAGTACGTCAAACACAACGTGACCCCCCGGGAGACCGTCCTGGATGGCGATACGGCCAA
GGCCTACCTGCGCGCTCGCACGTACGCGCCCGGGGCCCTGACGCCCGCCCCCGCGTATTG
CGGGGCCGTGGACTCCGCCACCAAAATGATGGGGCGTTTGGCGGACGCCGAAAAGCTCCT
GGTCCCCCGCGGGTGGCCCGCGTTTGCGCCCGCCAGTCCCGGGGAGGACACGGCGGGCGG
CACGCCGCCCCCACAGACCTGCGGAATTGTCAAGCGCCTCCTGAGACTGGCCGCCACGGA
ACAGCAGGGCCCCACACCCCCGGCGATCGCGGCGCTTATCCGTAATGCGGCGGTGCAGAC
TCCCCTGCCCGTCTACCGGATATCCATGGTCCCCACGGGACAGGCATTTGCCGCGCTGGC
CTGGGACGACTGGGCCCGCATAACGCGGGACGCTCGCCTGGCCGAAGCGGTCGTGTCCGC
CGAAGCGGCGGCGCACCCCGACCACGGCGCGCTGGGCAGGCGGCTCACGGATCGCATCCG
CGCCCAGGGCCCCGTGATGCCCCCTGGCGGCCTGGATGCCGGGGGGCAGATGTACGTGAA
TCGCAACGAGATATTCAACGGCGCGCTGGCAATCACAAACATCATCCTGGATCTCGACAT
CGCCCTGAAGGAGCCCGTCCCCTTTCGCCGGCTCCACGAGGCCCTGGGCCACTTTAGGCG
CGGGGCTCTGGCTGCGGTTCAGCTCCTGTTTCCCGCGGCCCGCGTGGACCCCGACGCATA
TCCCTGTTATTTTTTCAAAAGCGCATGTCGGCCCGGCCCGGCGTCCGTGGGTTCCGGCAG
CGGACTCGGCAACGACGACGACGGGGACTGGTTTCCCTGCTACGACGACGCCGGTGATGA
GGAGTGGGCGGAGGACCCGGGCGCCATGGACACATCCCACGATCCCCCGGACGACGAGGT
TGCCTACTTTGACCTGTGCCACGAAGTCGGCCCCACGGCGGAACCTCGCGAAACGGATTC
GCCCGTGTGTTCCTGCACCGACAAGATCGGACTGCGGGTGTGCATGCCCGTCCCCGCCCC
GTACGTCGTCCACGGTTCTCTAACGATGCGGGGGGTGGCACGGGTCATCCAGCAGGCGGT
GCTGTTGGACCGAGATTTTGTGGAGGCCATCGGGAGCTACGTAAAAAACTTCCTGTTGAT
CGATACGGGGGTGTACGCCCACGGCCACAGCCTGCGCTTGCCGTATTTTGCCAAAATCGC
CCCCGACGGGCCTGCGTGCGGAAGGCTGCTGCCAGTGTTTGTGATCCCCCCCGCCTGCAA
AGACGTTCCGGCGTTTGTCGCCGCGCACGCCGACCCGCGGCGCTTCCATTTTCACGCCCC
GCCCACCTATCTCGCTTCCCCCCGGGAGATCCGTGTCCTGCACAGCCTGGGTGGGGACTA
TGTGAGCTTCTTTGAAAGGAAGGCGTCCCGCAACGCGCTGGAACACTTTGGGCGACGCGA
GACCCTGACGGAGGTCCTGGGTCGGTACAACGTACAGCCGGATGCGGGGGGGACCGTCGA
GGGGTTCGCATCGGAACTGCTGGGGCGGATAGTCGCGTGCATCGAAACCCACTTTCCCGA
ACACGCCGGCGAATATCAGGCCGTATCCGTCCGGCGGGCCGTCAGTAAGGACGACTGGGT
CCTCCTACAGCTAGTCCCCGTTCGCGGTACCCTGCAGCAAAGCCTGTCGTGTCTGCGCTT
TAAGCACGGCCGGGCGAGTCGCGCCACGGCGCGGACATTCGTCGCGCTGAGCGTCGGGGC
CAACAACCGCCTGTGCGTGTCCTTGTGTCAGCAGTGCTTTGCCGCCAAATGCGACAGCAA
CCGCCTGCACACGCTGTTTACCATTGACGCCGGCACGCCATGCTCGCCGTCCGTTCCCTG
CAGCACCTCTCAACCGTCGTCTTGATAACGGCGTACGGCCTCGTGCTCGTGTGGTACACC
GTCTTCGGTGCCAGTCCGCTGCACCGATGTATTTACGCGGTACGCCCCACCGGCACCAAC
AACGACACCGCCCTCGTGTGGATGAAAATGAACCAGACCCTATTGTTTCTGGGGGCCCCG
ACGCACCCCCCCAACGGGGGCTGGCGCAACCACGCCCATATCTGCTACGCCAATCTTATC
GCGGGTAGGGTCGTGCCCTTCCAGGTCCCACCTGACGCCATGAATCGTCGGATCATGAAC
GTCCACGAGGCAGTTAACTGTCTGGAGACCCTATGGTACACACGGGTGCGTCTGGTGGTC
GTAGGGTGGTTCCTGTATCTGGCGTTCGTCGCCCTCCACCAACGCCGATGTATGTTTGGC
GTCGTGAGTCCCGCCCACAAGATGGTGGCCCCGGCCACCTACCTCTTGAACTACGCAGGC
CGCATCGTATCGAGCGTGTTCCTGCAGTACCCCTACACGAAAATTACCCGCCTGCTCTGC
GAGCTGTCGGTCCAGCGGCAAAACCTGGTTCAGTTGTTTGAGACGGACCCGGTCACCTTC
TTGTACCACCGCCCCGCCATCGGGGTCATCGTAGGCTGCGAGTTGATGCTACGCTTTGTG
GCCGTGGGTCTCATCGTCGGCACCGCTTTCATATCCCGGGGGGCATGTGCGATCACATAC
CCCCTGTTTCTGACCATCACCACCTGGTGTTTTGTCTCCACCATCGGCCTGACAGAGCTG
TATTGTATTCTGCGGCGGGGCCCGGCCCCCAAGAACGCAGACAAGGCCGCCGCCCCGGGG
CGATCCAAGGGGCTGTCGGGCGTCTGCGGGCGCTGCTGTTCCATCATCCTCTCGGGCATC
GCAGTGCGATTGTGTTATATCGCCGTGGTGGCCGGGGTGGTGCTCGTGGCGCTTCACTAC
GAGCAGGAGATCCAGAGGCGCCTGTTTGATGTATGACGTCACATCCAGGCCGGCGGAAAC
CGTAACGGCATATGCAAATTGGAAACTGTCCTGTCTTGGGGCCCACCCACCCGACGCGTC
ATATGCAAATGAAAATCGGTCCCCCGAGGCCACGTGTAGCCTGGATCCCAACGACCCCGC
CCATGGGTCCCAATTGGCCGTCCCGTTACCAAGACCAACCCAGCCAGCGTATCCACCCCC
GCCCGGGTCCCCGCGGAAGCGGAACGGGGTATGTGATATGCTAATTAAATACATGCCACG
TACTTATGGTGTCTGATTGGTCCTTGTCTGTGCCGGAGGTGGGGCGGGGGCCCCGCCCGG
GGGGCGGAACGAGGAGGGGTTTGGGAGAGCCGGCCCCGGCACCACGGGTATAAGGACATC
CACCACCCGGCCGGTGGTGGTGTGCAGCCGTGTTCCAACCACGGTCACGCTTCGGTGCCT
CTCCCCGATTCGGGCCCGGTCGCTCGCTACCGGTGCGCCACCACCAGAGGCCATATCCGA
CACCCCAGCCCCGACGGCAGCCGACAGCCCGGTCATGGCGACTGACATTGATATGCTAAT
TGACCTCGGCCTGGACCTCTCCGACAGCGATCTGGACGAGGACCCCCCCGAGCCGGCGGA
GAGCCGCCGCGACGACCTGGAATCGGACAGCAGCGGGGAGTGTTCCTCGTCGGACGAGGA
CATGGAAGACCCCCACGGAGAGGACGGACCGGAGCCGATACTCGACGCCGCTCGCCCGGC
GGTCCGCCCGTCTCGTCCAGAAGACCCCGGCGTACCCAGCACCCAGACGCCTCGTCCGAC
GGAGCGGCAGGGCCCCAACGATCCTCAACCAGCGCCCCACAGTGTGTGGTCGCGCCTCGG
GGCCCGGCGACCGTCTTGCTCCCCCGAGCAGCACGGGGGCAAGGTGGCCCGCCTCCAACC
CCCACCGACCAAAGCCCAGCCTGCCCGCGGCGGACGCCGTGGGCGTCGCAGGGGTCGGGG
TCGCGGTGGTCCCGGGGCTGCCGATGGTTTGTCGGACCCCCGCCGGCGTGCCCCCAGAAC
CAATCGCAACCCTGGGGGACCCCGCCCCGGGGCGGGGTGGACGGACGGCCCCGGCGCCCC
CCATGGCGAGGCGTGGCGCGGCAGTGAGCAGCCCGACCCACCCGGAGGCCAGCGGACACG
GGGCGTGCGCCAAGCACCCCCCCCGCTAATGACGCTGGCGATTGCCCCCCCGCCCGCGGA
CCCCCGCGCCCCGGCCCCGGAGCGAAAGGCGCCCGCCGCCGACACCATCGACGCCACCAC
GCGGTTGGTCCTGCGCTCCATCTCCGAGCGCGCGGCGGTCGACCGCATCAGCGAGAGCTT
TGGCCGCAGCGCACAGGTCATGCACGACCCCTTTGGGGGGCAGCCGTTTCCCGCCGCGAA
TAGCCCCTGGGCCCCGGTGCTGGCGGGCCAAGGAGGGCCCTTTGACGCCGAGACCAGACG
GGTCTCCTGGGAAACCTTGGTCGCCCACGGCCCGAGCCTCTATCGCACTTTTGCCGGCAA
TCCTCGGGCCGCATCGACCGCCAAGGCCATGCGCGACTGCGTGCTGCGCCAAGAAAATTT
CATCGAGGCGCTGGCCTCCGCCGACGAGACGCTGGCGTGGTGCAAGATGTGCATCCACCA
CAACCTGCCGCTGCGCCCCCAGGACCCCATTATCGGGACGGCCGCGGCTGTGCTGGATAA
CCTCGCCACGCGCCTGCGGCCCTTTCTCCAGTGCTACCTGAAGGCGCGAGGCCTGTGCGG
CCTGGACGAACTGTGTTCGCGGCGGCGTCTGGCGGACATTAAGGACATTGCATCCTTCGT
GTTTGTCATTCTGGCCAGGCTCGCCAACCGCGTCGAGCGTGGCGTCGCGGAGATCGACTA
CGCGACCCTTGGTGTCGGGGTCGGAGAGAAGATGCATTTCTACCTCCCCGGGGCCTGCAT
GGCGGGCCTGATCGAAATCCTAGACACGCACCGCCAGGAGTGTTCGAGTCGTGTCTGCGA
GTTGACGGCCAGTCACATCGTCGCCCCCCCGTACGTGCACGGCAAATATTTTTATTGCAA
CTCCCTGTTTTAGGTACAATAAAAACAAAACATTTCAAACAAATCGCCCCTCGTGTTGTC
CTTCTTTGCTCATGGCCGGCGGGGCGTGGGTCACGGCAGATGGCGGGGGTGGGCCCGGCG
TACGGCCTGGGTGGGCGGAGGGAACTAACCCAACGTATAAATCCGTCCCCGTTCCAAGGC
CGGTGTCATAGTGCCCTTAGGAGCTTCCCGCCCGGGCGCATCCCCCCTTTTGCACTATGA
CAGCGACCCCCCTCACCAACCTGTTCTTACGGGCCCCGGACATAACCCACGTGGCCCCCC
CTTACTGCCTCAACGCCACCTGGCAGGCCGAAACGGCCATGCACACCAGCAAAACGGACT
CCGCTTGCGTGGCCGTGCGGAGTTACCTGGTCCGCGCCTCCTGTGAGACCAGCGGCACAA
TCCACTGCTTTTTCTTTGCGGTATACAAGGACACCCACCACACCCCTCCGCTGATTACCG
AGCTCCGCAACTTTGCGGACCTGGTTAACCACCCGCCGGTCCTACGCGAACTGGAGGATA
AGCGCGGGGTGCGGCTGCGGTGTGCGCGGCCGTTTAGCGTCGGGACGATTAAGGACGTCT
CTGGGTCCGGCGCGTCCTCGGCGGGAGAGTACACGATAAACGGGATCGTGTACCACTGCC
ACTGTCGGTATCCGTTCTCAAAAACATGCTGGATGGGGGCCTCCGCGGCCCTACAGCACC
TGCGCTCCATCAGCTCCAGCGGCATGGCCGCCCGCGCGGCAGAGCATCGACGCGTCAAGA
TTAAAATTAAGGCGTGATCTCCAACCCCCCCATGAATGTGTGTAACCCCCCCCAAAAAAA
TAAAGAGCCGTAACCCAACCAAACCAGGCGTGGTGTGAGTTTGTGGACCCAAAGCCCTCA
GAGACAACGCGACAGGCCAGTATGGACCGTGATACTTTTATTTATTAACTCACAGGGGCG
CTTACCGCCACAGGAATACCAGAATAATGACCACCACAATCGCGACCACCCCAAATACAG
CATGGCGCCACACCACGCCACAACAGCCCTGTCGCCGGTATGGGGCATGATCAGACGAGC
CGCGCGCCGCGCGTTGGGCCCTGTACAGCTCGCGCGAATTGACCCTAGGAGGCCGCCACG
CGCCCGAGTTTTGCGTTCGTCGCTGGTCGTCGGGCGCCAAAGCCCCGGACGGCTGTTCGG
TCGAACGAACGGCCACGACAGTGGCATAGGTTGGGGGGTGGTCCGACATAGCCTCGGCGT
ACGTCGGGAGGCCCGACAAGAGGTCCCTTGTGATGTCGGGTGGGGCCACAAGCCTGGTTT
CCGGAAGAAACAGGGGGGTTGCCAATAACCCGCCAGGGCCAAAACTCCGGCGCTGCGCAC
GTCGTTCGGCGCGGCGCCGGGCGCGCCGAGCGGCTCGCTGGGCGGCTTGGCGTGAGCGGC
CCCGCTCCGACGCCTCGCCCTCTCCGGAGGAGGTTGGCGGAATTGGCACGGACAACAGGG
GCCCAGCAGAGTACGGTGGAGGTGGGTCCGTGGGGGTGTCCAGATCAATAACGACAAACG
GCCCCTCGTTCCTACCAGACAAGCTATCGTAGGGGGGCGGGGGATCAGCAAACGCGTTCC
CCGCGCTCCATAAACCCGCGTCGGGTTGCGCCGCCTCCGAAGCCATGGATGCGCCCCAAA
GCCACGACTCCCGCGCGCTAGGTCCTTGGGGTAATGGAAAAGGCCCTACTCCCCATCCAA
GCCAGCCAAGTTAACGGGCTACGCCTTCGGGAATGGGACTGGCACCCCGGCGGATTTTGT
TGGGCTGGCATGCGTCGCCCAACCGAGGGCCGCGTCCACGGGACGCGCCTTTTATAACCC
CGGGGGTCATTCCCAACGATCACATGCAATCTAACTGGCTCCCCTCTCCCCCCCTCTCCC
CTCTCCCCCCCTCTCCCCTCTCCCCCCCTCTCCCCTCTCCCCCCCTCTCCCCTCTCCCCC
CCTCTCCCCTCTCCCCCCCTCTCCCCTCTCCCCCCCTCTCCCCTCTCCCCCCCTCTCCCC
TCTCCCCCCCTCTCCCCTCTCCCCCCCTCTCCCCTCTCCCCTCTGCTCTTTCCCCGTGAC
ACCCGACGCTGGGGGCGTGGCTGCCGGGAGGGGCCGCGGATGGGCGGGCCTACTTGGTCT
CCCGCCCCCCCCCCCCCCCCCCGAACCGCCCCGCCGGCTTTGCCCCCCTTTGATCCCCTG
CTACCCCCAACCCGTGCTGGTGGTGCGGGTTGGGGGGGGATGTGGGCGGGGGTGCGCGGG
AGGTGTCGGTGGTGGTGGTGGTGGTGGTAGTAGGAATGGTGGTGAGGGGGGGGGGGCGCT
GGTTGGTCAAAAAAGGGAGGGACGGGGGCCGGCAGACCGACGGCGACAACGCTCCCCGGC
GGCCGGGTCGCGGCTCTTACGAGCGGCCCGGCCCGCGCTCCCACCCCCCGGGCCGTGTCC
TTGCTTTCCCCCCGTCTCCCCCCCCCCCGCCTTCTCCTCCTCCTCCTCGTTTTTCCAAAC
CCCGCCCACCCGGCCCGGCCCGGCCCGGCCCGGCCCGGCCACCGCCGCCCACCCACCCAC
CTCGGGATACCCAGCCCCGGTCCCCCGTTCCCCGGGGGCCGTTATCTCCAGCGCCCCGTC
CGGCGCGCCGCCCCCCGCCGCTAAACCCCATCCCGCCCCCGGGACCCCACATATAAGCCC
CCAGCCACACGCAAGAACAGACACGCAGAACGGCTGTGTTTATTTAAATAAACCAATGTC
GGAATAAACAAACACAAACACCCGCGACGGGGGGACGGAGGGGACGGAGGGAGGGGGTGA
CGGGGGACGGGAACAGACACAAAAACAACCACAAAAAACAACCACCCACCGACACCCCCA
CCCCAGTCTCCTCGCCTTCTCCCACCCACCCCACGCCCCCACTGAGCCCGGTCGATCGAC
GAGCACCCCCGCCCACGCCCCCGCCCCTGCCCCGGCGACCCCCGGCCCGCACGATCCCGA
CAACAATAACAACCCCAACGGAAAGCGGCGGGGTGTTGGGGGAGGCGAGGAACAACCGAG
GGGAACGGGGGATGGAAGGACGGGAAGTGGAAGTCCTGATACCCATCCTACACCCCCCTG
CCTTCCACCCTCCGGCCCCCCGCGAGTCCACCCGCCGGCCGGCTACCGAGACCGAACACG
GCGGCCGCCGCAGCCGCCGCAGCCGCCGCCGACACCGCAGAGCCGGCGCGCGCACTCACA
AGCGGCAGAGGCAGAAAGGCCCAGAGTCATTGTTTATGTGGCCGCGGGCCAGCAGACGGC
CCGCGACACCCCCCCCCCGCCCGTGTGGGTATCCGGCCCCCCGCCCCGCGCCGGTCCATT
AAGGGCGCGCGTGCCCGCGAGATATCAATCCGTTAAGTGCTCTGCAGACAGGGGCACCGC
GCCCGGAAATCCATTAGGCCGCAGACGAGGAAAATAAAATTACATCACCTACCCACGTGG
TGCTGTGGCCTGTTTTTGCTGCGTCATCTCAGCCTTTATAAAAGCGGGGGCGCGGCCGTG
CCGATCGCGGGTGGTGCGAAAGACTTTCCGGGCGCGTCCGGGTGCCGCGGCTCTCCGGGC
CCCCCTGCAGCCGGGGCGGCCAAGGGGCGTCGGCGACATCCTCCCCCTAAGCGCCGGCCG
GCCGCTGGTCTGTTTTTTCGTTTTCCCCGTTTCGGGGGTGGTGGGGGTTGCGGTTTCTGT
TTCTTTAACCCGTCTGGGGTGTTTTTCGTTCCGTCGCCGGAATGTTTCGTTCGTCTGTCC
CCTCACGGGGCGAAGGCCGCGTACGGCCCGGGACGAGGGGCCCCCGACCGCGGCGGTCCG
GGCCCCGTCCGGACCCGCTCGCCGGCACGCGACGCGAAAAAGGCCCCCCGGAGGCTTTTC
CGGGTTCCCGGCCCGGGGCCTGAGATGAACACTCGGGGTTACCGCCAACGGCCGGCCCCC
GTGGCGGCCCGGCCCGGGGCCCCGGCGGACCCAAGGGGCCCCGGCCCGGGGCCCCACAAC
GGCCCGGCGCATGCGCTGTGGTTTTTTTTTCCTCGGTGTTCTGCCGGGCTCCATCGCCTT
TCCTGTTCTCGCTTCTCCCCCCCCCCTTCTTCACCCCCAGTACCCTCCTCCCTCCCTTCC
TCCCCCGTTATCCCACTCGTCGAGGGCGCCCCGGTGTCGTTCAACAAAGACGCCGCGTTT
CCAGGTAGGTTAGACACCTGCTTCTCCCCAATAGAGGGGGGGGACCCAAACGACAGGGGG
CGCCCCAGAGGCTAAGGTCGGCCACGCCACTCGCGGGTGGGCTCGTGTTACAGCACACCA
GCCCGTTCTTTTCCCCCCCTCCCACCCTTAGTCAGACTCTGTTACTTACCCGTCCGACCA
CCAACTGCCCCCTTATCTAAGGGCCGGCTGGAAGACCGCCAGGGGGTCGGCCGGTGTCGC
TGTAACCCCCCACGCCAATGACCCACGTACTCCAAGAAGGCATGTGTCCCACCCCGCCTG
TGTTTTTGTGCCTGGCTCTCTATGCTTGGGTCTTACTGCCTGGGGGGGGGGAGTGCGGGG
GAGGGGGGGTGTGGAAGGAAATGCACGGCGCGTGTGTACCCCCCCTAAAGTTGTTCCTAA
AGCGAGGATACGGAGGAGTGGCGGGTGCCGGGGGACCGGGGTGATCTCTGGCACGCGGGG
GTGGGAAGGGTCGGGGGAGGGGGGGATGGAGTACCGGCCCACCTGGCCGGCGCGGGTGCG
CGTGCCTTTGCACACCAACCCCACGTCCCCCGGCGGTCTCTAAGAAGCACCGCCCCCCCT
CCTTCATACCACCGAGCATGCCTGGGTGTGGGTTGGTAACCAACACGCCCATCCCCTCGT
CTCCTGTGATTCTCTGGCTGCACCGCATTCTTGTTTTCTAACTATGTTCCTGTTTCTGTC
TCCCCCCCCCCCACCCCTCCGCCCCACCCCCCAACACCCACGTCTGTGGTGTGGCCGACC
CCCTTTTGGGCGCCCCGTCCCGCCCCGCCACCCCTCCCATCCTTTGTTGCCCTATAGTGT
AGTTAACCCCCCCCGCCCTTTGTGGCGGCCAGAGGCCAGGTCAGTCCGGGCGGGCAGGCG
CTCGCGGAAACTTAACACCCACACCCAACCCACTGTGGTTCTGGCTCCATGCCAGTGGCA
GGATGCTTTCGGGGATCGGTGGTCAGGCAGCCCGGGCCGCGGCTCTGTGGTTAACACCAG
AGCCTGCCCAACATGGCACCCCCACTCCCACGCACCCCCACTCCCACGCACCCCCACTCC
CACGCACCCCCACTCCCACGCACCCCCACTCCCACGCACCCCCACTCCCACGCACCCCCA
CTCCCACGCACCCCCACTCCCACGCACCCCCACTCCCACGCATCCCCGCGATACATCCAA
CACAGACAGGGAAAAGATACAAAAGTAAACCTTTATTTCCCAACAGACAGCAAAAATCCC
CTGAGTTTTTTTTTATTAGGGCCAACACAAAAGACCCGCTGGTGTGTGGTGCCCGTGTCT
TTCACTTTTCCCCTCCCCGACACGGATTGGCTGGTGTAGTGGGCGCGGCCAGAGACCACC
CAGCGCCCGACCCCCCCCTCCCCACAAACACGGGGGGCGTCCCTTATTGTTTTCCCTCGT
CCCGGGTCGACGCCCCCTGCTCCCCGGACCACGGGTGCCGAGACCGCAGGCTGCGGAAGT
CCAGGGCGCCCACTAGGGTGCCCTGGTCGAACAGCATGTTCCCCACGGGGGTCATCCAGA
GGCTGTTCCACTCCGACGCGGGGGCCGTCGGGTACTCGGGGGGCATCACGTGGTTACCCG
CGGTCTCGGGGAGCAGGGTGCGGCGGCTCCAGCCGGGGACCGCGGCCCGCAGCCGGGTCG
CCATGTTTCCCGTCTGGTCCACCAGGACCACGTACGCCCCGATGTTCCCCGTCTCCATGT
CCAGGATGGGCAGGCAGTCCCCCGTGATAGTCTTGTTCACGTAAGGCGACAGGGCGACCA
CGCTAGAGACCCCCGAGATGGGCAGGTAGCGCGTGAGGCCGCCCGCGGGGACGGCCCCGG
AAGTCTCCGCGTGGCGCGTCTTCCGGGCACACTTCCTCGGCCCCCGCGGCCCAGAAGCAG
CGCGGGGGCCGAGGGAGGTTTCCTCTTGTCTCCCTCCCAGGGCACCGACGGCCCCGCCCG
AGGAGGCGGAAGCGGAGGAGGACGCGGCCCCGGCGGCGGAAGAGGCGGCCCCCGCGGGGG
TCGGGGCCGAGGAGGAAGAGGCAGAGGAGGAAGAGGCGGAGGCCGCCGAGGACGTCAGGG
GGGTCCCGGGCCCACCCTGGCCGCGCCCCCCCGGCCCTGAGTCGGAGGGGGGGTGCGTCG
CCGCCCTCTTGGCCCCTGCCGGCGCGAGGGGGGGACGCGTGGACTGGGGGGAGGGGTTTT
CCTGGCCCGACCCGCGCCTCTTCCTCGGACGCACCGCCGCCTCCTGCTCGACAGAGGCGG
CGGAGGGGAGCGGGGCGGCGCCGGAGGGGGCGGCGCCGCGGGAGGGCCCGTGCCCACCCT
CCACGCCCGGCCCCCCCGAGCCGCGCGCCACCGTCGCACGCGCCCGGCACAGACTCTGTT
CTTGGTTCGCGGCCTGAGCCAGGGACGAGTGCGACTGGGGCACACGGCGCGCGTCCGCGG
GGCGGGCGGCCGGCTCCGCCCCGGGGGCCGGGGCGCGGGGGCCGGGCCCCGGAGGCGGCG
CTCGCACGCACGGGGCCACGGCCGCGCGGGGGCGCGCGGGTCCCGACGCGGCCGCGGACG
CGGGGGGCCCGGGGCGGGGGGCGGAGCCTGGCATGGGCGCCGCGGGGGGCCTGTGGGGAG
AGGCCGGGGGGGAGTCGCTGATCACTATGGGGTCTCTGTTGTTTGCAAGGGGGGCGGGTC
TGTTGACAAGGGGGCCCGTCCGGCCCCTCGGCCGCCCCGCCTCCGCTTCAACAACCCCAA
CCCCAACCCCAACCCCCCCGGAGGGGCCAGACGCCCCCCGCGGCGCCGCGGCTCGCGACT
GGCGGGAGCCGCCGCCGCCGCTGCTGTTGGTGGTGGTGTTGGTGTTACTGCTGCCGTGTG
GCCCGATGGGCGCCGAGGGGGGCGCTGTCCGAGCCGCGGCCGGCTGGGGGGCTGCGTGAG
ACGCCCCGCCCGTCACGGGGGGCGCGGCGGCGCCTCTGCGTGGGGGGGCGCGGGGCGTCC
GGCGGGGGGCGGGCGGTACGTAGTCTGCTGCAAGAGACAACGGGGGGCGCGATCAGGTTA
CGCCCCCTCCCCGGCCCGCCCTTTCCTCGCCCGCCCGCCTATTCCTCCCTCCCCCCCCCT
CCTCCTCCTCCTCCCCCAGGGTCCTTGCCGCCCCCCGCCTCACCGTCGTCCAGGTCGTCG
TCATCCTCGTCCGTGGTGGGCTCCGGGTGGGTGGGCGACAGGGCCCTCACCGTGTGCCCC
CCCAGGGTCAGGTACCGCGGGGCGAACCGCTGATTGCCCGTCCAGATAAAGTCCACGGCC
GTGCCCGCCCTGACGGCCTCCTCGGCCTCCATGCGGGTCTGGGGGTCGTTCACGATCGGG
ATGGTGCTGAACGACCCGCTGGGCGTCACGCCCACTATCAGGTACACCAGCTTGGCGTTG
CACAGCGGGCAGGTGTTGCGCAATTGCATCCAGGTTTTCATGCACGGGATGCAGAAGCGG
TGCATGCACGGGAAGGTGTCGCAGCGCAGGTGGGGCGCGATCTCATCCGTGCACACGGCG
CACACGTCGCCCTCGTCGCTCCCCCCGTCCTCTCGAGGGGGGGCGCCCCCGCAACTGCCG
GGGTCTTCCTCGCGGGGGGGGCTCCCCCCCGAGACCGCCCCCCCATCCACGCCCTGCGGC
CCCAGCAGCCCCGTCTCGAACAGTTCCGTGTCCGTGCTGTCCGCCTCGGAGGCGGAGTCG
TCGTCATGGTGGTCGGCGTCCCCCCGCCCCCCCACTTCGGTCTCCGCCTCAGAGTCGCTG
CTGTCCGGCAGGTCTCGGTCGCAGGGAAACACCCAGACATCCGGGGCGGGCTAAGGGGAA
AAAAGGGGGGCGGGTAAGAATGGGGGGGGATTTCCCGCGTCAATCAGCACCCACGAGTTC
CCCCTCTCCCCCCCCCGCCTCACAAAGTCCTGCCCCCCTGCTGGCCTCGGAAGAGGGGGG
AGAAAGGGGTCTGCAACCAAAGGTGGTCTGGGTCCGTCCTTTGGATCCCGACCCCTCTTC
TTCCCTCTTCTCCCGCCCTCCAGACGCACCGGAGTCGGGGGTCCCACGGCGTCCCCCAAA
TATGGCGGGCGGCTCCTCCCCACCCCCCTAGATGCGTGTGAGTAAGGGGGGCCTGCGTAT
GAGTCAGTGGGGACCACGCCCCCAACACGGCGACCCCGGTCCCTGTGTGTTTGTTGTGGG
GGCGTGTCTCTGTGTATGAGTCAGGGGGTCCCACGGCGACCCCGGGCCCTGCGTCTGAGT
CAAAGGGGCCATGTGTATGTGTTGGGGGTCTGTATATATAAAGTCAGGGGGTCACATGGC
GACCCCCAACAGGGCGACCCCGGTCCCTGTATATATAGGGTCAGGGGGTTCCGCACCCCC
TAACATGGCGCCCCCGGTCCCTGTATATATAGTGTCACGGGGTTCCACGCCCCCTAACAT
GGCGCCCCAACATGGCGCCCGGCTCCCGTGTATGAGTGGGGGTCCCCCAACATGGCGGCC
GGTTCCAGTGTAAGGGTCGGGGGTCCCCCAACATGGCGCCCCCCAATATGGCGCCCCCCA
ATATGGCGCCCCAGACATGGCGCCCGGCCCCTCACCTCGCGCTGGGGGCGGCCCTCAGGC
CGGCGGGTACTCGCTCCGGGGCGGGGCTCCATGGGGGTCGTATGCGGCTGGAGGGTCGCG
GACGGAGGGTCCCTGGGGGTCGCAACGTAGGCGGGGCTTCTGTGGTGATGCGGAGAGGGG
GCGGCCCGAGTCTGCCTGGCTGCTGCGTCTCGCTCCGAGTGCCGAGGTGCAAATGCGACC
AGACTGTCGGGCCAGGGCTAACTTATACCCCACGCCTTTCCCCTCCCCAAAGGGGCGGCA
GTGACGATTCCCCCAATGGCCGCGCGTCCCAGGGGAGGCAGGCCCACCGCGGGGCGGCCC
CGTCCCCGGGGACCAACCCGGCGCCCCCAAAGAATATCATTAGCATGCACGGCCCGGCCC
CCGATTTGGGGGCCCAACCCGGTGTCCCCCAAAGAACCCCATTAGCATGCCCCTCCCGCC
GACGCAACAGGGGCTTGGCCTGCGTCGGTGCCCCGGGGCTTCCCGCCTTCCCGAAGAAAC
TCATTACCATACCCGGAACCCCAGGGGACCAATGCGGGTTCATTGAGCGACCCGCGGGCC
AATGCGCGAGGGGCCGTGTGTTCCGCCAAAAAAGCAATTAGCATAACCCGGAACCCCAGG
GGAGTGGTTACGCGCGGCGCGGGAGGCGGGGAATACCGGGGTTGCCCATTAAGGGCCGCG
GGAATTGCCGGAAGCGGGAAGGGCGGCCGGGGCCGCCCATTAATGAGTTTCTAATTACCA
TACCGGGAAGCGGAACAAGGCCTCTTGCAAGTTTTTAATTACCATACCGGGAAGTGGGCG
GCCCGGCCCATTGGGCGGTAACTCCCGCCCAATGGGCCGGGCCCCGAAGACTCGGCGGAC
GCTGGTTGGCCGGGCCCCGCCGCGCTGGCGGCCGCCGATTGGCCAGTCCCGCCCCCGAGG
CGGGCCCGCCCTGTGAGGGCGGGCTGGCTCCAAGCGTATATATGCGCGGCTCCTGCCATC
GTCTCTCCGGAGAGCGGCTTGGTGCGGAGCTCCCGGGAGCTCCGCGGAAGACCCAGGCCG
CCTCGGGTGTAACGTTAGACCGAGTTCGCCGGGCCGGCTCCGCGGGCCAGGGCCCGGGCA
CGGGCCTCGGGCCCCAGGCACGGCCCGATGACCGCCTCGGCCTCCGCCACCCGGCGCCGG
AACCGAGCCCGGTCGGCCCGCTCGCGGGCCCACGAGCCGCGGCGCGCCAGGCGGGCGGCC
GAGGCCCAGACCACCAGGTGGCGCACCCGGACGTGGGGCGAGAAGCGCACCCGCGCGGGG
GTCGCGGGGGTCGCGGGGGTCGCGGGGGTCGCGGGGGTCGCGGGGGGCTCCGGCGCCCCC
TCCCCGCCCGCGCGTCGCAGGCGCAGGCGCGCCAGGTGCTCCGCGGTGACGCGCAGGCGG
AGGGCGAGGCGCGGCGGAAGGCGGAAGGGGCGCGAGGGGGGGTGGGAGGGGTCAGCCCCG
CCCCCCGGGCCCACGCCGGGCGGTGGGGGCCGGGGCCGGGGGGCGGCGGCGGTGGGCCGG
GCCTCTGGCGCCGGCTCGGGCGGGGGGCTGTCCGGCCAGTCGTCGTCATCGTCGTCGTCG
GACGCGGACTCGGGAACGTGGAGCCACTGGCGCAGCAGCAGCGAACAAGAAGGCGGGGGC
CCACCGGCGGGGGGCGGCGGCGGGGCGGCCGCGGGCGCGCTCCTGACCGCGGGTTCCGAG
TTGGGCGTGGAGGTTACCTGGGACTGTGCGGTTGGGACGGCGCCCGTGGGCCCGGGCGGC
CGGGGGCGGCGGGGGCCGCGATGGCGGCGGCGGCGGGCCATGGAGACAGAGAGCGTGCCG
GGGTGGTAGAGTTTGACAGGCAAGCATGTGCGTGCAGAGGCGAGTAGTGCTTGCCTGTCT
AACTCGCTAGTCTCGGCCGCGGGGGGCCCGGGCTGCCCGCCGCCGCCGCTTTAAAGGGCC
GCGCGCGACCCCCGGGGGGTGTGTTTTGGGGGGGGCCCGTTTTCGGGGTCTGGCCGCTCC
TCCCCCCGCTCCTCCCCCCGCTCCTCCCCCCGCTCCTCCCCCCGCTCCTCCCCCCGCTCC
TCCCCCCGCTCCTCCCCCCGCTCCTCCCCCCGCTCCTCCCCCCGCTCCTCCCCCCGCTCC
TCCCCCCGCTCCTCCCCCCGCTCCTCCCCCCGCTCCTCCCCCCGCTCCTCCCCCCGCTCC
TCCCCCCGCTCCTCCCCCCGCTCCTCCCCCCGCTCCCGCGGCCCCGCCCCCCACGCCCGC
CGCGCGCGCGCACGCCGCCCGGACCGCCGCCCGCCTTTTTTGCGCGCGCGCGCGCCCGCG
GGGGGCCCGGGCTGCCACAGGTGAAACCAACAGAGCACGGCGCACTCCGCACGTCACACG
TCACGTCATCCACCACACCTGCCCAACAACACAACTCACAGCGACAACTCACCGCGCAAC
AACTCCTGTTCCTCATCCACACGTCACCGCGCACCTCCCGCTCCTCCAGACGTACCCCGG
CGCAACACACCGCTCCTGCTACACACCACCGCCCCTCCCCAGCCCCAGCCCTCCCCGGCC
CCAGCCCTCCCCGGCCCCAGCCCTCCCCGGCCCCAGCCCTCCCCGGCCCCAGCCCTCCCC
GGCCCCAGCCCTCCCCGGCCCCAGCCCTCCCCGGCCCCAGCCCTCCCCGGCCGCGTCCCG
CGCTCCCTCGGGGGGGTTCGGGCATCTCTACCTCAGTGCCGCCAATCTCAGGTCAGAGAT
CCAAACCCTCCGGGGGCGCCCGCGCACCACCACCGCCCCTCGCCCCCTCCCGCCCCTCGC
CCCCTCCCGCCCCTCGCCCCCTCCCGCCCCTCGCCCCCTCCCGCCCCTCGCCCCCTCCCG
CCCCTCGCCCCCTCCCGCCCCTCGCCCCCTCCCGCCCCTCGCCCCCTCCCGCCCCTCGCC
CCCTCCCGCCCCTCGCCCCCTCCCGCCCCTCGCCCCCTCCCGCCCCTCGCCCCCTCCCGC
CCCTCGCCCCCTCCCGCCCCTCGCCCCCTCCCGCCCCTCGCCCCCTCCCGCCCCTCGCCC
CCTCCCGCCCCTCGCCCCCTCCCGCCCCTCGCCCCCTCCCGCCCCTCGCCCCCTCCCGCC
CCTCGAATAAACAACGCTACTGCAAAACTTAATCAGGTTGTTGCCGTTTATTGCGTCTTC
GGGTCTCACAAGCGCCCCGCCCCGTCCCGGCCCGTTACAGCACCCCGTCCCCCTCGAACG
CGCCGCCGTCGTCTTCGTCCCAGGCGCCTTCCCAGTCCACAACTTCCCGCCGCGGGGGCG
TGGCCAAGCCCGCCTCCGCCCCCAGCACCTCCACGGCCCCCGCCGCCGCCAGCACGGTGC
CGCTGCGGCCCGTGGCCGAGGCCCAGCGAATCCCGGGCGGCGCCGGCGGCAGGGCCCCCG
GGCCGTCGTCGTCGCCGCGCAGCACCAGCGGGGGGGCGTCGTCGTCGGGCTCCAGCAGGG
CGCGGGCGCAAAAGTCCCTCCGCGGCCCGCGCCACCGGGCCGGGCCGGCGCGCACCGCCT
CGCGCCCCAGCGCCACGTACACGGGCCGCAGCGGCGCGCCCAGGCCCCAGCGCGCGCAGG
CGCGGTGCGAGTGGGCCTCCTCCTCGCAGAAGTCCGGCGCGCCGGGCGCCATGGCGTCGG
TGGTCCCCGAGGCCGCCGCCCGGCCGTCCAGCGCCGGCAGCACGGCCCGGCGGTACTCGC
GCGGGGACATGGGCACCGGCGTGTCCGGGCCGAAGCGCGTGCGCACGCGGTAGCGCACGT
TGCCGCCGCGGCACAGGCGCAGCGGCGGCGCGTCGGGGTACAGGCGCGCGTGCGCGGCCT
CCACGCGCGCGAAGACCCCCGGGCCGAACACGCGGCCCGAGGCCAGCACCGTGCGGCGCA
GGTCCCGCGCCGCCGGCCAGCGCACGGCGCACTGCACGGCGGGCAGCAGCTCGCACGCCA
GGTAGGCGTGCTGCCGCGACACCGCGGGCCCGTCGGCGGGCCAGTCGCAGGCGCGCACGG
TGTTGACCACGATGAGCCGCCGGTCGCCGGCGCTGGCGAGCAGCCCCAGAAACTCCACGG
CCCCGGCGAAGGCCAGGTCCCGCGTGGACAGCAGCAGCACGCCCTGTGCGCCCAGCGCCG
ACACGTCGGGGGCGCCGGTCCAGTTGCCCGCCCAGGCGGCCGTGTCCGGCCCGCACAGCC
GGTTGGCCAGGGCCGCCAGCAGGCAGGACAGCCCGCCGCGCTCGGCGGACCACTCCGGCG
GCCCCCCCGAGGCCCCGCCGCCGGCCAGGTCCTCGCCCGGCAGCGGCGAGTACAGCACCA
CCACGCGCACGTCCTCGGGGTCGGGGATCTGGCGCATCCAGGCCGCCATGCGGCGCAGCG
GGCCCGAGGCGCGCAGGGGGCCAAAGAGGCGGCCCCCGGCGGCCCCGTGGGGGTGGGGGT
TATCGTCGTCGTCGCCGCCGCCGCACGCGGCCTGGGCGGCGGGGGCGGGCCCGGCGCACC
GCGCGGCGATCGAGGCCAGGGCCCGCGGGTCAAACATGAGGGCCGGTCGCCAGGGGACGG
GGAACAGCGGGTGGTCCGTGAGCTCGGCCACGGCGCGCGGGGAGCAGTAGGCCTCCAGGG
CGGCGGCCGCGGGCGCCGCCGTGTGGCTGGGCCCCGGGGGCTGCCGCCGCCAGCCGCCCA
GGGGGTCGGGGCCCTCGGCGGGCCGGCGCGACAGCGCCACGGGGCGCGGGCGGGCCTGCG
CCGCGGCGGCCCGGGGCGCCGCGGGCTGGGCGGGGGCGGGCTCGGGCCCCGGGGGCGTGG
AGGGGGGCGCGGGCGCGGGGAGGGGGGCGCGGGCGTCCGAGCCGGGGGCGTCCGCGCCGC
TCTTCTTCGTCTTCGGGGGTCGCGGGCCGCCGCCTCCGGGCGGCCGGGCCGGGCCGGGAC
TCTTGCGCTTGCGCCCCTCCCGCGGCGCGGCGGAGGCGGCGGCGGCCGCCAGCGCGTCGG
CGGCGTCCGGTGCGCTGGCCGCCGCCGCCAGCAGGGGGCGCAGGCTCTGGTTGTCAAACA
GCAGGTCCGCGGCGGCGGCGGCCGCGGAGCTCGGCAGGCGCGGGTCCCGCGGCAGCGCGG
GGCCCAGGGCCCCGGCGACCAGGCTCACGGCGCGCACGGCGGCCACGGCGGCCTCGCTGC
CGCCGGCCACGCGCAGGTCCCCGCGCAGGCGCATGAGCACCAGCGCGTCGCGCACGAACC
GCAGCTCGCGCAGCCACGCGCGCAGGCGGGGCGCGTCGGCGTGCGGCGGCGGCGGGGAAG
CGGGGCCCGCGGGTCCCTCCGGCCGCGGGGGGCTGGCGGGCCGGGCCCCGGCCAGCCCCG
GGACGGCCGCCAGGTCGCCGTCGAAGCCCTCGGCCAGCGCCTCCAGGATCCCGCGGCAGG
CGGCCAGGCACTCGACGGCCACGCGGCCGGCCTGGGCGCGGCGCCCGGCGTCGTCGTCGG
CGTCGGCGTGGCGGGCGGCGTCGGGGTCGTCGCCCCCCGCGGGGGAGGCGGGCGCGGCGG
ACAGCCGCCCCAGGGCGGCGAGGATCCCCGCGGCGCCGTACCCGGCGGGCACCGCGCGCT
CGCCCGGTGCGGCGGCGGCGACGGCGGCGACCCCCTCGTCATCTGCGCCGGCGCCGGGGC
TCCCCGCGGCCCCCGTCAGCGCCGCGTTCTCGCGCGCCAACAGGGGCGCGTAGGCGCGGC
GCAGGCTGGTCAGCAGGAAGCCCTTCTGCGCGCGGTCGTATCGGCGGCTCATGGCCACGG
CGGCCGCCGCGTGCGCCAGGCCCCAGCCGAAGCGGCCGGCCGCCATGGCGTAGCCCAGGT
GGGGCACGGCCCGCGCCACGCTGCCGGTGATGAAGGAGCTGCTGTTGCGCGCGGCGCCCG
AGATCCGGAAGCAGGCCTGGTCCAGCGCCACGTCCCCGGGGACCACGCGCGGGTTCTGGA
GCCACCCCATGGCCTCCGCGTCCGGGGTGTACAGCAGCCGCGTGATCAGGGCGTACTGCT
GCGCGGCGTCGCCCAGCTCGGGCGCCCACACGGCCGCCGGGGCGCCCGAGGCCTCGAACC
GGCGTCGCGCCTCCTCCGCCTCGGGCGCCCCCCAGAGGCCCGGGCGGCTGTCGCCCAGGC
CGCCGTACAGCACCCGCCCCGGGGGCGGGGGCCCGGCGCCGGGCCACGGCTCCCCGCTGA
CGTACCCGTCGCGATAGCGCGCGTAGAAGGCGCCGGAGGCCGCGTCGGCGTCCAGCTCGA
CCCGCCGGGGCTGCCCGGCCGTGAAGCGGCCCGTGGCGTCGCGGCCGGCCACCGCCGCGC
GGGCCCGGCGGCGCTCGATGCGGCCCGCGGAGGCCGCGGGGGTCCTCGCCGCCGCCCGGG
GCTTGGGCGCGGCCTCGGAGAGGGGGGGTGGCCCGGGCGGGGGCGGCGTCCGCCCGGGGG
CTGCCGGCGCCGCGCTCGACGGACCCCGCCCGACGGCCCGCGCCTCGCGTGCGTGGTCGG
CCGCGTCGTTGCCGTCGTCGTCCTCGTCCTCGTCGGACGACGAGGACGAAGAGGATGCGG
ACGACGAGGACGAGGACCCGGAGTCCGACGAGGTCGATGACGCCGATGGCCGCCACCGGC
CGTGACGACGTCTCCGCGGCGGCTGGGCCGGCGGGCGCGGCGACAGGCGGTCCGTGGGGT
CCGGATACGCGCCGCGTAGCGGGGCCTCCCGTTCGCGGCCCCGGGCCGGGGCCCGGTCGC
CGGCGGCGTCGGCTGCGTCGTCGTACTCGTCCCCGTCATCGTCGTCGGCTCGAAAGGCGG
GGGTCCGGGGCGGCGAGGCCGCGGGGTCGGGCGTCGGGATCGTCCGGACGGCCTCCTCTA
CCATGGAGGCCAGCAGAGCCAGCTGTCGCGGCGAGACGGCGTCCCCGGCGTCCTCGCCGG
CGTCGGTGCCCGCCGCGGGGGCCCTCCCGTCCCGCCGGGCGTCGTCGAGGTCGTGGGGGT
GGTCGGGGTCGTGGTCGGGGTCGTCCCCGCCCTCCTCCGTCTCCGCGCCCCACCCGAGGG
CCCCCCGCTCGTCGCGGTCTGGGCTCGGGGTGGGCGGCGGCCCGTCGGTGGGGCCCGGGG
AGCCGGGGCGCTGCTTGTTCTCCGACGCCATCGCCGATGCGGGGCGATCCTCCGGGGATA
CGGCTGCGACGGCGGACGTAGCACGGTAGGTCACCTACGGACTCTCGATGGGGGGAGGGG
GCGAGACCCACGGACCCCGACGACCCCCGCCGTCGACGCGGAACTAGCGCGGACCGGTCG
ATGCTTGGGTGGGAAAAAGGACAGGGACGGCCGATCCCCCTCCCGCGCTTCGTCCGCGTA
TCGGCGTCCCGGCGCGGCGAGCGTCTGACGGTCTGTCTCTGGCGGTCCCGCGTCGGGTCG
TGGATCCGTGTCGGCAGCCGCGCTCCGTGTGGACGATCGGGGCGTCCTCGGGCTCATATA
GTCCCAGGGGCCGGCGGGAAGGAGGAGCAGCGGAGGCCGCCGGCCCCCCGCCCCCCCGGC
GGGCCCACCCCGAACGGAATTCCATTATGCACGACCCCGCCCCGACGCCGGCACGCCGGG
GGCCCGTGGCCGCGGCCCGTTGGTCGAACCCCCGGCCCCGCCCATCCGCGCCATCTGCCA
TGGGCGGGGCGCGAGGGCGGGTGGGTCCGCGCCCCGCCCCGCATGGCATCTCATTACCGC
CCGATCCGGCGGTTTCCGCTTCCGTTCCGCATGCTAACGAGGAACGGGCAGGGGGCGGGG
CCCGGGCCCCGACTTCCCGGTTCGGCGGTAATGAGATACGAGCCCCGCGCGCCCGTTGGC
CGTCCCCGGGCCCCCCGGTCCCGCCCGCCGGACGCCGGGACCAACGGGACGGCGGGCGGC
CCAAGGGCCGCCCGCCTTGCCGCCCCCCCATTGGCCGGCGGGCGGGACCGCCCCAAGGGG
GCGGGGCCGCCGGGTAAAAGAAGTGAGAACGCGAAGCGTTCGCACTTCGTCCCAATATAT
ATATATTATTAGGGCGAAGTGCGAGCACTGGCGCCGTGCCCGACTCCGCGCCGGCCCCGG
GGGCGGGCCCGGGCGGCGGGGGGCGGGTCTCTCCGGCGCACATAAAGGCCCGGCGCGACC
GACGCCCGCAGACGGCGCCGGCCACGAACGACGGGAGCGGCTGCGGAGCACGCGGACCGG
GAGCGGGAGTCGCAGAGGGCCGTCGGAGCGGACGGCGTCGGCATCGCGACGCCCCGGCTC
GGGATCGGGATCGCATCGGAAAGGGACACGCGGACGCGGGGGGGAAAGACCCGCCCACCC
CACCCACGAAACACAGGGGACGCACCCCGGGGGCCTCCGACGACAGAAACCCACCGGTCC
GCCTTTTTTGCACGGGTAAGCACCTTGGGTGGGCGGAGGAGGGGGGGACGCGGGGGCGGA
GGAGGGGGGACGCGGGGGCGGAGGAGGGGGGACGCGGGGGCGGAGGAGGGGGGACGCGGG
GGCGGAGGAGGGGGGACGCGGGGGCGGAGGAGGGGGCTCACCCGCGTTCGTGCCTTCCCG
CAGGAGGAACGTCCTCGTCGAGGCGACCGGCGGCGACCGTTGCGTGGACCGCTTCCTGCT
CGTCGGGCGGGGGGAAGCCACTGTGGTCCTCCGGGACGTTTTCTGGATGGCCGACATTTC
CCCAGGCGCTTTTGCGCCTTGTGTAAAAGCGCGGCGTCCCGCTCTCCGATCCCCGCCCCT
GGGCACGCGCAAGCGCAAGCGCCCTTCCCGCCCCCTCTCATCGGAGTCTGAGGTAGAATC
CGATACAGCCTTGGAGTCTGAGGTCGAATCCGAGACAGCATCGGATTCGACCGAGTCTGG
GGACCAGGATGAAGCCCCCCGCATCGGTGGCCGTAGGGCCCCCCGGAGGCTTGGGGGGCG
GTTTTTTCTGGACATGTCGGCGGAATCCACCACGGGGACGGAAACGGATGCGTCGGTGTC
GGACGACCCCGACGACACGTCCGACTGGTCTTATGACGACATTCCCCCACGACCCAAGCG
GGCCCGGGTAAACCTGCGGCTCACGAGCTCTCCCGATCGGCGGGATGGGGTTATTTTTCC
TAAGATGGGGCGGGTCCGGTCTACCCGGGAAACGCAGCCCCGGGCCCCCACCCCGTCGGC
CCCAAGCCCAAATGCAATGCTACGGCGCTCGGTGCGCCAGGCCCAGAGGCGGAGCAGCGC
ACGATGGACCCCCGACCTGGGCTACATGCGCCAGTGTATCAATCAGCTGTTTCGGGTCCT
GCGGGTCGCCCGGGACCCCCACGGCAGTGCCAACCGCCTGCGCCACCTGATACGCGACTG
TTACCTGATGGGATACTGCCGAGCCCGTCTGGCCCCGCGCACGTGGTGCCGTTTGCTGCA
GGTGTCCGGCGGAACCTGGGGCATGCACCTGCGCAACACCATACGGGAGGTGGAGGCTCG
ATTCGACGCCACCGCGGAACCCGTGTGCAAGCTTCCTTGTTTGGAGACCAGACGGTACGG
CCCGGAGTGTGATCTTAGTAATCTCGAGATTCATCTCAGCGCGACAAGCGATGATGAAAT
CTCCGATGCCACCGATCTGGAGGCCGCCGGTTCGGACCACACGCTCGCGTCCCAGTCCGA
CACGGAGGATGCCCCCTCCCCCGTTACGCTGGAAACCCCAGAACCCCGCGGGTCCCTCGC
TGTGCGTCTGGAGGATGAGTTTGGGGAGTTTGACTGGACCCCCCAGGAGGGCTCCCAGCC
CTGGCTGTCTGCGGTCGTGGCCGATACCAGCTCCGTGGAACGCCCGGGCCCATCCGATTC
TGGGGCGGGTCGCGCCGCAGAAGACCGCAAGTGTCTGGACGGCTGCCGGAAAATGCGCTT
CTCCACCGCCTGCCCCTATCCGTGCAGCGACACGTTTCTCCGGCCGTGAGTCCGGTCGCC
CCGACCCCCTTGTATGTCCCCAAAATAAAAGACCAAAATCAAAGCGTTTGTCCCAGCGTC
TTAATGGCGGGAAGGGCGGAGAGAAACAGACCACGCGGACATGGGGGGTGTTTGGGGGTT
TATTGGCACCGGGGGCTAAAGGGTGGTAACCGGATAGCAGATGTGAGGAAGTCGGGGCCG
TTCGCCGCGAACGGCGATCAGAGGGTCAGTTTCTTGCGGACCACGGCCCGGCGATGTGGG
TTGCTCGTCTGGGACCTCGGGCATGCCCATACACGCACAACACGGACGCCGCACCGGATG
GGACGTCGTAAGGGGGCCTGGGGTAGCTGGGTGGGGTTTGTGCAGAGCAATCAGGGACCG
CAGCCAGCGCATACAATCGCGCTCCCGTCCGTTTGTCCCGGGCAGTACCACGCCGTACTG
GTATTCGTACCGGCTGAGCAGGGTCTCCAGGGGGTGGTTGGGGGCCGCGGGGAACGGGGT
CCACGCCACGGTCCACTCGGGCAAAAACCGAGTCGGCACGGCCCACGGTTCTCCCACCCA
CGCGTCTGGGGTCTTGATGGCGATAAATCTTACCCCGAGCCGGATTTTTTGGGCGTATTC
GAGAAACGGCACACACAGATCCGCCGCGCCTACCACCCACAAGTGGTAGAGGCGAGGGGG
GCTGGGTTGGTCTCGGTGCAGCAGTCGGAAGCACGCCACGGCGTCCACGACCTCGGTGCT
CTCCAAGGGGCTGTCCTCCGCAAACAGGCCCGTGGTGGTGTTTGGGGGGCAGCGACAGGA
CCTAGTGCGCACGATCGGGCGGGTGGGTTTGGGTAAGTCCATCAGCGGCTCGGCCAACCG
TCGAAGGTTGGCCGGACGAACGACGACCGGGGTACCCAGGGGTTCTGATGCCAAAATGCG
GCACTGCCTAAGCAGGAAGCTCCACAGGGCCGGGCTTGCGTCGACGGAAGTCCGGGGCAG
GGCGTTGTTCTGGTCAAGGAGGGTCATTACGTTGACGACAACAACGCCCATGTTGGTATA
TTACAGGCCCGTGTCCGATTTGGGGCACTTGCAGATTTGTAAGGCCACGCACGGCGGGGA
GACAGGCCGACGCGGGGGCTGCTCTAAAAATTTAAGGGCCCTACGGTCCACAGACCCGCC
TTCCCGGGGGGGCCCTTGGAGCGACCGGCAGCGGAGGCGTCCGGGGGAGGGGAGGGTGAT
TTACGGGGGGGTAGGTCAGGGGGTGGGTCGTCAAACTGCCGCTCCTTAAAACCCCGGGGC
CCGTCGTTCGGGGTGCTCGTTGGTTGGCACTCACGGTGCGGCGAATGGCCTGTCGTAAGT
TTTGTCGCGTTTACGGGGGACAGGGCAGGAGGAAGGAGGAGGCCGTCCCGCCGGAGACAA
AGCCGTCCCGGGTGTTTCCTCATGGCCCCTTTTATACCCCAGCCGAGGACGCGTGCCTGG
ACTCCCCGCCCCCGGAGACCCCCAAACCTTCCCACACCACACCACCCAGCGAGGCCGAGC
GCCTGTGTCATCTGCAGGAGATCCTTGCCCAGATGTACGGAAACCAGGACTACCCCATAG
AGGACGACCCCAGCGCGGATGCCGCGGACGATGTCGACGAGGACGCCCCGGACGACGTGG
CCTATCCGGAGGAATACGCAGAGGAGCTTTTTCTGCCCGGGGACGCGACCGGTCCCCTTA
TCGGGGCCAACGACCACATCCCTCCCCCGTGTGGCGCATCTCCCCCCGGTATACGACGAC
GCAGCCGGGATGAGATTGGGGCCACGGGATTTACCGCGGAAGAGCTGGACGCCATGGACA
GGGAGGCGGCTCGAGCCATCAGCCGCGGCGGCAAGCCCCCCTCGACCATGGCCAAGCTGG
TGACTGGCATGGGCTTTACGATCCACGGAGCGCTCACCCCAGGATCGGAGGGGTGTGTCT
TTGACAGCAGCCATCCAGATTACCCCCAACGGGTAATCGTGAAGGCGGGGTGGTACACGA
GCACGAGCCACGAGGCGCGACTGCTGAGGCGACTGGACCACCCGGCGATCCTGCCCCTCC
TGGACCTGCATGTCGTCTCCGGGGTCACGTGTCTGGTCCTCCCCAAGTACCAGGCCGACC
TGTATACCTATCTGAGTAGGCGCCTGAACCCACTGGGACGCCCGCAGATCGCAGCGGTCT
CCCGGCAGCTCCTAAGCGCCGTTGACTACATTCACCGCCAGGGCATTATCCACCGCGACA
TTAAGACCGAAAATATTTTTATTAACACCCCCGAGGACATTTGCCTGGGGGACTTTGGCG
CCGCGTGCTTCGTGCAGGGTTCCCGATCAAGCCCCTTCCCCTACGGAATCGCCGGAACCA
TCGACACCAACGCCCCCGAGGTCCTGGCCGGGGATCCGTATACCACGACCGTCGACATTT
GGAGCGCCGGTCTGGTGATCTTCGAGACTGCCGTCCACAACGCGTCCTTGTTCTCGGCCC
CCCGCGGCCCCAAAAGGGGCCCGTGCGACAGTCAGATCACCCGCATCATCCGACAGGCCC
AGGTCCACGTTGACGAGTTTTCCCCGCATCCAGAATCGCGCCTCACCTCGCGCTACCGCT
CCCGCGCGGCCGGGAACAATCGCCCGCCGTACACCCGACCGGCCTGGACCCGCTACTACA
AGATGGACATAGACGTCGAATATCTGGTTTGCAAAGCCCTCACCTTCGACGGCGCGCTTC
GCCCCAGCGCCGCAGAGCTGCTTTGTTTGCCGCTGTTTCAACAGAAATGACCGCCCCCTG
GGGGCGGTGCTGTTTGCGGGTTGGCACAAAAAGACCCCGATCCGCGTCTGTGGTGTTTTT
GGCATCATGTCGCAGGGCGCCATGCGTGCCGTTGTTCCCATTATCCCATTCCTTTTGGTT
CTTGTCGGTGTATCGGGGGTTCCCACCAACGTCTCCTCCACCACCCAACCCCAACTCCAG
ACCACCGGTCGTCCCTCGCATGAAGCCCCCAACATGACCCAGACCGGCACCACCGACTCT
CCCACCGCCATCAGCCTTACCACGCCCGACCACACACCCCCCATGCCAAGTATTGGACTG
GAGGAGGAGGAAGAGGAGGAGGGGGCCGGGGACGGCGAACATCTTGAGGGGGGAGATGGG
ACCCGTGACACCCTACCCCAGTCCCCGGGCCCAGCCTTCCCGTTGGCTGAGGACGTCGAG
AAGGACAAACCCAACCGTCCCGTAGTCCCATCCCCCGATCCCAACAACTCCCCCGCGCGC
CCCGAGACCAGTCGCCCGAAGACACCCCCCACCATTATCGGGCCGCTGGCAACTCGCCCC
ACGACCCGACTCACCTCAAAGGGACGACCCTTGGTTCCGACGCCTCAACATACCCCGCTG
TTCTCGTTCCTCACTGCCTCCCCCGCCCTGGACACCCTCTTCGTCGTCAGCACCGTCATC
CACACCTTATCGTTTTTGTGTATTGGTGCGATGGCGACACACCTGTGTGGCGGTTGGTCC
AGACGCGGGCGACGCACACACCCTAGCGTGCGTTACGTGTGCCTGCCGTCCGAACGCGGG
TAGGGTATGGGGCGGGGGATGGGGAGAGCCCACATGCGGAAAGCAAGAACAATAAAGGCG
GTGGTATCTAGTTGATATGCATCTCTGGGTGTTTTTGGGGTGTGGCGGACGCGGGGCGGT
CATTGGACGGGGTGCAGTTAAATACATGCCCGGGACCCATGAAGCATGCGCGACTTCCGG
GCCTCAGAACCCACCCGAAACGGCCAACGGACGTCTGAGCCAGGCCTGGCTATCCGGAGA
AACAGCACACGACTTGGCGTTCTGTGTGTCGCGATGTCTCTGCGCGCAGTCTGGCATCTG
GGGCTTTTGGGAAGCCTCGTGGGGGCTGTTCTTGCCGCCACCCATCGGGGACCTGCGGCC
AACACAACGGACCCCTTAACGCACGCCCCAGTGTCCCCTCACCCCAGCCCCCTGGGGGGC
TTTGCCGTCCCCCTCGTAGTCGGTGGGCTGTGCGCCGTAGTCCTGGGGGCGGCATGTCTG
CTTGAGCTCCTGCGTCGTACGTGCCGCGGGTGGGGGCGTTACCATCCCTACATGGACCCA
GTTGTCGTATAATTTCCCCCCCCCCCCCCCTTCTCCGCGTGGGTGATGTCGGGTCCAAAC
TCCCGACACCACCAGCTGGCATGGTATAAATCACCGGTGCGCCCCCCAAACCATGTCCGG
CAGGGGGATGGGGGGGCGAATGCGGAGGGCACCCAACAACACCGGGCTAACCAGGAAATC
CGTGGCCCCGGCCCCCAATAAAGATCGCGGTAGCCCGGCCGTGTGACACTATCGTCCATA
CCGACCACACCGACGAATCCCCCAAGGGGGAGGGGCCATTTTACGAGGAGGAGGGGTATA
ACAAAGTCTGTCTTTAAAAAGCAGGGGTTAGGGAGTTGTTCGGTCATAAGCTTCAGCGCG
AACGACCAACTACCCCGATCATCAGTTATCCTTAAGGTCTCTTTTGTGTGGTGCGTTCCG
GTATGGGGGGGGCTGCCGCCAGGTTGGGGGCCGTGATTTTGTTTGTCGTCATAGTGGGCC
TCCATGGGGTCCGCGGCAAATATGCCTTGGTGGATGCCTCTCTCAAGATGGCCGACCCCA
ATCGCTTTCGCGGCAAAGACCTTCCGGTCCTGGACCAGCTGACCGACCCTCCGGGGGTCC
GGCGCGTGTACCACATCCAGGCGGGCCTACCGGACCCGTTCCAGCCCCCCAGCCTCCCGA
TCACGGTTTACTACGCCGTGTTGGAGCGCGCCTGCCGCAGCGTGCTCCTAAACGCACCGT
CGGAGGCCCCCCAGATTGTCCGCGGGGCCTCCGAAGACGTCCGGAAACAACCCTACAACC
TGACCATCGCTTGGTTTCGGATGGGAGGCAACTGTGCTATCCCCATCACGGTCATGGAGT
ACACCGAATGCTCCTACAACAAGTCTCTGGGGGCCTGTCCCATCCGAACGCAGCCCCGCT
GGAACTACTATGACAGCTTCAGCGCCGTCAGCGAGGATAACCTGGGGTTCCTGATGCACG
CCCCCGCGTTTGAGACCGCCGGCACGTACCTGCGGCTCGTGAAGATAAACGACTGGACGG
AGATTACACAGTTTATCCTGGAGCACCGAGCCAAGGGCTCCTGTAAGTACGCCCTCCCGC
TGCGCATCCCCCCGTCAGCCTGCCTCTCCCCCCAGGCCTACCAGCAGGGGGTGACGGTGG
ACAGCATCGGGATGCTGCCCCGCTTCATCCCCGAGAACCAGCGCACCGTCGCCGTATACA
GCTTGAAGATCGCCGGGTGGCACGGGCCCAAGGCCCCATACACGAGCACCCTGCTGCCCC
CGGAGCTGTCCGAGACCCCCAACGCCACGCAGCCAGAACTCGCCCCGGAAGACCCCGAGG
ATTCGGCCCTCTTGGAGGACCCCGTGGGGACGGTGGCGCCGCAAATCCCACCAAACTGGC
ACATACCGTCGATCCAGGACGCCGCGACGCCTTACCATCCCCCGGCCACCCCGAACAACA
TGGGCCTGATCGCCGGCGCGGTGGGCGGCAGTCTCCTGGCAGCCCTGGTCATTTGCGGAA
TTGTGTACTGGATGCGCCGCCACACTCAAAAAGCCCCAAAGCGCATACGCCTCCCCCACA
TCCGGGAAGACGACCAGCCGTCCTCGCACCAGCCCTTGTTTTACTAGATACCCCCCCTTA
ATGGGTGCGGGGGGGTCAGGTCTGCGGGGTTGGGATGGGACCTTAACTCCATATAAAGCG
AGTCTGGAAGGGGGGAAAGGTGGACAGTCGATAAGTCGGTAGCGGGGGACGCGCACCTGT
TCCGCCTGTCGCACCCACAGCTTTTTTTGCGAACCGTCCCGTTCCGGGATGCCGTGCCGC
CCGTTGCAGGGCCTGGTGCTCGTGGGCCTCTGGGTCTGTGCCACCAGCCTGGTTGTCCGT
GGCCCCACGGTCAGTCTGGTATCAAACTCATTTGTGGACGCCGGGGCCTTGGGGCCCGAC
GGCGTAGTGGAGGAAGACCTGCTTATTCTCGGGGAGCTTCGCTTTGTGGGGGACCAGGTC
CCCCACACCACCTACTACGATGGGGGCGTAGAGCTGTGGCACTACCCCATGGGACACAAA
TGCCCACGGGTCGTGCATGTCGTCACGGTGACCGCGTGCCCACGTCGCCCCGCCGTGGCA
TTCGCCCTGTGTCGCGCGACCGACAGCACTCACAGCCCCGCATATCCCACCCTGGAGCTC
AATCTGGCCCAACAGCCGCTTTTGCGGGTCCAGAGGGCAACGCGGGACTATGCCGGGGTG
TACGTGTTACGCGTATGGGTCGGTGACGCGCCAAACGCCAGCCTGTTTGTCCTGGGGATG
GCCATAGCCGCCGAAGGGACTCTGGCGTACAACGGCTCGGCCTATGGCTCCTGCGACCCG
AAACTGCTTCCGTCTTCGGCCCCGCGTCTGGCCCCGGCGAGCGTATACCAACCCGCCCCT
AACCAGGCCTCCACCCCCTCGACCACCACCTCCACCCCCTCGACCACCATCCCCGCTCCC
TCGACCACCATCCCCGCTCCCCAAGCATCGACCACGCCCTTCCCCACGGGAGATCCAAAA
CCACAACCTCCCGGGGTCAACCACGAACCCCCATCTAATGCCACGCGAGCGACCCGCGAC
TCGCGATACGCGCTAACGGTGACCCAGATAATCCAGATAGCCATCCCCGCGTCCATCATA
GCCCTGGTGTTTCTGGGGAGCTGTATTTGCTTTATACACAGATGTCAACGCCGCTACCGA
CGCTCCCGTCGCCCGATTTACAGCCCCCAGATGCCCACGGGCATCTCATGCGCGGTGAAC
GAAGCGGCCATGGCCCGCCTCGGAGCCGAGCTCAAATCGCATCCGAGCACCCCCCCCAAA
TCCCGGCGCCGGTCGTCACGCACGCCAATGCCCTCCCTGACGGCCATCGCCGAAGAGTCG
GAGCCCGCTGGGGCGGCTGGGCTTCCGACGCCCCCCGTGGACCCCACGACACCCACCCCA
ACGCCTCCCCTGTTGGTATAGGTCCACGGCCACTGGCCGGGAGCACCACATAACCGACCG
CAGTCCCTGAGTTGGGAATAAACCGGTATTATTTACCTATATCCGTGTATGTCGATTTCT
TTCCCCCCCTCCCCGGAAACCAAAGAAGGAAGCAAAGAATGGATGGGAGGAGTTCAGGAA
GCCGGGGAGAGGGCCCGCGGCGCATTTAAGGCGTTGTTGTGTTGACTTTGCCTCTTCTGG
CGGGTTGGTGCGGTGCTGTTTGTTGGGCTCCCATTTTACCCGAAGATCGGCTGCTATCCC
CGGGACATGGATCGCGGGGCGGTGGTGGGGTTTCTTCTCGGTGTTTGTGTTGTATCGTGC
TTGGCGGGAACGCCCAAAACGTCCTGGAGACGGGTGAGTGTCGGCGAGGACGTTTCGTTG
CTTCCAGCTCCGGGGCCTACGGGGCGCGGCCCGACCCAGAAACTACTATGGGCCGTGGAA
CCCCTGGATGGGTGCGGCCCCTTACACCCGTCGTGGGTCTCGCTGATGCCCCCCAAGCAG
GTGCCCGAGACGGTCGTGGATGCGGCGTGCATGCGCGCTCCGGTCCCGCTGGCGATGGCG
TACGCCCCCCCGGCCCCATCTGCGACCGGGGGTCTACGAACGGACTTCGTGTGGCAGGAG
CGCGCGGCCGTGGTTAACCGGAGTCTGGTTATTCACGGGGTCCGAGAGACGGACAGCGGC
CTGTATACCCTGTCCGTGGGCGACATAAAGGACCCGGCTCGCCAAGTGGCCTCGGTGGTC
CTGGTGGTGCAACCGGCCCCAGTTCCGACCCCACCCCCGACCCCAGCCGATTACGACGAG
GATGACAATGACGAGGGCGAGGACGAAAGTCTCGCCGGCACTCCCGCCAGCGGGACCCCC
CGGCTCCCGCCTCCCCCCGCCCCCCCGAGGTCTTGGCCCAGCGCCCCCGAAGTCTCACAT
GTGCGTGGGGTGACCGTGCGTATGGAGACTCCGGAAGCTATCCTGTTTTCCCCCGGGGAG
ACGTTCAGCACGAACGTCTCCATCCATGCCATCGCCCACGACGACCAGACCTACTCCATG
GACGTCGTCTGGTTGAGGTTCGACGTGCCGACCTCGTGTGCCGAGATGCGAATATACGAA
TCGTGTCTGTATCACCCGCAGCTCCCAGAATGTCTGTCCCCGGCCGACGCGCCGTGCGCC
GCGAGTACGTGGACGTCTCGCCTGGCCGTCCGCAGCTACGCGGGGTGTTCCAGAACAAAC
CCCCCACCGCGCTGTTCGGCCGAGGCTCACATGGAGCCCGTCCCGGGGCTGGCGTGGCAG
GCGGCCTCCGTCAATCTGGAGTTCCGGGACGCGTCCCCACAACACTCCGGCCTGTATCTG
TGTGTGGTGTACGTCAACGACCATATTCACGCCTGGGGCCACATTACCATCAGCACCGCG
GCGCAGTACCGGAACGCGGTGGTGGAACAGCCCCTCCCACAGCGCGGCGCGGATTTGGCC
GAGCCCACCCACCCGCACGTCGGGGCCCCTCCCCACGCGCCCCCAACCCACGGCGCCCTG
CGGTTAGGGGCGGTGATGGGGGCCGCCCTGCTGCTGTCTGCACTGGGGTTGTCGGTGTGG
GCGTGTATGACCTGTTGGCGCAGGCGTGCCTGGCGGGCGGTTAAAAGCAGGGCCTCGGGT
AAGGGGCCCACGTACATTCGCGTGGCCGACAGCGAGCTGTACGCGGACTGGAGCTCGGAC
AGCGAGGGAGAACGCGACCAGGTCCCGTGGCTGGCCCCCCCGGAGAGACCCGACTCTCCC
TCCACCAATGGATCCGGCTTTGAGATCTTATCACCAACGGCTCCGTCTGTATACCCCCGT
AGCGATGGGCATCAATCTCGCCGCCAGCTCACAACCTTTGGATCCGGAAGGCCCGATCGC
CGTTACTCCCAGGCCTCCGATTCGTCCGTCTTCTGGTAAGGCGCCCCATCCCGAGGCCCC
ACGTCGGTCGCCGAACTGGGCGACCGCCGGCGAGGTGGACGTCGGAGACGAGCTAATCGC
GATTTCCGACGAACGCGGACCCCCCCGACATGACCGCCCGCCCCTCGCCACGTCGACCGC
GCCCTCGCCACACCCGCGACCCCCGGGCTACACGGCCGTTGTCTCCCCGATGGCCCTCCA
GGCTGTCGACGCCCCCTCCCTGTTTGTCGCCTGGCTGGCCGCTCGGTGGCTCCGGGGGGC
TTCCGGCCTGGGGGCCGTCCTGTGTGGGATTGCGTGGTATGTGACGTCAATTGCCCGAGG
CGCATAAAGGGCCGGTGGTCCGCCTAGCCGCAGCAAATTAAAAATCGTGAGTCACAGCGA
CCGCAACTTCCCACCCGGAGCTTTCTTCCGGCCTCGATGACGTCCCGGCTCTCCGATCCC
AACTCCTCAGCGCGATCCGACATGTCCGTGCCGCTTTATCCCACGGCCTCGCCAGTTTCG
GTCGAAGCCTACTACTCGGAAAGCGAAGACGAGGCGGCCAACGACTTCCTCGTACGCATG
GGCCGCCAACAGTCGGTATTAAGGCGTCGACGCAGACGCACCCGCTGCGTCGGCATGGTG
ATCGCCTGTCTCCTCGTGGCCGTTCTGTCGGGCGGATTTGGGGCGCTCCTGATGTGGCTG
CTCCGCTAAAAGACCGCATCGACACGCGCGTCCTTCTTGTCGTCTCTCTTCCCCCCCATC
ACCCCGCAATTTGCACCCAGCCTTTAACTACATTAAATTGGGTTCGATTGGCAATGTTGT
CTCCCGGTTGATTTTTGGGTGGGTGGGGAGTGGGTGGGTGGGGAGTGGGTGGGTGGGGAG
TGGGTGGGTGGGGAGTGGGTGGGTGGGGAGTGGGTGGGTGGGGAGTGGGTGGGTGGGGAG
TGGGTGGGTGGGGAGTGGGTGGGTGGGGAGTGGGTGGGTGGGGAGTGGCAAGGAAGAAAC
AAGCCCGACCACCAGACAGAAAATGTAACCATACCCAAACCGACTCTGGGGGCTGTTTGT
GGGGTCGGAACCATAGGATGAACAAACCACCCCGTACCACCCGCACCCAAGGGTGCGGGT
GGCTCATCGGCATCTGTCCGGTATGGGTTGTTCCCCACCCACTCGCGTTCGGACGTCTTA
GAATCATGGCGGTTTTCTATGCCGACATCGGTTTTCTCCCCCGCAATAAGACACGATGCG
ATAAAATCTGTTTGTAAAATTTATTAAGGGTACAAATTGCCCTAGCACAGGGGTGGGGTT
AGGGCCGGGTCCCCACACCCAAACGCACCAAACAGATGCAGGCAGTGGGTCGAGTACAGC
CCCGCGTACGAACACGTCGATGCGTGTGTCAGACAGCACCAGAAAGCACAGGCCATCAAC
AGGTCGTGCATGTGTCGGTGGGTTTGGACGCGGGGGGCCATGGTGGTGATAAAGTTAATG
GCCGCCGTCCGCCAGGGCCACAGGGGCGACGTCTCTTGGTTGGCCCGGAGCCACTGGGTG
TGGACCAGCCGCGCGTGGCGGCCCAACATGGCCCCTGTAGCCGGGGGCGGGGGATCGCGC
ACGTTTGCAGCGCACATGCGAGACACCTCGACCACGGTTCGAAAGAAGGCCCGGTGGTCC
GCGGGCAACATCACCAGGTGCGCAAGCGCCCGGGCGTCCAGAGGGTAGAGCCCTGAGTCA
TCCGAGGTTGGCTCATCGCCCGGGTCTTGCCGCAAGTGCGTGTGGGTTGGGCTTCCGGTG
GGCGGGACGCGAACCGCGGTGTGGATCCCGACGCGGGCCCGAGCGTATGCTCCATGTTGT
GGGGAGAAGGGGTCTGGGCTCGCCAGGGGGGCATACTTGCCCGGGCTATACAGACCCGCG
AGCCGTACGTGGTTCGCGGGGGGTGCGTGGGGTCCGGGGCTCCCGGGGAGACCGGGGCTC
CCGGGGAGACCGGGGCTCCCTGGGAGACCGGGGTTGTCGTGGATCCCTGGGGTCACGCGG
TACCCTGGGGTCTCTGGGAGCTCGCGGTACTCTGGGTTCCCTAGGTTCTCGGGGTGGTCG
CGGAACCCGGGGCTCCCGGGGAACACGCGGTGTCCTGGGGATTGTTGGCGGTCGGACGGC
TTCAGATGGCTTCGAGATCGTAGTGTCCGCACCGACTCGTAGTAGACCCGAATCTCCACA
TTGCCCCGCCGCTTGATCATTATCACCCCGTTGCGGGGGTCCGGAGATCATGCGCGGGTG
TCCTCGAGGTGCGTGAACACCTCTGGGGTGCATGCCGGCGGACGGCACGCCTTTTAAGTA
AACATCTGGGTCGCCCGGCCCAACTGGGGCCGGGGGTTGGGTCTGGCTCATCTCGAGAGC
CACGGGGGGGAACCACCCTCCGCCCAGAGACTCGGGTGATGGTCGTACCCGGGACTCAAC
GGGTTACCGGATTACGGGGACTGTCGGTCACGGTCCCGCCGGTTCTTCGATGTGCCACAC
CCAAGGATGCGTTGGGGGCGATTTCGGGCAGCAGCCCGGGAGAGCGCAGCAGGGGACGCT
CCGGGTCGTGCACGGCGGTTCTGGCCGCCTCCCGGTCCTCACGCCCCCTTTTATTGATCT
CATCGCGTACGTCGGCGTACGTCCTGGGCCCAACCCGCATGGTGTCCAGGAAGGTGTCCG
CCATTTCCAGGGCCCACGACATGCTCCCCCCCGACGAGCAGGAAGCGGTCCACGCAACGG
TCGCCGCCGGTCGCCTCGACGAGGACGTTCCTCCTGCGGGAAGGCACGAACGCGGGTGAG
CCCCCTCCTCCGCCCCCGCGTCCCCCCTCCTCCGCCCCCGCGTCCCCCCTCCTCCGCCCC
CGCGTCCCCCCTCCTCCGCCCCCGCGTCCCCCCTCCTCCGCCCCCGCGTCCCCCCCTCCT
CCGCCCACCCAAGGTGCTTACCCGTGCAAAAAAGGCGGACCGGTGGGTTTCTGTCGTCGG
AGGCCCCCGGGGTGCGTCCCCTGTGTTTCGTGGGTGGGGTGGGCGGGTCTTTCCCCCCCG
CGTCCGCGTGTCCCTTTCCGATGCGATCCCGATCCCGAGCCGGGGCGTCGCGATGCCGAC
GCCGTCCGCTCCGACGGCCCTCTGCGACTCCCGCTCCCGGTCCGCGTGCTCCGCAGCCGC
TCCCGTCGTTCGTGGCCGGCGCCGTCTGCGGGCGTCGGTCGCGCCGGGCCTTTATGTGCG
CCGGAGAGACCCGCCCCCCGCCGCCCGGGCCCGCCCCCGGGGCCGGCGCGGAGTCGGGCA
CGGCGCCAGTGCTCGCACTTCGCCCTAATAATATATATATATTGGGACGAAGTGCGAACG
CTTCGCGTTCTCACTTCTTTTACCCGGCGGCCCCGCCCCCTTGGGGCGGTCCCGCCCGCC
GGCCAATGGGGGGGCGGCAAGGCGGGCGGCCCTTGGGCCGCCCGCCGTCCCGTTGGTCCC
GGCGTCCGGCGGGCGGGACCGGGGGGCCCGGGGACGGCCAACGGGCGCGCGGGGCTCGTA
TCTCATTACCGCCGAACCGGGAAGTCGGGGCCCGGGCCCCGCCCCCTGCCCGTTCCTCGT
TAGCATGCGGAACGGAAGCGGAAACCGCCGGATCGGGCGGTAATGAGATGCCATGCGGGG
CGGGGCGCGGACCCACCCGCCCTCGCGCCCCGCCCATGGCAGATGGCGCGGATGGGCGGG
GCCGGGGGTTCGACCAACGGGCCGCGGCCACGGGCCCCCGGCGTGCCGGCGTCGGGGCGG
GGTCGTGCATAATGGAATTCCGTTCGGGGTGGGCCCGCCGGGGGGGCGGGGGGCCGGCGG
CCTCCGCTGCTCCTCCTTCCCGCCGGCCCCTGGGACTATATGAGCCCGAGGACGCCCCGA
TCGTCCACACGGAGCGCGGCTGCCGACACGGATCCACGACCCGACGCGGGACCGCCAGAG
ACAGACCGTCAGACGCTCGCCGCGCCGGGACGCCGATACGCGGACGAAGCGCGGGAGGGG
GATCGGCCGTCCCTGTCCTTTTTCCCACCCAAGCATCGACCGGTCCGCGCTAGTTCCGCG
TCGACGGCGGGGGTCGTCGGGGTCCGTGGGTCTCGCCCCCTCCCCCCATCGAGAGTCCGT
AGGTGACCTACCGTGCTACGTCCGCCGTCGCAGCCGTATCCCCGGAGGATCGCCCCGCAT
CGGCGATGGCGTCGGAGAACAAGCAGCGCCCCGGCTCCCCGGGCCCCACCGACGGGCCGC
CGCCCACCCCGAGCCCAGACCGCGACGAGCGGGGGGCCCTCGGGTGGGGCGCGGAGACGG
AGGAGGGCGGGGACGACCCCGACCACGACCCCGACCACCCCCACGACCTCGACGACGCCC
GGCGGGACGGGAGGGCCCCCGCGGCGGGCACCGACGCCGGCGAGGACGCCGGGGACGCCG
TCTCGCCGCGACAGCTGGCTCTGCTGGCCTCCATGGTAGAGGAGGCCGTCCGGACGATCC
CGACGCCCGACCCCGCGGCCTCGCCGCCCCGGACCCCCGCCTTTCGAGCCGACGACGATG
ACGGGGACGAGTACGACGACGCAGCCGACGCCGCCGGCGACCGGGCCCCGGCCCGGGGCC
GCGAACGGGAGGCCCCGCTACGCGGCGCGTATCCGGACCCCACGGACCGCCTGTCGCCGC
GCCCGCCGGCCCAGCCGCCGCGGAGACGTCGTCACGGCCGGTGGCGGCCATCGGCGTCAT
CGACCTCGTCGGACTCCGGGTCCTCGTCCTCGTCGTCCGCATCCTCTTCGTCCTCGTCGT
CCGACGAGGACGAGGACGACGACGGCAACGACGCGGCCGACCACGCACGCGAGGCGCGGG
CCGTCGGGCGGGGTCCGTCGAGCGCGGCGCCGGCAGCCCCCGGGCGGACGCCGCCCCCGC
CCGGGCCACCCCCCCTCTCCGAGGCCGCGCCCAAGCCCCGGGCGGCGGCGAGGACCCCCG
CGGCCTCCGCGGGCCGCATCGAGCGCCGCCGGGCCCGCGCGGCGGTGGCCGGCCGCGACG
CCACGGGCCGCTTCACGGCCGGGCAGCCCCGGCGGGTCGAGCTGGACGCCGACGCGGCCT
CCGGCGCCTTCTACGCGCGCTATCGCGACGGGTACGTCAGCGGGGAGCCGTGGCCCGGCG
CCGGGCCCCCGCCCCCGGGGCGGGTGCTGTACGGCGGCCTGGGCGACAGCCGCCCGGGCC
TCTGGGGGGCGCCCGAGGCGGAGGAGGCGCGACGCCGGTTCGAGGCCTCGGGCGCCCCGG
CGGCCGTGTGGGCGCCCGAGCTGGGCGACGCCGCGCAGCAGTACGCCCTGATCACGCGGC
TGCTGTACACCCCGGACGCGGAGGCCATGGGGTGGCTCCAGAACCCGCGCGTGGTCCCCG
GGGACGTGGCGCTGGACCAGGCCTGCTTCCGGATCTCGGGCGCCGCGCGCAACAGCAGCT
CCTTCATCACCGGCAGCGTGGCGCGGGCCGTGCCCCACCTGGGCTACGCCATGGCGGCCG
GCCGCTTCGGCTGGGGCCTGGCGCACGCGGCGGCCGCCGTGGCCATGAGCCGCCGATACG
ACCGCGCGCAGAAGGGCTTCCTGCTGACCAGCCTGCGCCGCGCCTACGCGCCCCTGTTGG
CGCGCGAGAACGCGGCGCTGACGGGGGCCGCGGGGAGCCCCGGCGCCGGCGCAGATGACG
AGGGGGTCGCCGCCGTCGCCGCCGCCGCACCGGGCGAGCGCGCGGTGCCCGCCGGGTACG
GCGCCGCGGGGATCCTCGCCGCCCTGGGGCGGCTGTCCGCCGCGCCCGCCTCCCCCGCGG
GGGGCGACGACCCCGACGCCGCCCGCCACGCCGACGCCGACGACGACGCCGGGCGCCGCG
CCCAGGCCGGCCGCGTGGCCGTCGAGTGCCTGGCCGCCTGCCGCGGGATCCTGGAGGCGC
TGGCCGAGGGCTTCGACGGCGACCTGGCGGCCGTCCCGGGGCTGGCCGGGGCCCGGCCCG
CCAGCCCCCCGCGGCCGGAGGGACCCGCGGGCCCCGCTTCCCCGCCGCCGCCGCACGCCG
ACGCGCCCCGCCTGCGCGCGTGGCTGCGCGAGCTGCGGTTCGTGCGCGACGCGCTGGTGC
TCATGCGCCTGCGCGGGGACCTGCGCGTGGCCGGCGGCAGCGAGGCCGCCGTGGCCGCCG
TGCGCGCCGTGAGCCTGGTCGCCGGGGCCCTGGGCCCCGCGCTGCCGCGGGACCCGCGCC
TGCCGAGCTCCGCGGCCGCCGCCGCCGCGGACCTGCTGTTTGACAACCAGAGCCTGCGCC
CCCTGCTGGCGGCGGCGGCCAGCGCACCGGACGCCGCCGACGCGCTGGCGGCCGCCGCCG
CCTCCGCCGCGCCGCGGGAGGGGCGCAAGCGCAAGAGTCCCGGCCCGGCCCGGCCGCCCG
GAGGCGGCGGCCCGCGACCCCCGAAGACGAAGAAGAGCGGCGCGGACGCCCCCGGCTCGG
ACGCCCGCGCCCCCCTCCCCGCGCCCGCGCCCCCCTCCACGCCCCCGGGGCCCGAGCCCG
CCCCCGCCCAGCCCGCGGCGCCCCGGGCCGCCGCGGCGCAGGCCCGCCCGCGCCCCGTGG
CGCTGTCGCGCCGGCCCGCCGAGGGCCCCGACCCCCTGGGCGGCTGGCGGCGGCAGCCCC
CGGGGCCCAGCCACACGGCGGCGCCCGCGGCCGCCGCCCTGGAGGCCTACTGCTCCCCGC
GCGCCGTGGCCGAGCTCACGGACCACCCGCTGTTCCCCGTCCCCTGGCGACCGGCCCTCA
TGTTTGACCCGCGGGCCCTGGCCTCGATCGCCGCGCGGTGCGCCGGGCCCGCCCCCGCCG
CCCAGGCCGCGTGCGGCGGCGGCGACGACGACGATAACCCCCACCCCCACGGGGCCGCCG
GGGGCCGCCTCTTTGGCCCCCTGCGCGCCTCGGGCCCGCTGCGCCGCATGGCGGCCTGGA
TGCGCCAGATCCCCGACCCCGAGGACGTGCGCGTGGTGGTGCTGTACTCGCCGCTGCCGG
GCGAGGACCTGGCCGGCGGCGGGGCCTCGGGGGGGCCGCCGGAGTGGTCCGCCGAGCGCG
GCGGGCTGTCCTGCCTGCTGGCGGCCCTGGCCAACCGGCTGTGCGGGCCGGACACGGCCG
CCTGGGCGGGCAACTGGACCGGCGCCCCCGACGTGTCGGCGCTGGGCGCACAGGGCGTGC
TGCTGCTGTCCACGCGGGACCTGGCCTTCGCCGGGGCCGTGGAGTTTCTGGGGCTGCTCG
CCAGCGCCGGCGACCGGCGGCTCATCGTGGTCAACACCGTGCGCGCCTGCGACTGGCCCG
CCGACGGGCCCGCGGTGTCGCGGCAGCACGCCTACCTGGCGTGCGAGCTGCTGCCCGCCG
TGCAGTGCGCCGTGCGCTGGCCGGCGGCGCGGGACCTGCGCCGCACGGTGCTGGCCTCGG
GCCGCGTGTTCGGCCCGGGGGTCTTCGCGCGCGTGGAGGCCGCGCACGCGCGCCTGTACC
CCGACGCGCCGCCGCTGCGCCTGTGCCGCGGCGGCAACGTGCGCTACCGCGTGCGCACGC
GCTTCGGCCCGGACACGCCGGTGCCCATGTCCCCGCGCGAGTACCGCCGGGCCGTGCTGC
CGGCGCTGGACGGCCGGGCGGCGGCCTCGGGGACCACCGACGCCATGGCGCCCGGCGCGC
CGGACTTCTGCGAGGAGGAGGCCCACTCGCACCGCGCCTGCGCGCGCTGGGGCCTGGGCG
CGCCGCTGCGGCCCGTGTACGTGGCGCTGGGGCGCGAGGCGGTGCGCGCCGGCCCGGCCC
GGTGGCGCGGGCCGCGGAGGGACTTTTGCGCCCGCGCCCTGCTGGAGCCCGACGACGACG
CCCCCCCGCTGGTGCTGCGCGGCGACGACGACGGCCCGGGGGCCCTGCCGCCGGCGCCGC
CCGGGATTCGCTGGGCCTCGGCCACGGGCCGCAGCGGCACCGTGCTGGCGGCGGCGGGGG
CCGTGGAGGTGCTGGGGGCGGAGGCGGGCTTGGCCACGCCCCCGCGGCGGGAAGTTGTGG
ACTGGGAAGGCGCCTGGGACGAAGACGACGGCGGCGCGTTCGAGGGGGACGGGGTGCTGT
AACGGGCCGGGACGGGGCGGGGCGCTTGTGAGACCCGAAGACGCAATAAACGGCAACAAC
CTGATTAAGTTTTGCAGTAGCGTTGTTTATTCGAGGGGCGGGAGGGGGCGAGGGGCGGGA
GGGGGCGAGGGGCGGGAGGGGGCGAGGGGCGGGAGGGGGCGAGGGGCGGGAGGGGGCGAG
GGGCGGGAGGGGGCGAGGGGCGGGAGGGGGCGAGGGGCGGGAGGGGGCGAGGGGCGGGAG
GGGGCGAGGGGCGGGAGGGGGCGAGGGGCGGGAGGGGGCGAGGGGCGGGAGGGGGCGAGG
GGCGGGAGGGGGCGAGGGGCGGGAGGGGGCGAGGGGCGGGAGGGGGCGAGGGGCGGGAGG
GGGCGAGGGGCGGGAGGGGGCGAGGGGCGGGAGGGGGCGAGGGGCGGGAGGGGGCGAGGG
GCGGTGGTGGTGCGCGGGCGCCCCCGGAGGGTTTGGATCTCTGACCTGAGATTGGCGGCA
CTGAGGTAGAGATGCCCGAACCCCCCCGAGGGAGCGCGGGACGCGGCCGGGGAGGGCTGG
GGCCGGGGAGGGCTGGGGCCGGGGAGGGCTGGGGCCGGGGAGGGCTGGGGCCGGGGAGGG
CTGGGGCCGGGGAGGGCTGGGGCCGGGGAGGGCTGGGGCCGGGGAGGGCTGGGGCTGGGG
AGGGGCGGTGGTGTGTAGCAGGAGCGGTGTGTTGCGCCGGGGTACGTCTGGAGGAGCGGG
AGGTGCGCGGTGACGTGTGGATGAGGAACAGGAGTTGTTGCGCGGTGAGTTGTCGCTGTG
AGTTGTGTTGTTGGGCAGGTGTGGTGGATGACGTGACGTGTGACGTGCGGAGTGCGCCGT
GCTCTGTTGGTTTCACCTGTGGCAGCCCGGGCCCCCCGCGGGCGCGCGCGCGCGCAAAAA
AGGCGGGCGGCGGTCCGGGCGGCGTGCGCGCGCGCGGCGGGCGTGGGGGGCGGGGCCGCG
GGAGCGGGGGGAGGAGCGGGGGGAGGAGCGGGGGGAGGAGCGGGGGGAGGAGCGGGGGGA
GGAGCGGGGGGAGGAGCGGGGGGAGGAGCGGGGGGAGGAGCGGGGGGAGGAGCGGGGGGA
GGAGCGGGGGGAGGAGCGGGGGGAGGAGCGGGGGGAGGAGCGGGGGGAGGAGCGGGGGGA
GGAGCGGGGGGAGGAGCGGGGGGAGGAGCGGGGGGAGGAGCGGCCAGACCCCGAAAACGG
GCCCCCCCCAAAACACACCCCCCGGGGGTCGCGCGCGGCCCTTTAAAGCGGCGGCGGCGG
GC
