# Supplementary material for: Prioritizing antiviral drugs against SARS-CoV-2 by integrating viral complete genome sequences and drug chemical structures
Source: Sci Rep. 2021 Mar 18;11:6248. doi: 10.1038/s41598-021-83737-5 (PMC7973547; doi:10.1038/s41598-021-83737-5)
Supplement: Supplementary file 1 — Supplementary Information 1. [file 41598_2021_83737_MOESM1_ESM.zip › dataset_VDA-RWR/dataset2/virus FASTA/Human Astrovirus.fasta]

>Human Astrovirus
CCAAGAGGGGGGTGGTGATTGGCCTTTGGCTTATCAGTGTATAGATAACATTTCTCTGAC
CGTTTACCACACAATTAACAACAATATGGCATACGGTGAGCCATACTATAGCTCTAAACC
TGACAAAGATTTCAATTTTGGAAGCACAATGGCACGTAGGCAGATGACACCTACTATGGT
AACAAAGCTTCCCAAATTTGTTAGGAATTCTCCACAAGCTTATGATTGGATCGTAAGAGG
TCTGATCTTTCCCACCATTGGTAAAACTTATTTCCAACGAGTTGTTGTGATTACTGGTGG
GCTTGAGGATGGAACATATGGCTCATTCGCATTTGACGGTAAAGAGTGGGTAGGGATCTA
CCCAATAGAGCACTTAAATCTCATGTCATCTTTGAAACTGATACACAAAGCCAACGCTCT
TCAGGAGAGACTGCGTCTCTCCCAAGAAGAGAAAGCCACCCTCGCTCTGGATGTGCAATT
CCTTCAACATGAAAACGTGCGATTGAAGGAGATGATCCCAAAGCCAGAGCCACGGAAAAT
ACAGATGAAGTGGATAATAATGGGAGCAGTGCTTACATTCTTATCTCTGATACCTGGGGG
TTATGCGCACAGCCAGACCAACAACACCATATTTACTGACATGATAGCTGCCTGCAAGTA
CTCAACTGAGACACTAACAGAAAATCTTGACCTTAGAATCAAGCTTGCACTAGCAAACAT
AACCATTAGTGATAAGCTAGATGCTGTGAGGCAAATTCTTAACTTTGCCTTTGTGCCCAG
AGCCCATTGGTTGAGAACTGTGTTCTATTATATCCATTACTATGAAATGTGGAATATTTT
TATGTTTGTTCTTGCTATTGGCACTGTCATGAGGAGCGCCCGCCCTGGTACAGACTTGGT
TACACTTGCAACATCCCACTTGTCTGGTTTTAGGATGGCTGTCCTACCCACAATTCCATT
TCACACCACTATGACTTTGTGGGTTATGAACACACTTATGGTTTGTTATTATTTTGACAA
CTTGCTAGCAATAACATTGGCAATCTTAGCACCAATTCTTGGCATTATCTTCTTGTGCTT
CATGGAAGACTCCAACTATGTGAGCCAGATACGTGGCCTTATTGCTACAGCAGTATTAAT
TGCTGGTGGGCATGCATGTTTGACACTCACAGGCACGACCACGTCATTGTTTGTTGTCAT
ACTAACCTGTAGGTTCATACGTATGGCAACTGTTTTCATTGGCACCAGGTTCGAGATCCG
TGACGCTAATGGAAAGGTTGTGGCCACTGTACCAACTAGGATTAAAAATGTTGCATTTGA
CTTTTTTCAGAAGCTGAAGCAGTCAGGGGTGCGAGTTGGAGTCAACGAATTCGTTGTCAT
AAAACCAGGTGCATTATGTGTTATAGACACCCCTGAAGGAAAAGGGACAGGTTTCTTTTC
TGGCAATGACATAGTAACAGCAGCACATGTTGTTGGCAATAATACTTTTGTGAATGTGTG
CTATGAGGGTTTGATGTATGAAGCGAAGGTGCGGTACATGCCCGAAAAGGATATAGCATT
CTTAACTTGTCCTGGTGACCTGCATCCAACAGCAAGATTAAAATTATCAAAGAACCCAGA
TTATAGTTGTGTCACAGTTATGGCTTATGTGAATGAGGATCTTGTGGTTTCAACCGCAGC
AGCTATGGTGCATGGCAACACTCTTTCATATGCAGTTCGCACCCAGGACGGGATGTCGGG
TGCACCAGTCTGTGACAAATATGGTCGGGTGTTAGCAGTCCATCAAACAAACACTGGGTA
CACTGGAGGTGCTGTCATAATAGACCCAGCAGACTTCCATCCAGTGAAAGCCCCATCTCA
GGTGGAATTGCTCAAAGAGGAAATAGAGCGGCTAAAAGCTCAACTGAACTCTGCCACTGA
GAACGCAACGACTGTAGTTACACAACAACCTAGTGCTGCACTAGAACAGAAAAGTGTCAG
CGATAGTGATGTAGTTGACCTTGTCAGAACTGCAATGGAACGTGAGATGAAGGTGCTGCG
TGATGAAATCAATGGAATACTTGCACCATTCCTACAAAAAAAGAAAGGTAAGACCAAGCA
TGGTAGGGGTAGAGTCAGGCGTAACCTTAGAAAAGGTGTGAAACTTCTTACCGAGGAAGA
GTATCGAGAACTCTTAGAGAAAGGTCTTGATCGTGAGACATTCCTTGATCTCATAGACCG
CATTATTGGTGAGAGGTCTGGCTACCCTGACTATGATGATGAAGATTACTATGATGAAGA
TGATGATGGCTGGGGAATGGTTGGTGATGATGTAGAATTTGATTATACTGAAGTAATTAA
CTTTGACCAAGCAAAACCAATTCCTGCCCCGAGAACAACCAAGCAAAAAATTTGCCCCGA
ACCAGAAGTCGAATCACAACCACTTGATTTGTCCCAAAAGAAAGAAAAACAATCAGAATA
TGAACAACAAGTGGTGAAGTCTACCAAGCCTCAACAATTAGAACATGAACAACAAGTGGT
GAAGCCTATCAAGCCTCAGAAGAGTGAGCCTCAACCATACTCACAAACTTACGGCAAGGC
ACCAATCTGGGAATCTTACGATTTTGACTGGGATGAGGATGATGCCAAGTTTATTCTGCC
AGCGCCACACCGGTTGACTAAGGCAGATGAAATAGTCCTTGGATCCAAAATCGTCAAGCT
TAGAACGATTATTGAAACAGCCATAAAGACTCAGAATTATAGTGCATTACCTGAAGCAGT
ATTTGAGCTCGACAAAGCAGCTTATGAAGCAGGTTTGGAAGGTTTTCTCCAAAGGGTTAA
ATCGAAAAACAAGGCCCCAAAAAACTACAAAGGGCCCCAGAAGACCAAGGGGCCCAAAAC
TACCACTCATTAGATGCATGGAAATTGTTGCTAGAGCCTCCGCGGGAGCGAAGGTGCGTG
CCTGCGAATTTTCCACTATTAGGCCATTTACCAATTAATAGACCCATCTTTGATGATAAG
AAACCCAGGGACGATCTCCTTGGCCTACTTCCAGAACCAACCTGGCATGCTTTCGAGGAA
TACGGACCAACCACATGGGGCCCACAAGCTTTTATCAAATCTTTTGATAAATTTTTTTAT
GCAGAACCAATTGACTTTTTCTCAGAATATCCACAGTTGTGTGCTTTCGCTGATTGGGCA
ACTTATCGCGAGTTTCGGTATCTAGAGGATACTAGAGTGATACACATAACTGCAACTGAG
AAAAACACTGATTCAACACCTGCTTATCCTAAAATGAATTATTTTGACACTGAAGAAAAT
TACCTGGAAGCACATGGGTGGGCACCATATATTAGAGAATTCACTAGGGTCTACAAAGGA
GACAAACCTGAAGTACTTTGGTACCTATTTCTTAAGAAAGAGATCATTAAGGAGGAAAAA
ATTAGGAATTCTGATATCCGGCAGATAGTGTGTGCCGACCCCATTTACACCAGGATAGGG
GCGTGCTTAGAAGCGCATCAGAATGCCTTAATGAAACAGCATACCGACACCTCAGTTGGT
CAATGTGGGTGGTCACCAATGGAAGGCGGCTTTAAAAAAACCATGCAGCGCCTGGTAAAT
AAAGGGAATAAACACTTCATTGAGTTCGACTGGACCCGCTATGATGGAACTATACCACCA
GCACTCTTTAAACACATCAAAGAAATTAGGTGGAATTTCATCAATAAAGACCAACGTGAA
AAGTACAGACATGTACATGAATGGTATGTTAACAACCTCCTTAATCGCCATGTACTTCTA
CCATCTGGTGAAGTCACCTTGCAGACGCGAGGTAATCCATCTGGTCAGTTTTCAACAACA
ATGGATAACAACATGGTTAACTTTTGGTTACAGGCTTTTGAGTTTGCTTATTTTAATGGA
CCAGACAGAGACCTTTGGAAGACCTATGACACTGTAGTTTATGGAGATGACAGGCTTTCT
ACAACACCTTCGGTGCCCGATGATTATGAGGAGAGAGTGATCACTATGTATAGAGACATC
TTTGGCATGTGGGTTAAGCCTGGGAAGGTTATCTGTAGAGACAGCATAGTTGGATTGTCC
TTTTGTGGCTTCACTGTTAATGAAAACCTTGAGCCTGTGCCAACTTCTCCTGAAAAGTTA
ATGGCATCACTGTTAAAACCTTACAAAATATTACCTGATCTTGAATCACTCCATGGGAAA
CTCCTATGCTATCAGTTGCTTGCTGCGTTCATGGCAGAGGACCACCCCTTTAAGGTGTAT
GTGGAGCACTGCCTCTCGCGGACTGCAAAGCAGCTTCGTGACTCTGGCCTTCCAGCCAGA
CTCACAGAAGAGCAACTCCATCGCATTTGGAGGGGAGGACCAAAGAAGTGTGATGGCTAG
CAAGTCCAACAAGCAAGTAACTGTTGAGGTCAGTAATAATGGCCGCAGCAGGAGTAAATC
AAGGGCCCGTTCACAATCTAGGGGCCGAGACAAATCAGTCAAGATCACAGTCAATTCAAG
AAACAGAGCCAGGAGACAGCCCGGACGCGACAAACGTCAATCTTCTCAACGTGTCCGTAA
CATTGTCAATAAGCAACTCAGGAAACAGGGTGTCACAGGACCAAAACCTGCAATATGTCA
GAGAGCAACAGCAACCCTTGGGACAGTCGGGTCAAACACCAGTGGCACCACTGAGATTGA
GGCGTGTATTCTCCTCAACCCTGTCCTCGTTAAGGACGCTACTGGAAGCACTCAGTTTGG
CCCTGTGCAGGCGCTAGGTGCACAGTATTCCATGTGGAAGTTGAAGTATTTGAATGTCAA
ATTGACCTCTATGGTTGGTGCATCTGCTGTTAATGGTACTGTCTCAGGGGTCTCACTTAA
CCCCACTACCACGCCTACTTCTACTAGTTGGTCAGGATTAGGTGCACGTAAACATCTTGA
TGTTACGGTTGGTAAGAATGCAACATTTAAATTGAAACCTTCTGACCTTGGTGGACCTAG
GGATGGCTGGTGGCTCACAAACACCAACGACAATGCATCTGACACCCTGGGACCCTCCAT
TGAAATACACACACTCGGACGAACAATGTCCTCATACAAGAATGAGCAGTTCACAGGAGG
GCTATTTTTGGTTGAACTTGCTTCAGAGTGGTGCTTCACAGGTTATGCTGCCAACCCAAA
CCTTGTTAACTTGGTCAAGTCAACAGATAATCAAGTATCTGTGACATTTGAAGGAAGTGC
AGGATCACCATTAATAATGAATGTGCCAGAGGGGAGCCATTTTGCACGAACAGTTCTTGC
ACGCTCAACAACACCCACCACTCTAGCGCGTGCAGGAGAGAGAACCACCTCAGACACAGT
ATGGCAGGTGCTCAATACAGCTGTATCTGCTGCTGAGCTTGTCACGCCTCCTCCATTCAA
TTGGTTAGTTAAAGGAGGTTGGTGGTTTGTGAAACTCATTGCCGGGAGAACCAGAACTGG
CTCTCGTAGCTTTTATGTGTATCCCAGCTACCAAGATGCTTTGTCCAACAAGCCAGCACT
CTGCACCGGCAGCACTCCAGGAGGCATGAGGACGCGGAATCCTGTGACAACCACCCTACA
ATTCACACAGATGAACCAACCTAGTCTAGGGCACGGTGAAGCACCAGCTGCGTTTGGTAG
ATCCATTCCAGCACCTGGTGAGGAGTTTAAAGTCGTCCTCACGTTTGGAGCCCCAATGAG
CCCTAATGCAAATAACAAACAGACTTGGGTTAATAAACCTCTTGATGCGCCTTCAGGCCA
TTACAATGTGAAGATTGCAAAGGATGTTGACCACTATCTAACCATGCAGGGTTTCACTTC
TATAGCTTCTGTTGACTGGTACACCATAGATTTTCAACCATCTGAGGCCCCTGCCCCAAT
ACAAGGCCTGCAGGTACTTGTGAACAGCTCGAAAAAAGCTGATGTGTATGCCATCAAACA
ATTTGTTACAGCGCAGACCAACAACAAGCACCAGGTTACAAGCCTGTTCCTAGTAAAAGT
GACAACTGGTTTTCAGGTGAACAACTACCTGAGTTACTTTTACAGGGCGTCTGCCACTGG
GGATGCCACAACTAACCTGTTGGTTAGAGGAGACACATACACAGCAGGGATAAGTTTTAC
CCAGGGTGGATGGTATTTGTTGACAAATACATCTATTGTTGATGGGGCTATGCCACCTGG
TTGGGTCTGGAATAACGTGGAACTTAAAACTAACACAGCATATCACATGGACAAAGGCTT
GGTCCATTTAATAATGCCTTTGCCTGAGTCCACGCAAATGTGTTATGAGATGCTGACATC
TATACCACGCTCCAGGGCATCTGGTCATGGTTATGAGAGTGACAACACCGAATACTTGGA
TGCTCCAGACTCTGCTGACCAGTTTAAAGAAGACATAGAGACAGATACAGACATTGAGAG
TACAGAGGACGAAGACGAAGCGGACAGGTTTGACATCATAGACACTTCTGATGAAGAAGA
TGAAAATGAGACAGACCGTGTAACCCTCCTCTCAACTCTCGTAAACCAAGGAATGACAAT
GACGCGTGCCACAAGGATAGCAAGGCGCGCATTCCCCACGCTTTCCGATAGGATCAAGCG
TGGAGTATACATGGACCTGCTTGTCTCGGGGGCAAGCCCAGGCAATGCATGGTCCCATGC
GTGTGAAGAAGCACGCAAAGCAGCAGGGGAAATCAATCCCTGCACATCTGGAAGCCGCGG
CCACGCCGAGTAGGAACGAGGGTACAGCTTCCTTCTTTTCTGTCTCTGTTTAGATTATTT
TAATCACCATTTAAAATTGATTTAATCAGAAGC
