# Supplementary material for: Prioritizing antiviral drugs against SARS-CoV-2 by integrating viral complete genome sequences and drug chemical structures
Source: Sci Rep. 2021 Mar 18;11:6248. doi: 10.1038/s41598-021-83737-5 (PMC7973547; doi:10.1038/s41598-021-83737-5)
Supplement: Supplementary file 1 — Supplementary Information 1. [file 41598_2021_83737_MOESM1_ESM.zip › dataset_VDA-RWR/dataset2/virus FASTA/Human coronavirus strain 229E.fasta]

>Human coronavirus strain 229E
ACTTAAGTGTCTTATCTATCTATAGATAGAAAAGTCGCTTTTTAGACTTTGTGTCTACTC
TTCTCAACTAAACGAAATTTTTGCTACGGCCGGCATCTCTGATGCTGGAGTCGTGGCGTA
ATTGAAATTTCATTTGGGTTGCAACAGTTTGGAAATAAGTGCTGTGCGTCCTAGTCTAAG
GGTTCTGTGTTCTGTCACGGGATTCCATTCTACAAACGCCTTACTCGAGGTTCTGTCTCG
TGTTTGTGTGGAAGCAAAGTTCTGTCTTTGTGGAAACCAGTAACTGTTCCTAATGGCCTG
CAACCGTGTGACACTTGCCGTAGCAAGTGATACTGAAATTTCTGCAACTGGTTGCTCTAC
TATTGCGCTAGCCGTCCGCCGCTATAGCGAGGCCGCTAGCAATGGATTTAGAGCATGCCG
ATTTGTTTCATTTGGCTTGCATGATTGCGTTGTTGGCATTGCAAACGACGATTATGTCAT
GGGTTTGCATGGTAACCAAACGTTGTCCTGCAATATAATGAAATTTTCTGACCGTCCCTT
TATGCTTCGTGGTTGGTTGGTTTTTTCCAATTCAAATTACCTCTTGGAGGAGTTTGATGT
TGTCTTCGGTAAGAGAGGTGGTGGTAATGTGACATACACTGACCAGTATCTCTGTGGCGC
CGATGGCAAACCTGTCATAAGTGATGATTTATGGCAGTTTGTTGACCATTTTGGTGAAAA
CGAAGAAATTATCATCAATGGTCATACTTACGTTTGTGCTTGGCTTACTAAGCGCAAGCC
TTTAGATTACAAACGTCAGAACAACCTTGCCATTGAAGAGATTGAATATGTGCGTGGCGA
TGCTTTGCATACACTACGCAATGGTTCTGTTCTTGAAATGGCTAAGGAAGTGAAGACATC
TAGTAAGGTTGTGTTAAGCGATGCTCTTGACAAACTTTACAAAGTTTTTGGTTCTCCTGT
TATGACAAATGGTTCTAACATCTTAGATGCCTTTATTAAACCTGTGTTCATTAGTGCATT
TGTTCAATGTACTTGTGGCAACAAGTCTTGGTCTGTCGGTGATTGGACTGGTTTTAAATC
CACCTGCTGTAATGTGCTCAGTAACAAACTGTGTGTTGTTCCCGGTAATGTTAAACCTGG
TGACGCTGTGGTTACTACTCAGCAAGCTGGTGTTGGTGTTAAGTACTTTTGTGGCATGAC
TCTTAAGTTTGTTGCAAACATTGAAGGTGTCTCTGTTTGGCGAGTAATCGCTGTTCAGAG
TGTGGATGGATTTGTTGCTTCTGCTACTTTTGTAGAGGAGGAACATGCTAACAGAATGGA
TACATTCTGCTTCAATGTACGCAATAGCACTACTGATGAGTGTCGTTTGGCCATGTTGGG
TGCTGAAATGACCAGTAATGTCAGAAGACAAGTTGCTGCAGGTGTCATAGACATTAGTAC
CGGTTGGTTCGATGTTTATGATGACATCTTTGCTGAAAATAAACCATGGTTTGTTCGCAA
GGCTGAAGACATTTTTGGCCCGTGTTGGTCTGCTCTTGTTTCTGTGCTTAAACAGCTTAA
AGTCACTACAGGTGAACTTATGAGGTTTGTTAAGTCTATTTGCAGTTCAGCTGTTGCTGT
TGTGAGTGGTACTATACAAATTGTTGCTAGTGTGCCTGATATGTTTTTGCCTGCTTTTGA
CGTGTTTGTCAAAGCTGTGCAAACTGTTTTTGACTGTGCTGTTGAGACCAGTACTATTGC
AGGTAAATCATTTGACAAGGTTTTTGACTATGTTTTGCTTGACAATGCACTTGTAAAACT
TGTCACCATAAAGCTTAAGGGCGTTCGCGCAAGTGGCCTTAAAACAGTTAAGTATGCAAC
AGCTGTTGTTGGTTCCACTGAAGAAGTTAAATCTTCACGTGTTGAACGTAGCACTGCTGT
ACTTACAATCGCCAATAACTACCCCAAACTTTCAGATGAGGGGTATACTGCCGTAATTGG
CGATGTGGCGTACTTTGTTAGTGATGGCTACTTCCGTCTTATGGCCAGTCCAAATAGTGT
GTTGACTACTGCAGTCTATAAACCATTGTTTGCTTTTAACGTGAATGTTATGGGTACTAG
ACCTGAAAAATTTCCAACCATTGTGACTTGTGAAAATTTAGAGTCTGCCGTTTTATTTGT
TAATGACAAAATCACTGAATTTCAATTGGATTGCAGTGTTGATGTTATTGACAATGAAAT
AATTGTCAAACCTAACATCAGCCTGTGTGTTCCACTTTATGTGAGAGACTATGTTGACAA
ATGGGATGATTTTTGCAGACAATATAGTAACGAGTCTTGGTTTGAAGATGATTATAGGGC
TTTTATTAGCGTTTTGGATGTTGCTGACGCTGATGTTAAAGCTGCAGAGTCTAAGGCTTT
TATTGATACCATTATTCCATCTTGTCCTTCTATTTTGAAAATAATAGACGGTGGCAAGAT
ATGGAGTGGAATCATTAAGGCTGTTAGCTCTGTTGCAGACTGGCTTAAATCTTTGAAATT
AACTCTTACACCAGAGGGTCTGTTTGGTACTTGTGCTAAGCGTTTTAAACGGTTTTTAAC
CGTTCTTTTAGACGCTTACAATGCATTTTTAGACACTGTGGCTTCTATTGTTAAGATTGG
TGGTAAAGCTTTTAAAAAGTATGCATTTGACAAACCTTATATTGTGGTATGTGATATCGT
GTGTAAGGTTGAGCATAAAACAGATGCTGACTGGGTTGAGCTTATGCCACGTAATGACAG
AATTAAGTCTTTTAGTACTTTTGAAAATGCATACTTACCTATTGCTGACCCAACACATTT
TGATATTGAAGAAGTTGAACTTCTTGATACGGAATTTGTTGAACCAGGTTGTGGTGGTAT
TTTGGCATTGATAGATGATCATGTCTTTTATAAAAAGGATGACATTTATTACCCATCAAA
TGGTACTAAAATATTACCCGTTGCATTTACTAAAGCCGCCGGTGGTAAAGTTTCTTTCTC
TGACGCAGTAGAAGTTAAAGATATTCCACCTGTCTATAGAGTTAAACTTTGCTTTGAGTT
TGAGGATGAAAAACTTGTGGATGTGTGTGAAAAGGCAATTGGCGAGAAAATTAAACATGA
GGGTGACTGGGATAGTTTTTGTAAAACTATTCAATCAGCACTTTCTGTTGTTTCAAGTTA
TGTAAACCTACCTACATATTACATCTACGATGAGCAAGGCGGCACTGATTTGAGTTTGCC
TGTTATGATTTCTGAATGGCCTCTTTCCGAATCTGACAAGGAAGAGGAGGTTCAACAAGA
GCAACAAGAAGACACTGTGGTGCCTGAAGTTGAAGTCGTTGTTGACCAAGTTGAAGAAGT
TAATAGTAGTTTTGCTATTGAGGCAGTGGATGTTAAATATGAGGTGAGTCCTTTTGAAAT
GCCATTTGAAGAGTTAAATGGTTTAAAAATACTCAAACAAATGGATAATAACTGCTGGGT
TAACTCAGTTATGTTACAGCTACAATTAACAGGCATACTCGATGATGACTATGCTATGCA
GTTCTTTAAAATTGGCAGAGTTTCCAAGATGGTTGAACGCTGTTACAATGCTGAGCAATG
CATACGCGGTGCCATGGGTGATGTAGGCCTTTGTTTGTATAGACTGCTTAAAGATTTGCA
CACTGGTTTTATGGTTATGGACTACAAATGTAGTTGTACCAGTGGTAGACTTGAAGAATC
GGGTTCCGTCTTGTTTTGTACACCTACTAAGAAGGCGTTTCCCTATGGTACTTGTCTAAA
TTGTAATGCACCTCGTATGTGTACAATTAGGCAGTTGCAAGGTACTATAATATTTGTGCA
ACAAAACCCAGAACCTGTTAATCCTTGTGCTTTTGTCGTTAAACCAGTTTGTGCATCAGT
TTTCCGTGGTGCTGTGTCTAGTGGCCATTACCAAATAAACATCTACCCACAAAAGTTATG
TGTGGATGGTTTTGGTGTTAACAAGATCCAGCCATGGCCAAATGATGCACTTAACACTAT
TTGTATTAGAGATGCAAATTATAGCGCAAAAGTTGAAAAACCTGTAACACCAGGTAAACC
ACCAGCTGAACTAGCACCTATAGATGAGACTGTTGTCAAGGTTAAGTTGAACTCTTTCCT
TACTTGCAACAATGTTTCTTTTTATCAAGGTGACATTGATGCTGTTGTTAATGGTGTTGA
CTTTGACTTCATCGTGAATGCTGCCAATGAAAACCTTGCTCATGGTGGAGGACTTGCTAA
AGCTTTAGATGTGTACACTAAAGGTAAACTTCAACGTTTATCTAAAGAACACATTGGATT
AGCAGGTAAAGTAAAGGTTGGCGCAGGTGTTATGGTTGAGTGTGATGGCCTGAGAATTTT
TAATGTTGTTGGTCCACGCAAGGGTAAACATGAACGTGATTTACTCATAAAAGCTTACAA
CACTATTAACAATGAACAAGGCATACCTTTAACACCAATCCTGAGCTGTGGTATTTTTGG
TGTCAAACTTGAAACTTCATTAGAAGTTTTGCTTGCTGTTTGTAATACAAAGGAAGTCAA
AGTTTTTGTTTACACAGACACAGAGGTTTGTAAGGTTAAGGATTTTGTGTCTGGTTTAGT
GAAAGTTCAAAAAGTTGAGCAACCTAAAATAGAACCAAAATCAGTGTCCGTAACTAAAGT
CGCACCCAAGCCTTATAAGGTAGATGGTAAATTTAGTTACTTTACAGACGACTTGTTGTG
TGTCGCTGTTGGCAAACCTATTGTTCTGTTTACTGATTCTATGCTCACTTTGGATGACCG
TGGTTTAGCTTTAGACAATGCACTTAATGGTGTGCTTAGTGCTGCTATTAAGGATTGTAT
AGACACAAATAAAGCTATACCTTCTGGTAATCTTATTAAGTTTGACATAGAGTCTGTTGT
TGTCTATATGTGCGTTGTGCCATCGGACCAGGACAAACACTTGGATAAGAATGTTCAACG
GTGTACACGTAAGCTGAATAGACTTATGTGTGATATAGTTTGTACTATACCAGCTGAGCA
TGTCTTGCCATTATTGTTGTCTAGTTTGACTTGTAATGTTTCTTTTGTAGGTGAACTTAA
AGCTGTTGAATCTAAAGTTATAACTATAAAGGTGACAGAGGATGGTGTTAATGTTCATGA
TGTGACTGTGACAACAGACAAGTCATTTGAACAACAAGTTGGTGTTATTGCTGTTAAAGA
CAAAGATCTTTCTGGTGCAGTACCAAGCGATCTTAATACATCTGAGTTGCTTACTAAGGC
AATAGATGTTGATTGGGTTGAATTTTATGGTTTCGGAGACGCTGTTACTTTTGCAACAGT
TGATCATAGTGATTTTGCATATGATAGTGCTGTTGTTAATGGTTTCAGAGTTTTGAAAAC
CAGTGATAATAATTGTTGGGTGAATGCTGTGTGTATTTCACTACAGTATTTGAAACCCCA
CTTTATTTCACAAGGTCTTGATGCTGCATGGAACAAATTTGTTTTAGGCGATGTTGAAAC
TTTTGTCGCATTTATTTACTATGTAGCAGGGTTAGTGAAAGGTGCTAAGGGTGATGCTGA
AGATATTTTGAATAAGTTATCTAAGTATCTTGCTAATGAAGCCCAAGTTCAATTAGAACA
TTATAGTTCTTGTGTTGAATGTGAGGCTACATTTAAAAACCCTGTTGCATCTGTTAATTC
TGCTATAGTTTGTGCTAGTGTCAAACGTGATGGTGTGCAAGTTGGTTATTGTGCCCATGG
TATTAAGTACTATTCACGTGTTAGAAGTGTTAGCGGTAGAGCTATTATATTCAGTGTCGA
ACAGCTTGAACCATGTTCTCAGTCTAGACTTTTGAGTGGTGTTGCTTACACTGCTTTTTC
TGGACCTGCTGACAATGGTCATTATACTGTTTATGATACTGCAAAGAAATCAATGTATGA
TGGTGATCGTTTTGTCAAACATGATCTTTCTCTGTTGTCTGTCACATCAGTTGTTATGGT
TGGTGGTTATGTTGCACCTGTTAAAACAGTGAAACCTAAACCAGTCATTAATCAACTTGA
TGAGAAGGCACAGAAGTTCTTTGATTTTGGTGATTTTTTGGTTCATAATTTTGTTACTTT
TTTCACATGGTTGTTGAGTATGTTTACTTTGTGTAAAACTGCAGTAACTACATGTGATGT
TAAAATAATGGCCAAAGCACCACAAAGGACGGGTGTTGTTTTAAAACGTAGTCTTAAATA
TAACTTAAAAGCGTCAACAGCTGTTCTTAAATCTAAGTGGTGGCTGCTTGCTAAGTTTAT
GAAACTACTGTTACTCATTTACACGTTGTATTCAGTAGTTTTGCTTGGTGTACTTTTTGG
ACCGTTTAATCTTTGTAGTGAGACTGTTAATGGTTATGCTAAGTCAAACTTTGTCAAGGA
TGATTATTGTGATGGTTCATTGGGCTGCAAGATGTGTCTTTTTGGTTACCAGGAGTTAAG
TCAATTTAGCCATTTAGATGTTGTGTGGAAGCATATAACAGACCCTTTGTTTAGTAATAT
GCAACCTTTCATTGTAATGGTTTTGTTGCTTATATTTGGTGACAATTATCTGAGATGCTT
CTTGCTGTATTTTGTTGCTCAGATGATAAGCACAGTTGGTGTTTTTCTAGGCTACAAGGA
AACAAATTGGTTTTTGCACTTTGTTCCATTTGATGTTATTTGTGATGAACTACTTGTCAC
TGTTATTGTTATTAAGGTTATTTCTTTTGTCAGACATGTGCTTTTTGGTTGTGAAAACCC
AGATTGCATTGCGTGCTCTAAGAGTGCTAGACTTAAGAGATTCCCTGTTAACACAATTGT
TAATGGTGTGCAACGTTCATTTTATGTTAATGCAAATGGTGGTAGTAAGTTTTGTAAGAA
ACATAGATTTTTCTGTGTTGACTGTGACTCTTATGGTTATGGCAACACGTTTATAACACC
TGAAGTTTCTAGAGAACTTGGTAATATTACCAAAACAAATGTGCAACCAACAGGCCCAGC
TTATGTCATGGTTGACAAAGTGGAGTTTGAAAATGGTTTCTATAGATTGTATTCCGGTGA
AACATTTTGGCGTTACAATTTTGATATAACTGAAAGCAAGTATTCTTGCAAAGAGGTTCT
TAAAAATTGTAATGTTTTGGATGATTTCATCGTGTTTAACAATAATGGAACCAATGTAAC
ACAGGTTAAAAATGCTAGTGTTTATTTTTCACAGTTGTTGTGCAGGCCTATTAAATTAGT
TGACAGTGAACTTTTGTCTACTTTGTCAGTTGATTTTAATGGTGTCTTACATAAGGCATA
CATTGATGTGCTACGTAATAGTTTTGGTAAAGATCTTAATGCTAATATGTCTTTAGCCGA
GTGTAAGAGTGCTTTAGGCTTGTCTATTAGTGATCATGAATTTACTAGTGCTATTTCCAA
CGCACATCGTTGTGACGTTTTGTTGTCTGATTTGTCATTTAACAACTTTGTCAGTTCGTA
TGCTAAACCTGATGAAAAATTATCAGCTTATGACTTGGCTTGTTGTATGCGTGCAGGTGC
TAAGGTTGTTAATGCCAACGTTTTGACAAAGGATCAAACTCCTATTGTTTGGCATGCAAA
GGATTTTAACAGTCTTTCTGCTGAAGGTCGTAAGTATATTGTTAAAACTAGTAAAGCTAA
GGGCTTGACTTTCTTGTTGACAATTAATGAAAACCAAGCTGTTACACAAATACCTGCAAC
TAGCATTGTTGCTAAGCAAGGTGCTGGTGATGCTGGCCATTCATCAACATGGTTGTGGCT
ACTTTGTGGTCTTGTGTGTTTGATTCAATTCTATTTGTGTTTTTTCATGCCCTACTTTGA
TACCGTTCGTAGTTTTGAGGGTTATGATTTTAAATATATAGAAAATGGTCAGTTGAAGAA
TTTTGAAGCTCCACTTAAATGTGTCAGAAATGTTTTTGAAAATTTTGAGGATTGGCATTA
TGCTAAGTTTGGCTTTATACCTTTAAACAAGCAAAGCTGTCCTATTGTAGTTGGAGTTTC
TGAAATTGTTAACACTGTTGCTGGTATTCCATCTAATGTGTATCTTGTTGGTAAAACTTT
AATTTTTACACTACAAGCTGCTTTTGGTAATGCTGGTGTTTGTTATGACATTTTTGGCGT
CACAACACCTGAAAAGTGCATTTTTACTTCTGCTTGTACTAGATTGGAAGGTTTGGGTGG
TAACAATGTTTATTGTTATAACACAGATCTTATGGAAGGTTCATTGCCTTACAGTTCAAT
ACAAGCTAACGCATATTATAAATATGACAATGGTAATTTTATTAAGTTGCCAGAAGTTAT
TGCACAAGGCTTTGGGTTTAGAACAGTGCGTACTATTGCTACCAAATATTGCCGTGTAGG
TGAGTGTGTTGACTCCAATGCAGGTGTGTGTTTTGGCTTTGACAAGTGGTTTGTTAATGA
TGGACGTGTTGACAATGGTTATGTTTGTGGTACTGGTTTGTGGAACCTTGTATTTAACAT
ACTTTCCATGTTTTCATCTTCATTTTCTGTTGCTGCAATGTCAGGCCAAATTTTACTTAA
TTGTGCATTAGGTGCTTTCGCAATCTTTTGTTGTTTTCTCGTGACAAAATTTAGACGTAT
GTTTGGTGATCTTTCTGTGGGTGTTTGCACTGTTGTTATGGCTGTTCTGCTTAACAATGT
TTCATACATTGTAACTCAGAACTTAGTAACAATGATTGCATATGCTGTGTTGTACTTCTT
TGCTACTAGAAGTTTGCGCTACGCATGGATTTGGTGTGCTGCATATTTAATTGCATACAT
ATCTTTTGCCCCATGGTGGCTGTGTGCTTGGTACTTTCTTGCTATGTTAACAGGTCTTTT
ACCTAGTTTGTTGAAGCTTAAAGTCTCGACAAACCTTTTTGAGGGTGACAAATTTGTAGG
TACATTTGAAAGTGCTGCTGCAGGAACATTTGTTATTGACATGCGTTCTTATGAAAAACT
TGCTAATAGCATCTCTCCAGAAAAGTTGAAAAGTTATGCTGCTAGCTATAATAGATACAA
GTATTATAGTGGTAATGCAAATGAAGCAGATTACCGTTGTGCTTGTTATGCCTATTTAGC
GAAAGCAATGTTGGACTTTTCGCGTGATCACAATGACATTTTGTACACACCTCCAACTGT
CAGTTATGGTTCTACATTACAGGCAGGTTTGCGTAAAATGGCACAGCCATCTGGCATTGT
GGAAAAATGCGTTGTTCGCGTCTGTTATGGCAACACTGTGTTAAATGGTTTATGGCTWGG
TGACATTGTTTATTGTCCACGTCATGTTATTGCATCTAACACAACTGCTGCTATAGACTA
TGATCATGAGTATAGTATTATGCGTTTGCATAATTTTTCTATAAATTCTGGTACAGCATT
TCTTGGTGTTGTAGGTGCTACTATGCATGGAGCAACTCTTAAAATTAAAGTTTCACAGAC
TAACATGCACACACCTAGACATTCTTTTAAGACACTAAAATCTGGCGAAGGTTTTAACAT
CTTAGCTTGTTATGATGGTTGTGCCCAAGGTGTTTTCGGTGTGAACATGAGGACCAATTG
GACTATCCGAGGTTCATTTATTAATGGTGCATGTGGTTCTCCTGGCTATAATCTTAAAAA
TGGCGAAGTGGAATTTGTTTACATGCATCAGATTGAACTCGGAAGTGGTAGCCATGTAGG
TTCTAGCTTTGATGGTGTTATGTATGGTGGTTTTGAAGACCAACCTAACCTTCAAGTTGA
ATCTGCCAACCAGATGCTAACAGTTAATGTGGTCGCATTTCTTTATGCTGCTATATTGAA
TGGTTGCATATGGTGGCTCAAAGGTGATAAATTGTCTGTAGAACATTATAATGAGTGGGC
ACAGGCTAATGGTTTTACAGCCATGAATGGTGAAGATGCCTTTTCCATTCTTGCTGCTAA
AACTGGTGTCTGTGTTGAAAGATTACTCCATGCTATTCAAGTTTTGAATAATGGCTTTGG
TGGTAAAAACATTTTGGGTTATTCTAGTCTTAATGATGAGTTCAATATTAATGAAGTTGT
CAAACAAATGTTTGGTGTTAACTTACAAAGTGGCAAGACCACTAGTATGTTTAAATCACT
AAGTTTGTTTGCTGGTTTCTTTATTATGTTCTGGGCTGAGTTGTTTGTTTATACCACCAC
TGTTTGGGTTAACCCTGGTTTTCTCACTCCGTTTATGATTTTGCTTGTTGCTTTGTCACT
CTGTCTTACATCTTTTGTTAAACATAAGGTGTTGTTCCTTCAAGTGTTTTTGTTGCCATC
AATTATTGTGGCTGCAATTCAGAACTGTGCTTGGGACTACCATGTAACAAAGGTATTGGC
AGAGAAGTTTGACTACAATGTTTCTGTTATGCAAATGGACATCCAGGGTTTTGTTAATAT
TTTTATTTGTTTGTTTGTTGCACTTTTGCATACTTGGCGCTTTGCTAAAGAGCGTTGTAC
GCATTGGTGCACTTACTTGTTCTCACTCCTTGCTGTTTTATACACTGCACTGTATAGTTA
TGATTATGTTAGCTTGCTAGTTATGCTACTTTGCGCAATTTCTAATGAATGGTACATAGG
TGCTATTATTTTTAGAATTTGTCGTTTTGGTGTTGCATGTTTGCCAGTGGCATACGTGGC
ATACTTTGGTAGTGTTAAAACTGTGTTGTTGTTTTATATGTTGTTAGGCTTTGTTAGCTG
TATGTACTATGGTTTGTTGTACTGGATTAACAGATTCTGTAAATGCACATTAGGTGTTTA
TGACTTTTGTGTTAGTCCAGCTGAATTTAAGTACATGGTTGCTAATGGCTTGAATGCACC
AGATGGCCCTTTTGATGCGCTATTTCTGTCGTTTAAACTAATGGGTATTGGCGGTCCTAG
AACTATTAAAGTTTCTACTGTACAATCTAAATTGACAGATCTTAAGTGCACAAACGTCGT
TCTAATGGGCATTTTGTCTAATATGAACATAGCTTCTAACTCAAAGGAGTGGGCATATTG
TGTTGAAACGCACAATAAAATAAACTTGTGTGATAACCCCGAAACTGCTCAGGAGCTGTT
GCTGGCGTTGTTGGCATTTTTCTTGTCTAAGCATAGTGATTTTGGTCTTGGCGATCTTGT
CGATTCTTATTTTGAGAATGACTCCATTTTGCAAAGTGTTGCATCGTCTTTTGTTGGTAT
GCCATCTTTTGTTGCATATGAAACAGCAAGACAAGAGTATGAAAATGCTGTTGCAAATGG
TTCTTCACCACAAATAATCAAACAATTGAAAAAGGCTATGAATGTTGCAAAAGCTGAGTT
TGACAGGGAATCATCTGTTCAAAGGAAAATTAATAGAATGGCTGAACAAGCTGCTGCAGC
TATGTATAAAGAAGCACGTGCAGTCAATAGAAAATCAAAGGTTGTTAGTGCCATGCATAG
TTTACTCTTTGGCATGCTCCGACGATTGGACATGTCTAGTGTTGATACTATTCTTAATAT
GGCACGTAATGGTGTTGTTCCTCTTTCTGTTATCCCTGCCACTTCGGCATCCAAGCTCGT
CGTCGTGGTGCCAGATCATGATTCATTTGCGAGAATGATGGTAGATGGTTTTGTGCACTA
CGCTGGCGTTGTTTGGACATTACAAGAAGTTAAGGATAATGATGGTAAGAATGTGCATCT
TAAAGATGTTACAAAGGAAAACCAGGAAACACTTGTTTGGCCTCTGATTTTGACTTGTGA
ACGCGTCGTTAAATTGCAGAACAATGAAATAATGCCGGGCAAGATGAAGGTTAAAGCCAC
CAAAGCTGAAGGTGATGGAGGCATTACTAGTGAAGGTAATGCTCTATACAACAATGAAGG
TGGACGTGCATTTATGTATGCATATGTGACTACGAAGCCTGACATGAAGTATGTTAAATG
GGAGCATGACTCTGGTGTGGTTACAGTTGAATTGGAACCACCTTGCAGATTTGTTGTAGA
YACACCTACTGGACCTCAAATTAAGTATCTTTACTTTGTTAAGAATCTTAACACTTTAAG
GAGGGGTGCTGTTTTGGGTTACATAGGCGCTACTGTGAGATTGCAAGCTGGTAAACAGAC
TGAGTTTGTTTCAAATTCCCATTTATTAACGCATTGTTCATTCGCTGTTGACCCAGCTGC
AGCTTATCTTGATGCTGTTAAACAAGGCGCAAAACCTGTTGGCAACTGTGTAAAGATGTT
GACTAATGGTTCTGGTAGTGGTCAGGCTATTACTAGTACTATTGACTCTAATACTACACA
GGATACATATGGTGGCGCTTCTGTTTGTATTTATTGCAGAGCACATGTTGCACATCCAAC
CATGGATGGTTTTTGTCAGTATAAAGGCAAGTGGGTACAAGTGCCTATAGGTACAAATGA
CCCTATAAGATTTTGTCTTGAAAATACTGTTTGTAAAGTTTGTGGTTGTTGGCTTAATCA
TGGCTGTACATGTGACCGGACTGCTATTCAAAGTTTTGATAACAGTTATTTAAACGAGTC
AGGGGCTCTAGTGCCGCTCGACTAGAGCCCTGCAATGGTACAGACATAGATTATTGTGTC
CGTGCATTTGACGTTTACAATAAAGATGCTTCTTTTATCGGCAAAAACTTGAAGTCCAAT
TGTGTGCGCTTCAAGAACGCAGATAAGGATGATGCGTTTTATATTGTTAAACGTTGCATT
AAGTCAGTTATGGACCACGAGCAGTCCATGTATAACTTACTTAAAGGCTGTAATGCTGTT
GCTAAGCATGATTTTTTCACTTGGCATGAAGGCAGAACCATCTATGGTAACGTTAGTAGA
CAGGATCTTACTAAATACACCATGATGGACTTGTGCTTTGCTCTGCGTAACTTTGATGAA
AAAGACTGTGAAGTTCTTAAGGAGATACTGGTTCTTACTGGTTGTTGTGGTACTGATTAC
TTCGAAATGAAGAATTGGTTTGACCCAGTAGAAAATGAGGACATACACCGTGTGTATGCT
GCTTTGGGTACAGTAGTCGCAAATGCAATGCTTAAGTGTGTTGCTCTTTGCGACGAAATG
GTGCTTAGAGGAGTTGTTGGTGTTTTGACCTTAGACAACCAAGATCTTAATGGGAATTTC
TACGATTTTGGGGACTTTGTTTTGTGTCCTCCTGGTATGGGAATACCCTATTGCACATCA
TATTATTCTTATATGATGCCTGTTATGGGTATGACCAATTGTCTAGCTAGTGAGTGTTTT
ATGAAAAGTGACATTTTTGGTCAAGACTTCAAAACTTATGATTTGTTGAAATATGATTTC
ACAGAGCATAAGGAGGTTTTGTTCAACAAGTATTTTAAGTATTGGGGACAGGGTTACCAT
CCTGATTGTGTAGATTGTTATGATGAGATGTGTATTTTGCATTGTTCAAATTTTAACACA
CTCTTCGCAACCACAATTCCAAATACAGCTTTTGGACCCCTATGCAGAAAAGTGTTTATT
GATGGTGTACCTGTTGTTGCTACTGCTGGTTACCATTTTAAACAACTAGGACTTGTGTGG
AATAAAGATGTTAACACTCACTCTACTAGACTTACTATTACTGAACTTTTACAGTTCGTG
ACAGATCCTGCGCTTATAGTTGCGTCATCGCCAGCTTTAGTGGATAAACGCACTGTATGC
TTTTCTGTCGCAGCTCTGAGTACAGGGTTGACATCTCAAACAGTAAAACCTGGCCATTTT
AATAAGGAGTTTTATGACTTCTTACGCTCTCAAGGGTTTTTCGATGAAGGTTCAGAATTG
ACATTGAAGCACTTCTTTTTTACACAAAAGGGTGATGCTGCAATTAAAGATTTTGACTAT
TATCGGTATAACAGACCCACCATGCTAGATATTGGACAAGCACGTGTGGCATATCAAGTA
GCATCTCGTTACTTTGACTGCTATGAAGGTGGTTGTATTACATCTAGAGAGGTGGTTGTT
ACTAACCTTAATAAGAGTGCTGGTTGGCCACTTAATAAGTTTGGTAAAGCTGGTTTATAT
TATGAGTCTATTAGTTATGAAGAACAAGACGCTATGTTTGCGTTAACAAAGCGTAATATT
CTCCCTACTATGACTCAGTTAAATCTCAAATACGCCATATCTGGTAAGGAGCGAGCACGT
ACAGTTGGTGGTGTCTCTTTGTTAGCTACTATGACTACTAGACAGTTTCATCAGAAATGT
TTGAAATCTATAGTTGCTACTAGAAATGCCACCGTTGTTATCGGCACTACCAAATTCTAT
GGCGGTTGGGACAATATGCTAAAGAACTTGATTGCTGACGTTGACGATCCTAAGTTGATG
GGCTGGGACTATCCTAAGTGTGATAGAGCTATGCCTTCAATGATTCGTATGCTGTCGGCC
ATGATTTTAGGTTCTAAACATGTTACATGTTGTACGGCTAGTGACAAATTCTATAGACTT
AGTAATGAGCTTGCTCAAGTTTTAACCGAAGTTGTTTACTCAAATGGTGGGTTTTATTTT
AAACCTGGTGGTACAACTTCTGGTGATGCAACTACTGCTTATGCCAACTCTGTTTTTAAT
ATATTTCAGGCTGTAAGTTCTAACATTAATCGCATTTTGAGCGTTAACTCGTCAAATTGC
AACAATCTTAATGTTAAGAAATTACAGAAACAACTTTATGACAATTGCTATAGAAATAGT
AATGTCGATGAGTCTTTTGTGGATGACTTCTACGGTTATTTACAAAAGCACTTTTCTATG
ATGATTCTTTCTGATGATGGTGTTGTGTGCTATAATAAAATTTATGCTGAACTTGGTTAC
ATTGCTGATATTAGTGCTTTTAAAGCCACTTTATATTATCAGAATGGTGTATTCATGAGC
ACAGCTAAATGTTGGACTGAGGAAGACCTTTCTGTAGGACCTCATGAATTTTGCTCACAG
CACACTATGCAGATTGTAGATGAAAATGGTAAGTATTATCTACCATACCCAGATCCTAGC
CGTATTATTTCTGCTGGTGTTTTTGTGGATGACATTACCAAGACTGATGCTGTCATTCTT
TTAGAACGCTATGTTTCTCTGGCTATAGATGCATACCCATTGTCTAAACATCCTAAACCC
GAGTATAGGAAAGTGTTTTATGCACTGTTAGACTGGGTTAAATATCTCAATAAAACTCTT
AATGAAGGTGTTTTGGAGTCATTCTCTGTCACACTTTTAGATGAACAAGAGTCCAAGTTT
TGGGATGAAAGCTTTTATGCTAGCATGTATGAGAAGTCTACAGTACTACAAGCTGCTGGT
CTTTGTGTAGTATGTGGCTCTCAAACAGTTCTAAGATGCGGTGATTGTTTACGCAAACCG
ATGTTGTGCACTAAGTGTGCTTATGATCATGTGTTTGGCACTGATCATAAGTTCATTTTG
GCTATTACACCTTATGTTTGTAACACATCTGGTTGCAATGTAAACGACGTTACAAAACTG
TATCTTGGAGGTTTGAATTATTACTGTGTAGATCACAAACCACATTTGTCATTCCCACTG
TGTTCAGCTGGTAATGTCTTTGGTTTGTACAAAAGTTCTGCTTTGGGTTCCATAGACGTT
GATGTTTTTAATAAGCTTTCTACTTCTGATTGGTCTGACATTCGTGACTATAAGTTAGCT
AATGAAGCTAAAGAGTCACTAAGGCTATTTGCAGCTGAAACTGTCAAAGCTAAGGAGGAA
AGTGTTAAGTCATCATATGCTTATGCCACCCTAAAGGAGATTGTAGGTCCTAAGGAACTT
TTGCTYTCATGGGAAAGTGGAAAAGCCAAACCACCGTTAAACCGTAATTCTGTATTTACT
TGCTTCCAAATTACAAAGGACTCCAAGTTTCAAGTTGGTGAATTTGTGTTTGAGAAAGTA
GATTATGGTTCTGATACGGTGACGTACAAATCCACTGCCACTACTAAGTTAGTACCAGGT
ATGTTATTTATTTTGACTTCTCATAATGTTGCTCCACTTAGAGCACCAACTATGGCTAAT
CAGGAAAAATATTCCACCATTTACAAGTTGCACCCATCATTTAATGTTAGTGATGCTTAT
GCAAACCTTGTACCTTACTACCAACTCATTGGTAAACAACGCATTACTACAATACAGGGT
CCCCCTGGTAGTGGTAAGTCTCATTGTTCTATCGGTATTGGTGTGTATTATCCTGGAGCA
AGAATTGTGTTCACAGCTTGTTCACATGCTGCTGTTGATTCGTTGTGTGCAAAAGCTGCC
ACAGCTTACAGCGTTGACAAGTGTACACGTATTATTCCTGCACGTGCTAGAGTTGAGTGT
TATAGTGGTTTTAAACCTAATAATAATAGTGCACAATATGTGTTTAGTACTGTTAATGCG
CTACCTGAAGTTAACGCAGACATTGTTGTCGTAGATGAAGTGTCTATGTGCACTAACTAT
GATTTGTCTGTGATTAACCAGCGTATATCATACAAACACATTGTGTATGTTGGTGATCCT
CAACAGCTGCCAGCTCCTAGAGTTCTTATCTCTAAAGGTGTTATGGAACCAATCGATTAT
AATGTTGTGACACAGCGTATGTGTGCTATAGGACCTGATGTCTTTTTACACAAGTGTTAC
AGATGTCCTGCTGAAATAGTTAACACTGTTTCAGAGCTTGTTTACGAAAACAAGTTTGTA
CCTGTCAAAGAAGCTAGTAAGCAGTGCTTCAAAATCTTTGAACGTGGTAGTGTGCAGGTA
GATAATGGTTCCAGTATAAATAGACGCCAACTTGATGTTGTTAAGCGATTTATACATAAA
AACCCTACATGGAGTAAAGCTGTATTTATTTCACCTTATAATAGTCAGAACTATGTAGCT
GCTAGGCTTTTAGGTTTACAAACTCAGACGGTGGATTCTGCTCAAGGCAGTGAATATGAT
TATGTAATATTYGCACAGACATCAGATACTGCTCATGCTTGTAATGCCAATCGTTTTAAC
GTTGCCATTACTAGAGCAAAGAAAGGCATCTTTTGTATTATGTCTGACAGAACTCTGTTT
GATGCACTTAAATTCTTTGAAATCACTATGACAGATTTACAGTCTGAAAATAGTTGTGGT
TTGTTTAAAGATTGTGCACGTAACCCCATTGATTTACCACCAAGTCATGCTACTACTTAT
CTATCATTGTCTGATAGATTTAAGACTAGTGGTGATTTAGCTGTTCAGATAGGTAGCAAC
AATGTTTGCACTTATGAACATGTGATCTCATATATGGGTTTCAGGTTTGATGTTAGTATG
CCTGGCAGTCATAGTTTGTTCTGTACTAGAGATTTTGCCATGCGTCATGTTAGAGGTTGG
TTAGGAATGGATGTAGAAGGTGCACATGTCACAGGTGATAATGTTGGCACTAATGTACCT
CTACAAGTAGGGTTTTCCAATGGTGTGGATTTTGTAGCGCAACCTGAGGGTTGTGTTGTA
ACAAACACTGGTAGTGTTGTAAAACCTGTTCGTGCACGTGCACCACCTGGTGAACAATTT
ACCCACCTTGTACCTCTGTTACGCAAGGGACAACCTTGGAGTGTTTTGAGAAAACGTATT
GTTCAAATGATAGCAGACTACCTTGCTGGTTCATCTGACGTACTGGTGTTTGTACTGTGG
GCTGGCGGTTTAGAGTTGACCACTATGCGTTATTTTGTCAAGATTGGAGCTGTTAAACAT
TGCCAATGTGGTACTGTTGCAACATGCTACAACTCTGTTAGTAATGATTATTGTTGTTTT
AAACATGCATTGGGCTGTGACTATGTTTACAATCCATATGTCATAGACATTCAACAATGG
GGTTATGTTGGTTCACTCTCTATTAATCACCATGCCATTTGTAATGTTCATAGAAATGAG
CATGTGGCTTCTGGTGACGCTATTATGACTAGATGTTTGGCTGTGTATGACTGCTTTGTT
AAGAATGTGGACTGGTCAATTACCTATCCTATGATAGCTAATGAAAAAGCCATAAACAGG
GGTGGTCGCACTGTGCAAAGTCATATCATGCGTGCTGCTATTAAATTGTACAACCCTAAA
GCAATTCATGATATTGGTAATCCTAAGGGTATTCGTTGTGCTGTAACTGATGCAAAGTGG
TATTGTTACGACAAGGACCCTATTAATTCTAATGTGAAAACATTAGAGTACGATTACATG
ACACATGGCCAAATGGATGGCTTGTGTTTGTTCTGGAATTGCAATGTGGATATGTACCCT
GAATTCTCAATTGTTTGCAGGTTTGATACACGTACGCGCTCTACATTGAACCTTGAAGGC
GTAAATGGGGGTTCGTTATACGTCAACAACCATGCATTCCACACTCCAGCTTATGATAAA
CGTGCTATGGCCAAGTTAAAACCAGCACCGTTTTTCTATTATGATGACGGTCCATGTGAA
GTTGTTCATGATCAAGTCAACTATGTTCCTTTGAGAGCCACTAATTGTATTACTAAGTGT
AATATTGGTGGTGCTGTATGTTCTAAGCATGCTAATCTTTATAGAGCATATGTGGAGTCA
TATAACACTTTCACCCAAGCTGGCTTTAACATTTGGGTTCCTACCACGTTTGATTGTTAT
AATTTGTGGCAGACCTTTACAGAGGTTAACCTGCAAGGTTTGGAGAATATTGCTTTTAAT
GTTTTAAAAAAAGGTTCATTTGTCTGTGCTGATGGTGAACTACCAGTAGCCATTAGTGGT
GATAAAGTGTTCGTACGTGATGGTAACATTGACAATTTAGTCTTTGTTAATAAGACATCA
CTGCCCACAAACATAGCATTTGAACTTTTCGCAAAGAGGAAGGTTGGTTTAACACCACCC
CTCAGTATTCTCAAAAACCTCGGTGTTGTTGCTACATATAAGTTTGTCTTGTGGGATTAT
GAAGCTGAGCGTCCCTTTACAAGTTTTACTAAGTCTGTTTGTGGTTATACAGACTTTACA
GAGGATGTTTGTACCTGCTACGATAATAGTATACAAGGTTCGTACGAACGTTTTACTCTG
TCAAATAATGCTGTGTTATTCTCTGCTACTGCTGTGAAAGCAGGTGGTAAAAGTTTGCCG
GCTATTAAATTGAATTTTGGAATGCTTAATGGTAATGCCATTGCTACTGTCAAATCAGAA
GATGGTAACATTAAAAATGTTAACTGGTTTGTTTATGTACGCAAAGATGGTAAGCCTGTT
GATCATTATGACGGTTTTTACACTCAAGGTCGTAATTTACAAGACTTTTTGCCTCGCAGC
ACAATGGAAGAAGACTTTTTGAATATGGATATAGGTGTATTTATTCAAAAGTATGGTCTC
GAAGATTTTAACTTTGAGCACGTTGTGTATGGTGATGTGTCAAAAACTACCCTAGGCGGT
TTGCACTTGTTGATCTCACAGGTACGTCTGAGTAAAATGGGCATCTTGAAGGCAGAAGAG
TTTGTGTCAGCATCTGACATAACACTCAAATGTTGTACTGTGACCTATCTTAATGATCCT
AGTTATAAGACTGTTTGCACTTACATGGATTTGTTGTTAGATGATTTTGTTGCTATATTG
AAGTCTTTGGATTTGACCGTTGTATCTAAGGTTCATGAGGTCATAATTGACAACAAACCG
TGGAGATGGATGCTATGGTGTAAAGATAATGCCGTTGCTACATTCTATCCTCAGTTACAG
AGTGCAGAATGGAAATGCGGATATTCTATGCCTGGTATTTATAAGACACAACGTATGTGC
TTAGAACCATGTAATTTGTATAATTACGGTGCGGGTTTGAAGTTACCTAGTGGCATTATG
TTCAATGTTGTTAAATATACTCAATTGTGTCAATATCTCAACAGTACTACTTTATGCGTT
CCTCATAATATGAGAGTGTTACACTTAGGTGCTGGTTCAGATTATGGTGTTGCACCAGGA
ACTGCCGTTCTTAAAAGATGGTTGCCACATGATGCAATTGTTGTTGATAATGATGTTGTT
GACTATGTGAGTGATGCCGATTTCAGTGTTACTGGTGATTGTGCAACCGTTTATTTGGAA
GACAAGTTCGACTTGTTAATTTCTGATATGTACGATGGCAGGACAAAGGCAATTGATGGT
GAAAATGTTTCGAAAGAAGGATTTTTCACTTATATCAATGGTGTCATTTGTGAGAAACTT
GCCATCGGAGGATCGGTTGCCATTAAAGTAACAGAGTATAGCTGGAACAAGAAATTGTAT
GAACTTGTACAAAAATTTTCTTTTTGGACTATGTTCTGCACTTCTGTTAATACGTCATCA
TCAGAAGCCTTTGTTGTCGGAATTAACTATCTTGGTGATTTCGCAAAAGGACCCTTTATA
GATGGCAACATAATACATGCAAATTATGTGTTCTGGCGTAACTCAACTGTTATGACTTTG
TCCTACAATTCTGTTTTAGACTTGAGTAAGTTTAATTGCAAACATAAAGCGACCGTTGTT
GTGCAATTAAAGGATGGTGACATTAATGAAATGGTGCTTAGTCTTGTTAGGAATGGTAAG
TTGCTTGTAAGGGGTAATGGCAAGTGTTTGAGTTTTAGTAATCATTTAGTCTCAACTAAA
TAAAATGTTTGTACTTGTTGCATATGCCTTGTTGCATATTGCTGGTTGTCAAACTATAAA
TGTTCTGAACACTAGTCACTCTGTTTGTAACGGCTGTGTTGGTTATTCAGAAAATGTATT
TGCTGTTGAGAGTGGTGGTTATATACCCTCCGACTTTGCATTTAATAATTGGTTTCTCTT
AACTAATACCTCATCTGTTGTAGACGGTGTTGTGAGGAGTTTTCAGCCTTTGTTGCTTAA
TTGCTTATGGTCTGTTTCTGGYTCGCGGTTTACTACTGGTTTTGTCTATTTTAATGGTAC
TGGGAGAGGTGATTGTAAAGGTTTTTCTTCAAATGTTTTGTCTGATGTCATACGTTACAA
CATCAATTTTGAAGAAAACCTTAGACGTGGAACCATTTTGTTTAAAACATCTTTTGGTGT
TGTTGTGTTTTATTGTACCAACAACACTTTAGTTTCAGGTGATGCTTACATACCATTTGG
TACAGTTTTGGGCAATTTTTATTGCTTTGTAAATACTACTATTGGCAATGAAACTACTTC
TTCTTTTGTGGGTGCACTACCTAAGACAGTTCGTGAGTTTGTTATTTCACGCACAGGACA
TTTTTATATTAATGGCTATCGCTATTTTACTTTAGGTAATTTAGAAGCCGTTAATTTCAA
TGTCACTAATGCAGAAACCACTTTTTGTACTGTTGCGTTAGCTTCTTATGCTGACGTTTT
GGTTAATGTGTCACAAACCGCTATTGCTAATATAATTTATTGCAACTCTGTTATTAACAG
ACTGAGATGTGACCAGTTGTCCTTTGATGTACCAGATGGTTTTTATTCCACAAGTCCTAT
TCAATCCGTTGAGCTACCTGTGTCTATTGTGTCGCTACCTGTTTATCACAAACATACGTT
TATTGTGTTGTATGTTGATTTTAAACCTCAGAGTGGCGCCGGCACGTGTTATAACTGTCG
TCCTTCTGTTGTTAATATTACACTGGCCAATTTTAATGAAACTAAAGGGCCTTTGTGTGT
TGAAACATCACACTTCACTACCAAATACGTTGCTTCCAATGTTGGTAGGTGGAGTGCTAG
TATTAACACGGGAAATTGCCCTTTTTCTTTTGGCAAAGTTAATAACTTTGTTAAATTTGG
CAGTGTATGTTTTTCACTAAAGGATATACCCGGTGGTTGCGCAATGCCTATAGTGGCTAA
TTTTGCTTATATTAATTCTTATACTATAGGCTCATTGTATGTTTCTTGGAGTGATGGTGA
TGGAATTACTGGCGTCCCAAAACCTGTTGAGGGTGTTAGTTCCTTTATGAATGTTACATT
GAATAAATGTACTAAATATAATATTTATGATGTATCTGGTGTGGGTGTTATTCGCATTAG
CAATGACACCTTTCTTAATGGAATTACGTACACATCAACTTCAGGTAACCTTTTGGGTTT
CAAAGATGTTACTAATGGTATCATCTACTCTATCACTCCTTGTAACCCACCAGATCAGCT
TGTTGTTTATCAGCAAGCTGTTGTTGGTGCTATGTTGTCTGAAAATTCAAGTAGTTACGG
CTTCTCTAATGTTGTGGAATTGCCTAACTTTTTCTACGCTTCTAATGGCACTTACAATTG
CACAGATGCTGTTTTAACTTATTCTAGCTTTGGTGTTTGTGCAGATGGTTCTATAATTGC
TGTTCAACCACGCAATGTTTCTTATGATGGTGTCTCAGCGATTGTCACAGCTAATTTGTC
TATACCTTCCAATTGGACTACTTCAGTCCAGGTTGAGTATTTACAAATTACAAGCACACC
TATTTTAGTGGATTGCTCCACTTATGTTTGCAATGGTAATGTGCGCTGTGTTGAATTGCT
TAAGCAGTATACTTCTGCTTGTAAAACTATTGAAGATGCCTTAAGAATTAGTGCTATGCT
GGAGTCTGCAGATGTTGGTGAGATGCTCACTTTTGACGAGAAAGCGTTTACACTTGCTAA
TGTTAGTAGTTTTGGTGACTACAACCTTAGCAGTGTTATACCTAGCTTGCCTACAAGTGG
TAGTAGAGTAGCCGGTCGCAGTGCCATAGAAGACATACTTTTTAGTAAAGTTGTTACTTC
TGGACTTGGCACTGTGGACGCAGACTACAAAAAGTGCACTAAGGGTCTTTCCATTGCTGA
TTTGGCTTGTGCTCAATATTATAATGGCATTATGGTTTTGCCTGGCGTTGCTGATGCTGA
ACGAATGGCCATGTACACAGGTTCCTTAATTGGTGGCATTGCCTTAGGAGGTCTTACATC
AGCCGCTGCAATACCATTTTCTTTAGCTCTTCAGGCACGTTTGAACTATGTGGCATTGCA
GACTGATGTTTTGCAAGAAAATCAGAAAATTCTTGCTGCATCTTTTAATAAAGCAATGAC
TAACATTGTCGATGCCTTTACAGGAGTTAATGATGCTATTACTCAAACTTCACAAGCTAT
ACAAACAGTTGCCACTGCACTTAATAAGATTCAGGATGTTGTGAATCAACAAGGCAATGC
ATTGAACCATCTAACTTCTCAGTTGAGGCAAAATTTTCAAGCTATTTCCAGTTCTATTCA
GGCTATCTATGACAGACTTGACACTATTCAGGCTGATCAACAAGTAGATAGGCTTATTAC
TGGTAGACTGGCTGCTTTGAACGCATTTGTTGCTCAGACACTTACTAAGTATACTGAGGT
GCGTGCTTCTAGACAGCTTGCACAACAAAAAGTGAATGAATGTGTCAAATCCCAGTCTAA
CCGTTATGGTTTCTGTGGAAATGGCACACACATTTTCTCAATTGTGAATTCTGCTCCTGA
AGGCCTTGTTTTTCTTCACACTGTCTTGTTGCCCACGCAATATAAGGATGTTGAGGCGTG
GTCCGGGCTTTGCGTTGATAATACAAACGGTTATGTGCTGCGACAACCTAATCTTGCTCT
TTACAAAGAAGGCAATTATTATAGAATCACATCACGTTTTATGTTTGAACCACGCATTCC
TACTATGGCAGATTTTGTCCAGATTGAAAATTGCAATGTCACATTTGTTAACATTTCTCG
CTCTGAGTTGCAAACTATTGTGCCAGAGTATATTGATGTTAACAAGACGCTGCAAGAATT
AATTGACAAATTGCCAAATTATACTGTCCCAGACCTAGGCATCGACCAGTACAACCAGAC
TATTTTGAATTTGACCAGTGAAATTAGCACCCTTGAAAATAAATCTGCGGAGCTTAATTA
CACTGTTCAAAGACTGCAAACTCTTATTGACAACATAAATAGCACTTTAGTCGACTTAAA
GTGGCTCAACCGGGTTGAGACTTATCTCAAGTGGCCGTGGTGGGTGTGGTTGTGCATTTC
AGTCGTGCTCATCTTTGTGGTGAGTGTTTTGCTATTATGTTGTTGCTCTACTGGTTGCTG
TGGCTTCTTTAGTTGTCTTGCATCTTCTACTAGAGGTTGTTGTGAGTCAACTAAACTTCC
TTATTACGACGTTGAAAAGATTCACATACAGTAATGGCTCTAGGTTTGTTTACTCTGCAA
ATCGAGTCTGCTGTTAATCAATCGCTAAGCAAGTCGAAAGTTAGTGCCGTAGTTTCGCGC
CAGGTTATCCAGGATGTTAGAGCTGCCGCTGTCACTTTCAACTTGCTAGCTTATACACTA
ATGAGCCTCTTTGTTGTTTACTTTGCTTTTTTCAAAGCAAGATCTAATCGAGGAAGAGTA
GCTCTTATAGTGTTTAAAATTCTAATCCTCTTCGTTTATGTACCATTGCTGTATTGGTCT
CAAGCTTACATTGATGCGACGTTGATCGCTGTAATTTTGCTTGGAAGGTTTTTCCATACA
GCTTGGTACTGTTGGCTGTACAAAACATGGGATTTCATAGTCTTCAATGTAACCACACTT
TGCTATGTGCAAGGCAAATGTTGGTTTCTTGAAAATAAGGCTTTGAAACCATTTGTGTGC
TTCTACGGAGGGGACCAATTTCTTTACATAGGTGACAGAGTTGTTTCCTATGTCTCAACT
AACGATTTATACGTTGCTCTTAGAGGACGTATTGACAGAGATCTTAGCCTTTCTAGAAAG
GTTGATCTTTATAACGGTGAATGTGTATACTTTTTTTGTGAACACCCAGCTGTCGGAATA
GTTAATACAGATTTTAAATTGGAATTTGAAGATGTTTCTGAAGCTAGTGGATGATCATGC
TTTAGTTGTAAATGTAATACTGTGGTGCGTAGTACTTATAGTACTTTTGCTAGTTTGTAT
TACAATTATTAAACTAATTAAATTATGTTTTACATGCCATATGTTTTGTAATAAAACGAT
TTATGGTCCCATTAAAAATGTGTATCACATTTACCAATCATACATGCACATAGACCCTTT
CCCYAGACAAATTATTGATGTCTAAACTAAACGACAATGACTGAAGCTAATATTACTCAG
GAGGAGTTGGTAACTCACCTGAAAAATTGGAATTTTAGTTGGAATATTATTCTAACTATT
TTCATTGTCATTCTTCAGTTTGGCCATTATAAATACTCAAGAATCTTTTATGGTCTGAAG
ATGCTAGTTTTGTGGCTTTTGTGGCCACTTGTACTTGCACTTTCAATCTTTGACACTTGG
GCAAACTGGGGATCCAACTGGGCCTTTGTCGCATTCAGCCTTTTTATGGCCGTATCAACA
CTCATTATGTGGGTGATGTATTTCGTAAATAGTTTCAGACTTTTCCGACGTGCTCGAACT
TTTTGGGCATGGAATCCGGAAGTGAATGCAATCACAGTCACAACCGTGCTGGGACAGACG
TACTACCAACCCATTCAACAAGCTCCAACAGGCATTACGGTGACCTTGTTGAGCGGCGTG
CTTTACGTGGACGGACATAGATTGGCTTCAGGTGTTCAGGTTCATAACCTACCTGAACAC
ATGACAGTTGCCGTGCCGAGCACTACTATAATTTATAGTAGAGTCGGAAGGTCCGTAAAT
TCACGAAACAGCACAGGCTGGGTTTTCTACGTACGAGTAAAACACGGTGACTTTTCTGCA
GTGAGCTCTCCTACGAGCAATATGACAGAAAACGAAAGATTGCTTCATTTGATCTAAACT
GAACGAAAAGATGGCTACAGTCAACTGGGCTGATTCCTCTGAACCACAACGTGGTCGTCA
GGGCAGAATACCTTATTCCCTTTATAGCCCTTTGCTTGTTGATAGTGAACAACCTTGGAA
GGTGATACCTCGTAATTTGGTACCCACCAACAAGAAAGATAAAAGCAAGCTTATAGGCTA
TTGGAATATTCAAAAACGTTTCAGAACTAGAAAGGGCAAACGGGTTGACTTGTCACCTAA
GTTGCATTTCTATTATCTTGGCACAGGACCCCACAAAGATGCTAAATTCAGAGAGCGCAT
TGAAGGTGTTGTCTGGGTTGCTGTTGATGGTGCTAAAACCGAACCTACTGGTTATGGTGT
TAGGCGCAAGAATTCAGATCCAGAAGAACCACTCTTCAGTCAAAGTCTTCCAAATGGTGT
TACTGTTGTTGAAGAACCTGACTCTCGTGCTCCTTCGCGTTCTCAGTCAAAGTCACAGAG
CCGAGGTCGTGGTGAATTTAAACCTCAGTCGCGCAATTCTTCAAGTGCAAGTCAGGACGA
CATTATTAAGGCAGTAGCTGCTGCTCTTAAATCTTTAGGTTTTGAAAAAGAGAAAGAGGC
AGCGAAAAAGGGTACTCCTAAGCCTTCTAGAAATCAGAGTCCTGCTTCTTTTCAGACTCG
TGCCAAGAGCCCTGCTCGTCCTCAGAATTCTGAAACAAAAGAACAAAAGCATGAAATGCA
AAAACCACGGTGGAAAAGACAGCCTAATGATGATTTGACATCTAATGTTACACAGTGTTT
TGGCCCCAGAGATCCTTACCACAACTTTGGAAGTGCAGGTGTTGTAGCTAATGGTGTCAA
AGCCAAAGGCTACCCACAATTTGCTGAACTTGTGCCTTCTACAGCTGCCATGCTGTTTGA
CAGTCACATTGACTCTAAGGAGTCTGGCAATAATGTTGTTCTTACTTACACAACTAGGGT
TACAGTGCCCAAGGACCACCCGCATTTGGGCAAGTTCTTAGAGGAGTTAAATGCATTCAC
TAAGCCTCTACAAGGAGACATGCAACAACACCCTCTTCTTAACCCTAGTGCACAAGAATT
ACAAACTTCACCTGGAACTGCTGAACCAGTCTACGATGCAGTTTCTATTGAAACTGACAT
AATTGATGAAGTCAACTAAACATGCATCCAGAAGATGAACATGCCCCCCTATGGCAAGTT
TTGTTTGGAATGGTTTTAGTTGAGGGTTCTATTATTTGGCTAATGGCCACTGTGTTGTTT
GAAATCATTCAATTGTTAGTTGCTGCTAATTCAGATGGTTTGTATGTGTTTTTTAGTTGG
AATTTTGCTTTTGTTCTTGCTTTTATTATTTTTCTGCTGCCTGTTTCCAGAGAGATTTGG
CGCCCTGGTGCCGTAGATGAGTATATTGCTTTTCTCCGGTCTATGCATGATGGCATGATC
AGAGCTGCTTTTAACTAACATGATCCCTTGCTTCGGCTTGATAAGGATCTAGTCTTATAC
ACAATGGTAAGCCAGTAGTAGTAGAGGTATAAGAAATTTGCTACTATGTTACTGAACCTA
GGTGAACACTAGTATAACTCATTACAAATGTGCTGGAGTAATTAAAGATCGCTTTGACGA
GCCAACAATGGAAGAGCCAGTCATTTGTATTGAGACCTATCTAGTTAGTAACTGCTAATG
GAACGGTTTCGATATGGATACACAAAAAAAAAAAA
