# Supplementary material for: Prioritizing antiviral drugs against SARS-CoV-2 by integrating viral complete genome sequences and drug chemical structures
Source: Sci Rep. 2021 Mar 18;11:6248. doi: 10.1038/s41598-021-83737-5 (PMC7973547; doi:10.1038/s41598-021-83737-5)
Supplement: Supplementary file 1 — Supplementary Information 1. [file 41598_2021_83737_MOESM1_ESM.zip › dataset_VDA-RWR/dataset2/virus FASTA/Human coronavirus strain NL63.fasta]

>Human coronavirus strain NL63
CTTAAAGAATTTTTCTATCTATAGATAGAGAATTTTCTTATTTAGACTTTGTGTCTACTC
TTCTCAACTAAACGAAATTTTTCTAGTGCTGTCATTTGTTATGGCAGTCCTAGTGTAATT
GAAATTTCGTCAAGTTTGTAAACTGGTTAGGCAAGTGTTGTATTTTCTGTGTCTAAGCAC
TGGTGATTCTGTTCACTAGTGCATACATTGATATTTAAGTGGTGTTCCGTCACTGCTTAT
TGTGGAAGCAACGTTCTGTCGTTGTGGAAACCAATAACTGCTAACCATGTTTTACAATCA
AGTGACACTTGCTGTTGCAAGTGATTCGGAAATTTCAGGTTTTGGTTTTGCCATTCCTTC
TGTAGCCGTTCGCACCTATAGCGAAGCCGCTGCACAAGGTTTTCAGGCATGCCGTTTTGT
TGCTTTTGGCTTACAGGATTGTGTAACCGGTATTAATGATGATGATTATGTCATTGCATT
GACTGGTACTAATCAGCTCTGTGCCAAAATTTTACCTTTTTCTGATAGACCCCTTAATTT
GCGAGGTTGGCTCATTTTTTCTAACAGCAATTATGTTCTTCAGGACTTTGATGTTGTTTT
TGGCCATGGTGCAGGAAGTGTGGTTTTTGTGGATAAGTACATGTGTGGTTTTGATGGTAA
ACCTGTGTTACCTAAAAACATGTGGGAATTTAGGGATTACTTTAATAATAATACTGATAG
TATTGTTATTGGTGGTGTCACTTATCAACTAGCATGGGATGTTATACGTAAAGACCTTTC
TTATGAACAGCAAAATGTTTTAGCCATTGAGAGCATTCATTACCTTGGTACTACAGGTCA
TACTTTGAAGTCTGGTTGCAAACTTACTAATGCTAAGCCGCCTAAATATTCTTCTAAGGT
TGTTTTGAGTGGTGAATGGAATGCTGTGTATAGGGCGTTTGGTTCACCATTTATTACAAA
TGGTATGTCATTGCTAGATATAATTGTTAAACCAGTTTTCTTTAATGCTTTTGTTAAATG
CAATTGTGGTTCTGAGAGTTGGAGTGTTGGTGCATGGGATGGTTACTTATCTTCTTGTTG
TGGCACACCTGCTAAGAAACTTTGTGTTGTTCCTGGTAATGTCGTTCCTGGTGATGTGAT
CATCACCTCAACTAGTGCTGGTTGTGGTGTTAAATACTATGCTGGCTTAGTTGTTAAACA
TATTACTAACATTACTGGTGTGTCTTTATGGCGTGTTACAGCTGTTCATTCTGATGGAAT
GTTTGTGGCATCATCTTCTTATGATGCACTCTTGCATAGAAATTCATTAGACCCTTTTTG
CTTTGATGTTAACACTTTACTTTCTAATCAATTACGTCTAGCTTTTCTTGGTGCTTCTGT
TACAGAAGATGTTAAATTTGCTGCTAGCACTGGTGTTATTGACATTAGTGCTGGTATGTT
TGGTCTTTACGATGACATATTGACAAACAATAAACCTTGGTTTGTACGCAAAGCTTCTGG
GCTTTTTGATGCAATCTGGGATGCTTTTGTTGCCGCTATTAAGCTTGTACCAACTACTAC
TGGTGTTTTGGTTAGGTTTGTTAAGTCTATTGCTTCAACTGTTTTAACTGTCTCTAATGG
TGTTATTATTATGTGTGCAGATGTTCCAGATGCTTTTCAATCAGTTTATCGCACATTTAC
ACAAGCTATTTGTGCTGCATTTGATTTTTCTTTAGATGTATTTAAAATTGGTGATGTTAA
ATTTAAACGACTTGGTGATTATGTTCTTACTGAAAACGCTCTTGTTCGTTTGACTACTGA
AGTTGTTCGTGGTGTTCGTGATGCTCGCATAAAGAAAGCCATGTTTACTAAAGTAGTTGT
AGGTCCTACAACTGAAGTTAAGTTTTCTGTTATTGAACTTGCCACTGTTAATTTGCGTCT
TGTTGATTGTGCACCTGTAGTTTGCCCTAAAGGTAAGATTGTTGTTATTGCTGGACAAGC
TTTTTTCTATAGTGGTGGTTTTTATCGTTTTATGGTTGATCCTACAACTGTATTAAATGA
TCCTGTTTTTACTGGTGATTTATTCTACACTATTAAGTTTAGTGGTTTTAAGCTTGATGG
TTTTAACCATCAGTTTGTTACTGCTAGTTCTGCTACAGATGCCATTATTGCTGTTGAGCT
GTTGTTATTGGATTTTAAAACTGCAGTTTTTGTGTACACATGTGTGGTTGATGGCTGTAG
TGTCATTGTTAGACGTGATGCTACATTCGCTACACATGTGTGTTTTAAGGACTGTTATAA
TGTTTGGGAGCAATTCTGCATTGATAATTGTGGTGAGCCATGGTTTTTGACTGATTATAA
TGCTATCTTGCAGAGTAATAACCCTCAATGTGCTATTGTTCAAGCATCAGAGTCTAAAGT
TTTGCTTGAGAGGTTTTTACCTAAGTGTCCTGAAATACTGTTGAGTATTGATGATGGCCA
TTTATGGAATCTTTTTGTTGAAAAGTTTAATTTTGTTACAGATTGGTTAAAAACTCTTAA
GCTTACACTTACTTCTAATGGTCTTTTAGGTAATTGTGCCAAACGTTTTAGACGTGTTTT
GGTAAAATTGCTTGATGTCTATAATGGTTTTCTTGAAACTGTCTGTAGTGTCGCATACAC
TGCTGGTGTTTGCATCAAATATTATGCTGTTAATGTTCCATATGTAGTTATTAGTGGTTT
TGTAAGTCGTGTAATTCGTAGAGAAAGGTGTGACATGACTTTTCCTTGTGTTAGTTGTGT
CACCTTTTTCTATGAATTTTTAGACACTTGTTTTGGTGTTAGTAAACCTAATGCCATTGA
TGTTGAACATTTAGAGCTTAAAGAAACTGTTTTTGTTGAACCTAAGGATGGTGGTCAATT
TTTTGTTTCTGGTGATTATCTTTGGTATGTTGTAGATGACATTTATTATCCAGCTTCATG
TAATGGTGTATTGCCTGTTGCTTTTACAAAATTAGCTGGTGGTAAAATATCTTTTTCTGA
TGATGTTATAGTTCATGATGTTGAACCTACCCATAAAGTCAAGCTCATATTTGAGTTTGA
AGATGATGTTGTTACCAGTCTTTGTAAGAAGAGTTTTGGTAAGTCCATTATTTATACAGG
TGATTGGGAAGGTCTACATGAAGTTCTTACATCTGCAATGAATGTCATTGGGCAACATAT
TAAGTTGCCACAATTTTATATTTATGATGAAGAGGGTGGTTATGATGTTTCTAAACCAGT
TATGATTTCACAATGGCCTATTAGTAATGATAGTAATGGTTGTGTTGTTGAAGCGAGCAC
TGATTTTCATCAATTAGAATGTATTGTTGATGACTCTGTTAGAGAAGAGGTTGATATAAT
TGAACAACCTTTTGAAGAAGTTGAACATGTGCTCTCAATTAAGCAACCTTTTTCTTTTTC
TTTTAGAGATGAATTGGGTGTTCGTGTTTTAGATCAATCTGATAATAATTGTTGGATTAG
TACCACACTTGTACAGTTGCAACTTACAAAGCTTTTGGATGATTCTATTGAGATGCAATT
GTTTAAAGTTGGTAAAGTTGATTCAATTGTCCAAAAGTGTTATGAGTTGTCTCATTTAAT
TAGTGGTTCACTTGGTGATAGTGGTAAACTTCTTAGTGAACTTCTTAAAGAAAAATATAC
ATGTTCTATAACTTTTGAGATGTCTTGTGATTGTGGTAAAAAGTTTGATGATCAGGTTGG
TTGTTTGTTTTGGATTATGCCTTACACAAAACTTTTTCAAAAAGGTGAGTGTTGTATTTG
TCATAAAATGCAGACTTATAAGCTTGTTAGTATGAAAGGTACTGGTGTGTTTGTACAGGA
TCCAGCACCTATTGACATTGATGCTTTCCCTGTGAAACCTATATGTTCATCTGTATATTT
AGGTGTTAAGGGTTCTGGTCATTATCAAACAAATTTATACAGTTTTAACAAAGCTATTGA
TGGTTTTGGTGTCTTTGACATTAAAAATAGTAGTGTTAATACTGTTTGTTTTGTTGATGT
TGATTTTCATAGTGTAGAAATAGAAGCTGGTGAAGTTAAACCTTTTGCTGTATATAAAAA
TGTTAAATTTTATTTAGGTGATATTTCACACCTTGTAAACTGTGTTTCTTTTGACTTTGT
TGTCAATGCTGCTAATGAAAATCTCTTGCATGGAGGCGGTGTTGCACGTGCTATTGATAT
TTTGACTGAAGGTCAACTTCAGTCATTATCTAAAGATTACATTAGTAGTAATGGTCCACT
TAAGGTTGGAGCAGGTGTTATGTTGGAGTGTGAAAAATTCAACGTATTTAATGTTGTTGG
TCCGCGAACTGGTAAACATGAGCATTCATTACTTGTTGAAGCTTATAATTCTATTTTATT
TGAAAATGGTATTCCACTTATGCCTCTTCTTAGTTGTGGTATTTTTGGTGTAAGGATTGA
AAATTCTCTTAAAGCTTTGTTTAGTTGTGACATTAATAAACCATTGCAAGTTTTTGTTTA
TTCTTCAAATGAAGAACAAGCTGTTCTTAAGTTTTTAGATGGTTTAGATTTAACACCAGT
CATTGATGATGTTGATGTTGTTAAACCTTTTAGAGTTGAAGGTAATTTTTCATTCTTTGA
TTGTGGTGTCAATGCCTTGGATGGTGATATTTACTTATTATTTACTAACTCTATTTTAAT
GTTGGATAAACAAGGACAATTATTGGACACAAAACTTAATGGTATTTTGCAACAGGCAGC
TCTTGATTATCTTGCTACAGTTAAAACTGTACCAGCTGGTAATTTGGTTAAACTTTTTGT
TGAGAGTTGTACCATTTATATGTGTGTTGTACCATCGATAAATGATCTTTCTTTTGATAA
AAATCTTGGTCGTTGTGTGCGTAAACTTAATAGATTGAAAACTTGTGTTATTGCCAATGT
TCCTGCTATTGATGTTTTGAAAAAGCTTCTTTCAAGTTTGACTTTAACTGTTAAATTTGT
TGTAGAGAGTAATGTTATGGATGTTAACGACTGTTTTAAGAATGATAATGTAGTTTTGAA
AATTACTGAAGATGGTATTAATGTTAAAGATGTTGTTGTTGAGTCTTCTAAGTCACTTGG
TAAACAATTGGGTGTTGTGAGTGATGGTGTTGACTCTTTTGAAGGTGTTTTACCTATTAA
TACTGATACTGTCTTATCTGTAGCTCCAGAAGTTGACTGGGTTGCTTTTTACGGTTTTGA
AAAGGCAGCACTTTTTGCTTCTTTGGATGTAAAGCCATATGGTTACCCTAATGATTTTGT
TGGTGGTTTTAGAGTTCTTGGGACCACCGACAATAATTGTTGGGTTAATGCAACTTGTAT
AATTTTACAGTATCTTAAGCCTACTTTTAAATCTAAGGGTTTAAATGTTCTTTGGAACAA
ATTTGTTACAGGTGATGTTGGACCTTTTGTTAGTTTTATTTATTTTATAACTATGTCTTC
AAAGGGTCAAAAGGGTGATGCTGAAGAGGCATTATCTAAATTGTCAGAGTATTTGATTAG
TGATTCTATTGTTACTCTTGAACAATATTCAACTTGTGACATTTGTAAAAGTACTGTAGT
TGAAGTTAAAAGTGCTATTGTCTGTGCTAGTGTGCTTAAAGATGGTTGTGATGTTGGTTT
TTGTCCACACAGACATAAATTGCGTTCACGTGTTAAGTTTGTTAATGGACGTGTTGTTAT
TACCAATGTTGGTGAACCTATAATTTCACAACCTTCTAAGTTGCTTAATGGTATTGCTTA
TACAACATTTTCAGGTTCTTTTGATAACGGTCACTATGTAGTTTATGATGCTGCTAATAA
TGCTGTCTATGATGGTGCTCGTTTATTTTCTTCAGATTTGTCTACTTTAGCTGTTACAGC
TATTGTTGTAGTAGGTGGTTGTGTAACATCTAATGTTCCAACAATTGTTAGTGAGAAAAT
TTCTGTTATGGATAAACTTGATACTGGTGCACAAAAATTTTTCCAATTTGGTGATTTTGT
TATGAATAACATTGTTCTGTTTTTAACTTGGTTGCTTAGTATGTTTAGTCTTTTACGTAC
TTCTATTATGAAGCATGATATTAAAGTTATTGCCAAGGCTCCTAAACGTACAGGTGTTAT
TTTGACACGTAGTTTTAAGTATAACATTAGATCTGCTTTGTTTGTTATAAAGCAGAAGTG
GTGTGTTATTGTTACTTTGTTTAAGTTCTTATTATTATTATATGCTATTTATGCACTTGT
TTTTATGATTGTGCAATTTAGTCCTTTTAATAGTCTTTTATGTGGTGACATTGTAAGTGG
TTATGAAAAATCCACTTTTAATAAGGATATTTATTGTGGTAATTCTATGGTTTGTAAGAT
GTGTTTGTTCAGTTATCAAGAGTTTAATGATTTGGATCATACTAGTCTTGTTTGGAAGCA
CATTCGTGATCCTATATTAATCAGTTTACAACCATTTGTTATACTTGTTATTTTGTTAAT
TTTTGGTAATATGTATTTGCGTTTTGGACTTTTATATTTTGTTGCACAATTTATTAGTAC
TTTTGGTTCTTTCTTAGGCTTTCATCAGAAACAGTGGTTTTTACATTTTGTGCCGTTTGA
TGTTTTATGTAATGAGTTTTTAGCTACATTTATTGTCTGCAAAATCGTTTTATTTGTTAG
ACATATTATTGTTGGCTGTAATAATGCTGACTGTGTAGCTTGTTCTAAAAGTGCTAGACT
TAAACGTGTACCACTTCAAACTATTATTAATGGTATGCATAAATCATTCTATGTTAATGC
TAATGGTGGTACTTGTTTCTGTAATAAACATAACTTCTTTTGTGTTAATTGTGATTCTTT
TGGGCCTGGTAATACTTTTATTAATGGTGATATTGCAAGAGAGCTTGGTAATGTTGTTAA
AACAGCTGTTCAACCCACAGCTCCTGCATATGTTATTATTGATAAGGTAGATTTTGTTAA
TGGATTTTATCGTCTTTATAGTGGTGACACTTTTTGGCGGTATGACTTTGACATTACTGA
ATCTAAGTATAGTTGTAAAGAGGTTCTGAAGAATTGTAATGTTTTAGAAAATTTTATTGT
TTACAATAATAGTGGTAGTAACATTACACAGATTAAAAATGCTTGTGTTTATTTTTCTCA
ATTGTTGTGTGAACCTATAAAGTTGGTAAATTCAGAGTTGTTGTCAACTTTATCTGTTGA
TTTTAATGGTGTTTTGCATAAGGCATATGTTGATGTTTTGTGTAATAGTTTTTTTAAGGA
GTTAACTGCTAACATGTCCATGGCTGAATGTAAAGCTACACTTGGTTTGACTGTTTCTGA
TGATGATTTTGTTTCAGCTGTTGCCAATGCACATAGGTATGACGTTTTGCTTTCAGATTT
GTCATTTAATAATTTTTTTATTTCTTATGCTAAACCTGAAGATAAGTTGTCCGTTTATGA
CATTGCTTGTTGTATGCGTGCCGGTTCTAAGGTTGTTAACCATAATGTTTTAATTAAAGA
GTCAATACCTATTGTTTGGGGTGTCAAGGACTTTAATACTCTTTCTCAAGAAGGTAAGAA
GTACCTTGTTAAAACAACTAAAGCAAAGGGTTTGACTTTTTTATTAACTTTTAATGATAA
CCAAGCAATTACACAAGTTCCTGCTACTAGTATAGTTGCAAAACAGGGTGCTGGTTTTAA
ACGTACTTATAATTTTCTGTGGTATGTATGTTTATTTGTTGTTGCATTGTTTATTGGTGT
CTCATTTATTGATTATACAACCACTGTAACTAGCTTTCATGGTTATGATTTTAAGTACAT
TGAGAATGGTCAGTTGAAGGTGTTTGAAGCACCTTTACACTGTGTTCGTAATGTTTTTGA
TAATTTTAATCAATGGCATGAGGCTAAGTTTGGTGTTGTTACTACTAATAGTGATAAATG
TCCTATAGTTGTTGGTGTTTCAGAGCGTATTAATGTTGTTCCTGGTGTTCCAACAAATGT
ATATTTGGTAGGAAAGACTCTTGTTTTTACATTACAGGCTGCTTTTGGAAACACAGGTGT
TTGTTATGACTTTGATGGTGTTACCACTAGTGATAAGTGTATTTTTAATTCTGCTTGTAC
TAGGTTGGAAGGTTTGGGTGGTGACAATGTTTATTGTTACAACACTGATCTTATTGAAGG
TTCTAAACCTTATAGTACTTTACAGCCCAATGCGTATTATAAGTATGATGCTAAAAATTA
TGTACGTTTTCCAGAAATTTTAGCTAGAGGTTTTGGCTTACGTACTATTAGAACTTTGGC
TACACGTTATTGTAGAGTTGGTGAATGCCGTGACTCACATAAAGGTGTTTGTTTTGGTTT
TGATAAATGGTATGTTAATGATGGACGTGTTGATGACGGTTACATTTGTGGTGATGGTCT
TATAGACCTTCTTGTTAATGTACTCTCAATCTTTAGTTCATCTTTTAGCGTTGTGGCTAT
GTCTGGACATATGTTGTTTAATTTTCTTTTTGCAGCATTTATTACATTTTTGTGCTTTTT
AGTTACTAAATTTAAACGTGTTTTTGGTGATCTTTCTTATGGTGTTTTTACTGTTGTTTG
TGCAACTTTGATTAATAACATTTCTTATGTTGTTACTCAAAATTTATTTTTTATGTTGCT
TTATGCTATTTTGTATTTTGTTTTTACTAGGACAGTGCGTTATGCTTGGATTTGGCATAT
TGCATACATTGTTGCATACTTCTTGTTAATACCATGGTGGCTTCTCACATGGTTTAGTTT
TGCTGCATTTTTAGAGCTTTTACCTAATGTTTTTAAGTTAAAAATCTCTACTCAATTGTT
TGAAGGTGATAAGTTTATAGGTACTTTTGAGAGTGCTGCTGCAGGTACATTTGTTCTTGA
CATGCGTTCTTATGAAAGGCTGATAAATACTATTTCACCTGAGAAACTTAAGAATTATGC
TGCAAGTTATAATAAATATAAATATTATAGTGGTAGTGCTAGTGAGGCTGATTATCGTTG
TGCTTGTTATGCTCATTTAGCCAAGGCTATGTTAGATTATGCAAAAGATCATAATGACAT
GTTATATTCTCCACCTACTATTAGCTACAATTCCACCTTACAATCTGGTCTTAAGAAGAT
GGCACAACCATCTGGTTGTGTTGAGAGATGTGTGGTTCGCGTCTGTTATGGTAGTACTGT
GCTTAATGGAGTTTGGTTAGGTGACACTGTTACTTGTCCTAGACATGTCATAGCACCATC
AACCACTGTTCTTATTGATTATGATCATGCATATAGTACTATGCGTTTGCATAATTTTTC
AGTGTCTCATAATGGTGTCTTCTTGGGAGTTGTCGGTGTTACAATGCATGGTTCTGTGTT
GCGTATTAAGGTTTCACAATCTAATGTACATACACCTAAACATGTTTTTAAAACGTTGAA
ACCTGGTGATTCTTTTAATATTTTAGCATGTTATGAAGGTATTGCATCTGGTGTTTTTGG
TGTTAATTTACGTACAAACTTTACTATTAAAGGTTCTTTTATAAATGGAGCTTGTGGTTC
TCCTGGTTATAATGTTAGAAATGATGGTACTGTTGAGTTTTGTTATTTACACCAAATTGA
GTTAGGTAGTGGTGCTCATGTTGGTTCTGATTTTACTGGTAGTGTTTATGGTAATTTTGA
TGACCAACCTAGTTTGCAAGTTGAGAGTGCCAACCTTATGCTATCAGATAATGTTGTTGC
CTTTTTGTATGCTGCTTTGTTGAATGGTTGTAGGTGGTGGTTGTGTTCAACTAGAGTTAA
TGTTGATGGTTTTAATGAATGGGCTATGGCTAATGGTTATACAAGTGTTTCTAGTGTTGA
GTGCTATTCTATTTTGGCAGCAAAAACTGGTGTTAGTGTTGAACAATTGTTAGCTTCCAT
TCAACATCTTCATGAAGGTTTTGGTGGTAAAAACATACTTGGTTATTCTAGTTTATGTGA
TGAGTTCACACTAGCTGAAGTTGTGAAGCAGATGTATGGTGTTAACTTGCAAAGTGGTAA
GGTTATTTTTGGTTTAAAAACAATGTTTTTATTTAGCGTTTTCTTCACAATGTTTTGGGC
AGAACTCTTTATTTATACAAACACTATATGGATAAACCCTGTGATACTTACACCTATATT
TTGTCTACTTTTGTTTTTGTCATTAGTTTTAACTATGTTTCTTAAACATAAGTTTTTGTT
TTTGCAAGTATTTTTATTACCTACTGTTATTGCAACTGCTTTATATAATTGTGTTTTGGA
TTATTACATAGTAAAATTTTTGGCTGACCATTTTAACTATAATGTTTCAGTATTACAAAT
GGATGTTCAGGGTTTAGTTAATGTTTTGGTCTGTTTATTTGTTGTATTTTTACACACATG
GCGCTTTTCTAAAGAACGTTTTACACATTGGTTTACATATGTGTGTTCTCTTATAGCAGT
TGCTTACACTTATTTTTATAGTGGTGACTTTTTGAGTTTGCTTGTTATGTTTTTATGTGC
TATATCTAGTGATTGGTACATTGGTGCCATTGTTTTTAGGTTGTCACGTTTGATTGTATT
TTTTTCACCTGAAAGTGTATTTAGTGTTTTTGGTGATGTGAAACTTACTTTAGTTGTTTA
TTTAATTTGTGGTTATTTAGTTTGTACTTATTGGGGCATTTTGTATTGGTTCAATAGGTT
TTTTAAATGTACTATGGGTGTTTATGATTTTAAGGTGAGTGCTGCTGAATTTAAATACAT
GGTTGCTAATGGACTTCATGCACCACATGGACCTTTTGATGCACTTTGGTTATCATTCAA
ACTACTTGGTATTGGTGGTGACCGTTGTATAAAAATTTCAACTGTCCAATCCAAACTGAC
TGATTTGAAGTGTACTAATGTTGTGTTATTGGGTTGTTTGTCTAGTATGAACATTGCAGC
TAATTCTAGTGAATGGGCTTATTGTGTTGATTTACACAATAAGATTAATCTTTGTGATGA
CCCTGAAAAAGCTCAAAGTATGTTGTTAGCACTCCTTGCGTTCTTTCTAAGTAAACATAG
TGATTTTGGTCTTGATGGCCTTATTGATTCTTATTTTGATAATAGTAGCACCCTTCAGAG
TGTTGCTTCATCATTTGTTAGTATGCCATCATATATTGCTTATGAAAATGCTAGACAAGC
TTATGAGGATGCTATTGCTAATGGATCTTCTTCTCAACTTATTAAACAATTGAAGCGTGC
CATGAATATCGCAAAGTCTGAATTTGATCATGAGATATCTGTTCAGAAGAAAATTAATAG
AATGGCTGAACAAGCTGCTACTCAGATGTATAAAGAAGCACGCTCTGTTAATAGAAAATC
TAAAGTTATTAGTGCTATGCACTCTTTACTTTTTGGAATGTTAAGACGTTTGGATATGTC
TAGTGTTGAAACTGTTTTGAATTTAGCACGTGATGGTGTTGTGCCATTGTCAGTTATACC
TGCAACTTCAGCTTCTAAACTAACTATTGTTAGTCCAGATCTTGAATCTTATTCTAAGAT
TGTTTGTGATGGTTCTGTTCATTATGCTGGAGTTGTTTGGACACTTAATGATGTTAAAGA
CAATGATGGTAGACCTGTTCATGTTAAAGAGATTACAAAGGAAAATGTTGAAACTTTGAC
ATGGCCTCTTATCCTTAATTGTGAACGTGTTGTTAAACTTCAAAATAATGAAATTATGCC
TGGTAAACTTAAGCAAAAACCTATGAAAGCTGAGGGTGATGGTGGTGTTTTAGGTGATGG
TAATGCCTTGTATAATACTGAGGGTGGTAAAACTTTTATGTACGCTTATATTTCTAATAA
AGCTGACCTTAAATTTGTTAAGTGGGAGTATGAGGGTGGTTGCAACACAATCGAGTTAGA
CTCTCCTTGTCGATTTATGGTCGAAACACCTAATGGTCCTCAAGTGAAGTATTTGTATTT
TGTTAAAAATTTAAATACCTTACGTAGAGGTGCCGTTCTTGGTTTTATAGGTGCCACAAT
TCGTCTACAAGCTGGTAAACAAACTGAATTGGCTGTTAATTCTGGACTTTTAACTGCTTG
TGCTTTTTCTGTTGATCCAGCAACTACTTACTTGGAAGCTGTTAAACATGGTGCAAAACC
TGTAAGTAATTGTATTAAGATGTTATCTAATGGTGCTGGTAATGGTCAAGCTATAACAAC
TAGTGTAGATGCTAACACCAATCAAGATTCTTATGGTGGAGCGTCTATTTGTTTGTATTG
TCGGGCCCACGTTCCTCACCCTAGTATGGATGGTTACTGTAAGTTTAAGGGTAAATGTGT
TCAGGTTCCTATTGGTTGTTTGGATCCTATTAGGTTTTGTTTAGAAAATAATGTGTGTAA
TGTTTGTGGTTGTTGGTTGGGACACGGGTGTGCTTGTGACCGTACAACTATTCAAAGTGT
TGACATTTCTTATTTAAACGAGCAAGGGGTTCTAGTGCAGCTCGACTAGAACCCTGCAAT
GGCACGGACATCGATAAGTGTGTTCGTGCTTTTGACATTTATAATAAAAATGTTTCATTC
TTGGGTAAGTGTTTGAAGATGAACTGTGTTCGTTTTAAAAATGCTGATCTTAAGGATGGT
TATTTTGTTATAAAGAGGTGTACTAAGTCGGTTATGGAACACGAGCAATCCATGTATAAC
CTACTTAACTTTTCTGGTGCTTTGGCTGAGCATGATTTCTTTACTTGGAAAGATGGCAGA
GTCATTTATGGTAATGTTAGTAGACATAATCTTACTAAATATACTATGATGGACTTGGTC
TATGCTATGCGTAACTTTGATGAACAAAATTGTGATGTTCTAAAAGAAGTATTAGTTTTA
ACTGGTTGTTGTGACAATTCTTATTTTGATAGTAAGGGTTGGTATGACCCAGTTGAAAAT
GAAGATATACATAGAGTTTATGCATCTCTTGGCAAAATTGTAGCTAGAGCTATGCTTAAA
TGCGTTGCTCTATGCGATGCGATGGTTGCTAAAGGTGTTGTTGGTGTTTTAACATTAGAT
AACCAAGATCTTAATGGTAACTTTTATGATTTTGGTGATTTTGTTGTTAGCTTACCTAAT
ATGGGTGTTCCCTGTTGTACATCATATTATTCTTATATGATGCCTATTATGGGTTTAACT
AATTGTTTAGCTAGTGAGTGTTTTGTCAAGAGTGATATTTTTGGTAGTGATTTTAAAACT
TTTGATTTGCTTAAGTATGATTTCACTGAACATAAAGAAAATTTATTCAATAAGTACTTT
AAGCATTGGAGTTTTGATTATCATCCTAATTGTAGTGACTGTTATGATGATATGTGTGTT
ATACATTGTGCTAATTTTAATACACTATTTGCCACAACTATACCAGGTACTGCTTTTGGT
CCACTATGTCGTAAAGTTTTTATAGATGGTGTTCCACTTGTTACAACTGCTGGTTATCAT
TTTAAGCAATTAGGTTTGGTTTGGAATAAAGATGTTAACACACACTCAGTTAGGTTGACA
ATTACTGAACTTTTGCAATTTGTCACCGACCCTTCCTTGATAATAGCTTCTTCCCCAGCA
CTCGTTGATCAACGCACTATTTGTTTTTCTGTTGCAGCATTGAGTACTGGTTTGACAAAT
CAAGTTGTTAAGCCAGGTCATTTTAATGAAGAGTTTTATAACTTTCTTCGTTTAAGAGGT
TTCTTTGATGAAGGTTCTGAACTTACATTAAAACATTTCTTCTTCGCACAGAATGGTGAT
GCTGCTGTTAAAGATTTTGACTTTTACCGTTATAATAAGCCTACCATTTTAGATATTTGT
CAAGCTAGAGTTACATATAAGATAGTCTCTCGTTATTTTGACATTTATGAAGGTGGCTGT
ATTAAGGCATGTGAAGTTGTTGTAACAAATCTTAATAAGAGTGCTGGTTGGCCATTAAAT
AAGTTTGGTAAAGCTAGTTTGTATTATGAATCTATATCTTATGAAGAACAGGATGCTTTG
TTTGCTTTGACAAAGCGTAATGTCCTCCCTACTATGACACAGCTGAATCTTAAGTATGCT
ATTAGTGGTAAAGAACGTGCTAGAACTGTTGGTGGTGTTTCTCTGTTGTCTACAATGACC
ACAAGACAATACCATCAAAAACATCTTAAATCCATTGTTAATACACGCAATGCCACTGTT
GTTATTGGTACTACCAAATTTTATGGTGGTTGGAATAATATGTTGCGTACTTTAATTGAT
GGTGTTGAAAACCCTATGCTTATGGGTTGGGATTATCCCAAATGTGATAGAGCTTTGCCT
AACATGATACGTATGATTTCAGCCATGGTGTTGGGCTCTAAGCATGTTAATTGTTGTACT
GCAACAGATAGGTTTTATAGGCTTGGTAATGAGTTGGCACAAGTTTTAACAGAAGTTGTT
TATTCTAATGGTGGTTTTTATTTTAAGCCAGGTGGTACGACTTCTGGTGACGCTAGTACA
GCTTATGCTAATTCTATTTTTAACATTTTTCAAGCCGTGAGTTCTAACATTAACAGGTTG
CTTAGTGTCCCATCAGATTCATGTAATAATGTTAATGTTAGGGATCTACAACGACGTCTG
TATGATAATTGTTATAGGTTAACTAGTGTTGAAGAGTCATTCATTGATGATTATTATGGT
TATCTTAGGAAACATTTTTCAATGATGATTCTCTCTGATGACGGTGTTGTCTGTTATAAC
AAGGATTATGCTGAGTTAGGTTATATAGCAGACATTAGTGCTTTTAAAGCCACTTTGTAT
TACCAGAATAATGTCTTTATGAGTACTTCTAAATGTTGGGTTGAAGAAGATTTAACTAAG
GGACCACATGAGTTTTGTTCCCAGCATACTATGCAAATAGTTGACAAAGATGGTACCTAT
TATTTGCCTTACCCAGATCCTAGTAGGATCTTGTCAGCTGGTGTTTTTGTTGATGATGTT
GTTAAGACAGATGCTGTTGTTTTGTTAGAACGTTATGTGTCTTTAGCTATTGATGCATAC
CCTCTTTCAAAACACCCTAATTCCGAATATCGTAAGGTTTTTTACGTATTACTTGATTGG
GTTAAGCATCTTAACAAAAATTTGAATGAGGGTGTTCTTGAATCTTTTTCTGTTACACTT
CTTGATAATCAAGAAGATAAGTTTTGGTGTGAAGATTTTTATGCTAGTATGTATGAAAAT
TCTACAATATTGCAAGCTGCTGGTTTATGTGTTGTTTGTGGTTCACAAACTGTACTTCGT
TGTGGTGATTGTCTGCGTAAGCCTATGTTGTGCACTAAATGCGCATATGATCATGTATTT
GGTACCGACCACAAGTTTATTTTGGCTATAACACCGTATGTATGTAATGCATCAGGTTGT
GGTGTTAGTGATGTCAAAAAATTGTATCTTGGTGGTTTGAATTACTATTGTACAAATCAT
AAACCACAGTTGTCTTTTCCATTATGTTCAGCTGGTAATATATTTGGTTTATATAAAAAT
TCAGCAACTGGTTCCTTAGATGTTGAAGTTTTTAATAGGCTTGCAACGTCTGATTGGACT
GATGTTAGGGACTATAAACTTGCTAATGATGTTAAAGATACACTTAGACTCTTTGCGGCT
GAAACTATTAAAGCTAAAGAAGAGAGTGTTAAGTCTTCTTATGCTTTTGCAACTCTTAAA
GAGGTTGTTGGACCTAAAGAATTGCTTCTTAGTTGGGAAAGTGGTAAAGTTAAACCACCT
TTGAATCGTAATTCTGTTTTCACTTGTTTTCAAATAAGTAAGGACTCAAAATTCCAAATA
GGTGAGTTCATCTTTGAGAAGGTTGAATATGGTTCTGATACTGTTACGTATAAGTCTACT
GTAACTACTAAGTTAGTTCCTGGTATGATTTTTGTCTTAACATCTCACAATGTCCAACCT
TTACGTGCACCAACTATTGCAAACCAAGAGAAGTATTCTAGCATTTATAAATTGCACCCT
GCTTTTAATGTCAGTGATGCATATGCTAATTTGGTTCCATATTACCAACTTATTGGTAAA
CAAAAGATAACTACAATACAGGGTCCTCCTGGTAGTGGTAAGTCACATTGTTCCATTGGA
CTTGGATTGTACTACCCAGGTGCGCGTATTGTTTTTGTTGCTTGTGCCCATGCTGCTGTT
GATTCCTTATGTGCAAAAGCTATGACTGTTTATAGCATTGATAAGTGTACTAGGATTATA
CCTGCAAGAGCTCGGGTTGAGTGTTATAGTGGCTTTAAACCAAATAACACTAGTGCACAA
TACATATTTAGCACTGTTAACGCATTACCTGAGTGTAATGCTGATATCGTTGTTGTAGAT
GAAGTTTCAATGTGTACAAATTATGACCTTTCTGTTATTAACCAGCGTTTATCATATAAA
CATATTGTTTATGTTGGTGATCCACAACAACTTCCTGCACCTAGAGTAATGATTACTAAA
GGTGTTATGGAGCCTGTTGATTATAACGTTGTTACTCAACGTATGTGTGCTATAGGCCCT
GATGTTTTTCTTCATAAATGTTATAGATGTCCTGCTGAAATAGTTAATACAGTTTCTGAA
CTTGTTTATGAGAACAAGTTTGTCCCTGTTAAACCTGCTAGTAAACAGTGTTTTAAAGTC
TTTTTTAAGGGTAATGTACAGGTTGACAATGGTTCTAGTATTAACAGAAAGCAGCTTGAA
ATAGTTAAGCTGTTTTTAGTTAAAAATCCAAGTTGGAGTAAGGCTGTGTTTATTTCTCCT
TATAATAGTCAGAATTATGTTGCTAGTAGATTTTTAGGACTTCAAATTCAAACTGTTGAT
TCTTCTCAAGGTAGTGAGTATGATTATGTAATCTATGCACAAACTTCTGACACTGCACAT
GCTTGCAATGTAAACCGTTTTAATGTTGCTATAACACGTGCTAAGAAGGGTATATTTTGT
GTAATGTGTGATAAAACTTTGTTTGATTCACTTAAGTTTTTTGAGATTAAACATGCAGAT
TTACACTCTAGCCAGGTTTGTGGCTTGTTTAAAAATTGTACACGCACTCCTCTTAATTTA
CCACCAACTCATGCACACACTTTCTTGTCGTTGTCAGATCAGTTTAAGACTACAGGTGAT
TTAGCTGTTCAAATAGGTTCAAATAACGTTTGTACTTATGAACATGTTATATCATTTATG
GGTTTTAGGTTTGATATTAGTATTCCTGGTAGTCATAGTTTGTTTTGTACACGTGACTTT
GCTATTCGTAATGTGCGTGGTTGGTTGGGTATGGATGTTGAAAGTGCTCATGTTTGTGGC
GATAACATAGGTACTAATGTTCCTTTACAGGTTGGTTTTTCAAATGGTGTTAATTTTGTT
GTGCAAACTGAAGGTTGTGTGTCTACCAATTTTGGTGATGTTATTAAACCTGTTTGTGCA
AAATCTCCACCAGGTGAACAATTTAGACACCTTATTCCTCTTTTACGTAAAGGACAACCT
TGGTTAATTGTTCGTAGACGCATTGTGCAAATGATATCTGATTATTTGTCCAATTTGTCT
GACATTCTTGTCTTTGTTTTGTGGGCAGGTAGTTTGGAATTAACTACAATGCGTTACTTT
GTAAAAATAGGGCCAATTAAATATTGTTATTGTGGTAATTCTGCCACTTGTTATAATTCA
GTTAGTAATGAATATTGTTGTTTTAAACATGCATTGGGTTGTGATTATGTTTACAATCCG
TATGCTTTTGATATACAACAGTGGGGTTATGTTGGTTCCTTGAGCCAAAACCACCACACA
TTCTGTAACATTCATAGAAACGAGCATGATGCCTCTGGTGATGCTGTTATGACACGTTGT
TTGGCAGTACATGATTGTTTTGTCAAAAATGTTGATTGGACTGTAACGTACCCCTTTATT
GCAAATGAGAAATTTATCAATGGCTGTGGGCGTAATGTCCAGGGACATGTTGTTCGTGCA
GCCTTGAAATTGTATAAACCTAGTGTTATTCATGACATTGGTAATCCTAAAGGTGTACGT
TGTGCTGTTACTGATGCCAAATGGTACTGTTATGACAAGCAACCTGTTAATAGTAATGTC
AAGTTGTTGGATTATGATTATGCAACCCATGGTCAACTTGATGGTCTTTGTTTATTCTGG
AATTGTAATGTTGATATGTATCCAGAATTTTCAATTGTGTGTCGTTTTGACACACGTACT
CGTTCTGTTTTTAATTTAGAAGGTGTTAATGGTGGTTCTCTTTATGTTAACAAACATGCG
TTTCATACACCAGCATATGATAAACGTGCTTTTGTTAAATTAAAACCTATGCCCTTTTTT
TACTTTGATGACAGTGATTGTGATGTTGTGCAAGAACAAGTTAATTATGTACCCCTTCGC
GCTAGTAGTTGTGTTACTCGTTGTAATATAGGTGGTGCTGTTTGTTCAAAACATGCAAAT
TTGTATCAAAAATATGTTGAGGCATATAATACATTTACACAGGCAGGTTTTAACATTTGG
GTACCACATAGTTTTGATGTTTATAATTTGTGGCAAATTTTTATTGAAACTAATTTACAA
AGTCTTGAAAATATAGCATTTAATGTTGTAAAAAAAGGGTGTTTTACTGGTGTTGATGGT
GAGTTACCTGTTGCAGTTGTTAACGACAAAGTTTTTGTTCGCTATGGCGATGTTGACAAC
TTGGTTTTTACAAATAAAACAACATTGCCTACTAATGTTGCTTTTGAATTGTTTGCAAAA
CGAAAAATGGGTTTAACACCACCATTGTCTATTCTCAAAAATCTCGGTGTTGTTGCTACA
TATAAATTTGTTTTATGGGATTATGAAGCTGAAAGACCTTTTACCTCATATACTAAGAGT
GTATGTAAATACACTGATTTTAATGAGGATGTTTGTGTTTGTTTTGACAATAGTATTCAG
GGTTCGTATGAGCGTTTTACGCTTACTACGAACGCTGTTTTATTTTCTACTGTTGTCATT
AAAAATTTAACACCTATAAAGTTGAATTTTGGTATGTTGAATGGTATGCCAGTTTCTTCT
ATTAAGGGTGATAAAGGTGTTGAAAAATTAGTTAATTGGTACATATATGTTCGTAAAAAT
GGTCAATTTCAAGATCACTATGATGGTTTTTACACTCAAGGTAGGAATTTATCAGACTTT
ACACCAAGAAGTGATATGGAGTATGATTTTCTTAACATGGATATGGGTGTTTTTATTAAT
AAATATGGTCTTGAGGATTTTAATTTTGAACATGTTGTATATGGTGATGTTTCAAAAACT
ACATTAGGAGGTCTTCATTTGTTGATATCACAGTTTAGGCTTAGTAAAATGGGTGTTTTG
AAAGCTGATGATTTTGTCACTGCTTCTGACACAACTTTGAGGTGCTGTACTGTTACTTAT
CTTAATGAACTTAGTTCAAAAGTTGTTTGTACTTATATGGATTTGTTGTTGGACGACTTT
GTTACTATACTAAAGAGTTTAGATCTTGGTGTAATATCTAAAGTTCATGAAGTTATTATA
GATAATAAACCTTATAGGTGGATGTTGTGGTGTAAAGATAACCACTTGTCCACTTTTTAT
CCACAGTTGCAGTCTGCTGAATGGAAGTGTGGTTATGCTATGCCACAAATTTATAAGCTT
CAACGTATGTGTTTGGAACCTTGTAATTTATATAATTATGGTGCTGGTATTAAGTTGCCT
AGTGGTATAATGTTAAATGTTGTTAAATACACTCAGCTTTGTCAATACCTAAATAGCACT
ACAATGTGCGTACCTCATAATATGCGTGTTTTGCACTATGGTGCTGGTTCTGACAAAGGT
GTGGCACCTGGTACAACTGTTTTAAAACGTTGGCTACCACCCGATGCAATAATCATTGAT
AATGATATCAATGATTATGTTAGTGATGCAGATTTTAGCATTACAGGTGATTGTGCTACT
GTTTATCTTGAAGATAAGTTTGACTTACTTATTTCTGATATGTATGATGGTAGAATTAAA
TTTTGTGATGGTGAAAATGTCTCTAAAGATGGGTTTTTTACTTATCTTAATGGTGTTATT
AGAGAAAAATTAGCTATTGGTGGTAGTGTTGCCATTAAGATTACAGAATATAGTTGGAAT
AAGTATCTTTATGAATTAATACAAAGATTTGCTTTTTGGACTTTGTTTTGCACGTCTGTT
AATACATCCTCTTCAGAAGCTTTTCTTATTGGTATTAATTATTTAGGTGACTTTATTCAA
GGTCCTTTTATAGCTGGTAACACTGTTCATGCTAATTATATATTTTGGCGTAATTCTACT
ATTATGTCTTTGTCATACAATTCAGTTTTAGATTTAAGTAAGTTTGAATGTAAACATAAA
GCCACTGTTGTTGTTACACTTAAAGATAGTGATGTAAATGATATGGTTTTGAGTTTGATT
AAGAGTGGTAGGTTGTTGTTACGCAATAATGGTCGTTTTGGTGGTTTTAGTAATCATTTA
GTCTCAACTAAATGAAACTTTTCTTGATTTTGCTTGTTTTGCCCCTGGCCTCTTGCTTTT
TCACATGTAATAGTAATGCTAATCTCTCTATGTTACAATTAGGTGTTCCTGACAATTCTT
CAACTATTGTTACGGGTTTATTGCCAACTCATTGGTTTTGTGCTAATCAGAGTACATCTG
TTTACTCAGCCAATGGTTTCTTTTATATTGATGTTGGTAATCACCGTAGTGCTTTTGCGC
TCCATACTGGTTATTATGATGCTAATCAGTATTATATTTATGTTACTAATGAAATAGGCT
TAAATGCTTCTGTTACTCTTAAGATTTGTAAGTTTAGTAGAAACACTACTTTTGATTTTT
TAAGTAATGCTTCTAGTTCTTTTGACTGTATAGTTAATTTGTTATTTACAGAACAGTTAG
GTGCGCCTTTGGGCATAACTATATCTGGTGAAACTGTGCGTCTGCATTTATATAATGTAA
CTCGTACTTTTTATGTGCCAGCAGCTTATAAACTTACTAAACTTAGTGTTAAATGTTACT
TTAACTATTCCTGTGTTTTTAGTGTTGTCAACGCCACCGTTACTGTGAATGTCACCACAC
ATAATGGCCGTGTAGTTAACTACACTGTTTGTGATGATTGTAATGGTTATACTGATAACA
TATTTTCTGTTCAACAGGATGGCCGCATTCCTAATGGTTTCCCTTTTAATAATTGGTTTT
TGTTAACTAATGGTTCCACACTAGTGGACGGGGTCTCTAGACTTTATCAACCACTCCGTT
TAACTTGTTTATGGCCTGTACCTGGTCTTAAATCTTCAACTGGTTTTGTTTATTTTAATG
CCACTGGTTCTGATGTTAATTGTAACGGCTATCAACATAATTCTGTTGTTGATGTTATGC
GTTACAATCTTAACTTCAGTGCTAATTCTTTGGACAATCTCAAGAGTGGTGTTATAGTTT
TTAAAACTTTACAGTACGATGTTTTGTTTTATTGTAGTAATTCTTCCTCAGGTGTTCTTG
ACACCACAATACCTTTTGGCCCGTCCTCTCAACCTTATTACTGTTTTATAAACAGCACTA
TCAACACTACTCATGTTAGCACTTTTGTGGGTATTTTACCACCCACTGTGCGTGAAATTG
TTGTTGCTAGAACTGGCCAGTTTTATATTAATGGTTTTAAGTATTTCGATTTGGGTTTCA
TAGAAGCTGTCAATTTTAATGTCACGACTGCTAGCGCCACAGATTTTTGGACGGTTGCAT
TTGCTACTTTTGTTGATGTTTTGGTTAATGTTAGTGCAACTAACATTCAAAACTTACTTT
ATTGCGATTCTCCATTTGAAAAGTTGCAGTGTGAGCACTTGCAGTTTGGATTGCAGGATG
GTTTTTATTCTGCAAATTTTCTTGATGATAATGTTTTGCCTGAGACTTATGTTGCACTCC
CCATTTATTATCAACACACGGACATAAATTTTACTGCAACTGCATCTTTTGGTGGTTCTT
GTTATGTTTGTAAACCACACCAGGTTAATATATCTCTTAATGGTAACACTTCAGTGTGTG
TTAGAACATCTCATTTTTCAATTAGGTATATTTATAACCGCGTTAAGAGTGGTTCACCAG
GTGACTCTTCATGGCACATTTATTTAAAGAGTGGCACTTGTCCATTTTCTTTTTCTAAGT
TAAATAATTTTCAAAAGTTCAAGACTATTTGTTTCTCAACCGTCGAAGTGCCTGGTAGTT
GTAATTTTCCGCTTGAAGCCACCTGGCATTACACTTCTTATACTATTGTTGGTGCTTTGT
ATGTTACTTGGTCTGAAGGTAATTCTATTACTGGTGTACCTTATCCTGTCTCTGGTATTC
GTGAGTTTAGTAATTTAGTTTTAAATAATTGTACCAAATATAATATTTATGATTATGTTG
GTACTGGAATTATACGTTCTTCAAACCAGTCACTTGCTGGTGGTATTACATATGTTTCTA
ACTCTGGTAATTTACTTGGTTTTAAAAATGTTTCCACTGGTAACATTTTTATTGTGACAC
CATGTAACCAACCAGACCAAGTAGCTGTTTATCAACAAAGCATTATTGGTGCCATGACCG
CTGTTAATGAGTCTAGATATGGCTTGCAAAACTTACTACAGTTACCTAACTTTTATTATG
TTAGTAATGGTGGTAACAATTGCACTACGGCCGTTATGACTTATTCTAATTTTGGTATTT
GTGCTGATGGTTCTTTGATTCCTGTTCGTCCGCGTAATTCTAGTGATAATGGTATTTCAG
CCATAATCACTGCTAATTTATCCATTCCTTCTAACTGGACTACTTCAGTTCAAGTTGAGT
ACCTCCAAATTACTAGTACTCCAATAGTTGTTGATTGTGCTACTTATGTGTGTAATGGTA
ACCCTCGCTGTAAGAATCTACTTAAGCAGTATACTTCTGCTTGTAAAACTATTGAAGATG
CCTTACGACTTAGTGCTCATTTGGAAACTAATGATGTTAGTAGTATGCTAACTTTCGATA
GCAATGCTTTTAGTTTGGCTAATGTTACTAGTTTTGGAGATTATAACCTTTCTAGTGTTT
TACCTCAGAGAAACATTCGTTCAAGCCGTATAGCAGGACGTAGTGCTTTGGAAGATTTGT
TGTTTAGCAAAGTTGTTACATCTGGTTTGGGTACTGTTGATGTTGACTATAAGTCTTGTA
CTAAAGGTCTTTCTATTGCTGACCTTGCTTGTGCTCAGTACTACAATGGCATAATGGTTT
TGCCAGGTGTTGCTGATGCTGAACGTATGGCCATGTACACAGGTTCTCTTATAGGTGGCA
TGGTGCTCGGAGGTCTTACATCAGCAGCCGCCATACCTTTTTCTTTGGCACTGCAAGCAC
GACTTAACTATGTTGCTTTACAAACTGATGTGCTTCAAGAAAATCAGAAAATTTTGGCTG
CATCATTTAATAAGGCTATTAATAATATTGTTGCTTCTTTTAGTAGCGTTAATGATGCTA
TTACACAAACTGCAGAGGCTATACATACTGTTACTATTGCACTTAATAAGATTCAGGATG
TTGTTAATCAACAGGGTAGTGCTCTTAACCATCTCACTTCACAATTGAGACATAATTTTC
AGGCCATTTCTAATTCAATTCAGGCTATTTATGACCGGCTTGATTCAATTCAAGCCGATC
AACAAGTTGACAGATTAATTACTGGACGGCTTGCAGCTTTGAATGCATTTGTTTCCCAAG
TTTTGAATAAATATACTGAAGTTCGTGGTTCAAGACGCTTAGCACAGCAGAAGATTAATG
AATGTGTCAAGTCACAATCTAATAGATATGGTTTTTGTGGCAATGGCACTCACATCTTTT
CAATCGTCAACTCAGCTCCAGATGGTTTGCTTTTTCTTCATACTGTTTTGCTGCCAACTG
ATTACAAGAATGTAAAGGCGTGGTCTGGTATCTGTGTTGATGGCATTTATGGCTATGTTC
TGCGTCAACCTAACTTGGTTCTTTATTCTGATAATGGTGTCTTTCGTGTAACTTCCAGGG
TCATGTTTCAACCTCGCTTACCTGTTTTGTCTGATTTTGTGCAAATATATAATTGTAATG
TTACTTTTGTTAACATATCTCGTGTTGAGTTACATACTGTCATACCTGACTACGTTGATG
TTAATAAAACATTACAAGAGTTTGCACAAAACTTACCAAAGTATGTTAAGCCTAATTTTG
ACTTGACTCCTTTTAATTTAACATATCTTAATTTGAGTTCTGAGTTGAAGCAACTCGAAG
CTAAAACTGCTAGTCTTTTTCAAACTACTGTTGAATTACAAGGTCTTATTGATCAGATTA
ACAGTACATATGTTGATTTGAAGTTGCTTAATAGGTTTGAAAATTATATCAAATGGCCTT
GGTGGGTTTGGCTCATTATTTCTGTTGTTTTTGTTGTATTGTTGAGTCTTCTTGTGTTTT
GTTGTCTTTCTACAGGTTGTTGTGGTTGTTGCAATTGTTTAACTTCATCAATGCGAGGCT
GTTGTGATTGTGGTTCAACTAAACTTCCTTATTACGAATTTGAAAAGGTCCACGTTCAAT
AATGCCTTTTGGTGGCCTATTTCAACTTACTCTTGAAAGTACTATTAATAAGAGTGTGGC
TAATCTCAAATTACCACCTCATGATGTTACTGTCTTGCGTGACAATCTTAAACCTGTTAC
TACACTTAGTACTATTACTGCTTATTTGTTAGTTAGTTTGTTTGTCACTTACTTTGCTTT
ATTCAAACCTCTTACTGCTAGAGGTCGTGTTGCTTGTTTTGTTTTAAAACTATTGACACT
ATTTGTCTATGTGCCTTTATTGGTTCTTTTTGGTATGTATCTTGACAGTTTTATAATTTT
TTCTACGCTGTTGTTTCGATTCATACATGTTGGCTATTATGCCTATCTCTATAAAAATTT
TTCATTTGTTTTGTTCAATGTTACTAAACTATGCTTCGTTTCAGGCAAGTGTTGGTATCT
TGAACAATCATTTTATGAAAATCGTTTTGCTGCTATTTATGGTGGTGACCACTATGTCGT
TTTAGGTGGTGAAACTATTACTTTTGTTTCTTTTGATGACCTTTATGTTGCTATTAGAGG
TTCTTGTGAAAAGAACCTACAACTTATGCGTAAGGTTGACTTGTATAATGGTGCTGTCAT
TTACATTTTTGCCGAAGAGCCTGTTGTTGGTATAGTCTACTCTTCTCAACTATACGAAGA
TGTTCCTTCGATTAATTGATGACAATGGTATTGTCCTCAATTCCATTTTATGGCTCCTTG
TTATGATATTTTTCTTTGTGTTGGCAATGACCTTTATTAAACTGATTCAATTGTGTTTTA
CTTGTCATTATTTTTTTAGTAGGACATTATATCAACCAGTTTATAAAATTTTTCTTGCTT
ACCAAGATTATATGCAAATAGCACCTGTTCCAGCTGAAGTACTAAATGTCTAAACTAAAC
GATGTCTAATAGTAGTGTGCCTCTTTTAGAGGTTTATGTCCATTTACGTAACTGGAACTT
TAGTTGGAATTTAATTCTAACGCTTTTTATAGTTGTGTTGCAGTATGGGCATTATAAGTA
TAGCAGACTTCTTTATGGTTTAAAGATGTCTGTTTTATGGTGTTTATGGCCACTTGTTCT
AGCTTTGTCTATTTTTGACTGTTTTGTCAATTTTAATGTGGACTGGGTCTTTTTTGGTTT
TAGTATTCTTATGTCTATTATTACACTTTGTTTATGGGTTATGTATTTTGTTAATAGTTT
CAGACTTTGGCGCCGTGTTAAAACTTTTTGGGCTTTTAATCCTGAAACTAATGCAATCAT
CTCTCTCCAGGTTTACGGACATAATTATTACTTACCGGTGATGGCTGCACCTACAGGTGT
TACATTAACACTTCTTAGTGGTGTACTTCTTGTTGATGGCCATAAGATTGCTACTCGTGT
TCAAGTGGGTCAGTTGCCTAAATATGTAATAGTTGCTACGCCTAGTACCACAATTGTTTG
TGACCGTGTTGGTCGCTCTGTTAATGAAACAAGCCAGACTGGTTGGGCATTCTACGTCCG
TGCTAAACATGGTGATTTTTCTGGTGTTGCCTCTCAGGAGGGTGTTTTGTCAGAAAGAGA
GAAGTTGCTTCATTTAATCTAAACTAAACAAAATGGCTAGTGTAAATTGGGCCGATGACA
GAGCTGCTAGGAAGAAATTTCCTCCTCCTTCATTTTACATGCCTCTTTTGGTTAGTTCTG
ATAAGGCACCATATAGGGTCATTCCCAGGAATCTTGTCCCTATTGGTAAGGGTAATAAAG
ATGAGCAGATTGGTTATTGGAATGTTCAAGAGCGTTGGCGTATGCGCAGGGGGCAACGTG
TTGATTTGCCTCCTAAAGTTCATTTTTATTACCTAGGTACTGGACCTCATAAGGACCTTA
AATTCAGACAACGTTCTGATGGTGTTGTTTGGGTTGCTAAGGAAGGTGCTAAAACTGTTA
ATACCAGTCTTGGTAATCGCAAACGTAATCAGAAACCTTTGGAACCAAAGTTCTCTATTG
CTTTGCCTCCAGAGCTCTCTGTTGTTGAGTTTGAGGATCGCTCTAATAACTCATCTCGTG
CTAGCAGTCGTTCTTCAACTCGTAACAACTCACGAGACTCTTCTCGTAGCACTTCAAGAC
AACAGTCTCGCACTCGTTCTGATTCTAACCAGTCTTCTTCAGATCTTGTTGCTGCTGTTA
CTTTGGCTTTAAAGAACTTAGGTTTTGATAACCAGTCGAAGTCACCTAGTTCTTCTGGTA
CTTCCACTCCTAAGAAACCTAATAAGCCTCTTTCTCAACCCAGGGCTGATAAGCCTTCTC
AGTTGAAGAAACCTCGTTGGAAGCGTGTTCCTACCAGAGAGGAAAATGTTATTCAGTGCT
TTGGTCCTCGTGATTTTAATCACAATATGGGGGATTCAGATCTTGTTCAGAATGGTGTTG
ATGCCAAAGGTTTTCCACAGCTTGCTGAATTGATTCCTAATCAGGCTGCGTTATTCTTTG
ATAGTGAGGTTAGCACTGATGAAGTGGGTGATAATGTTCAGATTACCTACACCTACAAAA
TGCTTGTAGCTAAGGATAATAAGAACCTTCCTAAGTTCATTGAGCAGATTAGTGCTTTTA
CTAAACCCAGTTCTATCAAAGAAATGCAGTCACAATCATCTCATGTTGCTCAGAACACAG
TACTTAATGCTTCTATTCCAGAATCTAAACCATTGGCTGATGATGATTCAGCCATTATAG
AAATTGTCAACGAGGTTTTGCATTAAATTGTTTTGTAATTCCAGTTGAATGTTTATTATT
ATTAGTTGCAACCCCATGCGTTTAGCGCATGATAAGGGTTTAGTCTTACACACAATGGTA
GGCCAGTGATAGTAAAGTGTAAGTAATTTGCTATCATATTAACATGTCTAGAGGAAAGTC
AGAACTTTTTCTGTTTGTGTTGTTGGAGTACTTAAAGATCGCATAGGCGCGCCAACAATG
GAAGAGCCAACAACATATCTAAAAATGTTTTGTCTGGTACTTGTTAATGATATTGTTTTT
GATATGGATACAC
