# Supplementary material for: Prioritizing antiviral drugs against SARS-CoV-2 by integrating viral complete genome sequences and drug chemical structures
Source: Sci Rep. 2021 Mar 18;11:6248. doi: 10.1038/s41598-021-83737-5 (PMC7973547; doi:10.1038/s41598-021-83737-5)
Supplement: Supplementary file 1 — Supplementary Information 1. [file 41598_2021_83737_MOESM1_ESM.zip › dataset_VDA-RWR/dataset2/virus FASTA/Human herpesvirus 6.fasta]

>Human herpesvirus 6
TCCTCGCGTTTCAAAAATTACTTTAAACTCCCCGGGGGGGTTAAAAAAAGGGGGGTATTA
ACCCTAACCCTAACCCTAGGCCCTAACCCTAACCCTAGGTCTAACCCTAACCCTAACCCT
AACCCTAGGTCTAACCCTAACCCTAACCCTAACCCTAACCCTAACCCTAACCCTAACCCT
AACCCTAACCCTAACCCTAGGTCTAACCCTAACCCTAACCCTAACCCTAGGTCTAACCCT
AACCCTAACCCTAACCCTAGGTCTAACCCTAACCCTAACCCTAGGTCTAACCCTAACCCT
AACCCTAACCCTAACCCTAACCCTAACCCTAACCCTAACCCTAACCCTAACCCTAACTCT
AGCCTTAGCCCTAGCCCTAGCCCTAGCCCTAACACTCATCCTCGCATCTGGCCCTACCGC
TACCCCTCTTTCAACCCCTCACCATCACCCAACCCGCTGCCCCACCCACATCCCCCCCAC
CGCCACCGCTACCGTCACCTCTGAACTTCACCTTTTTCCTCCATCTCGCCCCACTTCTCT
CTACATTTCTCCGCCCCTCTATTCTTACTCCTGTTTTCTAGGATGCCGCTGACGGCGCGT
GCCGGCCACACCCTGCATCGTCTTCCGCTCTCCCACTATTGGTGGCTTCTGTTGGGTCGA
CACTCCCTTCGTCATGTCCATTCCTACCTTCGCCTGCGCAAAGGTCTACGCCTTCCTTTA
CCTTGGCCCGAACAAGAATGTCTGCATTTACATCCTAAGCCTTACAAGTTTCTCCTGCGT
TACCCTTGTCTAACAAGACAACCGCATCTTCTTCAGGGCTGGCCCGCGGATTCTTCTCTA
TGTGAGTGACATTTACACTTCCACTTGTTCACATGATTTATTGTGTTTTGTCTGGTACAC
CAAGCACATTTCGGTTTCTCTTTTATACATTTATCTCTATTCTCTCGGTCTCAGGGTTCG
ACCCTAAACCCTACCATCCTTCGGCCGACAGCAAGTTGCTACCTCTGGGCCTCATCACGC
TGTCCGCCTTTTCCATGCGCGTTTCGGAGCCGACACACTGCAGCGGCTTCCACGCGGCAG
ATCCGTCTCTCAGTTGGTTAACGGGATCGTCCCCTTGGCTCGTGCTCCTACAAGCGCCAG
GAGGGTCTCTGTTCTGCCACGACGTGTTCCAAGGCCGGCTCTATCTCCTGTCGCACTCCG
TGTCGCTCTTTCTAAAGACGGGCCTTCGCCAGTGTGAGGCCATCTATCGCGCACCGCTGT
GGCGCGTACGGCCCCTGCCGAGCCTATGGACGTGTCGAGATCCCGACACGGCTTTCTTGC
CGAAATTGCTGGCGAGAACCGCCCGACGCGGCCTGGCCGCTTTCTATGCCCTGTGGAGAC
TGCATCTGGGATCCCGCTCGGAGCTCTCTCACCCCGTGTTGGAGTGGGAGAGAACAGAGC
TGGTCCTGACGGATCGGAGACGCGGGTGGCCGTGTACGCACCTCCTGTCCGGCTCGGAGT
CCCAGCGCGTTTCCTCGAGTGACGCCGGAGACACATGGAACGCAGCGACAGAGAAGGCGG
CGGGGGGAAAAGAGGAGGCGGAGAGAGGCGGGCGACAGCAAGCCACTGACAGACTCGCAA
GTCCGCACCTGACGCGGGGCCGCCGCGACTGCGGTCGGTCCCTTCAGGGTGAGGAGCCCA
GCGCCGCGGAAGACTTTGCGAGGTGCAGACCGCTGCTGGACGAACTGTGCGGGGAGGGCG
GCTGGCTTCCCTTTGCGTTTCTCACGGCATCTCCGCACGTCTGTCTGATCCTAACGGAGG
GAGGCCCCGTCCTGGCGCTTGACCTGAACGACACCTCCCTGTGGCGCATCGCGGACGACT
TGGAGCTGCTGCTGCGCCTGGGGAGCCTGCTCCTGCTCTCAGGGCTCCGGCTTCCTCTCC
GTCCCCCGAGCGGGAGCGGCGAGGCGGCGAGAAAGCCGGGGTACGAGAAGGAAGAGGGAA
GAGGGAGAGCGACGACGGCGAGCGCGACGGCCGCGACGTCGCCGCGCAGACCGACCCGTC
CGAGGGGGGTGACGGAGAAGGGACGTGTGACAACCGGGGACGTCCCTTTCTCCGCACATC
CCGAATCTGAGGAACAGACAGACGGCCACCACGGGCGCCAAGAAAGCGGCCACGGCGACC
AGCGCGGCGGGGACGGACGAGGACACCGCGATGACGGCGCGCGCCGCCACGCGAATGACG
AAACAGAGCCCCAGCAGCGCGGAGAGCACGAGGACGGGGAACAGACCGACTCCGGGCGCG
AGGAGGACGCACAGGAGAGCGAGGTCGCAAGAAGAGACGAGAAGGGAACGGAGCAGGGCG
GTAGCGGAAGGAGCTGCGGGAGGGCAACGCAGACGTACGGCGGGAGAGGCGAACATGGTG
CCTGGTCGTCGATCCCCCTGTCTGTCCCCAGGCCCGATCCCCGCGTGTGGGTCCCTCCTC
CTCATCTGTTATTCCCTTCCCCGCTGCCGTCGATAACGCCCGTCGAAGACGAGCCGTCCG
CCCGCCCTCGGTGCCCGCCAGGTCCCGCGGAGGAACCCTCTAAGTGTTCTCCGTGCCCGC
CCTGCCCGTCGCCCGACGCCCCGCAGTCCGCTGTCCCGCGCCTCTCCGCTCTGTCCGTCC
CCTCGCCGTCCACCGCGCGTGTCCGTTTCTCCCTCTCCTCCCTCTCCTCCTCCTCCTCCT
CCTCTTCCTCCTCCTCCCCGTCCTACTCTCCCTCCCCGTTGTCTCCGCCCTCTCCCGTCT
CTCCCTCGTCTCCCAGATCTCCGTTCATCTCCCCCATTAGATCTCCGGGACTCCGAGCAA
AGCCGTGGGTGTCCTCCGGGCATCCCGTGGCGTTCCCGCCGGCGCCCTCGTCCGCGCCGC
CCTTTTCCAAAAGAGTCCCGTCCGTTCCCTCATCGGCATCTCCGTCCGCGCCGTGCATCG
GCAGGTCGCGGCCGCCCTCCGCACAGACGGCGTGAGACGCCGCGTGAGGTGACGGAGGCG
GCGAAGGGACACGAGAAGAACATGCAGAAGAACATGAAGACGAAGAAGACGAAGAAACGA
GGACGAAAGGAGGGGAATACACCGGAGACCGAGCGGCGGATGGAGCCCGCTCGGTCTCGC
ACGTCCGCGATACCGAGCGGGCTCCGTCGCCGCTCCGGACCCTCCACGCCCCTCCGTCCA
GGACCCGAGGTCCGACACGCCCCCACCTGGCGCACCGCCTCCGCCACCACCGCTGACAGT
CACCGCATATCACCCCCATACACACCCAGCAGCAGAGGCCGGCACATACACACGCGCGGA
GCACGCACGAGAACACGCGAGACATCGGCCGCCGAGATTAACGGAGTCTATGCGCGCGCC
GTGACACGGAAAACCAAGCGGAGCGAGACGATCGACCGACTCCTGCTATCCGTCCTCCCT
GGGCACGGTCCACACGCCAGTCTGCGGAGTCACCTGAGGGCCAGATCCGCTCTGCGCCCC
CCGCCCGATCCGCCCCGATAAAAAAAAATCATCTGACTCGTGCCAGTTCACACAGATGCA
ACCGATGACAAAAAAAAAACACACCACCGCAAGCAAACGCTCGCCGGCCCGTCCACCGTC
CCTCTCACCCCCACTCGAATCGCGCAGGCGCGTCGGCGGGAAGTCCCCCGAACGCCTCCA
CGGCAACGCTCCTCCCACGCCCCCTCGGTCCCCCCTCCCTCCATCCCCCTCCCCGGAGCA
TACGCGCCGACTCTCTCCGCAGAGGCGGCGACCACAGCGGCAGCGGAAACTGTAACGGCC
ACGTTCTTTGAACAGTGACAGTAACGGCGGCGGCGGCTGTCGCCGTCACGGTAGTCGTGG
CGGAGCACCCGGGGAGGCGACGACGGGGACTACCGATGCTCTCAGATCATCGCCATAGTG
AAAGAGTACCGAATAAAACAAGTTAAATTTCGTTGTAAATAAAAAAAAATACTATGTGGA
AATTAAAAATAAAAAAAATGAAAATAAAGGCTAAACACTGACTAAACGTACATCCTTCTC
CGTACGTCCCCTTTCAATAAATGGCGGACCCGACCTCTCCATAAACGGAGACACGCCGGG
AGACTCCGGCCCTCCCGTTCCAGAGGTAGCCCGAGACCTAATCACAAAACTGTACCTGAA
ACCGAAAGTATAGAGGGCGGCCTCGAATGCCCCACCTATGAGGCGGGACTTCGCGACGCG
CCACCCTTCCTATACGCCCGGCCTTCCGCGTGCGCGCCTATAGGACGCATCCCCTCGCCC
CGAAACCGCAACGCGGCAGAGTCGGCGCCACACCCCCGTCCCCCGAGTTCGCGATGGGCT
GGCGCCGACCCTGCCGCGGCAACGAAGGCGAAACGAGACCCCGACGCATGCGGGCATAAA
GAGCGAGAAGTAAACGCGGGGTCCCGAATTATCGCGAGACTATTTGCCCGGGCCCGCCCT
CGTCCTCATGCCCTTCCCCCCGCCCTCATCCCCTGACACACCCGGTGGAAAAAACGAAAG
ACACATAAATAAAACGAATTTTGTTGTTAAAAATGTTTCCACGTGACGTCCCCGGTGATT
CCCGGAGATGCGGCACGCGGCGGATTCGCCCGTTTACATCGGGGTCCGCAGACGCGGTTC
TGCCAGGGCGTTGCGCTGTCGGTTCCGCACAAAACACCGCGGTCCGTCGTCACCCTTCAG
CCACGCGGTAGTTCCGCGATTCTATGGTTCATCTCCGCTCACATCGTTCTTTTTTTTTTA
TTCTTTCACTGAGCCGCTCCACCACCAAGAGTGTTACTATCTACACCGTATACATGTTTT
TTTTTTATCTCTCCGCCCCTCCCCATCACAGACCATCAAACACCTTTTGCCGTATCGACA
CTGACTATACTCGACCGCGGATGACAACGGTCGTTGGTCACAACAGAGCTACAGCGGACA
GCAAAAATAACATAAATACAGTAAGAGAGAGGCCCCGGTCCACATAGGAAGCCAAGGGCG
GACGAAAATAAAAACCCGTCCGTAATTCACACACGAATCGGGGGTTATGACAACGCGACA
CACGCAGACGAGGGACGGACGCATCGCGATCCGGCGCGACGGGGCGCGATTGGCCCACGC
GCGAGCCCGTGCCCGCTTCGAGTGGCTGCTCCTGGCTCGCGGCAGGCCGTCCAAACTGTA
CGGCTATACGAGTCGGCACCGGGGAGAACGGATCCACCTACCGTGGCCGCGGTACTGGTG
CCTAGAACTCCATCCGGATCCGTACAGGGACGCCAGGAGCGCCACCGTGTGGGGTCACCG
CTGGGGTTGGCCGCCAACGCACGTGAGACCCAGATCCGTTCAAGACTGCGGTGAGTGAGC
GCCGCCGCGACCGGCGACGCTATGCGCACACGGGCGAGCGGCGGGGAGGGACGTCGGCCG
CAGGGCGAGCCGGTGGAGGGCGAGCCGGTGGAGGGCGAGCGGGTGGAGGGTGAGCGGGTG
GAGGGTGAGCGGGTGGAGGGTTCGTCGAAAACCACCGAAGACATTGGCTGGCGGAGAGTG
GGGACAAAACAACGTCACGTCAGGGGCGGAGAAATATAGGGTGCGCAGACCGTCAAAGCG
CGAGTAACGGAAAACGAGTGCGGATACGGGGGGGGGGGGAAGGAAACATGGTGAAGTCTG
TGACACGCGTGACCGTCAGCCGGAAACGCCTGCCACGGCCTCTGGCCTCACAGACGACTC
ACGGAGTTTCCTTCAGACATTGTTTTTTTTTTTGTATTCATCGGTAATGCGGTATACGTA
AATTCCCCGCAAAGGTACTTTCCGTTAAGGACGGTACAGGCGGTATGACTTCCGGAACAC
GATGATTACGGATATCCTGCATAGTGTACAGGAGACCGCTTTTTTTTTAGGTTCCGTATA
AGACGTACGTCGGCGACGTACACACAACAGTTAAAAAAATAAAAAAAAGAGGAAACAGTA
AAGCTCCTCCTTTCCTCTATGTTATCGCGTTCAGTTAGTAGGCGCCATTGCTGTTGCGTA
TGCTTTTCGCGTTAACGGTACGCGACAGGATACGAATGCGTTACACGCCGCAAAGGCTCC
CTACAATGACTCTATGCGGCATCTCCCGTTCGCGCAGAAACGCGAGTTCCCGGGACGCCA
GTCTTGACGTCCGGCCGATGGGATGCCTTTGCGTGTGCGGATGTTTTCTGCTGTTTTATA
GGAACAGAGACAAGAGACGAAAATAGCGGAACGCCCACTATAACGTGCATTTTTCTCTGT
GTTTTGTGTTTTCATGTTTTATGATTCTTCTACGGTATCGGCCGGAACGGTCATCCTCGA
TCCTTCTCGTACGCGTGTCCCGCCCCAGCCCTGGACTCGAGTCTGTACGTATGTTGCGGA
TACGGAGAAAAACTTCAACCCGTGGGCTTCGTAAGCTCGTATCTGACCCACTCCCCGCTC
GACACGCTTCGCGTGCTCCTGGTCGGTAGAGACGGAGCCGTGTACGTCCACCACATGAGG
GCGGCCAGACTCTGCCGTCTGGCGTCGAACGTAACGGAGTTTGCAAGGCGAGGGCTGCAG
CGGGACCCCGTGGCGTATGAGGAAGACCTAGAGCTGCCGGACCGGCGTATGTGCGGAACG
AACGTCAGACATCTGTTCGACGTGATCGCCGCGGCCGCCGACGAACACGACCTGCTGACC
GTCGGCGGCCTGTGTCAGACGCACGCCGGAGTGAGCTGTGAATTACTAGAGACCGTGCGA
GATCCGTGGACGGCGGTTCCGGGCGTACGCATGACTCTGACCGTGGCGCGGGCTCAGTAT
CGCTTGTGGCCCGATGCCCGGAGACAGCTCCGCCTGCACCTGTACGCGGGACACCCCCTG
GGACCGTGGATAGTGTGCGCCGTTCTGTCTCGAGAGAGGGAGACGCAGACGCCGTCGCCT
CCGATAGGCAGCGGAGGCGTGATTCTGGGAAACGTGCCCACGCCGGGGCCACGCGAGGTG
GAGACGGCTTGGGTGATCGTCACCGTGGCGGGACCGTTGTTATCGTTCTGGCCCGATAAC
GGCAAGATCTGCCGTCTGGCGAACTCGTTCGCCGCCCTGTGGAGGATGGGGCCGCGGGCC
ATGAGAGGACATTGGACGTATTCGGCCCCGGGTAGACATCTCCCCGGGGACGCTTGGCCA
CTCTGTGAACACGTGAGACCGCCAGTCGGAAAACTTCCCCGGCAAAGAGCGTACCTGGAT
TAGACGCCACGGCGGCGACGTAAGGATGCGACCTACGGCCAGAGACATGACCGTAGGAAG
ATCATGACAAGGATCTCGAAATATAAAACCAAAAAAAAAGTGAGGAGTGCGTAATCGCAA
GAAAAGAAAAAACAGAGCCGCGGTGGAAATGTCTATCCGCCTGCGTGTATGTGTGGGGTG
TGTATATGTGCGCGTGACCGTATCCCTCCCTGCCTTTAACCCGATGAGAAATAAAATCGG
CGAATGTACACAGTCACACACAATGTGCTTACGTGCCGTGTTACTGACACCACATAACAA
AAAAAAAAAACATACTTCCTGTCCGTGAGACACCGCCGCCCTCTAGCGGGGTTGCTATAG
CAGCGCCCGATGCCAACGCGACACGGTGAGTCGCATAGATCGGGACTGCTTGAAAGCGCG
CCACATTCGTCTTTTATATAGACACCCCGGGGAGTGGGAGGAGCCAACATACACACGAGG
TCGGTCTGAGGTTGGAGACGAACGCGGAAAATCAACGGCGTAAAAAAAATAAGAAAGGCG
GAGACACATAGCCTTGGCGGGAAGACGATAACAGGTTCAAAGATAGACAGTGAAAAAAAA
AAGAGGAGACCATGCCATTGAATACACGTGTGGCAGCAATCCAATCAACGTGACGTGCCG
GCGCGCAAAAAAAAAAGTATACGGAAGTGCATGCGACAGACAGTCACGCGGACCGACGAC
AAAGGCCGACCCCTAGCATGGCAGCTAGGAAAAAAAATAAACAACGCTGAAATATACTAA
CAAAGGAAACATCCCTTCATCCCTCCCTACCCCATCTACCACAACACCCCCCTCCGTAAT
CCCTTTTCTCCGCGTTTCTCCCACAGACGCGTGCACACGCAGACACGCAGACACGCACAC
ACCACCTCTATGGCAGTCGCGGGTGGGCAGGCGGGGAGCATACGGGGGGCAGATGTGAAG
ACAATGAGGAACGGCATCGGGCGCGACGTGCCGCCGTCTCGGACCCATGCTATCCTGGCA
CGACGCCAAGGGAAACCGCTGGCGCAATCTAACCCTAACCCTAACCCTAACCCTAACCCT
AACCCTAACCCTAACCCTAACCCTAACCCTAACCCTAACCCTAACCCTAACCCTAACCCT
AACCCTAACCCTAACCCTAACCCTAACCCTAACCCTAACCCTAACCCTAACCCTAACCCT
AACCCTAACCCTAACCCTAACCCTAACCCTAACCCTAACCCTAACCCTAACCCTAACCCT
AACCCTAACCCTAACCCTAACCCTAACCCTAACCCTAACCCTAACCCTAACCCTAACCCT
AACCCTAACCCTAACCCTAACCCTAACCCTAACCCTAACCCTAACCCTAACCCTAACCCT
AACCCTAACCCTAACCCTAACCCTAACCCTAACCCTAACCCTAACCCTAACCCTAACCCT
AACCCTAACCCTAACCCTAACCCTAACCCTAACCCTAACCCTAACCCTAACCCTAACCCT
AACCCTAACCCATCCCCCAACGCGCGCGCGCGCGCCTCTATGGGAGGCGCCGTGTTTTTC
ACCAAAAACGCGCGCCACTGCAAGAGGGGGGTGAAAAAACCTCCCCTCCCCGACCGGCCC
GAGTGGTCCGCGCGTGTCGCCGGTGCGCCCCGCGCCCGGGCCCCCCCCCCCCGGGAACGG
GCGAGGGTATATGGGTGGATGGCGTGTAGTTTAAAGGCGAAGGTGCAGCCGGGCGCCGGA
GCCCGGTGAGAGCGAAAAAACGATGGCGCGCGCGAGAGAGAAAGAGAGGCAGAAGGCAGA
GCCGCAGAGGGACAGACGAGGAGACGCCGGAGGAAAGAGAGAACGGCCGCGAGGGCCATG
AGCTCCACCTAGCGTCAGACTACGCCACCGCGGCCGCGGTGCGCTCGTTCCCGAGGAGGG
CCCGCATGTGGCGCGAGAGAGGGAAAAGAGCGGGCGCGTGTAGAAACGGCCAACGGGCGG
ATGCGCAGAGCGCCCCGCCGGGCGAATCACCTTTTTATAGACCCCCGACCCATTTCGGTG
ATGCAGATACGCACGCGAACACGCACAGACATGCCTACGCGGCCTCACCGAGCAGACTGC
AACGTGAGCGAAAGCATACACACACACGAAAAAAACACACACAAAAAAACACACACAAAA
AAACACACACACAAAAAAATACACACAAAAAAATACACACAAAAAAATACACACACAAAA
AAATACACACAAAAAAATACACACAAAAAAATACACACACAAAAAAATACACACACAAAA
AAATACACACATAAAATACACACAAAAAAACCATTTTATTTATGCGCTGTTCTCACAATG
TTAACATAGGACAAAGACAACCACGAAAACGACCACTACAACAACAGCAACAGCATCAAC
TACAGCAACAGACGAGGGCGGGATCACGAAGTGTCAACTCCCGCATCTCCGTCGCGCAAC
GTGTCCTCGCAGTCCCTACGGACTACGGTAGAAGCCCCGCAAGAGACTGCGGACATTTCC
CGCTCTACCATGTGCGGAGAAAGTTGATAGACGGCAGGTAGATTTATCACAGGCGCGTGC
ACGCACGTCACGGGCAGCTGCATGGTCCACAGATGTCCCGGAGGGAATCGATGGTTCTTG
AACAGTTTTCTGACACCCATGGCGAGAAACGCCCTGAAGCTATCGGACAGGCGCACCACG
GCTCCCCCGTCGAGACTGGCCGCATACACCCTGCCGACCTGATCCATGAGCACCCGCTGT
CGTCTGAGCAGAGGTAAAGTAACGCCGCGTCCGAAGAATCTGCCGATCACCACCGCGACG
CCTCCGCCGGGTATGAGCCGCCACCTCTTCTCCGCCCTCCTGGGTACGGCAAACTCAAAG
AAAGCTCCGCGCGGCCAAGGCAACGGCACGAGAGCCTTATCGAAAGACACGGCGAAAGCC
AGGGCGTCGTCAACTCCACTCATGCCGCCGAAGAAAGAGGCGCCGGTTTCCATGAGACAC
TTGGAACCGTAGACGGGCTCGAAGCGACGCAAGCCGTGCTTCCAGAGACCGAACGCGTCC
TCCGCGAGACGGTACAGCGCGTCGTCGAACACGCCGTTAAACGCGTATATCTCCCCGCAC
TCTCCGACCAGCACCAGCGCGGAAACTTCTGCGAAGATAGTGACCCCGATGACCGTGAGA
TCCATACCGGGACAGCACCCGTATCCGCGAGACAGCTTGGCCAACTCGGCCTGCGTGATC
CCGAGCATGTCGGAGGTGGCGAATCTCAGTTCTGCCCCCACGGGCCACGAGAGCGCCAAC
CTGCAATGGGCAAAAGTAGAGACGAAGTCCCTCACGTCGTCCGCCGATAGCGGCCGGGCG
ACGAGAGTCCGAACGAACGCCGTCCATTTAACCTCCGGCACTGCCGCATCGCACCGCAGA
TCACGTCCCGCAGGGAAAGAGCACGAAGAAGGGCAGAGAGCCGCAGAGGCCAGACTCCAA
GAAGATATACCGAGAAACGGAGAGCGACAAAACATTTTTTTTTCTGTGCGGAATCCGAGA
TAAAATTAAAAGGAAAAAAAAAATAAAAAAAACGATAACGGCAGCGTTACCGGCAGTCTC
ACATAAACGTCTACGATCGCGCTAAGGATGCTACAACTGTTAGAAACAAACAACGTTGAA
TCGACATATTCCCGACGTCTTCCACGAAAATGGAAGTGAACCTACCGCCCACAAAACTGT
GAACACATCCCATCCCCGGGTAAAATATACAATGATCCCAGACGTCAAAAGCGCCCGTAA
GAACTCGATCTACCACGCTTCCATTCTTTTTTTTTTTATACCTAACCTCCCACGTTAGGG
CGAACTATCGAACTACGTCGTGCACGGCACTCCTAGTGCCGGCGTCCGGAAATTCCTGAC
GCTCATCGTTTCTAGCCTTTACAAACAGCAGATCTTCGTCGGCCTGCCTCCAAGTTTTCT
GATAAAACATTCGCGAGAGATGACAAGTCGGAAGAAGCGCCCATTCGGGCTGCTCCCTAC
GGAAAACGTAGCTCTTATAATACTGAATGACTCCTATCCGTCTAAACTGCTGAAAATTTT
CCGCCACAAAGCGCGGCCGTCCGTCTTCGTCGTTGTCGTTGAATCCGAAAATCCGTCCGT
CGTCGGCCACGTAGAGAGAAATCCGACCGGCGTCCGCAAAGTACTTGTAGCCGAAGCTGC
CGAAGAAACACATTTCCGCGAGCCTGCGCCGTGCCTCGTCGCACCTGACGAATACAAAAG
AATCCCGCCGCCGATGAAAGAGCAGAGTCTCGTTCTTGGGCCACCTCAGGGCGAAAGAAC
GACCTATGTGCCGGTCTCGAAAGCACAGCACGTCCCGACAACTGCAGACGCCGTCCACCT
CGGTGTCCTCCACCACAAACTGCAGCGATGATACCAGCTGATGTGCGTAATAGAACCTCT
TCAGACCTTTACGAAGAAAATCGTCAATGGTGTCACCGACGCGGCACAGTTGCTGCGGCA
ATAACCAAGTATGCGCATAAACGCGACCGGCACCGCCGAGCAGAACGACTATGTCACCTT
TCAGAAACCAGTAAGCCGGCTCCGATCCGATCTCCCCCCTTTTCTTCACGTACCCCAGTA
CGACGAGGCGCTCCCGGCAACACACTAGATCGGCCAGTTCGCCCAACTTTTCATCGGCAT
ATTCATTCTCGTCTCTACAGTTGTTAATAACCAGCTCGTATCCTTCAGGCCAAGCCAAGG
GAATTCGCCTGCCGAAATTGACGAACGTAAACATTCGGACGCTATTCAGGCACGTATAGA
CGCGCAAGAGATCGACGAGATCTCTCTTGGACTTGTTATAGAGACGTTGACGTTTCTTCA
TCCTCTCCTGAGACTGCAGCTCGTCATCCCCACACATCATAGAATCTTGAGCCGGCTCAT
GAAGGCCTTCGATAAATCGCACCGTAGCCGTAGCCAAAATCTGCCGTTGCGCCGAAGAAA
CACGCCGGCTGTTTGTCGTTTCCATTACGGGCTCACAGCGACAGAGAAATAGCACTCAAA
ACTTAGTAAGCAAAAGTTGCAACTCGCAAAAAAAAAATGAAAGATAATATAGTCACAAAA
GAAACTTGTCACAATGTACACCCAAAAAGAACGATATGGATGATCACACGACAACGGCAA
CAATAATATCGTTTTTTTTTTTAAAGCTAAACAAAGTGAAAGAAGCGTACCGGTTTTCCG
GATTCGTCTGTATCAGATAAAGGTCACACAAGCCAGCTTAGGAACGCGGCGCGCTTCGCG
AATGTCTAACCCTCGCTGTTGCACGCGTCTTATAAGCCTACGTCTGAGGACTATTCGCTT
TTGACGTCTCCGGTGCTCCTGCAACCTGATGTCAAACGAGCCGCCGCCGCGCACAGCGTA
AGGAACGACGTTCGGATACACCCCACTCCACATATGGGTCCCGTAAAGATTGCAGTCGTG
AAAACGAAAAAACCTCACCGGATTCGACATGTAAGATAACTCCAGAGTATTGAGGAAGCC
CTCCAGAACATCGTGCCTTATCTCGCGAGCGAGTCGCATGGATGCACACAGGTCGCCTAG
ACAGATCTTTTTTAGGCACAGATGCTCCAAGAGCGCACGAACGCGATGCCGTTCCTTGTC
ATAACCCGATACGAGAATCGTCACGATCTCAAGAAAGAAAAAACACAACCGAGGGACGCG
CATGGGATCTTTAATCTCGAACTGAGAACTGACAACTAACAGTTTGATCCTGACACCGTG
GAGGCCAGAAACGGTATCGATGCAACGCTCCATTTCTGAGATCGCTTTTACGAAGAAACG
AGCAATGGCCGTGAGATCACTTACGATGCGCTGTTTGACGCGTCTCAGCAGAAACAGACA
CAGAACAATGTTGCAGTACACCTTCAAGATGTTACGTTCGAAATGCCCTCTCCCCAACTG
CTTATCGTGAAGAATGGGCAAATGCCGCCTTTCCATAGAGTTAAGAATAAGAGAAGAACC
AAGATCTCGGTCAATCTCCGCCCGGAGAGCGACCGCTTCACGCGCGTCGAGGTGCAGCTG
GCCTAAAATGAGATCAGCTGGATCGAATTCGGAAATATCAGATATGTTCACGGCCCGGGA
ATCTTTCTTACCCAGATAGATCCGAAAGAGAGACGCCCGGCACTGATCGCAACTACAGAG
CACAGAAGACACAAAGCGATAAGAAGAAGCGTACGCGACAAAGATGTAATCGGACAAAAA
GTGTTTCAAGAGCACACTCGTCGGAGACGCCGCGTCGCCATAGATCTCCTTGGGATTGGG
CAAAATATCGAACAAGGTCAACAGAGTATTGGACTCACTCCTGTTCCTCAGCATAAGGAA
CTGCAGGAAGAGGGAGTCCAACAACTCCAAAAGACGGTTGAAATGCGCCGAGATAGTATC
CCTCTTCTCCCCATCGACGATGTACTCCAGAATCGAGAAGTGCGCCAGAGCGGTGCACTT
GGTCAGGAGTCGATAAAAAGCTGACGTTTCGTCCTCAAAAGTTAACCGTTCTAAGAGAGA
CATGAAAGCCGAGAGATCCATGGTCGTCTTTCCACGCCTTTGGAATTCCACAGAAACTTT
CTCCGCCAGAGCCGCCCAGAGAACACTATCGTCACAAAATCGTAAGCCGCGGGTCATGAA
CAGATCCTCTGCGGTCAACGTGCCGCTATCTATAATCATCTCCTCCGTTATGTCTTTCAG
ATCAACATCAAGTTCCCTGGAATGGTGAACGGTCAGCGAGAGATAGGGATGGTTGGGAAT
GGTATACGTGACCCGTTCTCGAACGGGTCCCTTATAAATGTCGTGGTCCAATAACTCCAT
CACTCAAGTAAGTATATATCTGAGACAGCGTTTATTTTTTTGTCGCAGAAAAAAACAAAC
GAGCAGAATTCAAATTGCAGGAGACGGCCACGTACATCACAATCGAGAAAACACACAATC
ACTCATCCCCATCATGTCCATTCAGTTCGCCGGCACAGTCCGGTGCATATTCATAATACT
TGTAATCATCCCTGAGGACGTCCAACGACCCCAATTTATACCCGATAGCTCTGACGTCTT
TCTCGGGACTTATTTGAACACCCCGATGATTACCACTCCCAAAATATTTCAAGCCACTGA
AAAAAAAAGCCATAGTCCCGTTTATGCACCTGGTGTTAGTTAAATAATCTTCGGCGACGG
GCAACACTACCCGTTGTAGCCGCTGTAAGAAATTCTCTTCATGGGTATTAACGATAAAAA
AACCCGGAATGAGATTATCAGAAGACACCAGGTCACGATCATTGTGCTCGTGGAAGCGTT
TTATATGAAGATGATGCAGAAAAAACATTTCCATGAACCGAGTCTCGTCGTAGTCTTTGT
AAGCAGGAACGGAAAAACCGATTCTCAGAGCTTCCCAACACTTTAAGATAAACTGACTCT
TTTCCCCGGGACACCTAACAATTTCTTTCATTTGTTTCATCGAAGAAAAGTAGCACAGGT
CTCCGAGGCACCCGTTCCGCCCCAGCTTCATTTCTTCCTCCATGGTCACACACAATTTTC
CCACTTCTTCCGTGAAGAGGTCGTAATATATGTCCAACTCAGCATTTATGACACGGTAGA
GGGTGTTCACGACGAACACAATGAAAACAATGTTAGTTAAGAAGGTTAGCAATGCCTTCT
TATCCGGGGTGACAGAGATCTGTAGCGAAATAGGCAGCCTACTGTGCTCTATCTGACCTT
CAATCATGCTCAACCCTAAATCCTTCGCTATGAGACTCGACAGACTCACACTGTAGGGTT
CACCCAAATGCAGAAAAGCCGGAAGACGAATTGAACCTATCATAGGAAAACACTGAATTC
GGACACAGTGGCCAAAATCACACTTCCTGCCTCTCTTGTTATACATGATAAACATGCGCC
TACACTCGACACAACCACACAGGAGCATAAAGTGCTCGATGAGACAGGATTCGATACGCT
CAAAGAAATCGTATCTGAAGAAGACATCGGATTTGTTCTCCAAGCAGTCCTTCAATTCTT
GACCCCAGTGACAAAGATTATAACCTCCCAGCTGCCGAGTAGATTCCTTTGTCAACTCTT
TTAACTTGCTTTCAAACTGAAATAATAACATGGAGGCGTACTCACATAGATAGCGACACC
AGTAGCCCAGCGTAGGTTTGGACGCGAAGTTAAACAGAGACGCTCCAGCATAGAGACCGA
TAAAAGCCAGTTTAGTGATGCACTGCCACTTCTCATCAAAATTGTCCATAAATTTCAAGT
TTTTCACCATGTCAGCAATCTGATCGGCTCTGACGTAGGTGGAAGGATACTTGTAAGTTT
CATACTCATAATCTATCAGTCTGTTCCACACTACGCAGTCCGAAGAGGGATGTAGTCCTT
TAATGCCAAATCTAGCTGCTGCGGTTCCCTGCAGACCGTTCGTCAACCTAGCGCAGGAGA
CGGGAACGACAAACCTGCTGGTAGCGGGCAGTCGACCGACGAATACCGGCGTGAGAAATT
TTGTGATAAATTTAACCGTCAGCGAATCCTCTTCGTCCAGACGCACCGCAAACAGAATTT
TGCTGCGGTCTTTCACGAGCCTGTTGTAAGAAAAAACAAGTTAACGGAGAGTCTTCATCC
TCGAAGAATTGTCTTTTCGGGAAAAACGACACACAACACATCTACCCACCTGTCCTTTCG
CACGCACATATGCCGAGGCTTACTGCGGAGAACGGGCAACTCCCCATTCAACATCCTATT
AAGATTCTCCGTCTCAGTGTCACTTATATAAAATAAGGTATCGTCATTCCAGTCCAATGA
ATACTTCTCTTTATAGAGCAATTCATCAAATCCTCTACGTATAAAAGTCCTCAAACTTTT
AGAGACTTTGCTGATTCTGTTTTCTACGTAGATATAGATGTGACAGTTCGAGCCCATAAC
GATAGCAGCTCTGCAATTTGGTTCAGCTTGAGAGCGGGCACACGTCCCTATGATAGCATA
ATCCTTTTCTGTGATTTTCTCTAGAATGCCAGGTCCAGTCAGATAATAAATATCCGACAA
GGAACAAAAGGAAAAGTCAAAGTCCTGGAAAGCATCCACCCTGATTCTCTTGCCACAATG
TTTTGCTACGTAATCCTTCATAGCCGGGAGATTCCTCTGTAAAAGGATAAATTCCTCTCG
GCCGCATTTAGTCTCTCCGAACCACATCTTTTCCTGCTCTGGATCTAACTCCGCTTCGGC
AAAGGGTGGAAATTGTCTAAGTCCGATATTGAAGAACTGGACCAGTGATTCTGCTATGAT
GTACACTTTCTCCGTCACCGTGTCCACGGCAATGGTCTTTCCAGTTGAACTATGCATCAC
GTATGGATCGTAGTCAGGATTCGGATCACGATATATCGGGTGAGCGTACCCAATGGCGGA
CAAAAATTCATCAGTATCCAGAAGACTGCTCCAGTCATAGGCACTTACCCATCTATGCGT
GTGAAAGTGATAAAACTCACCCAGAGTTAATGCATACATGGGAGGCCAGGCGATACAACA
TCGCAAGCCCGGAGAACTGATCTCCAACCCGTCTCCGTAAGCTGCAGACAGCACGTCTAC
ATCAAAATCCAAAGTAGGCACACATGATGACAAGGTGAACTCATCGTTGCAGACCGGTAC
GATTTCTGTTTGAAACATAAACGCAAAATGAAGTACAATACTTTCACACAAGACTCGCTT
TCCGCCCTCCGTTTCAAGTATCAGACGAAAATTCGACATGAACTACTTACTGAGGCTCAT
GCACGATTGATAAGTCTCCGACATGCCCAACGTCGACATCCGTCCGAAGCGCATGGATAT
TTTTCCAATCTTCTCATAACCGCAGTCCGCAAAAAGTCTGGCAAATCCCACACGCAAAAA
AGTCAGTAGACAATCGCCCAGCTTCACCAGCACGTTGTCTATCCAATCGTAATAATATAT
TTTTCCAGATTTCCCTATACATAGAATAGGTCTTGTACATTTAGACTCATAATCATGGTC
ATTCAGGTAACCTAACACTACTACTTTTTCTACTAAGTCTTCCTGTTCTTCTAGATTTGC
CAAGCGACATGTCCCTATCCAGACACTGTCACGAGTCCCTAGAGTCAAACTCTTAAAAAC
CGGCATATCCAATCTCAGATCCCGGCCGACGTTGAGAGACACGAAACGTTCCACATCGTC
CAAACTGGCACAACGGGCCAGCTCATCAAACTCTCGCAACATGGCAATGTAATGTTTCCT
CATAGCCTTGATGCCCAAAACGCCTTTCCTATTCAACTTCAGATGGATATTCAAAGTACA
GGGACTCCTTAACACATCATTATTCCTTAAATTTTCCAGCGATTCGAATCTGGGGCCGTC
ATACAAGCCATGACGGTACACAGGCTCCGCGCATGTGATGATGTTAGTACCCAGGACGCC
GTATCTTACAAATTGCTCAAAATTATCACACACGAAGTGGAGAGTATCCGTCTCTAGATC
GTGCAAGAAAATTCTTTTAGATCGGCCGATCAAAATTGGAACATCTCTGTAAGGAATCTG
AATAGTCCCCAGTAGACACAGTTTTTCCACAAAACCCTGATAGTGATCATTCATATCTTC
AAACATCTTTTCTGTATATCCAGCTACATCTTTACGTAGAGTGAATCTCAGCCAGCAGTT
CCGAGGCCAGATAATAGACAGACACCAGTTCTTATACGTGCCGACAAAATTCTCGATTCG
AGAAAGATCAGCAGATTCACAGAAACGACACAATTCGGCAAGAGCGTTCTCGTTCGGAAT
CTCACCTGAGACCTCCTTCGCCTCGAGGTCCATCTTGAAAACTCCGAATAACACTAGAAG
TGAAACAATGAAATATCTGAAATATAAGACCTCGATGCGAGACGCCGTCACATGACAGGA
AATTGGAAAAAAGAGAGTGGTGTGACAAACTTTATTAAATTTCAACCCCCGTTTTGACTC
ACACGCTTTCCTCCGCATGTACAGAAAAATCCGTTCCACCAACGATTTCCTGCGAATGTT
GGACAACAAACACCTTCATTTCCTCGGAATTATGAAAATCTTCCTTACATACATCAGAAG
CAAAAGTATATAAACACTCGCATTCCGAAAGTTTTATGCATTGCGATTTGACATAGCTGC
AATCCGCATTCAAACCTTGCACCCCGTACTTTAAGCAGGAGACCTCCATCGTTCCGGCTT
CTGTATTGCACTCCTCGGATTTCGATTTAGAAAACAGCTGTACGACTGTCTTCCATAACT
TTCTAACAGCCATCGGCAGATCCACTTCAGAAAAAACGAACTCGAAGCGCCACTAAAAAC
AGATGGAAATAGTCACATACAAGACGGCTTCAGCGAGATCTCCGACCGTCACCTGGTCAT
CGGGATTCGGACGAGCTATAGCCTCAATTCAAAAAAGGCATCAAGAAAATATCAGGAAAC
CCCTACGCTTCTACAGCGGTCTCCTACACTGCCTTATAAAACAGTATGAGCATTGCCTCG
TCCCGCCAAATAAATCAATACGTTTCGACAAAGGGAAGATTGAAGTCGCGGCCCTAATTC
TAGATCTCGGACACCAGGTACTTGGTCGTCAGATACACGTCCGACAACGTATCTACAGCT
GGACTAGCATCACACTCCCTAAACTCTTTACTCCCAGAGAACTTTACTTTTTAGTTGCCT
CTCCAGAAGACGAAGACATCGTATTTAATCCAACTATAACAAAGGGAGGGTGGATCTCGG
GAAGTTTTTCGTATCCCGTTGAATACAGATCAAACTTTTCGCTAACCGGAATGTCGGCTA
ACGTATTAATGGTGCCGTTCGTTCCGTATAGATACCCACTAAACTATGCTCGCTTCATAT
CGTCAATAGATCTGATGATACTAAACGAACAATTTCCGGAACACGAATGCGGAGACATAC
AGATTTTAAAGCAGCGAAACTACCTCTACCTGGGAGTCATCAAAAATCTTACATGGAAAA
AAAGCGTCACCGGCACAGGTCAGACAGCTCCACATAGAATCCTAAAAGCTTCGTTCATAG
GAAGTTGGCCGGACACCTCCCTGCCTGACAGAGTAGCACTGCGTTTCTTTAATAACACTA
GGTTTACGATACACTGCCACGAGTTCGCAATTAATATTGAAAATCTCGGTCTCGTCAAAA
ATAAAGAGAAAGTCTTTGGGACACTAGCCACCGTATGCTGCGAGCAAATCCCTTCTCTAC
TAACGACTGAAAATCTACCGAGATATTTAATAGTTCAGTTTGAAGTAGTAACGCAAATCG
AAGATCCCGAACCCCTGTTATTTTCCAGTAACCCGAAACTATATTTTACAGGAGACGTAC
TAAACGCAACGATGCAACTACAGCACAACCCAAATTATTACGATCTACTCGTACACGCGC
CATACGACATCCATTTCTATCCAAGCCGATGTCACATAGTAATTCTACCTATCCGATATT
TCACGAGGGGTGACAAGCAAATCCTCATATCCGGCTATCAGAACGAAGGTTTCTTCGAAA
CCCAGGTGATGCTGTGGGCTCCTGGAACACCGTTGCATATTACGCTGCGTTCATTCTCTC
CAAATCTGATCCTGCCCCAAAGCACACCTATCGCAACCCTGTTTTATGTAGAAAGAATGA
CAAGCCAGAACACTGAACAAAAAGACGTAATCGCAAAGCTGTCTGAGAATGGACATTTTA
TTGGCAACCTGAAGCTCCCCAGAGAAAATTTTTTACATCACGACGCGATCACTGACTTGT
CTTTGGCAGCTATACCCAAGGACTCAGCGACTCCCGGCCCAGGGACGGTTTCTTCATCAG
TTTCCCCGTCTTGACGTATCCTCAGAACCATCTTTTCAATTACATCGTCTTTTTCTTCAG
GTGTCTCAACCTTCATTAATTGCGTGGGAATAAGAGTTTCATCCTGACCGACTTTGAAAT
CTGAGGTTTCTCTCTCACCTGCCTTCACTTTTTGAAGAGCGAGATCTATTTCCCGTTCTC
CGTTACCCGGGAGCTTCACGTCCAGCGCATCCTTAAATGACACAGAATCTAAATCGCGAG
ACAGATCAGCATTTGGCAGCCTAAACGGAGACTGCACAGAATCGAGATCGTTTTGCAACT
TAAAATTTTTAAACAGATTTTGAGGATCACTAACTTCAAGAATTCTTTCTACGTTAGCTT
CCTCCGATTCGCGTCCCAACTTGTTTTCTGTAGGCAACTTAAGCTCGGTCCCAGACTGAT
TGTGCAAAATGTCTTGAATGCCCTTCTCGCCTAAACTAATCAGATTTGTAAATTCGGCTA
GAATCTTGTTAACTCGCTGCCCAAGACCCGCTTGAACATACTGTTCCTCTCCGGCATTTC
TAGCAGCTTCCATTAAATTAGGTAATGGCTCTTGCTCGTTTTGCGTCATTTCTTTATCGA
CATTAAACTTTCCTGAGGTTTCCTTTTTTTCTGCATTGCCGCCAGAATACAAGTCCCTGC
TATTTCCTTTCCCCCCTCTTGATACGTCACGAGCATATTTCTTATTTAACCCGGCAAAAA
TATCATTCGCGTGCTTAGTTTTTCTCAACACTGGGGAATCCCGAGCAGTCACAGTTTCAG
TCGCATCGCCAGAGTCTCCGGTCACTTCGCGTGAGTGTACTATAGCCTTATCATTTTTTT
CCTTAGTCCAGCTTCCAAGCAGATCTAACTTCTTCTGTTTCCTAAAACCGTCTTTGTCCC
TCAAATCTTTAATGAGAGAAACGTTATGGGGCGACACTCCGGTCTCAGTACTGTGCGTCG
TAAGTTTCGCCTCTGATCCAGCCACATCGGAATTATTCAACACGAAGGGTGTCCCTGTCT
GCTCAGAAACCAAACGATGCACCGGATCGAAAACATCTGCATTCGCCGCTGTGTTTTTAC
TCCACGGCCGTGAAACATCCGATTTATTCTGACGCAGATTGAGATTAGCGAGACCATTTA
CCACATCAGTAATACCGCTACTGGGACTTCTGATCGAAGTTTTATCCTGTAGTAAATCCA
CGTCTCCCGTATTAGATTGCGCCTCAGCTGGAAGTTTAACACCAAAATCTAAAATCCCCG
AAGGGCCAATTCGATAATTACCGTGCGACTTATCTCGCAGATCCAGATTGGTAGAAGTCA
AAGACGACAACGGCTCAACTCCGGACATTAAAGAGACAGACGAAACAGGCGTTGTCGCTC
TAACGTCTCTACCCCCGAGTGTTTCTTTCTTTATCAAAATTTTTCCCCCGGCATTATCGA
CGCTATCCGACTCTGGAAATTTATGTCGCCTCTGCGTTTTTAAGGGCGCGTCCAAACTTT
TGGGTTGACTTATTTTCAGACGAGCCAAATCCGCAGATGGTCTCTTTGTATCTATAGATA
TACTAGGTAAACTCAAATCTGAAGGCATGCGGCCGTCTAAAGAGGCGAAATCCATTAAAG
AGTGAGGCCCATTCTCAGGCACCGAAAATGCTTTCGACGCGCTGTATGATTCCAGACTAC
TTTTGATAATCTCATAATCACTGGTGATTATTTTCAAAAAACTCTCTACTCTCTGACCAG
TTAGAGGGGTCTGCAAAACCCTCTGAGAATACACAGCATTAAAATTCTCGTTCTTCCTCA
AATGACCCGAGAGATGATTTTGCGTGGTTACAATTTGAGACATAGCAACCTTTTCTAGCT
TTGACCAGGACTGGTTTAACGTTACAAATAACTTACCAAGATAAACTAATTTATTAATAC
TCGTCACTAAGTAACCGTTTTCGTCCCAGGGGTCATTTATGTTATAGACGGTGTACCAGA
GCATGTTTTTTTCAGCGTCTTGCAAATTATTTTCTATCTCGCTGCTGTCTTCTGCAGTAA
GATTTACATAAGGAGTATCGATCGGAACATTGCTACCCCACCTAATAGAATTTCCTAAAC
GCAGTAAAGCGCGATGAATATCACTGAATTGCGATTCAAACTTTTCTTTGTTCGTGAACA
TATTTTCAAAATTTCCTTTATTCAGACCTTTGGATTTTAAGTACTCGTTTACGACATTCT
GGAGTTTCGTGATGTCTTGCCATATAGCATTATAATCCGGCTTCCGTTTAGATAACACGT
AGTGATACATAAGCCATAAAATAAATGTGTTATACAGTGTTTTTAACTCGTCTACATCTT
CTCCCTCTCTCACGACACAAGAATTAGTCACATAGGGATGTTCTCGTAAATCTACATTCT
CCAGATTTTCCAAATTGCTAAGAAAATTTGTAAGACGCTGAACTTTGTCTCGATCTAGCC
ACGCAAACGGGATCGACTGCGCTTTCAAATCCATCTTTTAGAAAACAAACTCAAAAACAA
AACTGCTCGTCTTCGCCAAGACTCAATGTTTAATAGTCCTTTTTTTACCCACACAGAAAG
CTGACAAGCGACGAGATGGACACTGTCATTGAGCTGTCCAAACTCCTGGTAAGTCTCCAG
AGATCATTGTTACCGAATATTTTATTGTAGCGTACCATGACAATAACATTCAATATCTTT
AATAGCACGATGAAGAGTTCAAAGACAACGCTTCCTGTACCTCGACCCCCACGCTAAAGA
CAGCACGAATCATTGAGAGCGCAGTTACCGGAATCACGCTCACTGCATCCGTACCCATGA
TCATTATAGTGATTACCACCATGATTCTCTATCACAGAGTCGCAAAACATAACGCTACTT
CATTTTACGTCATCACACTCTTTGCTAGCGATTTTGTGCTCATGTGGTGTGTCTTTTTTA
TGACAGTGAACAGAGAGCAGCTGTTCTCATTTAACCGTTTCTTCTGCCAGTTAGTTTACT
TCATCTATCATGCAGTCTGTTCATATAGCATAAGCATGCTAGCTATAATCGCAACAATTA
GGTACAAAACTTTGCACCGGCGTAAGCAGACCGAAAGTAAAACATATAGCACGGGGCGAA
ACATAGGAATTCTCCTACTAGCTTCCTCAATGTGCGCGATTCCCACCGCTCTCTTTGTGC
AGATTAACGGAGCAAAAAAAACGACGGGAAAATGCGTCGTTTATCTATCCTCTCCGAAAG
CTTACGAACTGTTTCTAGCGGTGAAAATTGTTTTCAGCTTCATTTGGTGAGTCCTCCCAA
CCATGGTGTTCAGCTTCTTCTACTTTATCTTTTGCAAAGCTTTGCACGGCGTCACCAAGA
AAAAACACAAAAAGACTCTATTTTTTATTAGTATCCTTCTCCTGTCATTTTTACTCATAC
AGATCCCCTATATAGCTATCCTTATATCTGAAATCGCATTTCTCTACATGCCACAGAACA
CCTGCTTTTGGTTAGCCCGTGCAGAGATATTGCAGTTAATCATTCGATTAATGCCACAGG
TACATTGTTTCTCTAATCCGTTAGTCTACGCATTCACTGGAGGCGAACTAAGAAACCGAT
TTACCACCTGTTTCCAATGTCCATTTTTTCCCAAAAGACTATGTAGTACACAGAATCGCA
AACAGTCAGACGTCTCCGAACATGATCAGAACTCGCCATCAGAATCGTCAGTGGATGAAA
ACGAACCCCCTTAAACACGTTTTCCAACTTAATAAATGCTACCCACATAAAATCACGTGC
TAGCTCTGTTTTCTTTGTTTTGTCTTCCATAGAGCATGGCGCACGCTAAAAAGCAGGCAC
GACGAAAACTTTTAACTTCGACGGACGATCCCATATTGTCCAGCACTTTTACCATGCGCC
CGACAAGTAAGATTGCAGACGCTGAAATCATTTCAAGAGAACATGATTATATCGCAAGCA
AAACACAGGCGGATTCAAAAAAAAAATTATCGTCCCTGTCTGTGATTTTTGACAAAACTG
TCCTGTTTGAATTTTACGGTATAGGAGACAACAACGAAAAAGCTATCGTCTACCCTATCG
ATCCAGATTTCTTATTATGTGATTCGGAAAATAATTGCACCCTATCACCTTTCTTATAAA
ATTTTTTTCTCCTGATCTCACGTCACAGTTTTTTTTTCATATGTCTCGCGTTGATACATC
CCGTATGAAATATTTAAGGTGGTTGAAATCACACCAATGATCACACACGCGATGGAAGGG
TCGAAGACATTCAACATTCCCACTTTCGTCTTAGACGAAAATTGTAACTTCATACCCGAT
GTTCTCTCACGCGCCAACGCTAAATTTATCAAAGAGGTACTCATCCGAGACTCCTACAAT
GCGGTTTGTCTTGCAAACAGCTTTATTCCCATGGCGACTCAAACCGTAGAGCAAATTCTG
ATTATTATCACAAAGTTTAAGTTCTCACGTTCACGAGATCTGCTCATGTCAGTATTTCGC
CTCGGCGTACATATAAACAGATTTTATGCCGGAAAAAATCAAGTCAAACATATGATCACA
ATGATGAAAAGTCTTTTCGATACCGAAGAAGCCATGCGACAACTCGACAGAGCTCTTATG
GGGCTGTTTGTCGATGCTCGTGATAATTCATATATGCCTCTCATAGCATTGTCCCTGCAC
GAAAACGGCTTACCGGATTCTAAATTCATAAAAGCCGTCAGATTAATACAAACAACCGTA
AACTCCTTTCATAATCGACCGGACGCAGATATCGAACAGTATGCAGAAAAATTACGAGCA
TACAATTACCTCTATAAAATACCCAAGTATTCTCTGAAAGAAGCTGTCGACATTTATTCC
GATAATCTTAAAGATCTCACTATTGGAGTCAATAAAAAGCCCACCTTACTGTTTACGTCT
TCAGATGACGCATATTTATCTCACATTTACAACGACTTACTATTTTTAACTTCTACTTGG
AATATGATTTATAATTGCAAAAAAGAGATAAGGCGTTTGAATACTTGGATCAAATACGAA
ATTAACTCCATAATGGAAACTGCTGTATTGGTAGGATTCCAACTTCCAGATCTGAAGGAA
ACAATTCTAGACCTAGCGGCACTCATATCAAATATGAATCTCGTCAGCCCCGATAAAGAA
CTTTTCCCTCACTACAAACTCATATTAGCAAAATTGTTTGAAATCTGTATTTTTGCAACT
AAGGCAAACATTTGCATTTTACCATCCTTCATAAAGGGTCACCTAATAGAGTTCGAGGAT
GTCTTAAAAAGAAGCAATGATGACGAAGACCTCAACTATCTGCTTCTGAAATCTCGAGAT
TCTGATGACGAATACGATGAAGACAAACCCCCAATACAAGTCGATCCAGGCAGAGTAGAC
AACGTGCTTACAGATTCTGACTTTTTTAACGTAACCCCGGAAAATGCTTTCTCTTCTATA
GCGATCATGCCAATTTCTTATGATAAGACGATAGATGTGGAAGACAATGAAATTCAAGTC
CTAGAGGTTGAGATGCAGAGCCTCTCAGCAGTTGTCTACGGAGCCGTTGCAAGCAAATAC
GGCTTAAGCCTGGAGCAAGTTATCAGAAAGTTAAATCGAAATGAAGGACGGACCTCTTCT
CGTGCATCCCCCAGCCACAGTACTTCTACCGTCCCATACTCCCCCCCGCAAAGCGATCGC
TCCACTCCAACTTCTATTCTAAGACAAAGAGTACCAATGCGTTCCAACAGCAGATCATCA
TCGGTTTCTTTCTCACAGGAAGACAGCAATCGTAGTCATTACTCTGACGAAACAAATATT
AGTGATTATTCATATCCCATGGCAGATCTAGAATTAGAAGACGAAGAACCCATGGAGGAC
CATCCGCACTCCCCTCAATCAACATCATCTAACAACTCCATGTCTCGTCAAAGCCGAGCT
CTACAAAACGGACAAAGAAGACGTGCTCCCACAATGGTCCCATCATCTCAGACACGAAGA
CAAAATAATGCCCGCCCCAGACGCGTAGCCAGGCGCCTAACGGAAATGATGAACGACGCA
AGGTTATAATCACAAATAATTTTATTGACTGTGAAAAGTGCTTTATCCGGCCAATTCATT
GTACGATAATAAAAGTTCCATTGTTTGATTGATTTCCGTATTCTTGAGCTTGTAGATAAT
TTCCAATAGAACATCCCGCGTTAGATGTAACTCATCAACGTAAGAAAAAAAACGAATAGC
ATTCTGTTCTTCATCATCACCAAGTCTAAGGTGACTCTTCTCTAAAAACTAAAAAAAAAA
ACACACCATCAATTTTATTCAACCAATCTAAGATAGTTTTGCATTAAACAATAAATTACT
GCCAGAAAAACTATAGCCTAGCAAGCTAGTGAATCAAATACCTAATTCCAATTTAATATA
TCTTGAAATCTACCATAACGCGTACAAAATCAAACTCACCGCATATATCATATTAAGGAA
AAGCTGTTTCTCTTGTCTACTGGTTAACATGTACAACAACACAATTATCTTCCTGTAAAA
GAAAAACACATCAATCAGCATACATTAGCTTGTCATTCTCTCTTCCTGTAACAAAATAAA
CAATTTATGCAATCCAATTAAAGTCCCTTGTCTTTGTATCGAAAGAAAACTATTAAAGCC
CGCTTCCACGTATACTTAAATCAATACCCACCTTTTTACAGGAATATTGGTGAACTGAGC
TACGACGAAACAGTCGTTTACTTTCCGGATGTTCAATCTAAAAAATTGATTAATCTCTTC
CCATCTTTTTAAAATAAATAACATTTCAATAACTACGGATTTAGTAACCGTCATACTCAA
CGTCAGAGCCGGCAAAATAAATCTATACATAGTAGAAAAGTCCATTTTAAATAGATATTT
AACGTATATAATTTCGGTATTTGACAAGATATTCGACAGTGACATTAATGCAGGCAAAGG
ACACAGTTCACGGCATTCTTGAAGCCGTTGACGCTTCCACACATCCATCCTCGTCACAGC
CAAAGCTCTGTTCCGCTCAGCTCGGCAGCTCTCCGTATTATAAAAACAGATACTGAATCA
CACGCTTTAAGAATTAAGAATCATTGGCTGCTTGCCCATCCGTTAGGACATCTCATTCTT
AACACATATCCAATACAATGGTAAAAAAACAGGATTAAAAAAACAAACAACGACAAATCT
TATCATCGGCTGAAATTTTTATTCTGTATACTAACATCCAACATCTCCATACATCAAGTT
AAATACAACTCAAAGTATGACGTATCTATCTACTCTTCATCCTCAGATGATAAATCATAA
ATGTAATCATTCGAGAATGTGGGCCCTAGAAAAGTATGAGGACACAACGGCAGAATTTCT
TGGACGGTGCTAATGTTCTGATGGAAAAACTTATAGCGACGATATCCCCTAACAATCCCC
TGTCTTAAAAAAGATTCAAATTCGTCTGCTATTTTAACACATGATCCAATTCCTGTTCCG
ATCGTATCAATACCATAAATTGCCCCCGATAAATCCATCATCACAAACATCGTCTTCGGA
TACAGTAATGTTTTTCCAATGCTCCCAATAACATGCCCGTGATACGGCATGCTCTCGTAG
ACATCCGAAAAGAAATTCCATTCCATCCTACTAGGAAAATCTTCTTTCCTAGTAAGAAAT
AAAACAAAAACTCCGTCGTTATTTTCCAAACAAGACTTCATAATGTAATGCCTCCCACTA
TTTTTATAAACGATCGTAGCAAATTTCCATAAATTATCCTGCACATCAATCAACGATTGA
AGAACATCATCAATTTTTGTTAAAAAGCGAATGTCCTTTTCTCGATATACCGGATCATAA
CGACGCAATCCGAGAACTGCAAATCGTTCCGTCGTTTCCGCCAACAAATACAGTGTCTCA
TTCACGAAGTCGAGACCATAGAATCGTTCGTCTTCTCCCACAAACACCAACGTTTTAGTT
AGGCACACATCACGAGTCTCCTTTCCCCAGGCAGAAACATATCCAAGTAGTTGCAATCTC
TCTGGGCAGCAAAGCAATAACGAACCTTGTTTAAAAGGAAAAATAACTTTATTTTCACAG
CAAAAAACGAGAAAGACACATTACAAAACTGACACGAAACACTGATACTTACACATTTCT
TGCAACTCTGCGGCAGACTTTGTGGGAAATGGAATTTTACACAGTGTCGAAATCACCAAG
CACCGACTTTTCGGCCAATTAAACTGTATAGTTAAGCCGGTCTTCTGTTCAACGTATGTC
GATAAAGAATCACGAAAAACTGCAATTTTTATATCGTTTAAATTCATTAGTGCAATGTCA
TAACGAGTTTTAACATAGTCGCCGATTCGTTCGTCTGCCATCTCTACGTTATGAAACCGT
CAACTACCCCTTTGGACCCAAAACTACAAATAAACCAGCTCGCATTTCTTATCCATCTTT
TATAGCACACAGAGATAAAAAACTCAACTTAATCAACTACCATCCAAAAACAAGGAACGT
CATAGTGTTGGACTAAAATTACCATTTCGTTCGCCCATAGAAAATCAACAGAGACTACCG
GACAATTCCCTACGTTAATAATATCCATCCTTGTGTATGTAAAATAATACAATGTAAACA
ATAATGATTCAACAATGACCTTGGTTTCTTCTCATACAACTGATTTCCCGTAAAGGAAAC
GAATGATAAAAAATCACAGTCGCGGAAAATTCAAATACTCGTCATATGAGAAATTCCCTA
AAATCTTATATATAAGAAAGCCACAAACCCTCACAACCTCATAGACACCAAACTTTCTGA
AGAGCAAAAAGAGTAGCAAATCACGGCCACCATTACAACTATGTTCGCCTTCAACATCAA
CATTTTCTTCATCTATTCTACCGGAAGAAACAATCCAGAGATTATCTCTCAAGATAAACA
GATCCATAAGCGGCAGCCATCGAATGATACTGACATTGAAGTGGTAAGAAATATCAAAAA
ACGCGGATACAAATTTTTACCGATAGAAACGCGATATTTATTTAAGCACTGTTCAATCCT
TTCCACAGGCAGACTTCTTACCCGAAAACTACAGTAGTCGGATCCGTAATTCCCACCGAC
AAAACAAAACGGTAAACACTTTTATCGTTTTGTTATACACTAATACCCAGGAGAGCTCAG
ATTTTGACTGATCTGCACATTACGAATACCCCAGAATATTTACACCTGTTTGCGATTTTT
TTATAGGTCTCACTGCTCCACATTCTAACGACACTGGGAATGAACGTTATCCGTGCTTCT
CTATCAAATACGCATTGACGCAGATGAGTAAGTTTTTTCACTAATCCATTTTAAATCCGA
CAGAAAAACACACCATTGACTATATGTAATTAATATTTTTTTATTTCCGCAGATATGATT
TAATCCGACGACCACTACATGTTTTACTGTCCACGATCACCTTTTCCTTAATGCAAATAG
CACTCACGGCACTTTATAGAAAATGTCTCACGATAATGCACACCAATTTTCTGAATGTTT
TCATGTAATTTAATAAACATTTATTTGTATCCTAAATCTTTCACAACATGTTTCCGCGTA
ATCATTGATAAACAGCATAGCAATAACAGCATCGTAAATGCACCCCCAGCCAAAAAGAAC
AACCCAGCAGCCGACATTGAATGCGTAATTTCAGACACATTCTCGTAATCCCTTGAAAAA
TCCAACAACGCTTCAATCTCCTTGTATTTATACCAATTAGTCCATGCAGACTTCCATGTA
TTTCTTAAGAATTTTTTCGGCATCGTATCATTTTTAATTAATGAAAAATATTTCGAATGC
ACAACCTTTTTCTTGTAAATTTCATCCGACAATTGAGGACAGATCATGCTCAGGAAATAG
CTATCCAGAGACACTCTCTCATTTAAAATGTTCAAAGTGCCATTGGCATCTGGCCCGTCA
CTTGTCCATTGACTCGCATTCATTTCAGTGCTGGACTTGAGAACAATCCGTTCCGTTCCA
TAAAATAGAGTCATCACACCTCCTGCGCTATGACCTTCTAGCCAGCAATTTACAGTACTC
GATAGCTGAGCGGCATTTGGAAGCCTTTTAGCGATCAAAGCTCTGAGCATCACTCCTCTA
AAATAATAATTAATAATCACACGTAGAAAAGCCGTTTTTTCAGAGATAGATGTGATATTT
CCAACTTTCATGGCTTTAAAGCCATCTGTTAGCATCGCAAGGTTGATCAGATATGAAGTT
CTGACAGAAACACAGCTGGAATTCCCAGCTAACACTCCATTCACATAACAAGTAGAGATG
CATATAGCTCCAAGTTTCTGTTCCTGAATTAAAACTATTTTTTGCTCGCATGTGAGATTC
GATGTAAAGCAGACTCCCATTACAAAGGTATAAACTAACAAGGACTCCATAGTTAACTTC
TTCATGATATTTAGAATTCACAGATCGTTTGCAATTTCTTCCAAAAAATCTGCCGCATCT
CTGTGGAATACAATAGAAACAAATTTGAAACTTTATAAAAGAACAAACCCATTTAAGACG
CGGCAACACAATTCAGTCATCTATAATCCACATCCACTTTCGTGCACTCTTGTACCAGCA
CTTGCCACATGCATCAAGTAAAAACATCCACCATCCCTAAAACTACCCTTTGCGCGCACG
CTCTCCCCATCCGTGAAACAATTAAAAAACCTACCTCAGCACAGCTGCCGATTCATGAAC
AGCATTTTCTGGGCTCTTAAGCCAATGAATGTTCGGTTTGCATTCCGATGGAGTAGCAAT
GATACAATAACCTTTTAAAGGTTTTTCTTGCGCCAAAGACGCACCACCCTGAACATGTTT
ACAACCTACATCATCGGTTGCCATAGCACCGACCACTGTTGTATCGTACACCGAGTCGAT
TCGAGGATCAGAGACATCAAAGGTATTTTTTGCGGTCGCTTGGACTTCCGTTTCCAAAAT
TGACTGATGAACCAAATTTCCACCGAGAAACAGAGTTTCTGAAGAATTATCCACCACGTC
TTCAGTTTGAGTGGCAGCGTCACACATCGCCTCAGACCGATCTGTCTGTGTATGCCTCGA
TAACATAATTTTTATACCAGGAGTTTTGGTAAGTCCATAGATTGTGCAATGGCGAGCGGA
GTTGTCTTCTTGACACGATAAAGCCATACACACCGTCCCCCCAACATCTTTTTTCGCAGA
TGGCTGCAACAATTCTTCCGTCGGCCAACAAAATGGACCCTTAGCACCGAAAGAGTCAGA
CTGAATTGGTCTCATGGAAGCACGAGCATCTTCTTCCACGCAAGCACCACTCTCTACCTT
CTGAAACCGTCTAGGTAATACACCTGTCAAAGAAATTGGGGTATGTCTCATTCTCGTAAA
ATATTTTTGAAATTGATCACTGTATTCATCGCGGGACTTCTGTGCAATAAAATTACTCAA
GATCGCGTTCTGACACGAGAACTCCATGGCAGTTGTCCAGAAATCTGAAAACGTAGGTGA
CAAATAAAATATCACACCATCTTCATATCCAAGCACTTGACCAGTTGACGATAACAAAAA
AACAACTTGTCTCTCCGGAGCCGCAGATGCACCTTCCCATTCCTCCGTTACACCAAACAT
ACTCATCCTACCCTCAAAAGGATACAACCCGTTTATTAATAAACATCTCAACTGACGGTC
AGATAGAATATCGGAATTGTCACAGATCCGAACTTTGATACAAGTGATATGTTGAAGAAC
AATTCCGGAAGCCATAGCTTCCTGTACAACTTTCTCAAATCTCAGAGCGGACCCCGCCGA
AGAAATCATCTTATCCTTAAACTGCAACATGCGCGCCAGTTCATCACCGGTGAATGCCAT
TACGATGTTTTTTCTCGTTAATGATTAAGATAATCGGCCATCCAAATATGTAAGAACTGC
ACAATCTTAGTTAAATTTATACGAAAAAATACTGCAACTCCGGAAATGGGTGTGGCATAA
TCTCTAAAAGCACCTTAAGAAAAAAAACAGACACTGTTAACAAAAAAAAAAACAATTTAT
TTAAAAAATCTCTGTTCAAATCACCTCACAGTCATGGAAACATTTTACAAAGGCAACATT
TCTAACTTGACATTGCTAAAACTTTCGTGAGATTTTATTGACTGTCGTTCTATATCAAAC
GAATTATTTCCGCAGACAACTGCTATTGAATCATCACGGACGTTTTGAACGCTATGAAGT
TCCATGTCGTGATTTTCAGCTTCGTAGTTGCAGTATTCTACTTCCATAATCACCATAGGC
ACTTCATCATTCCCTCTACGCCTTTTTAGCACCCTATTTGGATTCGATGAAGATCCCCCA
GAAACAAAAAACTGAATATACCGCGTTAAAATATATAGAAACATACACCCAGCAGCAATT
GGAATTACAATGAAAATCCACAACAGCTGCAATTTATTAAATTTTTTTCTGTGCGGCGCT
GGAAAATTATGACGAGGAAACGTGTCCTCGGATTCCTTCACGGGATTCACAAAACCTTTG
AAACTAAAAGCATCCTCTCTTGTTAAGAGAGCTGGGGTAACTAATAATTTATGCGTAATT
TCACATGAAAACTCACGATGTGTCATGCTCAAAGCTCTACTCAATGCTCTTTCATAAGAG
TATAGAAGTTGACCGGAAATTTCGGTTCTAATGAAATCGTCAGTCGTATGATCATCTGAA
ACTGTTTGGTTGTGAAGACTCCATTGAATGTTCGTTCCAATGGGCCGATATCGTCGAGCT
GTACAGACGAGCAAACCTGTATCTCTCTTGCTGAAAACTTGCGGAGGACGATATTTAGAG
TCTCCGAAAACAACCTTACCATAGAAATTTAAGATGTCTTCTACACAAAAACGTCTTGCA
TAAAACGACAATACGTGCAAAGAACGATTTTGTAAAAAACTGCTCACATTTATAAGATCG
TGAACAAAACTACGATTCTCATTAAACAGATCTATCTGTACATAGGTTGTATTTCTCGCT
AAAAAAACGTAGCTGCCAGACAACTGCGTATTATTGTTGACGAAGCAAACCAATTCGCTT
ACAGAAAAATTTTGAACTGAGACATACTGAAGCCCAGCGTGCAATCTATGAAATTCACGT
ATTACCACATGTCCTAAAAAACGGTCTACGGTAGAATTTTTTCCTTCTTCCAGGCTTCCC
GCGAGGTCAAACAACGTCTCTCCAACAGCCGTATGGTTCCGCAAAGTCAAATCTCCATAA
AGCCTCTCGTAAGCAAAAACGATATCGTTATCAATGCCGATAACGGTCTGAAGTTTACCG
ATTCCTTCAGCCAGAGTAGTCTTGATGTAAAGTTTAGCCGGCAACGAAGAAACGCATTGA
AATAAACATGCGACAAAAACAGTTATCATTTTTAAATCTTTAATTCACGTCGAAGAAAGG
TACGGCCCTTGAAGAAACAGTTAACCGCCGTAGTCAATAACTTATTACAAAAAGGCCACA
TGGAATTAACACTAACAAATATAAAGTATATTATCTCCTTCAGTCCTACAAAACAGGAAA
TACCCAGAATACCCACACAAACCGCCACCGCACCCATGAACATAAGGTTCACCATGATAG
ATGTTATCTCTGCGAATGCTAACATAGTCGAACCTTCGTTATAAATCTGAATAGACTTTT
CGACATTCTTCTCCGGAAGCGTAACGATAACATTATCGCCACTCTCCTTATTCGTGCACA
TGCAGAAATATTTATCCCCTACCCACTTATCCAATGAAATAAGTCCCCACGTCACATCAT
CGCGAAACAAAGACGTATATGCACCGGACGATCTCATCTTTACCGTTTTCCATACCATAT
CAAACGTCAGCGGCTCCTCCGCAAAGATCTCGATCTTTCCCAGCTTGCTAACACCCCAAC
CTGAATATTCACAAACTGCAAATTCTCCTTCTGCGCCCAGCCACCTAGAGAACGAACATT
TCAAATCATCAGCTCTGAACAATCTTTCTGAAGAAGATCTAATAACCGGCATAAAATTTA
GTTTTAACTCCTCGTCGTAAGACAGAGCCATTCGTCTAAATTCGCCGTACAACTCAGATA
GGACTTTAACGTCGTTATTGCACGAAGATATCAAGTACTGTCGATATGTCGAGAGTTCAG
TCCAAAGACGTAACATCGTTCTGTCTTCACCCTGGAAATTCTTATCTGCAATCCAAGAGT
TATTGCTACCATCGAGGAAAAAAGCAACACGTAGTACTTGTTTCTTGAGATTTGTTTCAT
TCATTCTACTGAGTCGTATCGATTTTTTATTAACAGAGCATTGGACTTGAATGCTAATAA
ATGTCATTTTTCCATGACCACATTTTTGAACACGCTTTCTTGCAAGATGCATGGTTGCAC
TACTCACGGTATTAAACAATAGTTTATGTACGTTATGAAAAACCTGGAAACATCGAAAAA
CCAAAAACTTTCCAAAGTCGTATTCAATTTGACTGTCTTCCATTCCTCCGTAAAACACTT
GGTTGTTTACCGCCGCACTACCCCATAACTCCATTTTACCGCTTCTCCAATTTCTGTATG
CAGATATCTCTAAGAGCATCTCCCCAGATCTAACCGCTTCACCGTTCCCTGCGCCAAGGG
CCGGACAAGTGGAAGGATAGATTTCACCCCGGACGAACGTTAAGACGCATAAGAAAACAA
AGCAGATCATCATGCTGCGTTTTCCTTCTCTTTTGCGATCACTAGCGCCCACTAACTCCA
GCGATGCAATCTTTAATATAAGATCGCCGTCATACCACAGCGTCGAGGGGTTACGCCCAC
ATATTAAACAAAGGATCCAAAGCAAACCAGCAAGAACAAAAAACGGCAACAGCAAAAAGG
TAAACCGAGATGCAGTAGTAAACGAAGCGCTCATAGCGGGGTAAAAAGCGTCTTCTTTCT
TTTCGGCAGAATGCTACAGAAATGAAGCAATCACCTCTCTCTGTAGTTTTCCTAGCGTAA
TCCACTACATACGTTTTAGTTCTAATTGACTCCATCACCGATTGATTTAGTAATTGTAAC
TGCACACCGCTCGGAAAGGAAACATTACACGTAGTATCATTGTCCACAAACACAACACCA
ATATTTTTATTGTATCGACATAATATCTTAGACCCCAGGGCAGTCTCGATAACGCATCGA
GGGTTAAATAAAAAGGCTATATCTCTTTCGAAATAAGCATTAATAGGCACACTAGCCATC
CGCCACCAAGCAGTTCCACTTCTCTGAGCCATTTTTACAAAAATCAACCAATGTCTTAAC
TCCGTTTCACTATGTGTTCCGATAAAAACTGAATTTTCATTGTTAATAATATGCAAAGAC
GGTATCACCGACACGTATAATACACTCACCCATGCTAAACTCCAACCCTGAGGCACCATA
ATCACTAGTAACAATCTATGGGAGCCTCATCTGCAAGTCTTTGCATCCCTCCTGATTTGC
ACATCCGGTTTATTCTCTTCATCCCAAAGCAAAGACCTCTGCTTGTCTTTCTTATACCAA
TTATACAAAATAACTATCACAATTATGAATGCCCCGACAAAACTAATCCCGCAAATCCAA
ATTACTAACGAGCTTAGAAAATCTTTAAAATACTCTTCATCTCCCTCATTTGTATCTGTT
AACTCAGGGACTTGAACAGTATCAGTTTCCCAAAGAGCCTGAACCGTCTTTTTTGGTGTG
GATTTCGTCGGCAAACCCTGAGGCGTCTTTTCAGACACATCGGAAAGAGTCGACGCTAAG
ATTACTGTGAAAAACGTCTCAATATCCTGCGCCTCATCACCCTTGACCGTTGGAAACGAA
CTTGTTGTAACATTTACATTATTGCCACTGGATCGATTTGTGGTTCCCACGGCTAGCGTA
GAGGTCACCATAGAAGACTGGTTTAAATATGCCACAGAAGCTATTGATATTTCGGTAACA
TTTTTACCCCACGTTTCGGGATTCGCCGAAAACGTAGTTTCAGATTTCCCAGTTAAATAG
TCGCTGGATGTCGATACATTCGTTTCCATATTTTTAGACGCAATTGAGGCAAATTCAGTT
GCCGAAACTTCTGTAGTCGTTAGGTTGAGCATTTGCACCTCTTCACAGAGACACACGAGT
AAAAAAGACAAGAACAACATGTTTTTGCGATTACCCAAGTGCAACGGTTTTTTAATCACA
CCCACACCAAGATAGCAGAATGAAAACAATCTTTTAGAACAATGTTCCGCATTAGTTTTT
ATAATACAACTCGACGAATTCAAATTAAAAACACAAATGCCGATCATAAGAAAACACGAT
TTTGCATTAAATTCAGACTTCCTCATACATTCAGATTTGTCATGTTAGTTTAATAGTCGA
TGCCTGCTATTCCTTTTAAACAATAGAGATTTTTCAACGTTCATGTTTCCGTTCCACATC
GGGTCAGCAAATGCTTCTAAGACAGGTAATTCATTTTTTTCGACGATTCACATTGAAAAC
GTAAATAACAAAAGCAATAAACAAAATCATTGCGATAGCCAAGCCCGTCAAAACTAAAAA
AGCAAACGTCTTTCGTCTCTTGTTCCACAAATTCCACGCTGAGCGAGATGACTGCGGAGG
CGGTAAGCATTCAACAAACGATGTATCATTGCTAGCGTGCGGAGAAACCTGTCCGTACAT
GACGTCCATCATCAGCACCTCTGAATAGGACGGCGGCGGCGTCCGAGGGCGATCCATCCT
CTTCCCGACGAAGATTCACGTTGAAATACACGGCGAGGACAAAATTTCTCCAAACGGACT
TAAATTACTAAGATAATCGGAGTAGACGAGAAATGCGAGCACAAATGCGACTACGAGAGT
GTATGTTCCTTCCCAGAGTTCCTCGGCACTTCTAGGAATGGGGAATAGAGTTTTGCTTAT
AAGCAACATGGTAAAACAATACAACCTACCCTCTTTCAATACAATTAATTCCCCTGACTA
GAGACGTACATATCTTTAATAATCCTCGATCCCGGCGCGACCTCTGACAGTGCTCACGGA
GAGGACAGAGGACGTCTCTAGAAAACATCTCATCCACCTGCTTAATATAGTCCGTATCTT
GCGTAAACCATTGCGTATGCAACCGACGATTCTCATTATAACGCAGACATCCAATTTTTA
AAAAATCTGACATATTGCGAGCTATAAAGAGAAGGCTCTCCTCGCGGTCGACGCAAAAAA
GCATACCGTGGCCGTCAAACACTACTACGAGCTCCCTCCAGTCACCGAAAAAATTATGCT
GTACAATAAACACTACATCTAGTAGACTCGTCTGCAGTTTCCTCCGCCACTGAATCAAAT
GTTTACTAGAAAACCCAGTCATGCTCAGATTGCAAAAGCGAACAAAGGTCTTGTACGGAT
ACGTTTTCAAGGTAAAAAAAGCATTCTTTCTTTCATTTCGGTAATGTAAGAGCTCAGAAA
ACGATTTACTGTGAGCAATCATATCCAGTGCCACAGTACTGTCCAGTGCATAATCACACG
TCTCATAAATCGGATAAAAAAACCGCAAACCATTAGAAAACAAATCGTGAAAAGAAGAAG
CCACGTGATAAAGACTTCTGTCAAAAAAACCATTATACACATAGATGTGTCCCCGCGCCC
CCTGAAGGACAATCGGTCCCCTGCAGGTTCTGGTTTTTGCCTTATGTATAACCCCGACCA
CAACCAATTCGCCTTCGCAACACATATAGGTCTTCGCCCAGTTTTGAACATCTTCACGTG
AAATATCCGGAATGTTTTCTACACTATGTAGAGTCAACCGATAATCCTCGGGCCAGGGCA
AAGCTAAAGTGGCGCCCTGGCGATTTTCGATAAAATTTACCAACAAATCGATGTCTTTGC
TTGAAGACAAACCCATAACGATGAACTGCCCGGCTCAGAGCAAATAAACACAAATTTGAA
AAACATTAATACTGCAAAAAATTTTATTGGTGTCCACCAAAACAAGCACGATAAATTGTC
TAATCACACACCAAAATACATGCAACACACGACTAAACAAAAAAAGCCGTTCAATAAATC
ACCCGCATAAAAAGATCTGTCTTTCAGATCGCTGCTCAAAGTCAACATAATCGAACTAAA
CCCGAGACCTAAAAAGGCTTCAAAGATAATTCGATATAGGCAGACGTTCATCATCAGTCC
CGACAAGATCGCCACCATTGCGCACGCAGCAGCTTTGAAAACATTTAGTTTAAAAAACAC
GTTGTTGACCACCGTCAGAAAAAAAAGATGATTAGATTTTGGCATACTCAAGAAGATTTT
TCCGATCCAGAGTATCGTAAATAATAACAAAAATTCGACCGTAAACTTTACAAGGTATTT
CAAATCAACTTCACGAAACGACGTTGACTTCAAAATCGGACGATATTTTTGCAAACTAAT
AAGAAATCCAGATGATCGTATCATCCATCCATATCTCAGAGTAAACGGCAGGAGAAACGC
AGTCGTCGTCAAGACAGAATAATCATCGAACATTTGACTCTTAAAAAATAAAGACACCAT
CATCCCCGTAAACACAGCGGGGGAATAAGACGGCATAATCAGGACACAACGACTTAAAAT
CATTCTCAACCTCATCTCGGAAAAAATCAAGCAGATCATGACCACTGCAGACAAGAATGA
TGGCAGTTTCGCCGCCATTAAAGACAGAAACACAATCTTGAAATCACCTATGGGTTTATA
AAAGCGTGGATCAAATTTTTTAAAAGTCAACAAAAAGGAAATCGCAACGGTTATCACAAC
GCCTATCTGTTCGAGGGAGGACCTCCCCTCTGTCATTCTAAACGGATACAGCCCCGGAAT
AACGGCACCCTTAGCAAGACCGAGAATAAAACTATCTGTCAGACGACGCATCTCTGTCTC
TTAGGATTGGAGCTGTATTCAAAATGCATGGAATCGTCGCTCTCGCTATCTTCTTTCTCA
TTAAATAAGCTAGAGCCCGCAGTCCCGTTTTTAGTGGGAACCATGTAGTTGGTTATTTTA
TATTGCGTTTCCTGTTTTGATGCCAACGCACTTCCGTCTTCGTTCTTATGATTCCTATCC
CCTTTTCCGTCATCTTGTTTACCCATTCGTTCAAAGCGAGATTCCTCTTTAAGCTGCTCC
TGAGTTAAAAATGCTTCCACCGTCAACAACGTGCTTTTGGAAGTTAAGATCAATTTACAG
TCTTTAGCGGCTACCGTACGTAAACTACACGACGTCTTGATTACAGCACACATACTTAAA
GCCTGCTGTAAATTTTTGGCAGATAAATTAAATCGCATGTTATTAACATCGTAAAATATA
ACCTTATTGCTGTTTGAAAACTCCAGTTCATTCATCTCTGTCACGAATTTTATAGTCGGG
GGGTTAACCTGTACTATAATGTGCGCCATGAAAGCGTCAGATTTACCAGAGCGTTTAGTT
TTAGTTACGGGCGAAAGCCATTTTAACACCTCGGAAACGGTCGAATGATCAAGGTCAATC
CTCAACGGCGATTTCCCGCTGTCTCGCACCACTTCTTGTCCATGCACACAGGGAACCGAC
GCCTGTGTACATGTATCGGAAGCCGTCACCAAAACCCTCGTATACAAATCACTATCATGC
TGAATGTACAGCTTCGTAACCTCAGGATTCGAGATGATGTTCATAAAACTTTCAAAGAGT
GGAATATGATTATTAATGGTTTTCGTTAAAAAGTGCTCCGTATCTGATAAAAACAAACAT
TCCGCCTGAATGGTCAGCTTTTGCACGAGATGATTTTTAGCAGACTGAATTATTATCGAA
GGCTGCGGAGTGAAAGTCACTGTAGTATTCTCTTTTAACAGTTTTGTAAACGCTTTAAGC
GGTTTATTAATAGTTTTCCAGCTTTTCATATGAAAAGCTAGGGTCGGCGGTTCTCTCAGT
TCTCTATGTTCCCGATGATCACGGTGATCACGATGATGATCTCGACTACCGCGCTCCATC
TCTGTCAAGAACGAAGTCCTAGCACCAACTCGCGCCTTCTGTGCTTTAAAAACAAATGAA
ATGACCAACACATTATATACTGTATTTTTTTGGCGCCAACATTTTATTACATCATTATAA
AATGTTCTTTACGTGCATAACCACACCATCCGAGCATTTCCCGATCAACGGTAACGGATT
TGATAAATCAAGGTGTTTATACATCTCAGAACTACACAAAACCTTATACATAGCGACTTT
GAATCCAGTTTTATACAGCAACGGTAGCAAGTGTTTCAAACTCACAGTATCGTTGAAATA
AAATACATTTGCCTGCCCCTGATCCAAAAAAGGCAACCCACTCTTATACATCTCAATCAA
ATCATTCAAAGGATAACTAAAACCATCTTTGAAAACAGCTAAATCATCCAACTCCTTGTC
CGTAAATAGATTCGTGTCCACGTTTAAAACCCTATATCCCACAGTCTTCAAATATTGCTG
ATGCTTATTAAATCTGTTGAGCAACAGATTGTTATACACGGGAATATATAACGATTTTAA
TTCTGACGAATAAACCGAAGTGACATCATTTAAACCGTCTTTTCCAATTACGACTTTGAT
GTTTGACCGCCTGAGAATTTTATTGTCTTCCATCGGCCAGAACGATTCAGAAGAGTTGAT
GATATCGAATTCTTTCTGCATGGCAGTACCGGCAGTGAAATGAATATTGCGAACTCCGTG
CATCAGCACATCTTTCCTTAGCGTTGTCCACAATTCCTCCGGAAGCGTGCATTCGACATT
ATCGAATTGATCAAAGTATAACATCCCCAGTGCGTATTTTGACCTGTCAAATAAATTGCA
TGGCTCTGCTCCTTTCATGCAACAATCCACACTCGTTCGAACACAAGTATAATAAATGTG
TTCACACATCATTCGATATAATCGACAAGCATCTGGATGTGCATAGGATAACCCGACGGT
CATGAAAACGGAATGAAGACCCGTAATACAGATACCTAGACTTCGTCCATCTACAATTCC
CTCACGCAGAAAATCTTTATTATCTACAGCATAATCAATTACAGCATTAGCGACCAACAC
CATTTTTCGAACCACCCGCCTTAATTCATTAAACATAAAAAATTTACACTGCAAACGCAC
AAAATCAATCTCCTCGGTTAGCTCATCGCTTACTTCGTCACCCAAGAAATGCACCACATT
AAGCAACATTCTCAAACAAGTGTTAATACCGTCTCTGACAGGTAAAACATCCAAAAAATC
ACCCCCGCAATACAAAGGCACATGAGGAATCATAGAATACTGATATACGTTTTTTCGGAA
AATAAGTCCCATTCTGCCCCTTTTTAAACAACGGCAAATTTTTTCCACAAAACTAGCCAT
AGTAATTTTTGCATGATCTGTTGTCCGCTCAAACTCCAAATATTTTGTCGAGAAAGTAAC
TTCGTCACACTTTCCCAGTTCAAAAGCTATATTTTTATGAAAAAGAGACCACTGCGCTCT
TTTTAGCTCGTACCTATCCATGAAAATCCCAGGAATGATCAAGCAAAATGTGACCCGAGA
AGTCTCAGGTAGAACTTGATACAAGTCCAGCCACGTTAGTGCGGACACATGCCAGACTTC
CACATAGACTGTCAACTGAACCGTCTTATCGGTATCACGTTCCACCACCTGAATTTGAGA
CAGTAATATCTCAAAAATATTCTTGGCTTCCTGTTGATAACGAGTCACATTCATGCTTAT
ATTTGAACCGTTTAACAAAGCCGGAAAAAGATGCTCGCCGTTTACTGTTATAAAATCCGC
AAGCGAATATAAACATGTATTGTAAATCGCCACGTCGAAAACCGTACTATTAGCCTTTTC
CACGAGGCCCAAATTTGTCATACAAGAAAACGGTAAAACCCATTTTTGAGTAAAAAGGGA
AAACGCCAATTCTTCGAATATCACGTAAGGATTCTCCTGATATATCTCCCGCAGATAACC
ATTTCTTAACACGATCTCTGTCAAAGTAGCACACATACGAAGATAGATGCATGGAATACT
CTCTTCGACACCGTTTAAAGAATTGGAAATCTCCTCTAAAAAGCGAGATGCACCCAAAAC
TCCCGGCATATATTGGTTTTTCCAACTCACACTTACTTTATAGAGGACGCTACGAATAAA
ATCTCGATACTTCTTTACAAAGTTCAATACATTTGGCATAATCACATTAGGGCATGATAA
AATTAAATCGTCCGGACAAAAGTCGTAAAAAATACTCGTCTTTAGATACCATCTTCCTAG
CATTCGATCCACTCGTGGAACGCAATGTGTAGCTCTCAAAACAGAGATTATGGCATCCCG
CAAACACCAAGCATCTAAACCTGAGTCGAGCCGATCCATTATCTTAGCGATGTCACGAAC
CCGTTCATACAAAACAGAAGCGCATGAATATTGAGAATAACAAAAACGTTTTTGCGACGC
TTCGTAATGACAAACGCATTTTCTGTTGTAGCCAAAATCTTTATTAATACGACGCTCCTT
TCTCTTCATCTTCAGACAGAAGGCTCAGAAGCTATACGAACACTTTTTTCTCAGAAAGGT
CAACGAATATGTTCTCTAGCTTTATCACCGGCAGGGTAATTCCACGATACTGCAGAAAAC
CCGATTTAATGTCCTCCGTTGCGCAACGACCAATGCGCTGAACGCTTCCAAAGTAACTCA
GCGTGGTATTGCTATTAATGAGATAGTTCAAAAACAGAAACCGCTCCTTTTCGAAATACT
GTCGCAAGATATCAACTACCAGGTCCTCGTTCTGAAAACTGGTCAGAACTACGTAGATCC
CATACTGGAGCTTTGATAAAACCTCTTTGTAAACATGAACCACGTAAACGTACTGGGTGG
AATGCTGCCGCGGTTCCCAGTCTGGCTCTAGGAAAATCTCTTTTAATACCGTAAGCCCGT
GAATGTTTTCTTTGTTAGCGTCATAGACATTTCCTTGCATGACGCATGACAACAGACAAC
TGCTGCCGCAAGAAACTAAGCTCGTCACACCAAACAAAGACACTTTGTCTTCCAGGTACT
TACACGTGTTGATCATCGATAACACGTTATCAACCATTGAGTTTGTATACATGGTAGTTA
AAGCGGTTCTCACGCAAGCAGACACATTGAAAGCGTTCGAACAAAGGAAAAACAGACCCA
CAAACAGAATTTTAGGGTTGTCCACATCAGTCTCAAAACGATACATCAACATTCCCAAAT
TTTCGAGCTCCGGAGCCAATAATTCGCAAGGCGTGAAAACCCTTGCCGCTATACGTAAAT
TCTCCCTGCCGGACAAAAACTGTTTCAGAAATTTCCTTTCTTTTTCTACAACATTATTTA
AGGTTCCCGCCTCGATAGATATATATTTTCTCTTCTTCACAGCTTCCACAGTATCCACAA
TGGCAGCTCGTGCACTCGATTTAGAGTTCATTCTTAGTTCACTCAAAAACAGCACGTCCC
CAGAATCATTACTAGCCGCTACGGCAAAAATCGAGATTTTATCCCTGGCAGCCGATAGCG
TAACACACAACAGAGTAATAGCTTTTATTAATCGACTGCCCCCGAAAAAATATCACTTTG
ACCTTATCAGGGAATATACAGTTTTCTACTTTTTAAACTCTACGACCTTAACATCAGAAA
ATAAATTGCTCTCCGCAGAACTTTTACACGAAGAACTCAGTCAAATTCGCTCTTCGAGTT
CGCCGGGCACAGAACTTGAAAACTTAAATAATGCAGAGGTCCTTTACGTGTTCGATCGAA
TACTCAATTCCATTAAAATGCTAAAAAATGAGTTATCGTCTCCAATCGGCAAACTTCGAG
TACAACCCGCCGCCAACGACCCAGGTACCGATAAAACGATAAAATACTCCAAGATTCAAT
CCATCATACAAAAGGTACACAGCTTTACACGAGAAAATTCACTTCTTGCCAACTGCCGCG
CCGTCGTAGAACTGATAGACGATCTATATCGGAAACTTTACTCATGGTTTCTACATATTC
TCACTTTCGAGGACATTCAGTTTCCAGGCGACACATTTCTAGACAGGCTGTTGAAAATGG
ACTACTGTTTTACATATTACCCTTCTTCAAATCGCCATCTAATAGATCTTTTCGAAAAGA
CGTTGGACAATCAAACATCCACAGACATCGATAAATTTTTTGACACTTCAGGAAACAGTC
CAGAACTACTTTATCAAAAAACGTTTAGCTTGAAAATATTTTCAAAAAATCTCACAGCCC
AGGACAATGGATTATATATCTATCCACTACTTAAAACCGACCTGTCCATCCTCGACTTCC
TCGGAACCGAAAATATTCTCTTCCATCGAGGTCTCATCTATCACATACTTCATCAAAAAA
CAATCCCTCAAGAACGGGAGAATGATCTCAATAAAATCAATCAATTTTTCGCTACTGTCA
TCCAGCAGGTTATCGAAACGAGAAGCTCATGCTTACCCGCGTCGTTATCCCGACTCTTAG
ATACGATTTTTCACTTCAACAGAATCGGTTTAAACATAGAAACGTGCAGAATCTACGTCG
AGATCCTCTCAAACCACATGGCGACACCAGACACCCAACCCATAATCAATACATTCACCA
TCAACTTAATCCATATTGTTTTCACCGCGCACGTGTTTTTCATCTGCATGGAAAATTTCA
GCCCGACATTCTTATTCTATAATAGGAAAAAACTCATATTAGAACAACAGAGAGCCATTT
TGATCATCGAACGAAATGAATATTCCACACTCTGGAAACAAATATCTGATCACATCGACT
GTCTCTTCAACATCTCTCTCTCCGAATCCTTTTTTAAAGAATATACCAAAGGAGGAAACG
AAGAACATAAACAGTTTCTATACAAAAACCTATTCGAAAAATGGGGTGACGTCTTTTTCC
CTTTCACGTACTCGGTAACCACCTCAAAAAACTCCACGGCACACCATATTACAACCCTTG
AGCTAAGGGCCATCTGCAAAGAGGTCTATCAGAGCGATTCCCCGGAGGCATACGAATCGT
TACTTCCCTACAGCACTCATCCAGCTTTTAAAACATTATTCATTAAAATCTACGTTATAC
CTATGGTCACATACATTACCAATCTTACCTTTGATAAATTACAATCTGATTACAGACTCA
TAACTCTGATCCACGCCTGTAAACTCCTACTCCCCTCGCAACATCTACTACTACACTACA
TGGTGTGGCTATACGCTTTTTCCATAAACGTAGACCACATAGATCTAGGCACTTTCACCG
TAATAAAGTCCGTAATCTTTAAAATCGCTGACCACATAAACGTGATGACGCATACGATCT
ACTCCCCTGAGACAAACCTTCTCGTAAGCATTCTACTAAACGCGTATACCGACTACCTTC
AAAAATACGTAAACCCCTGGATCAAACAGACCATAACGGCAAACTTCTCCCTGTTACAGA
CGTACATAACCTTCACGAAACAATGCGCCAGCATCTTAGCGACCAAATGCAACATAAACT
TAGACAATCTATTTATCTCCATGACTATCGGAACAGACAAAATTGTAACCACTTCGTTTT
GCTCCTTCATCGCTACATGCAGAAATTTAGTACGTCAACACGAAGAATTCAAAAAATCAC
TAAAAACGATCGAAACTTCCAAAACCACACTCACGAATATGCTACTAAACATAATCACAA
GCGTCTCCTCCTCCAAGGAGCTGCTGACCAACGAAGCACTACAAAAATTCATCGACACTG
TCCAACGCATCTCCCAACACGTAAACGAAACATACCAATTAATTTCCGTGAACCTCGAAA
AATGTAAAATCTCAAACGACATCCTAATCGAATCCCTAAAGAAGACCATCTCCATAGTTG
ATGTACTCAGCTCCGATGCAATCCTAAACACGTCGTTAACTTCTAGATGTCTGGAGGCCG
CCACGCTCGCGGTTTCAAACAATTCTTTCACAATACTCGAAATTAAAAAGGACGCAGTTG
CCGTTTTCAAGCCTTTTATAACACAACTATTTGAAAGCATGAAACCCACCACGAGTCTAT
ATAAGAAATTGATGGCTACCCAAAAACTGACCACCGACCGCATTCCATTTCTCGATATCT
TCGACGATAGGTACAACCTAGTCAGACACGTCGAACGACAATTAAACTGGTACGCCGCAT
ATGCCGAAGCAGCGCAGCAAGATCTTATTGCTCCTCTTACGTTTTAACGGTCGCGTTCTA
ACCCATGAAAATCATTACCAGTAGCACGAACCAAAATGACTCTAAATACGGACCGAGAGC
CGGAAAACAATGCATGTCGAACAGCTTTTCATTTCTCCACACTGTTTACTTAAACGGAAT
TAACAATTCTCTCAATGCGGGTACTATAGACGCCATAATGGAAGAAGGCTATCACTTAGA
CACGGCCAGCACCTTAGCTCTAATGCTAGATAACTCAGATTCGCAAGACTACAGACTCCT
CACCGAAATCCCCAGAAGGATCCATTCTAGGTACGGCGTCACACAGCATGAACTCTCACG
GCCATTTAACGGAACCCTAGACACACAGAAAATTGACAATGAGGTCTATTTTGGCCTCAT
AGATTTCATACTGTATGGCAAAACCAAGAATTGTCCAGCTTTTGCAGTCATCACGATCGG
CGTGCTATCGCGAGCAATTTTTTTTCTTAACAATACTCTCTACTTATTCGACTCTCACCC
GACTGAACGAGAAGCCACAGCAGCCATCTACATCTGTCAAGACATTGAAGAAGCTTATGA
ACTGCTCACCGCCCACGGCACTGAAGGCTTCTACTACGACGCCAGCTTCATTTTTTTCAT
AGAAACCTCCAATTTGTCGCTCTCTAGTCACGACGCCGAGCTTCTTATCCTAAAAACTTA
TAAAGACCCCGACATAGCGATTACGCTAGATAAATTTTCTTCCACGGAAATCCATGATAT
AAAAAAAACAGATGATATCGGATCGCAACAAGACCTCGTTGCGGCTAAAACGACATATCT
AGAACGCGCGCCCCAGAAAAGAAAGAAAAACTCTCATAGTCTAGAACTAGAACTAAATGA
CAAGAAGAAAAAAGATACCGCATCCTTGACATATTACGCAACGGAAGTCGACCTGATTCC
GAGCTTTTATGAACTACGATCACAATTTCAATCTTTATTTCACGATCTCAAATCTTTTCC
TATAATGAAATCTCAATTCAACTGGACCATATACTTACAAGATTCTCCCATGAATCCTAA
TCAGCCCTTCGCAACACCCTTTCTCTGGAACAGAGTTTTTCACTTATTGTGTCAAATCGT
CGACGTGTTTGTAGGCGTCGGATCCACAAATGACGATTCTAGCAAACAAAAGCAGCAAAC
GATTTTCATAAATTATTTATTGCCTTTCAAGGACTTTTCCGAAGTATTCAACGAGGCGTT
GACAGCTTGTCAAGAAAACAATCTGGACATCCTCTTGATTTACAATAATTACCTGTGCAA
AACCACGACCTTTCGAACACTCGAGAGAATCTTACTAAGCAAATTTCTGGCAATAGCTGA
TAATGAGCACGAAAAACATTATGAATGGGTCAAATCGTGGACCACACAAATGCTCCAAGA
GATGCCAAAGAAACTAGATGACATAGAGAATTATCTAAAAGCCTATGTGAGCCAGAACCC
TGTGAAACACTTCCATGAATTCGTTTGTCTGAATAAGGCAGAAAAACACAACATAGCTGT
TCTGCTCAACGAAAAACGAAAAGAGATTCAAGAAGATATTGAACGAGACAAGAATATTTT
CGCACAACTCTCTAATTTTATTGACAAACTCGGCGAAACTCCCGCACTTCCTATCGAATC
AGAAAACGTGCACAAAGTTCACACGAGCGACATCACTGAAGCCATCGTTCCGCGTTTCAT
GACTGAATCGATTGAATTACCAAACATCTCCACACTGAACAACACCCAACAATTATCCCT
AGAAAAACAAATCAGTGAAAAACTCACCAACACCATCCACACACTCAGAAACAAATTCAC
AAAAATCGTACAAGATAACTATAACAATCTCGCTGCCGGTTTCATGCCAGTTACCGAACT
GAATTGCCTATTTGCCTACCTGGTAAACCTTTATTTTAACATTGAAGTTTTAAAACACAG
CGGCCTAAACATTAACACTGAGTTGCTTCAAGAAGTGGAAAAACTGTATGACAACACGCA
ATTTCTACGCTTCGGAACTTCTCACTTCAATATAAACAACCTTTCGAACTTTACCCTATC
TATCAGAAAAATGTTCGTCGATTTCTATAACAGTCAAAAACCCTCGGACAGAGCTTCCGA
AATCCTAGCCGCAATCGAATCCATCTTAGCGGACCCCAGCAAAAACAAGACAATCGTAAA
TATAGAAATGATCAAATCACAACTGGAAGAACTGGGGAAAATGGAAATCTCCACCACCGA
AAACAAGCAAACAGCTGAAATCACAAAACAAATCCTTGGGGACCAAGAGTTAACCCCTAT
TTACGATTTCCTGCACCATCTCTCTGCTTATAACCTACCTAATACTACGACCGTAAAAAA
TTTACACCTCCATTTCATCTTAGAAAAACGACCAGATATCGCTGCGATTCTCCACGATAA
AATACAATCCATACTTGACATATGTATAGACGACATGCTCAATGACATAACAGTCCCTGA
GCAGACGTTTTCAACCGTTCTATTTCTTGTAGATCTCTTCCCAAACAGCACCGAAAAAAC
AGCACTGTTCGAATCCGTTCTCACACTACGGCAATTAGCAAAGAAATGCGCTAACTTAAA
AACTCTAGAAGAATTCGACGATCTGGCCCAGTTCATCACGACGAACAGCGAACAACTCCA
AAACATGATGAAACAGCATTTTGGAAAAAAAATACCAACGCTGATGGATCATATCAAATT
TCTCTACTCTCAAAAAATAATCACCGCTGAAGAGAAAAATTGGATACAGAGAGCAAAAAC
AGCCGTCATTACATCTCCCGAAGAACTGACAGCCTTCTTAGCCACTGCACCCACTAAACA
CGCCTTACAAACTTGCAAGCCTGAGCTCGATAAAGCACTACAACGACATATGGAAGAGCA
AATGAAACAAACTGCTGAAAACGACAAAAAACACATCCTCACAATCAGAAACACCCTCGA
AAAAAGACTGAACGACATCTTACTCATTCTAAAAGACGGTCAATTCTCGTCTTTGGAAAC
AGTGCATTTGAATCTTTTAGAAACCTTTCTAAAACAATTGCAGGATAACGATCTCATCAT
TCACTTCACTCATGCACTACTGCCAGTGTTAAAGGACATAGAAACGACCATCAGCAAGAC
CATCTCCGACATTCTCGAAAAGATATTAATCAAAACTCCTCTAAACCCCGAACAGATGTC
CAAGGAAGAACAAAAATATACCCCTTTACTCAGTTTCTTATCCAAGTTCAAAAAAACAAC
ATTCTGCACAGAAGATGTAAAAACAGAGATCGACCAAATGCAAAAAAGTATCACGTTCCT
CACGAAAATTGCTACCTCCACTAATAAATATACTAGAATCAGCCACTCCGTCTACGGACA
AGAATTAAACCTCTACGAAGAACGCATCACAGAGCTGAAAAAAGAGACGAACAAAATAAA
AGAACAGCTCTCCAAAGAATACGCAGTAGCTGAGAAAAAAATTCTTCTCTCGTCACAAGA
TGCAAAAACCAATAAAATTTATCTAGTCCTAAATACGCACACGCTGAAAGAAATAAAAAA
CACCCAATTCAGAGAAACGGCATTCGCTAAAGCTCTCACGGTCGAAGTCAACAACAAAGA
AAATCAACTCCAGGAGCTGTTAAACCACTTTAACGCACACCTAAAGGCGAAAATGGATCA
GAACCATATAACAAAACTTTCATTCGATACAAAATGGACAGCCTTTGTTTCGGATTCCAG
GCTCTACTTCCCAGACTTCGTTGACATCAAACTGCAGGACTTTATTTCTGATCCCTTTAA
AGTTATAAGTCAGCTGATGAACAAAGCAGCCAACGAGATGCCTTACATTCAAGCAGAGAT
AACTCTCAAATGGTTAACACAATTAGTACACGACATCAACAAATTCTGCCTGTCAGCTAT
AAGCGAATTCGGGAAAGAAGCAATCCCGTTCAATTACGCGGCCCTACGAGATTTGGAATA
CCAGATTAACACCAAGTACGTAGAAATTGAAAACAAAGTCATCTGCAACGAAACCGTCGA
GAACACGAAAAACATTCCGAAACTGACTAAGCTCTTGAAGGAGTTAGATCCTAAACGCGT
TGCCGGTGGCCAGAAACAGTATCAAACTCTCATGAACAAGATTCTCACTTCCGAAACTTC
TATGCAACAGACCTACGAAAAAGAACAACTCAAAAAAGAATACTTCGAGACCGTCAATAA
TGTCGCCAGCTTCAAGTTAGCATTCAACTTTCCTAAGCAACGACAAAATGTGGAACGACT
AATGGAGAAGTTCAAGTCGCTGCCCAAAGGCCAGCCATTTGAAAAATTTCCAGAGGAAAA
TGACCTATTTTCTGACTCACTCATCACAGAAAATTATATTAACGGTCTGCGCGCACTCCT
CAACTTCATAACGGCTGCGCAAAACTACATCCAGAACACACTTCTGAAACAATGGGCGGT
ATTTCAGCAACAAAATTTCATCCCGATCGATTACTCAGTAGCGAATGTCAAGCCTATTTC
GGATTTATATGCCCGCCTCAGGATTGAACGGGACCGTCAAGTGTTCTACCAAGTAAACTC
TGTCTTTGGAACTCAACTAATTGTTGACGAAACAGGAGTTCCGCTGCAATTCCACAACAT
CTTTTACAACGCCGTAGTGAAGTTTTTCTCCCTGAACTACAAGCAGATTCATGTACCAGA
AGACACCCCCCGCCTGGTATCTAGCCAATATAAACTCCTGTCCGTGTGTAAATCTTTCAT
AATTATACTACAGCAGTTCTGGGAGAATATAATCACTCTGGACCTAGGCCCGTACCTCAG
AGACGGTACACAAAATTTTAAAAGAGAACTTATACCGATCGTGAACTTGAAATTATTTAT
ATACATCATAACACAAGCCTGGACAGCATCTGAAGACAGTACTGTTTCCACAGCGTTCGA
ATTGCCCATCAAGCAATTCACACTTTTGATACTATGCTCACATCCTGAATATCTCTACGG
CTGTCTCAGTCATCCAACAGATCTGGTTATAAATTCATTAGCCAAAAGCATAGACAAAGA
CAGTCTCTATGACACATTCGTCGTTAGCCACAACCCTCCCGAGAAGCCCATGCATTTGAT
GAGAAGTATATGTATCGACACCCAGCTATGGCAATCCGCCAAACTTATGAAAGATACCTT
CCAACAAACATTTTTTACACAACTGTGCCCCCAAAACGAAAAGTTTTTTATCTATCTCAC
TGCCTTCTTAATTCTCCCCTACAAATTTCTGAACTATATTTGGATTCAATACAAACCGAT
CACTTTTACCCAAAGATCTTATCAAAACTTAATTAAGGACCTATGCTCCGAATACGTACA
CCAAAATAAGATCACCATGTCCTCGGTAACTCCCCACGAACCGGACACAATAAAATCCGG
AGAAAAGATTACCTCAAAAATCACCGTACACAAAGCACAAAACACACCGACACTCACTCG
CCTGCAGGCTCAGGAATATGTCTTCGACTACATTCTTTACTCTTTCTTGACGGGGTACGA
AATGACATTCGCTATGTACATCGACACCATCGAAAAAACATACCTGCTTTGCATGAGACA
CCTGGAAAACGTACTCCACGATAAAGACTTCCAATCCGTCCTCAGAGCACGCACATTCGA
CATCAACTACATCCTGAAACAGTCATGGACTAAGAACATAGTCGAACATTCAATCTTTTC
AGTACAGCTCAATAAAATCGTCTCCTACCTCAACCACACAAACAGAGCGACACCCAATAT
TCCCCTGATACTATTTAATTATGACAACGAAGTTGTCAACGTTTATCTACCGCCGATGTC
CACTGATCCAAAAAAAGTCGCTTTCTACATAAAAAATCCTTTCCACTTTCCCGTGCAAGA
ATACGAAGCGACAGATTTAATTTCCTTTCATCTCTACCCAAAAACAACAGATATTTTAAA
CCAACTTCCGCCCAATAAAACTGTGTCTACTCGCCCATACAACCTTAGCTCTGAAACTTT
AACCACCAAAAACCTCTCCGAACCAAAGTTTAAACAGCCTACCGTTACTGGACTTATGCC
CAAGAGCCAATCAATCATCCTATCCACTGATACCAACGTACTGGAAACCAGTCCAGACAT
AAAAGCTAACACGGCCAGCGCAGCGATAAAAGATGTCACTCTAGCTCGAGAACAAATCAG
CGAGTTCTCCGAATCGATAAATACAACTCTTTCAAAATTAAAATCTTTGTATCTGTAACA
TTCGACACACAAAGTCATGCTTCTTTTATAAATTTTTATTAGTTAAACATACGAAATAAA
TGAAGCTTTCATCAATCACTCCCTGTTTTTGTGTTCAGTCTATGCAGCGCCAGCATTCTT
ATCAAATCGAGTCGGAACGCCGTTTTATCCACGTTACCGCCGTTCTGCTTAGCGTATTTT
GGCAAAAAGACCCCAAGGACGGGATGATTGGCCATGGTAGGCTGCAGCCCTAAAACACCG
GTAAGCATCTGCTGCTTCTTCTTTTCCTCCTCTTTTTTTGAAGAACTTCCTGAAATCTGA
GTGATCTGATTCGACAAATCATCACCACGTATGGTCGTCATTTCAAATACACCTCACGTT
TTGGGAAATCTGACAACCTTGACAGATATTAACACAGTCTTCCAGATCTAAGCAAGTCTC
TCTAAACGAATGCTGACAATGCTGACACTGAAAATCAGAACCGTGTGAAACAAGCCGTAA
CAACTTCTTGACGGTCACGTTGTAGAGATGCACAGTAGAATAACAGGATCTACACGAACA
AGGAACAATAACATCGAACTTCACATTGTCATTTAAAATAGTGCAAGCAGAATTTGTTCC
GATCACCGCCTTCCATGAAACAGTTTCCACCTTCATCCCCAATACACAATGCTCAGACAT
TTCATATATCCGCTCGAACACCAACTGCTGACTCCCACACAGCGAACAATACATTACATC
CGTATGCATGCTGTATATCAAATTTTTCTCCTGCTTGTCTCTAAAATAGAACATGGAGCT
CAACGAAAAGCCCTGCGGCGAACACAACTTTTCTTTTCCGGAGTTTAAACAGTGACCACA
TTTTGCACAAATAACGCAAATGTAACTCTCTTCAAGTATAAACCGAGAACATTTAGTCTT
ACAATAGCACATGACGGGTAACGAAATAACACTGGTAGCTAAGCCATCCTTTAAGGACGT
TGCCAGGGCAAAGGTTAGAATCTTTGGAAAATCACCCCGTTCAGGTTTGCTCGGCACCAT
AGGTACTAGATTATTATGCTCCACTGGAATAAGATATCTGTCTGCGCTAAAACAGAAGTT
TTCCACCAAAGCCTTCGCCATAGTAAACATGAAATTCCCCGCCGGAGATTTCAAAGCATA
CTTTTGCAACATGGAGGGAAATGACAAAACGTGCTCTCTCTGCCTATATCGCAACATCAC
CGTCTCGGTCTGCTCATAGTCACGTAAACAGAATAGCCTCATACACGGTAAGTTGACGTG
CGTCGGAATCGGAAGCAACAACTGTTGCTCGAACAGAAACATGTGCAACTCATTGATTTC
GGAAAACGAGGGCATCTCCAGCAACTTATTAAGCTTGTACGAGGGATAAACCCTAAATCT
AGTCTCGACGTCCATCCATTTGATTCTTTTAAGTTTATAAAGAGACAACAATTCGAGAAC
TTTGCACTGCCGATACACGAAATACAGATAGGCGAGCAAAACAAAAAGACCCTTTGTCAT
AACCATTTTGTTAAAAAGTCGCTTAGTGATAAATCGTGTCTCCGGCCTGCAACGCAGCCA
AATTGCAAAAAACTCATTGTAAAATTTTTCCGTTACTTCCTTATTCAGGAATTTTTTATT
TGTCAAGAACATTGTAAGAACACATTTTCCTGGCACACAGGCGTCACCCATCACAAACAA
TTGCAAATGAGTGTACGGCCCATGTTTACACAACGGGGCCAGAAGCTGGCGTAGGAGTTT
TTTTAAGTAGAACATAACAAAAATACAAGGCTAAAAGAAAGCAGATGCTGACAATCGCAA
CCCGACAATGCCTTTCACTTAGTCTCGAAAACTTCACACCGGACAGGAATGACTTTTCTT
TTTCATAGAACTGGTTTATACTCTCCTGTGATGTCACAACCGCAGAAGCTTTATTTGCAA
TTTCTCCGCTACTTCCGAGTTGCCCCTTTTCCAAAACATGTGAAGACCTTCTTCGCAAAC
CTTGACAAAACCTATTCGATTCGAGATGCTGTTTCCCCATAGAACACTTCTTTAAGAAAA
TTGCCTTCAAAAGCGAAATGTATTCAGATTCGTTTTCAGGCCCAAACGCCACAAACTCCA
CAACGTAAGTTTCGTCTCGATTACGCCTAATTATACATTTCGTGAACACTGCAAAAGTTG
AAGGCTTCATAGCCACTATGTCGCTCATGCGAACAGTCAAACATTCATTAACACGCAGAA
TGTTGCATTCTCTCACAGCATGATGGCCTTCTGCTTTAACCGGGGCATGCAAATAGCAAG
ACATCGACACAGCTCCGCCTGTGTTTTTGAACACAAATCTCGGTTCCTGCTTAGTTACAT
GTTCCCAGAGACTCAACAGATATTCTAGATTATAAGCGTAGTCTAACTTGAGAATAATAT
CACACAAAGGAAATTTCGGATTTTTCGACAATAAATTCCGCTCAGTCATCCTATAGTCAT
GAGACCCCAACTTTAAGATACGACAGGTCGCACTCAGTAGTTCATCGTACATCTTTTCTT
TGAGTACGTTAGCCATTTCACCTATTTAAAAGCTATTCCGTATTTAAATATTCTTGATGT
TCTAATATTCCATTTACATTTAACAGCTTTGACAATATCGAAGTGAGAAGTACCATTTTC
TGAGCCATGACCTCTCGATGCACGCAATCGACATCCCCGTGAACGTATCTAGAAAAAGCA
ACGTGTCTATATCCAACACTAAGAAAATTCAGTCGCGCCTCCAAAGAAGGAAGCATCATT
TCATATAATCGTGGCAGCATTGGATAAAACACGACCTCAAACTCCCTTCCCTGCTCACAG
ACTTGCTCATACAAAAGTTCAAGATTCGTCTTTTCAGGTGAGGAGTCCATCATGTACAAA
GGATGGGACTCAGAAGCGTTGTCTATACAATCTGAGATAGTAAACGAGATTCTGTTATAT
TGCTACCTCACTCCCCAACCACCAATTCCTTCCGAGACGACAACAGCCACCAGCCCCACG
AACATAGAAAACGAAATCTCCAATTTAGAAAGCTCTGAAAACCTAGAGGAATTAAAGCGA
TTATCCGTCGCATTAAATATAGACAGACGATGCAATATCTGCTCCATCGTAAATCTGTGC
CTCAAACAAAACAAATCATGGATCTACGACTACAGTCTACTGTGCTACAAATGCAACTAC
GCGCCAAAGACTCCATTGTCTCTTCTGATTGTCTCCGCGGAATTTATAATGTTAATACGA
GAACGATTTCCAAACATCAATTTTGACGGCCTTTTTCAGAACAACATTGTCTCCATCTTT
GACTTCCACGTTCATTTTTTTATTCACAGATGCTTCGCAAATACGGTCAACGATCACATC
CAAAGCGAAAACATAACCCTGAATCACATGGCCATAATCCGATCGACCCTACTAAAAGAA
GACAGTATACCGCACATCAAAATAAAAAAATTTCTAACCAAAAAAATGAACCCGAAAAAA
ACACAAAGCCCCGAACTGAATAAAAAACTCACAGTGCCCATGAAGACTCGCTTCACGACA
CTCTTATTCTATATGTGGTCTGGCACAAACGTCTTCGACCGAGTTCCCTTCACGGACCTA
ACTATCCGCAAACATCGCTTCATCAAAAACCTGTATTCCAACAAAACCGACATCGAACTC
ACAGCTGGTCCCATTCTCTTGGCACAGATTCCATTTTCCATCACCAAAAACAAAACAACC
AGCGTCTGTCTGCTATGTGAACTGATGGCAGCTTCCAAACAAGATTACCTATTTTTAAAA
TATCTACATCAAAGCATCATGGACTACTGTCAAAACAACCTAAAGATGATAGATAGAGTT
CAGTTCGTCATTGCCGATATCTTCGAGAAGACAAAAATACACATGCACGTCAAGAATCTT
TCCGACTACAGCAAGGCGATATTCGATAACGAATTCTCATTCTCCGATGATAACTTCACT
CTCGATACCCACGTTTACCTGATACTCCGCCAGACTGGAACAGTGGGAGTCTATAAGCAC
TTCTTCTGTGATCCTCTGTGTCTGGCAAACTGTAAAACCATTAACCCGGAGGTTCTCTTC
AACACTACAGACGCCGGAGAAATCCAAGACTTGAAAGTCACCATATGCTACCGTAACGAA
TATTTAAGCATCGTCGAAAAACATGTTTGGCTAGCGATACATCTTTTCAAAGCTTTTCAG
ATTATTAAACCAAACCATAAAAATAAAACTCAAATTGCAGAGTTTCTCAAAGACTTCACT
AACTTATTAGCGCTTCACCACTTCGATATCGTCGATCCCATTTTCACCGTCAACTACTAC
GTTTAAAGAATGACTGTACACAAAAACCGTTTTCGACGATCGCGAAGCCTGTCCGTGACA
CACAGAATACAAAAACGACCTGATCACAGAGAAAAAACAAAGCTTTACTTACAACTGAAA
CTCCACGATCTACACGCCGTCTTCAACCTGTTTCCAGAATACGAACAGAAATTTCTAGCG
ATCATAAAACTGCCAATTACCGGTAAAGAACCCATCGACGTCCCATTCAGTCTCAGCAAT
CACCATCAACACACCTGCCTAGAATTCTCTCCCTACGCTAACGAACAAATCTCCAAAAGC
GCCTGCCTACACTGCGAATCCGTCTCCGTTCCAACCTCCTCAGATGCAATGGTCGCCCAC
TTGAACCAAGTCACCAACGTCATGCAAAACAGATTTTACTTCTACGGCTTTCGAAAGGAC
ATGGAGCTGATACGCATGTCCGCCAAACAACCCACTATCTTTCAAATCTTTTATATTGTC
CACAACACGATCAACAACATATTCCCTATCATGTTCGAAAAAAAACAAAAGCTCGGAATG
CACATAGTTTTCCAGTCTCGCACTCTGCACATTCCTTGTGAATGCATTAAACAAATAATA
GCGGTATCTTCGGGCTACAACGTTTATCTAGATATACTACAAGACAGTGTAATCCTAACT
GTCCTCTGCGAAACACTAGATACTAATACTAATATTCACATTGACATAGGGATGCTTCAA
AAAAAGCTCGAAGAAATGGACATCCCGAACGAAATCAGCGATAGACTCGAAAAATACAAA
GGACATCTAATAGGTTTCCATTAAACCACTTTATTGTTAACATGTACAAACGACAAAACC
GAAATACGTTCACATTACCTCTGCAATAGCAGAAAACGTTTCATCCAAATACACTTTCAT
AGGAAGTAAATACAATAGTAACTTCTCTTTTTTTATATCGGTCTTCGGAAAAATGGGTGA
AATCGCATTAGTCACAGCCTTGATAATCTGATCGAAATACTTCTCCGCATGTATAGGAAT
CTTGTGTTCTAACACATAGTTTGGATCTTCTGCTAATTCATAGTTATGCGTCTGTTTATT
ACCAGTAGATGGTGCTATTAACACATACATAATTCGGTCACCAACATTCGGAATTTCTTC
CTTTCTCTGCGCCAACCTTCTAATGACGCTAAGGTGAGCCAGATTCGGCTGCTTATATGC
AGCCACCTCCTTGGAAAGCACAGAAGACAACATCAAATGTCTCACGTCTGCCCGATTTTG
AAAAAGCTCCTCCCGCGCTTTGCACAGACGACGCAAAATTTTATGAATACCCACAGGCAC
TCCTTGCTCACGCAACTGTGTTTGCGTCATGTGAGAAAACTCCACAGCAGCAGTCTGAAC
CTCTTCATCAAAGAACAACAAGTCCACGATGTCTTTCACCACACCTTTCACAAAATCGCA
AGAAGTCTTTCTCACCAGATCTACCCCCTTAAAAATTAAAAGCGAGTCATCCTGTCTACC
AATATATCTTTTTTTACAAATCAAAATGAGCGGACATAAAATCTTCTCGAACTCGAGCTT
GATAGGCGATTTGAACAAGCGATCTGTGATATGTTTGGCGATCATCGGCGCAATCCTCCG
CAGAGACTCATTAGCCATATTTCTGACAGACATAAAGATGCTATCCGTATCACCATAGAT
TACCTCCACTTTTAAATCACCAGTAAAATCTGATGCCGTTAGACCCAATTCTTCGCAAAA
GAATTGCTCGGACTGCATCTTGGAATTAACATAATCCACCGTGGAACAAAGCATCTCTCT
TCCAAGACAGGTTACAGAAGCAGCAATCGCAACACACGGCAATAACCCGTGCGCCGCTCC
CGTGACACCGTACACCGAGTTACATGTTGTTTTGAGAGCGAGCTGCTTTTTATCCAGAAG
GAGTTTCATCATTGGATCCGAACAGTTTTGCATCTCCGCCTTCACTTCTCGTCTCTTGGC
CAGCCAGTCCTTTAGTAGACTTCCAAGCACAGACTCGCGAACACAAGGCTTCACAAACCG
ATGGGTCTCATCCCCCAACTTCACGGTTAAGATGTCACTCTCTGATAATCCAGCTATTTG
CCGTTCATCCAAAACTAAGGTACTATAACACAGATTATGCGCCATCATAATGCTCGGATA
CAAACTCTGAAAATCAAACACCACAGTGGGCACAGCATAATAACCCGTCTTAGGCTCCAA
GACGGTAGCCCCTTTGTAACCTATCCCTTGTCTATTATGCGAAGACACCATACTCGGAAG
AATCATGTTACGACGTTTTGCTTCCGTAAGAATGCAGGGAAATATCTTCTTCTGCTGACC
CTCGAACACCACACATCTAGCCGTGACGTGTGCCAATCTGGCGACCTCGGCAACCTCATA
ATGATAATTAATCTGTTTAAAGAGACGCACAACTAAGACAGAGTCCTGCAGACAATATTT
ACCGACAACAGCCCTGCCACTGGGTCCGCTAATAAATTTCTTTGGTATTTCCTTGTACGA
TAACTGCTCTTTTTCTTGCTGGAGACAGATCTTAGCAATAGTATCCAGTTTGTAATTCTG
CGCCGTTATCTTACTAGAATAGACTGGATACATATCCAGATATAACACTCCGGAAGTAAA
CACCTTGGTTTGCGCCTGAAGGAACCCCTTCTTGTACTGTTCATGAGGAACAGAGATTCC
AATCTTTCCATTCTTCAGTTTAGAAAAACAACCAATCTCATAGTGGTAAATCTTATCCAT
CCTTATACACAAATATTTTAAATCAAAATTGTTAATATTATAACCGGTAATAAACTCCGG
AGACTCAATCCTTAAAAATATGAAAAATCCCAAAAGTAATTCAAACTCTGACGCAAATTC
ATATATATGCACGCCGTCAATTTGTTCACAGGTTCCCAGAGTAAACAGATGTCTCTCATC
ACGGTCGCCCTCAGTATCAAAACTAACTACAGAAATCTGAATAACTATATCACCCAAATT
TTCGGCATCCGGGAAATTCCCATTTTGGCCCAAACACTCTATGTCGAAGGACCAGCATCC
ATATAAGGGCCAATTGACGTTTTCCAAAGAAACTAAATCCGAGACATGACAGTTAATTTC
CACCTCAAGATTACTCCCTTTTCCCATATCTTGAGGAATATATTTTTTTACATTATACCA
TCCGAAACTCAAAAAACCATTATCGACGAAGAAACGAGTCAAAACATCTACATCGATTTC
ATAAACTACGAATCCCTCATTCTGCAGAATCTTCCCAATACGTTGAGATACATAAAAATT
TCCAAAACTCACTTTAAACAGATTAACAACAGTGTTGGCATTGTACCCATACAATGACAA
CTTATCAGCCGGCTCAATGACAAAAGAACACGACATCTTAACCTCGCCGGTTAACATCAA
ATTGTTTATAGTAGCCTTCAGGCTTTTTCCGTCGACACATTCGCAGTAAAAATATTGCTC
CTGTCCAAACACGTTCACACAAATCTTCTCACCGTCCTCAGATCTCCCAAACATCCTAAT
CACTGTCCCCGAAGGAATCACAAAATGTCTATACTGAAAAGGAAGATTCTCGATCGAATC
CGTAAACATTAACGTTTCTACAGCATCATAGATGTGGAACTTCATCCTCGTATGATCATA
ATCCTTGGACCGAACTCTGTCTAAACTCGGCCAAGTCATTTCTTTGCTCAGTAAATACTG
TCGGTCTCGATAAAACATACGCGGTTCAGAGTCACAAACATCCTTTATTAAGCCCGCAGC
ACCATCATGCATTATACCGCGAGGAAGTATACGAATGTAACTCGATCTGCTTTTTTTCTT
TAAGCGATTCGCTTCCAAATATGGATTAAAAAATGACACCGAATCCATCACGCTTCTTCT
ACATTTACACTCTTATAACCTCTATACCTGATCCTGTCTATCAAACTAGGTTTTGAGGCA
TGAGACTCAGAAGACGAAGGTTTTCTTCTGTAGGACTCGTCTAAAGACTTTATGGCCTTG
AGCATTTTTAAAGCATCTTCTTGTGAATATTCATCACCACTTATTTGTCCACTGACGTCA
GCCATACCCTCCTCTTTTTCCGAAACCGCAACAGATGTGCCCCCGTCAGCATCTTTAACA
CTAGGCGTCTTGACGACAGTGGTCCCCGTAACACTGGACACAGTAGTCACCGGATTGGTG
GCATAAGGAAACATCATGTCAATAGGCTTACTAAGCACATGTTTTTGTCTAACGAAAACC
ACAATTATTATAACGACAACTACTATCGCTAAAATCAACATGAGACCACCCCCGAATGGA
TTTTTTAAAAAAGACACCACTCCACCCACAATATCCCCAAGTGCTCCTGCCGTAACACTT
ATAACCGAGCCCAATCCAGTGCCTATAGCCCCAAGCCCTTGTAAAAAAGAATTAATCCCA
TTGACATACGACGGCGTATTAGTAGCAATTTTAGCTTCTATAGTATATAGTGCGCTCTTA
TATGAGTTATATTCACGAAGAATATTCTCTAAATCGAAAACGTTTGCTCTACTCAATTCG
TCCGGCGAATATAAATCAAGTAGTTTAAAATCAGCATTTTCGAGAGGGTCGATCTTTAGT
CTAATAAAAGCATCCAATACCTCAATGTCTTCTATGGGCGTCGAATTCGTATGCGTATAA
TCGGTATACACGTGTGCATGATTTCCAGATAGAAATATCTTTGTACTAGGTATCTCACAT
TCCTCTGTCCTATGATCACCCAACAGAATCTCATTATCTAACCCTAGCTGACCAAGGACA
ACCTCAGGCGTGGAGTTCACAAAGCTAAACGTCACCAAGGGCCGATTATAACACATCGTT
TCACTCCTTACTCCCTTCGCATCGACGACCCGCATACTCTTATAAAGCTGAACGGATGAT
TGATTAACTTCTATGCATTTCGAGATAGCTAACACATCACCATGCAACTGTGCAGATATC
GGACGACCGTAAACCTCAGACACGATACTCGATGGACTGATCTTACTAAGTTCGTGCAAC
ATCGTTATCGTTCGTTTTTGATCGAGGCACCAAGATTCTGCCAAATTCCCCAAGGCATCG
TTGATATAATCTTTCAAAGTATCATAGAGGTACTGTAATTGCACATAAAGAATATCATGT
CTAGACTTGACATCCACCAAATCTCGCCTCCTACGTAAGTTTACTGAACCCTGCTCAAGA
ACCATAAGAGATTTTTGCACAAGAGGCTGCCAAATCAAAATCAGATCTCCCGTAGTCTTA
AAAATTTGATAACTACCGTTCATGCTGTATGCATCATTATAATCTGACATATAGACATCT
GTAATTATCTTCTCAAATTCATTCTTAATACACGTTTGTTTGGGATCGGTAAGATTTAAA
GACTCCTTGGAGGCGACGAAAGCGGCTGTCAACTCCTTAGAAATAAAGTGATAAGTCTCA
TCCGTCTCCGCTCGAAGCCCGTGAGTCACCGTAGTCCAGTGCTTTAGCATACACACCGAT
TCATTCTCTTCCTTGATTTCCCAAGAAAACAAAGTATCCCCTTTCTCCAGAAAAGCGATC
TTCCTTACTAACGTAGTAGCCCCATTCATACCATTCATTAGATCTTCTATCATAGTATAG
TTTTCCAAGATTGTCAATTTTTCTAACGGCTCTGCAAAATGTTTACCGTTTGAACCGTCG
AAGAACGGAGACCCTTCCACGATTTCACCAGTCGTCAAAGCAAAGTAACTAAACGGATAT
TTCGCCTTAGCCGTAGCCTCCGTCACAATACAATTGAGAGACGTCGATGTAGAATAGAGC
CACAAAGGACCCCTTGCAAAGTAGGGTTCTTTCGTAGTGATAAATCTTTTATTAGTAACA
GACTTGAAATTCAGAGGAAATAATTCTAGAGTTTCGTTTTTATTATTATCCTCATGATAG
GCACTAAACACCGTACCATCGGGTCGTTTTATCGCTACGGCTGAATAACACTGCGCACGA
GAATTAACTAAATTTGCTTCGTACACCGGCATGGCCAAACCCATCACCGTCCGATCCAGA
AAATAAACCACACCCACATCACGGTAACTGGTTGGGAACGTCAGCTCGTTTTTATATGTT
CTCACTGGAAAAGTGTAGGTCTCGATATTTGTTTTGTAAATGATGAAAAAACCCTCCGAC
ATCTTTGCATTAGACTTATATGGCGAACACGAAATATCTCTGTCGAACCGCATCAAATCA
GTGCCTTTGGCAATCGAACAAATCCGAAAAGGATATTTGTGATTATAGCCCGCTCTGATA
TAATCATCCGAATCGCAATATATCATTAAAACACTATTCATCAAAAAGACAGCCAGGAAT
AATACTCTCATCTTGCTCATTCTCCCTAACGAGATCTAGTAGATTAGGCGTTCGAACAGA
GTAACTTACTCCTTCCGGCACGTCTACAGTCTCCCTCGACAACTGAGCTTGCAAATCACA
ATATAACAGCGAATACACGTCTTTAAACTTTGTCATGCCACCACCGGTGTGAAATAATAG
AGGAGACTCGTGATTAAATGTCAAAACGACATTTCCATTCAAATCCTCCTCCTCATCTAT
ACGTACAATTTTTAATCGCTTTCCGAAAACATCATTATATAGTGCAACAGAAAGTGTTAA
CTCTCTGATGAAATTCCACATTTTTTTCTGCATGTCATTTACATCAGTTACACCGGAAAA
GTTAAAAAACTCATTATATTCGCACACCATCCACACACTGGGATGAATAGTGCCCTCTAT
GCATCTCGCTAAATCTTCCTTCATATGCGGTAACATTTCTGCGTGGTCGCAACCATACGC
CATTGAGATATTCGCCGGAAGTGGATAGGCAGATTTATGAAAATCCGATAACGGACCCGT
TAACAATGTGTACATAATCTCACTTAAATCCGGCAAAAGCTCCAAAGGGAGCTTCTTCGG
CATCAGATTATTTTTAATATAAAGATGTTCATCGTATGTACAGCTATCTACACGAATAGA
GCCATCCAAGTACATTTTTCTGAGAACGAAACCGTTCATAATCTTCGATAAAGCCTCAAA
AATAAAATTCCCATACACGTTCACACTCACTACCTTATTGATGAGTGATTCCTGCTCTCG
AATACATGCCATCACCCTATTATAACCAGATTCAGAAACCTTTTGAAAATACGCCTTTTT
CCGAGCCAAGACTTCCTGCTGAAGATTATGAGTTTGAAGCATGCAATTGATCGTGTTCAG
CCTTCCCGGTGTTTCTGTCGTCTGTGGATCCCGAATGTCATGCAACAGACTCTTAATTTT
ATGTTGAACCTCATCTTCCTCAGCCAATCTTTTAAATATTGGACTTTCCTCGAGATTTTT
AATGCTCAGACCAGTGACAAGATCTATCAACCTCGAAGGAGACACATAAATAGAGCCAAC
GTACAAGCGCTCGTCATGCGTGAGCAAATTTTCACTCAAAGCCAAGAAGTCTTCAGAGAC
TTCACCGTAAAGATAAAGACTAACATCATTCTGTAATTGCTTATACAACGTGTGACAACT
ATTTAACTGCTGAAGCGTAATAGCAACATTTCTTACTATCGTTTCTGATATTTTAGACCA
ATACGTAAACTCACTTAAAGAATATATCACGTCAGGTACCTTGCTAAAAATATTATACTT
TTTCAGAGTTTTCTCAGCATCACTAACATGCAACGATTCGGCTGAACGCTGCTGCTTAAA
AATCTTCTTGATTTCAGTCACAACAGACTGAATAGTCCCATAGTTCAAAATGGCCTCTCC
TAAGTCTTTTTCTATCGTCTCAATATTTTTTTCAATATTAAAAAAAGCTTTTTGCTCGGT
CAAATGATTACAGAACTTTCCATGTAATCTTTTCCGAAGTGATTTTCCTTGGTTTGGAGT
CAAAGTCAATTCTTCATAACACTTCATGCAAGTCTTGGTTTCGAGATAACTCTCCGGTTT
CGCAACCATACATGCGCCACACATGATAGTTAGCAAGTCTATAATTTTTCCGCAAATCTG
CAACCCTTCTTGGGGCAGAAGTAAAGCATATACGGAGTTGATCTTACTGATTAATTGTTC
TATATCATTTAGCGTAGATAATTGCACGATAAACTCAACACCGTTATTTAATGAAATGTT
TATTGACAAGTGCTCAGCACAACGTTTCAAACACAACACCTTTTCAAAATATTTTTTTCT
ATCCTGGTCTACCATAAAGCTTTCCAACGCTGCATCCAAAAGAAGCACCTGTTCATACAT
AGCTTTTAGCAGCACCTGCATATAAACCGTCAAAGCTGACGCACAAAGAAGATTCTGTTC
TTTGATACCTTCAAAAAAAGTTTGATATAAATGCAGAATGACAATCCCATTCTTTTTGAA
ATTTGCCATATCAGACAATACTATTACAGGATCACAAAACTTTAAACATTCAAGGTCCAA
AGCACATTCATTAAGCCTAGCGCACAACACACACAGAGATTGTAACGAATTCATACTCTG
ATTATAATCGGTTTTTCTTAGTCATCGGCTCATCCGTTTCGGTTTCCGTTTCATCACATT
TTAATACACCGCTTGCTTGATCGTCCTCCTCCGCTAGAATTTCAGAAAAGTCATAGACCG
GAGCATCGTTTGAAGACACCGCCTCAAATACCGACTGCAAATTAGCTATTGAAAAATCTC
TCACATTCATATCAACTAAGTGATTCAGTTTAAGCATTATGGATGCCGCTAAAGCTTCCC
TACCATCCACAAAAAAAAGCATATCATCCATAGTCGGCTTGTCCTCCCTATCCCTCATCA
CCTCAGCTATTATTAATAATTCTGGATCAATATCGTTAGTTAAATTCTCAACAATGCTGA
GAACCTTGCCCTTGACCACTTCCGTATCAAACATAATTGTCTCACGCCGAACCTTTTTCA
CTATAACTTCTGAGAACTTTGTAGCAATAATCGTTTTCTGCCTCATAAATCTAAAATCTT
GCAATGCAGAAGAGGTAGGGTTTAAGTTCCTATCCACGCCACTTCCACCTATCCAACCTA
ACTGGCCAAACTGAAAATATTCCCTATTAGCCAAGCTCACAAATTTCTCTAATGTCAAAC
CAAATGTAACCAAAGATCGACTTGTAAAAATTGTACCAAAATTGGGTTCTTTGGACAGTG
ACGCAATCACAGGATTCGGAACGCCATCCAAAACTAACTTTTTAACATAAACTAAATATT
CCTGAATAGAAGAAAATTTAGGCTGCTTGTCTAACACCACAGGAAACAACACAGGATTCT
GCGTAACCAGCTTAGATGTAAGACCATGTAAGCTAGTCAAGTAGTCATGAAAACCTAAAG
CCGACAAAAACTTGTTATGAAAGTAACAATCTATAAAAGTTGAGAGACACTCTGGCTGTA
TGTCGATAATGTCTATCTCATCATAGGTATTCGTAATACTGAATGCAAATTTGATAAAAG
TCTTAACTTCTTCGGGGTTACCAATATCTAAAGTTTTCGGAACATTGTTGAGCAGAAAAC
GTTGCCATAACTCTAAGCACGAAATTTTGACATTCGGAAACAATTTATCATGATATTTAA
ATAAAAGAAAGGAGATACAGCCAGACAAGGGATTCTTCTTGTGTTTCACGTTCTTTTTAA
AATAAGGGTTGTTGTGTGCTGTCTTACTGGACTTGTTGAACGGTCTATTTTTTATTCTAA
AATCTCGAAGACATTGCATAGACAAACGGCAAAGTTTCGCCTGAATCGTAGTTTTCACAT
ATTTACCCGATTTATATAGATCGCAATCTAAGATCTGCTCCATATCAACATTCGAAGCGA
CTTTAACCGTTCTCGTATTCAGAAAACCCTTTTTGAGATAACTGCTGTGAAACGTTCCGT
ACAGTGATTGATACTGCTGAACGAGCCATTTAGAAATTGAATTACCAGTACAAGGTCTGT
CGACAACATGACCTGAAGCCACTATCAATGCGAGGTTCTGCAAAACCGTTAAAATGACCT
TATAATATGCAAACGTCAAAAAAGGAGAAAATGCAGTTGCATAAGGGGTCGTATCTACAT
TAAATGATTGTAGACAATTTTCTATCTGTTCTCTAGGCGTTTGTGTCCTTCTCATTTCAA
CAATGCATCTAGAAACACATTCCTCGATACATTGTGTCAATCCGTGGATTATAGAAACAA
AATCTTTTTTACTTCGGACATTGAAAGTATCTTCGCCTGTTACAGGATCAATCAGAGAAT
TTTTTTTACAGTAATCGAAGATCTGAGATACAAATTTACCCCTGTCCAGTGAGAGCGTGT
TTTGTTGATCTTTTCCAATCTCTTTGAGCTCGCTGACAGGCTTCCTGCCAAAAGAACCTA
ATATATCAACCTCGGCATAATACCGAGAAAACATGCTCATAACAAGTGGTTCCTTTTTAA
CATTTTTTGGTATTGCCGGCAAACGAGTACCAACCCGCACCATGGCAGTTCCAATACACG
ATTGACAACATTTCCCATCACAGAATTCACATAAATTCGCCGAACAATTTACCAGATGAT
TGTAAATTTCAGTGTACGCATTACCCGCGTTATAAACGCTCATACGATTTAAATTCCACA
CTACATAAGAAAGCAGCTGTGGGCAAGTCGCACAGGCATAAGCCAAGTGATTAGCTGAAA
ATTTGTCATCTTTGCCTGATGTCGAATCACATTTGATGATTTTTCTATTATCGTTATACA
CATCCTCAGTCAAAGACGACAACGCATTACAAAAAGACAAAGATCGCAGCAGTAATTCTT
GAGTCATCACCGAATTAAACGCTTGTTTCACGTTTGGTATAAATGCCAATTTTGAGCAAT
ATAAGATAGAATTTGGCGCAAAGATCAAAACGGCAAGATGACTAGACAGATGTAACTTTA
AATTCGTGAGCTGCGCCATGCGTTCAGCGTGTGTCTCTGAGTTTCTTATGATTGGCCAGT
CATTGAAATTCATTATCTGACTGGGGTCATACACCGAATCCAGGTATTCGGCTACATGAC
TAAACGATAATTCTGTCACAACGGAATCAACCAACATCAAAAAATCTTTCTCGACCGCTG
AAATTTTCTGTCCGGAGATACCCAGATAAGTTTTGTGGGGTGCTAATTTGACAGTTTGCT
CCCCATCCTGTGTAAATTGTTTCAGGCCAGCATCGATTAATTCCTTAGTATTAGAAAATC
GTAACGTTGTACCCCATGATGTAAAAACATAATAAAAAAGCGTTTCACTTAACGCAGGCA
GAAAAAATCCTCGTTCCTGAATAAATTCTGTACAGGAAGATAAAGAAATCGTTTCTTCAG
TTTCAAATAAAGTTGCAGAGTATAGAGGAATTTTCACACACGAATACTCCCCAACTTGTA
CTTGAATTTGTTCTTCAACACAAGGAATTAACAGACCAGCGAACAACAACTCTTTGAAAC
CGTTTCCACACGCAACATGGCAAATAACAGAATCTGCATCTTTGCCGACAGCAGAACAAA
GAGCTTTGATATCGATTACTTTGCGTGCTGTAGGCACCTCAAACGACTGCAAGTGAAATT
TCTGTCTGGTTTGCTCACATAATCGAATAAGATCACCATGATCTTCGGCCATACCAACTA
ACTGCTCAGTTCCATGGAAAAAAAAACACACGGGCATAAAAGACGTAATTTTAGTTAGAA
TTGTGCCTCCAAAGTTAGTGATAGGTGTTTTAACCGTGGTCGAGAAATCGTTTTCTACAG
TCAAATTCATTAACAACGGCGAAATAACTACAGGAGAATTTCTCTCCATTAACGATAAAA
CAGATAAAACATCCAAAAGTTCTTTCTCTTTTGGAAAAACATAGATCCAAGCAGCAGTAG
AAACAGGAGCAGAAACCACCGTTTCGTTTTCATCAGCCATCTTTGTGGATTCGATCACAA
AAACAAAGATAATGGGTTTTTGTGGTGAAATCCTTATATATTATGTTTGACGTAACATAA
CACGCGTCATCAAACATAAAAGTAAACCACAAGTTGAAATATACCGTTTTCTATATGAGT
TTTACGGACAAAAGAAAAACGATTTTCTTATGCAAATATTTTCCACGCAGATGACATGAC
ACGCCCCTTAATTTAAATTTATGTAAATCGTCGTCCACCTCAGGTACAATAGTATATTAT
ATATATAGTTTTTTAATAAACTTATTGAGGACGGGAGAACGAAGGCGTGGCGTTTACGTC
ATAGCCTAATTATACATTCTCAGAACAGGATTTAAAAAGGCTGCGAGCGGCCGGCTGTTC
AGAGGGACGCTGGGGTACGACTTGAGACGTTTGACTGAAAATGATCCTTCGTGTACTATT
TTCTACAAAAAAATTAATTTGCCGGCGACAGTAAACTTTTCAGCGGAATTTCAAAAATTA
ATTCCACATGTAATTTAAGCATTTTAAAACGTATAACTCACAAGGTGAAAACATATTTAC
GAATACAGTAGTTTTCGTGATATTTTTTAAAAATTAATAAATTTTAAATCGTGTAAGTAA
TAAAGCATACTATTAGATTCTTCACGTTAACAGAGCAAGCTCTTCGAGGTTTTCAGTAGA
ATTTCAATATTTAATTCCACATGTAATTTAAGCATTTTAAAATGTAGAATTCACAAAGTG
ACAAAACATTCACAAATACAGTAGTTTTCACGGTATTTTTGAAATTAATAAATTTTAAAT
CGGGTAAATGGTAAAGCATGCTGTTAAATTCACGTTAACAGAGCAAGTTCTTCGAGGTTT
GCTATGTGTTTATCAGTGAATGTATTTAGTATTTCAATTTTAGATCATGGTTCGGTAAAG
ATATAAGTCCGTGTAAAATTTTTTGGTTTAGTTTTCATATCTACTAGACTGTGAGGTGTT
TGAAGTCGATGGTTTAGCTCATGTCAAAACGCAATGTCAAATTGTAATAAGTCGTTCATT
TCGTGTTTAGAAATAAGGAATTGGTATTTAGAATAGCTTTGTCGCATTTTTAGCCGCGAC
GAGAAGGTTATGACGACGTTTTCGATTGCATTGTTTGAACCTTTTTCGGAGTTTGAATTT
ACCGTTTAAAGAAAAACAGTTTCACGAATAGAATCTAAAACAGGCTTCCAAATTTTAGTT
AATATTTATTTCGAATTTCACTTGGGGTACAGAAAGCTTTGGCATCGAGATTTTTTTGAT
TTTAAAAAGAAATAGTTCAGAGTGTGACAGCAAAAACCTTTGTACAAAACATACTTGTAA
GAATTTGTTTACAGTAAGATAGTTATTCTGAGTCAGAAGAATATGTGTTTAAGTTAGTTT
CACAGGTGTCAGCTTCATAGTCTAAATCTAAGTCCATTTCAACACTTGATTCACTTTCAT
GTTTAGAGTTGACGTTTTCATTAATGTTAATAATCACAATTTCGTCTTGTTTTGCTTGAT
TGAAGTTTAGTTCTCTAGGATCTGGTATTTTGTTGTCGGTTTCCATTGATTCTTCTATGA
GAATTTCGGTAGTTGTTTTTGTCGTTGTTAGGTTTGAGGTGTCTGGTTTTTCGACGCAAA
CTTTGGATTTAACCTTAGGCGTACCTTGGTTTTTATGTGAACGATGAGAGGTCTGAGGTA
GGTCGCGACTTGTTGAATAGCTGCATGAAGGTTCCATGTCGACCTTTGGACAAGTAAAAG
AAAGATTTCGGTATTCGTGAGGAAGATTTGGAAACAGCTTAAACTTTGGTGCGTCTTTGG
CGAAATAAGTGCAGAAAAATAGACTTGGTTTCCAAGGAGCCATGATTCGTTCGATTCTAT
TTTGACAGCTAACATCATCGCATTTATGGTTGCTGAATTGCTTTCCGATGAGCCTGCTTA
TCAGACCGCATTCGTATCGCTCGGCTACACGTTCTGTGTCGAAATCGCGGATGAATTGCG
GTTTCTTTGTTCGTATGATATGTTCTTTAATTTGTCGTAGTATTCGAGCGAACGTCACAA
CGATGGACATGGCTTGTTGAATTGGGTGTCTAAATGAGTCTGGAGTTTGTTGTTGTACTT
CAAATTCGGAGTTTGGCATCTCTCGATCTAGTACAGGTTTACCGCAGAGTTGCCTGAGTT
TTCGGTATTCGATGTCGCCGTGTCCGTTGTCGTTGAAAACACAGGTTAATTTCGCCATGT
TGAGTTTGTTGAAAAATTCGAATTTCATGACGGTGATGGTATACATGAATAAGTCTTGTG
GGTTGACCGGTAGGTTGTGCAGATCGTGAAATTTAAAATAACTGCAGGCTTCTTCTACTG
TAGCAACTGTAAAAGCAAGACAAGGTGAGTTGGTCAGGGAGAATATCCGGTCGCCCATTA
GTTGCTGATTTTCTTCTCGCGTGAGCGAGTCGAGACATTGTCGATAGCGAAGCAGCAGGT
CGGTTTCCAGTATGTCATTAGTTAGGAGACAAATTCGTTCATGCGTCTGTGGAAATCTGT
CTCGGATGCGTTGTTTTGGATCACGGGCGTCTCCGTTGTAAGGTCTCAGGCCAAGAGATT
TTATCGAAAAGTTTGTGTCGGCAAAGGGGACTGTTGGAAGGTTAGGCAGAAAGGTGATTG
CATTGTTTTGAGCGCGTTTTTCTTGTTGTTTCTCTTCGATGATGGTCTTCAGCTGTTCTA
ACTCTGTCAGACTTAGTGCGTCTAGTCTAGATTCATCCAGTTGTTTCAGAGGTGCGAGTT
TTCCTCGAAAATTTTTGGCGAAATGGCTGATGAACTTGCTGGTTGGTCTATGCGTGATGG
AACGTTTTATCGTTCTGAAGGCGGTTTGTTTATGACGATCATGTTGTGAGCGTTTTACTC
CACGAGGATACATGTTTGCTTATAATAAATGAAATGACATAAATTGGCCTCTTTATATGT
TTTTTGAGATGCTTTCCGTTGGCGCTTTTTTGCGGTTAAGTTGTGTGAAAGAACGAAGGA
CGGTGTTGCTAATGCTTTAATCTCCGGAAATGCTGTGATATGGCGCGATTTAGTTAGCAT
GTGCGTTGGAGTCAAATGGTAAATACTAAAAGAAGGTCTGGGTTTATAGGTAGTAAGTTA
GTTTTTTAATTGCTCTAAGGCGATGGAACAATGTACTTGTTTGCTGTTGGACTGGCATTT
AGTAGCAAAGCATGTGCTCCACAAGATGAGAATTAACCGATTTCCGTCGGCTTTGAGTTG
TATGTAAACTAGGACGTTATCTCGATTTCCTCTATGTTGTCTGTTCAGGCAGCTAAAATC
CGAAACTCTTCCAAATTGTGTTTTTTTGATCTGAAGGTTCTTTGAATCTATTTTGAGAAA
AGTTACTTGTGAAAACTGTTGCGCTATCCTAGTCTCGTAATGAGTAATTAATTGCGTTTT
AATGATTGGCCATCCGATTAATCTAATAAACGATAAAAGGGAGTCATCCGCTGATGTTGC
ATTGTTGTTAAAACCATGCGTGTTCAGGTACTTGGTGATTAGAGTGTCTGTAGCTATGTT
AACTTTGTTCCACAGTTGTCTGGATTTTAAATCCATGAAACTTAGGTTTTCTTTAGGGCA
GCCTTTATCCGTTATGCTATAGATTAATTCTTCGATGGGAGCCTTCTTAGTACCGTGATG
TAGAAGGTTGTTTAAATCCATTTGCATCTGAATAAACGTCTTGCAAGAATTTCGGTAACC
TTCTGGGACGATAAATATGGGAGTTAGCCGTCCATGTAGCATTTTCCCTTTGTCCATGTC
TGTCTTGTACATATAGCCTATTCTGATGCAGTGACCTGTGTGGTAAATGCCGATGTCGAA
ACATTCTCCGGGAAATGTTAGGGAATTGAGGATCTGACTAAGCTCTTGATCTAAACACAT
AACGTGATTTAAAATCTTGGATAATTGTTTTAATGGTTCTCCCCCGGCGATCGCTGTGCC
ATTAGGTAATGGGATTGATATTCTAAGACCGATCTTTTTCCGACAAATACAGAATTGTTT
GATTTCGGTTGGATCTTCAGTATAGTCTAGTGCGTCGTTAGTCGTGTCGCACTGGGTTTT
GAAGAAGAAGATGGGATGTGTGTGTGTGTCGATGCTTGGAAAAATTTTTTTCCAGGCGTT
GATGAGGGTAAGTCTTATGAGGCGACACATCGAGAAAAATGTTTCCTCCGTAATGGTTGC
TGTATCTTGCAGCGGAAGATCCAAGTCTCCTATGTAATTTGTGACTGGTATGCGTTCGTT
GAATATTTCGTGTCGTGTAGTATAGAATTGTTTTTCGAAGTCGTCGCAGAGAAAATGTGT
GTCTTGTAGCCAGATGGCGCGAGTTAGAGCTTCATCAGAGATATATTCGTCGGGGAGATA
CTGTAAGATGCGGTTAAATCCCATGTTTTCGTACCAATCTTCAGAGTTCCCGAAGCAAAA
AATATTTTTATGTAAAAGCTGCACTCTGAATACAGGAAAGGGACGGTGATAATCTTTGTG
TAGGTGTTGTCTTCTGTAGATGCGCTTATCTTGTATCTGAACGTATTTATCGGAAGCGGA
GATTTCTAATAATCCTTGTAATCCTGGTTTTACTGGAGAAAAAAGACCTTCTCCGTTTTT
ATTACATTTCGCTATGGCACGCGTTATTTGTTCGGAAGTTAATGCTTGGATGGTCTTCTT
TTTAGAGGCCAGAGCATACTCGTATTCTGTAACGTTTAGATCTGGATTTTTCAGTCTTTT
TATATCGATGTATGTTTTAAAGTAACAATCCGCATTGAAGTATTGCTTCATGATACACAG
TAAATTTTCGTGCAGGGAATTTCCAAGAATGTGGACATTTCTCTGGCATTGTTGTCCTAT
TGGTAAATTAGAGTCGTAAGAAGTGATATTGCAGTAATTGACGAATTTTGTCGTCTCTAG
GGCCGTGTTGTAAGCGATATATATGTAATGGACACGGAATGTGTTGGTTAGATGTGAACT
CTTTCTAAATAGATTGATTTGAGTGTCTAGATATTTAAATTCTTCCTTATCGCGGAGATT
TTTTTGTCTGGCGTACGTTGCGAAGTCTGCAAATAGTTTTCTAAATTTTGATTTCAAAGT
AATGTTTATAAATTCGGACATGGAAGAATACGTGAACACCATGCTTCCTGTGTTTTCCGT
AAAGCATTGAACATAATTTTTGGTAGTTGTGATGGTGCTCTTTTGTTCCTCGAACAAATA
GTAATACATCGTTAATAAAAGCAGACCTTCTGTTTGCCCGTAGGTCGATAGAAACCAAAA
GGGGGAAGTGGGCAATAGGAATTTACCGGTGAGATATTTGATAATGAGCGATTTGTGGAA
ATAGGCCATGTATTTAAATTCGACGTCCTCTTTTTCTTTTCCAGTTTGAGATAATATCAT
GTCGACATATAACAATTCGGTTTCTTTGTCGTTGAGGCTGTTGGCAACATCTTCAGCCTT
TATCGGACTTGCAGTTTGTATGTAGTGGCTGAGATTTAATTTCTCGGCGTGGCAGACGAA
TACCGTGTCGATTCGCTTTGAATTTTTGCATTTTTGAGTTTGAAGGCAGAAGCTGACGTT
ATTTGATGGTTTATATTTAACAATAATCGGAAAGATTAAATGTTCACTGGGACTTCTACA
TAGGATACTAAAAATGACGTTTGCGGCATCGTATTCAGTCGCAAACACTACGATGGTCAT
TGTGTAGAGCTCTGTTGATTACAGATGAATTTGGCTTTAAATGCCCTTAGGGTATTGGGG
TGTTATGGGAAATTGTTTTCGACGATTATCTCTGTTTGGACAGCCGACTCAGGCAAATTA
TGAGATGTTGTGCTCTTCCGACGATTTAGAAAGTGAAGAGCTGACGTATTTTCTGGATAT
GACGTATAAAGATTTTGGAGTTTATCAGAATGATATTATAAGTCATCAAAAAGACACGGA
AACTATGAAAACTCTGTTAGGTTTATTACCAATGTACAAAAAAACTAAGCTCAGGCATAC
CATTATGGAGCGATGTTTATCCAATTGTCCTAACCACGTTAAAGATGCACTCTGTGTAGA
GCTTATGAAAGCTGAAAAAATATTACAAACGATGGATGTCGTTTTTATGAAAACTTTAAT
TGGCGAGTTTTCTATGTGCACCGATAATCTTAATCAGTTGCTTAACAAATTCGCTACAGA
TCAGTCAACACTTAGCGATGTCGAGAAAATAAACAGTCTCATAGAGATTGATGGCGAAAA
CAGCAAGCGTCTTTTAGTAGAGTTGGATCCGATTCTCCATGAGGAGACAGGATTATATCA
AGCGCTGCCAAATGTTGTGACGGAAGCTCCGAGTGAAAAGGTTAAATCGATACACGTCGA
GTCTGAAGGTGAGAGTGTATGGTCAAGCGTTACTGAAGGCGGCATAATGAAACAAGAAAA
AGGAACTGGCGTCTAGTACCTGTAGCCGGTTTATTGCGCGTTCAGGCATTAAACTGAGGC
AGAAATGTCCGCAAGTAAAAATTATTCTGGCGATGCAGATGCCTGTAGGGATGTAGATAG
TTTTGCGTGTAGAGTTGAAGATCTTTATGGAGGGAATTGTGTCTTTGTTCCAGATGTAGG
TTTCAATCAATAAGCCGAGTTTGATAATTTCTTTGGAGGGAATCATGAGAGCCTTTAGTT
CATCGGCGCAAACGTACATGGCGTCGAAGCATTGTATCGTATAGCTGTTCGGTTTAATTA
TAAATTCTCTGCATGTCTTTAGATGGAAAACTGCAGATTCGGGGGGAGACAGATTGATCA
TCTCCCATGGTTCCGGGATGTAGCAAGGGAGAAAGTTGATTGAGAATTCGACATCTCCTG
GGAGAAGCATTAGGGAGTGCTCGGATAAGTTCATTAGAAAAACTGAAATGTCGGTTTCGT
CGGTTATAATTTCAGTGATGCATTCGCAGAATACGTCGTTGCTATGGCCAATAATGACTC
CGAAGAAACCATCCGGGATGCACAGGGAAATATCTAGTTTTACGATTCGAACTTGATCGT
GCGGCACCCATATGAGTTCTCTATTTACGAGTGTGATTTTGTTGGCGTCCATAAAAACGT
CCATTTTACTATTCCTGTGATGGCTTACTAAGATAGATGGTTCTTCCGAAATACAAGTGT
CCGTATTTGCATTTCTTTTTGCGCGGTGTCTTGGGTAGAAAGTTACTGGGTTGCCATGTT
TCCTTACATAGTTAACACAATCGGTTTCTCTTTGCTTTTCTCTTTTGCAGGTCTTCGACA
CTGTTCCATTTTGCGGAATACCTAGAAGCGAGATTGGGCGTTGATAAGAGGTTAGTTCGT
TTTCTAGAAATTTTTTAAATGATTTCTCATTTATAGCTGGCCACACATCGTGCGTTTTGT
CTTCAGATATGTCTGTAGTCCAAAGTTCATTGATGTCCACGTTTCGAAAGACGAAAAATT
CAATGTATCTTGAGCTCGTTTGTCTCTGTAGGGTAATCGTTTCAGAGATCTTTTCTGAAA
TTACGCTGTACATTTTTCCAGGTGACAGAGGGCTGTCTGCTGTTAATCACGTCGACGCGA
AGACTAGTTCAAAATAACACTTAAGATGAGTTGTAAGAAAGGCGCAAGGCAACGCTTATA
TGTCAGTCTCTGGCTCTTTTACATTCTTGTTTTTGCGGCCGCTACGGAAATGGACTTTTA
TTCTTCAGAGTGCCATTCGCACACCTATGAGATCGTCTTGAATTCATTTTCTTCGATCTG
GCTTTTGATAAATCTTTTTTTACTCTTGTGTTCTTTTGCGATTTTCTTGAAGTACTGGTG
TTATAAGACTTTTGCTTCAGAGACGGTGAAGGGCTATTAGATCGCATGAGACGCCTATTC
TAATTATAAATGTAGCACACGACAAATAAAAGCATTTTTTGATGTAATTGGATCGTGTTT
TATTATCTCCAATAGATTTCATAACGACAAAAGACAAACCTGATTTCAGAATTGAGTTTT
TATTGAAGACTGAGGATGAGTAGCTTTGACAAACGTATGCGGTTATGTGCTATCTGTGTT
GTTTAAATCGTGTCGTTCGTTGTATGTGTAATGCGTTGCATTTTGGGTTGAGTATGCTTT
GGTAGTGAGGTTATCTGGATGGTTGTGTGAGTTTTTATCGGTGACGCGGTAGTCGTTTCC
AGGCAGAGTTTTGTTAGCTTCCCGACTTTCTGTGGAACTTTTTTTTTTAACGTCCGTAGA
TCGTTCCGTGATTGTTTGGGGGTAGATGTTAGTCGTTTGTGACGAGACGTGAGCTTTTGT
TAGTTTGGCTGATTGAGTTCTGTTGCTAGTCGTTAGCTGTGTTGTGATATGATTTGTCGA
CCTTAGACTTGTATTCGTTAATGGTTCCTTTGGCGTTGTTAGTAAGTTTGACCAGGTTAG
AATGGCAGACTTTGAAGATGTCGTTAAGGACGTTTCAGCGGTGAAGGGCCATTGAGGTGT
AGTCGATTTTTCCCATGTGTGAGCGTTAAGAATTGGTGTCATTCGTGGTATTTCTGTGTG
GTTGATCTCTCCGTGAGTGGACGCCGACATTCTATTTTGCTTTGGTTCTTCGGTGACTTT
AGTGATTGAGTGTGATGAATTACTAGATGGTAAAGCATTGTTAGTTACCTGTACTTCAGT
TTTGGCAGTTACATTTGACGGTAGTTTTTTTTTTGGAGTGACAGACAACGTCTGAACGGT
AGGTGGCTCGCTTGAGGATTTCAAAGTTGTCCTCTGGAATCTGTCCTCTTTGAAGGTTTT
GACGGTCTGCACTTCTGTGCTATGGGTTTCGTTTGCGTATTCTGTTTGGTTTTTTACGTT
GAGAAGTTGGGTAGGATTTGTGGGTTCTTTAGGCGTGATTCCCATCGTTTCTCCAAGAGA
AATTTTAATAAAATTTTCGGTCATGTTTTGTACTTCCGTGTTGTGGCTCATGTATGTGCG
CGCCGCGTCTTGCCAAGTGGTAAACTTTAAAATCGGAGTGGTGTGTTCGGTGTCGGTGAA
TTTTGTCGTGCTCTGCTGTGATTTGCTCTTAAGATAAATAGAGTTTTTTGGTGAAGAATA
GATATTGTCGCTAATTTCCTCGATTCCTATTGTTGTTGCGAAGGTGGTGCTTTCGAGCTT
TTGAGTCGTGTTTGTTGCCACTGTAGTGCTCTCAAACGTTTCGGGAATTCTGATTGTGGT
ATTTTCAAAATTTGTTGGTTTTGGTGGACTTTTTGGGTTTTCGGTAGGGTTTTCGGTGTT
TTGTTCGGTTTTAATAGTGGCGTTACGACGGATTGTAAGAGTTGGAATGTCAGTCGGGGT
GTACATCGGTCGAGGAAAATCTGAACGTTTAACTACTTTTTTGATGCTTTCCGTTGTTTG
CGCTGTTATGGTGGGTGTGTTCGGTGTAACTTTTATGGTGTCTGTCTGCAATTCTGTAAA
GTTTTTTGTTACGGGGGAAGGTTCTGGGGTTGGTGTGTTGGTACTAGGGATATGTGGTGA
TGTGATAGACGCTGACGTCGATGATGGCGTCGATGATGGCGTCGTAGTCAGTATCGAATG
AAAGTTTACGATGGCTCGTCCAAAGGAAGTGGTAACATTTATAGGTTTTGGCGAATGTTC
GAAATATTGATCATTTGAACGGATGCATGATGTTGTGTTATAGAGCAAGAAGTAAACAAA
GCTGGTGTAATTAAAGAAGATTTCAGGAGTGAACGGAGTCAATGACCGTGTCAGATTCGA
GTTGGAAAATTTACTGATTGCCATCTGCAAGGATTCGTCGGTCAGTTTTATGTCAAATAA
CTGTGTTCCCAGAATTTTAAACGGTAGTAGCTCTACGCATGGTGGATCTGCGGTATATGT
AGATAGTGTGGCAAACAGAAGATAAAATAGAGAAAAACTGCTAGCGACGATAGATTTGTT
TGCAGCTGTTGAGGATAGCACTATTTTGGTTTCTGCCCGCGGTAAATTCTGTAATGGAGA
CAAGTTAACCGCAGACTTGCATTGTAAATCTCGAATGTTCCAAGAGAAAACGTTAGTTAA
AATTTGAGTGAAGCAGTCGAGGGATAGATTTCTCTGACAAAAAGTTGTATACAAGTTTCG
GAGGTCGTAAAAATGTTCTCTTTGTTCGTCGCTCCAATTGTGGCGGTTGACGGTTTTGAA
AGCTTCTAAGGGATCAGATGTGTATTTTATTAGATTAACGGAGTGCATGACTATCGCGAA
AAGGGCCAGAAAAAGGCCGAGTCGCGAGATGTGAAGCATGTCGGGTGAGTTGACCACAGT
GAATTTTTACAAGGAGAATGTGTAACTAAAATAGTATTTGCTTTTTTTATAGGGTTGGAC
GATGACCTCCAAATGCATGCTGTGCTGGACTGCGATTGTGAATGCCCTGGCTATCTTAAT
GTTCTTACTAGTAATTTATCGGGCGCTAATCGGATTTAATGACGATATTTTCACGAGCAC
GTTGTCGGCGTTTAGCTGTATACGGACAAATCTATCTAATGCCAAATATAAATAAAACGT
TTATTCAACACAATCTGATGAGTCTATATAAGCCGAATAAAGCAATTATTGCGATCAGAA
CATAAATGATAACCAATATGATAGATACTTGGTCTATATCGATTCCGACTTCAGACATCT
CAAAAACAGAGCCGTTTTTGGCTAACAAAAGGTAGTGCGTCCTGGTGTTGGGAACAAGTA
AATTGTTGTTGGGATCGGTCAGTGTTTTTAGTTCGTCTATGTTTTTTATGTAGATGTATT
GTAAGGGACCGTCGATATCATCATATTCCATGACTACGCTCTGACAAAACTCGCATGTTT
GAGATGATATGTTTCGTAGCACAAGCAGATCTTGTCCTGCATATTTATAATTTGTTGAAA
CGCAGGTAGAATTGAGAGGTATGGCTGTGATTATTATACTCGTAGCCACGATTGTCGTTG
TAATTGTTAAACTCACTCCTTTAATCACATAAGAGGGAGAAATTACAAATGTCACATTCG
GCAGAGGCAGAGAAGCTGCTGGCTCACTTGGAGAGAGACACTGAATGGCCGCTACTCTCG
CCATATCTGGCGGTCTGTATACGGATAGCATCTCCATCATGTCTGATCGATAACGGTCGA
GGGAAGCGTACGTGAGAACTGTTTTTACAAAAGAATTTGTTACATCTCTGCGTACGGGAG
AGGCACAAGGCGAATAAATATTTTCTAGATTCGGTGCCTTGTCAGCTGTAAGCATGTGGG
CCCATGAAACTATTTCTACGGGGTTACACAGGTTTCCAATTAGTAGTTGCATGTGCCTCT
GCATGCGTTCATCGGCAGGGATGAAATTCGCTATTTCGGCTAGCATGAATAGAGTTTCCC
TATCGGAAAATGTCAGATTCGTAAAAAACATGTGTTTTTCATAGATCTTTTGTAGAGTGT
TGGCAATGTCAGACCACTTGTACCTGGAAATCGTTACATTGGTTTCGTACGCTGTCGCTA
AGTACGTGAGCAGCGTAGATACGGGAATGGATTTGTTTTTGGTGATGTAGCTATAGTCCG
AGGGCTCGTATTTTAAAAATTCCTTCATTTTTGGGTATTGTATCGTACCTTCCGAGACGT
TCACACATCGGTTGACAAATGAGTCGATGGACAAGAGATTTTCGTGTGTCTTTAACACTC
TTAACACGGGCATCGGTCCTGTGTTTTTTGTGCTATATGAGAAATGTACGATACCGTAAA
GAAACATCATCTGCGGTATGCCGGCATAGTCGGGTTTTTTACAGTCTCCCCTTAATAGGG
TTTGGATTCCTAGGTTATTAAATTTGAGTAGTAGAGCTTCTACTTCATCTACGTCATCCA
ACGTTTCGTCTACGAATGTCGCATCTGATATGAAACGGTATTCTTCATCGACTACGTCTT
TTTCGACTATCAATAGTAGATCGTCTGTCAATGTCTGTTTGAATATGAATGAACTTTTCC
TATAAGGGGCTTTAAAGTTTATGTCGGTGGTATTTCCATACATCATAGTCAGATCTCCTG
CGGGATTTTGGATGTACAGTATCATAAAGTCCGGAGTAAAGAAATGGGTATAGATGTTTT
CGCCCGCATAGCGTGTAATTTTAGCGCATCTAACTTGGACTGGAAAGATCAGTTCGTTGA
GAGAATTAGGCAGCTTACAGGAAACGTTGTCGTATTGCATCTGTCGGACTTCCACAACCC
TGATGTAATAAATTCCGTGTGAAGGGTACAGGTTTAAGGAATAGACAATCTGCGGTTGGA
TAGAGTGATCCAGGTTAAATTGCTTGACCGCAGGTACGGTAGAAAGTCTTAAAATATCGT
TCATTGGCGGCTCATAGAAACGTGTGACGCGTTTTTCATAATTGGTTAACGATTCTGTCG
TGTTGATGGCATCAAACAGATGGTACGTGATATCGGATCCGAGTAAGCATTTAGGGACTT
GATATATCCGAGTGTCGTTTTTTGTATAAAAGTTAAAAGTTATAAAGCCCGGGCGAACAA
TTGGATTTTCAGAGTTTCCATTTTTACAATGGCTCTCGTCCGATATGGTCCACGGTCTCC
AACTGTAACAGGGAGTCAACAGAACAAAGACCCAGAGTCGGAAGAGCATAGTTGTTCTTC
ATCGATGAAATGTGAAAGGGTTCTGCTATTCTTTGAAAGTTGAACACTTTTTGATCTTTC
CATATTAAATAGATTACAAAAATGATGTGTTATGGAACTCGGAATTGTTTCTAAATTCTC
CGCGTCTTTTTTTCCCCGTCAAATAACATGTCTTTGACAGGTTTGCCTGATATTCGGAAA
AAAATTGGACAGTTTCACCATTTGAGGATCTATAAGCAGATCTTATCTTTGCAAGGAAAT
TTTGCGCGACTAAATTATTTTTTAGGAGATGTGTTTCCGGCTAATTTGCGATCGGCATCT
GTCTCGGTGTTTTTCGAGGTGCGTCTAGGGCCACGCATTCCGGATTGTATCGTCTTGCTA
AAGAGTGTAGATGCCAAAGATGAGTTTGCTTTTCATTGTTATTTTTTTGAGTTTAAGACG
ACTTTGGGGAAGTCGACGATGCAGTCTGTGCATCACAACTGCATTCATCAGGCGCAATAT
TTGCAAGGTTTGAGACAGTTGCATCAGTCTATTTCGTTCTTGGATCAATATTTAATTGCA
GACGAGGTTTTGTGGAACGTTGTTCCCGTAATTTGTTTTTTCAGGCAGTGGGGACTCAAG
TTAGATTTTTTTAAAAAGTTTTCGGGGAAGACCAAGCGGTTGTCATTTTCGTTTATATGT
GATTTGTTCGCTAGGTCTCAGGATGGCGCAGTGCAATCTCTTTTATCAATACCCAATTAC
ACCAATTTTAGAAGGGCATGTCAGAAACATACTGATTTGTACAGAAGAAGATATCAGAAG
GCTTCAAAGTCAGTCCTCACTAAGACTTCGGGAGAAAATAGATCAAGGGCATCGCGACAA
GTTGCTAAGAATGCGCCTAAAAACCGAATTAGACGCACTGCAAAGAAAGATGCAAAAAGA
CAGTGACGTTTTGAATTCTCATTTAAAAGCGATAGAGGATGCTTTGCTGTTTACGAATGA
TGGGGAGGTAAACGTCGAAACGAAAGCTGATACACAACTGTTACCGAAATCTCCTGAGAG
GCTGGAAAAATTTAATCAAGTTGCCATAACCCCACTCGACCCCTTTATAAGATTTACAGA
CGATTTTAGAGGAGAAATGATCAATACTTTTTTCAATAATGCTCAGATGTGGAATTTTAC
GTTCGGGTCTTGGTTTTATAAGCTCAAGAGGGTTTTTTACAATGAGCCTGGCTTAAGAAG
GGCTTTAAAAATTACTAATGTGGATTCTTTGACTATTTCGAAAGAGTTATTAACAGTTAC
CGTCAATGCGTTGGAGCAAGCGACGGTGTATCCTATATTCGGAAGTGAGATGTCAGACCT
GGAAGCAGCCTTGTGTATCCTGGCAGCTTTTTATTCCACTTATGAGAATTCACAGATCGA
CGAACGTACAACCCTAGTAGATATTATAACCCTTCTGCCCGTGATATTTAGATTACTCGG
TAGTGAAATTACAGCATTGAAAAATGTCTCTCCTTCTGGCACCTATTTTGGATTTAATGA
TCCTTCTTGTATGAAATTTTTTGTTCCCATGAGAAAAGGCAAGCATTATGCAGAAAACAC
ATTTGGGAATCATGTGCTTGTAAAGATGTTGCTAGGTAGAGGAGTGATGCAAAAAATTCC
CGGTGAGAAAGACAGCCAAAATTTTGATGTTGAAGCTCGCTTACACGGAGCCATTAAGAA
TGATGTTCTGGTGTATTGGACGTATCAGCTAATGAGACCAAAATTGGGAAATAATGTTCC
AATCTTTATACACGATCAACATTATTTACGGTCTGGCTTGGTTGCAATTGAAAGTCTCTT
TTTATTGTGGCGGATCTTGAACTCAGAAAGTTTGTTTAACAAGAGAGTTGGGAAGTTTCT
CCTGACTTCGATTTTTCCACAGCTGGAGAATGTTGATTTCGCCGAAAATAACTTTGAAGC
TGGAAATATTCAAAATTTTGAATACTTAATGCACCATTACGTTGTGCCTATGTACAACCT
GCAGAATGACATATCAATTTCGACTCTTTTTCCCGGTCTCGTGGCCGTGTGTGTAAATGA
GAGTGTGAGATTGGGATGGGAACATAAGTGTGCAGGGGCTCCGTCCGATGCCGTTCAGGT
TCAATCTAAAGAAAATCCGTTCGTGGAGTATATCCGCGCACAAATGGAACAACAGGCGGA
TGTGGCTATACTTGAAAAGCATGACTGCATTCTCTTTCATTTTGAAAACGGTTTAAACAT
TACTCTATCTTTTACATTACCGAGACAGAGATTGTTTGCAATGGCCTCTTCATTATTTAA
TGTAAATGATACTTATGATTTCATCTATTTTCTAGTTTTAGGTTTTCTGCCAATACCGGC
CATTATATAAGGCGGGATGTTGTTGTGTTGATTACGTCAATACGGATGGGGTTTTGAATA
TAAAGACTTACAGAGCTTTTAATGAATCATTGCTTCGTTTCTTCGGGATGGAGAAAGAAA
CAAAGTCTTTGGCTTGGCCAGCCACTGCGGAGTTTTATGGCTGGGTATTCATTTTTTCGT
CCATCCAGTTGTGTACGGTGGTTTTCCTGACGGTTAGATTTAATGGTTTCAAAGTCGGTC
GAGAATACGCTGTGTTTACATTTGCCGGGATGAGCTTCAATTGTTTTTTACTTCCGATAA
AGATGGGATTGCTGAGTGGACATTGGACTTTGCCGCGAGATTTTTGCGCAATTCTTCTCT
ACATCGATGATTTTTCTGCCTATTTCTCTTCGTGGTCGTTGGTGTTTATGGCGATTGAGC
GCATCAACTACTTCTGTTACAGCACACCGTTGTTGAACGAGAATTCCAAGGCTCTGGCAA
AGGTGTGTTTCCCGATAGTTTGGGTCGTATCGGGAGTGCAAGCTCTTCAGATGCTGAATA
ATTACAAAGCCACAGCTTTGCAGAACGAGACTGGACAGTGTTTTCTCGCGTTTTTAAGGA
GCGGACACGACATGTGGTTAATGTTGGTTTATTCGGTTGTGATTCCAGTCATGTTGGTGT
TTTTTTACCTATACAGCAAAAATTTCATGCTTTTGAAAGATGAACTTTCGTCCGTGACTA
CGTATCTCTGTATTTATTTGCTGCTGGGTACAATAGCGCATCTGCCGAAAGCTGCCTTAA
GTGAAATTGAGAGTGACAAAATTTTTTATGGTCTGCGCGATATTTTTATGGCGCTTCCTG
TTCTAAAAGTTTATTATATATCCGCTATGGCCTATTGCATGGCATGTGATGATCACACCG
TGCCCGTTCGTTTGTGCAGTATCTGGCTGGTCAATTTATGTAAGAAATGTTTTTCGTGTA
CGCGGCGCGAAAAGGGGTCGGATTTAGAGGTTGGAATAAAAATGTTAAAATGAGTAAGGA
GTTTATCGTTTTTATTCATAAGAGAATAGATCTTCGGCGCTGATTCCTGTAAGGTCAAAT
ATGGCAGAGCTGTCGAGTAACTGTGGGTTTTCAGACATGCCGCAGAAGACTTTAAAGTCG
TTTTGGAGAAATGAAAACAGTCCGGCTTTGTGCTCGGCTCTTTGCTGATTGTACGCCAGC
GTGGATATCTCAAATTTTCCAAACATTATAAGGTAGGCGAACCATAGGTGTTTGCAGATA
AGCCGTACTGCTGGTTCTCGTTCTTGATCCCCCCAAAATCGGTTAAAGAATCTGCAGATT
TTTAAAAGTCGGTGATTATAGATAGCTCCAACGGAGAAAACTATATTGCCTTCGCAGATT
ATTTCTTCCGGAATTTTGAGACTTAGACCAAACTCGTCCATGAAGAGAAAATTAATTATG
TGACTGACATTTCCGCTGTAGTGCAGCTTTTTTGAAATATATGCTGAGTGACTTTCGTTA
AACATATGTCGGAGTAGTTCCGCGTCAGAATGCTGTTTCAGAATAGAAAATAGTCGAAAC
CAGTAGTTGTTGCTGATTTTGCGATTCAAAATCACTATGTCTCCGATTCCAGAATTGTAT
AAACTCTCGCGTAGTAGTAAGATCTTGATTCCGTGTGACAGCATTGATGTACAGACATGT
TGAATTAAAAGTAGTTCTTCTTGTTTAAAGCTAGTCAGATTCTCGTTTCTAAGCAGTTTT
GTGGTTATGTGTAATATTAAATTAGGGACGGCGTCGTTCAGTTTTATGTACTGTCCTATC
TGGGTCATCTCAAGATGTCTAAAGTTTGGGTAGGTGGATTCCTCTGTGTCTATGGTGAAG
AACCGTCGGAAGAATGTTTAGCTCTGCCCAGAGACACGGTTCAAAAAGAACTGCGGTCCG
GAAATATTCCTTTGCCGTTGAATATTAATCACAACGAAAAGGCCACTATTGGAATGGTAC
GTGGTCTTTTCGATTTAGAGCATGGGCTTTTCTGCGTTGCGCAGATACAGTCTCAAACGT
TCATGGACATCATAAGAAATATTGCTAGTAAGTCAAAGTTGATCGCAGCAGGTTCGGTAA
TTGAACCTTTACCACCGGACCCGGAAATTGAGTGTTTAAGTTCAAGTTTTCCTGGTCTAT
CGCTTTCTAGCAAAGTTTTACAGGATGAAAATTTAGACGGTAAACCGTTTTTTCATCATG
TGTCTGTATGTGGAGTCGGTCGGAGACCGGGAACTATAGCGATTTTCGGACGAGAAATAA
GCTGGATTCTAGATAGGTTTTCATGCATCAGCGAGAGTGAAAAGAGACAAGTTTTGGAGG
GGGTCAATGTTTATTCTCAGGGTTTCGATGAAAATTTATTTTCGGCGGATTTATATGACT
TGCTCGCGGATAGTTTGGATACATCCTATATTAGAAAACGGTTTCCAAAGTTGCAGTTGG
ATAAACAGCTATGTGGTTTGTCTAAATGTACGTATATTAAAGCTAGTGAACCACCGGTGG
AGATTATTGTAGCAACGGGCAAAGTTGCCGGTGATCAAGTTCAGTTAACTACGGAACCTG
GGTCTGAATTAGCGGTTGAAACGTGTGACGTGTCGGTTGTGCACGGGAATTACGACGCCG
TTGAATCTGCGACAGCTACAACGGCTATGAGTAATCAAAATCTGCCAAATACTACCCCTT
TGCTGTCAAGTCCACCGTTTTCGGATTGTGTTTTTTTACCGAAAGATGCTTTTTTTTCTC
TTTTAAATGTTACAACTGGACAGCAGCCGAAAGTAGTTCCACCTGTTTCTGTTCATCCGC
CCGTGACTGAACAGTATCAAATGCTACCGTATTCGGAGTCGGCTGCTAAGATTGCAGAAC
AGGAGTCGAATCGATATCACAGTCCTTGTCAGACAATGTATCCCTATTGGCAATATTCCC
CCGTTCCCCAGTATCCGGCCGTGTTACACGGTTATCGTCAACCGAAAACGTTTAAAAAGC
GGCATTTCCAGAGTGATTCGGAAGATGAATTAAGTTTCCCGGGAGATCCGGAATACACAA
AAAAAAGGAGGCGCCATAAAGTTGACAACGACGACGATAAGGAGATGGCTCGAGAAAAGA
ACGATTTAAGAGAATTGGTGGATATGATAGGAATGTTAAGACAAGAGATTAATGCTTTGA
AGCACGTTCGCGCTCAATCGCCGCAGAGACATGTCGTTCCGATGGAGACTCTACCTACGA
TCGAGGAGAAAGGCGCCGCGTCCCCAAAGCCGTCTATTTTAAACGCTTCTTTGACGCCTG
AAACGGTAAACAGGAGCCTTGCTGGTCAGAACGAATCCATGGATCTGCTAAAACTCAACA
AGAAATTGTTTGTTGACGCGTTAAATAAAATGGATAGCTAAAATGTGTTTTTTTATGTTG
TGATCAAGTGGTGTTTAGGTGCGTGTTATGGGGAAGATCTATGAGAATTATGACTGACAA
GGTATATGGCGAATGCCCACATTTCCTTCAAAGTGAATTCCTGGACATGGTGAAACTTAA
CACATAATTGTTTACCGACGCGTTAAATAAAACGGATAGTTAAAAGTTGTTGTTTTGGTT
TTTTATTTTCGTATAAAATGGTATTTAGGAGCTAGTTACGGGGAAGATCTATGGGAGTAA
TTATTGTGACAAGGTATGAAACGAATGCCGACGTCTCCTTCTAATATCGTTAGGCTTTGT
GGGGTTTCAGGCGGCATGAATTCCATGCGAGTAGATTCTCCGGGTTTTAGAAAAAAGTGC
AAGGGTACCAAATGTTCTTTGTCGAACGCGATGCGGAGTGATTTCAAAAAAATGCCCATG
CTGATCTCTGGTGTTACGTGCGCGACCGTGGTTAGACTTGGTGCTCGCGATACTGGCTGG
CTTGCGAGAGCTACAATGTCTTTTACGGGACCATTTGGAGATTCTATGTTTACATAAATG
TTGCTCATTTCTGTCCAGCTGAATTCGATATTATTCCCCGGTGGTAAAATTTGCTTGGGG
AAGAAGAATACTTTGCCTAGTTCTTGCGAGTAATTGATGCGACAGTTCTTTTTCTGTGCT
TTCATGGTGATGTAGAGAGGCCGCGTCTCGTCCCAAATGCAGGTGGTTATAGAGATTCCG
TGCAAGAGTTTGGGGATAAAGAAACCCGTAAAGTTTGAATTTGATTCGAAGATAGTGTGG
AAAGAGCAATGGAAAGGCGTAATCAGGTTAGAGACGATATTTTTAGTTGCGCCGACAGTT
ATTGAACCGACGTTGCATTTTAGAAGTGTTTCTTGATTCTGCGACATTGTGATGTCTGCG
GTGTGGGGGGTCAGTGAAAGTTGTATGTTAAGTTTTTCGGGAAAAAAAGTATCATCAAGG
AGATAGTCGTTTTCGTACACTGTCTTCAAAATTAATAGATTTCCACAAAGTAAGATTCTA
GAGATGGAGACGTGTCGGTGTGATATAAATTCAATTTTAGCAGAGTTAAAAATTTGGTCG
AGCGGAGTGTTTTGGAGATTGATCCATATATCTGCGTTAAATAAATAACGTGTTGGCTCT
TCTGGTGTTTTTTCTGTCCATCGTATATCAGCCGCGTAAATTTTAATGCGCGTGAGAGGG
CCATATAGAATAAACTGCGCCTCGCACTGTCCGTGGGGTATGGCGTGGCGATCGTAGGCT
TCTATGCGTTGCACCGGTAAATTTGATACAGTCACGTTCGCGTAAGGGAGTGCGAATATG
TTAAGAACGATGGGTAATCTGCCGAGATCCAGATCTAGATCTGAGATGTTATGCACCGCA
AAGGGTATGTTGCCATAATCTTTTGGATCGATGTAAGTAAAAGGCGATGCTGCAAAACTG
CTTTCGTCTCTACAAGTGCACACCACGCTGGATGAAGGGGGGCAGATACCTAATCCGCAT
TTAAAATATCTCAGTTCGCCGGGTTTTAATATGGCGGCAGTTGTTAATCTTAGCTGTAGT
ACGTACGAAGACCATTGTAGAGTGGCGGGTTGCATGTTTGCTTTTCTGGATGTATGAGGG
GAATCCTGTTAGTGTATTTTGGATGTTAAATAGTTGATGTAAACGTAGAGAGTCATATGC
GCATTTTTATAATAGAGTGTTTTTCCACGGACGGGAGGATCTGCGGGTTTCCACGCGCAG
GCTTGTCTTCGTATTCTAAAGGATGTAGTGTGAGTTCCGGTAGCAAGTATGCTGGAAAAC
AATTGCCCATGAAGTGTACTTCGAATGGCTTGTCGGTATTCTCCGTGTGTGTTAAAAGAG
ATTTCATGTCGCTGTTTGAGAGGGAACGAAACGGCTTTCTAAACAACTTCTTCGTCACAA
AAAAGATACGACCTAACATGTCGTGTTCGGTTACGGAAACTGTTTTTTCGCACGAAATCC
GCAATTTTAACGGTTCTTGGGCAAACCATAAAAATGGGTACAGCTTGAAGACATGTGTCT
GAACAGGGATGAAGATGCCTACGATTTTTTTGTTAGTGAACTTGCCGCGTAGCGTGATCT
CTTTGTTTGTATTAATTACTAAGGACATATCGCTGGGAAAGAAAACCTCTAGACTCTTTC
CGTCTGCGCAGATTTTGAAATACGGCATATTCATATTCAGCGTGACGGTACTCCGATTCG
GAGGGGAAAAGGTCAAGCGAAGATAACATTCTTTCGTGATTGGAAACCGTCGCTCGTTTT
CCGGCAACACTACGTTACGTAAAAAGATTGTGAGAAAAGGATCGTTAAATTCTATTTTGT
AGATAGAAATGCCGGGTTCGGAAATCATGTTGACTCTGCAGAGTGGAATCATACTTTTGA
ATAGGTTTTTCCAATAGGAACATTTTCTGGTATCGATGCTGAACACGCTAAAAACTATTA
GCAGCTTTCTGCCATAGCGGTCTAATTTTTGAGACTGATAAGGACTTTCTGTCCAGCTTA
GGTTAAGTAAGATCAAAGACGTTTCAACGCTATCATTCGAAACGACTTTAAATTGATTTA
TCACGTTGGTTGTCGAGATCGGCATGTTGGTCAGGCCATATTGTTCGTATACGATTGGAT
CGATGTTTTCTTTTTGGCATAGCGCATTGATGTCGTCAATCTCCAGTGCAGGTGACGGCA
GATAAATGGGTATGGAGAATAAATGAATCCGTACGGGAACTGTCCTAGAAATAGGTAAAA
TTTTTATTTTGATAGTCATTGTATTTTCGAGAAACTGTACATCGAACAGGACGTCCTCAG
TTTCTGATTCAGTGCCATCTGTTATGAATAGGATTCCTGGTTTTGTGCTTGAGATTCGAC
ATTTCAACGTGATTTCTTGGTAAGAATTCGGAACAATGTGATTGCAATCAAAAACAAGCT
GTAAGACATGATTTAGTTGAGGAGAATACATGTTGGTACAAAAAAACATTTTATGTTTCA
CCTTGCTTTTTAAATACTGTGTTTTTTTAAGGGATGAGGTAATTTTACATGACGGATGGA
GGACGCGGGTGTTCAGGCGGGGTGTGTTTTTATAATCCTGCGTATAAGTGATAGAAAAGT
TATAGTAGGCCAGTGTGTTTTTAAAAAGCATTTAATTTTTATAAATACATGTAGCCATTC
TGTTATCTGCGGAAACGTCACAGACAACAAAATACGTTTTCTCGTTGGTCAAAGAATTAA
TTTGGTCGATCATAGTTAAGACTGATTTGATTTTTTTTAATTCGTCTTTGATGTCCGTAG
CGTGAAGTTGTCCGCAGCGCTGTGTGCTTAACGTTGTTCTTTTAGATAATAGTTCTTGGC
ATTTGATCAAAAGCATTGAATGGTCTTCCAGCGTTAGCCGATCTATGTAAGTTCTCACGA
TGTCTGGGGCCATGGCCGTGATCATGGACAGCGAGATGCAGGCTGTTTTCATGGAGTACA
TTGATTGTTTGTCGTTGACTATGTCTGGTAATTTAATGAGTACGTCTCTGTATTGGATAG
AGCATAACTCATCGATGATTGTTTGCATCTCATTGTATTCTCTGTGAACTGCTATAAGAC
CAATGCATAGCAATCTGATGTTGATCTCGGCCGCAATTGCGGTCGGAACGACTAAAGGTA
CAGTGAGCTCCCAATCACCCAGTTTCAATAGCTTTTCTTCCGAGTGCGTCGATAAAGGTG
GAATCAATGTCAAGGTGTCACCCTTTTCCCAGGGGAAGGGTCCTGTGTTCTTTATGGCAT
ACTGCTGGCCGGTCATCGGCTTTCTCAAAACTAGTTGATTACCTTCCACCTTCTGCAGAA
TGGTTACGACCATGGTCCGTAATACGTTCCGGATGTGGACGTAATCTTTGTTGGAGGAGA
CGATGGGATAAAGACCTAAATTGCCGCTACCTATTAGATGGTGGTGAGCTGGGATCGGTA
TGACGATGTTCATGAGCTTGCAGAGGGTGCTGATATCGGAAAGTGACAGTTTGTGATCGA
AAGTGCAGTAGACGGTTTCCATTTTATATGGAAGATTCGATAATAAGTTGGAGAGGTATG
GTTTCTCCTATGGCGTAGTTACAATAATGGGTTTCGCTGATCTGCGTATTGCCGGTTTTA
GACCGACTCTCTAATAGAGCTTGGTTGGATGAACAGTGAAGGGGCAGAGCGTTTTGTAAG
AACTGGCATGGTCTGCTTACGAAGCTATCCGTGCCCTCAGAGCACGAGTATTGTATTTCG
CTATCGCTGTTTAAACATGAATTTGATTTCATGCAGTATTCGTTTATCACTTTGTACATC
ATCTTGTTCGTTTTTAAGATGTCAGATTCGGTAAAAAATTGAGCGTTAGGACTGTATGTC
TTGGGATTGTAACATAGTTGTTCTCTGTGTGCCGTGTTGTACAGGATATCGCCTAAGGAG
CCTGGTAGAGATGCCCAAGGATTTGTGGTTGCGGCAAATGTATCGCTGTCTGTTTGGGTG
TGATCGTACAATGCTTTTCTAGCCGCCTCTTCGTTGTGTGGGTCCGTTCCCATCATACAC
GATTCCCTGCCTCTGGGGTTATGGGGCAATTTGAAAAAGTTAATATTTGTCGTGACCGGA
GTCAGTATGACTTCGCAGATAGCTTGTTGACCATGCAGCAGTATGGAGGGTGGGTTTTTG
TTAATTCCGCCGAATGTTATGATGTTTAGTGCCTCGCCCTCGGAGGGATTAGGTTTTTCT
ATCCCGACGTGATGCCGAATCCACGTATTTATGTCCGTGTTGGTAAACGCGTGTATCGGG
AAGGCGGAGAAAAGGTTTTGTATCTTGCTTCCCATGTCTGATTTAATTCGCTTAAGATTG
GCAGTGGCGGTGGTAGAACTAAAACCTAAGCCCATATCTACAAAACTTAGATGCTGGGTG
AAGTTGTAAGTGGTTACGATATCTTTAGCTTCCGCGGTGACCGTGGGATCGTCTAAAATT
ATAGATGTGGCTGCCCTGGAGCTGTACAACAGGCACTCGACGTCGAAATTATCCGTCCGG
ACTAGTGTGGCCGCAAAGCCCGGATGGATTTTGCTTTTGCTTTGGATCGCTATGGCAACG
GGAGACAGTTTTGAGTGCATGGCGGCAAGCGTCATAATGCTCAACAGGGAATTGGGGCAG
AAGGCTGAGTACACGGAAAACGGTGTTCGTTGCCAATTATAAAATTCTAATGCTAATGGG
GGCGGGAGAGGAAAACCGCCGTCGTTTCTTTGATAGTGAGGAAATGTATTTAGGAATACT
TGGATATCAGCATTCATGGTGCCGCAGATTCCCGGGTCAGAGAAGAATCGATGAAATGGG
ATTGGCTGATAGTACCGTCTTAGGGTGGTGATCGGTGAGATCAGGCAAAGCCCATTGTAT
AGAATGTGTTGTAGTGATTGAAAATGAACGGAATTGCCGTGTCGCTGCGCAGGGTCTAAG
GAGACCTCCACTTCCAGTATTTTCGTATTTTCATTAATGTAGATTAGCGATTTAAACAGC
TGTTTTGCGATAGATGATGTATTGGCTACGGTGTAGCCAGGACCCATAGCTTCTCGTATC
AGAGACATTAGGACGTCGCTGCTGATCGGATTCTCCTGGAAACAATCATCTGGACAGATA
AACGGTTCCGTGTAGAATAAGTCTAGAACTAGTTCCTTTACGTTGACGCCAGCGCCACAG
GCCTTGTTATTTGATAGTGCCGGGAGTACGCAGAAGTAAAAGATCTTGCTCAGGATGGTG
TTTTCGTTCGATGGTCTGTCATTGTCGGTGAAGACGACGCTTGAATCTATTAGATTCATT
CTTTGCACATCGGAGATTTCGTAATTTCTAACTCTTACCGTGTTCTGTGTCAGTGGTGTA
TCATCCGCTGTTATTTTTGCATTCGTGTCGTTTCTGGGCATGGTATGAACGAACGGGCAG
AACAGACGTCCGTCGAACAACGCGTTGGCGAAATTCACCAGAGGTTCGCCGCAAAGTTGC
TCGTTGATGTTGGAGATAGAGATTGTCCTCTTCACTAGGCGAATTAGCGACACAAGATTT
CTGTAGTGAGCGAAAGCTGCTCCTGGGATCAGTTCGTCACCCATGTGGTTAGAGATTAGC
ATGATCATCTCGAAGCTGTTGCAAAAAAGAAGTATATGTTTCATGTTAAACCAATAAGAA
ATACACTGGCTAATTACTTGTTTTAAGATCATGAAAGCATGCTTGTTTCCATGCACTAAG
ATCTCGATAACGTAAGCCAATTCTGGGTATGAGCCACTCGTCAAGCTTTCGGTGACAATT
TTGAGGGTGAAGTCGTAGTTGTGGGAGTTCGTCTTTGCATGTTCCAGCATTTGATTTGTA
CGGGCTTCGTGGAAAGAGATTGGAGCTAGTGGTAAAGGCATGTTGCCTATCATTATTCTT
GGTGTGCAGAGTACTTCTGTGGCTCGGTTTTTCTGGATATACGTGAGATCAAAGAAGGGG
TGTCTTTCGGTCGGCAGCGTTGGATTGTCCGGTTTGTAAAAGTCTTCAACGTTTAGTTCG
TTTTTTAAGACGTTGGTGTTCTTGGGTACTTCTTGTCGACTTTCGTATAAGTTGTATAAG
GTCTGTAAGATCCTGGTTGGGTTTTCTCGGGTAATTTTCAGTTGACATAGTTGAGAAAAG
CGGTGGCCGGTAGGCAATGGTTCGTTTTTCATGAGTCGTTCGACGATGGTCGAGTCGTGG
ACAATGGGATGGCAAACCGACGGCAGTATGTCGGCAAAATCAATTCGCTGCACGACTTGG
TCTTTATTGTGGAAAAAAACGCTGGTGGGTAGGTTGTTTTCCATGGTGTCGTTTAATTTC
ACACGTGTTTCCATTGTACTGAAACCGGTTTCTGTCGGTATGTAGATACCCAAAGGGAAA
AAGAATGTCAGTTGTAAGCTTTGTTCTAGCGGATCGTTGACGTCTGTGTTTTTGTAAACT
TTGTGTAGGTGGTCGAATGCGACTAATTTATCTCCCAGTTTTAACGTGTTCAGTTTTAGG
TCGGCGTACGCGCGGCTTTTGTCAAAGATTTCTGATTTGTTGTTAGTGTCTTGTTGTTCT
GTCCCGGCGTTCACGGTGAATTGAGTAAAATCGGCCATGATTGCACGGTATGCAATCGCA
GTCACTGCGTTTTCTTTGCCCATAATAAAGTGACCATATGAGATGGGGGCGGAGACGACC
TGTGTGGAGATGTACTGGGAGAGTATGTTGGTGAGTTTTTGGATAGAGCCGATCGGTCCT
AATAAAACACCGTCTAGGGGGATGTTTTCTTTGGAAGTGTAGTTGTTCGTATCATTTAGA
ATGCTTTCCGTGACCGATTCCATCATGTCGTTCAGAATTCTATAGATATACGAACTATTA
TTATTCCTGTTCAAGAAAAATAATGACGTTAACAATCTGTTTTTTAGGCTCTGAAACATG
TTGCTGCGCTGTACTCGGCTCAGAGCTTGTTTATTATGTACTTTGTTCTCATTCATGGTC
AGGACGATAAATTGCGGGGGAGATTTTCTCAATAAGGTTTGCATGAATGCGTGAATCAGA
CCTCGTTCGAGCGAATCGGCTGAATTCTTTAAAGATCTTAAAACTGTATGCAACGCATTG
ATGTTTAAAATCTGATCGATGACTGTGTTTTTAAATGTGTTTTCCAGATGCTCCAGACAG
GCAGCACTCAAATCGAACGATATGTTTATGGGGTGTTTTTCTGAGTGTTTGGCTACCATG
ATGGTGGTTTCTTTTGGAGCAGTTACGTCGTTTCCTGTGGCGACTCTGGGTAATTGGATA
AAGAAGAGAACCTTCCCGAGGGTCATTCGACTCACATCGTTGAAGCGAATTACGTTCGCC
GCAACGGCGATCGGCGTGGTGAAAAAGTTGATCCATTCTATTTTGTTGCAGTAGATTCCG
AGCAAGGCTTCAAAACTGATGTTGTAACGGCTCGGATCGTCACCGAAATAAATTCGCAAA
TTGTCAAAAAGTTGTTCGGCCGTGTATGTTTTAATGTCATTGAAAATATTTAGAGGTGCT
TCGATTTTAGGTAAAATTTCGGTCGCCTGCCAATTTTCCATGTTTCGGCGTTATGCAGCA
CACCGGTAATTGTGAAACTTTAATAGTTAATTCATGTTTTGGTTCCACTTGTGCACGGTC
GATTCCAGTTTTTATAGATTCCTGTGATCTGACCGCTGAAGTGTCTCGCGACGAGGAAAC
TCGTTTAGCGCGATCTGTGCCTGTAGTTCTGGAAAAGATCGAGTCAATCATAGAGAAAAT
TTTTCAAACGTCTGGGCCAAATATCGTTCACGATAAAGACAGGGCTAAAATTGCCTTGTG
TCGTCTGTTGTTAGGACCGGTTGCGGTGCCATGTTTCTGTGAAGAATGGGACACCAACGA
CTATTTATCGAAATCTGGATGTAAATGCTTAGGTCCGATCTTATATATTCATACCAGTCG
ATGTCGCTGTAGCGATATTCCGGTTTTTAAGTTTTCCATTATGAAAGATTACTACGCTTC
ACACGTGTTCAGAGGTTTATTATCTCTGAAAGAGTGGAATACACATCTACCGAATGTATT
GTGTACGTGCGAGTTGTCGATGAGTGATAGATATGTGGCGACCGTGTTTCCTAAGCAGAA
TTCTATATATCTAGAATACTATCCGTATTTTTTGTGTTATCTGTGTCGCTATCTTACTGT
CATTGAGATTGAGCAGTGTACAAATGATTTAATTTCGCTTCTTGGTCCTAAAGTAGCTCA
GCGAGTCATAATTCATTTTAAACTGCTTTTCGGTTTTCGTCACAAGCCGCATATGGGCAC
TGTTGATTCGTGGTTCTGGGAAAATTTTTTTATGCTAGAATTGCATAAGCTTTGGTTAAC
CGTAGTCAAACATAACCGGGTGACAACAGATTTCTTTAATGTAGTCTATGAGAAAATTCA
AAACTATAAACAATACGCCATCAAGACTTTGAGGATGTCGTCTAAGGCGGTTCCTGCAAT
ACAGAGGTTTTGTTTGGCAAAATTTAAGCAGCAACTCTTGTATCTAAATATTAAGGTTAC
GGTAAAAAAAAATAAGCGAGAACTGTGTTTAAATGGTTTTGTTTACGGTAAAACATTGTA
TGTCGTTGAATCTTCTCAGTTAATCTTTCGAAATTTGCTTCTGTTGTATTACGATTACAG
TTTGCCGGACGAATGCAAAACAAAAGAAGAAAACGTTTTGACGACTCATTACATACGGGT
AATTTCGAGATTGTCGTTTAAGCAGTCTCGAAGTGCGGTCCCGCCAGGCGTGAAACCAGA
TTTTACCTTCGTGGCACAACTGCCTAAACGTAAAGAGTTGCCTAATGTTCCTGGTGGTAT
TGATTTTGCTGAAATTACCTCAGTGAGGCATGGCGCGGTAATTCTTAACGCGTTTAATAC
GAACAAAGTCATGAATTTAAAAGCAACCATTTCAAAAAGGGCTAATTTTGTGTATCATCG
CATTCCTAAGACAATGACTCACAGTTTTGTCATGTACAAGCATACATTTAAAGAACCTGC
GTTTACCGTAAGCACGTTTGTTTCAAACGATGATTTAGATATGAGTTCATTGAATATCAA
TATACGTGGACCTTACTGCGACTTTTTATATGCCTTAGGCGTTTATAAGATGCATGTTTC
TATCCAAGATCTGTTTTTGCCGGCGTTCGTTTGCAATAGCAATAATTCAGTGGATTTACA
GGGACTGGAAGATCAGGATGTTGTGAGAAATAGAAAGAAAAAGGTGTATTGGATTACTAA
CTTTCCGTGCATGATTTCTAATGCCAACAAAGTGAATGTGGGATGGTTTAAAGCAGGAAC
AGGTATTATTCCTCGGGTGTCTGGAAAAGACCTTCAAAATGTTTTGCTTCAGGAATTAAA
TAACGTTCGAGAGATTCCAGGGTTAGTCTTTGATATGGATTTGCATCAATTGCTTGTTTT
GCTGGAACAGCGGAATCTACATCAGATTCCGTTTCTCGTTAAACAGTTTCTTATTTTTTT
ACGTCTTGGCCTGTTAATGGGTTACGGAAACTCTCGGCGCAACAAGGTGCATGATATCAT
GTTACACTTAATTTCGAATGGCCTGTTTGATTTTAATAAGAACTCCGTAGCAAATACAAA
AATCAAACACGGGTGTGCTTTGGTTGGGACGCGGCTCGCCAACAATGTTCCGAAAATCAT
TGCTAGGCAGAAGAAAATGAAGCTAGATCACATGGGACGAAATGCTAATTCGCTTGCCGT
GTTGCGTTTTATCGTTAAAAGTGGGGAACATAAAAATAAAACTGTTTTCATTAAACTGTT
GGAATATTTAGCGGAAACCTCAACTGCCATAAATACGCGGAATGAAGTCGCCAGATTACT
TCTGACTCTGACGACTAATATGAAAACATGAATGTACCCATGGCCGACGAATGGTTCGAT
TGCGCGATTAGGTTAGATTCGGAAACCATAGCTGTCCATGAAATTTTCAATTCGGATTTA
AGTAAACTGCTTAACTTGCACTCGAAAACAGTCTATATGTCCGATCTGTGCGCCTTTATT
TCTGGTTGTGTTAATCGGAATGTTGGTAAACTTACCATATATTGGCACGTGTACGGAGAC
ATAATCTACGCATTGACGGGTATTTTACATTGTGTAAAAATAACGATAGAGTGCGGGGAG
AGAATTGCCGATGGTCGATATAGATTATACGAAATTCCGAAATTATTTTTAATGAGAGGA
CAGTCAACACCCCTGGAACTGAAGTGGAAGCACGCCGTGGGTATCGCGACGACGAATAAG
CCTTTGCTGACGCACGTTTTAACAGATGTGTTGGAAACCTCTCCTTTTACCTTGCCAGAT
ACGCTTCTGTCGGTGCAGGAGTTGTCTATTTTCAGAGAGAGATTGTCGTATATTTACTAT
GTGCTCGGGTTAGATGTTGATATCGTAGCGAGAACAGAGAGGGAGATTTTTCAAAAATGT
GCAGAACTAGCTCGCCTACAACAAGTCTTTCTTATTCAAGGAAATATTATGGAAAACTTT
GTCCTCGTTCAGGCGTGTCTATTTCAGCTGGGGGCTGATGGTTTGTGGGAAGAGATGTCT
GGCTCTGTACGTCCTAGGCCGGAGTTGATGTCTAGTGCGTTCATTCAACACAGAGTAATG
GTGAATAATTGTTATTGTCTCGCTGTCATCTTCAATGCCATTTATAAACACAAAGTTTCC
CTGCCTACCGTAGAAAGAAGCCACGAAATCGTTCATCGTGTAGTTCAGGAATATTATAAG
TCTTATGTGAATGCTCCTCTCTCTGTTCTTGTGTGTGCGACTAAGGTGCTTACCTTGTTT
ACAGAAGAATATAACTTTCAGTCAGCTCTCGTATTTGTCAGTCAGTTTTTCCAGGTGGAC
GTCGAGGCTTCGAGAGCGGATGTGATTCGTCTGTTTTTAGCGTGTCTGAAGGGTGATTAG
ATCTCTCGGAAAGAGGCTGAACTGTTTCCAGAGCACACATAAATCGCCATAATTATGGCG
ATAATTAAGTCGTCAGAACAGGCTTGTTTTTTAGCGCTGTATGTTATGTAATTGTTAACG
GAGATCTGGTGAATGTTTCTGATTTGTTCTAGTGCGTATTCTACGGGATCGTAGGTGATT
TTTATTGTAAACGATATCAATTCCTGTGATGCCTTGATGTTTCCTGAATTAAAATTCGAG
ATGAAAAACTCAACTGCTAGTTTTTTTTCTTTACCGAGTAGGTAAAATGGCTGTGCTATC
TGATTCTGGTCTGGGGTGTGGAAAAAAGTCACCTGTATAGATTTATTAGCCGTGATGTTT
TCCTTTATGATACATGCGATTTTTACGGCAGAAGCTTGATTGGAATTCCCTTCTATGATG
ATTTTTACTTCCGTGAAGAAAGGATGTAGGTCTAGGATTGACAATATCATATGCGCGGCA
CATTCAGCTATTGCTGTGTCGGAACTCGTCATTAAACTTTCTAGAAAGTAGTGCTCCATG
CCGTAGACGATATATTGATCTAGATAGGTGCCTATCGCTGCTATGCCAGTGCCAGAAGCA
CGGCGGTTGCCTGTATAGGCAGGATCTAGGTATACGTACAGATCTTTACCTAAAAAAGGA
ATTAGATTTTTATTGATGGTGCTGTATCGGAAAAACTCGAATTCGGTTTGTCCTTGTTCC
GTAATTAAAACGTCGTTGATCACATTGCAAGTGGCTCCGCCCATGATTTCATGGATGAAA
GCTCCTTCTAGGAAGAGGTTGGCCGTTTTTTTAACTTCGGCGTTAATGCTGATGAACTTG
GGTTTGTGGAGTCGGTAGCAAGAACAGGCTGTGGCGTTACCGCGTTCGTTTAGCATATGG
GCGTGATCTTCGCATACGTAAGAAACTACGGAGAGCATTTCAAACGGAGAGTTGTTCAGC
TTCATTAAAAAAGAAGTTGAATGGTTTCCGGAATTGGTCGAAGATATAAATAGGATCTTG
GTAGATGCTTGGGGCAGGAAACCTAAAATCGTGCTGAACGCGTCTTTCTTTATAAAGTGG
CTCTCGTCGACAATAAGTAGATTGAAGCTTTGTCCGCGTATACTCTGAGAGGGGAATGAA
TTCGGCGTTAAACGAGATAAAAGACGATTTTGAGAACTGTGAAACGAAAAACGACCTTTT
TAAAATAATTGATAAAATAAGCAAAAATTGCAATTTTATAGTGGAACAGGTCGAGTCCTT
GCCTCGGAGGGTGGATTCAGCGGCTATCCTATTTGATAATCTCGCGGTGGAGATATTTAA
CGATGTAATATATCGACAAAATGGAGATGGCGTTGCCGCGAAAATACGACAGGGTAACGG
GCAGAATATTGACACATAAGAATAACCAGATGTGCACAACCGAATGTTCTCAGATGTATA
ATTTACACAATCCTATCACGTTTGAGTTGGGACTTGGAAACGTGTTTGTCTGTATGCGGT
GTTTGACGGTTCACCACTGTGATATGCAAACTGACTGTACCATTGTCAACACGCATGAGG
GGTATGTCTGTGCGAAAACGGGTTTATTTTATAGCGGTTGGATGCCTACATATGCCGACT
GTTTCTTAGAACCAATCTGTGAGCCGAATATCGAAACGGTTAATGTCGTGGTGGTCTTGT
TATCTTATGTATATAGTTTTCTGATGGAAAACAAGGAACGATATGCTGCCATTATTGATA
GCATTATTAAAGATGGAAAATTTATAAAAAACGTGGAAGACGCTGTGTTTTATACTTTTA
ATGCGGTTTTTACGAACTCAACTTTCAATAAGATTCCTTTGACGACGATAAGTCGGCTTT
TTGTTCAGTTGATTATAGGAGGACACGCTAAAGGAACGATTTATGACAGCAATGTAATTC
GCGTCAGTCGTCGGAAACGAGAAGACAGTTTACTAAAAAAGATGAGATTGGAGTATGGAA
ACGCACTTATACTATGACACCCTGTACCAATATCAAGGCGGAGTGTATCCGGCCCATATT
TGCCTGCCGACAGATGCGTATCTTCCGATGAGAGTGGATTGTATCGAGTCTTTATATTTT
CGGTGTGTTTTTTTCAAGAATGGGATGCATTATACTGAATGGAGTAAATTAAAGTTTACT
GTGATTTCACGTGAAATAAAGTTTAAAGATGTGTTAAAGAATGCTGACTTTGACGAACTT
TTTACCGGTTTGGTGGTAATGACTATTCCAATTCCAATAGTAGATTTTCATTTTGATATC
GATTCTGTAATTTTGAAATTGGTTTATCCGCAGTTAGTGCACCGAGAAATAGTGCTGAGG
CTCTACGATCTCATATGCATCAGACCTTCGTCAGACCGGCCGTCGGAAGTATCAGCTAAA
AATATTGGTATTGATTTCTATCAACTAACTTCACAGGGAAATAAACAAACACCCGATGAG
GAAAAACGTTGTCTATTTTTTCAGCAGGGACCTTTAGAGCCACCCTCTACCGTCAGAGGC
TTAAAGGCAGCTGGCAATGCAAAGCCGATGCAGTTTCCCGCCCATGTCAACGAAAAAATG
ACCGAATCTTTTTTAAGCGATAGTTGGTTCGAACAAAAGGTCAGATGCAAAAAAATATTG
GATTTTACGCAAACGTATCGAGTCGTGGTATGTTGGTACGAGCTTTCGTTTTCCCGCGAG
ATGCAGATCGAGAATAATTTACTGTCCGCTTCCCAGCTAAAGCGGGTTAACGCTGCGGAT
TTTTGGGATAGAACTGATCGGTATTTGCGAGATATTGGGAGCAGGGTATTGACACACATC
GTGAAAACGCTTCAGATTCATAATAGGCAATTTAAACAGAAATTTAATTGCAATTTCCCA
GTTAATTTCAGCTTTGAACATCTATTATCATTTATGCAGCTCGGGAAAGATTTTTGGATT
TTAAACTTAACTTTAGACAGCTGCATTATTAAGGCAATTATCTGTTTCCTAGGTTTTCGA
AACGGGAGAAAATCTTTTTTAGCTCAAGATGAAGTTTGGGGAGATTTAATAGACTGTTCT
AAAGGATCGGTGATCTACGGGGAAAAGATCCAATGGATTTTAGATTCGACTAACAATTTA
TATTCGACGCGTCGTGAAAAACAGAATAAGTCGTGGGAATTATATGTTGATTGCTGTGCT
TTGTATGTATCTGAAAAGTTAGAGTTGGATTTTGTGCTACCCGGCGGTTTTGCGATCACC
GGTAAATTCGCTCTTACTGATGGCGATATCGACTTTTTCAATTGGCGATTTGGGTTATCT
TAGAAATTTTTTGCAGAATGAATGTAACTGGTTCAGGATTTGTAAAAAAACATTCTATCG
CGAATATCGCAGCGTTGCGACATCGTCTCCTATATTTTCGTTGAAGAATAAGCCTAAGAA
ATATTGCATGCATTGCGAGATGGTAGTGCTCAAGCGAAGTCATGAATTTATGTTCAGCCT
TGCGGTAAACGGCATACATTTTGGACAGTTTTTGACCGGAATAATGAAATTTAAGAAGAA
ACAAGTTGCGGAAGGGCTCTGTTACTATGTATTGGAATTGGGAAGCATAAGTCCTGTCGA
TTTGAGCTTTATCCCAAAATATAATTCTGACTGCGTTACAAGCATGCATTGTGTTACACC
GGAGCTTATTTATGAAAATTGCTCTATTGTGTGTCCCGAAGAGGCAAGTCGCCTCACTGT
AAAAGGGCTCGGGGACAATAAATTGATTCCCTTAGGTGGGTGTGGAGTATGGTGTCTGAA
AAATGGTGGCGATCTGTATATCTATGCTTTTGTACTCGCTTACGATCTTTACGTAGCTTG
TTATGACAAAACCATCTTTCCATCTCTGGCGAAAATTGTTTTTGATATGATAGCTTGCGA
TTCCGAAGATTGCGTCTTTTGTAAAGATCACAACAAACATGTATCGCAAGCCGGACATAT
TGTAGGGTGCGTCTCTAATCAAGAAACCTGTTTTTGCTACACACCGTGTCAAAAAAAAAT
GACTGATATTAACAATCCGGAGTTAATCTCTTTGCTCTGTGATCAGGAAATTAATAAGAT
AGATATTATGTATCCCGAGAAAAAAGCATCGTTATCACTTGACATTAATTCTTACGTTCA
TGGGTACCTCGGCGACGAGCCTTGTGCGTTAAAATGTGTTAATTGGATGCCAATCAGGAT
CAGCTCAGCTCTGAGCAGGCTGATTATTTTGTCGTGTCCTGTGTGTAAGCGTGTGGTAAT
GGACTAAGTGTGCGTTATTTTCTGTATTAATTTTTTGTTTCTGAAAATAAAGTTGAATTG
ATAGTACTTACGTGTGTATTGTAGCAGCTGGCGAAAAGTGCTGTGCTCTTTATATTTTGA
TGGTCGATTGTAATTACATTATCCAGGCATGTGATTGTCTTTTCTGGAAACATTCGGCGG
CATTTAAACTCGACTTCTTTCATCACAAAGTGAGATACATGTTTTTGATGTGCTACGTAA
CCGATGCTGATTCCTTCAATGTTTTTCAATAAAAAACTTATAATTGGAACTATGAACCAC
GTTTTTCCATGTCTTCTCGGGACTAGGAATACGTTAGTTTTTTGTTTCAGCGTATTCAGA
GTACTTTCGTTTACGAATTCAATGTCGAACACGTGGGTCAGATAGTTGATAACACGATTG
GCTAAAGCCGGAAGTTTGGTGACGGCGATGAAAAAGATTACATGTATGAGAATGTTCTTC
TGAAATGGTTCCAGTTGTATTTTGCGCGTGTCTCCAAAGTCGTTGAATTCTCCTTTGATC
CATTTTCTGAAATCTTTGATAAAACCATCTATTTGCAAGAATAGCGGTTCACGATATAGA
ATCTTAAAGGATTCGAGAAACTCTGTGTATTGTGATTCAAAGGATTTGTCGGAAGCGGGT
AAGAACTTCATTTCTTGTAGCTTGCGCGTAAGGCTCGGTAGTATAGTAAGAGGCTTACGG
TTTTTAAGATGTCGCTGTTTTTCACAGAATGTATATAGAGGTTTTACCTGTTGGTTATAT
GAATGGGCAAACCCGAGTTCTGGCGTGAGCATTATAAAACGCTTCTTATAGAAGATGGCA
CTGTTGGGGTATTTGGTAGATATCGTAGAGCAGTTTCTTTCGCCTTTCCATATGATCGCT
TCATAGTTGTTTTTTATGTGGGTTATGTCGCAGGTACGTAGCATGGAGCCCGACCTTACG
TTGGCGGCGGTCTATCAGGCGGCGGCGAATCTCACAGAGCAGGATAAGGAGATTTTTTCC
GAAGCGGTAAAAACTGCGTTTTCAGTGTGTAGTTCGGCAGCCCCGAGCGCTAGGTTGAGA
ATGATCGAAACGCCTACACAGAATTTTATGTTTGTGACGAGCGTTATTCCTTCGGGTGTG
CCGTCTGGTGAAAAAAAAACAAAGTTAAATATCGATGCCGCTCTGGATAATTTGGCTTTG
TCGTTTGCGAACAAAAAATCAAAGAAGATGGCTAGAACGTATTTGCTACAGAACGTTTCG
CGGACTCAAGATCAACAAGTTGCCATTTCGGGGACGTACATTTTATATACAAAAAAACAC
ATTGAAACGTCTTTGATGCTCGATAAGACGAAGTTAGTTAAACAAATTCTTGAGTATGCT
GAGACCCCTAATTTGTTAGGGTATACCGATGTGCGTGATCTTGAATGTTTACTTTGGTTG
GTGTTCTGTGGCCCTAAAAGTTTTTGCCAGTCAGACAGTTGTTTCGGATACAGTAAGACG
GGATATAATGCCGCATTTCCGAATCTATTGCCTCCGTATCTGTACGAATGCGGCCAGAAT
AATGGACTGTTTTTTGGCATTGTGCAAGCTTACGTGTTTTCTTGGTACTCAGATTTTGAT
TTTTCAGCGCTAGAGATTTCAGAACGCGCTCGTCGTCGAATCAGGTCACTCCTGTACGAC
TTAAAACAGAAGTTTTCGGAGCAAGAAATTTCTGTTTTACCGGTAGCGTCACAGATGTGT
ATCTTCTGTGCATTATATAAACAAAACAAACTTAGTCTAGAATACGTTTCTGGTGACTTA
AAGACTTCTGTTTTTAGTCCAATTATAATAAAGGATTGTTTATGCGTGCAGACGACAATT
TCTACAACTCAGATGCTGCCAGGTACAAAGAGCTCAGCGATATTTCCGGTATATGACCTT
CGTAAGCTGCTCAGTGCACTTGTCATTTCGGAAGGTAGCGTCAGATTCGATATATAATGT
CTTTGAAGGACTATCTGAGACAGTCAATTTCTAAAGATTTGGAGGTGAGACATCGAGATT
CTTTAAAGATTAGATTAGGGGAGAGACATCCGTTGAGTGTGCATCAGCATATGATCGCCG
CTAGGCAGATCATTAAATCGGACAATGCGGAACACCAGCATGTCATATCTTCTTTGAGTG
GTTTTTTGGATAAGCAGAAGAGTTTTTTAAAAGTGCAACAAAGAGCTTTAAAGCAGCTAG
AGAAATTGGACGTTGATGAAATAATTGATACGGCGGCGGAAGTGAAAGCAGTCAGTAATA
ATATAAAAGAAACTCTTATGGCAAGCACTGAATTAGAATAATTATGGACAACGGTGTGGA
GACACCTCAAGGTCAAAAAACTCAGCCGATAAATTTGCCACCAGATAGGAAAAGGTTGAG
AAAACATGACGGACTTGGAAAAGGTGTTAAACGAAAACTTTTTGCCGAAGATAGCTCTCC
GTTAAAGAAACAGATCCCCGCCTGCAGCGATATGGAAACACTTTCTTCGCCTGTAAAGTT
TGGATGCAAGTCGCGAAGTGCTTCTGCTCTCGATGAAAGTTTTGGAAAATGTAAACACGA
AACTGCTTGCGATTGTTCTGCGATAGAGGAATTGCTTTGTCACGAGTCGCTTTTAGACTC
GCCGATGAAACTGTCGAATGCCCACACCATCTTCAGCTCAGACAAATGGAAACTGGAGCT
AGAGAAAATTATAGCTTCAAAGCAGATCTTTCTAGACATGAGCGAGAATGTTGAACTTGT
AGCCTACGGCGAGACTTTGTGTAACCTGAGAATTTTCGAAAAGATCAGCTCGCCGTTTTT
GTTTGACGTGCAAAGCGAGGAGCGTTCGTATTCAGTGGTTTACGTCCCTCACAACAAAGA
ACTTTGTGGACAGTTTTGTCAACCTGAAAAGACTATGGCTCGAGTTCTCGGAGTGGGTGC
CTACGGGAAGGTGTTTGATCTAGATAAAGTGGCCATAAAGACGGCCAACGAAGACGAGAG
TGTCATTTCGGCTTTTATAGCCGGTGTCATCCGTGCAAAATCGGGAGCCGACTTATTATC
TCACGACTGTGTTATTAATAACCTTCTGATTTCAAATTCCGTTTGTATGGATCATAAAGT
GTCTTTGTCACGTACTTATGATGTTGATCTCTATAAGTTCGAAGATTGGGATGTCAGGAA
TGTAATGAATTATTACAGTGTGTTTTGTAAGTTAGCTGATGCTGTAAGGTTTCTAAATCT
GAAATGTAGAATTAATCATTTCGATATCTCACCTATGAATATCTTTATAAATCATAAAAA
AGAGATAATCTTTGATGCCGTGTTGGCGGATTACAGCTTGTCCGAAATACATCCCGAGTA
TAACGGCACGTGTGCTATTGCTAAAGAGTATGACAGAAATCTTCAACTTGTGCCAATCAG
TCGTAACAAATTCTGTGACATGTTTAATCCTGGATTTCGACCACTTGTCGCCAATGCAAT
GATATTGGTCAATGTATGCGAGGCTTTTGATGGTGAAAATAATCCTCTTAGACACTGTAA
TTTGGATCTGTGCGCCTTTGCTCAGGTCGTATTATTGTGTGTCCTGAGAATGACAGATAA
ACGCGGATGTCGCGAAGCTCAGCTATACTACGAGAAAAGGTTGTTTGCGTTGGCTAACGA
GGCCTGTCGATTGAATCCTCTTAGATATCCATTTGCTTACAGGGACGCTTGCTGTAAAGT
ATTGGCTGAGCATGTAGTGTTGCTAGGGTTATTGTTTTACCGAGACGTGGTTGATATATA
TGAAAAAATATACGATTTTCTAGATGAAAGAGGGGAATTTGGGTTACGAGACCTGTTTGA
GGCAACTTTTTTAAATAATAGTAAACTTACCAGACGTCAGCCAATCAGAGGAGGTCTTGC
GTCTCTACAGTCGTCCGAGTATGGAGAAAAACTTTTACATGACCTTAGAGCGTTGTTCTT
GATCACTTCTTCTGCAGATCTGGATAAAGATACATCATCTCTCTTTCAGATGTGATATAG
TAATGGATCTTAATCAGATATCTGAAACACTAAGTGCCGTGGCAGAAGAAGAGCCTTTAA
CCATGTTTTTACTTGATAAACTGTACGCCATACGGGAAAAGATCAAGCAAGTTCCATTTT
CGATTGTTCGCTTGTGTCATGTTTACTGCATGCTAATAAAATATAACGCTTCTAACAATA
ATTGCATTTTGGGCCGTAAACTTATTGAGGAAATGCAGCAGTTTTTGTGCGGCGCGAGAG
TAGATGGATCGGAAGACGTTTCTATGGATATGAGTGAATTGTGCAAGCTGTACGATTACT
GTCCGTTATTGTGTTCTGCTCTGTGTCGTGCGCCTTGTGTATTTGTGAACAAGTTATTTA
AAATCGTAGAGCGTGAAACTCGGGGGCAGTCGGAAAATCCGCTCTGGCATGCGTTACGGA
GATATACCGTGACAGCAACTAAGCTGTATGACATCTACACGACAAGAAATTTTTTAGAAC
ATAAGGGACAGCAGTTTTTTGGGGAAGCGGTGATTTACGGCGCGAAACATGAGCGTGTTA
TTAGACACCTCGTAGCGATCTTTTACGTTAAAAGGGAAGTCAAGGAAACGTTGGGATTGC
TGCTTGATCCTTCATCTGGAGTTTTCGGTGCGTCTCTAGACGCGTGTTTTGGAATTTCAT
TCAATGAGGATGGATTCCTGATGGTTAAGGAAAAAGCCTTGATTTTTGAGATTAAATTCA
GATATAAATATTTACGGGATAAAGAAGATCACTTTGTTTCTGAACTATTAAAAAACCCCA
CGGAGAAATCTTTTTCGGATTTTATTTTATCTCATCCGGTGCCTGCCATAGAGTTTCGAG
AAAGAGGGAAGATTCCGTCATCTAGAGAATATTTAATGACGTATGATTTTCAATATCGTC
CTCAGAGAAAGTTGCGCACTTGCCCCACTCCAGCTATTTTGACACCTCATATCAAACAAC
TGTTGTGTTTGAACGAGACACAGACGTCTACGGTAATCGTTTTTGATTGTAAGAGCCACT
TGAGTGAGCAGAAGCTGTCTGTGTTTCAGAAGGCTGTGTTTACCGTGAACGTATTCGTAA
ATCCGAAACACAGGTATTTTTTTCAGAGTCTGTTACAACAATATGTAATGACTCAGTTTT
ATATTAATGATCATAGTAATCCAGAATATATCGAGAGTACGGAAGTGCCTTCTGTTCACA
TTGTGACGGCTCTCTTCAGGAGAAGAACAGAGGAAGAAAGGAGTTTGCATTTGGTGATTG
ATGAGACGGAATATATAGAAGAAGAAATACCTTTGGCCTTGATTGTGACTCCGGTGGCAC
CGAATCCGGAATTTACTTGTCGTGTTATAACAGACATATGCAATCTGTGGGAAAATAATA
TTTGCAAGCAGACCAGTTTACAAGTATGGGCACAAAGTGCTGTAAACCAGTATCTTGCGG
CATGTGTAAGAAAACCGAAAACACCCTGATGGATTACAAGGGAAATCCTATATTACTAAC
GACGGAATTTACTGTTTTGACCGATACCGAATCGGAAGAGGAAGGGATGGCAGATCTTGA
AAAGCCCCTGCTTGAAAGAGTACAGGCCACATTAGCTGCTAAATGTGATACGGAAGTTGA
AAAAAAACTGCCGCTTAAATCAAAAAAATGATAGACGACGCAGATTTACGACACGCTCGT
ATTTTATTTTGTGGCTATTTGACAATAAACATGATTGTAATAAAAAAAAGTGTCATTCGT
TTTCATCCATTAGGCTCGAGCTTTCAGCGTTAAGTAGTTGCTTGTACCGACGCTTCTTTT
TAACTAGGTAGCGTACGAGTCGACAAATTATGAAACCGATCGAAATTATGGCGACGACCG
ATAAATTGATAATAAGTCCTGTGCTCCACTCGGATTCAAAGAAAGTTTCGTACTGGAGAA
TAGGGAAAGATAGGCCTACGGCGCCACAAAACATACCGACGTAATAGCCGAACAAGGGTT
TAACGTAGCGAACCAGGACGGCTTCTATTACTATACTATATATACAAGCCATGACAAGAA
AGGTATTGATGGAAGAGAAAGCGACGGTGATGGAACGTATGTAGATACTATTTCCGACGC
CCAGGCAAGTAGTAATGCCGAGAAACATCGTAGAGTAACCTAGCATGAGTTCGCTTAGAT
TGATGACAACGGTCTTGAATTGTACGGTCCCCTTTAGGTTAGGATGAATTTTCTGAAAGG
CGAAAAACGACTTGTCCGCTGACTGAAATTGCGTTATCAGCGTAACGTTAAAGGTGGTGA
AACACACGAAGAAGATGGAATAGGCAAATGCACCTAGGGCGACCAGTCTGAAAGACAGGG
CGGTGACGAATAACTGAAATGTATCCATGATTAAGATGAATTGAAAGCAGGATGAGGTGT
CCCCCATCCAGGTAATATCCCTCGTTGTTTGGTTAACGTTAGATGTTTTGTTAGAGGAGA
ACACTTTTGCACAGCAGACAATGTAATAAATAATAATCAGGAGGAATAAGATAGCCATTA
TCAGTACGTAGCATATAATCTGCACAGGGTTTATGTAAAGTTGATGCGTCATCTGATATA
TTTCATTATTAGCGGAGAGATTGACCGCTTTGAGGTCATTGATTTCAAAGTAGGCGCACG
GAAATCCTAAATTTGGAAAGTTTATGGCTATCAGATGGACCGTGACGTTTATAAATGACA
AGGCTGCACAGATTATAGAGACCAGCCAGATCCGTAAATTAATGGTGTCTACACGACTGG
AGGCCATACCAGCTCTGTGATGGAGAACAGGTTTCAGAACGATACTCTGTTCTCAGAGTG
GTTCGGCCAGAGTTTGTCCGATGTAAGATTTCCGGACAATGTCACCGTTTATTCTCAAGC
CGACTCGGCGGTGAGTTTTGAAAACGTCAGGCAGCCGATAAAACTGGTTCGCGCAGCGAT
GGGTTCAGGGAAAACAACAGCTTTGATTCATTTTTTGAAACAGGTACCCAAGGAACTATC
TGTCCTTTTGATTTCTTGCCGTAAAACGTTCGCTGCGGAAATTTTGCACCGTTTTACTCT
CAATGGGTTGGAGGATTTTGAATTATATTGCGATATTACGGAGCGGCAGATAAACAACAG
AAAAGTCATTGTCCAGATAGAAAGCTTGCATCGTCTTACAGAAAATTACGATGTTTTAAT
ATTAGATGAAATTATGTCGATTATAAAGCAGTTTTATTCCAAAACGATGACAAAAACCAA
AGAAGTTGATTGCAAGTTTTTATCGCTGATCAAAAATTCCAGTCATGTAATAGCTATGGA
TGCGACGCTGACTCGGCATGTGGTGGAGTTTTTTGCCGCGTTCAAGCCAGATACTCAAAT
CGCCCTCATCAGAAATACATTTGTGTCCGCGATGTTTTCCAATAGGGTCGCTTACTTTTG
TGACACGTTTTTTGGTAAAGAGTTTTCTTTTTTTGCGCGCTTGGAAGACAAGCTACGATG
GGATAAGAAATTGTGTTTGTTTTGCAGCACCGTGTTGGCAGCGGAATACATGCATGATTT
GATACGTTCTCGGTTTTCACTCAAAAAAGTTCTCTTGTTGACGTCTAAACAAGGGAAATG
CTCTTCCATAGAATCGTGGATACGGTATGACGTAGTGATTTATACGTCCGTCGTGACTGT
CGGTCTGAGTTTCGAACCGGTTTATTTCAGCTCTTTGTTTGTTTACATTCAGTTGGCCAA
AGGAGGGCCGGACATGGTTTCAATATTTCAATCCATTGGTCGTGTGAGGCGAGTTATCGA
TGAAGATATATACATTTACATGAATCCCGTACTAATTAAAAGCTATGATCCTTTGGCGCC
TATTGCCATGCCTCCTTGCAGTGATTGGAGTGTCGCTGAGCAGTCTATCATCTCAGAGAG
TTGCATTGACTTCCGCGGAAAGTGCAGCGGAGCGCATAAATATAATTTCTGTTCCGTACT
GAAGTGTCTTTTTCGATACAGGCATTATATCGAAAAGACTACTATTACAAGTTTATCTGA
TAGTCTCTTTCTGCTCTGCAGTCTGTTATGTGAGAATTCTATTAAGGTGGACATTGTTGG
AAATGGATTCCCGATGCGCAAAGAGGTTTTTTTGAGTTTCTTGCAAATTCTAGTCGAGGA
GTGTCATTTTATCGAAAAGAAGATTACTTTGCCGGGTGACAACATGACGTTCCAAGAGAT
CATAAGTAGCAGAGAAACTATCATGAACGGAGATTTTTATGAAAACGGTAATCAGCTATT
ACATAAGGACTATATTACCGACATGGGAAAGTTCAGAGCGACTTTTTTATCTCCGGGCGT
TGACATTTTCATTGCATCGGACATTGTATCTGATCTGAAAAATGAAAGCAAACGCTATGT
TTTTGTGAACGTCTGGTTACAAAAATGTGTGTCTGCTGGTGTAGAAAGCACGCGAATCGA
AAGAGTTTTTAATGAGCGGATTAAGTCTTATGTGCTGCCGAAGAGTTTTTTGTGCGATGA
GTACTTTGTTCTAGGTGACATCTCTGGGGTTTACGAGTGGGGAATGTTAATAGATCTGGC
CTTCCTGGCGGAAATGATCCGAAAAGATTTGAAACTGAAATCGTGCACAGATACTACTAC
TGACATTTCTGAAGATGATCTCCTTTTGTGTGCGGCCAGGAGGTCGAGTGACATCTTACA
AATAATGCAATTAGTGTTTACGGTGCATGTGCAATTTTTTCAAAGATACAGTCTGCAGAC
TCTGCAGCTTTTTAACAAGTTGAGAGGCATGCGGATTGTGACGGGTGTGTTTTCTATAGA
AAAATTCAGCATTTCCATCCTCAGGCTTTTCTTTAAATGTGCATTTAATATGACTTTGTC
CGCCAGCAAACCTCGGTACATCCCGGGAAAGGCGTATCGCAATCTAACAAAAAATGATCT
GGAGAACATGCTAGACAATTGGGAGATTTCGCGCACCAATCTTAAGACTTGTAAAGAACT
ACGTAAAGCCCTCACCGAGGCCTCGAGAGCAAGGCGGAAACAAACAATTTATAAACTGCA
AGGCTCGGATATAAGCCTTTCCGTTAGTGAAGTTGGAGTTTTTGGGCAACATGCATCTCC
GGGGGTGTGCGTGTCATCTTAGCCTTTATTGTGTGTACAACGACTGGGAGAATAAGATCT
ACAGAGTACCGATTTTTCAGTGTTTGTTTTTAGAAGCGGAGACTCGTTCGTTAAAAACGT
TTTTGATTAGGGGACAGAGCCTAGACCAAGAATCGTTAAATGAGATAGAAGTTACAAGAA
AAGAAACAATGCTTTGGGACCTTCAGGAACAAAGTAATATGATGGACAAAAAAATAGCAG
CAATCAGCAGCCTCATTATGAATAACGGAGAGCTTCTTAGGAAACTTTCAAAATTTTTCG
TGCCTCTAACTGTTGTTCTTGGAGACGACGGGTTAGAGATTTTGGAAGCATACGTCTGTG
GCGAGGAACCCATGCTGCCTTTGGACACGGTACCTGTTATATTACGATGTGTCGGAGACT
ACGCAGCCTTGGACACCAAGCATCTCTTGAGTAACGAATGTACACAGGCGTCTAAAAAAC
TTCGCTTTGGATACAGTGTAATGGACTTTCACTTTTCGCTAACTGTGTCTGATGTAAAAA
TTTGCTTTTCACACACGGACACCGGTGAGGCTGTATGTGAAAAAATGAAACAAATTTTTT
ATTTTTCTGTGTGTGCTTTTGGTGGTGAGCAAGTTCTCTTAGTGACGCCAAAAAATGCTT
ATGCCTTATTGTTCGACGATGATTTGTGTTTGCTTTTACTGCAGAGCGTGTTTGCTTTCC
TGCACGAGAAGATATTCGCAGTTTATAAACAGGTGTTAGTTCAGCTTTGCGAATACATCG
GTCCCGACTTATGGCCCTTTGGGAATGAAAGATCGGTTTCTTTTATAGGATATCCGAATC
TGTGGCTTTTGTCTGTATCGGACTTAGAAAGGCGGGTTCCGGATACAACTTATATCTGCC
GTGAAATTCTCTCATTTTGCGGTTTGGCGCCTATCCTGGGACCTCGTGGTAGACACGCGA
TCCCCGTAATTAGGGAGCTAAGTGTTGAAATGCCTGGAAGTGAAACCTCTTTGCAACGTT
TCAGGTTCAATAGTCAGTATGTTTCAAGTGAGTCTCTGTGTTTTCAGACAGGTCCCGAGG
ACACACATCTATTCTTTAGTGACAGTGATATGTATGTAGTGACTTTGCCAGATTGTCTGA
GGCTATTATTGAAGTCCACGGTTCCTAGGGCCTTTCTGCCATGTTTTGATGAAAACGCCA
CGGAAATCGAACTGCTTTTAAAATTTATGTCGAGGCTGCAACACAGATCGTACGCTTTAT
TCGATGCGGTGATCTTTATGTTAGATGCTTTTGTTTCCGCTTTTCAGCGAGCATGTACTC
TAATGGAAATGCGATGGCTGTTAGTGAGGGACTTACACGTGTTTTATTTAACCTGTGACG
GTAAAGATTCACATGTTGTCATGCCTTTACTGCAAACGGCCGTTGAAAACTGTTGGGAAA
AAATTACGGAAATCAAGCAAAGACCTGCATTTCAGTGTATGGAAATTTCGCGCTGTGGAT
TTGTCTTCTACGCTAGATTTTTTTTAAGCAGTGGATTGTCACAATCTAAAGAAGCGCACT
GGACAGTAACGGCAAGTAAATATTTATCTGCATGTATTCGGGCCAATAAGACAGGTCTTT
GCTTTGCCAGTATAACTGTTTATTTTCAGGATATGATGTGTGTTTTTATAGCTAATAGGT
ATAATGTTTCTTATTGGATCGAAGAGTTCGATCCTAATGATTATTGCCTGGAATATCATG
AAGGACTTCTGGACTGCAGTAGATATACGGCCGTGATGTCTGAAGATGGACAGCTTGTCA
GACAAGCACGTGGAATTGCATTGACTGACAAAATAAACTTTTCTTATTACATTCTCGTTA
CATTGAGAGTGTTGAGGAGATGGGTGGAGAGTAAATTTGAAGACGTTGAACAGGCAGAGT
TTATTAGGTGGGAAAACAGGATGCTCTATGAACACATTCATTTGCTACATTTGAATTAAT
TTTGTTTCTTTACATAACATAGAAAAATAAGACTTAGCTAGACGTGTCTTCATTCTTCGA
ATAAAAAATTTGTGCGAATTGTGTTGCTAGTTGTATGACTTGGAGAGAACTGTCTTGCAG
CTGTCTAGATTCTAAGGATAAATTGATGAAATTGTGACTACGTTTTGTGTTAAAATAAAG
TTCCAAAACTTCTATATGCGTGTTTTTCATTTCATTGTATAGTCTAATCATCGGAGGCAC
CTTGTGGAGGATTTCTGAGGCGTGTTCGTTAAAAAAAATGTGTCTTAGTGTACAAACCAA
TTTGTCGCACGTGTTGAATAATATTTTCGTTACCGGAGATAGGACGGGGAAAAGAACGAG
CCTAGCGATTAGTTTGTGCAGGGTGCTTTGCTTCAGTGGAAGATTCTCTAATGCGAACAC
TAGTCCGCAAAGCATAAATTCTTCTGGCGTATCCACTTTCATATGGATTAGTCTGCGTTT
GAACTGAAAAGGATTGAGTCGCAGTTCTTGCAGTGTATCTTCCGAGTCTAGTATTATGAT
GCCAATGAAGCCTTGGAATCCCAACTCTTTTTCGCAGATGGTCTTGTATTCCAGGCCGTT
GATCATGGTTCCGTCTTCCAAGTGGAACCATATTCCGTCGTCTCCTACTGTTATATTTAC
TAACGAATGTCGTGCGAGGGATACACACTTATCAATCTTGATCACCTTTAGGATAGTTCG
GACGTGTAAGGTGTTGAATACGTCTGAGGTTTCTAATTCTTTTAATTTTTTCAAGGATTT
CATTCTCCGGGTTTGGGGAGAAAATGTTCGAATCGAAAATCGGCTCGTTGTTTTCGGGGT
GCGTTTGGGTTAAATTATACACTTCTGAGATCTGATTTAGCTCTCGGACGTATACGAGTC
TTAAATAATGCTTGATTTTGCTGCTTTCGTAGATGGCTAATAAGATTTCACCGAGGGATA
GAAAGAGAAATTCCTCGGGAATTGATTCGAGGTTGTAAATATTTAAGAGTCGCCTTAGGA
AAGGCACGATGAGCAGCTCGATGCTATAGTTAGAGTATGTGATACTTTCTTCCTGTCCTT
GATTATTAACGTTTTTTCTTAACCGAAAGGTTCGCATGTATTCCATTTCCCATAGTTGGT
CTATTCGTTTGTCGGCATATTGTGTGTCCGGGATATACTGTGAAAAAAAACTGTTTGCGA
CTGATCTGGTGTCATCTATGGAGACGCTAGTGAATGGGAGCCTTTGAACTATGTTCAGCG
CTCGCGATAAAGAGAGATTCTCGAGGTCATGGTCCAGATCCGGGTTATAGCGATCACAAT
CGTTATTCGTCTCGAGCAAAGAGTGTAGATCTTTGATTTTCCTTTCGAACATTTGGTTTG
TTGTTTTCAGTGTTTCGATTTCATCCATCTGTGTTTGTATCTGCTCCTCCATGCACTTGA
TAATTTGTTTTTTGAACAGGTCTCGAACGTCTCTCTCTCCTGTGTCGATCGCAGAGCGTT
TTCGGAACTGTCCTCGGTTCAGCATAAGTTTATTTTGGTCTATTATAGAGGGGGTGATTT
CTTGAATAAATCCTTCAACGCTGTCCCTAATGCCTATTTTAGATTTGCTGTCCGACAAGT
TCAGTAAAAATTTGATTAAACTTTTTTTCGCGTCGCTGTTTTTTTCTTCTTTTTCTATCA
TGTCCATTATCTTTTTGTTGGTTACATCTGTCTTTGCTGCGGTTAGCACCTTTATGGGAA
ATGTATTCAATAATTGGCACATTTTTTGATGACGCCGCAGACTATTGTGTTTTTTTAGTT
CTGGAGAAAGGTGGGCGAGGGGTGTAGTCAGCATTAGGCGATTTCTAATAACATATGGGG
TGCTGTACGTGAAAAACGCTATAGCCTTCTTGTTTTTAAAGCAAGAAATTTGCTCCGAAT
TCCGATCTCGGAAAATCTTAATATTATGAAAATCCGGAATGATCACGGAAGATAGACCCA
GTAAAATGGGAGTGACAATGTTTTGTTTATGCCGCACTATGTCGTGGATTAGTTTAGATG
ACACTTGTTGTAGAAGATTGTATAAGTTCGGGGCCGTAGGGGTGGTTCTCATGAACGGAA
CGATTCCTACGGTACAGATCCAGTCTACATATCTGTTATAGTGACTGTTGTCTATGCTCT
GAAGGATAAAATTAATTATATTAGATATATCTCCCAAGATCACCTGTTTAATCGCGTGAG
CCCAGACACTAAAATAATCTTGAAATGACAATTTTTTGTTGTGGAACGGAAATGACCTCA
CATGACGTTTCCATTCATCGTGGATTTGTTGAATAGAAACGCTGTTTAAAAGGGCTTGAG
CTACTCCATAGGCTATTTGTTTTTTCAGTACGGCAGAATCTCGGAGAGCGTTGTGGATTG
TTTGACCTTTGAAAAAATTTTTGTGTCCGTGTAGCATTTCAATAAAAGTCATTATCTGCT
CAGAGGGATAAATCATGTCTATCTCTTCGTTGTTCGGAGGTAGATACGATAATAAGTTTT
TGCTTAACATGTCTTCGGCTCCCAAAATAGAGTTGATTGTAGATAAGGTGGCTTCGTTAT
CAGAAAGACGCTTGGAGGGGCGTCTGCCAGAAGATTGGTTTCGCCACATCATGGATCCTG
AAACCGAGTTCAACGGCGAATTTGCTGATGCTCTGTGCATCGGTATTGATGAATTCGCTC
AACCTCTGCCTTTTTTGCCGTTTAAGGCCTTGTTAGTAACCGGTACGGCCGGGGCAGGGA
AAACGAACAGCATTCAGACCTTAGCGGCCAACTTAGATTGTATCGTTACTGCAACGACAT
CTATCGCCGCTCAGAATTTGAGCGTTGTTTTAAACAGAAGTAAATCCGCGCAAGTTAAAA
CAATTTTTAAGACTTTTGGGTTTAATAGTTCACATGTATCTATGAGCGAACGTCAAAGTT
ATATTGCAAATGACGAGAGGTCGATTCAAATTCAACAAAAGCAAGACCTGTCTATCTATT
GGAATGTTATCTCCGACATAGCGGAGAGGGCGTTGGGTGCTGTCGCGTGCAAAACTAAAG
AGTTACCTGATTTGTGTGAGAGTAGTGTTATAGTTATCGACGAGGCAGGCGTAATATTAC
GACATATTCTGCACACTGTTGTTTTTTTCTATTGGTTTTATAACGCGTTGTATAAAACCC
CTTTGTATGAGAACGGAATTGTTCCGTGCATCGTGTGTGTGGGGTCGCCCACGCAGAGTA
ACGCTTTGGTGACTTCATTTAATCCGCTGACTCAAAACAAGGACGTGAAGAGAGGAATAG
ATGTACTTTCAGCCTTGATCTGCGACGACGTGCTCTCTAAATATTGCGAAGTCGATAATA
ACTGGATAATCTTTGTAAACAACAAAAGATGTGCGGATCATGCGTTCGGAGACTTTTTAA
AGCACATAGAATTTGGCTTGCCGTTAAAGCCGGAGCTTATAGAGTATGTCGATCAGTTTG
TGAAGCCCGCTTCGTACATAAGAAATCCCATGAACGAAATAGAAACGACCCGCTTGTTTT
TATCGCATAACGAGGTAAAGAACTATTTCCGCTCATTGCATGAGCAGGTTGAAGTTACCA
ACAGAAATAACTTGTTTGTGTTTCCGGTTTATTTTCTAATAAAAAACAAGACTTTCGAAG
ACTACAAAAGTGAAATTGGTAATTTCTCCTTAGAAATTGAACCGTGGTTTAAATCTAATA
TTCATCGGCTGAATACTTATTCTCAGTTCGCGGATCAGGATTTATCGAAAACTGTTCAAT
TGGAGGAGATTGTTTTGGAAGATGGGTCGGTGGAAGAGACTTTGATAACCTGTCATCTGA
AACATATCAGAAACAGTTCAATAGGTGTGACGTCCAAGATCAAGGCTTCGACCGTGGGGT
TTTCCGGAACTTATGAAAAATTTGTAGAACTGTTACAGAGCGATTTGTTTATCGAAAAAA
CGTCATGTGAGCAGACTATTCACGCATATTCTTTTTTATCCGGTCTTATGTTCGGAGGGA
TGTATTCTTTCTGCTGTTCGGAATTCACCACCCCTGAAGTGTTAATGGAGATCAAAAACA
TAAAGATGCCCAGTATTGAATTCTTAGAAAGTGAAATGTCGAGGATGTCTCGAGACGTGC
AAACCGTAGAGACAGATGAAAGGTATGATTTCGGATTAGTCGATGATGGGTTATCAGATA
TGGACCTATTAGAAATTGATCCTTGCGGAGATCCATTTTTTACTAGGTATAGTAAGTTGC
CTTTAACTAATTCTCTGTCGTTCGAGGAAATTAGTTTGCTTTATACGACGTTTAAGGATA
TCTTTATATCTAGGTTTGCCATTCTGCAGAAGCATACAAAAGGGAAGTTCGGAAAGACTC
TCCTAGTGACTTATAACAGAAACAACGTTTCTAGAAAACAGTGCGGTGAGATATATTCCC
ATTTAAAGAGTTTTTATGGTATGCTCACCTACGCTATCCCTGCCAATAATTATACTCTGG
AGGGTTATACAAATGATAATGTAGTTCATTTAGGAACGGATAAACAATTACCGCAGATCT
TATATAAAAAAGGATTACCTAGATTAGTTATAAAAGATGAAATGGGGTTCATTTCTGTTT
TAGATAATAACGTGTCGAAATTTGTCGATGTCGTAAATGGTCAGAGTTTTCATCTATGTA
CAACGGTCGATTACGCCACTGTTTCTAAAGTTTCTATGACCATCACGAAAAGTCAAGGGC
TTTCCATACAAAAGGTCGCAATAGATTTCGGGAGTGATCCAAAAAATTTAAAATTGAGTT
CTATTTATGTTGGGATGTCACGAGTAACCGACCCGAATAATTTAATAATGAATGTTAATC
CCTTGAGACTGAATTATGAGAATGATAATTTTATTGCTCCGCATATTGTAAAAGCGTTAA
AGAACGAAAATACCATGTTAATATTTTAGGGAGGTTTTTTATGAGAATATATAAAAAAAA
CTAAAACATCAGATGAATTGTGCGTGTAATTGTTGAAATTCCATACGGTCGAATGAGCTT
ATTCCCGTCGGTCCGTTTTTTCTGCAAAACAAAAGTAGCACGGGGATTTAGTGCAGTATG
TCTCGAAAAAGACAAGGGTGTGAAACTATGAGGAACTGATGAGAAATGACTTACGGCCAT
GATTTTGTTTCGTCGCTAAATTGAATACAGCTGCAGGGATGTGGTATGAGCTGACATCTG
CAAAAACAAATGAAAGTCTCCCCCGGAGTACACGTATGTACTCCGGGGGAAACCTCAAAA
ATGCACAATTTAGCCTATTAAGCAGCCGCGAACTCGTTAATAGTTACTTTGATGTTAACT
CAGGTGGTGGCTTGGATGGTGTCCTAAGTATCAATCGAAGCTCCTTTATTTTTTGCACTA
CTGAAGTTATTCTAGGTATCGGGGTAAGAATAAGATGACGAAAAAAATATGCTAGATCCG
TCCATTAAATCCTAGAGTTGTTTTTAGTAATAATAGGTTATTTACAAAAGCCTGCATATG
ATCCAATGTTTCTGTATGAATCCAGATAAACAAAAATCCAGGAGTAATGATTGGAATCAC
AAAATGATTAGTTAGATGCTTAACTTACTTAATAACTACACTTATAGACTAAACTTAACT
TATCAACTATACTTAACTTTTAGGTCCTTATAATGTGAACTAAATAATCAACTGTTTTGT
GCCCAACCCCCCACTACTAAAGCAATCGTCTTTGATTTATGAAACAACGAGGCCCACTTC
ACGTTATTACATAGATCAAGGTCTATCTCTTGGCGGTTTTTTAATTCTTCCGAGAGCGTA
GCGGTTTCTAGGTTTCAGACACGTTTATCCATTCGCCGGGTATTGATCGGGTCATATCAT
TAGCCGTGAATAATCTCTGGCTTCATTTCGATACAACGTGTGAAAACTAGTAAAAAGGAC
AAAAGCAGCCGCCTTTGCCGTCTTCATGAGCGTCAAACACTCATGAGGTCCGTATCTTAC
AACACAATATATGAAATACTGTGAGCGAGGTTTACCGGTGTCCGAGTCGCAATCCGAAAA
TCATATATTGAAATTTGTAACAATGTTATGCAGTTGTACTCAAAGTATATGGTGATGAAT
TGAACATGTTTTTGATGTTTTCAATGGTATTCGAAAAATATTTTAGATATCCTGTAGTTT
TTTTCTGATGACTTTTCTGATGACTTTTCTGATGACAATATAGAAGATGGCAAAACAACA
AGTTACTGGTAGTTCTTGATGTTAGATAAAATGAATCGGAGATATGACAAGTAGAGAGAG
GTAGGTGATACGAGTAAAATTGAAGGGTGTTTCCACACAGACGGGGGAAATTCTATGAGA
ACCACAGCCAGAAGCAATTGACGACAATAGAGAAAAATAAGCAAGCATACTCATCTCGTA
TAGAAAGAACCAGTGACCTACGATTTTCCATTCAGGCTAGCATGGTGTGAACGAGGGTTT
TTTCCGAAAACTAGATGACTATTTCTTTAAGCAAGTGTAATTTTTAGCAGTCCAAGTTTT
TATGCAACGCAGATTTTAATGATGTGTCCCTCGATAACTATACGCTGGAAACTAAACTAA
CTTACATCTTGGTTGATAAACGATTTTCTATTAAAAAGACTAAAGGGGTTTTTTGGCATA
TACAAAATTGTATTGAGCTCTTGGAAGTGCGTAGATGCAAAATAGGTTAAATCTTACCTT
GAAGCTACAACAGGTCAACGTTCGAGTAGACGTAAATTCCATATGTCGAATGCGCTGTAA
ACTTTTTCACGGAACATCAAAAACACCGAATTTATTCACGTTTACATAAGCATGAATCTG
CAATTTTAATAGTCCCATAAAGCTTTCATTTCGATCTAACTACATTTTAGTATTTATGCT
TCATAATGTATCAAAGTGTATACATTCAATCTGTATAAGAGTCTGCATCAAGCTTCACGT
GATTTGTAGTTCGCGGTTTAGCATTCGCTGTTTTGCCGTGTATGAGACTTACAGTTTGAT
CCCTAATACTTCTGACGGGCGACAAGCCTTTTTATATGCATTTTACGGCAAAGTCCACGC
CCTTGTCGCTGACGCAATACGTAAAGGTTTTCGGTTTGGATGAGGATGTGGTTAACCGTT
AGTAAAAAGTCGTTACAGTAAAAAAGCCGAACGGTATTTTTAGATGTCGGGCCACATTTC
GGTTTAATAGATTTTTATATCGTGTTCGTTGTCTGACTTAGATATGTCGTTTCATGGGAG
AAATAAATCGTTTTAGTTGTATGCAGTAGTTTTTGGATCGCAAACGCTCGAGCCCGGAAG
TGTGATTCGTGCGCATAAAAGGGCGCTGGTGACTGTGTTCGCTAGCTCATTTGTGCTAGA
TGAGCGGCAAAGAACTCATCTTTCTGAGATTTTTCTGGGATTATTCTGGTAAAAATGTAT
GTCTCGTTTGTAGTCGTTTTTGGATTTCTGTAATGTTACGATTTGCTATGTGTATTTTGA
TGGTGTCGAGCATGTTTATTTTGTTCTTATTTTCACACAGATAAGATGTATGCTGAAGAA
CGTGGATATGGGTCATTTGACAATGTTATACAGGCTTATGAACAAATTATTAGTCAGTCT
CTTCATTTGAAAAGGTTTGAATTCGACAATGGCTGTTTCATTGAGTTCTTAGCTGACTCT
GGAACGTGTGAAACGTTTTCTAAAGGATGGATATCAATGATTTATTGGACATCGGAGACA
GATTCAATGGGTTCTCTAACGGTGGATATTGGGATGGATGAAGGAAAATGCAGAACGTAC
AGAGCTCGGGGCCTTTTACTGTGTTCAAAATCAATCACGTCGATTTCTCAGAATACTGAG
GGCAGAGAGAGGATTTTGACTGTTTCCCATGAAAACGGAAAACTTCAAATAACGTTTGTT
ACTATTGCTAAAGTTTCCTCGGAGCCCGAGCTACGAAATCTGGGCGATTTGAAATTTATG
GAAAAGTTTGAAAAAGAATGTCGAGCTCTAGACAGGAAAAAACACGACGATGAACACAGA
AAACGCTCGGGGAAGCAGAAAGAAAAAAGAAAAGTGGAGGACATTGACAAAAAAAAAGAA
GATGAGAAACGAAAACAAGAAGAAAAAAAACGAAACGACGAAGACAAGCGGCCGGACAAA
AAGGATGAATTTGATGGTAAATATGAATGTGTAGCTGTTGTAAATTTTTTTATTATTGGT
GTGTCACGGTCGTGGACTTTTTTAAATAGTATCTGTTTTGTTGTGATTTCAGAACCCCCT
AAGGAGAAGAGACAGAAATCTCACCACGAAACGAAACGTAATTTGGAAGAACAAAGTCAC
GAAGATGGCATAGCACCGACTTCTACGACATTCGTGAATGGAGCGGTTGAGGGTGCGTTA
TCGCCCTGTGTTTCTATTGATAATCACGAAGATCAACAACATGATGAATTAGACAAGCGC
GTTTATGCGCAGGTGGGTGGAGTTTTGGGTTCACCAAAACCTAGGTCTTTGGAGTCTTTG
TTGTGCGTATCTAAAGCTGATCTTTTTCTTTTAGGGGACGAACCGAGAAGGTCTATCCAA
TGAAGATAATTATGGAAATTTTCAGCTTAATAAGTCTTTAGAACAGCTTAGGGCCAGACT
TGTTGCAAGCAGCGGCGAGGTTGTAGAAAGATCGCTTTCGAAATTGAAAGAGCGTTTGGA
TTATGTAAAGGATAATTTAATAAAAAATGTACTTGAATGTGCTGATGTTACTGTTCCAAG
TAAATGTTTAAGTAAAACAAAACATATCGAGCAAAAGAAACAGATAGTGTTTTCTGATTG
TGTCAGGTCGGTACCTGTGTGTGAGATTAAACCGTTTATCGACATGCGAGTATTTGAAAC
TGAAACAACGCAGAACGCAAGAAGAGTTCGACAACGGACCAGAACAACCGTCGGATCAAC
AGATGGTGCAATCGGGCAGCAGCGTGTTATTTCAGGACAAAACCGGGGCAGAGCACGAGG
ACGTGGCCGAGGGAGAGTTCCCAGGAGACGGAATTCCAATCTAAATAATTTAAGGACACA
AAATTCTGCAATTGTCATAGACGATAGCAGCGAAACCGAAAACTTTGAAAATGCTGGGAG
TTTTAATGAAGACTTACTGGCAACCACAATATTGGAAACACTGTGAATTTTATTGCTGTA
TTGTAATTCTTATGTAAACTAAATAGGTTCTATTCGTTCAGAATGTTCCAATTGATTGGG
TCTTTCCCGTGCTCAGTAAGAAATAAATTTGTTCGCACAAAATGATTGCAACCAATAAAT
GGCATTCTTGCAGATTTCACTTTGGGTGATGGATGTGCACTTTCTAAGACGAGATGTTTC
TGTGCGTCTATTAGATAAGAGAGTTTCCGGGCATGTTTTCCCCACAACAAGAAAACGAGA
GAGTTCATTTGTTCCGATAGTCTGCTGATAATCTTGTAGCTCAGTGTTTGCCAACCAAAT
GCCTCGTGGGACATTGGTAATCCATGAACTACAGTGAATATCGAGTTTAGCAGTAGGACT
CCTTCTCTACACCAGGAGTTTAAACAGCCGTTGTCAGGGGGGGAAAAATTCGGGATGCTT
CTTTCCAGTTCTTTAAATATATTCTTTAGAGATTCTGGAATCGAGCACTCTTTCACTGTA
CCGAAGGCCAAACCGCAACCTCTGCCGTCGGGATACGGATCCTGTCCCAGAATCACAACT
TTAACATCGGTGGGTTTGCACAAAAAACTCCAGGCGTGGACGTTATCCGAAGAGGGGTGG
ACGGTTAGATGAACTCTATCGTTGTCCACCAATTTATAAACATGCTTAAGATGTGTAATT
TCTAACTTGGAGAGTTGCAGGAAACTCAACCAGTCTCTGTTTATGCCGAAGAGTGAATGC
TGATCATCTATTGAAAGGTTTTCATAGTTTTTTTCTTCATCCTGAACGTGATCTAACATC
CACTGTAGTAGGGCCATGGTTGGGAAATGAAATGCAGTGGATTAAATTCCCTAGGAGCAT
TTTATGTGAATGGGACGTGATGTCATAGCCAATTATGTGTTTCTAATCAGAATCGTAGGG
CGGGAACTTCGGAAAGGTAGTTTAGAATTGTAGGCTTCCATCTGTTTTAGCAGGTCGAAT
TCTACTCCGGTTTTCAAGTGGAAATACTTTAAACAATTCAAAATCGTATCAAAGAGAGTC
AAAGAGTTAAAAGGGAACCTGATAATTTTTGTGATGCCTGTAGCAGGATTCTCCAAGTAT
AATAAAAAACCAATGTTGCTGTAAAAACTGTCTGTGTTTTCTGAAATGTTAAACTCGAGA
CCTGCAATGTTATCAACAAAAAAGTTATTGACGTACGTAATTCTTTCAGGCAAATATTTT
CTACAGTTATCGCTGATGCAGGTTGTTATTCCGACGGAAGGCGAACATGTCTGGAAGCCA
TTGAAAAAGTTTAGCCAATTGTCCCGAGATTCTGGGTCCCCTATCAGCGCAAACAATGTG
CGTAGTTGCTCTGGGTTATCCTGCAGAAGTAAGAAGTCGCTGAGGAATTCATTGGTTACC
ATTATACGGCTAAAAGGCTTTTTTTTTGTTGGGGGTTTTAGCAGTATTGACATAACGTCT
TCATTATATACCGGAGGCTGGTAGATTGGTTCTAGTAATAGAGGTACTTCGGATCTCGTG
CAATTTATTACAGCTGCGATACAGTCGTCAAGTTTTTCAAAATAGAAAGAATTGTGGTCG
AAAAGAGGCATCGCTTTCGAGAAGGTTAGTAATATGAGTGACATTACAAATAGTAAAAGT
TCCATGGTTATTTTTTATTTGGAGAAGTTAACACGACGGGAACAACATCTTATATACAGT
AGGGAAAAAGACTTGTCGAAATGTTCATTTGGCTTTTTATTGTTTTTTTTTATGCGGCAT
ATATTGGTATGGCTATCGGATTTATCGGTAGTTCCCCCGATGCGGAGCTGTCTTCAGAAA
ATTCACGTATTTCGTCTTCTGTCTTATTAGGATGTTTGTTGTGTTGCACAGATTGGTCCG
CTGTCGTACCTGGGAAGACAGAGACTTTCAGAAAACCTTTTGTTGCAATCATGATTAAAA
AGCTAAAAAGTTGTTTTGCTGCTTACCTGTCTGATTTAGAGCAGGGCTCGATGTGTGATA
TGGCAAACGCATCGCCGACAAGTCTTGAATTAGGATTGTCGAAATTAGACAAAGAATCAT
GAAACTATTCGAAGACATTAATACTGGTTTTCTTTCTCGTTATGACGATCAATATAGAGG
ACGCAAAGAGAGACCAATTTAGATTCGAGCCAAAAAAGTTTATTTTGTCAGTTTAATAGT
TTGCCATAATCATCCCAATAAATATATTTGTTGAAAGAGTTGTATATGGTGATGTGTTCT
CGAAGGAGCATCGGTTGTGTTAGCTTCGCGATATTCAGAGTAATCTCGTTGGGATGGCAG
ATTGCAAAATTGATACAAACGTGAGCGGCGCATAATAAATCTTTTTCCGTCGGCGCGTTT
ATCATGAGAGAGCAAATGCCGACAAGCTTTTTTTTTGAGGCGTTTACCGGTATAGGAGCT
ACAGCGTTTTTTCGAAGTGCGTCCGTATGTGGGACGGTCCCTCTAAAAAACTGATTGATT
GCAATAGCGACTACCGGTTCATGGTGAACCGATTCAGAAATTATTTGCTCGCCCACGTTA
ATAACCATGTTGCCAATGGACATCAATTTTTCTTGCATGGCGTTTATTAAGATTTTATTT
CGGGAATAAACCTGTATTTGCACAATTGAAGCGTTGTAACAGCGGAATAATCTGTAAATT
TCTGACATAAAATTTTTAGGTGAGCACGGGGAGTAGGGTGGAGATGTTTCGTAAGATTGA
AAAATTTTGAAAGCGTTAACTGCATTCGGATCTTGCCTTTGGCATTCCGTAGACTTGACA
ATTTCCTTTTTCTGCGTCGTTGATGTCTTTACAGGCATGTTGAATGATAGGTCGGCGAGA
GGTTTGTCCGTAAATGCGGAAAAACGATTAATTTCTTTATCTTGGTGAAACACGGCGTTT
GAGATTTTCCGTAGTTTGGAATGGGCGTAGATTGCGTTATTTCGATATTTTTCCTTATTA
AATTTTATGTCGGGCGAGGTGTGCTGGGGAAAGGCTCTTGCAGTGGCAGAATCGACGGGT
TTATCGGTTTGGACGGTTTGCGAAGATAGATTGTTTTGTAATCGATTATTTCGTATAGTC
GTTTTGGTGGTTACATTTTTTTTCCGTTCTGTGGACGGTTTCGTTGTTTTTCTAGTTCGG
CGAGATTTGACGGTCGGTCTTGTTTTAGAGGTGTTTTTATTACCTCTGTCTTTCATCTCT
TCTGAACTTAAGCCATATAAATTTTAACTTTTAAATGCAACGATGCACATCGAAATCAGT
AGCACCATAACTGATATTATCAATATCAGAATTAATGGTACGATCCAGGTAAATACGGTT
TCGTCAGAATTTGAGCCTTTTACCGCTTCTTTACTGTATTCGTCGTGATTTTGCACAGTG
TGTTCGCCGGAAGTTACGAGAGCGCTAGCCTTTTGGTTGGTAAACCAGCTCGACGCTAGA
CATGAGATGGTTTTTCCGACAAATTCCAGCTTGGTTCGTCTTTTGAAAGTAAAGCTCACA
CTAACGGTTGACGATCCGTTTTCATTCTGTCTAACCATTGGTATGTCTCTCTTATATACT
TCTCCAAGAAATTTAATAACCACATTTGGTTTTGGATAAGACGTCACGGTACACGTAACG
TCTAAAAAATTGTTTAGGTAACGAAAATACAAAACGACGATGGGTTTCATAATGAGTTTT
AAGCAACTAGTCGCAGATGTTTTCTCGTTATCCACTGTGAATGTACAGGTTAAACATGTC
GCGTCATATGCTGATCTGGCTTTAATTTTCAACAGAGATGTAGTTCTATCGTGTTTTATG
TGGAAATACAATTTACTGTCCACGTCAAGATTGTTGATCTTATTTAGTTCGTGTATAAAA
ACGTAGCCATCGTCAGTGAACGATAAGTTGTCCATGTTTTGTATCTCATGATTCGATATA
AGTCGGCTTTTATTGTACCACGAGACGCTTTGGATGTTTGTCGTTGTGTTGAGGCGACAA
TGGAAAGTAACAGTTGACCCTATTTCGTATACTAAAGAAGGACTCGTCTCCGGGCGGGGT
ACAAAATGTGCGCTTATGATAATACATAGAAGCGGCAATAATCGAAGCATCAAGGGACTC
ATAGTGTACACCTGTGCCAAATAGCAGTTTCTGCGCCAAATAGCGGTTTCGGATATATAT
AAGTCACACCCAAAATAAAAAAAGTCAAGGATTTCCGTTATACTGTTTTATTTTTTTATT
TAAAAAAAAAGTTAGGAGTTAACATTTTGAAAGTGTAAGATATTTCGATTTAAAATCTCT
GCTGACAGAATTATAGATAGAGATAGAATTGTCACCATCAATGATTGAGCAGACCCGAAG
GACAATTTCTTTAGGTTTATCTTTGGCATACTTATTGCATATTTTAGAAGCCATTACAAA
GTCGATGGGCGTAGCGGCGTAAACCATAAGAGTTTTTACGTCCGAATGTCTCGTAAATAG
ATCATGTGTGTTGTTTTCAAGTTTATCCCACAATTCTTGAGGTCCTTGTTTTTGTAGTTC
TATAAATTGATTAATTGCATCTTTATCATAATAGTTAGGCGGTGCATGATTCATCTTAAA
TGGCTCTGAAACAGTGATGTTGGGTCGAATCATTAATTCTCTTTGCATCGTCTTAATGAT
TTCTGCTACTTGTTTTGATCTTGTAAAGTACATAATGATGGCTCCGGTGTTAGAGCATCC
ATTAGAACAGATGTTGTATACAGCTTCTTTTAGCTTGTTTTCAGGGAAAGGTTTTTTGGG
AATCTGTTTGTATTCAAATGCTCGTATGGTATTTCTAAAGAGTTTTCTAAAATCTTTTGT
AGACACCCTGCCGCGGTGAATTTTATATTTTGCCGATTCTTTTTTTTCTTTTCGTCTAAC
ATATTCTCTATAAGACAACTCTTCTTCAATTTCACTTATTTCAGAATCTGTTTTCTGCGT
TCCAGATATTCTTTTCTTGAAGAAATTTTGCATACTGGAATCTGAATCATCATCCCGGGT
GCGCTTTTTTTTGCATTTTGTTGTGTTGCGTGATATGTTACTTTGGTTATCCCGTGGGCG
ATAAATTGTGTTAGTGGTGGTGTTCGTGGTCTTAGGTGTCTTTTTTTGTTCTTGATCAAT
GGCGTTTTCTAAATGATTGGATTGTTCATGTGTGTTAGATGGACTAGAATTGTCTAGGGG
AAATTTTTCACCTGTTTTCTGGGAGTTTCTAAACATATCTGCATGTCTATGTTTTGATTC
GTGATTTGGAGATTTGATTTTGGTTTTGTCTCTTGAAGCTGATTTAGGTCTTGTTTGTTT
TTCTAGTTGTTGTAGTCTAGATCTAGGTGAATATGTGGCAGGATCTTCACTGTTTTTATA
TCGACTTTTGCGCCAGGATTTTGATCTGGAACTGGAACATGATGAAGAGACTGATGATGA
TGATGATGATCTAGTTCTGGAGTGCTGATAGTTAAATGTTATAAGCTTGTCTGTTCCGGT
TTCTGTACGTGAATTAGATCTGGAATTTTCTTCAATACTGGAAGAGATGCTTGATGATCC
AGATTTGTGTTTTTTTCTTTTTGGAGTATTGAGTGAATCTGGTGAATAACGAGAGTGAGA
TCTGGATCTAGATGTAGAACTTTCTGAATCGGTGTAATTGGTGGATTCTGATTTTTTTCT
GTTGGTTCTTATATGAGGTCTGAATCGGGGGTTGTAAAATTGATCATTGTGGTTAAAGGA
CTGGAGTCGAGCTGCAGCATTTTTGTAGAAATTGAGTTCAGGCCCGCACCGAAATTTGAT
TTCTGATACTTCAGCTTCTGTACTAATTGAGGTGTCATGTGGATATATTTGTCTTTTATT
AGAATCGCAATAAATCTGCCTCGGTTTACGTTTGTTTGAAGTTTTTTCATAAGTTTGAGG
GGAAGGTATGTTGGACATTAATTTATTGTTAGGGGTTTTACCGGAGGCTCTGCTGGAGGC
CCTGCTGGAAGCTTTGCTGGAAGCCCTGCCGGAGGCCCTGCTGGAGGCCCTGCTGGAGGC
CCTGCTGGAGGCCCTGCTGGAGGCCCTGCTGGAGGCCCTGCTGGAGGCCCTGCTGGAGGC
TCTGCTGGAAGCTCTGCTGGAGGCTCTGCTGGAGGCTCTGCTGGAGGCTCTGCTGGAGGC
CCTGCTGGAGGCCCTGCTGGAGGCCCTGCTGGAGGCCCTGCTGGAGGCTCTGCTGGAGGC
TCTGCTGGAAGCTTTGCTAGAGACTCTGCTGGAAGCTCTGCTGGAGGCCCTGCTGGAGGC
CCTGCTGGAGGCCCTGCTGGAGGCCCTGCTGGAAGCTCTGCTAGAGACTCTGCTGGAAGC
TCTGCTGGAGGCCCTGCCGGAGGCCCTGCCGGAGGCCCTGCTGGAGGCCCTGCTGGAGGC
CCTGCTGGAGGCCCTGCTGGAGGCTCTGCTGGAGGCTCTGCTGGAGACTCTGCTGGAGGC
CCTGCTGAAGGCTCTGCTGGAGGCCCTGCTGGAGGTCCTGCTGGAGGCTCTGCTGGAGGC
TCTGCTGGAGGCTCTGCTGGAGGCTCTGCTGGAGGCTCTGCTGGAGGCTCTGCTGGAGGC
TCTGCTGGAGGCTCTGTCAGAGACCTCGGTGAAAGTTTTACTCAGAGGTTTATCAGAGTT
TTCGCCATTAGTTTGGTTAGAAGTTTCAGATTTATTTTCGGTGGAACTGCAGTTAGGTTT
CTTGTCAGTACATTCATCACCGTTAGAAGTGCTATTCATGGTGCTGTTGCCACTGTTGGA
TTTGTTAAAAGCAGTAAATGAGCTAGGATTGGAATGACTCCGAATAGGTGAATTGTCTGT
TAAATTTTTGTTGGCGCCTGCAGAGTGTTTTTTAGACGCACAGTTTCTGTTCATAGTTGA
AGGAGTTTCTTGCGTGGGGCATGCAGAAGTTGATGGAATAATAGTTTCATTACAAAATAG
TTGTGAAAATGGCTGAATAATATTAGAGTCCTCTATTTCTGTTTTATTTGTATTTTCATT
GGAAAAACTGTTTAAGTCCGTATTTTCGGTACTTTCTTCTGTTTTATGGTTTGTTTTGCT
GTTGGGGGTTGTTTTAGTGAAATTATCATAGAATTTATCTGATAAACAATTTCCATAATT
GCTTTCACTGTTGTTGGGGGATTTGTATTGGCCTTCTTCAGAGCTACTGGAATCATGTAT
ACAATGGTGCGTTTTTGATTTTGGTGGTGTAGATATCTTTTCATTGTCGGGTGAGGTTTT
ATATTGTTCATCAGATGTTTTGCCGTGTAGGTTATGTGAGGGATCAGACTTTTTTGATGT
ATTTTTGGCGGCTTTCCCTGAAACATTTTTAACGGCTACTTCCCTAACGTCTTGGTGTCC
GTTGGAGTTTGCAGTATTTTTTTTAGATGTCGTACGTCCCCGAGAATGTTTCATTTTAGG
ATCATTAGTGTCTTTTGGGTCATGATGTTTTTTGTAAGAGTTATCTTTGGTCGGGGCTCT
TGGAGCATGTTTTGATATGAGAACTCTGTCTTGTAGAGAAGTTTTTGATCGGTGTATATT
TTTTTTTGTGTGGTGGAGTTCCGAGTCAGAATGAATTTTAGTTTTATGAACCGCAAAGTT
TAAGGTGGGCTCAGGTGTCATCGGAAGAGGAGATAGCAGGGGATCTAATTTTGAAAAATC
TCTAGCTTCAGTAACGGCTTCATCTTCATGCTGATTAGATTTTCTCTGTTTAAGATCAGA
ACGCGATGGAACATGGTTTTCATTATGTTTTTGTACTTTATGTTTGTTTATTGTTTGAGA
ACTGTGTCCTTTTGTCTTTTGGATTGATCTACAACGGATATGTGTTTTTTTGTACTTCTG
AGTATCCACGCCACAATATGAGCCATTGTCTATTAGTGCTTCCTTCGGTAACGGGATAAC
TTCAGTGTCATATATTTTTTTAATGAGATCCATTTTTTGGGAACTAGGTCTGTATGATAA
ACTGATTGCGTCAGGAGACGTTGAAACTTGCTGTTTTTTGTGTTCTTTGTTATCCTTAGC
ATTCTCATGTTCTTTAGTTTTCGTAGTTTCTGGTGTTGTCTGTGTTTTTGTTGGATAATT
GTGATTGTCAGATTGTACGTATGTGGGGTCTGTTGTTATTGAAGTCTGTGAAAATGCCAT
GCTATAGTCTTGGGCTTGAAAATTGAAGTTGGTTGTTAGTTGTGTAACATCTTTATAGTT
ATTCATACGGAGATCTGGATTATATTGTTCATAGTTTGGATGCATGTATTGTTGATATGA
TAAATCTGCGGGTCTGTTTGAGAAATCGTGTAGTCTGTGGCCTCTTCCGCGTCTGTTATA
ACTTCTGGGAAAAAATCTTCCATATGGCTGTTGATACTTTGAGTTTGGATTGAAGTAATT
ACGACTATCGTATCTTCCCTTTCCTCCTCTGGGCCTATGGGAATGATGTCTAAAGTTAGA
GTCATATCCTCTATCGGTATTTCTAGATTCTCTGTAGGAACTCTCTATACTCCTGTATGC
ATCATAATTAGGTTGATACGGCAACGAGGTGAAATTGCACTGTGAATTTGTAGTTTGGTT
CTGTGATGCGTACATGGGCTGTAGGACTTGATCTGGCAGTTCGGAAGCAAAGCGCATATG
GATCGAATTGTTTCCGTTTGATGGTAGATTGGAAGCAGAGGATGTGCATTGTCTGTGGAT
CTGAGCTGCTCTCCGTGGATCCTGGGGAGTTCTTGAATTTTTTCTGGAATCTTGAGAAGA
TATGGGATCTTGATGCGTATTCTCACTCAATGGTTGTCTATGTGTGACGTCCGCATCATG
GTATAGTCCGGATAATTTCATGGCTTGGTGGACAACGTCGTTATGAGCATTTGCTTGTTT
GGATTTTTGTTCTGGAAAACATGTTTATAAAATTCAAGCTTAATAGATAGTATTTTTCCG
TCGATTAGTGATACGCTTAATGTATTTAATAAATTATGGATAATCATTTTGATTATGATA
CATCCCGTGCAGAGAATGATGTTTATACAGATTGTGCGTAGTATGCAAATGAAAGTTATT
CCATCGTTTTGTAATATGAAAAGTTTCAAATATAGTAAAGAAAAGTACATATACGTTTTC
AAGGTGTGTTCTAATAAAATGATGAATAAAATAGTAGTTTTCTATAGAACGTATTATAGA
CTTTTATTGCATAATAATCATTGAGTAAATACGTGGAGACATTAAATTCGTATTTTGTTT
TTTAGATTGTTGAGCTATATAGATAAATTTGGATGATAAAGACGTTATAATTTGTAGTGA
AATTCACTAAATCGTTTTAAGCTTTTATATTTATCAATTAAGTAGTAACTTTCCGTGGAA
ATGTCGCAGAAGCGGAATAATGCATTTACTAATTGGAAAAGATGTAGGAGAGTGGTAAAA
GCCTATTGGTTTCTTAAGTATGTATATCGTGCGATGTGTTATTAACTAGTTAGATGTGGA
TTACTAATAATGGGGGGGGGGGAAATTATTCGCATAACATGCAATTAAAATTCAATTCAA
AATTTATGAAATTGACATTATTTGGAGAAATTTTATGGGACGCATGATTTATATAATTGA
TCTATTAACAGGCCAAGCGACGGGATTTAGTGAGCATGATATTAAATCTTTTCATTCAGT
AGTTGAAGTTATTTTCGTGGTTGATTACATTTTTGAATAATTAATGGTATATAATTAATA
ATAAGTAGGGCTAATAGTACAATTTATTATCACTATTCTTATGCGATGAGTTCAAGTTCG
GGCGCTGAAAAAATACGTGTAATGAACACTTTTTTTAGAGAACTTATGTTATTAGAGAAT
TTATGTTAATTAGTAGTTCAATAATAGAATTTATGATTTATCAATCACGTGATATGCCAT
ATATTTGGAAATCGCGTGTAATAGTATATTAGGTGTCATATATTAATTTCATTTAAAACT
AGGATGAACATTAACATAAATTATATATAATACCTGATGAAGTTAATGGCAATTGAATTG
GATGGTATATTAATTTATATTTACTTATTTGCATTAGATTATATTATAATAAAATTGTTT
TAATGTTAAAAATTTAAATTATTGATGCATTCATTATTGGCGTGCAGTAAATCCAGTATA
ATGGGTAAAAGTGAGATTTATTGGAGGGGGGGGGGATGTATAATATCCATGTTTTTAAGA
TATGGTAATATTTATCAATTATCTAATTGTCTAATTCTGTTGGTTGTCTACAGGGAACCT
ATAGATATATTCAGGAATAATTGGAGTTGAAATTGCTGAAGTTTGTGACTACCAAAGGGT
TAATATGCATAATCAAATAGATACTGATGCTACCGTGGGGATGGATATGATTTGATAATT
AGGATACAATTATATATTATTTATTATGTATTATGGAGATGACATAATTTAATATAATAC
ATTATATGATAATTTAAAGTTTATAGTAGACTAGTTTTATTATGTTTCTAATGTGATAGC
GCCCTCCGCTGTTCAGGTAAATTATATGATATTGAATGTTTTGAGTAGACTAGTTTGATT
ATGTTTATGATGTGATAGCGCCCTCCGCTGTTCAGGTAAATTATATGATAGTGAAAGTTT
TGAGTAGACTAGTTCGATTATGTTTCTGTTGTGATAGCGCCCTTCGCTGTTCAAGTAAAT
TATATGATATTGAAAGTTTTGAGTTGACTAGTTTGATTATGTTTCTGATGTGATAGCGCC
CTCCGCTGTTGAGGTAAATTATATGATATTGAAAGTTTTGAGTAGACTAGTTTGATTATG
TTTCTGATGTGATAGCGCCCTCCGCTGTTCAGGTCAAAATTTAAGGGTTGTAAATAGACA
TTTTTAAAATATTTTAAACCTAAATAATTTCATTTATTGTGCTTTTTGTTAAGATGCTGA
GTTTGTGTGTGTGTTGTGTTTGTGTGTTGTGTTTGTGTGTTGTGTTTGTGTGTTGTGTTT
GTGTGTTGTGTTTGTGTGTTGTGTTTGTGTGTTGTGTTTGTGTATGTGAGAGAGAAAGAG
ATAGAGAGAGATAGATATATGGGGGGGGGGGAATATATAAATATAGTAATTTTGAATCTG
TGTTTCCAAAATTGGGAATTATGCGTAGCATCCCACTTTCAAAGTGATTTCAGTTAATAA
GATGTTGGATTAAAGATGGATTTGGTATTTTAGATTTATACTTTCAAGTGTTTGGTGGAA
AACAGATAGAACAATGGAACGTTGTCTCTGAAAAAAAAAAACTAGTAGTGTGACATTTAG
GAAATGTGGTTTGGATACTTTCATCGTGTAAAAAGTCAAAAGGTTGAAAATGTTTTTTTT
TTCATGAATAGGAGCTATTATGTGAATGTTGAACAAAAACAGATTAAATAGACCTGAAAG
GATAATATTGTGTAGAGTGCTACGGTCTAGCTACAACTAATGTAATACATTTTTTAGCAG
TACTATGATTTATAAAATTAAGATGTCCCCGGGGCATTAGTCTTAATAAACTGGTTTAGT
TTGGAAAAGAGAAAGTGAAAATCTGAATACTTGGCATCTGTATAAGGTTTTCCAAGAATA
CAATTGTTTATAGTATCACATCTTCAAGAAAGCTGGAATTAACTTATGGAAATATTGTAT
GATGACTTATAAGTCAGTTTATGTACGTGACTTGGAATTAAAAAGAGAAAGCAATGTCTG
TATGACTTTTTATTATTTGTAAGGTGATATTGAAAATAAATTCCTTTGAGAAATCACATG
TTTGCTGAGGTTTTACATAATAGAAAGAGTTACATTTGCTTATGTAATTTCTAATCTATA
GCAATATAAAGAGTTACACAGTATGGGGAAAGTATGTATTTTACAACAATATAAGCATAT
TTACATAATACACATCTGTATGTTAATGATTGCTAATCAATTTACATCTCAGTTTCATCT
AGCTAATAAATTTGAGCATTTTCTTCGAATGGATCATAATCAGAGGGGTAGCCATCTAAT
TTAAAGACCTCCATTTTATCACTGTTGCAATCACTTCTAATGGTACATTTTTCATTATCA
TTACTTGTACCTTCCGTACATCTGTTCTCATCATTTTGACATGTTGTGTCATTGATAATA
TTTAGTATGGGGGAGTTATTTCCTGTTCCCTGTGGGTCAAATATTTGAGTTTCGGCTGTT
ACAAGATTTTGGGAATTTGCCACATTTAAATTTTTCTCACATGCGGTATGGGTGATAACA
GTATATTTACTGGAAAGATCTTGGCAATGTTTGGCTATGCCGTGTTTAATGATATCAGTT
AGATCCATAAAATTTTCCATGACCATTTCTGTGATAAGTTTCTTGGTTGGTGTTATGTCT
TCCAAGTCTGTTTTGCTATCCTGTATTTTACTATAAGTATATGAGACATTTTCCTTCTCA
TATTCTTCATCATCCGTTTTAATGGGAACAAAGTGATTGATGAAGCAGTGATTAGCTTCT
GTCACATCACTGTCATTTTTTACATTCATTTTTGCAGAACTGTGTATAACACAATTGTCT
ACTTTGTGAGTTTTCCTCATAAACCACAACCAATGTTTTTTGGGAACAAATTTGTTTCTG
ATATCATGGGTACCCGGCATTGACCTTATTGGGATGGTAAACACTGGGGATGGAAAACCT
TTACTTTGACAATGACCATTATTGATCACTTTATCATAATCACTCAAATGTAAGTAATTA
TCTTCAGATGTACAGTCATCTGACTCGCTACTCGATTCAGAATTAGGTTCTGATTTAATA
GTTTTTTCTAACATTGACTTATCAATAATATTGTTACCATCCTCTTCATCTTCACTCTCT
GAACTTATAACAATTACGTTTGTGGTTTCAGGTAACCTATCTAGCTTAATTTTTTTAGAT
TTGGATGGTTTAATTGGAACATTTTTCCTTTTAGCTGTTCTCTTTTTAGATTTGCATTTT
TGAGACACAGCCACAATTTTCTCAGTTTTGTGATCTTCCTTAGAAGGAGTGACCTCTGGT
GGTGAATATAGAGACTTGCTAAATGGTGTATTCTCATTAGTGTTATTCATATGAATGTTA
TTAGTTCTGACAGTTGAATCACAGTCTGCAATGTAATCAGTTTCATCATTGTTATCGCTT
TCACTCTCATAAGGTGCTGAGTGATCAGTTTCATAACCAAATGTTATCATTTCTGATATT
AAAGGGTTGTCATGGAAACCATCACATAGATTCACTAGACTCTCTACAGCTTCCATTTCT
TTGTCTAATTTGCTTTCTGGATTTAGAGTATCCTGAATTGCACCATGACTTTTGACAGGA
GTTGCTGAGTTGGTAAAGGTCATACCAGGAAGCGTTTCGGTACACTTGGAGTTAGAACCT
TTTTCCTGAATCCATTCTTTTGTCTGTGACCTTTTATCGGGGCTGTAAGCCAAAATGTCT
TGTTGTCCAGACCCGGTCTCTACAACTACTGAGTCGGGTTGAGTTTCAAGTAGTTTTTTT
ATCAAGAAGTGTTTACCACTTTCAAGGCCAGTAATGGATTTAAAGTTATCAGGGCCGCCC
AGATCTGTCACTGAGGCTGTACATACACAGTTAGGGCTTGTTTGTTCTTTCCCTATCTGT
CTGCTATATTCAATGAATGTTTTTGCCTCTTTGGATTTCCCTGGCACATCTGGAGAAGGA
GTGTCTGGATACATTTTTCCTACATCTTTTTCATGTATGTTTGTAAGTTTTTGTCTTGTT
GGGGATTCATTGTTCTTTGACGGAGTGGGAATATTATTATCAGTAGGAGATTGTACTTCC
ATGTATTTTAAATAGTCTACATTGTCATCATCTTCATGGATAGATTCGATAGAAGATTCC
TCTGAATATTTTCCATGTTCATCAAAATCAGCTAACTCTAATAATATTGATTCTGACGGG
TCTATGTTTAAATCACAGATGGAAGACTCTCTATTTTTATTTATAGCAATGTAGCCTTCC
ATTATATCAGAGGAAGTTAAAGGTTTAATCAAACCAGTATCATCATAAATTGTTTCTATG
CATTCACATGCGTGGGTGATCATATTCATCATGGTAATTTTAAACTGGTGTCTGCGAGGT
TTGAGGTATTGCCATGAAAATTCATTGCTGCATAGAACAATACTTTGGAGAACAGCAATG
CCAATATTTTTGGCGGCAGTAATTAAATTTTTACAATTTATATGAATTTTGAGGAATGTT
TTATCACAGTTATCCATAAAGATTTGATTCATCTGCTTATTAGCAAATTCCTGAAACATT
TTCATATTTTTAACATGGTTTTCTATTATCTCATTTCTACTTTCCAGTAGTTCCTGTTTA
AGTAAATTTACTTGCTTACAAAATTCCTTATTGGAGATTTCAGGATTGGACATCTCTTTG
TTGTGTGCCATCAACAACAATGAGGTGGCGACCATGTTCAATTTTCCACTATCTAATGCC
ACATAAGCTTTGGAAAAAATGTTTTTGAGGGCTGTAATAAATTGATTGTTCATATTAGCT
TTCAAATCCATGAGCAAATCTCTGGATTCTGATGCTATCTTTTTCACTAACCCATCAAAT
TTATCACATGCAAAAACAATGAATCGCGGTTCGCACCAATTAAAAAAATCCAAGTTTTTT
CCAGACAACATTTTTGCATAACATGAAACAAATTGAGATGAAGCACTACTTAGTAAATTA
ATATTTATCAACTGTCCTAATTGTTCTAATACCAGCCTCTCCAACATGGATCTGTGCAGC
GTTAATAAGCCAGCGGAGTTAATTAAATTGTCTTCCATGTTAGACTGTTCCTGTTTCATG
GCAGCCTTCACTGATGCACCAATACTTTGGATGCAATTGCCAACGGACTGAGCTAGGATG
TAAAAGAAGATATTCTAAGTATGCTATATGTTACATGCTTAAAACTATGTTTTTTTCTTG
TTTTCTATCTTGGGACATATAATATATAATTCATGTACTCACCAACCAAAGTTTTGAATT
CGTCAGATGCTCCTTCTTCCACATTACTGGAATAGGACACATTCTTGGAAGCGATGTCGT
TGGAAGACTCTGGGATGAAAAGATCAAAGGCTTCCAGTTCTGGAAAAAGCAGGCTTTCAA
AGGACACATCACACTTGAGACTCTCTTCCAATATTTCTTTGATGGATTCTTCCACCACTG
GATCGGGATGGTAGCTGTAAGTATGAATATTTCTTAGTACTTAGAAAAACTCCCATATAG
TTTTAAATAAGATAGATCTAATAAGGACTAATCATACTTACTTTTGCATACGTTCCTCAT
TGGATTCCATGTTGTTTCCAGAGGGTTTTCCGAGAATGAACATAGAAGTAGAGGTTGTAT
CTTTTGCTGACTCCATTGTATATTAAGATGCAAATTCAGACACCGCCTACTGTTCTGTTA
GCCAATGAAAAAATATCTTCTGTCAGCAGATATAATACTATATAAGGAGATTACCACCAC
CTCTTTCTTTGCAGAGATTATTCTCTGCTTGAAAATCTGTAACACTGATCATGATGGGAT
ATGAGGAAAAAGTGTCAGCTACTGGAAAGACTCGTTTAAAGATACTGGCATGTCTGATCG
TTTTAATACTAGCTGCGGCAATAACTATGTTAACGCTGGAAATTATATCGAACCAAAAAC
GTACCACTACTGATCTCGAAGCTGTGACTGTGGCGCTGAAGCATGTAAGCACATCTCTTG
CCAACTGCACTGAATCCACTACTTCTGTACATACCGGTTAGTGAAAGATATGTCTTTTTT
ATGTTAATGTATTGATTATATATTTGCATACATTCCTTAAGAATGGAAAAATCACGGATG
GTTTGTTTTTAGATTCTGTGACGAGCCAACCCACGAAAAAACAAAGAATCGAGGAAAAAA
ATTGAAGGGAAATCTCCAAGTTGGGTTCAGGCTTTAACTACAGCATCTGGAATTATCCTA
CTGTTTTGTATAATGATGATATTCATTACATGTTCCTGGACCACAGAAAAAGATACAGAG
AAGAGTGAAGTGCAATCTTATGCTTCTTCAGTAGAGACTTTAGACTCTTTAAATGAGGCT
ATTATACCGAAAACTGAAATGAATGTGTAATGTCTGTATTTTTCTTTACAGAGATGTACG
GAGAGTTTATATTTGGGGAAAATACCTGACTGTTCTGCCTATATGCGAATGTTAAAGTAT
GTATAATATAAATTCTTACCTTTTAAGAGTGATTCAAGGTGGAGGTTTCTTTGGAGATTG
ATTCCAGGTGGTGGTTTCGGGTGCAATCAATCTTTCTTCTGGGCGGGAAGAAAATCCAGC
AATCCAATAATTGATGGGATGTAATCAATGTCACAAATCTGTAAGATTAAATGTGAACAG
TATAAATTCTTTTGTGCTTATCAAATTACAATTATGCGCATGAAAATATCATTAAATTGT
TTTAAACATTCTTAAATTCAATTTAAAATAATTTTTGTAGCAATTTTAAATATTAATAGT
TAAAAAATTGACTTACCAGACTGCAGCGATATAAGAAAGAATCTCTGTGATGAGAATGTT
CTCCGGAGCCACTTCTTGAGAAAAGTGGCACTGAACTGGCTGTAACTTCTGCTTATATAC
AATTCTATAGCGGGTGTGATGTACAGGAAAATGACGAGGATGAAGGAGCCAATCGCTGTA
TAATGTTAAACCGCAAGTGTAGAAATACACCCCTTTTAGACAAATATGGAATGGAAATTA
GCTGATGCTTACAAAAATTTAGGGTTTTGTCATATCTTACTCAAAAACAGGAATTTGTGG
TCTGGATTTTTTGAGGTTTTCTTCTTATGGCTGACTTGTATTTTTTTATGAGAAAGACGG
AGTTTGCGGTTAAAGGCGGGATAATAAAGAACACTTTACTGATAAATTGTCATGTTTTTT
TTTAAAAAAAAACATCTGCTACACATCATGAAACAGGAATATGGTTTTGGTGTTAGCGCT
TCTCACGAAATAAATGACTCAGTCAGGGGAAAATGTTGTAACCGCGGTACACACTGACCT
TTAACTTTATGAGAAAAACAGGAACTGCGGTTGCTCTGTTAGCAGATTTTAGGGTTCTCG
TTAGCCTGGGTAGGAAAGACCCCAACCACAGTACCCACTAACCTTTAACTTTATGAGAAA
AACAGGAACTGCGGTTGCTTCGTTAGCAGTTTTTAGAGTTTTAATTCGCATGAACAGGAA
AGACTCCAACCGCAATATCTGCTAATTTTTAACTTTATAAGAAAAACAGGAACTGCGGTT
GCCGCGTTAGCAGCTTTTAGAGTTCTCATTCGCCTGGGCAGGAAATACTTCAACCGCGGT
ACCCGCTGATCTTTAAATTTATGAGAAAAACAGGAACTGCGGTTGCCGCGTTAGCAGCTT
TTAGAGTTCTCATTCGCCTGGGCAGGAAATACTTCAACCGCGGTACCCGCTGATCTTTAA
CTTTATGAGAAAAACAGGAACTGCGGTTGCCGCGTTAGCAGCTTTTAGAGTTCTCGTTCG
CCTGGGCAGGAAATACTTCAACCGCGGTACCCGCTGATCTTTAACTTTATGAGAAAAACA
GGAACTGCGGTTGCCGCGTTAGCAGCTTTTAGAGTTCTCGTTCGCCTGGGCAGGAAATAC
TTCAATCGCGGTACCCGCTGATCTTTAACTTTATGAGAAAAACAGGAACTGCGGTTGCCG
CGTTAGCAGATTTTGAAGTTCTCATCCTTATTAGCAGGAAAGATTTCAACCGCGGTACCC
ACTAACCTTTAATTTTATGAGAAAAACTGGAACTGCGGTTGCTCCGTTAGCAGATTTTAG
GGTTCTCGTTAGCCTAGGTAGGAAAGACCCCAACCGCGGTACCCACTGATCTTTAACTTT
ATGAGAAAAACAGGAATTGCGGTTTCCCCCATTAGCAGATTTTGAAGTTCTCATCCTTAT
TAGCAGGAAAGATTTCAACCGCGGTACCCACTAACCTTTAATTTTATGAGAAAAACTGGA
ACTGCGGTTGCTCCGTTAGCAGATTTTAGGGTTCTCGTTAGCCTAGGTAGGAAAGACCCC
AACCGCGGTACCCACTGATCTTTAACTTTATGAGAAAAACAGGAATTGCGGTTTCCCCCA
TTAGCAGATTTTGAAGTTCTCATCCTTATTAGCAGGAAAGATTTCAACCGCGGTACCCAC
TAACCTTTAACTTTATGAGAAAAACAGGAACTGCGGTTGCTCCGTTAGCAGATTTTAGGG
TTCTCGTTAGCCTGGGTAGGAAAGACCCAACCGCGATACCCACTGATCTTTAACTTTATG
AGAAAAACAGGAATTGCGGTTTCCCCCATTAGCAGATTTTGAAGTTCTCATCCTTATTAG
CAGGAAAGATTTCAACCGCGGTACCCACTAACCTTTAACTTTATGAGAAAAACAGGAACT
GCGGTTGCTCCGTTAGCAGATTTTAGGGTTCTCGTTAGCCTGGGTAGGAAAGACCCCAAC
CGCAGTACCCATTAACCCTTTAACTTTATGAGAAAAACAGGAACTGCGGTTGCTCCGTTA
GCAGGTTTTAGAGTTTTAATTCGCATAATCAGGAAAGACTTCAACCGCGGTACCCACTAA
CCTTTAACTTTATGAGAAAAACAGGAACTGCGGTTGCTCCGTTAGCAGATTTTAGGGTTC
TCGTTAGCCTGGGTAGGAAAGACCCCAACCGCAGTACCCACTAACCTTTAACTTTATGAG
AAAAACAGAAACTGCGGTTGCTCCGTTAGCAGCTTTTAGAGTTTTAATTCGCATGAACAG
GAAAGACTTCAACCGCGGTACCCGCTGATCTTTAACTTTATGAGAAAAACAGGAACTGCG
GTTGCCGCGTTAGCAGATTTTGAAGTTCTCATCCTTATTAGCAGGAAAGATTTCAACCGC
AGTACCCACTAACCTTTAAGTTTATGGGGAAAAACAGGAACTGCGGTTGCTTTGTTAGCA
TCTTTTAGAGTTCTCATTCGTATTGGCAGGAAATACTTCAACCGCGGTACCCACTGATCT
TTAACTTTATGAAGAAAAACAGGAACTGTTGTTGCTTTGTTAGCAGATTTTAAAGTTCTC
ATCCTCATTATCAGGAAAGACTTCAACCGCAGTTCCCACTGACCTTTAAGTTTATGAGGA
AAAACAGGAAATGCGGTTGCTTTGTTAACAGCTTTTAGAGTTCTCATCCGTATGGGCAAA
AAAAATTTCAACCGCGGTACCCACTGATCTTTAGCTTTATCAGAAAAAACAGAAACTGCG
GTTGCCCCGTTAGCGAATTTTAGGGTCCTCACCCACTTGAGTAGGAAAGACCCTAACCGC
GGCACCCACTGACCTTTAACTGTATGAAGAGAAACAGAAACTGCGGTTGCCCAGTTAGCA
ATTTTTAAGGTTCTCACCCGCTTGGGTAGGAAAGACCCTAACCGCGGCACCCACTGACCT
TTAACTTTATGAGGAAAAACAGAAACTGCGGTTGCCCCGTTAGCAATTTTTAAGGTTCTC
ACCCGCTTGGGTAGGAAAGACCCTAACCGCGGCACCCACTGACCTTTAACTTTTTGATGA
AAAACAGAAGCTGCGGTTGCCCCGTTAGCAATTTTTAAGGTTCTCACCCGTTTGGGTAGG
AAAGACCCTAACCGCGGCACCCACTGACATTTAAATTTATGGAAAAACAAACTTTTTTGT
TCATCATGCACTTTTTTATATATCATTATATCTCTATCCAATCAGCACTCTTGAGGGTGC
ATACATTAAGGCAGTGTTGATTTTTTTTCATTGTACCCACTTACGAATAACGAATCAAAA
GCCATGAAGTAGAATATTTTAATGATGTATTAATCATCATTTCCTACCACGCCTATTAAC
TTCAGTATTTATAGGATAGGCAATTTGCGCTATACGCCATTAGCTGTTCTTCTGCTAGCT
TGGACACAGCGGTACAGGGTGAGTTATCAGCGTCTTATAATGTGATGTCTTTTTTTTTAT
TTTCTTGTCGGTATTTTAAAAGTAGTCTGTTAAGATGTTTTTAAATAGATAGTTATAAAA
TTTTTGGAACCGTGTAGTCAATAAAACAATTTATAGAACGGTTTCTGGCCCAGAACAGAA
ATTGATTTATGTCGTCTTTCTGAATTACAGGAAAATTGCGAGGGATAACTTTATCAAATG
TAAAATTATATACCCTCTGTGATAGATTTATTTTGTGGATATTTGAATGTACCATCGAGC
GTATATCAACGCAAGATGTGGCTATGATGGGACACGGTCCTATCTGTACGTGGTCGTTTT
CATTAATTGGGAATATTATTTTTTGACCCCCAAGGAGGGATTTTATAATATTAAAATTTT
CAAAGTTGATACTTATGTCTTTCCACCACAAGACTAAAACCTGTCCGTAAGCTCTTAAAT
TTTTAGTATTCAAAGATCCGTGTAATATTCCATGTAACGGGATATTTTCAAGAATGGCTC
CCGTTAACATCGATTTTCCACATCCGGGTGGACCAATAAAACTAACGGTGTTTTTTTTCC
CTCTTCTGTGGCTTAGCCACTGATATAATATGGTTCCTGCTAATATAGGGTCAAAAGACT
GCAGACAGAACAACTGGTAAACCGGGTTTTCATAGATTTCAAAGTCAGTGTCTATGTGCG
CTATAAAATCGATAGCTTTTCTAGTTGCTCTTATTCTTTTTTTAGATATAGATAGAGCCC
TATGAATTAGCACGTCCCCGTGTGTTAGTGTCAATAATTGCATGTATGATCTAACGTCTC
TTCGTATCCACGCGTCTTCCGTGACTATTCCAAGATCAGACAGCCATTCGATGGTTCCCA
GAAATTTAGATTTTAAAGATATTCTGTTGGTCCCATCCTTTGGAAACAGCATAAGTTTAA
CATTAGGTTTTTTATTGAAATGGGATATGATGTGTTTTCGATGTATTTCATCGCATACGT
CTCCCAGTTCGTTAATATTTGTCCATGCCCATTGGAACTGTGGTCTAATAATTTGAAGAA
GGGCAAAGGGGATATAACTTAGACTGAAGACCTGGGTTCCGCCACCATTTTTCTTTGTTT
TGGCATACGTGCACCAATCATCTATTTTAGGGGCGTTCCCGTCGAAGAAATCTTTAATTA
ATACACCCCTGATTTCCGTTGTGTGTTTTCCTATCGTTGCGGTGGGAATTCCATCTAAAG
CTATCAATAATGTTAAGGAGGGTCTGCCAGCTTTATTCTCCGCTTGAGCGTACCACTTTG
CAGGGGTGGGGACGGCAGTTTTATTATTCCAGTAATTGAGTATGACATCGATCATTTTGG
TACATGCAGTTATCCATTTAATATCGGGCGCTCCCGGTGAGTGCATATCTCTAAAATGTG
GCACGGGCACGTTAGAGAATTTGCAAAAAAAATCCGTAGATATTCCAGGGATTTCTGCCT
CCCACTCCACGGGGCCTTTGATAGTCAACATGATATATTTGTCCTTAGTCCAAAAATCAT
CACTTGGATTTATTATGGAAAACATACCGTTTGTGCCTTCCAAGATTTTTATAGTTGTAT
ACGGAAAATAAGGTAATTCCCCTGGCTTGTCACCTCTAGATGTCTTCAAATCTGGAAGAT
TTGTTATGGCAACAAATTCTCAGTATGGATCCGGCGGAACTTCTGTCGGACAATGCAATC
TCGTCCACGTGTGACGAAAACATCGCAGCTGGACATCATTTTACGCAATCTCCGCACGTT
GAAATGTCAGTCCAATCAACGACATCGGCGGGTCATACTGGAGTGATGACGACACAGTCG
CAGTTTTCCAATGGCGTACGGGATCAAAACCGCGAATCACTGTCGACTCTGACGGGCCTC
TCGCTGGAAAGCATCAACAATCAAATCAATGTTCAACCCACTCAGATGACCTTTCAACCC
ATTTCCCCGCCGATGCAGGGTCAGAATTATGTCTATAGCAATAATATGATCAATCCCATC
AAACCTAGATCAATTATCAAATCACATGGTCATTCGATGGGGGAGATGTCATTTGCAGAC
CATTCCTTGTATGTTAATGCTCAACCGCCTGTCCAACAGCCTCAACTTAAATCCCTTGTA
GGTATGCATCCATGCATGACCGCTACCTCACAGGGTAAATATCAGACAAATAAAACTGTG
GGGCCACCCTCTATTTCAGCTTCCCAAATTACTACGGGAAATGCCGGTATAAGACCCGGG
GAATATCAGTCTGTCCATAATCAATCTTCTGTAAACGGGTCTAAGTCTTATGAGATCACT
ACGGCATCTGGCGATGAATGGATACTGACTACACCCGGCGGGCAATCCTGGACTCTGAAA
CGGAACCCCCCTAATCCTCCGAATAACAGAACTAATTCAGTTGTCAACAAGGCACAACAG
GTCTCGCATGCCCAACCTTATGTCTCTGGGTCTAGCGACGGTTTCTATCAGGGGGCTGCT
CTCCAATCATGTGCGTATGTAAATACGCCAGGTTTCACTCCTGTGTGCGAAACACAGAAT
ATGAACAACTCACAGGCGACACAACTAAGCGCATCCATGAACTGCATAAATGCGTTACAA
ACTACTATGGATGCGATTGTCACTTCTACTTCCAAGCCGGTGGGGGCGGTATCAAATAAT
CGGGGTGCTAATTTTGGAATGGGAGGCATGGAGAATTATATGGATAATAACAGTCCATGG
AACCAATACTGTAAAGTTCAAGACATTGTATCTCAAAACTGCTCCCAGGGAAAAGTTGTT
TCTTCGACACCGGGAATCGCTCCTAATCTGATGAAGGGCAACGGGTTGAATGTTTATGGC
CATGTGGGGTGTGTAGATGCGGCCATTTCCGATAAACAAGGTGGCACCGCTAACGTCGCA
TCTTCTCTATTGAATCCGGAACATCAAGATTGGATGCGGGTGACCGGGACGAGCACAAAT
CTGTTAAACAATATAAATGCTGAAACAAAAATGGAGAACTATGGTTTTCCGGAAAATGGG
AATGTCCACGGAGCCGTCAATACAGCTTTACCACTAACTCTATCCAGTGGTCAGCCCTAC
ACATCTGTGCCACAACATGGCGCATGTGAAGGAAATGGAACAATTCCCGTGGTACAGATC
TGCAGTCCCAATACAGCGTTCAAAGCGCACTACAGTTTGCTCGGTACAGTGGATGAAAAC
AACCCCTTGTCCGTCAGAGAGAGCATACAGGACACAAGTTTTAGTAATGGATGTGCTCCT
CAGTTGTCCTCGCCTGGAGGAAACCCGACAATAATTGCACATTCAATGATTGGAAATAAC
GGAACCCCGAATAAAGATGTATGCAAGCCTACCCCCAGCCTACGTGCAATAAAAAAATTA
AACTTTGACTATGATGACCGAGGGGAAAATATAGGATTTCCTTCCAAATTGGCAGCCCTT
CTGTCTATGGGAGAAAACATGTCAAAGATGGACAATCCTTGTTATGGAACTTCTCTAGCG
CAGTTCGAGGAATCACATCAGCAGAATGCATCGGAGGGTAAAATATCCATTGCGGATTTA
GAGTTTTCTGAAGAAGATGATGTGCTTTCCAGTGCAGCCTCTGTCAGCTGTAATGACAAC
TGCGTCATGAAGATCGGAGCTTCGCAGCAAGGTACCACTGTGGCTGATTTACAACAAGGG
TTTAAGCAACAAATGAACGGAGAATTCTCCATGTTTGCAGTGGATGGGAACATTAAAACA
CAGGAGATGTCGAATGACTGCGCGTCAAACGTCACGGATAATGCATGCGCCATTCGACAA
AATAAACGTATGCACTGTGAAATTGGGATTTCAGAGGATGGCCGGGTGCGGGAAGAGGAG
AAATGCTCAGACGTCGCAATTCACGTTCCGCGGAAAAGTGCGCGTATTCATAACATGAAG
TCCGAAGGCGTGACTTGCGGTATGTGTGTGACGGCTGCGGATTCCACACGGCAGGATGCG
TCTGGAGGTTCGAGCAGCGGAACCAAGAAAGGCGAAAAGTTGCAAGGACTTTGGAAGGGA
TACCAGGATGACGACGATTCGGAATTAACCGAACTGTCGGATACAGACAGCGACAACGAT
GTCCAAAACTGTCACGGAGTAAGAAAGACCGGTTCCAAGACGTACTCCTCAGTATTTTTT
AATCCTGACTATCGCCAAGCCAAGAGATTGCTTGCCGACATTCCATACAGAAGATGGATT
CCGGACACATTCAACATGGAAGAACACGAGGGTCCATTCCTTCCAATAGTGACTAGACCA
CCCACTGTGTTTATGGGCGGTAGACGCCGGAGGACTTACCTCCGGCGAAGTGTCACCTCT
ATCGGTCCTCTGAGTAAATTAACTTACTTCAAGGAATTACTGCAGAGCTACGTGTTGAGA
AATAGCAACTGTTATTTAAGTATCGGTTGGCCTGCCAAACACAGGGTGTATATCATGTCA
GAAGAGAAATTGGGGTATAATCATATACCTACCTTGAGGGAGATGTTTCCACTGCCACCC
GGATGGATGATTGTCCTTGGAATTGTCGGTTCAGAGACGCCCGCGGCTCTGTATAAACAC
ATGGTGGTTCTCCTGTGTGAAAATAAATGGGTGCTTCTGCATAATTACCGGGACTCTAAA
CACGAGCTGTATTTCGCCGCCTCGGATTTGAAACAGTTTATGGAGGAGGGTCTGTCTAGA
TGTGACTGCATATATTATGAAAAGTCAGTGCCGTACGGCGTGGCCATGGAAGACTCTGTT
CGAGAGTTCTTGAGAAACAGTAAAACGTTTCAGAGTCTTATGGAGTATAGGAAGAATATG
CACGGATCTACCTGGACCTTTAACGGAATGCCTGGTAGACTGGGCGACAGAGTTATACAT
ATCTGCAATCCTGAATTGGTTAACTCAATCCCGGCAGACGAGGCCATCAGATATGAAGGA
AAACCTTTGTATTTCTTTGCATTTGTCACCACTTTCAAATCGCACCCCGGTAGCAAGGCC
AACGTATTGATCGCTGCGGATAAGAACTTAGGGATATACGGCTATCATAAAGGTCGCCCC
AGGATACGGTACTTGTGCAAGAACGTACAGGCTTTTTTTAGAGCCGGAGTTAGAAAGATG
TATTTGGATTATGAGATTCCATCGAAAACGTTGCTTGCCGTCAGCGAAGATGACTATCTG
TGTATTCTACAAAAAGCTCCTTGTCTGCTCTTAAAACCAGCTGTGTTTAGAAAGACTTTC
TCTCAGGAAGGTAAATAAGAATTGCTATGTCAAGAGTTTTCCTTGACAGTTCCCACCCTC
TTTTTTAATTAAAACAGAAAGGCCATTGGATTCCATCCGCTAAGAGATTTACTGTTTCTT
TGACATTTACCAGAGATACGTGATACTCGGTCTACTGTGTATTGTGTACCTTGTAATCTC
TAGGTAAACTTCTGCTATTTTTTTAATGTTGAGTAATTGGACATTGTTGATAGGTAAACT
GTTCTTTCAAAATGACCAGAGATTCTATGTACTGATCTCTTTGTTTTTTTTTTTCTGTGT
ATTGTGATAGGGAAGGTTTGTAAGGACAAAGGACAAAGTTCAGTAAGATTTAATAAAATA
ACATGTGACACAATTTCTGACTCTCTTTCAGTAATTTTTTTATTTTAATAATGTCCGTTG
CCATAAGGTGAGGGCAACGTAGGGTCTGAGGGATAAAAAAGTAATTCGTTCATATGAGTA
GTCGGATAAAACATTTGTAGTTTTTTCTCTAAAACATAACGATTATCTCGATGACATTCA
TACCGGAATAAATCCGATATAAACGTTTCCATCTGTAGATATCTTGGCCCGTTTTTGTGT
GCTGACATAGCACTTTCGGTTAAATTTTCTATCACAGCTCTTCCGTAGTCACTTAAAAAA
AAGCAAAAAAAAAAGACATATGAAATTTTATAGTAGGCCTACCTGCAATTTATATAAGTA
CGGATGAAAACAAAGAAACAAACATAGTGGAAATAAAATGATTCGCATATGAATTAATAC
CTAATGACTAGATTGAAATCCATCCATGTTACGGACCAGGGTCTTTGAACTTGGTCTTGC
ATAGTATATACAATTGTTCTATTGTCCGTGAAAGGTCGACAAAATTTCTGGCCTGCATTT
TGAAACAGACTGAACAAATATCAAGTTATAGATTAACCGGCGATGTCCTGTGTTATTACG
CATACTATACGCGTATACATCCACATACACGCACACACGAGAAAATGGTGTATTAATCAT
TCAAGTTTACCCGTGGTGACATTTTCCCCGAGTAGATAGAACGACACTTACATTTCACCG
TCTAGGCAGGTCGGAGTCGAGGAAGATACAGAACTCAGTGAATTAAGAACGACATAGTGA
TCACAACACGAAGTAATCTTCGGTAACGTGCTAAAAAACGGTAGCGCAGCCACTCCAGGA
TATGCATGGAAATGTGTTAAAATATACACAGCCACGAAATGCATAATTATCTAGCAGCAA
TAGTTTGTTATTTAAACAATGATTTTTTTATGTTCATTTAAATATAGTATGAATATTTAC
AACTAAATATACAATCGACTATACACATGGTCGATAACGCACTATTACATGCGTTCCAAA
AAACAGGTTTATCGGGGGTTATCGTTATCTACATCCATAAAGTGTACAAGTCCACATGTA
AACATCACAGGAAAATATAGAAGTCCGAGGCCGTGTACATCCAAACGCGCGCAAATAACG
GTCAGGTTCTCACGACAGTAGGTTCTGTAGCTGCCATTTTGATGTTCTGAAAGTATACAT
CTCTCGGGTTGTAAAATACGTGCCCACCCTCGCATAAAGCTTGTCCGAGGTGTTCATATC
CATATATTTTTTTTTCGAACATATTTTGTTTACTATATCTCGCTTGCACAGTGAAGATGT
TGTTAACCATCAGTAGTCCCGCATTTCTGAAACGTTGTTTTGAAGTTCCGGTCTGTATAA
AGATGGTGCTGCGGATTAAGAAAAACTGCATAAATATAAAAAAAAACTCTGGAAAAGTCA
TTTGTTTAATTATGGCCTTTCGTCTTCTAATCCAAAGAAAGTGAAATTAAACGTAAAAAA
AAACTCTACATTTAGATTCATAGTTTAACAGCGCTCACCATAATGCGGGACTCATATGTG
TCGGACTGGCTATATCGTATTTTATATTAGTCGTTGTCAGTTTTTCTGGCAAAGAGTGCC
ACAATGCGCTTACGATGGCCGGATCTATGTTGCTGTGCATAACCGAAAAAAGCGAAAAAA
ATAAATTAATATAACTGGTTACTAAAAAAAAAATTCGCTCCTACCAATCCCCTATTATTT
AAACTCACCGTATAGATGTTCCTCGCTGTCCGACCAGTGACAATATTTGTGAGGCAAGTC
GCATTCCGATGGTTTCCATCAGTTCCTCAGTTTCGTACAGTGCATTTTTAAACGCTCTGT
GAGAAACACAAGTTAAGAAATCTCAAATATAAACTCTTTCAAACGATACATCGCAGATAG
ATAAACTCCAACTTACGTTCAAAGAAGAGAAAATAAGTTTACTTACAGTACAGAAGATAA
ATAATTCTTCGTGTCGTTCTTATTCAAACGTGAACACCATTCGTGACCTTGCAGGGTTTG
AAATCTGACGAAAAAAAAAGCGAATTTCGAAATTAGAATTTCAGAATTGTGTTCCACTGC
TATGTAGCAAAACCAATAAAAAACATAGATGGAGTTTTTTATTAAAATTGGCATGAATCA
CTCACACGACGTAGCTATCGTTTGGACAATGATTATCGTTTATAGGGACGTATGCGTCAA
CGACGTCCTGCCACGGTTCGAAATACTCAGTCCGAGTCCATGAGTTAGAAGATTGTAACG
TAGGACGATCATGGTGCACGTCTCGGGGAGGACAACATGTGCCATTGGCGGCAGGTTTAG
ACCTCAATATGTCCTCTATGCTAACGGACGCGAAGCGCGTGCAGGTTTCCCAATCTTGCC
CGTCGCTGTCTTTTCGAACGATCGCAAACGAGGTTAACGTTTTGATAGTCTGTCCGCCAT
GGTTTTGTATCTTCAAGAGTTCGATATTGACGATCAGTTCGCTGGATTTTGAGTGGATGA
ATACATGTGTGCCGCACAAAGAGGCAAGATACAAGGAACGAGAAAAAATTTTCTTGTTAC
GAAGGCTTCCAGCCCCATAGTTTCTGCTCTGAAAGGATGTAGGTATGCGTGTGGGGTTGA
CACGTATGCGCGTACATGGGTGTGGTCTGTCTTCTAAGAGGGGGTGGAGTGGAGGGTGGA
GGAGAAGTGCTGCGACATTTTTAGAGTGACAGGTGCATCCGAGGGCGGGGCGGGGTGTAT
AAATGGGACTCTTTTTAGCGAATTCGGGATATTTATACGGCGGGGATCTTACGCTTTTCT
ATGTGAATAAATACACAATGCATGCCTTTCCTTGTCGATAAAGGAGACGTGGCGGGAAGG
CACAAAAACTTGTACAAGTACTCACCATCGAGCCTTTTCCAGTCTGTAGTTCTGGCGTAG
CTCCAATTTACTAGTCATTGGACAAAAAGCTATCGCCGTCATCGCGGTTAGTGGTTTCAG
GCGTTCCATATAGGCCAAACTATTATAGTTGCTCCCGAAAGCGCCATATAGCAGAGAGAA
GTGAAGGCCGAGGCCGCTAGAGAGAATCTGTGATAGACCCATAGGCATTATTCTGCTTTT
TAAATTTCTCACTCCTCTGCTTTCGGCCGAGAGGGGAACGCAGATTATGATATCTCCGAA
CATGATGCTGCGGGGAATTAGATATGATTATTATATATTCATTTATTTGTTATCTCGGCG
GATTCCGACATCGGTGTCCGGGAGAATGAGCGCGTGGTAAAGAAACAAGATGAAATAAAA
TAAAACGCTAGATCCTTACCGTGCCTCTGTCTCTATGAGACAACCGCAGCTGTTATCATC
GCAAATGGCGTAGTTCAGGAGGTCTTCTATATCTTCTAAGGTAGTAGTTGGGGTATAATC
TACGGGGACAAAAGCTTTAAGGCCTCCTAGACGTGACATTTCGGAGGTAGAAAATTTAGA
GATGATTTCGGGTAGCGTTCGTCTTCTGGGCGTAGGATTTGTACCGTCGTAAATGTTAAA
ATAAATGCTGTCGTCATAGTATTTTGCGGTATAGTTGTCTTCGTCGTCCGGCGGCGGTGT
GGATTCCACGGTTCCCGCATCTCGGTGGACCGTAGCATTCGACAGGGCTGTCGCCATGGA
AATCGCGCACACGAGTATCGGCGCAGAACGTCTCGGCGGTCTCATAGCGCTTAGCGTTGC
GTTCGCCGTTCTCCGTCTTAGTCTTGCGAAAATGCGTATGCGCGGGAGGAAGAGGACAGA
AAGGAAGATGGTGTTAGATAAGATCTACAGGAGGAGAAACGGGAGACAGATCCTACGAGG
ACGGGAGAGCATAATAGAGCGGTTTGCATCCGGAAACATTCGCGTGAATGTAAAGCCACA
AGAAATTAATGCAACTAGAGACTTCCCAAAGATGATATATGGCTACGAGCAACGTCTGGC
GCGTTCACACTCGTTTACCGTGTGTGACTGAGACACGTAGTATTGAATCTCCGCCTTGTA
AAATCACACGTGGGTGGAAAGATCGTGCGGCGTATCGTCGTCGGGGAGCGTACTCGGAGA
TAAGTCTGGGGCGATCATTTTTATCTGCGACGATATAAAACGGGGGAGGGGGGTGGTATA
AATCGATAACGAGGAAGAAATACATCTGATCGTCATTTGGCGATCAGTAGTTTGTCGGTG
ATTTCTTCCGTAACCGGCGTGTGTGTAGACTCTCGTTTTGGTGGTCAGATATTAAGTCTT
GATCACGCGCGTACCCGCGCGTTGTAGCGGCTTCTCGGGTGTCTTTTATTTTCACCCCGC
AGGCTGAACCGCACTCCGGCCGGGCCACTTCTTTTCATACAGGCGTTGTCTGTCTGCTCC
GGGGAGCTGGGCTGCACTCGGGCCGGGACATTTATTCCCATACAGGCGCTGCTTTCTCTG
TTTTGGGAGGTCGGACTGCGCTCGTGCCGGGACACTTATTCCCATACAGGCGCTGCTCTT
CTGCTTTGGGAGGTCGGACTGCGCTCGGGCCGGAACACTTATTCCCATACAGGCGCTGCT
TCTCTGCTTTGGGAGGTCGGTCTGCGCTCGGGTCGGGACACTTATTCCCATACAGGCGCT
GCTTCTCTGCATCGGGAAGTCGGACTGCGCTCGGGCCGGGACACTTTTTTGTGCGATACT
GTTGCTCTGGAAGACAGATATTCCTCGCGTTTCAAAAATTACTTTAAACTCCCCGGGGGG
GTTAAAAAAAGGGGGGTATTAACCCTAACCCTAACCCTAGGCCCTAACCCTAACCCTAGG
TCTAACCCTAACCCTAACCCTAACCCTAGGTCTAACCCTAACCCTAACCCTAACCCTAAC
CCTAACCCTAACCCTAACCCTAACCCTAACCCTAACCCTAGGTCTAACCCTAACCCTAAC
CCTAACCCTAGGTCTAACCCTAACCCTAACCCTAACCCTAGGTCTAACCCTAACCCTAAC
CCTAGGTCTAACCCTAACCCTAACCCTAACCCTAACCCTAACCCTAACCCTAACCCTAAC
CCTAACCCTAACCCTAACTCTAGCCTTAGCCCTAGCCCTAGCCCTAGCCCTAACACTCAT
CCTCGCATCTGGCCCTACCGCTACCCCTCTTTCAACCCCTCACCATCACCCAACCCGCTG
CCCCACCCACATCCCCCCCACCGCCACCGCTACCGTCACCTCTGAACTTCACCTTTTTCC
TCCATCTCGCCCCACTTCTCTCTACATTTCTCCGCCCCTCTATTCTTACTCCTGTTTTCT
AGGATGCCGCTGACGGCGCGTGCCGGCCACACCCTGCATCGTCTTCCGCTCTCCCACTAT
TGGTGGCTTCTGTTGGGTCGACACTCCCTTCGTCATGTCCATTCCTACCTTCGCCTGCGC
AAAGGTCTACGCCTTCCTTTACCTTGGCCCGAACAAGAATGTCTGCATTTACATCCTAAG
CCTTACAAGTTTCTCCTGCGTTACCCTTGTCTAACAAGACAACCGCATCTTCTTCAGGGC
TGGCCCGCGGATTCTTCTCTATGTGAGTGACATTTACACTTCCACTTGTTCACATGATTT
ATTGTGTTTTGTCTGGTACACCAAGCACATTTCGGTTTCTCTTTTATACATTTATCTCTA
TTCTCTCGGTCTCAGGGTTCGACCCTAAACCCTACCATCCTTCGGCCGACAGCAAGTTGC
TACCTCTGGGCCTCATCACGCTGTCCGCCTTTTCCATGCGCGTTTCGGAGCCGACACACT
GCAGCGGCTTCCACGCGGCAGATCCGTCTCTCAGTTGGTTAACGGGATCGTCCCCTTGGC
TCGTGCTCCTACAAGCGCCAGGAGGGTCTCTGTTCTGCCACGACGTGTTCCAAGGCCGGC
TCTATCTCCTGTCGCACTCCGTGTCGCTCTTTCTAAAGACGGGCCTTCGCCAGTGTGAGG
CCATCTATCGCGCACCGCTGTGGCGCGTACGGCCCCTGCCGAGCCTATGGACGTGTCGAG
ATCCCGACACGGCTTTCTTGCCGAAATTGCTGGCGAGAACCGCCCGACGCGGCCTGGCCG
CTTTCTATGCCCTGTGGAGACTGCATCTGGGATCCCGCTCGGAGCTCTCTCACCCCGTGT
TGGAGTGGGAGAGAACAGAGCTGGTCCTGACGGATCGGAGACGCGGGTGGCCGTGTACGC
ACCTCCTGTCCGGCTCGGAGTCCCAGCGCGTTTCCTCGAGTGACGCCGGAGACACATGGA
ACGCAGCGACAGAGAAGGCGGCGGGGGGAAAAGAGGAGGCGGAGAGAGGCGGGCGACAGC
AAGCCACTGACAGACTCGCAAGTCCGCACCTGACGCGGGGCCGCCGCGACTGCGGTCGGT
CCCTTCAGGGTGAGGAGCCCAGCGCCGCGGAAGACTTTGCGAGGTGCAGACCGCTGCTGG
ACGAACTGTGCGGGGAGGGCGGCTGGCTTCCCTTTGCGTTTCTCACGGCATCTCCGCACG
TCTGTCTGATCCTAACGGAGGGAGGCCCCGTCCTGGCGCTTGACCTGAACGACACCTCCC
TGTGGCGCATCGCGGACGACTTGGAGCTGCTGCTGCGCCTGGGGAGCCTGCTCCTGCTCT
CAGGGCTCCGGCTTCCTCTCCGTCCCCCGAGCGGGAGCGGCGAGGCGGCGAGAAAGCCGG
GGTACGAGAAGGAAGAGGGAAGAGGGAGAGCGACGACGGCGAGCGCGACGGCCGCGACGT
CGCCGCGCAGACCGACCCGTCCGAGGGGGGTGACGGAGAAGGGACGTGTGACAACCGGGG
ACGTCCCTTTCTCCGCACATCCCGAATCTGAGGAACAGACAGACGGCCACCACGGGCGCC
AAGAAAGCGGCCACGGCGACCAGCGCGGCGGGGACGGACGAGGACACCGCGATGACGGCG
CGCGCCGCCACGCGAATGACGAAACAGAGCCCCAGCAGCGCGGAGAGCACGAGGACGGGG
AACAGACCGACTCCGGGCGCGAGGAGGACGCACAGGAGAGCGAGGTCGCAAGAAGAGACG
AGAAGGGAACGGAGCAGGGCGGTAGCGGAAGGAGCTGCGGGAGGGCAACGCAGACGTACG
GCGGGAGAGGCGAACATGGTGCCTGGTCGTCGATCCCCCTGTCTGTCCCCAGGCCCGATC
CCCGCGTGTGGGTCCCTCCTCCTCATCTGTTATTCCCTTCCCCGCTGCCGTCGATAACGC
CCGTCGAAGACGAGCCGTCCGCCCGCCCTCGGTGCCCGCCAGGTCCCGCGGAGGAACCCT
CTAAGTGTTCTCCGTGCCCGCCCTGCCCGTCGCCCGACGCCCCGCAGTCCGCTGTCCCGC
GCCTCTCCGCTCTGTCCGTCCCCTCGCCGTCCACCGCGCGTGTCCGTTTCTCCCTCTCCT
CCCTCTCCTCCTCCTCCTCCTCCTCTTCCTCCTCCTCCCCGTCCTACTCTCCCTCCCCGT
TGTCTCCGCCCTCTCCCGTCTCTCCCTCGTCTCCCAGATCTCCGTTCATCTCCCCCATTA
GATCTCCGGGACTCCGAGCAAAGCCGTGGGTGTCCTCCGGGCATCCCGTGGCGTTCCCGC
CGGCGCCCTCGTCCGCGCCGCCCTTTTCCAAAAGAGTCCCGTCCGTTCCCTCATCGGCAT
CTCCGTCCGCGCCGTGCATCGGCAGGTCGCGGCCGCCCTCCGCACAGACGGCGTGAGACG
CCGCGTGAGGTGACGGAGGCGGCGAAGGGACACGAGAAGAACATGCAGAAGAACATGAAG
ACGAAGAAGACGAAGAAACGAGGACGAAAGGAGGGGAATACACCGGAGACCGAGCGGCGG
ATGGAGCCCGCTCGGTCTCGCACGTCCGCGATACCGAGCGGGCTCCGTCGCCGCTCCGGA
CCCTCCACGCCCCTCCGTCCAGGACCCGAGGTCCGACACGCCCCCACCTGGCGCACCGCC
TCCGCCACCACCGCTGACAGTCACCGCATATCACCCCCATACACACCCAGCAGCAGAGGC
CGGCACATACACACGCGCGGAGCACGCACGAGAACACGCGAGACATCGGCCGCCGAGATT
AACGGAGTCTATGCGCGCGCCGTGACACGGAAAACCAAGCGGAGCGAGACGATCGACCGA
CTCCTGCTATCCGTCCTCCCTGGGCACGGTCCACACGCCAGTCTGCGGAGTCACCTGAGG
GCCAGATCCGCTCTGCGCCCCCCGCCCGATCCGCCCCGATAAAAAAAAATCATCTGACTC
GTGCCAGTTCACACAGATGCAACCGATGACAAAAAAAAAACACACCACCGCAAGCAAACG
CTCGCCGGCCCGTCCACCGTCCCTCTCACCCCCACTCGAATCGCGCAGGCGCGTCGGCGG
GAAGTCCCCCGAACGCCTCCACGGCAACGCTCCTCCCACGCCCCCTCGGTCCCCCCTCCC
TCCATCCCCCTCCCCGGAGCATACGCGCCGACTCTCTCCGCAGAGGCGGCGACCACAGCG
GCAGCGGAAACTGTAACGGCCACGTTCTTTGAACAGTGACAGTAACGGCGGCGGCGGCTG
TCGCCGTCACGGTAGTCGTGGCGGAGCACCCGGGGAGGCGACGACGGGGACTACCGATGC
TCTCAGATCATCGCCATAGTGAAAGAGTACCGAATAAAACAAGTTAAATTTCGTTGTAAA
TAAAAAAAAATACTATGTGGAAATTAAAAATAAAAAAAATGAAAATAAAGGCTAAACACT
GACTAAACGTACATCCTTCTCCGTACGTCCCCTTTCAATAAATGGCGGACCCGACCTCTC
CATAAACGGAGACACGCCGGGAGACTCCGGCCCTCCCGTTCCAGAGGTAGCCCGAGACCT
AATCACAAAACTGTACCTGAAACCGAAAGTATAGAGGGCGGCCTCGAATGCCCCACCTAT
GAGGCGGGACTTCGCGACGCGCCACCCTTCCTATACGCCCGGCCTTCCGCGTGCGCGCCT
ATAGGACGCATCCCCTCGCCCCGAAACCGCAACGCGGCAGAGTCGGCGCCACACCCCCGT
CCCCCGAGTTCGCGATGGGCTGGCGCCGACCCTGCCGCGGCAACGAAGGCGAAACGAGAC
CCCGACGCATGCGGGCATAAAGAGCGAGAAGTAAACGCGGGGTCCCGAATTATCGCGAGA
CTATTTGCCCGGGCCCGCCCTCGTCCTCATGCCCTTCCCCCCGCCCTCATCCCCTGACAC
ACCCGGTGGAAAAAACGAAAGACACATAAATAAAACGAATTTTGTTGTTAAAAATGTTTC
CACGTGACGTCCCCGGTGATTCCCGGAGATGCGGCACGCGGCGGATTCGCCCGTTTACAT
CGGGGTCCGCAGACGCGGTTCTGCCAGGGCGTTGCGCTGTCGGTTCCGCACAAAACACCG
CGGTCCGTCGTCACCCTTCAGCCACGCGGTAGTTCCGCGATTCTATGGTTCATCTCCGCT
CACATCGTTCTTTTTTTTTTATTCTTTCACTGAGCCGCTCCACCACCAAGAGTGTTACTA
TCTACACCGTATACATGTTTTTTTTTTATCTCTCCGCCCCTCCCCATCACAGACCATCAA
ACACCTTTTGCCGTATCGACACTGACTATACTCGACCGCGGATGACAACGGTCGTTGGTC
ACAACAGAGCTACAGCGGACAGCAAAAATAACATAAATACAGTAAGAGAGAGGCCCCGGT
CCACATAGGAAGCCAAGGGCGGACGAAAATAAAAACCCGTCCGTAATTCACACACGAATC
GGGGGTTATGACAACGCGACACACGCAGACGAGGGACGGACGCATCGCGATCCGGCGCGA
CGGGGCGCGATTGGCCCACGCGCGAGCCCGTGCCCGCTTCGAGTGGCTGCTCCTGGCTCG
CGGCAGGCCGTCCAAACTGTACGGCTATACGAGTCGGCACCGGGGAGAACGGATCCACCT
ACCGTGGCCGCGGTACTGGTGCCTAGAACTCCATCCGGATCCGTACAGGGACGCCAGGAG
CGCCACCGTGTGGGGTCACCGCTGGGGTTGGCCGCCAACGCACGTGAGACCCAGATCCGT
TCAAGACTGCGGTGAGTGAGCGCCGCCGCGACCGGCGACGCTATGCGCACACGGGCGAGC
GGCGGGGAGGGACGTCGGCCGCAGGGCGAGCCGGTGGAGGGCGAGCCGGTGGAGGGCGAG
CGGGTGGAGGGTGAGCGGGTGGAGGGTGAGCGGGTGGAGGGTTCGTCGAAAACCACCGAA
GACATTGGCTGGCGGAGAGTGGGGACAAAACAACGTCACGTCAGGGGCGGAGAAATATAG
GGTGCGCAGACCGTCAAAGCGCGAGTAACGGAAAACGAGTGCGGATACGGGGGGGGGGGG
AAGGAAACATGGTGAAGTCTGTGACACGCGTGACCGTCAGCCGGAAACGCCTGCCACGGC
CTCTGGCCTCACAGACGACTCACGGAGTTTCCTTCAGACATTGTTTTTTTTTTTGTATTC
ATCGGTAATGCGGTATACGTAAATTCCCCGCAAAGGTACTTTCCGTTAAGGACGGTACAG
GCGGTATGACTTCCGGAACACGATGATTACGGATATCCTGCATAGTGTACAGGAGACCGC
TTTTTTTTTAGGTTCCGTATAAGACGTACGTCGGCGACGTACACACAACAGTTAAAAAAA
TAAAAAAAAGAGGAAACAGTAAAGCTCCTCCTTTCCTCTATGTTATCGCGTTCAGTTAGT
AGGCGCCATTGCTGTTGCGTATGCTTTTCGCGTTAACGGTACGCGACAGGATACGAATGC
GTTACACGCCGCAAAGGCTCCCTACAATGACTCTATGCGGCATCTCCCGTTCGCGCAGAA
ACGCGAGTTCCCGGGACGCCAGTCTTGACGTCCGGCCGATGGGATGCCTTTGCGTGTGCG
GATGTTTTCTGCTGTTTTATAGGAACAGAGACAAGAGACGAAAATAGCGGAACGCCCACT
ATAACGTGCATTTTTCTCTGTGTTTTGTGTTTTCATGTTTTATGATTCTTCTACGGTATC
GGCCGGAACGGTCATCCTCGATCCTTCTCGTACGCGTGTCCCGCCCCAGCCCTGGACTCG
AGTCTGTACGTATGTTGCGGATACGGAGAAAAACTTCAACCCGTGGGCTTCGTAAGCTCG
TATCTGACCCACTCCCCGCTCGACACGCTTCGCGTGCTCCTGGTCGGTAGAGACGGAGCC
GTGTACGTCCACCACATGAGGGCGGCCAGACTCTGCCGTCTGGCGTCGAACGTAACGGAG
TTTGCAAGGCGAGGGCTGCAGCGGGACCCCGTGGCGTATGAGGAAGACCTAGAGCTGCCG
GACCGGCGTATGTGCGGAACGAACGTCAGACATCTGTTCGACGTGATCGCCGCGGCCGCC
GACGAACACGACCTGCTGACCGTCGGCGGCCTGTGTCAGACGCACGCCGGAGTGAGCTGT
GAATTACTAGAGACCGTGCGAGATCCGTGGACGGCGGTTCCGGGCGTACGCATGACTCTG
ACCGTGGCGCGGGCTCAGTATCGCTTGTGGCCCGATGCCCGGAGACAGCTCCGCCTGCAC
CTGTACGCGGGACACCCCCTGGGACCGTGGATAGTGTGCGCCGTTCTGTCTCGAGAGAGG
GAGACGCAGACGCCGTCGCCTCCGATAGGCAGCGGAGGCGTGATTCTGGGAAACGTGCCC
ACGCCGGGGCCACGCGAGGTGGAGACGGCTTGGGTGATCGTCACCGTGGCGGGACCGTTG
TTATCGTTCTGGCCCGATAACGGCAAGATCTGCCGTCTGGCGAACTCGTTCGCCGCCCTG
TGGAGGATGGGGCCGCGGGCCATGAGAGGACATTGGACGTATTCGGCCCCGGGTAGACAT
CTCCCCGGGGACGCTTGGCCACTCTGTGAACACGTGAGACCGCCAGTCGGAAAACTTCCC
CGGCAAAGAGCGTACCTGGATTAGACGCCACGGCGGCGACGTAAGGATGCGACCTACGGC
CAGAGACATGACCGTAGGAAGATCATGACAAGGATCTCGAAATATAAAACCAAAAAAAAA
GTGAGGAGTGCGTAATCGCAAGAAAAGAAAAAACAGAGCCGCGGTGGAAATGTCTATCCG
CCTGCGTGTATGTGTGGGGTGTGTATATGTGCGCGTGACCGTATCCCTCCCTGCCTTTAA
CCCGATGAGAAATAAAATCGGCGAATGTACACAGTCACACACAATGTGCTTACGTGCCGT
GTTACTGACACCACATAACAAAAAAAAAAAACATACTTCCTGTCCGTGAGACACCGCCGC
CCTCTAGCGGGGTTGCTATAGCAGCGCCCGATGCCAACGCGACACGGTGAGTCGCATAGA
TCGGGACTGCTTGAAAGCGCGCCACATTCGTCTTTTATATAGACACCCCGGGGAGTGGGA
GGAGCCAACATACACACGAGGTCGGTCTGAGGTTGGAGACGAACGCGGAAAATCAACGGC
GTAAAAAAAATAAGAAAGGCGGAGACACATAGCCTTGGCGGGAAGACGATAACAGGTTCA
AAGATAGACAGTGAAAAAAAAAAGAGGAGACCATGCCATTGAATACACGTGTGGCAGCAA
TCCAATCAACGTGACGTGCCGGCGCGCAAAAAAAAAAGTATACGGAAGTGCATGCGACAG
ACAGTCACGCGGACCGACGACAAAGGCCGACCCCTAGCATGGCAGCTAGGAAAAAAAATA
AACAACGCTGAAATATACTAACAAAGGAAACATCCCTTCATCCCTCCCTACCCCATCTAC
CACAACACCCCCCTCCGTAATCCCTTTTCTCCGCGTTTCTCCCACAGACGCGTGCACACG
CAGACACGCAGACACGCACACACCACCTCTATGGCAGTCGCGGGTGGGCAGGCGGGGAGC
ATACGGGGGGCAGATGTGAAGACAATGAGGAACGGCATCGGGCGCGACGTGCCGCCGTCT
CGGACCCATGCTATCCTGGCACGACGCCAAGGGAAACCGCTGGCGCAATCTAACCCTAAC
CCTAACCCTAACCCTAACCCTAACCCTAACCCTAACCCTAACCCTAACCCTAACCCTAAC
CCTAACCCTAACCCTAACCCTAACCCTAACCCTAACCCTAACCCTAACCCTAACCCTAAC
CCTAACCCTAACCCTAACCCTAACCCTAACCCTAACCCTAACCCTAACCCTAACCCTAAC
CCTAACCCTAACCCTAACCCTAACCCTAACCCTAACCCTAACCCTAACCCTAACCCTAAC
CCTAACCCTAACCCTAACCCTAACCCTAACCCTAACCCTAACCCTAACCCTAACCCTAAC
CCTAACCCTAACCCTAACCCTAACCCTAACCCTAACCCTAACCCTAACCCTAACCCTAAC
CCTAACCCTAACCCTAACCCTAACCCTAACCCTAACCCTAACCCTAACCCTAACCCTAAC
CCTAACCCTAACCCTAACCCTAACCCTAACCCATCCCCCAACGCGCGCGCGCGCGCCTCT
ATGGGAGGCGCCGTGTTTTTCACCAAAAACGCGCGCCACTGCAAGAGGGGGGTG
