# Supplementary material for: Prioritizing antiviral drugs against SARS-CoV-2 by integrating viral complete genome sequences and drug chemical structures
Source: Sci Rep. 2021 Mar 18;11:6248. doi: 10.1038/s41598-021-83737-5 (PMC7973547; doi:10.1038/s41598-021-83737-5)
Supplement: Supplementary file 1 — Supplementary Information 1. [file 41598_2021_83737_MOESM1_ESM.zip › dataset_VDA-RWR/dataset2/virus FASTA/Human herpesvirus 7.fasta]

>Human herpesvirus 7
CCCCCCGTTTCGTATTTCAAATCCTAAATAACCCCCGGGGGGTAAAAAAAGGGGGGGAGC
TAACCCTAACCCTAGCTCTAACCCTAACCCTAACCCTAGCTCTAACCCTAACCCTAACCC
TAAGTCTAACCCTGACCCTAACCCTAAGTCTAACCCTGACCCTAACCCTAACCCTAACCC
TAGCTCTAACCCTAACCCTAGCTCTAACCCTAACCCTAACCCTAACCCTAGCCCTAACCC
TAACCCTAACCCTAACCCTAACCCTAACCCTAACCCTAACCCTAACCCTAACCCTAGGTC
TAACCCTAACCCTAACCCTAAGTCTAACCCTAACCCTAAGTCTAACCCTAACCCTAACCC
TAACCCTAACCCTAACCCTGACCCTAACCCTAGCTCTAACCCTAACCCTAACCCTAACCC
TAACCCTAACCCTAACCCTAACCCTAACCCTAAGTCTAACCCTAACCCTAAGTCTAACCC
TAACTCTAAGTCTAACCCTAACCCTAACCCTAACCCTAACCCTAACCCTAACCCTAACCC
TAACCCTAACCCTAAGTCTAACCCTAACCCTAACCCTAACCCTAACCCTAACCCTAAGTC
TAACCCTAACCCTAACCCTAACCCTAACCCTAACCCTAACCCTAACCCTAGGTCTAACCC
TAACCCTAACCCTAAGTCTAACCCTAACCCTAAGTCTAACCCTAACCCTAACCCTAACCC
TAACCCTAACCCTGACCCTAACCCTAGCTCTAACCCTAACCCTAACCCTAACCCTAACCC
TAACCCTAACCCTAACCCTAACCCTAACCCTAACCCTAACCCTAACCCTAACCCTAACCC
TAACCCTAAGTCTAACCCTAACCCTAACCCTAAGTCTAACCCTAACCCTAACCCTAACCC
TAACCCTAACCCTAAGTCTAACCCTAACCCTAAGTCTAACCCTAACCCTAACCCTAACCC
TAACCCTAACCCTAACCCTAACCCTAACCCTAACCCTAAGTCTAACCCTAACCCTAACCC
TAACCCTAACCCTAACCCTAACCCTAACCCTAAGTCTAACCCTAACCCTAAGTCTAACCC
TAACCCTAAGTCTAACCCTAACCCTAACCCTAACCCTAACCCTAACCCCAACCCTAACCC
TAACCCTAGCTCTAAGCCTAACCCCAACCCTAACCCTAACCCTAGCTCTAAGCCTAACCC
CAACCCTAACCCTAACCCTAGCTCTAAGTCTAACCCCAACCCTAACCCTAACCCTAGCTC
TAAGCCTAACCCCAACCCTAACCCTAACCCTAGCTCTAAGCCTAACCCCAACCCTAACCC
TAACCCTAGCTCTAAGTCTAACCCCAACCCTAACCCTAACCCTAGCTCTAAGTTTCACCC
CAACCCTAACCCTAACCCTAGCTCTAAGTTTCACCCCAACCCTAACCCTAACCCTAGCTC
TAAGCCTAACCCCAACCCTAACCCTAACCCTAGCTCTAAGCCTAACCCCAACCCTAACCC
TAACCCTAGCTCTAAGCCTAACCCCAACCCTAACCCTAACCCTAGCTCTAAGTCTAACCC
CAACCCTAACCCTAACCCTAGCTCTAAGTTTCACCCCAACCCTAACCCTAACCCTAGCTC
TAAGTCTAACCCCAACCCTAACCCTAACCCTAGCTCTAAGTCTAACCCCAACCCTAACCC
TAACCCTAGCTCTAAGCCTAACCCCAACCCTAACCCTAACCCTAGCTCTAAGCCTAACCC
CAACCCTAACCCTAACCCTAGCTCTAAGCCTAACCCCAACCCTAACCCTAACCCTAGCTC
TAAGCCTAACCCCAACCCTAACCCTAACCCTAGCTCTAAGTTCACCCCAACCCTAACCCT
AACCCTAGCTCTAAGTCTAACCCCAACCCTAACCCTAACCCTAGCTCTAAGTCTAACCCC
AACCCTAACCCTAACCCTAGCTCTAAGCCTAACCCCAACCCTAACCCTAACCCTAGCTCT
AAGTCTAACCCCAACCCTAACCCTAACCCTAGCTCTAAGCCTAACCCCAACCCTAACCCT
AACCCTAGCTCTAAGTCTAACCCCAACCCTAACCCTAACCCTAGCTCTAAGTTTCACCCC
AACCCTAACCCTAACCCTAGCTCTAAGTTTCACCCCAACCCTAACCCTAACCCTAGCTCT
AAGCCTAACCCCAACCCTAACCCTAACCCTAGCTCTAAGTTTCACCCCAACCCTAACCCT
AACCCTAGCTCTAAGCCTAACCCCAACCCTAACCCTAACCCTAGCTCTAAGCCTAACCCC
AACCCTAACCCTAACCCTAGCTCTAAGCCTAACCCCAACCCTAACCCTAACCCTAGCTCT
AAGCCTAACCCCAACCCTAACCCTAACCCTAGCTCTAAGCCTAACCCCAACCCTAACCCT
AGCTCTAAGTTTCACCCCAACCCTAACCCTAACCCTAGCTCTAAGCCTAACCCCAACCCT
AACCCTAACCCTAGCTCTAAGCCTAACCCCAACCCTAACCCTAACCCTAGCTCTAAACCT
AACCCCAGCCCTAACCCTAACCCTAACCCTAGCTCTAAGTCTAACCCCAACCCTAACCCT
AACCCTAGCTCTAAGCCTAACCCCAACCCTAACCCTAACCCTAGCTCTAAGCCTAACCCC
AACCCTAACCCTAACCCTAGCTCTAAGTCTAACCCCAACCCTAACCCTAACCCTAGCTCT
AAGTCTAACCCCAACCCTAACCCTAACCCTAGCTCTAAGCCTAACCCCAACCCTAACCCT
AACCCTAGCTCTAAGCCTAACCCCAACCCTAACCCTAACCCTAGCTCTAAGTCTAACCCC
AACCCTAACCCTAACCCTAGCTCTAAGCCTAACCCCAACCCTAACCCTAACCCTAGCTCT
AAGCCTAACCCCAACCCTAACCCTAACCCTAGCTCTAAGCCTAACCCCAACCCTAACCCT
AACCCTAGCTCTAAGTCTAACCCCAACCCTAACCCTAACCCTAGCTCTAAGTCTAACCCC
AACCCTAACCCTAACCCTAGCTCTAAGTCTAACCCCAACCCTAACCCTAACCCTAGCTCT
AAGCCTAACCCCAACCCTAACCCTAACCCTAGCTCTAAGCCTAACCCCAGCCCTAACCCT
AACCCTAGCTCTAAGTCTAACCCCAACCCTAACCCTAACCCTAGCTCTAAGTTTCACCCC
AACCCTAACCCTAACCCTAGCTCTAAGCCTAACCCCAACCCTAACCCTAACCCTAGCTCT
AAGTCTAACCCCAACCCTAACCCTAACCCTAGCTCTAAGCCTAACCCCAACCCTAACCCT
AACCCTAGCTCTAAGCCTAACCCCAACCCTAACCCTAACCCTAGCTCTAAGCCTAACCCC
AACCCTAACCCTAACCCTAGCTCTAAGCCTAACCCCAACCCTAACCCTAACCCTAGCTCT
AAGTTTCACCCCAACCCTAACCCTAACCCTAGCTCTAAGCCTAACCCCAACCCTAACCCT
AACCCTAGCTCTAAGTTTAACCCCAACCCTAACCCTAACCCTAGCTCTAAGTTTCACCCC
AACCCTAACCCTAACCCTAGCTCTAAGCCTAACCCCAACCCTAACCCTAACCCTAGCTCT
AAGTTTAACCCCAACCCTAACCCTAACCCTAGCTCTAAACCTAACCCCAGCCCTAACCCT
AACCCTAACCCTAGCTCTAAGTCTAACCCCAACCCTAACCCTAACCCTAGCTCTAAGCCT
AACCCCAACCCTAACCCTAACCCTAGCTCTAAGTCTAACCCCAACCCTAACCCTAACCCT
AGCTCTAAGCCTAACCCCAACCCTAACCCTAACCCTAGCTCTAAGCCTAACCCCAGCCCT
AACCCTAACCCTAGCTCTAAGCCTAACCCCAACCCTAACCCTAACCCTAGCTCTAAGTTT
CACCCCAACCCTAACCCTAACCCTAGCTCTAAGTCTAACCCAAACCCTAACCCTAACCCT
AGCTCTAAGTTTCACCCCAACCCCAACCCTAACCCTAGCTCTAAGTCTAACCCAAACCCT
AACCCTAACCCTAGCTCTAAGTCTAACCCCAACCCTAACCCTAGCTCTCAGTCTAACCCC
AGCCCTAACCCTAACCCTAGCTCTCACTGTCACCCTAACACTAGCTCCAGGTCATCTGTT
CTAGATCCTATCCATATCTGCCCTGACTCCTGGTTCCATACCGCTCCGAGCCCCACCCTC
CGTCCCGCCCTCCTCCTGTTCTCCATGCCCTGCCTTCTCAACCCTTCCTCTTCCACGCCC
ACATTGCCTCTGCACTCCGCGCTCTCTTGGCTGTGCGCCCTGCCTTTCCGTGACCTACTG
GGAGCGCCGCCAAATCTGTTTTGCCCCGCCCCTGCGCGCGCGGGAACTGTCGGCGCCGCG
CTGCTGCTAGCCCGCCTTCCAGAGCTCCCTCCCTCCGTCTGCCTCCTCACCCTTGCCACT
CACCCTTCCATCTCTTCTATCACAGACTCTGTGTTACACCACCTATGACTGCTGCAACCA
CAGAACATTTTGCTCTCCGCGCGGCACTCAATCGTTACTGGTGGCTGCTTCTGGGACGAC
ACAAGCTCAGTTTGGTATGCAACTACGTCACAGCTCATCGCCAACAGTTACTGCCGCTGC
CGTGGCCCGAACAGGAATTTCTCCAACTTGACCCGGCCCCCTACTCCAATCTCCGCAACC
GTGTCGCTCACCATCTCCATCGCGGCTGGCCAGCGGCACACAACACATGTAAGCTACCGT
ACATCTCTTTCACAAACCCAAGGCTCACATAGAGACAAGCACAAGCTCGCGCAATGACAT
TAAAACCTCCCATCATTGTCCTTTCCTGTCGCTTTGCCGATAACGTCTTTGCTCTATCGC
AGGTTTCGACCCCCGTCCTTACTTCCCCAATGCTAAAGTCAAGCTGCTTCCGCTCGGCTC
CATCACCCTTACCAGATCATTCTCCAGTGACGAGCCTCATCCTATTGGTGATGATGTGCA
TCACAGTCATGACCGGGGTGACTACCATACTGTTATCTGCAGCTGGCTCACAGGAACCTC
CCCGATCCTAGTGCTGCTTCAAGGACCGGACGGCAGCATCTATTGCCACGACGTGTACCG
CGGCCGATTGTATCTCGTGGCCCACTCTGTATCGTTGTTCGCCAGGCTAGGCCTTCGCCA
CTGCGAACCTTTATATGCGGCACCCAGATGGAAGCACGTTCCTCTGCCCAGCATGTGGGT
GGCGAGCCCGCCAGCGTCCGCCACCCTCACGCAAACACTCGCCGTGAGTGCCACGCACGG
TCTGGACGCGTTATACTCGCTGCTAAAAATCCACAGAGGAACTCCGTGTTCGCTAATCCA
CCCCGTGAACGGCTACGTCCTGGACATGATACTGACGGGCCGCTCATTCCAAGAAGCACC
CTGCCAAAACACTCGCACGTCCGTTAAAACAACGCCACATGTAATGGACGCAGTCTGCGG
TGGCCGCGGGTCATGGCTGTCCATCGGCTACCTAGTAAAGATGCCGCACATTCACCTGGC
GGTGACCCGAACATGTCTGGTCACCGCCATAGATGTCCGACAAAACTTTCTCTGGCGCGT
GGCGGACGACGCGCTGCTATTCCTGGTCACCGGTAGTCTTTTACTACTGTCGCGGCCGAC
CGCAGACTTGACGTCTTGGTCATGTTTACAGCAAGAACCTGTGTGGAGGAACTGTCTAGA
TACGCGCGGAGAACAGGATGAGACAGAAGACCAAGAGATGAAACAAAGCACAAGCAAAAA
GCAAAATGAGAATAAAAAACTCAACACCTCAAAAAAACACACCCGCGTATCGTCGGCAAT
TCCGACCTTTCCCCTGAGTCTCCGAGAAACGCCGCCAGAAGCCAGGAGCCCAGCCGTCCT
CGCCGCCGCCACCCAGTCTCACAAAACTCGAGCGATCTCGACGCATAATGCCACGACAAC
AATAAGAATACCGCGCCTTCCCAGTTACCTGCTGGAAGCGCGTCTGTTGTCCGTGACAGC
TATCCTGAAAGACACAAAGAAAAAAAAAACCCAGCCTCAGGCGTAGCAGCTGCGACGCTC
AGCGCGGTGTCTGAAAGCTCGCCAAGGTCTCGCGTAAAAGAACAGATGTGAACTTCAGAT
GTACCAACCAAATAATACGGGTTCCGCTATAAAAAGTGCACCTCTATTCCCGTTCTTATC
CCCGTTCTAACTCTTCCTTGTATCATACCTTGCATGTTAACCGGATCCCGTGGATCTTAC
ACACATACACACACACACAAACTTGGTGAGGTAAACACAGAAATCTCACTAACTCATAAT
CCCCTACACGCTTACCACCACCTAAAAATGGTTATGACCAAAACTGGCAATAGTCTATCT
TCTTTTTCTTTCCATTCACAGCCAATGTGCAGTACTCGTGGGTCCACAACAACGAAAGAG
ACTGTAGAGACACTTCCTTTAAGTAGACCTTAGAGACACACCAAATACAACCACAACCAA
AAAAAAAACAGAAAACAACACAAAGCCAATGAGTGCAGAAATGCTCCGCGCTGTTCAGCT
CCAGCCAAGACGCCGGGGACATTCCTCATCTCCCACTTCCCCTCCACTCGAAGGAGAGCC
CAGTCCCAAGAGACTCCAATCGAGCAACAGTCACCAAGGGCGTAGAGGCAGACCTAAACC
CAGAGCTAAAACATGGAGCGAAGCTTTATCCCACCGGTCCTTCCTCAACATTTACGCGTG
GCTGTCTTTGAGTCGAGGGTCTCCGCGAAAAGTGTACGGATATGCCTTCAGGCACAGAGG
AGAACTCGTAGCATTGCCATGGCCGCCTAACTGGAGCCTGGAACTTCACCACGATCCCTA
TCGAGACGCCAGAGCACAAACCGTTTGGAGTCACCGCTGGGGATGGCCTGCAACACACGT
GACAGCTCGCACGGTGCGGGACTGCGGTGAGTGTAAGCAGTGTGACACATTGTTATCGCA
ATTGTCTTACCCGATTAACTTTTTATTAATGTATTAAGCACTCTTTCTTCACGTGTGACT
GTTGTGTTTTTTGTTGTTATCTACATCCCGGCAGCCCTCGACACGCATATGTACGTGTGC
TGCGGACGCGGAGAAAAGTTGCAGCCCGTCGGATACGTACGCAACAGAGCCGCGCCTTCA
GACCTGAACTCGTTACGCGTCCTCCTCATAGCCAGGGACGGAGCAATGTATGTGCATCAC
ATGAGAACGGCGCGACTGTGCCGCCTAGCCAGCAGTGTGACCGAATTCGCGCGACGAGGG
CTGCAGCGAGAATCCGAGGTTTATGAAGATGATGTTTCCTTGCCAGACCGTCGAGTAGGT
TCGGCAACGGCCATTCACCTGTTTGACGTAATTACCCAGGCAGCCGATGTCCACGACCTA
CTCACCGTGGCCGGACTGTGTCAGACTCACACCGGCGTCAGCTGCCAACTGTGGTATACA
GACCACGATCCCCACACCGTCGCTGGGGCGGCACGCTTCACACTGACGGTCGCACGGCAG
CAGTATCGATTGTGGCCAAACGCACGACGCAAACTGCTGCAGCACCTACATCCGGACCAC
CCACTTGGGCTGTGGCTGTTGTGTGCCGTGCTCACGTACGATGCAAAAGAGACGAATCGC
GCAGTGCCACCCGTAACGCCAGGGGCCGAAACCGTGTGGGTGATAGTTACTGGCAGGGGT
GCCATTCTAGGATTCTGGCCAGAGAGCGCCAAAATGTGCAGATTGGCCTCGTCTATGAAA
GGACTCTGGAAAAACGGAGCGCGGGCGCTAAAAGGTCACTGGACATACGCAGCACCCGGC
CGGCATAGAGCGGGAGAGGCCTGGCCTTTGTGTGCACACTACCAATCTCCTAGATAGAAC
AAAATTAAAAAGATTAAAAAAAAAAAGAAAAAAAGTACAAGAGTGTTATCGCGAAACAGC
GTGTCAAAAAAAAAAACAATCCACATACTCTAGAACAAACTGTACCCAAAAATAAGTCCG
TGTGCAAAACTGGGAAAAAAAAAATCACCTTCCTCGTTGCCACTAGAGGGAGTACCGAAA
GTGTAGGCAAGAAGGCCACGCTGTAAATGACTGTCAGCGTTTGGCGCTGAAAACATTGCT
GTTCTTGCTGGCTCAAGCACAATCACGTGATTAAGATTCCTTTCGTTTTCAAAGTGTGCC
CGGGAGGCAGACATGCCCTTTCTCGTGAGACATTATGAGATTTGCCTGCCAGAGAACCAC
GTGACTTGGACTTACTTTCGTTTTCTAAACGTGCCCTCTAGGCATGAATGCTCTTTAGCG
TTAGCCATGAGGCTAGCGTGATCCTGTATAGTACATAAGTTTCTAAGAATATGTTTTTAA
CAATAATCATGTCCCAAAAAGTCGCGAGTGACTAAAATTCTCTGTAAATGAAGGCAAATT
AAACAGGATACAGACAGTTGTGGCAGTGGTCCGTTTCGTCTTTCTGTGTTTTCCTTACGC
GGCTGACGAGGTAAAGTGTCTCAGTCCATATTGTTGTCTGTGCCACCGTAGTTAGCGGTG
GCATACTAAAAACTCCGATAGATGCAGAACAATAACACCGAAAACCACGCTGTGGAACCA
GACCACACTTTATAAACAAAACGGCCTTATCACCTGGAAAAAAAAACTAAAAATAAGGCA
ATGATACACCTGACTTTCCATTGGAAACCTGCCGTAACCCTGACCACAAATCCCATGCTA
AATCCCCTGAAACACTGCCAAACGTCGCTACAAGGTTTTTCCGGGATCGAGCCGCAGCAA
GCTTAAACTGAGGTCACACACGACTTTAATTACGGCAACGCACAGCTGTAAGCTGCAGGA
AAGATACTATCGTAAGCAAATGTAGTCCTACAATCAAGCGAGGTTGTAGACGTTACCTAC
AATGAACTACACCTCTAAGCATAACCTGTCGGGCACAGTGAGACACGCAGCCGTAAATTC
AAAACTCAACCCAAACCGAAGTCTAAGTCTCACCCTAATCGTAACAGTAACCCTACAACT
CTAATCCTAGTCCGTAACCGTAACCCCAATCCTAGCCCTTAGCCCTAACCCTAGCCCTAA
CCCTAGCTCTAACCTTAGCTCTAACTCTGACCCTAGGCCTAACCCTAAGCCTAACCCTAA
CCGTAGCTCTAAGTTTAACCCTAACCCTAACCCTAACCATGACCCTGACCCTAACCCTAG
GGCTGCGGCCCTAACCCTAGCCCTAACCCTAATCCTAATCCTAATCCTAGCCCTAACCCT
AGGGCTGCGGCCCTAACCCTAGCCCTAACCCTAACCCTAGCCCTAGGGCTGCGGCCCTAA
ACCTAACCCTAACCCTAGAGCTGCGGCCCTAACCCTAACCCTAGGGCTGCGGCCCTAACC
CTAACCCTAGGGCTGCGGCCCGAACCCTAGCCCTAACCCTAACCCTAGCCCTAGGGCTGC
GGCCCGAACCCTAGCCCTAACCCTAACCCTAGCCCTAGGGCTGCGGCCCTAACCCTAACC
CTAGCCCTAGGGCTGCGGCCCTAAACCTAACCCTAGCCCTAGGGCTGCGGCCCTAACCCT
AACCCTAGGGCTGCGGCCCTAACCCTAACCCTAGGGCTGCGGCCCTAACCCTAACCCTAG
GGCTGCGGCCCGAACCCTAACCCTAACCCTAACCCTAACCCTAACCCAAACCCTAACCCT
AGGGCTGCGGCCCTAACCCTAACCCTAGGGCTGCGGCCCGAACCCTAACCCTAACCCTAA
CCCTAGGGCTGCGGCCCTAACCCTAACCCTAGGGCTGCGGCCCTAACCCTAACCCTAACT
CTAGGGCTGCGGCCCTAACCCTAACCCTAACCCTAACCCTAGGGCTGCGGCCCGAACCCT
AGCCCTAACCCTAACCCTGACCCTGACCCTAACCCTAACCCTAACCCTAACCCTAACCCT
AACCCTAACCCTAACCCTAACCCTAACCCTAACCCTAACCCTAACCCTAACCCCGCCCCC
ACTGGCAGCCAATGTCTTGTAATGCCTTCAAGGCACTTTTTCTGCGAGCCGCGCGCAGCA
CTCAGTGAAAAACAAGTTTGTGCACGAGAAAGACGCTGCCAAACCGCAGCTGCAGCATGA
AGGCTGAGTGCACAATTTTGGCTTTAGTCCCATAAAGGCGCGGCTTCCCGTAGAGTAGAA
AACTGCAGCGCGGCGCACAGAGCGAAGGCAGCGGCTTTCAGACTGTTTGCCAAGCGCAGT
CTGCATCTTACCAATGATGATCGCAAGCAAGAAAAATGTTCTTTCTTAGCATATGCGTGG
TTAATCCTGTTGTGGTCATCACTAAGTTTTCAAGCTTTTGGCAAGGCATGAAAAATAACA
TTACTATTGGACTGTTTATACTTATCTTCAAATGTTCACTCACAGCAGCGAAGGGGACAC
TAGAAAACACTCCCAACTAGAACTACGAGGCGGAACAGCAATGGAAACCCAGACGTGTTT
TTACTTTTATTTTCTGAAATCATTTAATAGCATACAAGTACGGCCTCTCCGAATCGAAGC
TAATCTGAGAGCAAAGACAAAGAGCACTGTAAAACTGAAGGCAAAAAAACCCCCCGCTTA
AAAAAGAATTTCATAATTCCGCAGCTCTTCCGAAGCCCCCCGAAAACAACACAGATCGCT
AAGGGTGTCTGGACTGAGCTCAGTATCCCGGTAAGCCTCCAAAGCAGATGGACATAAACT
ATATTCTCGTGGTAATTGAACTACCGGAACGTGGATGCAAGTGACGGGTAACTGCATGGC
CCAAGCGTTTCTATCAGGAAAGCGATAGTTTTTAAAGAGTCTCCTGGCGCCCATGGCCAA
AAAAACCCTAAAACTACAAGCCAAGTTAACGACGGCTCCTCCGCGAACATCCAGAGCGTA
GACAGCACCCAAGCGATCCATAAGAACCCGTTGCTTTCGAAGAAGACCACGACCGAGGCA
TCTTCCGACAAACTTTCCGATAACCACGGCAACGCCACGCCTAGGAATGAACCTCCACCG
CTCTCCATGGTCCTCCGGGACGGAAAATTCGAACAGCACGCCTTTAGGCCACGGAAGAGG
CACAAGAGCCTTGTCGAAAGCAACAGCGAAATTCAAAACATCCTCCACCCCGCACATAGG
GCCGAAGAAAAAACCCCCCGAAACGATGGACTCGAAAAAAGCGTACACAGGGTCAAATCT
GCGCAGACCACGCTTCCAGAGACCATAAGGGGTGTCCGCAACTCTGTAAATGGCGTTGTC
CACGGAACGGTTAAATGCATAAAATTCACCCCGATCTCCAATAAGCATCAAAGCAGATAA
ATCAGAATAGAGCACCAGACCGATGACCCAAACTTCCACAAAAGGACAGCAGACAAAATT
TCTGGTTAACTTGCAGACTTCGTCTTCCGAAATGCCAAGCATCTCCGAAGAGGCAAACCT
CAACTCAGCGCCGGAAGGCCACACGAGAGGAAGTCGATGGTGAGCATATTGCAAAACAAA
ATGAGCAACGTCTCCGAAAGATACGGTTTCCGCAGCGAAGCTCTGCAAAAACGTGGTCCA
GTAGACCTCCGGAACAGGTGATTCAACTGTATTCGATTCCAGATTAAACAAACCGTTCGA
TGCATTCGACTCAACAGCCGTTTCCACACCGGAATCCAAAAGCGGAGAATCTGACATACT
AGCAACATGCAAATGATCAGAGAAAAAAAAACAAGTGAAATGCACAGAGACAAATACAAT
CAAACTCATACTCTAAAGCACGAACGCTGTTTATTAATTACCATGTCAATTTCAAAACCC
ACCAGCAAACAAGGCAATAAAGGGAGAGAGTCACAAACTTAGCAACGAAAAATCTGGGTT
CCAACATCAGGAAACGCTGCCCGCTCATCTGCTCTTGCAGCCAAGAAGAGAAGGTCGCAG
TCGCCCTGTCTGGCAGTTTTCAGATAAAAGCGCGACGAAAAATGACACAATGGTTTCTGG
CACCATTTGGGCTGAGCCGCGTAAAAAGTGTGATGTTTATAGAAGTTACGCACACCGACA
AACCTAAAAACCTGAAAACTCTCTGCGATGAAAGTCAAGTTCCCGTCGGGATCGTTATCA
TTAAACCCATAAATTTTTCCCGAGCAGTCAGCGTAAAGGGAAATTCTAGCTCCGTCTGAA
AAACATTTCAGTCCGAAGCTCGCAAAGAAACACATATCAGCTAAAACACTTTTTATCTCC
GGGTCAGAAACAAAATGAAAACTGTCTTTCCTGTGATGAAACAGGATATTCTCTCTCGCC
GGCCATCGCAACTCAAATTTTTCACCAAGATGCCTGTCCCGAAATGCCAAAATTTCAGCG
CATGTTGTGATAGCTTCAATCTCTGGATCTGATACCTCAAATTGCAGACACTTACACAAA
ACGTATGCGTACAGACATCTTTTGAGACCTTTCCTCAAAAAACTGTCAATAGTGTCACCC
ACGCGACATAGTTGATCAGGAAATAACGTTGTATGTGCATAAACGCGGCCAACTTTCCCA
AGTAAGATAACCACATCATCAGTCTCATACTCAAGTTCGTAAACAGTCGTCACAGTATGT
TTTATGTAACCAAGAACAGTAAGTTCTTCAGGACAACACACCAACGCGGCGTACTTTTTG
AGCTTATCTTCCTCATATCCCTCCACACCATAAGTCAAAACAAGTTCAAACCCCTCTGGA
AAAACCAAAGGCACCCTCAAATGCGGATTCAGAAACAAAAACATTTTTAGACTATTAAAA
TTTGTATAAACACGTAGAAAATCCACGAGTTTAGCCTTAGCAGATTCAAAGATTTTCTCT
TTTCTTTTTTTATCAGATAAAAACGTTTTCTCAACGTTGGCAACCTTCAAATCCTTTTTC
CCGTCAACATGAGCAACATATTTTCGTATAAACGAATTTTCCTTTTTTAAATCTTTTGCC
ACAACTCTCAAAACACGCTCTTCAAAATTGAAGTCAGACCCCAAATCTGCCATACTTAAA
TCGTACCTAGCGTATTAATAATCTTTGTGCACCGGTTTCGCAAAAGGGCAGAAAGCCAAC
CGCGGAATGCGACGCGACTGGCGAATGGTAAATCCGCGGTGCTGAGACTCTTTAAAAAGC
CTTTTCCTCACCGAAACTCTCCTTTGTCGCATCCTGTGTTCAAAGATCCTAACCTCAAAA
GAACCTCCACCCCTAACCGCATGCGGCACTACGTTTGGAAACAAACCACTCCAAAGATGC
GTCCCATATAAATTGCAATCTTGACACCGAAAAAAACGCACTGGATTGTCCATGTAGTGC
AGCTTTAAAGGATTCGTAAATCCTTCCAAAATATCGTGCCTTAACTCCCGAGCTAAGTGT
AAAAGAAAGCACGAACAAGTTAAAGCTACCTTCTTTTGACACAAGTGCTCTAGGAGAGCT
CTCACTCTATGATTCTGTTTACTGTAGGAAGCTACTAGAATAGAAGCCACTTCAAGAAAA
GCGGAACAGTGCCGAGGAATGGACATCACATTGTGACTGCTAAAGTGACTACCTAAAACT
GCTAACTTCCTACAAACGTTTTCAACTCCTTCAAAAGGTAGTATCCTTATTTCTAAAAAG
ACTAAAGACTGCGCGAAAAAACGCGCTATTTTGTCCAAATCACGAGAGATGCGTTCTCTT
ACTCTGCGCGCCAGGAAAAGACATAAAATGATATTACAATAAATCTTTAAAATGTTTCTT
TCTAGATGACTATTCCCTAAAATTTCATCATGTAGAATTGGCAATGTTTTCGATTCCATT
GCTTTCAGTATTAACTCCGCGCCGAGATCTTTGTCAATACTCTCTCTAACGCGTAAAGCT
TCATCATTAGTTAAATGTAATTGCTGGAGAATCAAGTCCTGTGGACTAAAGTCCTGTATA
TCGGACAAATGTAGGACGCCCCTTTCTCTCCGCTTCAAAAAACGAGAAAATAGCGCCTTG
CGACATTCCCCGCAACTACAAAGATTAGATACAACAAAGTGATAATTCATCACGAATGAA
AAAAAAATTTTGTCGTCTAAGAAATTTTTTAATAGGAGATTGGAAGGCGCTACGACTTCA
CCAGCTATTTCCTTCGGATTTGGAAGTAACTCAAACAAACTCAACAATATATTTGAATCA
CAGCGATTTCTAAGCATAAAAAATTGTAAAAACAATGAATCTAAGAGCTCCATTAAACGA
TTAAAGTGAGACGAAAGAGTGTCGCGCTTTTCTCCAGCTACAAAATATTCCGCTATTGTA
AAATGAGCCAAAGCTGTAGCTTTAGTCAGAACTCGATAAAACGGAGAAGTGCACTCTTCA
AACCTTAGACTTTGAAGAAACGCGAGAAAACCGTCTAAAGTCATTGTTGCCTTGTCCCTC
CTTTTAAATGAAACGGAGTTTTTCTCCACTAAAACAGCCCATAGTAGACTGTCATCGTAA
AATTTTAAGCCTCGAGTTTGGAACAAATCTTCTGAAGTGAGATGACCGCTATCCGCAATC
ATCTCCTCTGTCAGCTCATTCAAGTTGACGTCTAACTCGCATGAGTTAAATGCCGTCCAT
GACAGATAAGGATGATTCGGTATAACATACGTAATGCGATTCCTTAGCGGCCCTTTACAA
ACATCATAATCGATTAAATCCATTACGCAAATCCTTGTCAAAAATGTTTATTCATTTCCA
TCACTAGCATCGACTCCAACACAGGCTAACGTTTCTACATTGGCAAAGTAACACAAGTCA
TTCTGAATCTTGTCAAGACCCCCCAGCTTATACCCTACAGCTCTTACATCTTTTTCTGGA
CTGGTCTGGAAATTTCCATTCCCAAAATTTCCAAAATATTTGAGACCACTGAAAAAAAGT
GCCATTGCTCCATTAATGTTTTTTGTGTTACTTAAATATTCAGCTTCGATGTTCACGATC
GATCTCTCCAGCACATCTATGAAGCTCTTTTCCTTAGCATTCACTATGAAGAAACCTGGT
GCTAGATTATTTGCAGCAACCAAGTCCGTGTGCTTCGCAGGCTGCCTTTGGATGTAAAGA
TGATGCAAATAAAAGCTTTCCATGAAGTTTGTTTCATCATAGTTTTTGTAATACGGAATT
TCAAAGCTCATCTTTATCACTTCTAAGCAGTTGAAAATAAAGTTTGAGGATGTGCCAGGG
TTTCTGACAATATCTTTAACCTGCTTCAACATATTGAAATAAACGATATTGTTCATACAA
CCCTTACTGCCCAGTTTCATTTCACATTCCATGCTAGACTCCAAGTTCTTTAATTCATCT
AAGTACACATCATAATACATTTTCAGTTCAGTAAACAAAACACTGTTAAGAGTTTGAATT
ATGAAAAGCAAAAACACAATGTTACTAAGAATATTCAACAGATTTCTTTTGTCCTGACCC
ATATCCACAGTAACCGAGATAGGAAACCTGGAATGTTCAATCTGCCCCTCAATAAAACTT
AAACACAAATCTTTGGCTACAAACATAGAAAGATTAGAATATTTCTCAGATAAATGTGGA
AAAATAGGTAAATCGATCTTACCCAAAGCTGGAAAGAAATGTAATTTGACAGAGCCAGGA
TTCTTTTTCATTGTGCCTACATTTTTAAACCTGAAAAAATTGTATCGACATTCTTCGCAA
CCACAAAATAGTAAAAAGTGCTCAAGTAAGTACAACTGAAAACGATCAAAAAAATCGCGT
CTGAAGAATGATTCTGTTTTGTTTTGCATTTCTGTCTTAAAAGATTCGCTCCAAAATGCA
CAGCTAAAGCCCCCTAACTTCTGCTTAGATTCTTTACTCAATTCCTTCAATTTTCCATCT
AGTTTAAAAAATAACATAGAAAGGTACTCACATAGGTAGCGACACCAGTATCCAATTCCA
GGCTTAGCACCCAAATTAAACAATGATGCCCCAGAATAGAACCCTACAGCTGCAAGTTTA
GTAATGCACTGCCATTTGGGGTCAAAATCTTCCATAAATTTTAAATCGCGCAACTGCAAA
AGAAATTTATCAGCCCTTGTGAAAGTTGATGGATACTTGAACATTTCGTACTCATAGTCT
ATCAACCTATTCCAAATAACACCATCTGAACATAATCTTAGCCCTTTTATTCCAAAGCGT
CCAGCAGCTGATGCTTGAAGGCCGTTGATTAGTCTGGATTCTGTCACCGGAACAATGTAC
TTCAGTTCCGTGTCTCCGTTTGGAATGATGATTGGATGTAGAAACTTTGTAACACTTTGA
ACAAGAGGATTACTGATTTCAGATGAGTGCACTGCAAACAGAATACTTGGCATGTTCTTC
AATAATCTGAAAAAGAACATCCATGGAACCATCAGTAAGAGTATTGTGTAGAGAATACCG
AAAAGAAGAACTTTGATCTTTACATACCTATCACACCTTGGATACATATGCCGTGGTTTC
TTCCGAAGAATCGGAGACTCTCCATTTAACATTCTGTTCAAATTTTCCGCCTCACTTTCA
CTCACATAAATCAAACTGTCATCATGCCAGTTCAGGGCATATCTTTCTTTGTATAAGAGT
TCTTCAAACCCTCGCCTGATAAATTCTCTAATAGACCTTGCAACTTTGTTGATCTTGTTA
TCACAATACACATAAATGTGAAAATTGGGACCTAGTAGGATGACAGCTCTACAATTTGGC
TCTACCTGACATCTCGCGCAAGTTCCTATGACAACATACTTTCTTCTTAGTATTTTTTCG
AGAATACCAGAACCTGTGATGTAATGGATGTCATTCGAAGAACAGAAAGACAAATCAAAA
TTTTGAAAAGCATCGATACGAATTTTTTGACCACATTGGCGATTGACAAAATTCTTTAAG
GCTGGAATATTTTTTTGTAAGAGTACGAACTCCTCACCGCTGCATTTGGTTTCTCCGTAC
CACAGTCTGTCTAGCTCAATATCTAATTCAATCCTTGCAAAAGGTGGGAAATTTCTCAGC
CCGATACTGCAAAAATGTGCAGGAGATTCCGCTATGATGTACAATTCATCTGTGACCGTA
TCTAATGCAAGCATCTTATTTGATGAGCAGTACATCACAAATGGATCAAAGTCCGGGTCC
GGTTCTCGGTAATTTGGATGTGCATAACCAACAGCGCAAAGAAATTCGTCTGCTCCTACC
AAATTACTCCAATCATAAGTGATGACACTACGTCTACATTTGAAATGATAAAATTCGCCA
AAAATAAGCACATAGTTTGGCGGCCAAGCAAGACAGCACTTTATACCATTGCGAACTATC
TCCATGCCTTCTCCATATGAAGACAGCAGCAACTCAACGGCAAAATCAAAAGACGGTAAA
TCCGGAGTCGGTTCAATGCAAACATCATTGCACACAGGAACAATTTCTGCAAAATTAACT
TGTGATTAGTACTTCCGTCACTTTCAGAAAAATTAAAAACCATAAAAAGTACTGTTACTT
ACTTAGATACCAGGAGTACTGTTGAACCGGTGCACTTCCAAGAGTTGATAATCTTCCAAA
TCTGGCAGTGACTTTTCCAATTTTATCATAACCAAAATCTCCACAATATCTCGCGAAGCC
GATCCTTGCAAAAGTCAGTAAACAATCAGCAATCCGCGTCAACACTTTATCAATCCAATC
ATAATAATAAATTGCTCCTGTTTCTCCAATGCATAGAATTGGTCTCAAACCATAGTCTTC
GGCTGAAATATTTAAAAAACCTAAAACAACTACTTTTTCAAACAGTGCCTCTTGTTCTTC
AAATCTTTTTTGGTCTGAGGTGCCACAGTGTATGTTTTTCCTGTCTTGCAGGATTAACGC
TGTAAAGATTGGAGTTTCCAAACGAAGTTTTAAACCAGTGTTTATAGAAACGAAGTGTTC
AATCTCTGCTAACGTTTTACACCTTGCCAATTCATCTAATTCGGAGAGCATTGAAATATA
ATTTCTCCTCAAAGCTTTTAGTGCCAAAGCTGTTTTCCTGTTAAATCTTAGACTAGAATT
CAAATTAAGTGGTTCCTGTAATAATCCTAAGTCTTTAAGAGTCTCCAATTTTTCAAACTT
TGGACCATCATAATAAAAGCGAGTATAAACAGGTTCTGAGCAAGTGATTACATTTGTACC
TAGAATACCAAATCTAACAAATTTGTCAAAGTCTTCAGCTATGTAATACAAAACATCATC
CTCCAAATCGTGACAAAAAATTCGACTCGATTTTCCCACAAAAATTGGCACGTCTTTCCT
TCCAATTTGAATCGCTCCAATCAAGCACAAATTTTCCTTAAATCCTTGGTAATGGTCATT
CAGTTCTGCCAATTGTTGTTCTGAGTAACCAGCAACGTCAACTGGCTGTGCAAGCCTTAA
CCACAAATTCTTTGGCCAAATCAAAGACAAGCATTCATTTCGATGTCGTTCAGTAAGAAG
GCGAATTCCAGGGAAATCAGTAAAACGACATAAATTCTTCAATTCCCTTAACAATCCATC
ATTTAGTTGTCCAACACAAGGCAAAGTTTTATATTGTTCTGCCATCGTCTCAAAATTTTT
CATTGAAGTGAATGTGGTAAGAAGTTTGTATTCTCATCCATTTCTCAAAAACTCAACCAG
ATAAATATAAGAGAAAAAAATCACATGACAGGAAATAAATTTTAAAGCTTTGCAGATTTT
TTATTTCCCATTACAGGAAACATTAGAGTGATTAAAACCATAAGCCTGGTGTTATCGGAT
TAAAAACCTCTTGTCGAAAGTAGGAATCGGATTTTTACCTTTTTTAAAGATCGATTTTTA
GAACATTCACGGTAACAATACAAAACTAACAGTGTCATTAATATTACAAACTCAGAATCT
GCCACTGAAAGGAAAATCCCTTTTCGCCCTAAGTAACTACACTTAAAAATGGCTATAGCA
GAAAGCGGAGCGTTCGAAATAAATGTCAATCTTGGAAAATCCATCGCTTCCATACAAAAA
AATCCTATAATCTACATGCGTAGACATCTCTCTTTTTATGTGGAGTTATTAAAATTTATC
ATTCATCAATATGAGCAATGTTTTTTACCACCGAAAGGAACGATACTTTACCACAATGGC
TTAATCGAACTAAATACTTTAATTATCGATCTGAATCAACAAATTACATCGAAACAGCAG
ATCTATAGTTGGACGAGCATTACTTTGCCAAAAATATTTTCGACTAAAGAATTATATTTT
ATTGTCGCGTCACCAGAATCGGAAAACATAACTCTCAATCCAGCTGTTACTAAAGGAGGA
TGGTTATCTGGGAGTTTTAGCTTTCCATTGAGTTTAAGTTGTGCATACGCCCTCACTGGC
GTATCTTCAACAATCTATATGTTACCATTTATTCCATATAAATTCCCAATGACTTACGTA
GACTTTTCGACACTTCGAACATACGAGGTAACAAGTGAATATGGATCAATCCAAATTATA
AAACAGCGGAATTTTTTATTTTTGGGAATTATACGGGATCTGTCATGGAAAAGTCAGAGG
GATAACAAGAATTTTATCCTGAAAGCAATGTTCGTTGGAAACTGGTTAGGGATACAAATT
CCAGAAGCTTTTGCATTGAGACTTTTTAATAACACACGGTTTTCTATTCAGGATTTTGAA
TTCTCCATTAACATACAAAATATAAACCTTACTAGGGACAATAAAATTTTGGGTTCTCTT
TCCACGGTTTCTTGTGATCAGATGCCACCAAACTTGTCTCCAGAGAATCTCCCAAACTAT
CTAGTTATTCAGTTCGAATTGGTTTCAACTCTCGCAAATCCTGATCATCTACTGTTTTCT
TGCAATCCCAAATTGTTTTTCACAGGAGATATTCTGAACAGCGCTATAAATTTACAACAT
AGTCCTAATCATTATGAGCTTACAGTGTACGCACCACATAATTTACATTTCTATCCCAGC
TGTTTTCATATAGTAACATTACCAATTCAGTTTTCATCCAGAAATGATAGACAGATGTTG
GTGTCAAGCTATCCTAATGAAGGCTACTTTGAAGTACAAATGTGCCCATGGGTACAGAAT
TCTCCTCTTCAAATTGTTATTAAATCTTTTTCAAAAAATCTAGTGCTACCGCAAGGCACC
CCTATTGCAATTCTCTTATATATGGAAAAAATGACAACAGGAAAAAATTCTTTACGGGAT
CAAGAATTAAAAATTAATAAAGACATTACCCGAATAGGAAACGTAAACCTTCCAAAAGAA
AATTTCTTACATTATAATAGCTAATCTTTATTCAACTGTGTTTTAGACGACGTCTTCTTC
TGAGTGTGTTAAATGCGATACTAGTTTATTAACTATATCATCATCTTTTTGAACAGAATT
TTCAAGATCGATTAAATCTTTATCGCCATCTTCTTGAGCCTTGCTAGCACCGAAAATGGT
ATTTTGCGTCTCTTTGCCTGTTAAAAGTGAACCTGAATCAAAATCCTGGATTTCAGCATT
TGGTAAAAAAAATGGAGACCGCACAGGCTGCATCTTTTCAGTGAAGCTAAAATTTTGAAA
TAAAGGATCTCTCTTTCTGGAGTTCAGTAAATTCTTCAGGTTGTTGTCATTGAAAGTCGC
AATGTTAGAAACATCTGTTTTTTTCGGGGGTTCGAGTACGTCTTTTAAGCTTCGCTCTTC
TAAACTAATTGTATCCGTAAAATCCGTTAATAATTTCTTAACTTTTTCACCTAGTCCTGA
TTCAAAAAGTTCTTTTTGAAGAAGATCGTTCCTTCTACTAAGATCCAGTAATGAAGAACT
CGGAGTCCACTTCACATCTTTGACTAATTGATTTTTTTTAGCTGAAGAAGCACTCTCTTT
TTCCTTCATTGAAGCGTTTACGTCATTAGTACCTATCATATTTAAAGTCTTGGTGGAAGA
ATTTGCTTTATTTCCATTTTTTTGCTTAATGCTTTTTTGATCTTGTGGAGGCAATGACAT
TTCATTATGCTCGTCATCAAAACTTTGTAAGTTCTCGTGGACAATTTCTTTTCTGCGTTT
TTCTGAAGGAAGTTTAAAAATGTCTTCATTATTTTGTTTAATTGTTTTGATTCGTTCTCG
TAGCTCCAAAATTTTCTGCAAGTCATTGGTCGAGTTTTTAGACAGTTGATCGCGTGATTG
CACTCCGTTTTGTCTGTTTACTTCGTTTTCTGGCAGAAAAAAGGTAGAGTGATAATCAAT
TTTATTTTTGGGTAGCTGAACTACGTTAACTTTTGGTGAGCTAACAATGTCTATTACTTT
GTTTGAGTTGTGTAGATCTAGTTTGCTCAAGGTATCTATAACTTGGTTAATACCGTCTGG
TGCCACAGCAATTTCATTGAATTGGTTTACTTTGTCCTCTGGTCTGTGCATAGTTTGATC
AGTTAAATCAAGTATTTCAGTCTGTAGTATTCTGTGCATTTTTTTAGAATTGTTTATAGA
CGTGGAATTTCTTGGCTCGTCCAATATCATGGAATCCTTTTTTACCGAGGATAACAACCC
ATCTTCAGAGCCTACAAATAAATCTTTGGATAGCGTGTTGTTACTCCGTTGTTCAGTTTT
TATAAATGGTTCTGGATTAAATGATGAACCATACGAAGTTTTTTTAGAACTACTCTCAAA
TTGATTGCTTAAAGACGATTTCGACAAATCTGTTAAAACTTTGAATGTCTGAATCGGTTC
AGGAGTAAATTTTACACGATCATCCCATGTACTCTTTACGGGAAGAGCATGTAACTCAAG
ACTTTTTGTTATAACATCAAAGTCTTCGGTTAAAATTTTAAAAAAAGAAGTTACTCTATG
ACTAGTTAATGGCAAACTTAAAATTTGATAAGAATATATCGAAACAAAATTTTTGTTGTT
TTCAATCGCCTTTAAAATTGCATTTTTCTTTTCATTAATGGTATTTAATGCGAGTTTCTC
CATGTTCATCCAGGATCCATGTAATGTAATTAATAAATTCCCAAGATAAAGCAATCGATT
GATGTTAGTAACATAGTAGCCATTTTCATTCCACGGATCAACTATTTGGTAAATTGTGAA
AGAAAGCATATTGTTTTTTGCCTTTTGTAAATTCTCGCCAATTTCCGCTCTTTCTTCTGT
GGTAAGATTGACGTAATCGGCTGCGTGTGTCACAGTGCCCCAACGAAGAAAACTGCCCAG
TTTAAGCAAATCTTTTGCTACGTTTTTAAATTCTGTTTCAAAGCCAACTTTGTTAAAAGA
TGTTAAACTAGAATAATCAGTAATCATCTGTCTTTGCTCTAAGTAATCTTTCAGAATTTT
TTGCACCTTTAGTATTTCTTGCCAAACTTCCTCATAGTCTGGTTTCTTTTTACACAAGGT
TTGATGAAAATAAATCCAAAGAATCAAATTGTTGTAAAGTGTTTTTACATTGTTAATGGA
ATTTCCAGTTTTAACGATACATTGACTCAAAATCCATGGATTTTCGCGAATATCAACAAC
TGGTAAAGACGATATGTTTTCAAAAAATCGAGATAAAAAACACTTTGCTTCATCCGAAAT
CCAAGCAAAGGGTAAATGTGACATTTTCATGACTCGTTTTTTCTGTTGAGCATTATTGAA
CACTTCTTAAAAAATTAGTTTAATAGTCTCTATTTTCTCTTTGATTAGATACATGCGCTG
CCGACATGGACACTCTAATTGATTTCCAAAAAATCCTGGTATGATAATCTAATGTTATGA
TTTGCTACAGCTTTGCTAAAAATGTTACCTTTGCATTTTTAATCATCTTGCAAAACTTTT
TTTCACAGCATGATGAAGAGTACAAGTACAATTATACGTGTATTACGCCAACAGTACGGA
AAGCCCAAAGACTTGAAAGCGTAATTAACGGAATTATGCTAACGCTGATACTTCCTGTTA
GTACTGTTGTCATATGCACTCTGCTAATCTACTACAAATGGACAAAACAGACAATTACTT
CTCCATATCTTATCACACTCTTTATTAGTGATTCTTTACATTCATTGACTGTGTTACTTC
TCACATTGAACCGAGAAGCTCTCACAAACCTTAATCAGGCTTTGTGTCAATGTGTGCTTT
TTGTATACAGTGCGTCCTGCACATACAGTCTGTGCATGCTAGCAGTAATATCCACAATAC
GCTATCGAACCCTGCAAAGAAGGACATTAAACGACAAAAACAATAATCATATTAAAAGGA
ACGTTGGAATTTTATTTCTGTCTTCTGCCATGTGTGCCATTCCAGCAGTATTATATGTTC
AAGTGGAAAAGAAAAAAGGCAATTATGGAAAATGTAATATACACATCTCAACGCAAAAAG
CATATGACTTGTTTATAGGAATTAAAATTGTCTATTGTTTTCTCTGGGGAATTTTTCCAA
CTGTCATTTTCAGCTATTTTTATGTGATTTTTGGTAAGACCTTGCGTGCCTTGACCCAAA
GTAAACATAACAAAACTCTGTCATTCATTAGCTTACTGATACTATCCTTTTTATGTATTC
AAATACCAAATCTCCTAGTAATGTCTGTGGAAATTTTTTTTTTGTATATAGCAAATACTT
CCTGCTTAGGCACCATACAAAGAGAAATTGTGCAAATAATATCTAGATTAATGCCAGAAA
TACACTGCTTGTCTAATCCGCTAGTATATGCATTCACTAGAACAGATTTCCGATTACGAT
TTTACGATTTCATTAAATGTAATTTGTGTAATTCATCTTTAAAGAGAAAGAGAAATCCTC
TGACAATAAAAAATTGAACAGTGAAGCTTGCTTAAAACTTTGAAAATTTTTTGTGATTTT
AAATAAAATTTAAAATCAATTTATCCTAAGCTTTTCAGGCTATGACTTTGAATCAACAGC
CATCTAATTGCAGACTAATTACAGCTAACGATCCAGTACTTGCATCGAATTTTACAATGC
AGCCTACTTTTAAAATAGCCGATAAGAAAGTTGTACTCAGAGATCATAATTACATTGCAG
TCAAAGATTTTGTTCTATCAAGGTCTTTCATGCATTGCATTCGATGTCAGGAAAAAATTG
AAAAGAAGACATCCGATAGCATTAGAGCATATTCCATTAAGCCAGATTTCATGTTTTATG
ACTCAGACGACGAAGTTCGTTCGTCACCATTTTTATAACAATATTTAAAGTAGCTGAATT
GTACGTTCTGAAACAGTCTGAACGGATCCGCTGAACGCAGACACAATGGAACAGCAAAAA
GGATTTTCGATTCCATTTTTTGTCACTGACGAAAACTGCAACTTTGTGCCTGAAATATTA
CCTCGTATACATACTAAATTTCTTAAAGATGTCTTAATTGCCGATTCCTACAACTCTGTT
AGTTGGGCAAACAGTTTTATTCCCATGCCTATTCAAACGCTTGAACAAATTATGGTTCTT
ATAACAAAGTTCAAGTTTTCTCGCTCGCGTGATTTTTTATTCCCAGTAATTCGATTAGCT
GTTCATATCAATAGGTTCCACACAGGGAAGAAACAGCTGAAAACCATGATAGAAATTATG
AAAAGCTTGTTTAACACCGAAGAGGCTATGCGACGATTCGATGAAGCATTGATGATTCTA
TTTTCTAATGAGCAAACCAATACTTACATGACAAACATAGCTTTATCGATGCATGAGAAT
GGTCTTCCAGATTCAAAATTTATGAATGCTCTAAAAATGATTTACAGAGCTGGAAATTCT
TTTGATAATCAACCAGACAATGATATAGAAAGCTACAACGAGAAATTAAAAATCTACAAC
TACCTAATTAAAATACCTAAGTACACACTAAAAGCTGGAGTTGATTTATATAATGAAAAT
ATAAAAGATCTTTCGATTGGAATCCAAAGACAACCTACTTTATTATTCACATCTCGTAAT
GATTTTTCATTGAAAGCTATTTATAATGACGTGTTATTTCTAGTTTCTGCATGGAATATG
ATCATCAACTATAAAAAAGAACAAAGAAGACTCTTTAGTTGGATAACATTTGAAATAAAC
TCTTTAATGGAGAATGTTGTGCTTGCAGCCTTTCAGTTACCAGATTTAAAAGAAATGACA
CTTGATTTAAGCGCTTTGATTGCCAACATGAATCTTTTAAAACCAAATGATGATTACAGC
CCCCATTTTAAACTAATTATCAACAAATTTTTTGAAATCGGAATTTTTGTCACGAAATCA
TATATTTGTATTTTGCCTTCTTTTGTCAAAAGCCAACTCATTTCGTTTGAAAACGTTTTA
AGTTCAAACAGACATGCGGAAGATGTGACTTTCATACTAACATCTTCCAAGGAATCTGAT
GATGAATATGATGAAGATAAACCTCCACGACAAGTAGATCCAGACAGAGTGGACAACATT
TTAATGGAATCAGATTTTTTTAATGTGAAACCGGAAAACGCCTTTTCAGAAATCGCATTA
ATGCCAATTTCACATGACAAAATTATAGATGTCAACAACTCAAACATACAAGTTCTTGAA
ACTGAATTGGCACATACAAATTTATTTGTGTATAGCGCAATAGCTCAAAAATATGATTTG
CCTTTAAAAGAATACGTAGAGCGCTTAAACGTCTACAATCCTGATCTATCATCTGGAAAC
TCTACACCCGCGCGGAATTCTAATTCTATTCGTACAACTCCAGTTCTAAATATATCCAGA
CCAGGAAGCACTACACCCTCTGGGAACTCTGCAAGATATGGGAATAACACACCTAGAAGT
ATAACTCCGGTTTTAGAGATTTCAAGATCTAGAAGTGCTACCCCTTCTGGAAATTCTGAA
ATCTATGAGAATAGAACATCCCCAACGTTCCGTGTTTCTAGGAGTGCAACTCCAATAGAA
AGAAGTTCGAGATCTGCTAGTATAATTTCTGGAGAATCTGTTCCTGGTTTTTTTAATGAC
CAAGAACGTTTGAGCACCAATTCGCCTATTTCCATAAATGGTAATACTCCAAGACAGCAA
AGCCATGGGGACAATGAAATACAAACTATAGATTCCACGGATGAAGACTCAATGAATGCC
CCACAATCACCCCAATCCATCTATTCAATTTCTAGCTATGTTTCAACAGACGATCAACTT
CTACATTCACCGACAAATAGCCCATTTAATCTTTTTGACTCTGTCTCGGAAATGCAAGAA
GACACCGAATAATTAATTGTTTTTTATTTAGCTAATTCATTGTATGACAACACAAGGGCA
ATTGTTTGATTAATTTCCACGTTTTTTAGCTTTTGAATAATCTCAATTAAAACATCTCTG
GTCAGTTGGAGTCGTTCTATGTATGAAAAAAACATTATCGCGTTTTCATGCTCATCGTCT
CCAAGCCTCAGATGACTTTCTTCTAGAAACTAAAGAAAAAAAATGTTAAAAGATCTTTTA
CAGAAGAACATTTATTATTTTTAAAAATGATTTTTCTTACCGCATAAATCATGTTTAAGA
AAAGTTGCTTTTCATGCTTTGTTGTCATCATATACAATAATGCTGTGATTTTCCTGAAAA
TAAAAGAGCGGGGTTAGACAATAAAATTTTGAAACTCGTTTGTGTAGAAATAATAGAGGT
GGACTCACCGTTTTACAGGTATGTGTGTGAATTGAGCGACGATATAACAATCCTCAGTTT
TGTGGACATCTAGATTGAAAATCTGCTTGATTTCTTGCCATCTCTTAATAATAAACAAAG
CTTCAATCACTACAGACTTTGTCACAGTTGTGGTTAATGTTAATCCAGAAAAAATAAATC
TATATGTTGTATTAAAATCCATTTGAAAAAGATATTTTATATAGATTGTCTCCACTTTAG
ATATAATATTAGATAACGTCATCAATATCTGTAGTGGACACAGCTCGCGAAATTCCTGTA
GTCGTTGTCTTCTCCAGGTTTCCATTTCTCACAAAGAAGAGTCTACCCTCGTAGAAGAAC
ACTAACTAAATGAATTTTTTTAGGCGAACGCTTAAAAAACTCTTTTACTGGCACACCGCC
TATAAAAACCCCCAAAGGAAATTTTTATGTAACCACACAGAACCAAAAAAAGATTAACCG
TTATTAGAAAGTGTTCGTTTTTAACGATTTTTATTGGCACATTTTGACCGGGTTAAATTT
CGTCTTCATCAGATGTATCCACTTCTCTGAAATCCTCACTTAAATATATAGCTAATCCGG
CAGCGTGTGGGCAGGTCGGATAAATTTCATGAGTAATTGTTAAATTCCTTGGAAAAAATT
TGTATGTGCGATATGTTCTAACTATCCCCTGTCTTAATAAACATTCAAAATTTTCTGCAA
TTTTGACACAGGGACCGATCCCGGTTCCAATTGCGTCAATACCATAAATAAAACCTTTTA
AATCCATCATTAAAAATAAACTTTTAGGAAACATTAAGTTTTTACCGACGCTGCCAATGA
TATGTCCATAGTATGGCATATTGTCATAAACGTCAGCTAGAAAATTCCATTCTGTGCGAT
TAGGGAATTCTTCTTTTCTGGTTAGAAACAAAACTAGTTTTTCATCCATCTTTTCCCTCT
TCAAACGAAGAGTGTACACTTTCCCACTGTTAGCCGCTATTATTTCAGCAAACTTCACAA
GATTATACTGTGCATGAATGAGACTTTGCAAAACGTGATCGATAGACGTTAGGAAGGGAA
TGTCACTATCTTGATAAATCGGATCAAAACGGTGCAACCCGAAATAAGCAAAGCGCTCTG
TTGATTCAGCAAGCAAATATAAATTTTCTTTTTCGAAGTCCAAAGCATAGAAACGCTCTT
CTTCTCCGAGAAGAATGATGGTTTTAGCAGCTGCTGTTGTTACGTCGTTTTTAGCACTCA
GAAAACCGATGACTTGTAACCTTTCATTGCAACATAGGAGATAGCAACCTATGAAAACAA
CAAAAACTTATTAGAACATCATGACACATTGGAAATGTTTTGACTGCTTTTGCAACTTAC
ATAGGTCTTGCAGCTCGGTTTCACTAGTAGTTCTGAAAGGCATATCCCGCAAAGGCGAAA
TGATTATTTTCCTACTCTGAGGCCATCTTATGAAGATTTCACACCCACTATTTTGAGTAA
CGAAGTCACTAAGAGAATCGCGATAAAAGGCTTGTTTAACAAGGCTTAAATTTGCGAGTG
CATGCCTAAATCGAACTTTTTGTTCACTTTCGGCCATGTTGAAGCACACTCTAAGCTTAT
GAAAACAGCAGTTGTGACTAGGTTTTTATATATTACTGAAGCATGACGTCGCTTTATGCT
TAAGCTGGAAAGTTCTGAAAATATACAGCTATCTTAAACAAGTCTGTTTACAATAGGGAT
TTCCTTTTCCTGTAAATGCTGCCTGATACTAGAAATCATGTCCGTGAATTCCAGTATGGA
AATCTGGGAAATTCCAAAATATATGATATATAAATTCCTACTTTTCCATGCAGCATCATT
AACGCCGAATCGAATATACACATTTTCAGAGCTGCAGTTGACATACTAAAATATGGCTAT
TAAGATCACCGTATGTCTTCGATACTTTAATCGAGATCGTAACGAACTTGGAAACATTAC
TTTTAATATGGAATACAAAGACAGGAGAGTCGCTGTGACATCGAGTTATATTCGGGTACA
TTTTGTTTTTAATCAGCGTTAACTGATCAAACTTAGAAATGTTTCCTTTAATACAAAATG
CGGAAGAAAAAGCTTACACTTACCTCTTCTTTATATTGAGTAAAAATGGACCGCGGGGGG
AACAGATTTTAACAGTTCTAGATTACACTCGGTTTAAATTTTTTGATGGCTCAGTGACCA
TTGCACACTCAAAAAAAAATTATTTTCTTTCAGGTTCTCTCAGATATAAGAAAGATGATT
ATGACGTTATTCAAAAACAAAAAGGTAAGCGAATTACATGTAAACATTCAAAATTTATTG
TTTGTTAAACATGTAGAAACTCACAATGTTTTCTCTATGATCCAGCAAAGACTTGCAAAG
ACAGAAATTGAAATGAGCCTGACAGTCACGTAAAAGTGTTCAAAAAAGATTCCGGATGAT
AATCGAGAATAAATCAACCAACATTCTTGTCAACTTTGCGCCGATTTACTATCGACAAAC
AGAAAAACAAAAAAAGTACCATTGCTGATCCGCCGACAAGAAACACTACACCAATAGTTG
TCGCTTGGGTTTGATCGAGGAAGCTTTCGTAATCATTCAAGAAGATGACATTTTTACCTC
CATATGAAGCGCTGAGATCTTCCAATTCTTTGTACTTGTACCAATCAAGCCACGATGACT
TCCAAGTTTTGCGCAAAAATCTTTTATAAATAGTTTCATTGCGTACTATTGTAAAGTTTG
GATTTAAGACTTTCCTTTGATATATTTCATCAGATAAATGAGGACATATCATTGCTACGA
AATAACAATCATAATTAAATTTTTGATTTAGAATTTCAAGTGTTTTGTTTTTATCTTTTC
CGACGCTTCTCCACTTAACTGCAACTATGCCAGATCTTAGCTGCAAAAGAAACTTTTGAC
CCCCTGTCATAATAGTGATGGAACCACCCGAATTATGACCTTCTAACCAACATTCAAGTG
TACTGTTAGCCCGAGAAGCAAAGTGCCATTTTTTGGCAATTAGTGCTCTTAACATAACTC
CTCTAAAGTAATAATTGATCAGCACTCTCAAATAGGTTAATTTATGAGATGTTGTAGTAA
GATTTACTAGACTCATTTCGCGAAATCCTTCAGTTTTTAAAGACAAAGAAATCAGAAAAG
CTGTTCTTACAGATAAACAACTAGAATTCCCTATTAGCATTTCATTAACATAACACGTGG
TGACACAAACAGCTTCTAATTTATTATCTAGAAATATTATATTCTGGTGACATTTCAAAT
TTGACATGAGTGTGAGAGATAAGCAAATCAAAAAGACAAAAAACATCATCTCTTTTCCCA
TGGTCCTTTATAAAGACTTCACAATTTCTTCAAGAAAGTCCACGGTACTTCTATAAAACA
AAAAAAACACAATTAACTATTGATGAACATTGCAGCATTTTTCCAATGCATTGCCATACA
TACCCCGAAGAAATTTTTCCTTTGAAAAGATACTCTAGATGTGAAAATTGTGTTGAAGAA
AGAAGTTCCGTCTTAGTGGACATACATTCAAACGCAGGCTCAGGGAGTTTTTGAATGGTT
GATATTCTGCTATCTTGTTCTTTCCCCCTTTAAATGGCCATAAAAAAGAAATTATCAGTT
AAAGACAGCGAAAAATTTAAAATAAGTAAAAAACAATAAGGCACCTACTCGGTAAATTGT
TCGAAATTCACCGGGAAACCCGAAGTTGAAGTGTGTTCCAAGTTTTTCAGTGGCGAGTTT
GCTATTTCTTCATAGGTTTCCAATGAGAAGTTTGAACTCTCTTCTAGCATATCTAAAGGT
GCTGTCTCTGTCTCGTTAGCTGTGTTTACCTCTTTATAGGGATACATTTCCGCTGTGGTT
TGCGGTTTGTAACACCGTTCTTTAAAAAAAATGTCATTTTGTGATGTTTGAGTACTGCGA
GTAAAATGTCCGAGTCCCGTTTGCGTAGATCTGGACACTAAAATTGTCACACCAGGTGTA
TGACACATTTTGTAAATCTTGCAATTATTTGGAAGATTGTCATTTTCTGAGTATCCTATG
GACATATACATTTTTTCTGCCTGTGTCTCTCTATCATTCGAAAGCTTGTGACCAGGAAGA
ACTCTTTGAAATCGCGCAGGTAGTTTTCCACTAATATTGATTGTTTTTTGTCGTATTCGA
TGATAGTAGTTGATAAATCTTTCATGGCATTCATCTCTCGACATCTTCTTTGACATGCCA
TGTGTAATTGCATTTTGACAGCTAAATTCCAATTTCGTGGTCCAGAAATCTTCAAATGTG
GGCGATAAATAGAACATCACACCATCTTCATAAGCAAACACATGCTGAGACAAGGACAGT
AAAAAAACTATTTGTCTTCGCGGCGTCCCAGAAGCTGACACCCATTCTTCGGCAACCCCA
AACATCACCATCTTTCCCTCAAATGGATAAAATCCGATGTTAACTAAACGTTTAAGTCTC
CTTTCTGGAAGAATGTCAGTCATATCACAAATTCGAATATTGATACACATTATGTGTTGA
ATGGACACGCCATCCTTCATTATTTCTTGAACTGTTTTTTCAAAAAACTTTAAATCTTTC
GAAGCTGCAATTAATTTTTCTTTGCAGCGCAGCATCGTCGTTAAGCCACATTCCTTAGAC
ATAATCGTCTCTTCATAAAAAATACTGAATTTTAAGCGTATATATTCAACCCCCCGGATA
TGGGCGTGGAAATTAATAAAAACACTTCAAAAAGCAAACTTTTTATTGAAACTCATTAAT
GACACATGAAATCTAAGGTCCCGTGAATTTGAAGATCTGGAGAATCCTTAGACAGGCAGT
CTGAATCTGAAATTTCCATTTTTTCAGTTGCACACAAATTTTCCACAGATATATAATCAC
AGGGATCAATTTCCATGATTACTTTAACACTATCAGATCTATCAAGGTCCTTACGCTTAT
TAAGAACAGCCATAACATGCAGCCAAATTTCAAAAAACATTTTTTTAACAGTGATTATAG
AAAAAATAAAGGCAAGTATAGGAATGATTAAAAGTATCCAAAAAACTTCAAAGTAATTCC
CGTGTTTGTAAGTTTTGTGAAACAAATTTTGAAAATATTCATCTGAATTATTAAATTCAA
GGACGTTAAAAGAGTAATTACATTTTTGATGAATTACCACACATTGATAATTAGCGGACT
CCGTGTTAATAGATTTAAAAAAAAAGTAGAATTTTTTCCCTTTTAAGATGTCCGATGCCA
AATATTCTTCTGTCAAATCATCAGGAACCAGTTTATTTTCTAGCTTCCATTGAATACTCA
ATCCCAGTGGACTATAAAGCTGCGCCGAACACGTTATGTTAGATCCACGTTTTGTGATGG
ACACCACAGGTGGCCGATATCCATCTTGACCGAAGGTCACATGTGCAGAAAAATCTGCGA
GTTGTTTAACACAAAACTGCTGCACATAAAATTTGAGAATAAGTAATAATTCAACATTAG
CATACATGTTTTCGTCAAAACCACTGCTAGAAAAATCCAACAGGTTGACATTCAGTGTCG
TGTCATTATGAACTTTTAACAAATAATGACTTTTCAAAACGGTGTCAATTTCACAAATGA
ATTCAGCGTTAAAATTGTGGTGATAATGAACACTGCGATTCCTATGTGACCAGACAAAAT
AAGAGAAAATGCTGTTTAATGTAGATTCGTCCTTGTTGGTAGAAAAGACGTAAGACAAAG
CATTAAATTTCGTTGGAAAATCTGTGAGGAAAGACGAAATACTAGTATTGCCGACAGACA
GATTCTTATAATGTGCCAGTTCATAGTTATCCATCATCAATTCATATTTCTCAAGATGTT
CTTTATTGATTATTGACATTGTCAACTTATGTGCCACATATTTGGTAAAATGTACAATGA
AAACTAAAAGACATGTTTTTTTCACAAACATTGCTGTTTGAGAGATTCTTTTTTAGGTAA
CGGTTCTTGTCCAAACATCAAGTTTGTTAGATTGATTATTTTCTCTGATACTGGTTCTTT
TTGTATGTGCTGTAAAGGCCACGTCAGAACTTTCTGAACACCGTCTAAACAGGAAACTCC
TAATAAAACTACCGCTGTAACAAATGCAAGGAATAATATAGCAATCAATGTGTAGCAAAG
CATGTCTACGAAAACATTACTAGACGTTTTTTCACTATCTAATAGATCCAAATCCACATC
AGGTAATGTTACCTGTATTTGTGTTCCTGTGTTCTTATTCGTACAGGTACAAACATATGT
GGTCATTTCTACTCTTAGAAAAATTAGACCCCAAAGCACATCACTACCATACAAAGGAGT
AAAAGCACCCGTAGAGTTGAAACCAACTCTTTTCCACTCTTCTCCAAACGGACTTTTTAT
CTTTTGCAGAACTTCTAAGGAGCCGAAACCGCTAACACCCCATCCTGTATATTTACAAAC
TGCTACCTTTACACCATTCTGTCTAAATTTCGAAAATGAACAATCTATGTTATTAGTTCT
ATATCGTTGTTCATTTCTTTGTTCAATCATAGGATTAAAGCCTTGCTTAAATGTAGCTTC
GAATGTTTTCGCGAGTGATAGGTACTTTCTTTGCCAAAAAAAAAGTTGATTGAAGTCATT
TTCACAAGAATTGATCAGAAAGTTTTTAGCGTGTGTCAAAGTGTGCCAAATTCGATAAGT
GAAGGGATCATCTTCACCTAAATAGTTTTTAATCGCTACCCACGTGCTGTTTCTTTTATT
TTGCAAGTAGAATGTGGTTTCAAGAATTCTAGGAGAAATTCCAGTTTCATTCATACGTCT
CAGACGGATAAAACTTTTAAAGGGTGAACAGATAATTTGAATATGAATGTAAGACTCGAC
ATCAAGACAGAGTTTATCATATCGCTTCATCAGTCCTTTTGTTTTTTTAAAGTTCTTAAA
CAAAAAATGATTTAGTGTAGAAAATACTTGATAACAGTTGAAAGCCAAATATTTGCCAAA
ATCGGTTTCAATTTGCGTTTCGCTGTTGCCAAAAAAGAAAGCATTGTCTGTCATTGCCGC
GACTGCAGAGTGTCTGATTTTATCGTCTGAACATTGTTTGCTCAAAGATATGTCGAACAA
TAGCAAATCATCCACTGTAGCATTCACATCAAAATCCACAACTGCTAAGGGACAGAAATC
CGGATAGAGTTCTCCATAAATCACAGGAACGCAAAACAGCAAGATAGTCCACATGTTGAA
TTAGAAAAGAGTGATGAGAAAGAAAGCTTTTATTTCTTAATATATATTTGACGACTGAAC
GTCACAGTTACGCCCATTTTACGGTGATAAACGTTAGGGGTTCCGCAAAAATGTGTGCAT
TGATCTTTCTGTGATGACACAGTGGTTAGCAAAGCACATCTAACATAATAAGTCTGTTTT
TCTCAGTCATAGGATTCCACAACAGGATAAGACATTTGTGCTGGTCTGATTCCTAATTAC
ATGAGCTGTATTTACGCCAGAATTTTGTTTATTTCCTTTAATTACCCTCAAAAAATGAAA
ACATTGATGAAACATACTTCCCAGTGAAACGCTTTCAACGGAGATCATGCGTTGATGGTA
GATAAAACACAACAAGGAGAACTTTGCCCAAAAAAACATTTATTAATCCCAGACACCAAT
AAAGGCTTGGTTATTGTATGCATTTTTCGGTTTCTTAGAATGGTTGCGTTTGGGGTTTTT
AATTAGTAAAACTAACAACGCTAACGCTACAATACCAATAAAACTAACTGCTGCAATTAA
AATCACAAGGAACAAAACGAACTTTTTTAAAGGGCTATTCAAAAGTTGAGGTTTTGTCAG
TTCTGGAGTTGAAATTGTCAGTGTGAAAAATTCAGATGCATTCCCACTGTTTTCATGATT
AGTAGTACTGCCACTGGAGAATGTCGAGGTCTTTGTAAAATTTAAGGATGTAGATTCGAC
ATTCTCTTTAGTTGTTGCGATAGTCGTAGGTATACTCATAGACACAGACATTAAATCGCT
CGTACTCTCTGTATCTGATGTGATTGACGTGGAACTAAAATCTGAAGTTCTTGACATTTC
CAGAGTGGGCGTACTAGAAACAGTACTCATGTTAACAAAGGTAACCATTTCTAAAAAAAA
TAAAATTCCAAATAACATTTTAAACACTGCGCAATTAGAAGAAGCCTAGTTTAATATTGT
ACGTGTGCCGACTAAATTACTGTTTTTAAGCAACGCAAAAAAGTGCTGGAATCGGTGTAA
AATTCAGGGCTTCGTACCCCCATATCGAACATTGAAGATGTGTAGAATAAGAATCAGACA
TAAGATAACCGATATTATGAGACATGCCAGTATTATAAAAGTCCCTCTTCGGCGCACATT
TTTGATTTCAGAACTAGAAGTTGAATTTATTGTTCTTGGTGATAGATTTTCCTGATGCAA
AAAAACGGAATGATCGTGGAACATTTGCAACATTACATCATTATAAGAAGGTGGCGGTGT
CTCATGAGTCATCTTCTAGGGATATTTAGAGCACCTGATAAATGATAACATATTCTCTGC
TATTGAAGGACTTATATAATCATGATATGCAATGCAAGCCAAAATAAACAGAACAAACAA
ATAATAAATCCCTTTCCAACAATCTTCATAGGTCTCTGGGAAAAAATGGTTGTACTTATA
AAACATTATGTGCAGAATTATTTTTTCTACCAACACTTTTCCATAGTAATGGTTGTTTAA
ATATGTTCCTTTTTTTCCTTTTACAAGTATTTCCCCATGGACAGTTGATCTGCCGTGAAA
GCTCTTCTTCCACATTTCTAACATCGTTTGTTCTTTCAAACCAATACCCATGTAGTCGAC
GATTTTCATTAAATCGTAAACAACCGATTTTCAAAAATTCAGTTATGTTATGTGCGAGAA
AAATGATTTGTTCATCATCTACACCAAAAATTTTCCCATTCACATCGAATATTATCACAA
GTTCAAACCACTTCCCAAAAACGTTGTGTTTTACACAAAAAAGAACATCTACAATGTTGC
AACGAATGACCCTTTTCCAACGGTGAAGGTCTTGATCAGTATAAGGTGTCATGGGAAGTC
TGCAAAATCGTGTGTATGTTTTATAAGGACTACTTTTCAATATAAAACAAACGTTTATAT
TTTCATCCCTATAAATGATCATATCAGAGAAAGATTTGCTATGCTCCACGATTTTGCTAC
CAGTTTCAAAGTCCACGATAAAATCACACAATTCGTAGATGGGGTAGAAAAACTTCAATC
CTACTAAAAAGAAATCTTGTAAGTTTGATGAAACATAGTAAAGACTTTTGTCAAAAAAAC
CATTGTAGACATACAAATGCCCTCTGTCACCTTGTAAAAGAATTGGTCCTCTGCAAGTTG
ATTTTTTAACATGATGTAACACACCAACAACGATCAACGTTTTTTCACAACACAAGTAAG
TGTTTCGAATTTCTTCGATGTCTTCCTTTGAAATTTCTGGGATTGTTTCTAATGAGTGAA
ATGTAACTCGCCATTCTTCTGGGAAAGGCAATACGAAAGATGTACCTTCCTTACTTAAGA
TGAATTCTTCGAGAAGAGTAAGTTTATTGACACAGCACAAATTCGCTAAGAAATCCATGC
TTCAGTTTTAAAATTACCCAAGAAAAAACAAAGGCATAAATATTTCAATTTTTTTTTATT
TAGCACATTTAGAAGCTGCAAATTTTCTTTAGAAAAAAATTACAAAGCAAGCTGAACAAT
AAAAAAGGTTCAACAAATCGCCTGTAAAAATATCTTTTCTACCCACTGTTTTTGAAATTT
GAGCAAATAGAGCGCTATAACCTAAGCCAAGAAAGAACTCAAACAACAATGAAAAGAAAC
AATGTTCTGTTATTACCCCTGCTAACAAACACAGAATACTACACAGAACAAGTTGATATA
GTTTAGTGATAAACAAATTACTATGTAAGACTGCCAAGAAAAATAAATGCTGGCAACTTT
TTCTTGGTAAATACAATTTTCCAAACCAAACCAGCAGCGTTAAGGTTAAAAATTGCAGCA
AATAAACAATAACATCTTTTATAGCCATTTGGTACGGGCCATTCGGTTTATAGATCGGTT
TGTATCGCTGAAGACACATGGCAAACTGATGAGAGTTAACCAGAAACTTATAACTGGTTA
CATATGGCGTTATCAGAAACACTGTAACAAGCAATCTGTAATGAACCAAATCTGATATTT
TTAACACAATGGCAATTAGGGTGCCGAAATAAGATGCCATTGAATGCGTTGGAAATATTA
GCATGCATCTACAGACTATGGCTCTCAAGCGGATTTCAGAAAAAAATAAAAACGAGCAGA
TTACCAAAAAAAATTCATCGGTCATTTGCAACACGAGTAATGATAAAGTTATAATTTTGA
GATCGTTGAAAGGACAATAGTTAAACAAATTCACCCGACGGTAAGTCAATAGCAAACCTC
CGCTAAAAAGGAATATTAGCACTACTTGTTCAAACAGCGTTTTCTTTATCATAAGATGGA
AACAGCTTTCTCCCGGAATTACATTCCCTAAAACAAGGCCCATAGAAAAACTTATCATTA
CATTCCACATCTTTGTCTTTTCGAATTTGGGGTATAGTCAAAATGTGCAGAATCGTCACT
TTCGCTGTCCTCTTTCTCATTAAAAAAATTTGTTCCTGTGCCACCATTTTTAGTGGGCAC
CATGTAACTTGTAATTTTGTGTTGCGTTTCCTGTTTACAAAAAAAATTATTTCCTTCCTC
CACCTTGTGATTTTTCTCTCCTTTTTCCTCTGTTTTTGCTTGACGTTCAAATTTTGGGTC
GTCTTTAACCTGCTCTTGACTTAAATAAGCTTCTACGGTCAGAAAAACATTTTTAGCGAT
TAAAAATAATTTGTATTCTTTGCCAGCTATTGCTCTAAGACTACACGAAGACTTTAAAAC
TGCACAAGTACTAAATGCTTGCTGTAGATTTTTGGAAGATAGTACAAGTCTCATGCATTT
TGCGTCGTGAAACACAACTTTCCCGCTATGAGCAAATTCTATTTCGTTTAAGTCGGTTAG
AAATTTTATACTTGGCGGGTTAACTTGCACAACTATTTGTGCCAACGTCATTTCATTTTT
ATTACTGCGTTTGTTCTTTGTGACCGGAGCAAGCCATTTTAAAATCTCCGTTACAGTTGA
ATGGTCCAAGTCTATTCGAAGTGCAGATTTTCCGCTTTCTCTTACAATTTCTTGACCATT
GACACAAGGAATAGATGCTTGTGCACAAATATCTGATGCCGTGACTAAAAACCGCGTATA
GAGATCGCTATCATGTTGAATATACAGTTTAGTGACATCAGGATTTGATATAATGCCCAT
AAAACTATCAAATAATGGAACAAAGTTATTTATCGTTTTAGTCGAAAAATGATCTGTATC
GGTTATATATAAACATTCTGCATGAATAATCAGCTTTAAAACCAAATGGTTTTTTGCAGA
TTGAATTATGATTGCCGGTTGAGGAGTAAAAGTAACTGTAGTATTTTCTCGCAAAAGCTT
TGCAAAAGCTCTTAGAGGCTTATTGATTGTTTTCCAAGTTTTCATGTGAAAAGCCATGGT
GGGAGGCTCTTTGGAATCTCGATGTTCGCGATGATCTCGGTGACTATGGTGTTCTCTGTT
GCTACGATCCATGCTGCACCAAAAATAGATATTAACAGGAAGAGTTGTATGAGAATACTA
AAAAATCACAGAGATATTCAAACCATTATATACTGTGTTTTTTTGGCGCCAAATTTTTAT
TACATCACTGAAATACATGCATAGTACTCATCACCACACCATCAGAAAAACCACTCAGCA
AATCAAATTTTTTTGATGGATTGACACCGTCACACTTTTGATTTTTATACACAGCTTGAT
AAATTCCTGTTTTAAACCCATTTTGATACAAACATACTAAAATGTCCCTCATATTTTCTG
TCTTATTTATGAAAAATACATTTGCTTGTCCATGATCTGTAAACGGCAACGCACCGACGT
ACATATTTAGCATTTCATTCACAGAATAGTCAAAAGCATTGAGAAAAATTGTCATTTCCT
GCATTTCTTCTTCGGAAAATAAATTTTTGTTGACTTTGGACACATCATAATTTACAGAGC
TTAAGTACTCTAAATGGTTTTTAAATCTGTTTAAGAACAGGCCATTGTACACTGGTATGT
ATAATGTCTGTAATTCAGTAGAATAGACAGACAGATCACTATGGAAAACAGGATTAGGAT
GCAAAACTTTTATACTAGATCGCTTTAAAATCTTATTTCCCTCTATGGGACAAAAAGATT
GTGAGCAATTTAACAAATCGAACTCTTTTGACATGGCCGAACCAGACACAAAGGTTAGAT
TTCTAAGCCCATATTTTTTTATGTCGCTTCTTAAATTCGTCCATAAAACATTTGGTAATG
TATATTCAACATTATCATACAAATCGCAGTGCAAAATCCCTTGTGCATATTTGGATCTTT
GAAAAAAACTGCAAGGTTCCGCTCCTTTTTTGCAACAATTCATACTTGTTCTAACACTAG
AATAGTAAATGTTCTCGCATACTATTCGATATAATTGGCATCCAAGTTGAGAATTAAATG
GCAGATTCATTGACATTAATGCTGAATGTAATCCAGTAACACAGATAGCCAAGCTTCTTG
CATTGACTATTCCATCCATTAAAAAATCCCTATTTTCCAAAGCATAATCTATAACAGCAT
TCCCAATCAAAACTAACTCAGTCACTGTTTTTCTCATTTTCTTTAAATTGAAAATTTTAT
CTCTATAATGAAACATATCTATGTTAGTATGGGACTTTTGTTCTTCTGAAACGTTTTCGA
CAAAATAAGAAAGATTTAAGGCAATTCTGAAAGCTGTATTCAGGCCATATTCAAAAGGAA
TTACATCCATAGAATTTCCAAGACAGTAGGAAGCTATTTGAGGTAACATGGAGTACTTAT
GTATATTTTTCCTAAAGATGAATCCCATCTGTCCTCTGCGTAGGCAGCGACAAATATTAT
CCAGCAACGTTTCAGTTTTGATTCTGGCATGTTCAGCGGTGCGTTCACATTCAAGATATT
TACTTGTAAAATCAGATTCATCATATAACCCTAAATTAATTGCCAGAGCTTTGTGGAAAA
CTGACCAATAAGAATTTTCAGTTTTCAGCCGTTCCATAAAAATTTCTGGCAGTATTAGAC
AAAACTTGACTTGAACAGTTGTTGGCAAAATTTCACAGAAGTCCAGCCACATTAATAATG
ACAGGTGCCAAATTTCAAGATAAATTGTTAGACCAGTTGTTTTATTTGTGTCCTTCTCTA
CAATTTGTAACTGAGACAATAGCAATTCCATAAGAGACTCTGCCTCGTAGTGATAACGAG
TCAGATTTACACTAACATATGATCCATTTAACATCGCAGGCAAGAAAAAACCACTGTTAA
TGTCCAAAAAATCTTCCAGAGAAAAGTTACTCACATTATGAAAGACAGTGTCAAAAACAC
TCTTTTTTTCAGACACTAAACCCAAATTACTCATACAAGGAAAAGGTAACATACAAACTC
TCTTATACAATAAAATCAAAATTTCTTCCACTAGAGGGCATTTGTGACTAACAAAACTTT
TTTGTAAATATTCGATTTTTTTTATTTGACTGGCCAATGTCACACTGATTCTTAGAAAAA
TCGTTGGGATGTTTTCTTCGATTCCGTTAAATGAATTTGAAATCTCATCGAGAAATCTCG
ATGCAGCTAATACTCCTGGTGAAAACTTCGCTCTCCAGACATGGATAGCTGCTTGCAAGA
TTTTTTCAAGTTCTACTTTGGAGTCACGTACAAATTCAATCAATTCTTTTTGTAAAATAT
TTTCACTTTCTAAAATAAGTGAGATGGAATCAAATTCCGAAGCAGAGTTTGTTTTGAGAT
AGAACTGGCCTAACAAACGATCAACGTGCGGTGCATCATGCATTGCTCCCAGTGCTGAAA
TTATGGCATCACGTAAGCACCACATATCTAAGCCCGAATTTAAGCGCCGGAGAATTTTTG
AAATTTCATATAACTGCTTATAAAGAAGAGTTTTGTGATGGAAGCGTGAATAGCAAAACC
GTTTTTTGTTATATTCATCATGACAAAGACATTTCCTCAAGAGACCCATGTTTTTATTTA
TGGAAACTTTATTGTTAGGATCCATAATCACAAGAAAATTTTTCTTTCACACAATTCGAC
AAAGACGTCTTTGAGTCTTATAATGGTTAATGAGATACCCTGTAAGTCTAAAATTCCTGA
TTTTATGTTTTGGGTTTTACAATGACCAATTCGTTGAAGGCTTCCAAAATAGTTTAGATT
TCCATCACCGTTGATCAAATAGTTCATAAACATAAATCGTTCTTTGGAAAACTTGTTTCT
TAATAAATCTATCAATACTTCTTCATGTGTCAGCTCAGATAAAACAATGTAGATCCCGTA
TTCTATTTTATTAAATGCTTGCCTATAGATATAACAGAGGTAAATGTACTGAATTGCATT
TTGTCTTGGTTCCCAGTCAGGTTCCAATAATAAATCTTTCAATATGACCAATCCATATAT
ATTTTCCTTTCTTACGTCATATACATGACCTTGCATTACACAGGATATTAGACAATTAGT
CCCTTGAGAGATATAATTAGTTACTCCAAACAAAGACACCTTTTCTTCTAAGTAAGAACA
ACTATCTAACATTGTGTTGATACTGTCAACTAATGAAGTTTTATACAGATTAGCTAAAGA
AGTCCTCGTGCAGAAAGACACATTGAAGGCATTCATGGCTAAAAACAATACACTAATCAA
CAAAAATTTTGGACTCTCCGCGTCTGTTTCAAGTCTGAACATAAGCATTCCTAAATGGTC
TCGTTCAGGTCCTAAAAGTTCGCAAGGAGTAAAACTTCGCGAAAGCACACACTCTTTGGG
AACACCAAAAGCTAGCAAACTTCTGATCTTTTTTTTCTCATTTTCAATGAGATTATTTAA
GGAAGTTTCATCAATTGTCTGATGTTTCCTTTTTTGAAGCATTTCCATTGTTCGCAAGCG
AAATGGATTGTACAAATTTACAATTTGAGTCAATATTGAATTTACTTAAAACAGATGTGT
CCGATAATACATTCTTAACTATAACAGCGAAAATTGAAATTTTTTCTCTTGCGGCTGAAA
GTATCACAGCAGATAAGATATTGTCATTTGCGAAATTATTACCAATACACAATTATCATT
TCAACTTTATTAAAAATCATATGGTGTTTTATATATTAAATTATAGTACTCTAGGATTTG
CCAAAAGATTTTCAATAGCTGAAACACTATGTAGAGAATTAAAAATTTTCCACAGAACAT
TCCAATCAACGTCTAAATTACAAAACTTAAATAATGCAGAAGTCCTTTATCAATTTGAAA
AACTTATTGAATCCATTCAAGTATTCAAGGCGGAATTGGCATCGCCTATTGGTAAACTTC
TACGTCAAGAAACAATGATCTATGACAAACCCACAGAAAAATCAGTTAAATATGTCATTA
TTCAGCAAAATTTGATAAAAATTAATAACTTAATTCAAGACTGTGAATCGATAAAAAACT
GTAGACTCATAGCGGAGCTGATAGATGAATTATATCAAAAAGTTTATAGGTGGTTTATGC
AAATTTTCACATACGACGATATTATTTTCCCCAATGACAATTTCTTAGATAGACTTTTAA
AAATGGATTTCTGCTATACATATTACACGGCATCTAATCAGCATTTATTATCACTTTTTG
AACAGACAATTGACAATCAAATTTTTATCGACCCTTCTCCATACTTCGAAATAAATCCAG
TATATTCTCCCGAATTACAATTTATGAGCACATTTAGCTTAAAGATATTTTCAAAAAATA
TTTCAGCGAAAAACGAAGATCTATATATTTATCCACTTTTAAAAACAAACTTTTCCATAC
TTACCTTTCTGAGTTTAGAAAATATTTTTTTCCATCATGGATTTATATACCACATCTTGC
ATAGAACAAATATCACACCAACTGAAGAAAAAAAATTAGGAAAAATAAATGGATTCTTAA
ACACGGTTATTCAGCAAGTCCTAATTAAAAAGAATAACTTACAAATCACTTTCCCGGAGT
TGCTTGATAAAATCTATCATTTGCATAGAATAGGCTTGAATATCGAAACGGCACAAATTT
TTTTACAAATGTTAACAACATACAAACCAGCGACGACAAATAATAAGTTGCAGACATTTT
TCACGAATTTTTCAATAATAATTTTTTCGGCATATATTTTTTTTCTATGTATTGAGTTAT
TCAGCCCAACTTTTATTTTCCATAATAAAAAAAAACTTATCCTCGAGAAACAAAAATCCA
TCATACTAATTCTCGGTGAACAGTTCTCTTTCATTTGGAAAGAGGTAAATGAAATTGTAG
ATTTGTTATTTAGTAGCACAGTTACAGAAACCTATTTCAAATTTTATTCTAAAGGTGCCG
ATGACTACGAAAAAGATTTTCTTTATAAAGACTTAATGGAAAAATGGGGTGAATTGTTTT
TCCCATTAACTTATTCAATGACAACGCCACAGAAATATACCGACAAGCATGTATCAAGTA
CAGTTTTGAAAAATTTATGTGATACAGCATATCAAAGTAAGATGGAAACAGCGTATGAAA
GTCTATTACCATATATTACTCACCCAGAGTTCAAATTCATTTTTATTACACATTACGTCA
GACCTTCTTTGTCATTAATCACAAACTTAACCTTTGAAGAAATAAAAGATAATCGAAGAT
TACTAATACTAATATTCGCGTGTAAACTGCTAATGCCATCAAATTATCTTTTATCACATT
ACTTATTATTGTTACACGCTTTCACACTACAAATTTTCAAAGTAGATCTTGGCCATTTTT
CAATTATACATGCAATTACTCAAAAAATTTTTGACAATATTAATTCTCTGACCCAAACTA
TTTTTATTCCAAAAACAAATTTTTTAGTCAGCCTTTTATTAACAGCATACACTGTGCATA
TGCAAACTTATGTGAATCCTTGGATACAAAAAACAATCAGTGAAAATATAGCCCTTCTTA
AAGAATACATCGATTTCACAAAGAAATGTTCAAGTACTTTGGCAACTACGTGCTATTTGA
ACTTAGAAAATTTTGCAGTAAATATGTATTTTGGGAAAAACAAGGTTGGAAGTACTTCAC
TATCAGCTTTTTATAGAACTTGCTCTAAGCTAATTGAGGAATCTAAACTGTTTAAAGATA
GGCTTCAAGAAATCAAAGTTTCAAAAACATTGTTTATAGAGATGCTGCAAAATGTTGTGA
AAAACATCACAAAATTTAAGGATTTAGTCTCAAATCAAACTTTGCAAAATTTTATAATTA
TTGTTGAAAGAATCTCCTCTCATGCAAATACAACATATCAAGATGTTCTCAATAGCATAG
ATGAATGCCATTTTTCAAACATGCAACTTATCCAATCTTTTAAAAACATCGTGTATGTCA
TTGATGTTCTGAATACTAAAAACATCTTTAACTTTTCTCTCGCATCACAATTAATTGAAG
CGAAAAAACTTGTAAAAAAACAGGACACCTATAATCAATTAAATGTGCAAGATGATTTTG
TCACTGTATTAAAGTCACATCTAAATAATCTGTTTGAAAAGCAGAAGCCTACAATTAATA
TTGAAAGAAGATTTATGTTAGAAGGAATACCCGACATAAAACAGATTCCATTCTTGGATG
TTTTTGATGAAAGATATAGACTAATACCACAAATTGAAAAGTATCTGCATTGGTACATTG
CATATAGTGAAGCTGCGCAGGCTGATTTGGTCGAGCCTTTACTCTTAAAACTTGGTTAGA
TGAGAATCATAGCAGGAAGTACAAATCAAAACGATCCTAAATACGGACCAAGAGCCGGAA
AGCAATGTATGTCAAATTGTTTTTCTTTCTTGCATACAGTTTATTTGAACGGAATAAACA
ATGTGTTAAATAAAGAGTCTATTGACATAATCATGGAAAATGGAGCATTATTGGATAATA
TCAGTACAACGACATTGAAACTCGAAACTGGCAATATCCCAGAATATCGATTTTTCACAG
AAATCCCAAAAAAAATTAGTTCTAATTTTGGCGAAACAATACATGAATTATCTAGACCCT
TTAATGGTACCTTAGAATCACAACATATAGATAATGAAGTTTATCTTGGACTGTTAGACT
TTCTATTGTATGGGAAAAATAAGAAACCAGCTTTTATTGTCATCACTATAGGGGTAATGG
CACGAGCTATATTTATAGTTGATGAATTGTTTTACCTTTTTGATTCACATGCATCAGACA
CAGAAAACTCTGCAGCCATCTATATCTGTGAGGATATTGACGAATTATATGCTCTATTGG
CCATAGAGAATGTTGCGGAATTTTACTATGATGCAGTTTTTTCATATTTCATTGAAACGA
CTGATTTATCTCTTGAAGACGGAGATGCAACAATTTTGATTTTAAAGACTTACAAAGATC
CAGATATAGCTCTTAGTTTGAATGATTTTTTATCAATGTATTCATCTACATCCTCAACAA
AGACAGCGGAAACAAACACTTTAATTTCAAAACAATCACCAAGCAAACGCAAACAAGAAA
AAACCAGTCTAAATTCAAATTCTCTAGAAAAAAAAAGGAAGCAGGGCTCATCACTCAAAT
ACTATAACAATGAAGTAGATTTAGTACCAAGTTTTTATGAGCTTAGACCTCAATTTAACA
ATATTTTATTTGAGCTTTCTAATTTCCCAATTGTAAAGGAAAATGTAAATTGGACCCTTT
ACATACAGAAATTTGCAACAAAGTCTACACAGCCATTTACAAAACCTTTTATATGGAATA
GGGTATTCCATCTATTTTCTCAAGTGGTTGACGCCTTAATTATGATTAAAAACGATCATT
GGGATGAGACACAACAGCAAAAACAATTCTTCACACATTTCTTGCCGTTCAAAGAATTTT
CTGAGGAATTTGAAAACGCTCTAGAGGCTTGCCGAGAAAATAATCTTGATCTAATATTGC
TTTATAAAAACTATCTTTCGAAAACTACTGCATTCAAAAACCTTGAAAGAATTTTATTAA
CGAAGTTTAGCGCCATTGTCAGTCCGGTGCATGAAAAACACTACACGCTTGTAAACACAT
GGCTAACTAACTTAATACAAAAACTAGTCAAACATCCCGAGGATACCAATGCTTTCATCA
ATGACTACGTGTTAAAAAACCCCTTAAATCATTTCATTTGTTTGAATAAGAAGGAAAAGC
AGAGCATCGCTCTACTACTGAATAAAAAAAGAATGAGTATGCTAAAAGATGTGGAAATCG
AAAAGAATGGTTTTGTTCAACTCCAAGCATTCATCGAGAACATAGGAGAAGCTCCAGCAA
ATTATTTAGATCCGGAAAATGCACGCAAAGTGAATGTTGAAGAAGTCTCAGAAAAAGACA
TCCCAACATTATCCACAGATAAAGTTTCCATACCCAATGAAAGTATGTTCACATCAAATA
AAAAACACAGCATAGAAAAGTTAATACATGCTAAGCTGAAAGCCATTTTGAGTACAATGG
GGCAAAGATTAACTAGAATTATTCAAGAAAATTATAATAACATCGCTGCAGGTTTTCTGC
CGGTGAACGATCTTAATAATCTGTTTGCCTATTTGGTCAAACTCTATTTTGATGTCTATA
GCATCACCATTAACGGATTTGTGGTGGAAAACGAATTGATAAAAAATATTGAACAAATTT
ACGACAATACGCAATATCTGAGATTTGGATTGACACGCTTCAATATGCAAAATTTGACAC
CGTTTACTATATCTGTCCGCAAAATGTTCCTGGATTTTTTTCTATCACAAAAAACTCTGA
TAGATAGAGCTGAAGAAATTATAGAGAACCTTGAGTTTAAATCAGTTACACCAGAAGGAA
AACAAAAACTTGCCACAAAGAATATGCTCAGAGAACAATTAGAACAGTTGAATGCTATGG
ATGTGGATGATACAATAAATCTGAAAACAGACACATTAACACATCAAGTATTATTTTCAG
ACCAAGAATTACGCATGATACAAGACTTCATTTTACAACTCTCCATTCACAATATTCCAA
GCATTAACTTTGTGAAATCTTTGAAATTACATATTATTTTAGAAAAAAGACCTGATATAC
TATTAGCTCTACAAGAAAAAGTCCAGAATATTCTATATTTTTATTTTCAAGATCTAGTTA
ACGAGATACCTGCTCAAGAAAATGTTTTGTCAACAATGTTATTTATAATAGAGCTTTTTC
CAGCCGACAGTAGAATACATCTACTAGAAACCGGATATATTTCCAGACATATTGTAAAAA
AATGGCTAAACATGAAATCATTGCAAGATGCTGAGGATTTAATTCGATTTATAAATATTA
ATAAAGAACAACTAGGAAAATTTGAACATCAGCCATTTGGAAAAGAAATTCAAAAACTAA
TTGAAAAAATACACTTGTTCTATAAGCAAAAAGTAATCGAGTATCAGGAAGATGTCTGGA
GTGAAATGGCTAAAAATATAATTTTAACTTCACCCTCTGAATTATCTCAATTTTTAGCTT
CAGCTCCCACTCAACGTATCATACAAAAACACAAAAATAATTTAGATCAGAAACTTTTAA
TACATATGGAAAACCAAGCCAAGCAAGCAATGGAAGATGACAAAAAAAGAGTTGCCTGTT
CTAAAATTAATCTGGAACGACACCTGAATGATTTACTGCTCTTATTGAAAGACAGACAAT
TTGCTTCCATACAGGCTTCTGTTTTGATTGTGTGCGAAAATATATTTAAAACGATACCAG
ATGATAACCTAATTATTCAATTTTCACATGCTCTGCTTTCAGTTTTACTTGACATTGAAA
AGGATTTAAAAAGCTATTCATCAGAAATATTAGAGAAAATACTAATAAATAGGCCCCTCG
AAACCAGTAGATTATTAGTGTTTAAAGACGCTTATGGTAATCTGAAAGAGTTTTTAAACG
CCTTAAAACAATCACTTTTTGCCACAGCGGATGTTCAAAACAAGGCTGATTTTCTTATCC
AAATTTTAGATTTTACCTATAAATTTAGACATAAGACAAATAAAGGTAAACTTCTACATT
CCATTTATAATGAGGATTTCAAACTATACGAAGAAACATTAACAGAGTTAAGAAAAAAAG
CAACAGATGCAAAAGAGTCGTTAACTAAACTTTTTAAAGCATCCGAACAAAAGATCGAGC
TGTCGCGTACGATTCCGTTAAAGGAAATCTACCTGAACATAGAAACTGTTAATTTCCAAG
GTTATGGCAACGTAGTTTTTCGAGAAAGTGCTTTTAAACGCGCAATAGAGGTAGAAATAA
AAAATTACGAAATGAAATTAAACGATCTAATAAAACACTTTAATTCACACTTAAAAACAA
AAATTGACCACATGCAGATTCTTAATCTATCTTTTGATAACAAATGGAAAGATTTTGTCT
CCAAGTCAAAAATATCTTTCCCACCAGAACTGACAATAAGTTCACAAGAGTTGATCAAGG
ATCCCATTAAAGTTATAACTGAAACTCTAAACAAAGCCTCAAACGATTTAGCGTATGTGA
TTAGTGAAAAAATATTGAAGTGGTTAATAGTTTTTGTCAAAGAACTGAATACCTTTTTTG
TAGCTACAATGTCAGAATTTGGAGAAGTTATCCCCTTTGACTATAAACATTTCAGAGCTT
TGGAATACGAAATTAATTCTAAGTACATAGAGATTGAAAATAAAATAATCTGCAACGAAA
TTATCGAAAATACTGACAATATAGAAAAACTCTCAACCTTGATAAAACAAATAGATCCAA
ATCGTATTGCTGGTGGTAAACAGAAATTTCAGGATTATCTGAGCAAAATTCTAACAGCTG
AAACGAACCAGCAACAAACACGCTATAAAGAACAGTTAAAAAAACAGTACTTTGACCTTT
TAGATAACATCGCCCATTTCCGGTTCGCATTCGATTTTAACCATCAACAAAATTTAATTT
TAAAACTGAAAGACAAATTCAAAACTCTTAGAACAGACACTGTATTTGAAAGATTTCCAA
ATTTAGATGATACTTTTGTCAGTTCAATGAATGTCGAGAACTTTTTGCAGGCACTTGAGG
CTTTAAGCCATTTCGTGCAGGCAGCACAAAATTTTCTACAAAACGTTTTAACAGAGCAAG
CGGATTTATTTCCACAGACGAATTTCATTCCTGTCGAACTTTCCACCGTCAAAACAATTC
CAAAATCAGATATAAATTTACGTATGAAAATACACACACCCCAAACTTTTTTTCAGGTTG
ATTCAGTTTTTAATACACAGTTGATAGTTGATGAGAAAGGAATTCCAGTCCAATTTTACA
ATGTTTTCCACAATATTGTTTTCAAGTTTTTTGCTCTAAATTATAAGAAAATTATCGTAC
CTGATAAAGTGCTGAACTTAGTATCAACCAAGTATAAGATCTTAACCACATTAAAAAGCA
TTCTGAGTGTTGTAAAAAGCTTTTGGAAAGAGATTATAAATTTCGATTTAACTTCTTATT
TCCAAGGGAAAGCAGAATTTACTTTTCAAAATGTTTTCCCAATAATTAATCTTAAAATAT
TTATTTACATTATTACTCAGGCCTGGTCAGTCACATCTGATGAAACACAGCATTCGTTTG
AACTGCCACTAGAAAAATTTTCTCTTTTAATTATAGCAAATAATCCAGAGTTTCTTTTTG
GTTCTCTGCAGTGTCCAGTGGACCTAGCTATTAATTCTCTAATACCCTTATTGGAAAAGA
AAAAATATTTCACTGCATTTACCATCTCTGACAATCCACCCAAGCTATCTATGGATGAAT
TAAAAATTGTGTGTTTGGATTTGAACACCTGGAGTGAAATAACATTAGAAAAATACACTT
TTAAAAAGAACAGTTTGATGCAGTTATGTATGGGCAAAGAGAAATTTTTTATTTACCTTT
TATCAGCGTTGGTTCTTCCTCAAAATTTTTTGAATTACATTTGGATTCAATACAAACCTT
CGTGCTGTGCTCAGGATTCATTCCAACAACTCATTCAAGATTTATGTTTCGAGTATACAC
ACCAGAATCACATAAAGCCCATTTCATTAAATCTCCAAGAACCAAATGCATTAAAACATG
GTGAAAGAATCCTTTCGAAATTCGTGCTGGAAAAAAATGCAAACACTTCTCTTTTTAGTA
TCTTTTTAGGCAAGCAGTTTTTATTAGATTATCTATTATTTTCATACTTAACCGCAACTG
AAATGACTTTTTCATATTATGTGGATTCCATCAAAAATTTTCTTCTTACGATCCGACATT
TGGAAAATGTCCAGCAAAACGTAGACTTTAGAACGATATTGCAATCTCGAAATTTCGATC
TAAAATATCTTTTAACACAATCATGGACACAAAATGTTTTAGAACAGTCCATCTTTCACG
TGCAACTTGATAAAATCATTGCTGACATCAAACAACCACAACTAAGTCTGAAGAAAATTC
CACTGGTTTTGTTTAACGGTGACAACGAAGTCGTGTCAACTTATGTGCCCCCTGAACAAG
CAAGCCAGACAGAGCAGAGCTTTCGCATTAAGAATATTTTCCCAAATCCTGTGCAAGAGT
ATAGTAGCAAAAATGTGATTCTTTTTACGAACTATCCAAAAAACACCAAATTTTTATTTA
ACTCTCCTCCACCTAAAACAGCGGCAAAAAGTTACAAACTACCAGACACTACCGATGACA
TAAACACGGAAACATTATCAAGTCCCACGATTCAAAGAATCCCTATCAAAGGACTTGTAC
CCAAAGAAAACGAAATTGTCTTTTTACCAGAAAAAAACACTGCACACACAGACTCTAAAG
AGACAAAAACGCATTTAATAGACACCTTCAATATATTGTCTCAAACAAAGGGTGAAATCA
AAACATTTTCTACAGATTTTGATCAAACAATTTCCAAATTAAAACATTTGTACTTTTAAG
ATGATTCGCTAACTTTGCTATTTAATCTATGCAAAGCAAGCATGCGTAAAAAATCAAGTC
TGAAGGCTGCTTTTTCAATGTTTCCGGTATTTTGTTTTGCATATTTTGCTAGAAACGTCC
CTGTGACAGGGTGTGAACCCATAGAAGAATGCAAGCCTAGAATATTCGTAAACATTTGTT
GCTTTTTCTTTTCTTCTTCTTTTTTTGAACTGTTGCCAGAAATCTGGTTGATTTGAGCAG
TGATTTCATCACCACGTGTCGCAGCCATGTTGCGTGCACTTAGCTAATTGAGAAATTTTA
CAGCCTGTACAAATTTCTCCACAGTCCTCTAGATCAAGACACGTTTCTCTGTAGATATTT
TGACAATCTTGGCATTGAAATTCTGTGGAGTGAGAAATTAGTTTCAACAGTTTATTTATC
GTTAGATTCTGCAGATGGATCATAGAGTAACAAGTTCTGCAAGAACATGCAACAATGGCA
TCAAATTTAACACTATCGTTTAAAATAGTGCAAGCGGAATTAGTTCCAATTATAGCTTTC
CATGATACACTTTTTACTTGAATGCCTGAAACACTATATTCATACAATTCATATACTTTT
TCAAGTGTCAAACGTTGCCCGCCACATAATGAACAATAAAGCAAATCTGTGTGCATACTG
TAAATAATATTTTTTTCCTGTCTATCTCGATAATAAAACATCGAGCTTAAAGAAAAAGTT
TGTTTCCCTTTAAGCCTCTCTTTGCCGGAATTTAAACAATGTCCACATTTAGAACATATC
ACAGTGAGATAACTATCAATTTTAGCATATCTGAGACACTTTGTTTTGCAAAAACATAAT
ACCGGTAAAGAGATGATACTTGAAGTTAAGCTTCTTTTCAAGACTGTCGTCAAAGCAAAA
GTTAGAATTTTTGGAAGTTGATGTTTTTCTTGTTTGTTCAAAACAATCGGCACCAAGTTA
TTATTTTCTAGCGGGATTAAAAAACGATCGAAACTGTAACAATAATTTTCTATCATGGCC
ATGGCCATAGCAAAGATAAAATTTCCACATGGAACTGTTAAAGAACACCCATGAAATATA
TCTTGATATGTCAGGTTGCTTGCTCTATGAGCGTATCGCAGTGTGATGTCATTACATTGT
TCAAAGTTACGTAAACAAAAGAGTTTCATACAAGGAATATTACAATGAGTTGAAATTGGC
AACATTAACTGTTGCTGAAATAAATAATAATAGAGATCATTAAAAGACACAAACGACGGT
ATTTCCAACAACTGATTTAACTTATGTATTGGGTATTGTTTGAATCTCTCCACAATTTGT
TTCCAAGTAAGACGTTGAATTTTGTAAAGAGCCAGAATTTTTAGAACCTTGCATTGCCTG
TACAAAAAATACAAATATGCCAAAAGCAAAAAGAAATTTTTTGTCATCATCATTTTATTA
AAAATAGCTTTAATCTGATTTCTTGAATCCAGATCACACTTTAACCAAACTTTTAAAAAC
TTCCGGTAGAAATTATCAGTTAAATCTTTACTCAAAAACTTTTTATTCGTTACGAACATC
GATAATACGCAATTTTCAGATTTGCTGACATCTCCAATAAGAAATAACTGCAAATGACTG
TACGAACCATGTTTACACAGCGGAGAAATCAGCCGACAAAGCAAATTCCTTAAAGATGAC
ATAGCATACAATTAGTAAGGCGGCAACCAAAAAACCACAAAGAATATTATTTCTCCGTGC
AAAAATAGGAACAGTAACTGGGAATACTGCTGCGTCTTTTGTGTTTCCCATGTAATTTAT
ACTCCTGAATGATGTCATCTCTCCTACTGACTTCAACTGTAACCTCAATGGTTTTTTTAT
GTGCCTTGCAGCTCTATGTTTCTCTAAATCTTGGCGCTCTAAAAATTTTTTCTTTAAGAT
TATCGCTTTAAGAAGAGCGATATACTCAGATTCACTCTCGGGACCAAAAGCCACAAATTC
AACTATAAAAGCCGCATCTCGGTTTCGTCTAATAATGCACTTTGTCAGTACACCACTTGA
AGAAGGTTTAATAGCTTCAATGTCATTCAAACACACAGATAAACACTCATTGACATTTAA
GATGTTGCATTCTTTGACAATGTTCTGACTTTCTTGTTTTATGGGAGCGTGGAGATAACA
AGACATGGAAACAGCACCTCCCGTATTTTTAAAAATAAATCTCGCTTCTTGTTTTGTCAA
ATCTTCCCAGAGACTCAGCAAATATTCCAGGCTATATGCAAAATCCAATTTTAAAAGTAT
ATCACATAAAGGAAATTTAGGATTTTTAGAAAATAAATTTTTATCTGTGACACGAAAGTC
TGCGGGACCCAATTTTAAAACGCGGCACGTGGAAAGAATTAATTCATCGTACATCTTTTC
TTTCAACATGTTTATTTTCTCTTTAAAAATTTCTGCAGTTGTATATTATGTATTTAAATA
TTCCTGATGTTCTAAAATTCCATTCACATTTAACAGTTTCGATAAAATTGAAGTGAGTAG
TTTGATTTTTTTTTTGATAATCTCCGAGTGACTGCATTGATTTGCTCTGTGATGTAAATA
TTTTAAATAGGTTAAGTGTCTGTATCCAACATTAATAAAATGTAGTCGGGCATCTAATGA
AGGCAGCATTATATCGTACAGTTTTGGTAACATAGGGAGAAAAGCTATTTCAATTTCAAC
TCGGGAAGATAATTGTTCATAAAGAATTTCTATATCTGTTTTGGCATTGTCGTTAGACAT
GGCTTATAAGGGATGGAACTCCGATTCCTTTTCTATGAACTCAGAACTTTTTAATGAAAT
TCTTTTATATGCACACTTAGATTCAAGTGGAATAGATTCTGATGATCTTAACACAAATCC
CAATACACTTGAAAATGAAATTAACTCCGTTGAAAAAACTTTAAATATTGAAGAACTGAA
AAAAATTACAACTGCTTTAAATATTGACAACCGATGCAATATATGTTCAATTATAAACAT
CTGTTTACGACATGAAACCGATAAAATGTGGATCTATGACTATGCTCTTTTGTGTTACAA
ATGTAATGCTGCACCTAGAACTCCCTTGGCTGTCGTAATAATCGCCACCGAATTTATGCA
GTTGATTCAAAAGCATTTCTTAAACATAAATTTCGATGGGTTATTTTTAAACAACATTTT
GTCAATACTCGATTTTCATGTACACTTTTTCATAAACAGGTGTTTCTCAAACACCAACGA
TGATCTATTACATAATGAAAACATAACCTTATATCACATGGCCATATTAAAATCACTTCT
ATTGGAAGACGAATCTATACCAAATATAAGAATAAAGAAATTTAAATTAAAAGGAAAACC
AACGAAAAAACAGCATGGAAATGCTATCCTTGAAAAACAAACTCTTCCACTTAACACGCA
TTTTACACATTTAATTTTTTATATGTGGGCTGGGACAAACATATTCGATCGCATTTCACT
AACTGATCTAGCCATCAAGAAACGCCAAATTTTAAAAGCCATTTACTCTACTAAAAATGA
GCTCAATTGTTCTGCGGGACCAATCCTACTATCTCAAATACCGATCTCCATCACTAAGAA
CGCCACCAGTAGCGTATGCTTATTATGTGAACTAATGACATCTTCTCAGAAAAATTTCGA
CTTGCTACAGTTCATCTACACCAGTGTCATTAATTACTGTCAAAATAATTTGAAGATGAT
TGACAGAATTCAATTCGTACTCGCAAATCTTTTAGATTTAGCTAGAATATATACTAACGT
TAAAACCACATCAGATTGCTCAAAAATTGTATTAGCCAATGAACAAGAATTTTCAAACTC
TGATTTTGTAATTGATTGTCATAGTTTTTTAATTCTAAAGCAGGTTGGACCTGTGGGATT
ATACAAACATTTCTTTTGTGATCCACTGTGCATAGCAAACATTAAGACAATAAAACCCCA
TATTTTATTCTATACAACAGAAAGCTGTATACTACAAGACTTCAAAGTTGCAATTTGTTA
TCAGAATGAGTATTTAAACAGTGTTGAAAAACATGTTTGGTTAGCCATTCATTTTTTTAA
AGCATTTCAGGTTTCAAAATTAAACCACAAAAATAAAACGCTTATATCTGATTTCTTAAA
GGATTTCACACAGCTCTTAGCAGATCAAAACTTTGAAATTGTCGATCCTACATTTACCAT
TCATTATTACGTTTAGCATGATTATTCAAAGTACACGTAGACTGAGACGAGCATCTAGCT
TGTTAAAGAAAAGCAAACCTTACAACAAAGAAAAAACTAACTTATCTTTATCTTTGTCAC
TTAAAGAACTCCATTCGGTTTTCAAATTATTTCCAGAGTATGAATTGAAATTTCTAAATA
TGATGAAACTTCCAATAACCGGTAAAGAACCTATCAAAATTCCATTCGATCTAAGTCTAC
ATCATCAACATACGTGCTTAGACTTATCACCATATGCCAATGAACAAGTTTCAAAAAGTG
CATGTGTTAATTGTGGTACAACAAACATTCCAACAGCTTCAGATGCTATGGTGGCATATA
TGAATCAAATTTCAAACGTAATGCAAAATAGATTATATTACTACGGTTTTCAGAAAAAGG
TTGAACTGATTCGTATGTCAGCCAAGCAACCAACGCTTTTTCAAATTTTTTATATTCTTT
CAAGCATAGCAAGTAATTTTTTACCAATCATGTTTGAAAATAACGAGAAATTAAATATGT
ATGTTGTTTTCCAAACAAGAACTCTTCATATCCCTTGCGAATGTATCAATCAGATTATGA
CAGTCTCCTCCGGATACACTGTACTTTTAGACATCTTACACGACAGCATTGTACTACATG
TTCTTTGTAAAACTATTGAGACTAGCAATATTCAAATTGATATTAATGTTCTTCAGCGAA
AAATTGAGGAAATGGACGTACCCGATGAAATAGGTGACAAGTTCGAAAAGCTGAAACACA
TTCTACCGTTTATTTAAAACAGATCACAGAACATCTGTCAGGTCACAAAAGCTTTGATCT
ACATATACTTTTAAAGGTAGGATTGAAAGTAAAAACTTTTCTTTCTTAATGCCCGTTTTC
GGAAATATTGGAGAGATAGCATTTGTTACAGCTTTCATTATTTGTTCAAAATATTTATCT
GCATTGATTTTTAAGTTGTTCTCAATAGCATATGCTGGATCTTCTGCTAACTCATAATTA
TGAAATGTTTTTTTTACGGTTTCTGTGGGTGCAATTAAAATGTACATAACTCTATCTCCT
ATGTTTGGCAACTCTTCCTTTCTTTGAGCTAACCTTTTAACAACAGCCAAATGTGGTAAA
TTTGCTTGCTTGTAGGCAGAAATGTCTTTTGATAAGACTGAAGACAAAACCAAACTTTTA
ATGTTAACCCTGTTTAAGAAAAGTGCGTCTCGTGCGTCACACAACTTTTTAATTATTTTT
TGGATACCATCGGGAACTCCATTTTCATAGATTTCTTGTATTGTCATATTAGAGAGCTTT
TCAGCAGACTTTTGTACATCGACATCCCAAAAGAGAAGATCGATGATGTCTTTAACTACC
ACTTTAACAAAATCGCAAGAAGTCTTGCGAACTAACTCCACACCTTTAAAAACAAGCGTT
GCATCATCTAACTTTCCAATGTAACGTTTCTTGCATATTAAAATTAATGGAAATAGGATC
TTTTCAAATTCTAATTTGATAGGATGTTTAAATAACGTGTTTGTTATGTGGCTTGCAATA
GAAGGAGCTATTCTTTTCAAAGCTTTGGGACAAACATTTTTGAAAGTAACAAAAAGACTG
TCAGTATCACCATAAATCACCTCTATTCCAAATGTCCCTGAAAAATCACCGCGTGTCAAT
CCAAATTTCTCAATGAAAAAAGTGTCCGAATACATGGCGCTGTCAACGTAATCAACAGTT
TTACAAAGCATTTCACGCCCAAGACATGTGACAGAAGCTGCTATTGCCACACATGGAAGT
AAGCTATGTGTTGCCCCGGTGACTCCGTAGACTGAATTACAAGTAGTTTTTAATGCAAGC
TGCTTCTTATCTAAAAGCATTTCCATCACGGGGTTGTTACACATTTTCATCTGCATTTTT
ACTTCTTTTCTTTTATCCAGCCATTTTTTCAATAAACTCGCTAAAATTGATTCCCTGACT
GTCTTTTTAACAAACCTGTGCGTTACAGGTCCAACATGCACAGTGAGAATGTCATCTGCA
TGTAAACCAATTACTGCATTTTCATCAACAACCAGGGTACTATAACACAGATTATGAGCC
ATCATAATACTTGGATACAAACTTTGGAAATCAAAAACTACTGTTGGAGTAGCATAATAA
CCTATTTTCGGTTCTAAAACTGTAGCACCTTTATAGCCCACATTTTCTTTGCCTTTATTA
AAGTTAGTGTTCATACTTGGTAAAATCATATTTAAATTTTTAGCTTCGTGTAAAATGCAT
GGGAAAATTTTTTTTTGTTGTCCCTCAAATACGGCGCAACGAATAGTAATATAAGCGAGA
CTTGCAACCTCAGCCATTTCATAGTGATAATTAATCTTTGTAAAAAGCTGAACAACCAAT
AGAGAATCTTGTATACAATATCTGCCAACCACAGCTCTACCTTTGGAACCATCAATAAAT
TTTTTAGGAATTTCCTTGTAAGAGAGATTTTTTTTTTCCTGATTTAAACAAAGTTTGGCT
ATAGTGTCTAATTTATAATTCTGAGCTGAGATTTTAGATGAATACACATTATACATGTCG
AAGCATAAAATCCCAGACATGTTAACTTTAGTTAAAGAATTCAAAAACTTCTTATGCTGT
TCGTAGGGAACGATGACAGAAAACTTTCCACGTTTTAGTTTCGAAAAACCCCCTATCTCA
AAATTATATATTTTTTCCATTCTCGTACATAAATACTTTAAATCGAAATTTATGATGTTG
TATCCAGTAAGGATTTCTGGTGATTTACATTTTAAAAAAAGGAAAAAAGCATATAGAAGT
TCAAATTCTGATGCAAACTCATAGATGAATACCCCTTCGATTTGCTCGCAAGTGCCCAAA
GTAAACAAATGTTTACTTTGGTAATTTCCTTCAGAATCAAAATCGATGACCGAAATTTGA
ATGATGATGTCACCCATTTGCTCAGCATCTGGAAAGTTTCCATTTTGGCTTAGACATTCA
ATATCAAAAGAACAACAATCATATAATGGCCAAGAATCTTCCTTTAACAAAAATAAATCT
GACACATGACAATTTAATTCAATTTCAACATTACTGCTTTTTGCAAATTCTTGAATAGAT
AGATAATTAATTTGGTACCAACCAAAGCTTTTTAAGTTGTTATCAATGAAGAAACGATTG
AGAATCTCAACTTCTGCTTCATAAACAGAAACGCCCTCATTTAGTAAAATTTTTCCAATT
CGATTACTGATATAAAAGTTTGAAAATGATAATTTAAATAAATTTTTGATAGGTTCCGTG
TTATAACCGTAGAAATTGTATTTAGTTACAGATTCAATAGAAAATGAGCATGACATTTTT
ATTTCAGAACTATTCAGAAGTGAACAGATTCTAGAATTCAGCTCTTTTTTACATTGATAT
TCACAGTAGAAATAACTATTTTGTCCAAATACATTGATACAAACTTTTTTACCACATTCT
GTTTTTCCAAAAAGTTTTATGACATTACCAGATGGAATAACGAAATGTCTATATTGGAAA
GGGATGTTTTCTATAGAATCAGTAAATAATAAAGATTCGGATGCATCATAGATATGAAAT
TTTAAAGGCGCACGCAATTCTTTTTCGGCTACTTGAGAAAGCGATGGCCATGTCATATCA
TTTTTGAGAATGTATTGCTTATCTTGATAGAACATTCTCGGTTCCGAGTCACAAAGAGTC
TTCATTAAGCCGGGTGCTCCATCGTGCATTATACCGCGCGGAAAAATCCGGAGAAAAGTA
GATTTTGTTTTTTTCTTAGTTCGTACATTCTCTAGATACGGATTAAAGAAGGACACCAGA
TCCATCACAGTTCTTCTGTTGAAAGTTTCTGATAGCCCCTGTATTGAATCCTTTCAAGTA
GGCTTGGTCTCTGTGATTTTTTTGCCTCAGCGATTTCCGCTTTTTTATATGACTCATCTA
ATAATTTAATAGCTTTCAACATTTTTAAAGCTTCCACTTGTGAATATTCATTAGTGTGTG
TTATGTCATCACCTTGCGGTTCTGTGTCTTTGTTAGTTTTTAAATAAGGCGGAGATGAAT
CTAAAGGTTCTTTCACTTGCGCTTGAACTGATTGCGTTGCTTGAAGTACCGAATTTGTTG
ATTTTGATGTATAAGGAAATAAAATATCAATCGGTGTTTGTGCTAATCGTTTATGTCTTA
AAAATAAGAAAATAACTAAGCCAATCACTCCCAAAGTTAGTAAGATAGTTAGTGCTCCAC
CAAATGGATTTTTAAGAAAAGAGAAAACTCCATTCACCACATCTCCCAAAGCACCAGCCG
TTACACCCAGCACAGCCCCCAAACCAAGACCAAGAGCGCCAAGACCTTTGAAAAATGTGT
CAATCCCTCCTATATATGTTGGAGTAACAGTTGCAATTTTTGTTTCTATATGGTGTAGCG
CACTTTTGTAAGAATTGTATTCTCTAAGAATGGTTTCCAAATCAAAAACGTTCGCTTTGC
TCAGTTCATCTTTTGTATACAATTCCAATAATGTAAAATCTGCATTTTCTAAAGGATCTA
TGTTTAAGTCAACAAACGCATCTAAAGCTTCTATTTCTGTTATCAAACTAGAATTAACGT
ACGTATAGTCTTTAAAAATATGAGCGAATTTACCAGACAAAAAAATTTTCGTGTTAGATT
GTTCACATTCTTCTGTTCTGTGATTTCCCAGTAATATCTCATTGTCTAAACCAAGTTGTC
CTAAATAAGTTTCCTTCGAAGAATTTGCAAATGAATATGTTAACAATGGCCGAGAATAAC
ATCTTAGAGCATCGTAACTTGAATCTTTTGTCAATCTCATACTTTTATGTAGCTGAACAG
AAGTCTGGTTGACTTCAATGCACTTTGAGACTGCTAATACATCACCAATTAATTTAGCGG
ACATGGGTTTACCGTACACTGCTGAAATGATTCCAGAAGGACTTATTTTACTAAGCTCGT
GCAACACTGTGATAGTGCGTTTTTGATCTAAACACCAGGCTTCAGCAAGCTTACCTAGTG
CTGTGTTAATGTAATCTTTCAGAGTGTCGTATAGGTATTGTAGTTGAACATATACGATGT
CTTTGTTAGTCTCTAATTCCCTCTTCCTCCTTTTTCTAGAAGCATTAGAAAAATTTTCCA
AAACCGTTAATTTCCGTTGTATTAACGGTTGCCAAATCAGAATTAAATCTCCCTCAGTTT
TAAAAATTTCATAACTACCATTTTTGTCATGCGAATTGTTGTATTGCGTTTGGTAAATCT
CATCCAAAATTGAAGTATAATTGCTGTTAATACAATTATATTTTGAATCAGAAAGCGTAT
AATTACTTTTTCCTGTGACAAAAGAAGCAGTTAGTTCCTGCGCAATAAAGTGAAAACTGT
TAGCATTTTCTGCCCGTAAAGCGTGTGGGATTGTCATCCAATGCTTTAACAAACAAATGG
AAGACTCTTCATTCTGCACTTCCCATGAAAAAATAGTATTTCCCTTTTCCAGAAAAGCCA
TTTTAGTTAACGTCACAAAATTTCCTTTTGATCCATCATCAAACGTTTTCAGCATAGTAT
AATTATTTCTAAACAAAATTTTTTCCGTTGGTTCATTAAATGTTTTAGAATTAATACCAT
TATAAAACGGTGACCCTTCCACGGTTTCCCCTGTTGATAAAGCAAAAAAATCAAAAGGAT
ATTTAGTCTTTGCAATGCAGTCTGTAACTATGCAATTTATCGATGTAGATGTTGAATAGA
ACCAGAGGGGACCATTTCTTAAAAATGGTTCTTTAGTAGTTATATATCTTCTGACAGTAT
CAGATTTAAAATTTAACGGAATCAAATCCAACGTTTTATTCACATATTCATCTTTATGAT
ATGCAACATACTCCTCTTCCTCCGAACGTTTTACAGAGATAGAGGACAAACAACGCGCCT
CGGTGTTTACCATGTGCACTTCTTCAATTGGCATTGGCAAAGTTGTAACAGTTCGATCTA
AGAAATACACAGTGCCAACATCGCGATATGTTGTTTGAAATGTAAGTTCTTTTTTAAAAG
TTCTGACAGAAAACGTGTGTGCTTCAATCTTTGTTTTGTAAATTATCAAAATACCTTCGG
TAGTTTTAATGTTAGAGCCGTAAGACGCGCAAGAAACCTCCCTGTCAAAACGCACTAAAT
CTGTCCCGGTGGCAATTGAACAAATTCGAAATGGTAAATGCTGATTGTGTCCAGTCATGA
CAAAGTCAGCTTCTGTTTGTAGAGATAGCTGTAAGCTAAAAGTTATAAAAACACTCAGGA
ATAGAATTTTCATTTTGTCTACATAGATCTAACAGATTTGGAGCCGGTATATGGGAAACT
TGCTTAGTTTGTGAAATTTGAACAGGATCGCATTGAGTCTTTAAATCGAAATACAATAAA
GAGTACAAATCATTAAATTTTGTCGTGTTCGTTCCACGCTTGAATAGTAAAGGAGAACCA
CTATCAAAAGTTAAAAGTATTTTTTCGACAGTTTCTGTCTCTTCGCCAAACTTGACGATT
GATAATTGTTTTCCAAATACATCATTATATAGTGCAACAGACAAAACTAATTCCCTGATA
AAATTCCACATTTGTCTTTGCATATCGTTGATATTATGCAAACCATCAAAATTGAAAAAT
TTATTATATGTACACAGCATCCAATTTTCCGGGTAGATCGTGCCTTCAACACATTTAGCC
AGATCTTCTTTCATATGTGGTAAAAAATCTGCAACATCGCAAGCATACGCCATGGATATG
TTGCTGGACAATGGAAAAGAAGCGGTGTGATAATTCGACAATGGACCAGTCAACAATCGA
TACATTTCTTGACTTAAATTAGGTAAAAGTTCCTGAGGCAATTTTTTTGAAAGTAGATTG
TTTTTAATGTATAAGTGATCATCATAAGTAAATGGATCAGCAGAGAAATTTCCTAGTGAC
TGCAGTTGTCTATTTGCAAATGCGTTCATCATTTTCGAAAGACTTTCGAAAATGTGATTT
CCTAGGATATTAATATTCATTAACTTATTTATTAATGCTTCTTGCTCTTTGATACACAGC
ATTACTTTACTATAACCCGATTCGGAAATTTTTTGGTAATAAGCTTTTTTTCTAATGTGA
ATCTCTTGTTGTAAATTGTGATCTTGTGTCATTGAATGCGTTACGTATTTTTTTGGGACA
GTTTCATGAGCTGAATTTTCAAGTTCATTTAATAAAGTTTTTATTTTAGTTTGTATTTCA
TCTTCCTCTGCCAGCTTTGTAAAAACCGGATCTTCTTCTAAGTTTTTTATACTAACATTG
GTAATAATATCAACGAGTCTGCAAGGGGAAATAAATCTCGATCCGATGTATAATTTGTCA
TCATTTGTAACATTTTCTTCGTTAAAATTGAAAACATCTTGAATAGTTTCACCATATAAA
AACTTACTAATTTCATTTTGGAGATCAGCATAAAGTGAATGACAAAGATTTAGTTGATTT
AGAGTTATTGAAGCTTTTTGAATAACAGATTCTGAAATTTTAGACCAATAGGTGAATTCA
CTCAACGAATAAATTGTATCTGGAATTTTGCTAAAAAGGTCAAAGTTGATTAAAGTGTTT
TCAGCTTCTTGTAAATGTGGAGGTTTTGAATATAGTTGCTGTTGAAAAATATTTGTGATT
TTCGCCATATACTCTTTTACAAGACCATATTGTTTTGTGGAAAAATCCAAATCTTTCTCA
ATGATGTCAACGTTTTTTTCTAAATTGGATACCATATGTGTTTCAGTTAGATGATTACAA
AATTTGCCAGCTAGTCTTTTACGAATAGACTTTCCTTGATTGGGCACTAAAGATAATTCT
TCATAACATTTTAAACATGTAGTAGTTTCAGAAAAAACTTCTGGCTTCATCACTACGCAA
ACGCCACACAAAATTGTTAGAAATTCAATAATTTGACTGCAAGCATTAATGCCATCCAGT
GGTGAAATTAAGCCAAAAATACAATTCATCTTACATAAAAGTTTTTCAATATCATTGATC
GTAGAAATGTCTACAGAAAAAGTCAAATAATTATTAAGAGCCAAGTCCAATTTTAAGTGT
TGCTTGCATTCATTGAGTTGGAATATATTTTCAAAATATTTTTGTTTGTCATTATCTAAT
AGAAATTGATGAATTGAAGCATCGAGTAATAAGACTTGATTATACATAGCTTTTAATAAA
ATCTGTAAATAAATGGTTACAGGAGATGCACAATTAAAATTTTGATGACAGAGTTCAGCA
AATAATGTCTTAAACAAATGAATTATTACAACACCGTTTTTCCTGAAATTTGTCATATCT
GGAATAAGTGTGACAGGGTCACAAAATCGTAAGCACTCTAATTCTAAAGCACATTCACTT
AACCTTGAACACAAGACACACAATGATTGCAAAGAATTCATTTTTACAATCTAGCTTTTT
TTAAGGAGGGTTCCTCATTTTCATGCTCAGTCTCTTCACATTTTAATATACCAAAACCTT
GCTCATTACCTTCTACCAAAAGTTCTGAAAAATCATAGATGGCAGCACTATCTTCTACTT
GTTCTTCAAAAACTGACAATAAAGTTGAAAGAGAAAAATCATGTACATTTAAATCCGTTA
AATGCTGAATCTTGTTCATTACGGATTTTGCTAGAGGCTCTCTACCATCCACGTAGAATA
ACATATCATCCATAGTAGGCTTACTATCTCTATCTTTCATCACTTCAGCTAATATGAGTA
GTTCTGGATTTACAGAATTGGATAAACTTTCAATAATGTTGAGCACCTTTCCTCGAATTA
CTTCCACATCATAAACAATGGCTTCTCTCTTAACTTTCTTCACAATAATGTCACACAGTT
TTGTAGCAATCACAAATTTCTGACGCATAAAACGGAAATCTTGCAAGCCGGAGGAAGGAG
GGTTTAAATTGCGATCTACACCACTTCCAGCTATCCAACCTAACTGACCAAAGTGGAAAT
AATCTCTACTAGCAACACTCACAAATTTTTCGATCATTAAACCAAAGGTAATAATAGATC
TTCCTGTGAAAATGCTCCCAAAATTTGGTTCTTTTGTTAATGATGCAGTCATAGGTTCTT
TAAGTCCATTCCCTACCAACTTTTTTACGTGCATGACGTATTCCTGCACAGAAGAAAATG
TTGGATGTTCTTTAAGAAAAACTGGGAATAACATAGGGTTTTGAGGAACTAGTTTAGAAG
TTAATGCATGCAAACTTGTTAGATAATCTCTATAACCAAGAACTGATAATAATTTATTAT
GAAAGTAATACTCGATAAAGGATAGTAAGCATTCTGGTTGAATATCTAACAAATCAATTT
CATCATATGAATTGGTGACACGAAAAGTAAACTTGATGAAAGAACGCATGTCTTCAACAT
TACCTATATCTATGGTTTTTGGCATGTTATTAAGCAAAATACGCTGCCAAAATTCTAGGC
AGGATATTTTTAAATTTGGAAAGAGCCGTTCATGATATTTAAACAGCAAAAATGATAAGC
AACCAGAAAGTGGGTTCTTTTTCTGTTTGACCTTTTTGAAAAAAGGATTATTTTGTGTGT
TTTTGTTTGGCTTATTGAATGGTCTATTTTTTACTCGAAAATCTTTCAAACATTGCATGG
AAAGGCGACAGAGTTTAGCTTGGATAGAGGTTTTAGCATATTTACCCGATTTAAACAAAT
TGAAATCAATGTATTGTTCCATGTCTACATTTGAAGCTATTTTTACAGTTTTCATATTCA
AAAAACCTTTTTTAAAATGACTGTTGTAAAATGCTCCGTAGAGAGATTGGTATTGTTGCA
TTAACCATTTAGAAATTAAGTTTCCAGTACAAGGCCTATCTACAACATAGCCCGTACCGA
TTATTAAAGCCAAGTTCTGTAAAACAATTAGTATAACTTTGTAATACGTGAAAACAAAGA
ATGGAGAAAAAGCCAAAGACAGAGGTGTCGTATCAATGTTGAAAGATTGTAGACAGTTTT
CGATTTGTTCTCTGGATGTCTGCGTTTTTCTCATTTCTGAAATACATTTTGAAACTGCTT
CCTCAATGCATTGAATTAAATCATTAATCATATTCACAAAATCATTTTGACTTTTAAAAT
TTAAATTGTCTTCCCCAGTTATTGCATCAATCAAATTATTTTTCTTACAATAATCGTGAA
TCATTCCTAAGAATTTGAATCTATCTAAGGAAGGTGTGGTTTGAGCTTCTTTCATTGGAT
CTTTGCTTTCATTAACTCCCTTTTTCCCAAAAGAACCTAGAACATCTACATCTGCATAAA
AACGAGAAAACATTGTCATAACAATAGGTTCTTTTTTAGTCGTTTTAGAAATCTGAGGTA
ATCTGCTGTTGATTCTGATCAATGCTGTTCCGATACACGAATGGCAACACTTACCTTCAC
AAAACTCACAGAGATTAGAGGAACAATTTACGATGTGGTTATATATTTCAGAATTTCCAC
AGTTCGTGTTATAAATAGACATTCTGTTCAAATTCCATATTATATGCGATAAGATTTGTG
GACATGTCGCACATGCGTAAGCTAGATGAAAAGCGGAAAATTTATCTTCTTTACAAGGTG
AAGAATTACACTTTATCAATTTTCTGGCATCGTTATAAAAATCTTCGTTAAGAGATGACA
AGGAATTACAAAACTGGATTGAACGCAGTAATGTTTCTTGAGTGATCGCAGAGTTAAAAG
CTTGTTTTGTGTTAGATATATAGGCCAATTTGTTACTGTAAAGTATCGAATTCGCAGCAA
AGACTAAAGCAGCTACATGGCTAGATAGATGGAGCCTCAATTTTTTCAGTTCCACGATTT
TCTCTTCGTGGGTTTCAGCCGATTTGATGATGGGCCACTCTGAAAAATTCATGATTTGAT
TATTTTCATAAATAGAATCAAGATACTCTGCTGTGTAACTGAAGGTTAGTTCCGTGATTA
CAGCGTCCACTAACATTAAATGATCTTTTTCAATCGGTGATAGTTTTTGACCAGGAATAC
CGTGATATGTTTTATTCGGTGCAAGCTTGACAGTTTGTTCAGTATCTTGGATAAATTGTT
TCAGACCGGCTTTAATCAATTCCAGGGTATTATTAAATCGCAAAGTCATTCCCCATGATG
TAAAGATTAAGTAGAACAATACTTCGCTGATCTGAGGCGCATAAAAGCCGTTTTCTTGAA
TGAATTCAGTGCAAGTATCGATGCACAAAGTTTCTTCCGATTCAAACAAGGTAGCCGAAT
ATAACGGAATTTTTATTGCCAAGCATTCACCAACCTGGACTTGAATCTGCTCTTCTACAC
ATGGGATTAATAATCCAGCAAATAAAAGTTCTTTGAAACCATTCCCAACAACTATATGAC
ATAGAACGTCATCTGCATTTCTTCCAACACTTTCACAGATCTTTCCTATATCCACAGGCT
TTCGATTTCCGTTAACGACAAATTCTTGTAGATTGAATTTTTCTCTTGTTTGTTTGCACA
ATTTATCAAGATTTCCATGGTCTTCTGCTTCTTTTAAAAAAACATCTGTACCGTGGAAAA
AGAAGCATACAGGCATAAACGATGTGATTTTGGTAATGACTGTTCCGCCGTAATTAATAA
TGGGTGTTTTAACGGTTGGGAAGAAGTCATTTTCAACCGTTAGATTAAGTAACAAGGGTG
AGATCACTACTGATTTTCTTTTTTCCATTAACGATAATGTAGTCAGAATTTCTATTAATT
TTTGTTCTTTCGGCAGAATGTACAGCCATGCTGCGGTACATATTGGGGCCGAAACAACAG
TTTCATTATCATCAGCCATTCTTGAAACATGAAGACCCCAGTTTCTGCAAGGGGTGTTTC
TGCTAAACCTTATATATTTTAGTTGACGTAACAAAACTTAGCGTCATCATACAACGGAAA
TTAAGTTTTCTCGTTCTACTGTTTTAGTGCGGAGAACTAAAAACGATATACTGACTCGGA
TTTGATAGTTTATGCAAATTAGCGTCCACCTCACTCGTAATAGTATTTATTTTTCATGGT
TTTTAAAATAGAATTGCAGGCAAGGAGGATCAATGAACCCTCCCACTTCCGCAAAGTAAG
CAACGACCAATCAGAAGTTTGCATTGCAAGTATTTAATTTGTTGCAGCAAAGCATTAGCT
AGAGGACAGGCACAGAGATGCTACATATTGGGAAATTAATCCGAATCATCAGAATCAGTG
TCATTAATGTCGGTCTCACAAGTTTCTACATCTTCATAATCTAAATCCAGTTCCATTTCA
TTATCAGAGTTTTCCTCTCCATTGTTTTCTTTAATTTTCGCTGATTTCATAGAAGTATCA
TTTTCAATAAATACAAAGCGAGTTTCATCTTCCTGTAGAGTCGTGTTTGTTTCAAAATCT
ATAGAATCAACTTCTTTACTCCAGTCTTTTTTCAGTCTGTTTTCGCGTAGCTCATTTGTT
TTCTGTCCTTTATTCGTTTTATCCGCAGTAAGAAGCTTTTTACATTTGGCTTGCTTTTTG
GTTTGTAAATTCAATTGGACGGTTTGCTTAGATTGCTGTGAAGCAAAGCTGCAAGACGGA
GTTGTAGAACATGCAACATTAAAGCTGTTGTACTCTTCAGGCATGTTAGGATGCAGACCA
AACTCCACAAATTCTTTGGGAAGATAGGTACAGAAATATAAGCTTGGTTTCCAAGGTGAC
ATCATGCGTTGGATTCTAGTTTGACAACCGATGTCATCACATTGATGATTGTTAAATTGG
TCTCCGACTAATCTGGAAATCATGCCACATTGATATTGTTCACTTACACGATCTTGGTCA
AAATCGCGTATGAACTGAGGTTGTTTAGTTTGAAGAATACGTTCCTTTATTTGACGTAAA
ATCCTTGCAAAAGTTACTATAAATGATAAAGCTTGCTGTGCTGGATATTGAAAAGATCCA
GGAGTCTGTTGCTGTACTTCATATTCCGTGTTAGGCATATCACGGTCATATACCGGTTTT
CCACAAAGTTGTCTGAAAATACGGTATTCTATGTCACCATGTCCATTGTCATTAAAAACA
CAACAAAGTTTTGCCATATTCAACTTGTTGAAGTATTCAAACTTCATTATGGTAATAGTA
TACATAAACAGATCTTGAGGGTCAATAGGTAAGTTGTGCACAAAATGATATTTATAGTAA
ATGCAAGCTTCCTCAATAATCGCAAGAGAAAATGCTAACGATGGAGAATTCGTCAATGAA
AAAACTCGGTCTCCGAGTATCTGTTGATGTTGTTCTCTATTGAGGGAGTTTAAGCAGTTC
TTATATCGTAGTAACAAGTCTGTTGTCATTAGTTCTTCTTTTTCCAAATAGATTTTTTCA
TGATTCCGGGGAAATCGATCTCGAATCCTATGAGCTGGATCTCGTGCTTCACCGGAATAC
TTGCGTAAACCAAGGGCTTCCGCGGTGTAGCTAGAGCCAAAAGGTGCTGTTGGTAAATTG
GCGAAAAAAGTCAATGCATGCGTCTGTGCACGCTTTTCTTCCTGCTTTTCTTCAATGATG
AGTTTCAGCTGTTCTAGTTCTCTGAGACTCAAAGCGTCTAATTTTGATTCATCAAGCTGC
TTAATAGGAATGATGCGTCTGTGAAATTGTTTCGTAAAGCGGCTGACATACTTGTTAGCA
GGTTTATGAACAAGAGTTCGTTTAATGGTTTTCAAACCATATCGTTGCCGCCCTAATACA
TTCTTTTTAACCCCGCGTGGATACATGTTTCTGTCGAAAATGAGAACCTTGTTCATAAAC
GGCCTTTTATATTATTTTTGTCTCGTGTAGCGGTGACGCCTCTGTGGTTTTTAATATAAG
GAACATTTGACATATAAAGCTAGACACGAATTAAGGTGCGTCTAAAATTTTATTTACAAA
ACACAAATAAATAACATAAAAATGTCACATATTCAAAGAATCTAAAACGACAGATGAATG
CACTTGCTTACTATTAGATTTACATTTCGTAGTAAAACATTTGCTCCATAATATTATCAA
AATGCGATTGTTATCTACCTTAAATTCTAAGTACACTAAGACATTTTCACGGTTTCCCTT
ATGATTCCTTGTTAAACAACTGAAATCACTTAGTTTTCCGTTTTGCAATTTTTTTAGTTG
TATATTTTTGTGATCAATTTTTAGAAAAGTTACATGTTGAAATTGTGTAGCTGTTCGTGC
TTCACAGTGTTGGATGTTCTTTTTTAACATTTGTGGCCAGGCAATTGAACGAGTAAAAGT
CATTAACAAATCATCACGGGAAAGACAACTTGTTTCCGAAAAACCATTGACATGTAAATA
TTTCAAACATAAAGTCTCCAGTGAACTTTGTTTTCTGTGATACAGTTGCTTAGTCCTAGA
ATCTATAAAAGAAAACTCTGTTGGACAGGCCTTATCAAAAATGCTGTAGATTATCTCTGT
AATGGTTTGGTCTTTAGTTCCATGATGTAAAATATTATTGAGATCTAGTTGCATGCTAAC
GAAATCTTGAAAATTCTTTTTCATTTTTTCCGGGACAATAAAAATAGGCTTCAGACGACC
ATACAAAAATCTGTTATTCTCTTCGTCAACTTTATACATGAAACCTAACCGTAAACAACG
TCCCGTATTATAGATTCCTGTATCAAAACATTCACCAGGAAAAATTACCGAGTTAAGAAT
CTGCATTAAATCGTGGTTTAGACACATTAAATGATTGAATATTTTAGAAAGTTGTTTTAA
TGGCTCACTTCCAATTATTGCAGTACCTTGAGGGATTGGAATAGCAATTCGAAGACCAAT
TTTTTTTTTGCAAACACAAAAAGCTGTTTCAACTTCATTGTAACATACATTGTGGTTCAG
GGGATTCTCCGGATTACTACAGGTAGTTTTGAAAAAAAAGATGGGGTAGGCGTCTTTGTC
AATAAACGGAAATATTTTTTGCCATGCATTGATCAGCACATTCCGCATCAATTTACACAT
AGAGAAAAATAACGATTCCGTTATTATAGCTGAATCCTGTAATGGCAGATCTAAATCACC
AATATAATTTGTAACCGGAAGGTATTCATTAAAGATTTCATGCCTGGTTACGTAAAACTG
TTTTTCTATTTCGTCGCTTAAAAAGGTCGTGTCCTGCAACCAAAATGTACTTGTTAAAGA
TTCATCCGAAATGTACTCATTGGGTAAAAATTGCATAACCTGGTCGAAACCCATATTTTT
GTACCAACTTTCTGCACTTCCAAAACAATAAAGATTTTTGTAAGACATTTGAACTCTAAA
CATAGGAATGGGGTTGCTGAATTGGTCATGTAGATATTGTCTCCTTGTAACAGGTTTACC
ATCTATCAAAATAGATTTATTAGATGCCAAAATTTTTAAAAATCCTTGTAAGCCTAATTT
AATTGGTGTAAAATACCCTTCACCGTGTTTATTGCATTTGTTAACCATCTTTGAAATTTG
GTCTGAATTTATTACAAGCATGATATTTCTATTACTGTTTATGTCATAAACGTACTGTTG
CATTTGAAATTTGTTGTTTAACATCCTTTTTATTTCTACATAATTTTGAAAATAACTGTC
TTCGTTAAAGTACTGTTTCATGATTGAAATGAGATCCGAGTGTAAAGAATTTCCTAGGAT
GTACATATTTTCCTGACATTGAGAAGTATCAGATCTGGTAGGATCATAAGATGTCAGTTG
ACTATACTTGATGAATTTATTTTTTTCTAATGCTGTACTGTAAGCAATGTAGATATAGTG
GACTCGAAAACTGTTTGTGAGATGCACGCTGTTTCTAAAAATATCTATTTGCTTATCAAG
ATAAAGAAATTCTTTTCGATCTCTTATGTTTTTTTGTTTTGCATATTCAGAAAAACTAAC
AAATTTTTTCCGATAGTTAGATTTCAAAGTAATATTAATGAATTCAGACATGGAGGAATA
AGTAAATACCATATCTCCTAATTTATCAGTGAAACACTGAACATAATTCTTAGTTGTTGC
TATGGTGCTTTTCTGCTCTTCAAATAAATAATAATACATCGTTAATAGTAGCATTCCTTC
TGTTTGACCGTATGTTGATAAAAACCAAAACGGTGACGTGGGTAAGAGATACTTATTTGT
TAGATGTTTAATGATTATAGTCTTGCAAAAAAAGACTAAGCTTTTAAATTCTATATTTTC
ACTTCCTTCTGGAACATGAGAAAGTAAAAAATCTTTATACAGATTTTCTGTTTCTTCCGT
ATTTAAACAGTGAATAATATCCTCAGACTTAATGGGTAATGCATTTTTTACATAATAGCT
GAAATTCAAAGATTCTGCGTCGCAAACAAATACCGTCTCAATTCTTTTGGAAAACTTGCA
TTTCTGTGTCTGCATACAAAAATATACATTTTTTGATGGTTTATATTTAACGATTATTGG
AAAAATTAAATGTTCACTAGGGTTCTTACATAAGATATTTACTATCACGTGCGCGGGGTC
ATATTCCGTTGCAAACACAGTAATAGTCATTGTGAATGTCTTTCAGTTTATCTTCCAACA
GCTTTTAATATAAGACAATAGGAATCATGGGAAATTGCTTTGTAAAAAAAATCTCTTCTG
ACATCTTCAACTCTAACTACCAGATGCTCTATTCTGAGCTCTCAGAGCAAGAGGATTTAC
TGGATTTTTTAGAGACAAAATATACAGATTTTGGAATTTTAAAAACCGATATTCTCAACT
ATGAAAGAGACTCCGAAACATTCAAAACTTTGTTGCAAGTGTTACCTATCTATAAAAAAA
CAAAGCTGAGGTATAATTTGATTGAACGCTGTTTAAATAATTGTCCCCCTCACGTTAAAG
ATGCATTGATTATTGAAATCATGAAAGCTAAGAAAATTTTAGAGACTCTGGATGTTGTGT
TCATGAAAATTATGATTGGAGAATTTACAATTTGCAGTGACAATGTGAATCAATTGCTCA
ATAAATTTTCAATAGACCAAACAACATTATGTGACATGGAAAAAATAAATACTTTAATTG
ACTTAGACGAAGAAAATAGCAAGCGTCTTTTGACAGAGATCGATCCTTTGTTACATCAAG
AAACAGGCCTGTATCAAGCGCTGCCTAATGCAGTTACGGATCCACCAAGCGAACAGAGAG
CCGCAACTAAAAAATGTTACGAAGGATTTACCAAATAAAATTTTATTCCGTGCTGTACTG
AAACCAAAGCATCGATGTTTTATCTAACACTGCAAGCTGATTCAACACTCGATTAGGTAA
TAGCTTTAAAATAAAATGACCGCATGTGAAAATGATGGTTGCAATACAAATTCCTGCTTG
CACAAAGATCCTCTGAGAAGTGGGATTAAAAATCTTTACACTTGGAGTTGTGTTCTTTAA
CCAGATATTAGTTTCAACCACTAATCCATGACAGAGAATTTCTTTGTTTGCTATTATTAA
AGCTTTCAATTCATCAGGACAATCAAACATGTAATCAAAATTTTGGATTGTGTAATTATT
GGATTCTACATAGAAATCTTTATTGGTAATTAGTGAAAACTTGATAAAATTTGGAGAAGG
AAAATTATAAGTTTCCCAGGGTTCCGGTATATAGCATGGAAGGATGTTAATCACTAATTC
TATATCACCAGGTAACAACATTACTGATTCACTTGACAGGTTTATTAAAGAAATGGAGAT
AACGTTTTCTGTTGTGATGAGTTCTGTTACACATTCGCAGAGAGTGTCGTTAACTGTTCC
AGTCAAAATCCCAAAAAGTCCGTCGGGAATGTTTAATGACACGTTTAAATTAAAAATGCG
TACTTGTTCACAAGGCACCCATATAAGTTCTCTATTTACGAGTACAATTTTATTTGTATT
TAGAATTACATCCATCCGACTTTTCTCAAAATGATTTATTAAAATTGGAAGTTCGTTTAC
TCGAGGAACATTTTCAAAACCAAATCTGCTAGATCTGTTTCTTGGAAAGGTGAGATATTT
CTTTTCATTGTCCATATGTTCTGCAAAGAACTCATCGTAAATTTTTTCACAGGATTTGAA
TAAACCGTTTTGAGGAATTCCAAGTAAAGAAAATGGTCGTTGATAAACCGTCAATTCAGT
GTTCACATATTCATTTAATTGCTTTGCATCGATTTTAGGCCATGTAAGAGAGCTCTCTTT
TGTTTCGCTAAAGTTCCAGATATCATCCACATCCGTTACAGTAAACAGGAAAAAGTGCAA
GTATCTGGACATAGGCAATTTGTTAAGTGTAATTGTTTCAGAGATTTTTTCAGAAATTAT
TTTCTTGTTTGTTTCAGATCTTCTGGAGGGTAGACTTTGCATTTTCGTTGAAGCCTTCGG
ATGATTAGGAAAAATGACTCTATACAAGATTGTTTCCAAGCCAATTATATTGCTGGCATT
TTTTTTTACCCGAGTTGTTTTCACAAATGAAGTCGACGGGGAGGAGCTGTTTTATAAGCC
TACTTGTCATTCAGATACATATGAAATTATTTTAAAAAAATTTTCTTCTATTTGGATATT
GGTCAACACATTTATTTTATTATGTTCATTTTCATTATTTTTAAAGTATTGGTGTTTTAA
GACTCTCGCCAAAGAAACTGTAAAAGGGTATTAAATCTATATGAAGAATGTATGAAAATG
CCCTCAGAACTGTTTTAATGTATTTTTCTCCATGCATATTTGAACATAAATATTCTAAGC
CAAATATTTTTCTCGTGATTAGTCTGCGTTACTTCTGTCACCACACTCATATTTTTCATG
GTATTTGTTAGAATATCTGTGGCTTTTGCTTTCCATCATCACGTCATGCTGTATGTTGAA
GTTGAACAATGGTGTGTCTGTGGTTGAATTTGTTACGAACGCTTAATAGAAATTATTGTA
CATTTTTCTATTAGTATGAGTGCTATGAAAATTTCCTACAAAAGTTCTGTTTTGAGTGTT
AATTAAAGTTGCATTGAAAAGAATGGCGGTTGTACTGTAATTTCTCAAATCAAAGTTTTA
AAGTATGCTTTGTCACGGAGATACTCTACACTACGAAGTTATAAGTCCGTGTTTTGCTGA
TTTATGTGCTTGTGTTACTATGGTTTGTCGTGAAAAAGGTCGTAGGAAATGATGAAGTCT
GTTGTGAAGCTTGCATGCTTGAGGTGCCTCGAGTAGATGGAAAAAATTTTGTTGGTTCGG
AAGTAACAGCGTTCGGAATTGCTGTAGGCTTAGTAACTTTGGTCTTATTTTCTAAGAACA
TCAAGTTCCCCTTAAAACTTTGTATTGGTGACATGATTCCCCTTACCAAGGAGAAGTTGG
TAACACCAAATGGTGTTGACACATTCCGCGTGTTCACAGAATTATAGAAAAATTTTGAAA
TAGAATTCTTGCAATCTGTTCGATTGTAAACAAAGTAGTAAATAAAATTCGTAAAAGAAA
AAAGTTGCTCAGAATTTTCGCGTGAAAATAATTGAGCTTCAGTATGGTTTTGGAGATCTT
GGAAAATGGTTTCAATCTTGTTTTGGCTAAAGTTAATTTTAAACAAATGTGAAGCAAGTA
CTTCAAACGGTATTTTATTGACACAAGAGTCATCCATCGTTTTGAATGCTAGTGTAGCAA
AAACTAAATACAAAAAGGAAATATTATCTAAGTAAACGTGACGTTTTCTGTTTGTTTTAG
TGGGAAATTCAAAATGTAATGTCCATCGCGGAAAATTATCTAGATAGAGCATATTTATTT
TAGAAAGGCAAATATTCTTTTTCTGGGATAGACGGAATGACCAAAATAAAATCTGTTTAA
AACAGTTCTTAGAGATGGGTATGTCGCAACTCTGAATATATGTTTTTTCAAAAGACTCAT
AATGAAATTTTGCGAATTTCGGCCACATGGAAAAATTCGTTAAATTTACAAACGAGATTT
TTTCAGAGCAAACACTTAATACAGGAGTCCATATGATCAGATAACTATAAAAAAGAAAAG
AAATCAACGTGAACACTAGCATTGAATACATTTTGTTTTTCATAAATGTGAATTATTTAG
GAACTGTAAATATCCTAAAATAGTTATTCATTTTTTTAACCAGGATCATGATTGCAAAAT
GTACCTTGTGTTGGACAGTATTTGTTCACGCGCTAATCATTTTAATGATACTTTTATTAA
TTCTTCGTTCTCTAATTGGATTTAACAACGATCTTTGGTCGCAATCACAACTAGCTTTTA
CTTGTCTGAATAAAAGTTTATCTCATGTTCCAGCATAATATCAAAACAATCTAAATACAT
GATAAATACCAAACAAAACTATAATTATGATAATTAAATACAGAAGAACTAACATGATTG
AAACTTGACTTGATTTTAGATCTAATGCGGTAATTTCGAAAACAGAGCCATTTCTTAAAA
ACAATAAATAATGTGTTCGTGGATTCACATCGATAAAATTTGTGTCCGGATCTATTAATT
TTAATAGTTGCTTGTCATCCATTATGTATACAAATTGGATAATTCCGTCTATGTCGTCAT
ATTCCACAACCAAGCTTTCACAAAACACACAATCGTGGGATGAAATATTATAGATTGGTT
TTATATTTTTCACCGAATATTTATAATTAGTAGGTGTGCAGGTAGAGTTTAAGGGAACAA
CAGTGATAATAATTGTAGTGCTTATGACAGTACTCGTGACACTGAAACTAGTACCGGCTA
AAATATATTTTGAAGAGATGGTGTAAGTAATATTTGGTAATGTGAGGAAGGCAGCTTGTT
CATTTGAAACACAGGAAATGCTTTTAAACATATCTAATCTCTTTTTTCTATATACAGAAA
GTGTGTTCATCACCTTGTTTGTGTATGCGTCTAGGTTTTTATAGGATAAAATGTTGTTGA
CAACTCTTTGAGTTAAATCTTTGCGCGTGGCTGTTGCACAAGGAGAAAACATCGTTTCAA
TGTCCATGACATTATCAAGCATATGTGTCCAAAAATACATTTCCAAAGGATTGCACAGAC
TTGCGAGCAAAACATGAATCTTTCGCTTGATCTTTTCTTGGAAGACTAGACTGTTTCCAA
TTTCTGAGAGTAAAAACAAATTTGCACGTTCCGGTTGGGTTAAATTTGTAAACAATTTAT
GTTTTTCATATAATGTTTCAATATTGTTTTCTATTTCTTTCCATTTGTTTTGTGGAACTG
TAACGATTCTTCCATCTGCTAAAGATAAAAATGCTAGCTTAGCAGAGATAGGAATTGTCA
GATCAGATGTAATATAAGAATAATCTACTAACTGGAAATTCTGAAGTTTTTCCATCTCAG
GATATAATAAATGACTCTTAGTCATTTTGAAGCACTTTTCTAAAAACCTACCCATCGTAA
TGATGCTTTGGTGAGTATTAAGGATTTCCAACAGAGGGAGGAGTCCATCTCCTCGAGTAC
TATATAGAAAATGAGTTAAGCCGAATAAAAACATTAAATGGAATGTGTCTTTGTTAACTG
GTTTTCCGCAAAATCCCTCCATGATATAAACAGTTGCTAACTTATTGAATTTGGCTATTA
AAAACGAGATGTCATAATTTTGTTTCCAAATATCATCCAGAAAGTCTATTTTGAGAAACG
GATAAAATCTTTCAATTGTTGTTTTTTTTGTAATTAACAGGAGATCGTCTGAGACAGTCT
GTCTATATATGAATGAACTTTTTCGAAAAGGTGCTTTAAAAAAAATACGACTAACATTTC
CAAAGATAAAAACGACATCATCCATTCCTGTTTCCACTGAAATTATAAAAAACGATGGTG
TCAAAGCTAGCATGAACACAGTATTTAAGTAATTATAATGTCTCATAACACATCTTTCTG
TTATTGGGAATAGATAATCAGTCAAGCCATTTGAAAGTGTGCAAATGTATTGGTTGTAAT
AGAGTTTGCGAATTTCCGAAACATTTGCAAAGTAGACATCCTTTTCATAAAATAAAGGTA
ATAAAGACACTGTAATCGTTTTTGTATGCGAAACAGGTTTGATATTTGTCTGAAATTTTT
GTGCATAGATTTTCACAGCTTTCTCTGTTGATGGGTTAAAAAAACGTGTAATCCGATGTT
TATATTGATCAAATGATTCATCGAAATTCACAGAATCAAATAAATTCGAGACAAAAGTAT
ATCCGAATAAGCATTTGGGAATCTGATAAACCCGAGTTTCGTTATAATCATGGAAATTAA
ACGTTATTAAACCAGGTTGAATAATAGTTTGATTTGTTTTTTCATTTACGCAAATTGAAG
AATTGAGTATATTCCAGTGTTTCCATCCATTTATTGACACGATGAGAAGTAGACTATTTA
TGTAAAAATACATTTTCTCCAATTTAGAGCCTGGAAGATAAACGGGAAGTTTGTTGTAGG
CTACGCCTTAACTTTACATATTAAATACATAACGGGATAGGAATCATAGAGATATTTTGG
GTAATATGTCTTTAGAATACTTGCCCCCTGTTAGAAGACGTATTGGTCAATATAATCATT
TGAGAATCTACAAAAAAATTCTGTTGTTAAAATCCAATTTTGAAAAATTAAATTTTTTTT
TGGGCAATCTTTTTCCAGAAGAACTGCATGATTCAAAAATACATGTATATTTTGAAGTTA
GATTAGGGTGCCGTATTCCGGATTGCATTATTGTTTTTAGGCATTTTGGTGAGAAATTAT
TAAAAACTTTCCATTGTTATTTTTTTGAATTCAAAACTACTTTTGCCAAATCAAATCTGT
TTTCAATTCAAAAAAATAGGACACAAAAAATTCAATATTTACAGGGACTAAGGCAACTAC
GACAAGCAACAGATTATCTACAGCAATTTGTCATCAAAAATGAAAGCTTATGTAAGGTAA
ACCCTGTAATCTGCTTTTTTAGACAGCATGGTTTAAAATTGGACTTTGTGAAAACTTTCA
TAGCTAAAGAATTGCAACTGTCTTCCACGTTTCTTTGCAACCTTTTTACGAAATATCAAA
ATGACACAGTTAAGTCTATTTTATCAATTTCCAATCCAACCAATTTTCGAAGGGCATGTC
AGAAATACTCTAATTTGTACCGAGGAAGATATGCAACAACTCCAAAACTTGGGAATTCGA
AAACTTCGAAAAGAAAAAGAAGAAATTCAAAAAAACAAGATTTTAAAAAACTTGTTAAAA
ACTGAACTTGATGTTTTGCAAGCACATGTACAGACAGAATGCCAGAAATTAAATACAAAT
TTAAGAGACATTGAAAATGCATTGCTTTTAGAAAATCAAAAAATAATTCCTTCTAGTGAA
ACACGTTCTGTCTTGGAAGAGTCTCTCCAGGCTAAAACTGTCACGCAAGTCACAATTACA
CAAATTGATCCTGCTATTCATTTCACGGAAAATTTCCGACCTGAGATGATAAAAACTTTT
TATAATAATACTCAGATGTGGAGCTATACGTTTGGAGCTTGGTTTTACAAATTAAAGCGA
GCTTTCTTTACCGATTCTAAATTAAAAAGAATGCTAAAGTTAACATATGTTGATTCTCTC
TCTATTACACAGGAATTGCTGTCTATTTCAATTAATGCATTGGAACAAATTACTATTTAT
CCTATGCATGATAATTTAGTGTCCGATTTAGAAGCTGGTTTGTGTCTACTGACTGCTTTT
TTTGCATCGTATCCTGGAACTTTCTTAACCGAAAATATTAAATTCGTGGATGTCATTCAA
AATTTGTCTCAAATTTTTAGATATCTAAACACCGAAATTTTAGCTACGAAAAACGCGTCA
CCACAGGATTTTTATTTTGGATTCAATGATCCAGACAAAATGAAATATTTTATTCCGTTG
TGTAAAGGGAGGCATTATGCAATAAATACATTCAGTAATCATATCTTAATTAAAATTTTT
ATAAAAAAAGGTGTGATAAAGCAAGTTCCCGGAGATCAAATGTCGAAAGGACATGTTGTA
ATAGAATCGAAGTTGACAGGCACGTTAACAGATGATAAATTATTATATTGGACTCAAATT
TTATTGCAACCGAAATTGGGAAAAGAGGTGCCGATATTTGTCCATCAGCAGCAGTATTTG
CGTTCTGGAATTGTTGCCATAGAATCCTTATATTTACTTTGGCAAATTTTAAACTCAGAA
AGCATTTTTGGAAAGAGAACTGGGAAATTTTATCTAACGACAATTTTCCCCCATGTAAAT
GCAGAAGATGTTACAGAAACAGAATTTTCTTCTGTCAATATCCAGAATTTTGAGTTTCTC
ATGAAAAACTATGTCGTCCCCACATATTTAGCCAATAATGAAAGTACTATTTCCACTTTA
TTTCCGGGGTTAATCAGCATTGTAGTTAACGAAAGTGTTCGTTTAGGCTGGGATCATAAT
CAAAATACTTTGACACAAACTAATGCTTTGCATAGCCAAACAAAAGACAATCCGTTTGTT
GAATATATCCGTTCACAATTAGAAGAAACGGCAGAACTTGCGGTACTCGAGAAACATGAT
AAAATTCTTTTTCATTTTGAAAATGGCTTGAATGTGACACTCTCTTTAGCACTTCCACGA
CATAGGTTGTTCGCTATGGCATCCTCATTATTTAATGTGGCTGATTTGTATGATTTCTTG
TATTTTTTGGTATTAGGTTTTATTCCAGTAGCAACTGTTATTTGAAGACCAGGTGACGTC
TAGACATTTGTTTTGGATATAAATACGCGTGGAAGTGTTAAGGAGCTTCATTTTAAAAAA
GACACCTTTCTTAAGCTTTTGTAAACATGAAAAATATCGATTTAACAAATTGGAAATTAC
TGGCAGAAATATATGAATATCTGTTTTTTTTCTCGTTTTTCTTTCTTTGTCTGCTGGTAA
TAATAGTGGTGAAATTTAATAACAGCACCGTTGGTCGAGAATACACATTTAGTACTTTTT
CTGGAATGTTGGTTTATATTTTATTGTTACCGGTTAAAATGGGAATGTTAACCAAAATGT
GGGATGTATCCACCGATTACTGTATAATCTTAATGTTTCTGAGTGATTTTTCATTTATCT
TTTCGTCCTGGGCGTTAACGCTGTTGGCACTGGAACGTATCAACAATTTTTCTTTTTCTG
AGATTAAGGTAAACGAAACTAAAATTCTAAAACAAATGTCTTTCCCAATTATCTGGGTTA
CTTCCATCTTTCAAGCTGTACAAATTTCAATGAAATATAAGAAATCGCAAATGAATTTAG
AAGATGATTACTGTTTATTGGCTATTGAACGCTCTGCAGAAGAAGCCTGGATCTTATTAA
TGTATACCGTTGTCATCCCAACTTTCATTGTTTTTTTCTACGTGTTAAATAAGCGATTTC
TCTTTTTAGAAAGAGACCTGAACTCAATTGTTACACATTTAAGCTTGTTTTTATTTTTTG
GTGCTTTATGCTTTTTCCCTGCTTCGGTGCTTAACGAATTCAACTGCAATCGATTGTTTT
ACGGTCTGCATGAATTGCTCATTGTTTGTTTAGAGCTAAAAATTTTTTATGTTCCCACTA
TGACATATATAATAAGCTGTGAGAATTATAGGCTAGCTGCCAAAGCTTTTTTTTGTAAAT
GTTTTAAACCTTGTTTCTTGATGCCTTCGTTAAGAAAATTGCAACAACCTACAAAATCTA
CACAGTTTTAAAATTGTAGAGGTCCAATAGAAAACAAATCTGATAAATTACACTCTGTTA
CTTTTGCTTCTTTCTCCACTATGCCACAAAAAACTTTGAAATCATTCTGAATAAAAGTAA
ATAATCCATTCCTGTGTTCTGGTTTCTGTTGACTAAAAGCACCGTGAGAAATTTTGATCT
TGTCAAAAAAAATTAAATAACCAAACCACAGATGCTTACAAATTTTTCGGATAAAAGGTT
CATATACTTCTTGCCCCCAGAACTTGTTGAAATAGCGACATAATTTTAATAAACGGTGAT
TGTAGATGGCACCAATAGAAAACATTATATTCCCATCGTGAATAATTTCAGCTGGAATTG
TAATTGAAAGACCAAATTCATCCAAAAAGAAACTTTCTATGATTTGTTTAACAATTCCAG
TATGATGTAATTTTTTCGAGAGCTGAGCTGCATTTTCTTCACTGAAGATATGTTTAAGGA
TTTCTGATCCAGATCTTTGTTTAATCATGCAAAAGATCTTAAACCAAAATTCATCAGGTA
CCTTTCGATTCAGAACCACTAAATCACTCACTCCGATATTGTGCAAAGTCTCTCTCAACA
GTAAGATTTGGATGCCGTGAGAAAACATTAGGGTACACACATTCTGGATGATCAAAATCT
CTTCTTGTTTTAGATTAAGTAAAGATTCACCGCTTACCAATTTCTTAGTGATATGTAATA
TTAAATTGGAGGTTGAGTTGTTCGAGATTATGTATTGACCTACTTGTGTCATCGTAATAA
TGGAAACTGTGCTAGTGGCAGGCTTCCTATGTGTGTATGATGATAATGATATAAATGATA
ACTTTTATCTGCCAAGGAGGACGATACAAGAAGAAATCAATTCCGGAAATGGTTTGAATA
TTCCATTGAATATAAACCACAATGAAAATGCCGTTATAGGCACAGTCTCTTCTTTAAGTG
ATTTACAGCACGGTTTGTTCACGGTTGCCCGTGTTCAATCAAAGGAATTCCTTACAATAA
TTAAGAAAATAGCTGTAAAATCTAAGCTGATAACCAACACGGAAGAAAAAACTCTGCCAC
CAGATCCCGAAATAGAGTGTTTAAATTCAATTTTCCCAGGTTTGTCATTATCGAACAGGG
TTGGTGGCAATGAACGTGATCCGTTTTTTAAACATGTCTCTATCTGTGGCGTTGGTCGTC
GACCTGGAACAATAGCTATTTTTGGACGAAATTTAAATTGGATTCTGGATAGATTTTCTT
CTATTACAGAAGCGGAAAAAGAAAAGATTCTGAGCACAGATCAAAGCTGTGTTCAGTTTT
TTGCCGAGGAACAATTTAAAGTGGATTTATATGATCTGCTAGCGGATAGTTTAGACACTT
CGTACATAAAAGTACGTTTTCCAAAATTACAGTCTGATAAGCAACTTAGTGGAATTTCAA
AATCTACTTATATTAAAGCGAGTGAAAATTTAACGGCTAACAACCATACTATTAACGTGA
ATTCAAAAGTCACAAAGGAGACAGAAGCAACAGACAGCGTTTCACAAGATGATTGCGCAG
TCCATGCACCAGATTTGATAAGTACGATTTGCTCGACAACGCACACAACGCATCACGACC
TAGTCAGAATGAATGGCTCAGCTACTGGCAACTCAGCTAGTCTTCCCGCTCCTCAGTTTT
CCGAATGTGTTTTTTTACCGAAAGATACATTTTGCTCCTTACTGAATGCTACAGCTGGGG
CCCAAAATAAAAACGTAACGCCAGCTGCTCCGATATTTAAAACTGATGAATATATAACTC
CGTACCCAGAATCTCTGAGCAGAATGGATTATGGAAATAGAATGAATTATCACATACCAC
CTCCATATTGGTATCCCTCTATGCCTGGATTTAATTATAAATCTTATCGTGGTTCCCAAA
AACGGTGCGCTCCAACAGATTCGGATGATGAAATGAGCTTTCCAGGAGATCCTGACTATA
CGACAAAGAAAAAGAAGCGGTATAGAGAAGATGACGATCGTGAACTCACTAAAGACAAAA
ATGATATTAAAGAACTAGTTGATGCAATAGGGATGCTGCGTCATGAAATTTCAGCGCTAA
AGTATATTCGGTCTCAGTCTCCTCAGAGACAGCATTGTACAGCGGTAGATACAATGCCAA
CGATTGAAGAAAAAAACGTGGCATCACCTAAACCATCGGTTGTAAATGCCTCGCTAACTC
CAGGTCAAGACAGGAATCAAAATTTGATGCAAAGTGATCAATCTTTATTGAGTTTGAACA
AAAAATTGTTTGTAGAAGCTTTGAATAAAATGGACAATTGAATACAAATTATGCGTTAAT
GTCTCTGTCTGTTCCCACTGGGACAAGGAACCGTTTGCAGCCCAATGTTGCCTTCTAAAA
CAGTTAATGTGTGTGGTAAGGCAGTGATTGGTAGAAATGTGCGAAGGTTGTCTGTTCTCA
TGCGATATCTGACTGGTACAAGGTGTTCCTTAGCTATGTTTAAATGAAGAGAATTTAGAT
TAATAGATACGTTAGTTGCAGCTGTGATATTTGGTACTGTAGATAGTACAGGACTATCAG
CGACAGGTGTTGTTTCCGATCTAAAGACACTTATTTGATTATTTTGATTGGAAATCAAAA
TTCTGCTTGTCTCTGTCCAGCCAAAATCTATATTTGATTGATCGTGTGTTACTATTTGAC
TGGGTAGGAAAATAAGTTTTCCCAGTTCCTGAGAATAATCAATACGGCAGTTTTTTTTGT
AGGCTCTCATGGTTACTTGAAGATGAGTTCTCTCTTTCCAAGTGAAAGTGTTTAATGAAA
TCCCGTTTATTAATCTCGGAATAAAAAGTCCTGCAAATTTCTGTTTAGAATCAAAAAATG
TTGGAAATGTACATGAGAAGGGGTCAGTGGTATTCGAATTAATGTTTTTTGTAGAACCTA
CGGTTATGCATGTGCCATCGTACGTCATTACAGGTTCTTGATTTCTTTCCATCACAATGT
GAGGAATGGTTTGGATAAAATTTACTTGGAAAAAGATGTCGCTAGGAAAATTATCAGGAT
TTAAAAGATAATTGTTTTCATAAGATGCTCTTATAACAAGGATTTTTTCATGCAGCATTA
TTTGCTTAAAATAAACATTTCTGCTGGATATAAATTCCACTTTTGCACTGTTAAAAATTT
GATCTGGTGGAGTTGTTTGTAAATCTATCCAAAATTCACACGCGTACATGTAATGCGTTG
GTTCTTCGTGTTGTAATTCTGTCCAGCGTATTCTCTTAATATGGGCTCTTAATTTAGTTT
GAGATCCATAAAGAATAAATTGAGCACGGCACTCTCCATGTGGAATGTAATTGTGCTCCA
TGCGCTCAACTATTTGGACAGGAAGTGATACCAAATTAATGCTAGGAAGAAAAAAGGCAA
AAAGATTAATAATTAAAGGAAATTGTTTTAAATCTAAATCTACATCAGATATATTTTGAA
CAGCCAAGGTTACATTGCCACAATCTCTTAGATCGATATACGTAAAGTAGGCTGCTGTAA
AGCTTCCTTCATCTCTGCACATACACACAAATGTTGATTGTTGCGAAAGTATGCTTAGCC
CTGTCCTTAAGCATCTTATTTCACGAGGTTTTAAAAGGATTGGTGCTGTCAATTTTAGTT
GTAGAAAATATGAAGACCAGACCACATAACAGGATTCCATTCTTACTTTAAATCTTTTAT
TGTTGTAAAATACTTAAATAGTTGATATTACAATTGCATACGTTTGAAGCGGGGTGTTAT
GTTCATAGAGTTATGTCTAATGTTTTCTGTCTCTTGTATTTGTTCGTAGGGAAAGTCTGT
CATGGGATGAACTGTCAAAATTGGGAGAGAGTCTGAAAAAAAATCGTTCCCTAAAAAGTT
AATTCGAAATGAATTGAAAGCGGCTTCAACTTTTGATTTGCAATCTGCGTGTGCTGTAGG
ATGGAAAGAATGTGGAAATTGTTCTCTACTGATAAAGTAGACATGACCAATTATATCATG
CTCCGTTACAAATGTCTCATTTCGGCAGTACACGTAAATTCTAAAAGTCTCACGCGGTTG
CCAAATGAAAGGAAATGAGAGTACATTAGATTTCTTTGGAATGAATAGCCCTACAGCAGC
AGGATTCTCAAAGGTTCCTCGTAAATTGATTTGTGTGATGTGATTAGGTGTCAGTGTCAT
TCTTTCAGGGAAATAAATTTCCATTGTTTTGAATTCTTCAGAAATATTGAAATACGGCAT
GCAAATGTTAAGTGCAACTGATTGCATATTTGGTTTAGAAAATCTTAAGCGTAAAGAACA
CTCATCCACACAGAAACGTGAATTCATTACTTTAAGATACCGTAGAAAGACAAATAACAC
CGGTGATCGATATTCAATCTTGTACACCGAAACATTGTGTTCTGATATCATTTCCACGTT
GCAGATTGGCGTTGCGCTCGCGAAAAAAACATTCCAATATTTGCAGTATGTTGTATTGAA
GGTGAAGATGCAGTACATGGTTTCCAGTCTTTGATCATTGGAGTTTTTCAGTAAAGGTTG
AAATTCATTCTTTTCCCAAGTAATTTTAGTTACTGTGGCATTTACGATCAGATCACCATT
TTTCACAGAATATAAAATTATAGGAGTTGTTCCTAAACCCTTTTCAAGATAGGCAAATTG
ATGAAATCTAAGAGGATCCATATTTTCTTTAAAGTAACAATTATCTTGTATCAGCAGGGA
TGACGTAATGTTAAAAATTGGCAGGGCAAAAATATTGACAAAGTTTATCGATTGTATCAT
AGGAAAAACATTAATTTTGATCACTTTTTTGTTTTTTAGAACGTGACCCACCAAAGTTAC
GCATTCTGCATTGTTTTCAGTTCCATCGGTAATTAGCAACAGTACAGGTCTTTCGTGCGA
AAGTATGCAGGTAATCTCTGCGGGAGAAAAATTGAGTTCTGGCTGCAAATCATTAAAATC
CACAGTAAACTGAATTAATTGCGATAATTCAGAGACTGGTGTTGAATTCATTTTTACAAA
GAAAACTAGAATATACAAATGATTCTTAATTGTTTTCACACGTTTTATAGAATCTAGCAA
GCTTCTAAGGCTTTTTAAAACCGCAATCTACTTTTTGAAGGGGCGTGGTTATTTATATTT
GATCCAGATTGCAATTTTTTTTTACGAGCGCTCCAACCTTTTCTTAAGATTAAATCTGGC
AAATCAGAGATAAAAATTTTGTCTGCTAAAAAGTACAGTGCGTCAGATTCTGGATCTTCT
GAGTTAAGCTCAATTTCAGCAGCAAAACTATCCGTATAGTTGGGATCAAATTTAGTTCGT
AAAATATGCGTTGGGATAAAATAAATGCTGCCTATTATGTCATTTGTAGTCACTCTCTGC
GATCTATCACTAGTCACTTTTGTGGTAAAACTTGTAGTGGGAGACCAGAAAGAAGCAATA
GACTGCACTTTGGAATTTGGGTCTGGAACGTAGAGAGCATTAGCATTAAAATTATAAAAA
GTGCCTTTAAAATGAAGTTTTTTAGTTTCGCCCTCATCGAAAAGCATCGTGTCTTGGAAA
AAAACGTCAATTTTTCTTTTATCGCTACAGATTTTAAAGTAATGCATATGCACAGTTAGA
GAAATTTCGTTTGGGATTATTTCGTTGACAAAACCAAGTTTAAGCATGCAATCGTTTGGA
ACCATATACGTGTTATTTTTAGTTACCTCTGTATAACATCGAAGATAGATTTCGAGTAGA
GGAGGAGAAAAGATCATTTTAAGTACGGAAACTGTTGGGTCTGAAATAGAAAACACTTTG
CACGTTGGAAAATCTGAACCACTCCGAACATCGTGAAACCAAAAAGGTAAATTGTTTATG
TTAACAGAGCAGACTGTACATAGAGTTGTTAATGGATGGCCAGGTGTTCTTTCAATCGAA
CGTTGATAAGTACTTAGTTTCCATTCAATGTTAAACATCGTGACGGTTATTTCGTTTACT
TTATGTGGGGTTTGCGTCACTATGACCTTTTCGTTTTTGAATCTTATCAGACTAGGAAAA
ACTCCCATCTGCTCTTGTTCTTTAACATCATGGTTTGGGATGATGACGATAGAGCTGTTA
ATTTTTAACAACGGAAATCCAAAAAACAAGACTTTTGATGGATAAATGTGTCTATTCAGA
TTTTTTAAATGTAGTTTTAGTTGTTGTTCTTCCATTAAAGGACGAGCAGAAAAAAAGGAG
TCAGAATTCCTTGAATTTATTTCAGCGCTCAAAAGTAAAACTGGTTCAGTTTTTGATTGG
ACATACTCGTCAAATAATAATGTAACATTATCTTTACCCTGGAATTCTTCTTTGTATGGA
ATTTCAATCTGAACATATTTTAAGATATCAGAAGTTGCGAGAGACATGGAGCTGAAATAA
AATCTGTTACAACAGACACTATTTCAAAGAACTTTTTATTCACTCTTTAAATATACAAGT
TGCCAGCCTATTGTCAGCAGAAACATCAGCCACAATGAAAAACGTTTTTTCTTGTGTAAG
GGAATTGATTTGGTTAATCATGGTGAAAACCGTTTTAATTTTCTGTAATTCTGTTTTAAT
TTCAGTGGCCTTGAAAGAACTAGGTTCTTGAGAAAAATTTTTTTTTGCTAGGAGTTCTTG
ACATTTAATCAATAACATAGACTGATCTTCTAAAGATAATCTTTCTATATATGTTTGAAC
TATATCAGGAGCCATGGTGGCAATCATAGAAAAAGAAATGCATGCTGTTTTCATGGAAAA
CGTGGACTTACAATCATTGATAACATCTGGTAACTTAATTGTTACATCTCTGTACTGCAA
AGTGCGCAGCTCATCTATAATTATTTGAACTTCTTCATATTTTCTATGTATGGAAAGGAG
GCTGATGCAAAGCATTCGCACGTTTATTTCCGTTGCGACGTCTGTAGGGATCAGTAATGG
CAGAATCAGCTCCCAGTTAGGTAAGACAAGTAATTGTTGCGAAGGCTTCAGAAATGGTGG
CAGTAAACTCAATTGATCTCCCTTTTCCAGAGGAAATGGTCCGGTATTTTTGATTTCATA
CTGGTGTCCAATTTTTGGACGTATTAATATTAATTGGTTTCCTTCTACTTTTTGTAAGAT
TGTTAACACCATTGTTTTTAAGATATCCCTTATTTGAATATAATCGGTGGTTGTAGATAA
GACCGTGTAAAGTCCTAAATTTGTGTTGCCAATTAAATGACGGTGCGACGGTATTGGGAT
GACGGCATTAGTGAGTTTGCATAAAGTTCCAATGTCAGAAAGAGTAAGCTTTTGATCAAA
AGTACAGTAGATTGAATCCATTTCTATAGCAGGGACTCAATAATATTTTGTAACGGAATA
CACTCCCCTATAGCGAAATTTGCAAAATGCGTTTCACTTAACTGTGTCATTCCGTTCTTA
GATCGACTCTCTAATAGAGCTTGGTTAGAGGAGCAATGGATTGGAAACGCAATTTGTAAA
AACTGACAAGGACGATGAGTGACATCGTCTGTTCCTTCGGAACAAGAATACTGAATATCA
GTGTCGCTGTCCAGGCATGTTTTAGTTTTTATGGAATAATCACTGATAAGTTTAAACATA
AACTTATTTGTCTTAAATATTTCAGTGTCTGTGAAAAAGACTGCGTTAGGACTGTAACTT
TTTGGATTATATCCTAATTGATCTCTGTGATTTATATTATATAAGACATCAGATAAAGAT
CCTTCTTGAGATGCCCAAGGATTTGTTGTTGCCACAAAAGCGTCGCTATCAACTCGAGAA
TGATCATACAAAGATTTTCTAGCTTCTGACTCATTATGGGGATCGACACCCATCATACAC
GAAGCCCTTCCTCTAGGATTTTTAGGTGTTTTATAGAAATTAATATCGGAAGTCACTGGA
GTAATGACAACCTCGCAGATTGCTTGTTGGCCATGTAAAAGTATTGATTGTGATTGCTTA
TTTATCTTACCGAAAGAAAGGATGTTTAAAGCATCGGTTTCGGAAGGATTGGGTTTTTCA
ATGCCAACGTGATGCCTAACCCAACTATTTACAGTAGGGTTGGTGTATGCGTGCATTGGA
AAGACCGAAAATAGATCTTGCACTTTACTTCCCATATCAGTTTTTACCCTTTTCAAATTT
GCGATTGCAGTGCTGGAACTAAATCCTAATCCCATATCAAGAAAACTTATATGCTGCGTA
AGGTTATATGTGGTTGAGATGTCTTTTACTTCTGTAGATACCGTTGGGTCATCAATCATT
ATGGATGTTGCAGATTTGGAGCTATACAGTAAGCAATTAATGTCGAAACAATCTGTTCTT
ACTAAAGTCGCAGCGAAACCAGGATGAATTTTTTGTCTGCTTTGAAGAATGATAGCTATT
GGAGACAATTTGCAATGCATAGTAGCTAAAGTCATGATACTTAGCAATGAATTTGAACAA
CAAGAAGCATAGACAAAGAACGGTGTTCTTTGCCAATTATGGAATTCATGAGATAATGCT
TGTGGTAGAGGAAAACCACCGTCATTTCTTTGATAGTGGGGAAATATGTTTAGATAGGTT
TGTACTTCAATATTCATTAAGCCACAAATAATAGGGTCTGAGAAAAAACGATTAAAAGGA
ATTGGCTTGAAATACCGTTTCAACACATTAATTGGTGATACTAAACACAGTCCATTATAT
AAAACATGTTGTAGAGATTTGAAGTTTGAAGAACTACCATGTCTTTGAGAAGGATCTAAA
GAAGATTCAATTTCCAAAATTTTTGTATTCTCCGTTAGGTATAATATAGATTTAAAGAGT
TGTTTACCAATGCAAGATAAATCTGTGAGTGCATGTGAGGGACCAACAGCTTCAGTTATC
AATTCAATCAATACATTGTTCGTAATCGGTAATTCGCAAAAGTTGTCATCAGGTAATATA
AAGGGTTCTGTGTAGAAGAAATCTAGAATGAAAGATTTCACATCAAAACCTGCACCACAC
ATCTTGTTATTTGTCAGTGCTGGTAGAAAGCAGAAATAAAAAATTTTGCTTAAAACAATC
GTTTCAAAAGATGGTCTATCTACGTCTGTGAATATTTCTGTTGAATCCAATAAATTCATT
CTATTCAGGTCAGATACTTCATAGTTTCTTAATTTCACTGTATTTTGGGTAAGGGGAGTG
TTACCAGCTGTGATTATTGCATTTGCTTCATTTTTTGGAAGACTGTTTAGAAATGGAGGG
AATAGACGATTATCAAACAAAGCGTTCACAAATCCAACCAATGGTTCCCCACACAGTTGC
TCATTAAAGTTTGAAATAGAAATTGTCCTTTTCACTAATTTTAAGATTGAAATTATATTT
TTGTAATGTGTATAAGCAATTCCTGGAATTGACTCATCTCCAAGATAGGTTGTAATTAAC
CAAATCATTTCAAAATTATTGCAAAACAATAATATGTGCTTTATATTATACCAATACGTA
ATACATTGGCTGACAACGTCTTTAAGAATCTGAAACGCTGTCTTATTACCATGGATGAGA
AGTTCTATGATATATGCTAGTTCGGGATAAGCTGTGTTAGTTAAACTTTCAACGACGAGT
TTCAGGGTGTAGTCATAATTTAAATTATTTGTCTTGGCTTGTTCGATCATTTGATTGGTC
CTAGCTTCATGAAAAGATGAAGGTGCTAACGGCAGAGGTATATTGCCTAACAAAATTCTT
GGTGAACACAAAACATCAGTTGATCTGTTTTTTTGAATATAGGTGAAATCAAAAAATGGA
TGTAGCTCTGTCTTTAAAGTAAAATTTTCAGATTTATAGAAATCTTCTGTGGTAAGTTCA
TTTTTAAGCATATTCGTCGTCTTAGGTATTTCTTTTTTCATTTCATATAAGTTGTATAAA
TTTGATAAAAAGGTGCTTGGAGGTTCTCTAACAAATTCAACCTGACACAGTTGGTTAAAA
GATTCCCCCGTAGGTTTTGCAGCATTTTTAAAAATTCGCTCTGAGACACTACAATCAAAA
ATAATTGGATGGCACAATGATGGCAATAGATCACTATAGTCTATTCTCTGCAAAAGCTTA
TCCTTATTATAGAAATAGATAGATGTGGGTAGATTGTTTTCCATTGTATCATTTAGTTTA
AGCCTGCTATCCATAGTGCTAAAACCACTATCCTTCGAAATGTATAAGCCCATTGGGAAA
AAAAACGTCAATTCCAATTTTTGTTCCAAAGGATCCTCAATGTTAGTGTTTTTATACACT
TTCTTTAAATGATCTAAGACAACTGTTTTATCACTCAGTTGAATAATGTTTGTCTTTAGA
TCAGCATGTTGAGTTTGGTTTTCAAAGATTTCAGATTTTTTGTTTTGGTCTTGTGTTTCA
GTCGCAACGTTTTTGGTATAATTTGAAAAATCCGCCATAATAGCCTGGTATGCTATTGCA
GTAACAGCATTTTCTTTCCCCATAACAAATGTGCCATAAGAAACAGGTACAGACATTGTC
ATTTGTGAAATGTGTTGCGATAGGGCATTGGACAAAATCTGAATCGTATTAGGAGTTCCG
AGTAAAACGCCGTTAATAGGTGTTCCATCTTTTAAAACATAGCTATTGGTGTTATTTAAA
ATGCTTTCAGTGGTTGAATCAACCATTTCACACAGATATCTGTATATAAAGCTTACATTA
GAAGTTCTGTTCAAAAAAAATAAGGAATTGATGAGTTTGTTTTTAAAGTTTTGAAACATA
TTGCTTCGCTGTACTTTAGAAAGAATCTGTTTACTGTTGACTTTGTTTTCTAACATGGTT
TTCAGGATAAACTGTGGCGGTGCCTTCTTAAGAATAGTTTTAATGAAAGCATATATTAAC
CCTCGTTGTAACGAATCAGCAGAATTCTTCAGCGATCGTAACACCGTATGAATCGCATTG
ATGTTGAGCATTTGATCTAAAATTGTGTTTTTAAAGGTGTTTTCTAAATGCGCTAAACAA
GCAGCACTTAATTCAAACGATATATTGATAGGATGCTTTTCTGAATACTTGGTAACCAGT
ACGGTTGTTTCTTTAGGCGCAGTTACGTCGTTTCCTGTAGCGACTCTAGGTAATTGTATA
TAAAACAGAATTTTTCCCAGTGACATTTTGTCTAGGTCGTTGAAACGGATAACATTTGCA
GCAACCGCTATGGACGTATGAAAAAAATCTATCCATTCAGTCCGATTACAGTAAATCCCA
AGTAATGCTTCGAAACTTATGTTATAACGATCAGAGTCGTCACCGTAATACAATCTTAAG
TTTTCAAAAAGTTGTTCAGCAGTTTGTGTTCTGATATCATCAAACACGTTTGGAGAAACA
TCTAGTTTTGGGAAAATTTCAGCTGTGCGCCAATTTTCCATGGTTAGTAATAATGATAGA
CTCAATATCTGAAGAAACTTTAATAGTAAAGAGCTACACCGTTAATCACTGTGCTAAAAA
TGTTCCAGTGTTTATTAACTCCTATGATTTAACCGCAGAAGTGGCCAAAAATGAAGACGT
GCGATTAGCGCGACAAGTTCAAATTTCATTAGAGAAAATAGATGAAGTTATAGAATCAAT
TTTTTCTGCGTCTGGTCCTAGCGTTGAAAATGTAAAAGATCAGGCAAAGTTTGCTTTGTG
TCGTTTACTGCTTGGTCCTGTGAGTATTCCGTGCTACTGCGAAGAATGGGATGTCAATTT
TTATCTGACAAAATGTAGTTATAATTGCGAAGGCCCGGTTCTATATATCTATAAAAATGC
TTCTCAATGCTGTGAAAGCACATATCGTTTTTCTATCATGACTAATTATCATTCCACTCA
CATCTTTAGAGGATTATTATCATTACAAGAATGGAATAGTCATCTATCAAATATCTTATG
TACTTGTTCGAACGTAACAGGTGATAAATATACTGCAACAATCTTTCCAAACAATGCTTC
AATTTACTTGGAATATTATCCGTATTTTCTATGCTATCTATGCAAGCATCTGTCTATCAT
TGATATTGAGCAATGTACTAATGAATTGATAGCTTTTCTTGGTCCAAAGACTTCTCAAAG
GATTATAATTCACTATAAACTGTTATTCGGGTTTCGATCTAAACCAATGAATTTCACTGT
TTCTTTGTTAGAACAGGTTTTCACCCTTGAAATCCAAAAACTCTACTATTCCGTTAGTAA
GCACAACAGTACAACAGCAGATTTTTTCAATGTCATTACCGCTAAATTTGCAGAGGACAA
ATATTTTGTTCTACGAACATTTAAATTGTCTGCGCAAATCACTCCTGGTATTCAAAGTTT
TTGTTCATTGAAATTCAAACTCCAGACCTTATATCTAAATTTGAAAATTATGAAAAACAC
AAAATTATCCATTTCTAATAGTTTTTATCATGGTAAAACTTTATATACACTGGATGAAAA
GCAACTTGTTTGGAGAAATTTATTGTTAATTTACTATGGTTACAATTTAAAAGACAATGT
AAAACAAACACAAGAAGAGAGTTTGTTGTCGATGCATTACATACGAATATTGGAAAGATT
GTCTCTAAAAAGTTTTCGCGAAATTAATCAACAATTTAGATTTGAAATTCCGAGTTACCA
AGAGAAAACTTTGCAGTTTATTCCAGGTGGAAATGATTTCGCAGAAATCACATCGGTCAC
GCATGGAGAAACAACTGTGAATGCATTTAATACAAATAGGGTCATGAATGTGAAAGCTGC
TCTTTCAGGAGAAATACACTGTGTTTTACATCGTATTCCTAAAAGCATGACACATAGTTT
TGTGATGTATAAGCGCACTTTTAAAGAACCCTCTTTAACAGTGAGTACCTTCATTTCAAA
TGATGATTTCACCACAAGTTCATTGAACATTAACATTCGAGGTCCCTACTGTGATTTTTT
ATATGCATTGGGTGTGTATAGATTACATGTTAACATACAAGATTTTTTTTTACCTGCTTT
TGTTTGTAACAGTAATAATTCGATGGATTTGCATGGGCTAGAAAATCAAGGAATTGTGCG
AAAGCGTAAAAAGAAGGTTTACTGGATAACTAATTTTCCTTGTATGATCTCCAATTCTGA
AAAAGTTAATGTTGGTTGGTTTAAAGCGGGAACAGGCATAATACCCAAGGTTTCTGGAAC
AGACTTAAAAAATGTTCTTTTGAAAGAACTCATAAGCATCGGAGAAATTCCCAATATTAC
TTTTGATATGGATTTACATGCTTTGTTAACTCTTTTAGAGAAACGAAATATGCATCAGGT
TCCATTTCTTATTAAACAATTTTTTATGTTTCTTCGTTTAGGTCTTTTAGTGGGATATGG
ACGTAAACAGGAAAGAAAGGTCCATCACATTATGCTATTCTTAATACAAAAGGGTTTTTT
CGATTTTTCGAAGAATTCAGTTGCCAACAGTAAAATTAAACATGCATGCGCTCTAGTTGG
AAGTCGACTTGCCAACAATGTGCCAAAAATTCTGTCTAAGCAGAAAAAAATGAAACTGGA
TCATTTGGGTCGAAACGCAAACGCTTTAACCGTTTTACGTTTTATTGTAGAAAATGGTTA
TTATAAAAGGAAGACAATTTTTCGCAAACTTTTGAAGTATTTAGCTACTACATCTTTTAA
TGCTCATGTTCAAACTGAAAGTAATCGTTTACTCAACTTGATGCACAATGACAGCAAAAC
AAATTTTTCCAGTTTGGAAAGACTGTACACTTTACGTTAACAATGAGACAGCAACTGTGC
ATGAAATCTTGAATTCCGATTTAAGTGAACTGTTACAGTTAAAGACGGAATTTGTATCTA
TGACAGACCTATGTGTTTACATTACTGGATGTATAAATCAGAATATTTCCAGCATCACGA
TATATTGGCATGCTTACAGTGAAGTAATTTATGCTTTAACTGGAATTATACACTGTGAAA
AGATTTCTATTGAATGTGGAATTAAATCCACGGACAATAACATTTTGTATGAAAAGCCCA
AACTGTTTTTACTTCGAGAAAATTTAGCACCAACTGAATTAAGGTGGAAATCTTTAATAA
AAACAAAGACTATAAAAAGTGCTCTGTCTCCAAATCAAAATGAGATTTTTCCCAAAATAG
CACACAAGCCGTCAATCCTTTTAGAGATTGAAGAAGCACCCCGATTTAAGGAAATGGTGT
CATGTATTTGGAAGTTAGTTGCCGAAGAGGCGACCATAACCTCAAAAAGCGAGAATGATA
TTGTCAAAACATGCAAAAAGCTTGCTGAATCACAAAGATATACTTTGACAAATGGTACTG
TGTTGCAAAATTTTATATTAGTCCATGCCTGCTTATTTAAGCTTGGAGCTGTTAATTTTT
GGGAGGAAATGAATGGAAAATTACGTCAACGGCCAGAACTAATGTCAAAATCATTCACTG
GCCATGAGGAATGTTTCTATAATTGTTATTATTTATGCACTTTGTTAAATTCCATTTATA
GTTACAAAACTTTATTGCCAGAAATTGTAGACAATACCAGATCCATTCATGTAGTAGTGA
AAGCATATTATTCAGAGCACATAGATGTTTCTTACAAAATTCTTTCGTACTCAACAAACA
TGATGAACTTATTCTCTCAGTATTTAAATTTTACAGATTTATTGCCATATATAAATAAGC
ACATTAAAATTGATGTTTCAGCATCTAAGCAAGATATGATTAAATTCTTAAATGCCTGTT
TGGGACTTTAGATTTCTTTAAATGAAGTTTGTTTACCTTCATGGCACATATAAATAGCCA
TTATAATAGAAATTAAAAGGTCATCTGAACAGGTTTGTTTTTTGGCATTATAGGTTACGT
GTTCATTTATATTAATTTGGTGAAGATTCTTAATTTGTTCAATCACATACTCTATTGGGT
CATACGTTATTTTTATTGTAAAGGAAATTAGTTCTTGTGACGCTTTAATGTAACCTGAAT
TAAAATTCGAAATGAAATATTCTACGGCTAATCTCTTTTCTCTCCCCAGTAAATAAAATG
GTTGTGCAATTTGGCTCTGATCTAAAGTATGGAAAAATGTTATGTGCTTATATCTTATAA
CCGATATAGTTTGTTTCAATATGCATGCAATTTTCACCGCCGATGATTGATTGGAATTAC
CCTCGATAATAATTTTGAGCTCAGTAAAAAAAGGGTGTAATTCTAAAACAGCTAGTATCA
TATGTGAGGCACATTCAGCAATTGAAGCATCGGAGTTTGATAGTAAACTTTCTAGAAAAT
AGTGCTCCATTCCATATATTATATATTGATCACCATATGTTCCGATCGCTGCTACCCCTG
TTCCAGAAGCACGTCGATTGATTGTGTATGCTGGATCAATATATATGTAGAGCTCTTTGC
CTAAGAATGGAATTATCTGTTTGCTAATTGTGCTATATCGGAAAAGGTCGAATTCAATGA
GTCCTTGCTCTGTTATCAAGGTATCATTTACCACATTGCAGAGAGAACCACCCATTATTT
CGTGTTTGAAAGCACCTTCTAAAAATAGGTCGGCGGTTTTTTTGACGTCAGCGTTGATGC
TGATAAATTTCGGTTTATGTAGTCGGTAACATGCACAGGTTGTTGCATTTCCTCTGTCAT
TTAGTATGTGCACATGATCTTCACAAACATAAGATACTACAGTTAACATTTCAAAGGGGG
AATTGCTTAGTTTTGTCAAGAAGGAAGTAGAGTGATTTCCGGAATTTGTGGATGATATAA
AAATAATTTTAGTCGAAGATTGTGGCAGAAATCCAAGAATTGTGCTAAACGCGTCTTTTT
TGATAAAATGGCTTTCATCAACGATGAGAAGATTAAAGCTCTGACCACGTATACTCTGAG
AAGAAAATGAACGGAGTTTTAAACGATATAAAGACTGAGTTTTTATGTAATACTAAAACA
GATCTTTTAACGTTGATACAAAAAATTTGTCTGAACTGTGATTTCATTCTTGAACCGGTA
GAATCTTTTCCTAAAAAAACCGAGTTGGTTGCGGTGATGTATGATACGCTCGCGGTGGAA
ATTTTTAACGATCTTTTAAAATATAATGAACAAAAAAAAGATGGACTTGCCTAAATGTCA
GTCAATCACAGTTGCTTGTGAAGGAGAATGTTCGCAAATGTACAATTTGCATAATCCTCT
GACATTTGAAATGGGTTTGGGAAACATCTTTATATGTGTTCGGTGTTTTAAGATACATTT
TTGCAATATGCTAGAAGACTGCAACCTGATAAATACTCATGAAGGATGCGTGTGTTCAAA
AACCGGGCTTTTTTATAACGGATGGATGCCAGCCTATTCACATACCTGTATGGAACCTAC
TGAAGAGCCAAATATGGAGACCGTTAATGTAGTTGTAGTGCTGTTATCATACGTTTACAG
TTTTTTAATACAAAATAAAGCCAGGTATTCAAACATTATTCGCGACATTATAAAAGATGG
AAAGTTTATAGAACAAGTAGAAAATGCTGTTTTTTGTACATTTAATAAGGTGTTTAAGAA
CTCCACCTTGAATAAGTTACCTCTTACTACTGTCAGTCAACTTTTTGTTCAGTTAATAAT
TGGAGGCCACGCGGAAGGCACTATTTACGATAATAATGTCATTCGTGTTAGTAGAAGAAA
GAGGGAGGATAACATACTTAAAAAAATGAGGATTGAATATGGAAATGCACTTGCTCTGTG
AAACAATGTTTACTTGCAGAAAAAATAATATTTTACCGGTACATTTATGTATTTTACTGG
ATGATGTTATACATAAAGAGAAAGTAAAAGCTATAGAAGGGATCTTTTTTCAGTGTGTAT
TTTTTAAAGAAAAGCTTGTATATACGGAATGGACAAAAATAAAGTTTACTTATGTGTTAC
ATGATCTTGTAATTTCTCAAATCTTTAAGAATGCCTGTATTAAAGAAGTAATACATGGGG
CATTAATTCTTTCAGTTCCCATAAATATTGATAACCTACATTTTGATACAGATATTTTAA
TTCTAAAAATTATTTACCCACATTTTTTGCACGATGATATTGTCATAAAATTATCGGAAA
TTTTGTCTGGAGCACCTCGCATACAAAAAACAGTGGAAAAAAAACAAGAGGTGGAAAAAC
CTTTTTTCCATATTCCTGCAAAACTTGGAGATCTCACAAAGGAAGACCCTATTTCGTTCA
ACCATCATGGTCCGTTAGAACCTCCATCAACTGTTAGAGGATTAAAACAATCTGCGAACG
TTAGGCATAGTCATCCAATATCAAGGCCTGAAAAAGCGAACGTAACCTTTCTAAGTGATT
CGTGGTACAGCCAAAATCTAAAGTGTGACTTCATATCTGACATTCAACAAAGACATGTGC
TTGTCATTTTTTGGTATGAGTTATCGAAAGGGATACAAATGCAAATTAAAAATATTCAAA
TTCCTCCTGAAAATTTGTTTTCATCAATAACGAATTATTTAGATAGAGTCAACACATATC
TAGACGAGATTGCTGAAAGAACTTTTCGATGTATTACTACTAACATGGAAATTCAGAATA
GACATCTTCCACAAAAATTTAATAGTCATTTTCAAATAGAGTTTAATTGTACTCACTTAA
TTTATGGTATGGAATTGGCGAGGGATTTTTGGATTTTGTCTTTAGATAGAAATAGTTGTG
TTTTAAAAGCTATGGCCAGTCATTTTCTTCATAAAAAAAAAGGGAGAAGCTCACTTAGTT
CGAATGAATTTTGGGCTGACTTAATTGATTGCACTACCGGAAAAACCTTATATGGAGAGA
AAGTACGGTGGCAATTAAATTCTGAAACGAGCTTATACTCCACATTCAGAAAAAATCAAA
ACATTTCATGGGAATTACAGCCTAATTGTTATGCACTATATATGTCTGAGAATTTAAAGC
TGTATTGGGTATTACCCGGGGGGTTCTGCGTGTCTGGAACTTTTAAATTAAAAGAGAACG
ATGAATTTTTCTTCGATTGGCAATTTGGGATGTCTTAGGAGTTTTTTACAAAATGAGTGT
AATTGGTTTTCGGTGTGTAAAAAAAAGTTGTACCACGAATATCGTTGTGTGGCAACATCT
TCTCCTGTTTTCGCTGTTGATAAATTTAAAGATTGCTTGCACTGTAATATAATTATTTTA
AAAAAGAATTTGGATTTTGTTTTTAGCTTGGCCATAAACGGAATACATGCCGGACAGTTT
GCAACAAATTCCATTAAACTAAAAAAAATTATAATAACAAACGATTTGGTGTACTACATA
TTAGAATTGGGATCTTTAACGGTAACGGATTTACATTTCATTCCAAAATACAATAGTGAA
CATGTGCTGAATGTGCGACCTATTACGCCAAATCTAATTTATGATACTTGTTCAATTGTT
AGTTATGACGAAGCTAAACTTTTAACTGTTAAAGGACCTGGAGAAAATAAATTAATTCCT
TTGGGTTGTGGTTCTTGGTGTCTCAACAACATTGGACGTTATTATGTGTACACTTTTGTC
CTGGTGTACGATTTATATCTGGCTTGCTTTGAAAAAAACACTTTGCCATCATTATCTAAA
GTAGTTTTTGATATGATTTCCTGCAATAATAAACATTGTGTTTTTTGTAAGGATCATAGT
AAACACGTAGAACAAACTGGCAAAACCGTTGGATGCACTGATAATCAAGAAACATGTTTT
TGTTACACCCCATGCAAGAAAAAAATGGCTAAGATTTCCAACCAAGATCTGTCTTCATTA
TTATGTGATCAAGAGCTCGATTTACTTGATCTAATTTACCCTGAAAAGCCCACTAGTCTT
TCAACTGATATAAATGCTTACGTACATGGACATAAGAATCAAGAACCAGTCGTTTTAAGG
AATACAAACTGGATATTAATTCGTCTTGACCCAGCAATTAGCAGATTAATACTCCTTTCC
TGTCCAGTCTGTAAACGCATAGTAAGTAGGTAAGAAAAATTTGTTACTTACGTGAGTGTT
GTAACAACTAGCAAACAGTGCTGTACTTTTTATTGTTTCGTGTTCGATAGTAATCACATT
ATCTTGACAGGTGATATTCTTTTGCGGGAAAAAACGTCTACATTTAAATTCAACATCTTT
CATAACAAAGTGCGAAACGTGTTTTTGATGTGCAACATAACCAATGCTGATTCCTTCTAA
ATTCTTTAATAAAAAACAAATAACTGGTATCATGAACCATGTTTTACCGTGTCTTCTGGG
AACTAGAAAAACACTAGCTTTCTGTTTAAGTATGTTTACGCTGCTTTCGTTTATAAACTC
TATGTCAAATTTATATTTTAAGTAATCAAGGACATGATTGGCCAGTGTGGGTAATTTCGT
AACAGAGATGAAAAAAATTATGTGTATAAGAATGCTCTTTTGAAATGGCTCTAGTTTAAT
TCTTTCCTTTTTATTGGTGTTCTCAAAATCACCGCAGATCCATCTTTGAAAATCTTGAAT
AAATTTTTCGATCTGTAAAAACATGGGATTTCTGTAAAAACTTGTTTGTAGCTCTAGATG
TTTTTGATATTGTACTTCTGTATTTTTCTCTATGATTGCAGTAAATTTGAGCTTTGACAA
AGCGCAGTTCAAGGGGTCGCATATTGCAATTTTAGATTTTACGTGCCGTTGGCGATCACA
AAAGAGATATAAAGGTTTAACATGCCTGCAATATGCATGTGTAAAGCCAAGTTCTGGAGT
TAATATAATAAATCGTTTTTGGCAAAATATCGCGCTGTTTGGAAAAGTTGAAGAAATCTT
TACGTCCTGTTCATGTTTCCAAATTATAGACTGATACGCTTTCTGAATTGCATCTATATC
GCATGATCGCAACATGGACACAGATATTGCTCTAGCTGCAATTTATAAAGAAACGACTAA
ATTAAATGAAAAGGATGCTAAAATTTTCTCGGAGGCAGTGCAGACCGCACTAACTGTGTG
TAAAGCAACCGCTCCTAATACACGTCTAAAACTCGTTGAAACACCAACTAATAACTTCTT
ACTAGTAACAAATGTTGTTCCATCAGAAACTTCGAAAGCAACGACTGAAGCAAATCTTAA
TATTGATGCAGCGTTGGAAAAACTGGCGTCTTCCTTTAATACAGCGGTACCTGTAAAATC
ATCCAAAAAGTATTTGTTGCAAAATGTGAGAAAAATGACCAGTGAGAACATCGCTCTAAC
TGGATCATATATCATCTATACGAAAAAACACATCGAGGTGGCGTTTCTGTTAGATAAGTC
TGATTTTGTTCAGGATATTTTACGTTATGCTGAAACACCCAGTCTTCTAGGACATACCGA
TGTACGTGATTTAGAATGTTTGTTATGGTTAGCTTTTTGTGGTCCTATGAGTTATTGTCA
GGCTGATAATTGTTTTGGACTAAATAAGGCGGGGTATAACGCCCCTTTCCCAATATTGTT
TCCACCATGCATGTATGAAAGAAATATGAACCTTAGTGTATTTTTTGGGTTATTGCAAAT
TTATGTGTTCTCTTTGTATAGAGATTTTAGTGTCGAAAATTCAAATTTACAGCAAGGTAT
TAAAAAGCGTATTAAGTTGGTTCTGTCAGATTTACGGGCCAAAGAAAGAATTTGTGAGGA
AGAGATAGGAAATTTTCCATTGGCGGCTCAAATATGCCTGTTTTGTGCATTATATAGACA
AAATAGGCTCTGTATGGAATATGCCGCAAACAATCTAAGTATGAGTGTGTTCAGTCCAAT
AATATTAAAGGACTGTACATTTATGCAAACAACAGTTACCATAACTCAAATCTTGCCAGG
TTCTAAGGAAGCAATAATTTTCCCAGTTTACGATATAGGCAAATTATTATCAGCTCTTGT
TTTTTCAGAGAACGGTGTACTTTTGAAACTATAATGTCACTGCATGAATTAATAAAACAA
ACTATGTCCAAAAATTTAGAAAAAAAACATTATGAGTTGTTAAAATTAAAACTTGGTGAA
GATCATCCTCTTAGCGTTCGACAGCAAATTCACGCTCTCAATCAAAATCTTGTATCAGAA
AATCTCGAACAGTCCCAGATAATTACTTCTTTGACAAAAATGTTAAAGGATCAAAAGCTG
CAGCTGAAAGCGCAAAGGAAAAATGCTGCTCAGCTAGAATGTGTAGATTTGGATGACATT
TTGGATACGGCAGCGGAAGTGAAATCCGTCACCGACAATATAAAAGAAACTTTACTGGCC
GGATTAGAATCAGACTAAATATGGAGCAGCTTAAGACACCCCAAAATCAAAAAACACGTC
CAAGAAATATGCTTCCTAAAAAAAAAGGAAAAGAACTTAAAAAAAGGCCTTGTAAAGTAA
AACGTAAATTATTTGGTTCCGAAAACATCAGACCTAACAAAAAAATACCTCTGGCTTCAG
ACGTGGATAACGAATTGGAAAAAAAACGGGGCTCGATGATACGAAAACGGTCTGAGACGG
ACTTATGTCCAGATCCATCTGTAACAGACCTCCTATGTCATGAATCTTTGACTGTATCTC
CAAAGTTTGAACGAGATGGATTGAGTGCATGCACGGAATTTGAGAATTTTATGGATACAA
GGAAAATCGTGTTAAGTCGAAATGAAAAGTCTGTGACAGATTTAAGTGCACATTACCCCG
TTTTATGTAATCTTGGAATTTTTGAGCGTATTCATTCACCCTTTTTGTTTTCAATACACA
TTGATACTCAGTCATTTTCAGTTGTCTATGTTCCACATAAGGAAAGTTCCTGTTCTCAGT
TTTGCGAGCCAGAAAAAAACATGGCACGGATTTTAGGAAGCGGATCATATGGAATGGTAT
ATGATTTGAACAATGTTGCAATTAAAGCTTCTGATGACTTAGAGAGCTGCATTTCTTCTT
ATGTGTCTGGAGTAGTTCGTGCAAAAGCCGGAGCTCAATTAACCTCACGCGAATGCGTGT
TTAAAAGTCTTTTGATATGTAATTCTGTCTGCCTGAACCATAAAATCTCCCTTTCCAAAA
CTTATGATACAGATTTATATAAATTTACAGACTGGAAATTGGAAAACGTTGAAAATTATT
ACTCTATTTTTTGCAACCTTGCAGAAGCTGTTCGTTTTTTAAACATGGTGTGTAAAATCA
ACCATTGTGATATTTCACTAGCAAATATTTTGATACACCACAAGGAAGGTATTATTTTGG
AGGCTGTGTTAGCTGATTACAGTTTAGCTGAAGTACACCCACAGTATAATGGAAAATGTG
GAATACTAAGACAATTTGATCATAGGATCCAGATTGTGCCTAAAAGTTATAATAAATTGT
GTGACATGTTTAATCCAGGTTTCAGACCCATGATAGCTCACAAAATAATTTTGGTCGAAG
TTTATGCAGAATTTGATGGTAAGGGCAATCCAGTGAGACATTGTAATCTAGATCTTTGTG
CACTAGCGCAAGTATTTTTATTATGTGTCATCAGAATGTTGGATGAACGCGGATGCCGTG
AGGCGCAAAAATATTATGAAAATCGATTGTTCACGTACTCAAATGAAGCTTGTACTTTGA
ATCCAATCAAATACCCTTTAGAATATAAAGATGCTTGTTGCAAAGTTTTAGCTGAGCACT
TAGTTTTATTTGGCATTCTTTTTTATCGTGAGGTGGTGGATATGTTTGAAAACTTGTATG
ACTTTCTGCACGCAAGTGGTGATTTAAGCGTAAGAGATTTACTCGAGGAAACATATGTAA
ATGACAGTAGAGATGTTAGAAGACAACCAATCAGGTATAGGCACGCCCAATTACAAAGAC
ACGAAATTGGTCAAATACTTTTAAATGATCTGCAACAATTGCTTTCCATTATAACTATTT
CAGATTTAGAGAAGGATCCATATTCTGTATTTCGGGTGTAACATGGCAATAGATTACGCA
CAAATTTCTTGTAATTTGGCTTCTATTATAGAAGAGGACTCGGTCTTTTTATTTCTAATA
GACAAATTAAACAATCTGGACATTTCAAGAAGGAAAATTTCATTTAATTTTATCCGTCTG
TGTTATACTTATTATATCTTAATAAAGTTTAATTCTCGCTTCAAAGATACCTTCTTAGCC
AGATCGTTCATTGATTATATGCATCAAAACATATCAGATTTTATCGATGAGAATGTTGAG
CTATCTGATTTATATAGCAATATTTATGTCCGCTTACAAGATGCGAGTCCAAAAGTTGTT
AAGAATCTATTTAAAATATTAGAACGAGAGACAAGAGGACAGTCAACAAATCCACTCTGG
CACGCTATGCGAAAAAATTGCATCACGGCAACTAAAATTTATGACATCTATATCTCTAAA
TCTTTTTCGGGTATACAGGAGCATTCTTATTTAGGAGATGCGGTTTTATATGGAATTAAA
CATGAACGCATCATAGAACACCTGTTAAAGACATTCTTTGTGAAAAAGCCCTGGATATCT
AAAACACTTGGTTTATTATTAGATCCTTCATCTGGAGTGTTTGGTGCATCCATAGATTCT
TATTATGGAATCTCTTTTAATGACAACAACCTGATAGAAGTAGGGGATAAAGTTGTTATA
TTTGAATTGAAATTTAGATATAAATATCTGAGAGAAAAAAACGATCTATTTGTTTCCGAG
CTGTTACAAAATCCGTCAGAAATTGCTTTAGCTAAATTCATCTTATCACATCCAATACCA
GCTATAGAGTATAGAGAAAATGGAAAGATGCCCTCGGCAAGAGAATATTTAATCACTAAC
AATCCTCTATACGATTCTGGTAAAAAACGTCGTGCTTGCTTGACTCCCAAAAATTTGACG
TTCGACATTACACGACTAATTCCCATGAACGAAAAAAATGTGTCAACGGCAATTATTTTT
GATGTCGTTAAAGACTGTATATTAAACACATTGGTTGCATACCAAAAAGCTATTTTTACT
ATTGATGCTTTTATAAATCCTAGGCATAGATATTATTTTCAGAGTATTTTACAGCAATAT
GTAATGACTCAATTTTATATACAGGATCACGATAATCCAGAAAATATTGAAAAAGAGAAT
TTACCCTCGGTTTATATTGTATCTGCCATATTTCGAAAAAGAGAAGACGACGAAAAAAAC
TGTCGCTTGCTAATTGAGGACACAGAATATTTAGAAGAAGAAATCCCTTTAATTTTATTG
ATTACTCCAATTACTATTGACGCTGAATTTACTTCACGAGTAATCAAAGATATATGCTGT
ATCTGGGAAAATAAAATTGCACAACAGACAAATTTAAAAATATGGGCTCAAAGTGCTGTA
AGACAATACATGGCGGCATCTTCAGCAAGGCCGAAGACACCTTAGTAGACTATAAAGGAA
AATATATTAATCTTGAAAAAGAATTTTCTGCTTTAAGTGATACTGAATCTGAAGAAGAGT
TGCAACTAGAGAAGCCACTTCTAAATAAACAAGATTCTAGCGTTTCGTTAACCCAGAAGA
AACTTGAAAATCAATCCAAATAAACGTCCATTGATTAAAAACCCTTTATTCATTTGCTTC
TTCTAATACATCTAGGTCTTCCACTGTTGTAGGTAATTTCTTATAATTATGATGTTTCCG
CATAAAAAATCTAATTAATCTGCATATAATAAAGGAAAGACAAACTATGGTGATCACAGC
TAGATTGACTATGAATTTGACAGTCCATTCCGTTTTAAATAGTGAATCATATTTTAGTAT
TGGGTAGGTTAAGCCTAGGATACCAAACAAAATTCCAAAATGTAAACCAAATTGAACCTT
AACATACTGATGTAAAATTAATTCAATCACCAAAGAGTATACAAAAGACATAACAAAAAA
GGTGTTGATAGATGCGAAAGCCACTGTTGATGATTTAATATAGAAATTGTTACCTAAACC
TAGACAAATCGTAATTGCAAACACCATACTGGAAAAACCCAACATTAGTTCTATCATATT
GATTATGATAGTTTTATATTTTATTGTGCCTTTGAGTTTTGGGTGGATCCGTTTCAATAC
GAAGAAAGATCTTTCAGAGGATTGATACTGTGTTATCATAGTCAATGTGAAAGCTGTGAA
GCAAATGAAAAACAGGCAATACGTAAAAGCTGCGAGGGTGACTAGTCGAAAAGAAAGACA
GGTGACAAAGAACTGATATGTATCCATAGTTAAAACAAATTGGAAACACGATAAACTATC
CCCCATCCAAGTTATATCCCTTGTAGATTGATTGATGTTGGGAGTTTTTTCGGAAGAGAA
TACTTTTACGCAACAAACTATATAGTATACTAAGATGAAGAAAAAGCAGATATCCATGAA
AACAACATAGCAGATAAGTTGGATAGGATTTAGGTAGAGTTGTGGCGTTAGGCTGCGGAT
GTCATTCCGTATAGAGAGGTTGATGGCTTTCATATCATTGATTTCATAATATGCGCATGG
GAATCCCAAATTGGGAAAGTGAACAGCCACTAAATGCACTGTGACGTTGACATACGTTAA
ACAAGCACAGATTATACTTAAGACCCAAATTCTCATATTAATCACATCTACTCTGCTCAA
TGCCATTGTGGGGATCTGTCAAATGGAAACTCAGCTTCAAAATGATCAATTATTTTTGGA
ATGGTTTGGACAAAATTTGTTGGATTGCCACTTTGCACAAAACGTTTCAGTGTATTTGCA
AGATGCTTCAATGGTTCATTTTAAAACCTTTTCTGAACAAATAAAAATTATAAGAGCTCC
AATGGGTTCTGGCAAAACCTCTGCATTGATAGAATTCTTGAAAACTGTTTCATATATTGA
TTCTGTCCTTGTTATTTCCTGTCGTAAAACTTTTGCTGCAGAACTTTTAAATAGATTCAA
GAAGAATGATTTGAACGATTTCTATCTGTACAGCGAAATTAAAGAGCGTCAAATCAACAA
GAACAAACTGATAATTCAAGTAGAAAGTTTACATCGTGTTACCAGGAATTATCATGTTTT
AATACTAGATGAAATAATGTCTATTATAAAACAGTTCTATTCAAAAACCATGACTAAAGT
CAAGGAAGTAGATGCTAAGCTTTTAACGCTCATTAGAAATTCAACACAGATCGTAGCTAT
GGATGCAACAGTCAATCGTTATGTGGTGGATTTTTTCTCTCTCTGTATGCCGCATTTTAA
GTCTGCATTGATCATAAATACGTTTGTAAGCGCGAATTTTTCTAATAGATCTGCTTATTT
TTGTCCAACTTTTATAGATGGGAATCTTGCATTTTATGGAATTCTAAAACAAAAATTAGG
CTTAGGAAAAAACATTTGCTTATTTTGTAGCACAGTTACATCTGCCGATTTCATGTCAGA
ATTGTTAAAAACTGATTTCCCGGATAAAAAAATTTTGCTTTTAACTTCTAAGCAGGGCAA
ATGTCATTCTGTCGAGAGTTGGATAAACTATAATATTGTTATTTATACATCTATTGTAAC
GGTCGGGCTCAGTTTTGACTTTCTACATTTTTCAGCTATGTTTGTTTACATTCATTTGGT
AAAAGGTGGCCCTGATATGGTTTCGGTTTTTCAATCAATGGGTAGAGTTAGAAAGGTCAC
AGACAACGAAATTTTTATTTATTTGAATCCTGCATTAATTCAGGTGCCTCTTTCTGTATC
CCCTATTTCGATTCCACAATGCTATGATTGGACACTTTTTGAAAAGTCAATCCTACAATG
CAGCTGTATGGATTTTAATAAAAAATGTCTCAGTGCACAAAACTACTTGTCTAATTCCAT
GATAAAACAATTTTTTAGAATTAGGCATTATATTGAAAAAACTACGCTATTAAATCTTCC
TGATAGTCTCTATCTTTTATGTCTTTTATTGGATAGTAATTCAATTAAAGTTCACATCGA
TGGAGACGTCTTTCCTATAGCTAAAGAAAAATTCTACGCATTTACAAAAATGTTGGTTCA
AGGTTGCCATTTTTTTGAAAAGAAGAAAACAGACTTTGTAGAAAATACTATGACACTGAA
AGAATTGCTTTCTAATACAAATATTACTGTTAACGGAGAATTCTATGAACTTGGAAATTT
CCAAGTTCATAAAGATTACATTGTTAATTTAAATAATTTCCAGAATTTATTTTTGAAAAA
TGATGTTGACATTTTTGTAATTGAAGAGATTATGCTTACTTTAAAATCTGAAATTAGGAG
GTTTGTTTTTATAAATGCTTTGCTACAAAAATATGTTGCCACCGGTATCGATGTGGAAAA
GATTAAAGCGTTTTTTAAATCCCGAATCAAAACATTTACTCTACCTGAAAACTATATATG
TAGCAAGTTTTATTTATTAAGTGATATTTCAGGCGTACATGAATGTGGTATGTTGATGGA
TGTAGCTTTTTTAGCAGAATCTATTAGAGCGGATTTAAATTTACAGTCCTGTACAGATAC
GCAAACTGACATCTCAGAAGATGCTATCTTACTTTGCGCTGCAAGAAGATCATCTGAAAT
CCTTAGGATTTTACAAATTGTTTTTACAACGCACGTGCAATTATTTGAAAAATACAACAG
TTATACGTTATATTTGTTCAATAGGTTAAAGGGAATGCAATTAAATACCTGGTCACTGTC
GATTGCAAAATTCAGTGTTTCAATAATAAGGATGTTTTTCAAATGTGCCTTTAATATGAA
TCTGGTTAAGAGTAAACCCAGATATATCGTTGGGAAGCCATTTAGAAGTCTAACGAAAAG
GGAAATAGAAACTTTACTTGACATGTGGCACGTATCAAGAACCAATCTGAAAACCTACAA
AGAGTTACGTAAGGCTCTGACAGAAGCTTCAAAAAAAAGACAAAGAAAAAAAATTTATAA
ATTACTAGGTCACAATATAAGTTCTTATATCAGTGAAACTGGTTGTCTCTTCCAGCATGC
AGATGCGGGGATGTGTTTGTCATCTGGGTGTCTATTGCGTTCATAACGATTGGAAAAATA
AACAATATAGAGTACCAATTTATCAATGCCTGTTTTTTAATGCTGAGACTCACTCCTTGC
ATACTTTTTTGGTTATTGGAAATGAGATTTCTGAAAATCTCCTTGATAAGATTTCCATTT
CAAAAGAAAAAATCTTTATGTGGGATTTGAATGAACAAATAATGAGTATAACTCAAAAGA
CAGAGTCAATCTGTGAACTGATGTTTGGCAACAAACAAATAATTCAAAAACTATCCAGAA
CATTTATTTTCTTAACAATTATTTTAAATTCTAATATGTATGAAATAATAGATGTCTGCA
TAGACAGTAATGCGGTTTTGTACATGCCAGACTTAAGACCAATGATAATAAGATGTGTTG
GAAACTATTCGAAAATATCTTCTGAACTATTGTCAGATTCAGACTGCACACAGGCGACAA
AGAAAATGCGATTTGATTATCACGTCACAAACTTTTGTTTCTCATTAAATGTCAATGGTA
AAAAAGTACTGTTTTCTAGTACAGAGTCTTCAGAAAGTATTTTAGAAAAATTGCTTGAGT
TTTTCACAATACAAACATATAAATTGGCAGAAGAACAATTCTTAATGGTGACACCTAAAA
ACTTTTTTACCGTCTTATTTGATGAGGACATGTGTCTACTTTTGCTGCAAACAGTTGTTA
GTTTTTTGTATGACAATCTATTTCGAAATAAGTTAGTTGTGAAACAAGTTCATGATTACA
TTGGTCCAGATTTGTGGCCGCAAGGACATGAGAGGGCAGTTTATTTTGTAGGGTTTCCTA
ATATGTGGTTTTTATCGATTTACGATCTGGACAACAAGATACCTTGTATTAAAAATATTT
GCAATAGAATTTTACTTTACTGTGGCCTGCCAGATAGTCTAGGACCAGATGGTTGCCAGA
GTGTTCCAAGTACGCAGTGTGTGGATGAATTCGAAGACCTTCCCAATTTGGGAGCATTAC
AATATTTGAAATATAATAGTTTGGTTGTTACAATGGAAACAGTAGAAAATTCTGAGAATG
TGTATTATTTTTTTGGAGAGCAGGATCTGTTTATTGTCAAATTGGTAGACATTATTCAAT
CTTTGTTGGAACTATATGTTCCTAAAAGTTTTCTCCCAGATTTTAGCGATGCTTATATAA
AAAGTGAAATCTTATTGAAATTTATATCTCGACTTCACAAAAAATCTAACAACATTTTTT
GTAAGATCGTAAAAAAAATCACAGAGTTTTTGAGATGTTTTTTAAACGCGTGTCGATTAA
TGGATCTTAATTGGATGTTTATTAGAAACATGCATATTGTGTATTTTATAGGTCCAAAAA
AGGATCCTTCTGTAGTACTTCCTCTGTTAAAAACGTCTGTGGAAAGTTGTTGGAAAAAAA
TTCTCAATTCTTCAAGAACTCCAGTAGTGAACATAAATTACATCCCTGGTTACAATTTCC
TACACAGCTCATGTAGCTTTTTGACAAGCGGAGACATCAATAGTGAAGATTCTCATTGGA
CTATCACAGCTAGCAAGTGTTTATATAATTGTTTAGGGGCAAGTCAGATTACAGTAGATT
TTAAAAATATTTACACAAATTTCCAGCAGATGGTTAGCGTTTTTCTAAGTCACAGATACG
AAAATAAATATTGGATCGAATATTTTGAGCCCAACAACTATTTTCTAGAGACACACGAAG
GTTTACTAGACTGTAATAGATATACAGCTGTCTGGACAACAGAAAACAAACTAATAAGAC
AATCTGTTGGTTATCCATTAACGGATAAAATAGATTTTATTCATTACATCCAGGTTGTGA
TAGAAATTTTCAAAAAGTGGCTCTTAACAAAATATAGTCAACAAGAGTATGCAGAAACTG
TTAGATTAGGAAGTAAGATCATCTCTGATCATTTACATTTGTTTAATGTAAACTAGTTTT
TTCTATTTCTGTCATCTTATATTCCTTTGAAAAGGCATCGCATATAGCGCTTTTTAAAAA
ATCTATTAAATATTTAGAGTCGTCTTGCAAACGTCTCGTGTTTAGTGATAGAGTACATGT
GTCGTCATTGTCGTGAGATTTGAAAAAAAGATTTAACATGTGTATATTTGCTGTTTTTGA
CTCATAATAGAGCTGAATAATGGGTGGAACTTTATCCAGTACGTCTTGCTGTTTGTCATC
GTAAAAAATGTATCTTAAAATACTAATCAATTTTTGACAGGTGCAGGCTAGAAGTTTAGA
GACTGGCAGAGTTACACTGATTTTTTTAATAATATCTCGTAATTTAAGTAGTGTCTGCCC
TTTTATTGGTAGATTTTCTAGAGCATATACAATACCACAGAGTAAAAACTCCGTGTCTTC
CTTTAAAATCAAATAAATGATTCTTCGTTTACATTGAGTTTTACTCAGCCGAATCTCTTC
TAGCGTATCTTCGGAATCAAGAAGAATAATGCCAATGAAGCCTAGAAACCCTAATGTTTT
CTCACATATGCTTTTATAGGATTTGCCATTTACAATTGTGCCATCTTCCAAATGAAACCA
TACATCATCATTTCCAACCGAAATATCAATTAAAGGTAAATTTTTAATGGAAACGTGTTC
GGCGTGTTTGTTTAGTTCACAGATATTCCGGACGCTTGATATATTGAATATGTCTAGAGT
TTCGAATCCTTTTAAGCTTGCTGGCAACGTCATCTTGCGGATATTGAAAATCTTCTGGGT
TTGTGGATCCTAAATCAGGTGTCAAAGTCAAATCACTTTGTTTCTGAGTATGTATTAAAT
GCGAAAGCTCGTTAATCTGCCGTATATAGATTAATCTTAAATAATGCTTAATTTTACAGT
TTGAGTACACAGCTAACATAATCTCTTTTAGAGAGAGGAACAGAAACTCTTCTGGGAGCA
GTTCAAAATGTCTTAATTTTAGAACATGTTTCATGAAGGGTATAAGAAGCAATTCTAGCG
TGTAATTTGAATATGAGATGCTGTCTTCCTGTCCTTGATTGTTGACATTTTTTCGTAGAC
GGAATGTCCTTGTGTATTCAGTTTCCCATAATTGATCAATTTTTTTGTCTGCGTATTCAA
TATCTGGAATATATTGTGAAAAAAAACTGTTTGCCACAGCTCTGGTGTCGTCTATTGATA
CACTAGTGAATGGGAGACTTTGAACTTTGTTCAGAGCTTTAGCGAGAGACAAGCTTTCAA
TATCTGAATCTAAAGTAAAGTCATGTTTAGAAGTTTCGGATAAATTTATTAATGAATGCA
TGTCTTTAATCTTATTTTCAAATAGCCGATTTGCAGTTTTCAGTGTTTCGATTTCGTCCA
GTTGTGATTGAATCTGTTCCTCCATGCATTTTATGATTTGTTTTTTGAAGATATCTCTAA
TATCGCGATCATTATTGTCCTGCCCACGACGTTGCAAATTTCCTTTGCTGATTAATAATT
TATTTTGGTCAATTATAGACGGCGTGATGTCTTGTAAAAAACCCTCAATACTATCTGTTA
TTCCAATTTTAGATTTACTATCGGACAAGTTTAATAGAAACTTTATAAGACTTTTTTTCG
CATCGCTGGTTTTTTCCTCTCTTTCTATAAGTTCTAGAATTTTTTTGTTATCAACACTGT
TCTTTGATGTAGTTAAAACTTTAATTGGAAAAGTATTCAGCAATTGACACATTTTACGGT
GCCTGTGTAGGTTTTCGTGTTTATTCAATTCTGAGTATAAGTGAGCTAGGGGTGTTGTAA
ACAGCAATTGATTATTTATGAAATATGGTGCACTGTAAACAAAGTACTCTAGTTCCTTGT
TATTGGAGAGACAGGTTATATTGCCGTTTGACTTGTTTCGATAAATGTTTATGTTGGTGA
AATCGGCAATAGATGTTGAGGAGATCTGTGTTAAAATGTGCAGTAGAAAGTTCTGTTTGT
TTCGTATGATTTCTTGAATCAATCTAGAGGAAATACTTTTTGCTAAGGGTGTCAGCGTAA
CCTTGTTTTTTGGTAATGTGACAATTGGTGTTATTCCAATCGTACAAATCCAATCAATGT
ATTTATTATAAATGTCGTTATCGAGATTTTGAAGGATGTAGTTTATCGTTTGCAAAATGC
CTTCCAGGATTACCTGTTTGATTGCATAATACCAGATATTAAAATATTCTTGAAATGACA
TGCCTTTACTGCGGAACGGAAATGCTTTCAGATGACGTTGCCATTCAGCATTGATCTGCT
GGATGGATATACTATTCAAGAGAGTGTGTGACAGTGTGTAAAACATTTGCTTCTTAAAGA
CAGCCGAGTCTCTAAGAACACTGTGTATAGATTGTCCCTTAAAGAATTCTTTTTTACCGT
GTAGCATTTCTATAAATTTTATAGTCTTAATAGAAGGAAATAAAATGTCATTGTCTTCAT
TATTCAATGGTAAATATGACACAAAATTCCTTTTAAACATGTCATCTGCTGCTAAGGTGG
AGTTGATTGTTGAGAAAGTTGCAGCTTTAGCTGATGCCTGTTTAGAGACGCCGTTACCAA
CTGACTGGTTTCGTAACATTCTTGATCCTGAATTAGAATTTAATAGCAATTTTGAAGAAA
TTCATTCTATAGGTGATGAAGAATTTGCTCAACCGTTGCCATTTTTACCTTTTAGAGTAT
TATTAATAACCGGTACTGCGGGTGCGGGCAAAACAAGCAGCATTCAAACCTTAGCAGCTA
ATAGTGATTGTCTTATAACTGCTACCACTTCCATTGCTGCTCAAAATCTTAGTGGTTTAT
TGAACAGAACCAAATCTGCGCAAGTGAAAACAATTTTTAAAACATTTGGTTTTAATAGTT
CACATGTATCTATGAATGAAAGAATTAGTTGTTCAGTAACAACTTTAGATTCGATTGCGG
ATCAGCAAAAACATGATTTATCTACATATTGGAACGTCATCGCAGATATAGCGGAAAGAG
CTTTGAATGCAGCAAATGGGAAAGCCAAAGTGATACCTGATCTATGTGAAAGCAGTGTGA
TTGTGATTGATGAAGCAGGAGTGATCTTAAGGCACATTTTGCATACAGTTGTCTTTTTTT
ATTGGTTTTATAACGGTCTTCATAAAACACAGCTCTATAAAAATAGAGTTATTCCTTGTA
TTGTATGTGTTGGATCTCCTACACAAAGTGGGGCTTTAATTTCATCGTTTAATCCGTTAA
CACAAAATAAAGACGTAAAGAAAGGATTTGATATCTTATCCGCTTTAATATGTGACGACA
TTCTATCAAATTACTGTAAAATATCAGAAAATTGGGTGATTTTTGTTAATAATAAACGAT
GCACTGATGTGGAATTCGGCGAATTTTTAAAACATATAGAATTTGGTTTGCCATTGAAAC
CTGAATTGATTGAGTATGTTGATAGGTTTGTTAGACCGGCAACTTATATTAGAAATCCTA
CAAACGAAATTGGAATGACGCGTTTATTTTTATCACATTACGAAGTTAAGTCATATTTTA
AAGTTTTACATGAGCAGGTCGAACTGACAAATAAAGATAATCTTTTTACTTTTCCTGTTT
ATTTCATAATTCAGAATAAAGCATTTGAAGATTACAAAAATGAAATTTCAAATTTTACTT
TAGAGATTGAACCATGGTTTAAAACTAATTTACACAGATTAAATACTTATTCCCAATTCG
CTGATCAAGATTTGTCTAAGACCATACAAATCGAAGAAATTGTATTAGATGATGGTTCGG
TAGAGGAAACTTTGATAACGTGTCATTTGAAACATATAAAACATAGTTCTATTGGCGTTA
CTTCCAGAACAAAATCTTCAACTGTTGGGTTTTCAGGGACATATGAAAAATTTGTGGAGC
TTCTGCAAAGTGATTTATTTATTGAAAAAACAGCATGCGAATATAGCGTGCACGCCTATT
CCTTCTTGACAGGTTTAATGTATGGGGGTATGTATTCTTTCTGTTTATCCGAATTCACGA
CTTCTGAAGTAATGACAGAAATAAGAAAGATCAAATTGCCCAATATTGATTTTCTACAAA
CAATGACAGCTGAAGTTTCTTTGCAAACCTTCGATGAATCAGACGAATACTATGATCTAC
ACATTGCACCTACAGATGAAGAAATGTTAGCTTCGGATCCGTGCCCAGATCCTTTTTTTT
TAAAGTACAAGCAACTTCCATTAACGAATGTTCTAACATTTGAAGAAATCAGTTACCTTT
ATACAGTATTTAAAGAGATTTTCATTTCTAGATTTGCAATTCTACAAAGGCACAGTAAAG
AAATGTTCGGCAAGAGTAATTTAATCACATATAATAGGAATAATGTTTCGAGCAAAAGAT
GTGGGGAGATATGTTCACATGTTAAAAGCTTCTACGGCATGTTAACATATGCTGTGCCTG
CTAATAATTATACTTTGGAAGGATATACTTATGATAATGTGATTTTCTTAGGGACGGATA
AAATGCTTCCTCCGATAATTTACAAAAGAGGTTTACCCAAAATTGTTATCAAGGATGAAA
TGGGCTTTATTTCGATCTTAGACAACAATGTATCAAAACTTACTGACACTGTCAATGGTA
ACAGTTTTCATATCTGTACAACCATAGATTACGCCATAGTTTCTAAAGTTGCAATGACTG
TGACAAAAAGTCAAGGCTTATCTATACAAAGGGTTGCCTTAGATTTTGGAAATGATCCTA
AAAATTTAAAGTTGAGTTCTATATATGTTGGTATGTCAAGAGTTGTTGATCCAAATAATT
TAATTATGAATCTGAACCCTTTACGGTTGAACTATGAAAATGATAATATTATTGCTTCAC
ATATTGTAAAGGCCTTAAAAAATAAAGATACTATGCTTATTTTTTAAATGCCAGAGTTTG
TGTTGATTGACGTATTTTTTTAAACTAAGTTGAAATTAAGTTTTTCATGTATCGATGTGC
TTTTTTCTGGTATGTTTTTAATGGTTGGCAATTGTAAAAATAAAGACATGAATCAATGAT
TTGGTATACACTATTTTATTGCGAAAATGATAAATACTCTGGGTCCGGAAGTTGAGGCTT
TTAGAAATCTTTCATCTTCTGAATCTGCAAAGAAAAAAAATGCTTAGAATCTTTTGCACA
TCTAGATAAAGTAGGTAAAAAATAAATATAAACAAAATTTACCGTCTGCGTAGTTATTTG
TTCCAGTTGAATGAGGACTGCAGTATTCTTATGCCAGGTTTTTCAAAGACGCAGTCTAAA
AGTAAAGGGAAAAACTTTTCCGGAGTATACAAATGTACTCCGGATTGCGCAGGCGTGTTT
ATTCTACATTTAAAATTGATGGCAGTTAGCGGTGTCAGGTGGTATGTATGGTGTCTATTT
TAAGTATGTCAGAAATCAACTAAAGTTCCTTTTCCACACACTACTGAAGGTTGTATGAAT
ATCACAATTCACAATTTTATAACAATCTAGAGTTGCTTTTTAAGGTATGGAAAAAGCCTA
TGAAATCATGCAAAATGCTGATAATTGTACATTCAGAAAGCTAAAACTACTTATTCTTAA
TATCTATGACTTAACCTTAAAAATCTATGACAAAACCTATTGATTATTCTTAACAGCTAT
TATTAAAATTAAAAGTGATTAACTATTCTTAAAAACTATGATTTTACCCCATTCCCCACC
CCCACCCCCACCCTTCTTGATTATATCCCGGACCCCACTAAATGGATTGTCTTTGTATTA
TGTTGGTGTGTTGCCCACTACACACTGAAACATAGTACAAGGGCTAACTCTTAATGGTTA
CAAGTATGCAGCTCAAAATCGTAATGGTTCTGATCTTTCTTGTACATGTTCAAGTTTTCG
GCGGTTAAGATGCTTTAGAGATAGTTCAAGATTTTAGATTCAAAACATCACTTATCTCCA
CAGATCATTTCCAAGCAATTGTACAGAAAGATAGAATGTCAATGAGAACAGCCGTTCTCA
TTGTCTTCACAAAGTGAGGTTCAGATCATGACATAGTAGCCGTAAATGGCTACTGTGGTT
TACATTATAAATGAGAACAGCCGTTCCCATAGTTTTAAAATGAGGTTTAAAACATACAGT
AGCCATTACATGGTTACTGTGGTCCAAAACGCGGTATCCGAATCGCAATCCACAATACAC
AGTCCCGTTGTTCAAAAAGTTATGCAGTTGGCGGTCTTAATCAGGTATGAGATGGTATGG
CAATACACGTTGTAAAAATTCTGAGATTTGAAACAATGATGTCACTGTTGTAGGATATCC
TGTAGTTTTTGATGGTTTTTTGGTTGATGACTTACACAAGATCAAAAGTTACTGGTAATC
CTTAGTGTTAGATCTTACATGATATGACAAGAGAAAAAAAGCTATATATGGGAAGGGATA
ACCCATATCAAACAAGAAAAGTTAAAGAGAAGAAACTATGAGATGGGAGAACCTATAACA
AATACACTTTTAAGATTGGGGTGGGTGAACAGGGCATAACTGTAGCAATAAAACCAGTGA
CCGACAGTTACATTCCTTCATAAAAACTAACGTGATAGCAAAAAAAATATACATAAATAA
AGAAGATGGCTTTTCAAGTGATAATGGCAGTCTAGATACACTTATATTCGTGAGAGGTGT
GTCAGTCCATATACAACTTTTCCTATTACCTCGTCTAAAAAAGGCAACCTAAAACTGGCT
GTTTTACCTGGGATGATTTAAATATAGAATAAACATTCACCTACCTTGTTTTCTTCTCTG
AAGAGTAGTAGTGTTGACTGCATTGTCTCCGTGTATCTTGATCCAATAGAGCTTTATCTA
ATAAATACAAAAAAGGAAAAATCCGTATATTCCATAACTTGTTAAGTACAATTTCCATAA
AAATTGAAAAAATATATCGTTTAGATGTTATACAAAAGTTTATCGTTTTAACTAATCATT
GTCTATTTTCAGACATCGATACAGAGTTTGATATTTACGAGTTTTTCGAAAGATTAAATT
TCAATCTCACCTCTTTCGCTGTCTTAACAGTTCATGTAGATCGCGGGCTTTATAAACAAA
TGCTTTCCAGTTTTCCACGCCCTGGGGGATATGACGCAATTTCCTTCATCCGTGAACTTG
TCGTGTTTGCGGTTAAACTCGCGGAAGTAAACCGTTATTTTTTCTCGAACGGTAAAATAC
AAAAACGGTTTATGCGAAACAATTTCAGGCAAATATCATTGCGACTTTTTAAAAACGATT
TAAGTTATGAGGGTTTTTGTTGGCTACATTCCGGAAATCAATTTTCATGTCAGAAAGCAT
AAAAGGGAGATGCTTTTGTGTCAGGAAGCAACTTTATCAGTCAAGAACTGTGAAGTACAT
TCCTTGAGAAATCACTTAGACTCGTAGTAAGAAGTGAGTTTTTCAGTGAGTGGAAGCAGG
TAAGTATAAAATTTCCCTATTCTATTTCAACCTGTACTCGACTCTGAATACGTTATTTCT
TTTATTGACAGAATGATTGCGGAGGATAGAGAATATGGAACGTTTGAATCTGTAACCCAG
GCTTATCAGCAGATCATTAGTCATACTTTACAGCTGAGACGATATGAATTTGAAACTGGG
TGCATGATTATGTTTTCTGCTAATTCTGGAAAATGTGAGATGCTCTCTAATGGTTGGATT
TCAATGATTTCATGGACTTCAGAAACCGATACGGCCGGCTCATTGACATTGGATATTTGT
ACTGAGGGAGGGCAGTGCAAAACTTACAGTGCCAGAGGTCATATATTATGTTCTAAAAAC
ATCACTTCAATTTCTCAGAAAAACGAGGGAAAGGAAAAAGTTTTGACGATTTGTCATGAC
AATGGAAAATTGCATTTAACTTATATCACAGTTCTAAAAAGCGGCCTTGATTGTGATATC
AAAGACCAAAAACTGGAGAAACTGTTTGAAAAAGAACATGCAGAACGAAAAAAGCAAGAT
GATGATTATAAAAAAAAAGCTCTTAAACAAAAAGATAAACGCCGTTCTGAGCAAAAAATT
TTGGAAGACTGTGATAAAAAAGATGAAAAAAAAAGAATGGATGACACCGAAAAAAGAAAA
CTACAAGAGGACCGTCGAAACGAAAAACAAGACCTAAAAAAAAGAGTAGATGACACCGAA
AAAAGAAAATTAGAAGATGACCGTCGAAACGAAAAACAAGACCTCGAAGGTTAGTTGCCT
TTTTTCTAAATCACTAGTCCTAAATATGACTTGTTGAATTTTTGTAGTGTCTAAGGTTTT
TACATAAACATGTTTTCTTAGATGCATCCAAAGAAAAAAGGATGAAAGTGCATCACGAAA
AACGTCATGCGGAAGAACAAGCAAACGAAGAGGTTGCTTCTTCGAGTCAGTTATCAAGTA
GAATACCAGAGGGTGCGTTATCGCCCACTATTTCTATTGATCTTCAGGAATATCAAGAAT
TTGAGGATTTTGACAAGCGCATTTGTGGGCAGGTGGGTGGAGTTTTGGGTTTATGATGCA
TTTTTATTGCAGTTTTTTATGTGGTTAAAGATGTTTCTTTCTTTTAGGGGAAGAATCAAG
ACGCTGTATGCAAGAAAGTCCAAAGTGATGAAAGTTTTTGTATAAATAAACCGTTAGAGC
AGTTTAGAGAGAAACTAATAAAAATTACTCATGAAGCTGTACAACAGTCACTGTTACAAT
CGCGGGGAAAAAATGAGGATAATAAAAAAGATGTTACCCAAAATGTAAAATTCGCTGATG
AAAATATGAATTTCGCAGGGGGTTCTAAATGTACTTCTAAAACTAAGCATATTGAAGATC
AACAAATACAGTTTGGGGCACAAAATAGATTTGTTCCTATATGTGAAATAAAACCATTTA
TTGATGTCAACCTTTTAAAATCAAATGTAAGAGGTAGAAGGAGTACTCGTGGAAGAAGAA
ACTCAAACTCCGCTAGATTTTCGGCCTCTACTTTTGAACAACCAATTGAAACTTCTGAGA
TGCTGACGGTTTCGACTCGATCCAGAGGACGTTCCAGGGGAAGGCCAAGAGGCAGAGGCA
GATCCAGAAACATGTCAATGAGACAAACTCCAAGAGAAGTTGAAGACATGTTACCGATTG
TTTTGGACAGTGACAGTGACACGGAGACTTTAAGGCGTAATGAAGATTTATTGGCGTCTT
CCATATTACAGACTTTATAAATCGTTTGTTATGTTCCAATCAATTGGACATTTGTTGTGG
ATTTGTAAATATTTATTTGCTTTTAAAAAATGACCACAACCGATAAAAGGTGTTTTTGAT
CCTTTTGTTCTCGGAGATGGATGTGCACATTCCAAAATCAAGTGTTTCTTTGAATCTATT
AAAGACACGAGTTTGCGAGCCTGTGATCCCCACAACATAAAAACTAAGTTTTGCATTTTT
TCTGATAGTTGGTTAATAATTCGGTTGCTCAAAACTTGCCATCCAATCGCTTCATGGGAC
ATTGGTACTCCCCTTATAACTGTGAAAACAGTGTTGAGTAACAAAACGCCTTGGGCACAC
CAAGATTTTAAAGATCCGTGGGCTGGAGCTTTAAAATTCTCTATTGTTCTTTCAAGTTCT
GCAAAAATGGTTTTTAAAGAATTCGGAGGGGAACATCCTCTCACAGTGCTGAAAGCTAAT
CCGTGACCTCTACCATCGGGATAAGGATCTTGGCCCACTATTATCACCTTAATCTCTTCA
GGCGAACATAAATAACTCCAGCTGTGTACATTCTGAGGATCGGGGTAGATAATTAATCTT
TCTCTGTCACGCTGAACCAATTTGTATACATTTTGTAATTGTACAATGTCAGAATCTGAT
AAGTTTAAAAACTTAAGCCACTTCACATTGATTTGAAACGTTTCATGTTGTTCTTCAAGA
GACATTTTTATTGAGTTGTCATCTGAAATGTTTTCCAGCATCCACTGTAGTAATGCCATT
ATTGAATGGGAGAAGCAGTGTTCATGGGCTTTTTATTAATGTTGCCTGAACACGTGACAC
ATAAGTTGAGCGATCTATAAAGCATGCGTCAGTAAGTTCTAATGAGCAAATTCGAAAACT
CGCTTCGGAATGGAAGCACTTCATTATATTTTTCCATTTCTTGAATTAACGGGAAACTAA
AGTTGTAATACCTAGAAAAATATCTCAAACAATTTAACAAAGCATCAAAAACATTAATTC
CATGGTGATCAATTCTCACAATTCTCTGTGTGCGAGTCTCTTCATTTTCAAGGTAAATCA
AAATTGACATGTTAAAATTTATCATATTTGATGGTATATTGAATTCAAATCCGATTATAT
TTTCTACAAAGATGTTGCCCGTGAATTTGAGTTTTTCATAAGAGTATGATTTACACACAT
TATCTCTACAGGTTAAAAGTGTGTTATCTGAAAGACATCTTTCAAAGTTATTTAAAAAGC
CAAGCCAGTTGTGCCCTGATTCTGAATCTTTAATTAAGGAAAGTAAGGTGTGTAGTTGAT
TAGGATTATTATACAGTAGGTAAAATGTTTCTAAAAAATCTTCATCAATTAAAACTTGAT
CTCTCCTTGAGATATAGGGAGTATGATATAATAAGCGAGAAATTATATCCGAATTTGGTA
TAGGTGCCTGATCAATAGGTTCCAGAAGCGACAGAGTTTTTGATTGGGTACAATTTAGAA
TGTTTTTGATACATTCTTGTTCTAAATTAGAATAATAAGAGTTATTAAATAAAGCATATA
TTTGGTTTAGAATGGAGATAAGAAATATAAAAAAGATGTTAGTTTTCATGTTCCATAAAG
TTGTATACAAAACACCAGGAACTTAAATATGGAAGACACATTTAAATGGAATCTAATAAT
TTACATACCGTTTTTGAAGTGAGCTTTCTAATTATTTCGTGATTATAGAAATTATCATTC
TGTTAAATACTCTGAAACAGAAAATCTGGAATTCTTAACAGTAGGTTTTCCTTACCTGTA
TTAGTAGAAGTTGTATTTTTAGAAGTCGAATCTGAGTCAAGATCTATAGAAAATATAAAC
TTTATATCATTCCAAAAGTTAAGCAATAAATATATAACGTAATTCGAGTCAATCAGAGTA
CATAAGTTTTAAAATATACTATGTCTTTAATAGTTTACCATAATCGTCCCAGTAGATGTA
TCTATTGAAAGTATTATAGATGATTAAATGCTCTTTAAGTAATAAAGGTTGTGTTAACTT
TGAGACATTTAGTAAAATGTCAGCAGGGTAACGAATTGAAAATTGGACACAGAGATGAGC
AGCACAAAATAGATCTTTTTCAGTTGGGGCATTTATGTACAGAGAGTAGACACCACTATT
TTTCCTGTGTTTGCTGTTGACATTCACAGGCATCATAGCTTCTTTTCTAGTCAGTTCAGT
ATGTGGCACTGTTCCTCTGAGAAATCTGTTAATTGCTATGGCAGTTTTCTGTTCATGGAA
AAAGATCTCAGAAACGGTTTGTTCGCCTTTGTTAACAATCAGATTAGCTATTTCCATCAA
TTTTTCGTGAAGTGAGTTTACAAGTAATCCGTTACGTGAATAAACTTGAATTTGAACTAC
AGTCGAATTATAAAATCGAAGTAATTTATAAACTTCCGATAAGAAATTTTTCGGCGAACA
TAAACCGCATGGATGCATAAAATCACAATTAAAATCTGTATAATTTTTTATTTCAGGAGA
GTGGATAGGTTTGGAATCGTTAAAATTGCTGTGAACAATACCCTTAGATTTTGTTGCAAA
GTTTGTCGTTGAGAGATTTTCTTTTACAGCCTTAAATATTTTTCTCAATTTAGAATGTTT
ATAGATGGCATTCGTATATTTGTCCGCCTTAAGTAACATTTCTGATTTTGAAATGTTTAT
TTCAGAATTTATTTTTTCAGGAATTGTACATTTTATGGCTTTTTCATTAAACGGTAACGT
TTTTGAAAAACAGTTACATGTATATCGAGCATTGGCTTTAGTACACATGCAGCTTTTAGA
AGTGAGTTTACCTTTGGCCTTACAAACAGTTTTACGTTTTTTGCCCCTCATATTCAAGTA
CTGAAGCTTTCAAAATTTTCAATGTTGATGAGTTCCTAGTTTACACAGAAGGGTTGAAGC
TATTATAACGAAAAGCAGGACACTGGAGATTATTAAAATTATCCACGCCAAATCGTTGTT
AATTAACTCTGACTGTTTAAGAGAATCATCACTTAATATTGTATCATTATAGGGGTTTTC
AAATGGTTGAATAATCGAGGTAACATTCTCGTCTATCTCTCCGCCGTAAGACAGACAAGT
GATCGGTTTGCCAAAGAACGTATTGCTGCCTTGTCTTTTAAAAAGAAAGCTGAGTGTCGT
TGTCTGCGAGCCGTTGTAATTTTCACGCACTGTTGGACTGTCCTGTCTATATATCTTATC
TAAAAATAAAATGGCTACTAATGGCTTTGGATACGACGTCACAGAACATGTTACATCCAA
AAAATTTTGCAGATGGCGATAGTACAAAGCAATTATTGGCTTCATTGAAAGATGCACACA
ACTCATAGTAGACAATCGAGTCTTGGCGAAGAATGCACATGTTAAGCAACCAGCATCGTT
AATTGTTCGAGATTTAAATTTCAGCAATGCTGTGATATTGTTAGCATTGAAGTAAATAAT
GCTTTCTTTGTCACGATGTTTAAATTCATGAACTATTTTTTCACTCATGTTTTTCAGGTT
TTTGGTATTTATGGTATGATTTAATATCAGTTCGTAATGTTTAAACCATATTACAGAGCT
GAGATTTTTAGTTGTATCAACAGTACACTGAAATACAATTGTGTTTCCTAGTTCTACTCT
ATGATGCATTATTGGAGATAATGCATATATGATTACAGAAAATCCAATCATCTTTATGAA
AATTGCACCTAAGAAAGGCATTGTGTGAAATTGTCTGATTTTGGATTTTTCTGCATCTAT
ATTATCTGGACACACCCTAAAAAACCACTATTTTTTCTCTTTTACTTTGATTTTTGTGTT
TTTTTTTTAAAATGTGGACCCACCCATTCAAAAATAAGGCGTTTGGGGTAAAGCAAATGT
AATCTTTATTTTTTTTTTAAAATTTACAAAGTGCTGTGTATTTTGAAAGAAAATCTCTAC
TTACAGGATTATAGATGGAAATCGGATTATCCCCATCGGTGATAGAGCTTAATCGCAGAA
CAATTTCTTTTGGTCTCTTTTTTGCATAATTGTTACAGATTTTAGCTGCCATGAAAAAAT
CTATTGGTGTTGCAGCGTATATTATAATTGTTTTGAGATCTGAATGTCTTGTATACAGAG
TATGTGCACTATTACTAATGTTCTCCCACAATTCATGCGGTCCTTTTTTTTGTAATTCGA
TGAAATTCTTTATGGAATCTTTGTCATAATATCGCGGGGGGGCGTGGTTCATTTTAAAGG
GTTCAGACATGGTGATATTAGGTCTTACCATTAGCTCTTTTTGCATGGCTTTTATGTCTT
CGGCAACAGTTTTTGACCTGGTAAAATATATTATAAGCGCACCGGATTTAGAGCTTCCAT
TGCAGCACAAAGCATAAACCGATTCTTTCAATTTGGCTTCCGGAAACGGTTTTTTTGGAA
TTTGTTTATATTCAAAAGCGCGGATTGTTTTTCGAAACAGTTTTTCAAAATCTTTAGTGG
GAACACGACCACGTTGTACTTTAAATTTAGCTGATTGCTTTTGCTCTTGTAATTTTACAT
ACTCCCTGTAGGATAAATCATTATCAGATAGTTCTGAGTCAGATTTTTGGGTACCAGATA
TCCGCTTTTTGTAGAAAAGCTGCATGCTTGAGTCCGAATCATCAGAAAAACGTTTCCTCG
CATTTCTGCGTTTATTTTTAAAAAATTTATTAGTACTTTTCTTTTGTTCATACTCATTCG
GAATACTTTTGGCCCCATGAGTAAAATCTATATCTACACGCTTGCTTTTTTGTGTAGATC
CAGAAGACCACGAATGATTAGAACAGCTTCTTTCCGATCTTTTTTTGCAATCTGATTCAG
AAGACCTGCTTCTACTTCTTAGAGTTTCTGAATTCTTATTTTTACAGGATTGATAAGTGC
TTTCAGAAATACTGTGTTCTGAATTTGATCTAGATATAGATATCAAATGTTTGCATTGTG
TTTCCGACTGAGAATCTTGTTTATTGTTAGAACACACTTTACATGTTCTGGATTTAGATG
CAGATCTAGATCTCGATGTATCAGAGCTGCTTCTAGATCTGTGTTTTTGGCGATGTCTTG
TTTTAGTACTTTCTGAACATGATTCTGACTCAGTGTTTCTGTGTTCGTGCCGTCTCTTTT
TAGAAGAGGAAAAGGATTGGGATTGTAAATCTGAATTGGTATCCGATTCTGACTCTGTGC
TCGGTGGTCTCTTTTTCCTTATGTGAGGGCGAAATCTTGGATTATACAAATGTTCATTGT
TTTGATCTAATTGAAGTCTAGATTCAACATGTTTATACAAATTTAGCTCTTTTCCACACC
TGAATTCAAATTCTGACATATCAACTTTGCTAACAAAATCACACTGTCTATTGCCATTAG
AATTAGGAGATTCTGTATATGAAGGTTTTAACTCTGTAGAGGAACAACTATTTCTACTTA
ATACAGAATTTTTAGAAGATGCTGAGCTAGATGACTTACAACTGCATTTACTGCTTGAAC
TGCTGCTTGAACTCGATGTATCCGTATCAGAGTCACTGGATGAACTTCGTGTAGATTTTG
GACTCATAGATCTATCACTTATAGGAAACTTTTTTGTTTCAGAGGAGTTCTGTGTGCATT
GTAATTCATTATCAAAGAATTCAAATAGCCCATTCTCTGTGTCTGATTTAGCTAAAAATT
CTTGCTCAGGACTTACAAAATTTTGTGCTATTTCATCTGTGGTTTGAGAAATGATCTGTT
CCATGTGTTGATTTTCTATGCTGTGTACATGTTCAACTTCTGACTGTGAATAATCATTTA
CTGGTGATTTATATTGTCCTTCCTCAGTACTACTTGAATCAGATCGTGTCCTTTGTGTAA
GATTGTCGTTACACATGGAATCTGTTGTATTTGATTTTTCAGATTCTACAGGGGGATTAT
CGATAGAAGGTATATTACATGGTGCTGTGACTTTCCCCTCAAAATCGTTGTCCTTAGCAT
CTATTTTGGAATTAACAGTAGTTTTTGCTTGTCTAGGTCTACCTACACGATATGAATTTT
TTCCTGTACATTTTGTATCAGAGAAAACAGTACTAGAATTACAATTTAAGGCAGTACTTA
CTGTACAGCGTGAAGATTGCTTAATGAATTCTATATCAGAAGCAGAAATGTCTTTGTCAT
TTTTTTCTAGGAGTCTTTTAAAATTAATCAACTTAGTTGGAGCTCGTTGATTTGATTCCT
GTACGTCTGGTTTAGGAGTTAATGGCAGTGGAGAAAGCATTGGTTCTAGTTTTGATAATT
TTCTGAGATTTTCTATAGCTTCATCTGGTGATTTGTCCTTTTTCTTTAAGTTTGAAGAAC
CTTTGTCCAAGTTGGGACAATGCTTAGAATCTGTAGTCGATGTGATTTGTTTTTCTTTTG
ATGTACTAGGTCTTGTTCTAGCTTTCATAAAAGTCTTTTCCTGTGAAGACTTGTTATATT
TACATTTGTCTACATCTGAAGTCGAAGATAGACTGTCTTTAGCCAGGGGAACTATATCAG
CATTATAAATTCTTTTAATTAGATCCATCTTATGAGAACTTGGAATATATGACAAGCTTA
CAACATCCTCATTTTGTGGTGTTTTGTCTTTGTCTGTCTTTTTCCTGGCAGGTTTTTCCA
AATTGTTCACGTTTGAGATTAATTTGGTTTCCTTGTGATTTGTCTGAATTGGTGTATTTT
GACTGTATTCACTTTTCTTTGATAATGTAAGACCTGATGAAATACATTCTTTTTGAAGGT
TTTGACTATCTGTGATCATAGAGCTGCTTGGAATTTGTGAAAAAGCCATGCTGTAATCTC
TGCTTTGAAAGCCATAGTTAGGACAAAGTTGTTGATAATTGTCTCTGTAAGGATTATGTC
TAAAATCTGAATTGTATGAGTCATATGACTGATCTCGTTGCATATATTCCGGAAAGGTAA
ATTCATTTCTGTTGGAAAAGTCATGAAATTTAGCATAGCCACGTCCACGTCTGTTGTAAG
GTCTGTGAAAATGTTTACCATAATGATTTTGGTATTTTGAGTTAGGGTTACAATAATTTC
TACTGTCATATTTTCCTCTGTTGTTGCGACCCCTGTAATGATGTTGTCGATAGGTTGTAT
CGAACGAATTGTGACAAAGTTCTCTATTTTTATAGTCCAAATTGTTAAAAATATCAACTG
AAGATTGGGGTTGATATGGTAAAGAGATAAAATTTTCTCCACTTGCTTGAGGATAATTAT
AATACAATGATTGCAGTCCTTGATGTGGCAATTCTGATGCAAATCGAAATTGTCCAGTTT
CAGTTGTATTTGGAGAAGATTCAGAAGTAAAAGTACTTCTTGATTTAAGAGGAATAGCAC
GTCGCGGATCTTGAAGAGTTTTTGATGTGACTATTTCTTGGTTGTTAAAATTTGAATAAG
TTATTTCATTTTCTGGTTTTGTATGATCGTGAATTTCATTATATAAACCCGAAAGAGTCA
TGGCTTCACGAACCACGTCAGCTGTAGTGCTCATGGGTGCATGCAATGGTCTTTTTTCTG
AAAATGAAAAATAAAAATTGTTTATTTTAAAATGTTATTAAATTAGCGATAATACTAAGA
TGATATATACCTTTAAATAGAGTGGAAATGTACTTTTAATTGTCTAGAAAATATAACGCA
ATATGTTAGTTAAAAATGTAACTTGTTAGATTGATATTTCATGGGCCCTGAAACCTGCAT
ATGAGCTAATGTGTGTACAAATTTGTGACAATAAATATTAAAGTGGAAACATTCCAAATG
TAGCAATTTACATGTAAACGGATATGTAAATGTAATAAAGATGTGTATGGTTATGTCAAA
AGAGCTAATTTGCAAACATGCAGTTATTAATTGTAATGGATGTACAAATGTTGATACATG
TTTGTGTCTGTTGCTGTGTATATGAGTTTATGTTAAATGTTTATGTAAATATTATATGTT
GGTACATATCAATGTATTTATGTTGATAAGCAGATGTTAGTATGTATTAGTATCAATGGA
TTGTAGTATGCTACTGCATGCTATTAAACAAGTAGAGTGTTTACTTGTATTAGATTATAT
TTACATGACATTGTCATGTAAATATATAGTTGCATACATTTTTCATGTAACAACACATAT
GTGTTCATGTACATATTACATAATATATGCTAGTAAATGATTACATGCACTAGTAAATAT
TTGCACATGCTAATGTGTTCATGTGGGTATATGTACATATTACATAATATATGCTAGTAA
ATGATTACATGCACTAGCATATATTTGCACATACTAATGTGTTCATGTGGGTATATGTAC
ATATTACATAATATATGCTAGTAAATGATTACATGCACTAGCATATATTTGCACATACTA
ATGTGTTCATGTGGGTATATGTACATATTACATAATATATGCTAGTAAATGATTACATGC
ACTAGTAAATATTTGCACATGCTAATACATAACAGTACATGTTAATAACTTTTGATCTAT
GCCGCTACATGTTAGTACATGCTATACTGATAATGCGTGGAAGTTTATTATTTGGATTTC
TGTAAGGTCATGTGTATTCTATGAATGAGTATATAAATGGGTATGTTAATATATGTTAGT
ATGGTTGCAAGTAAAGATATGTTAATGTGTATTAGTAAGTACGTAATGTATGTGAATGTA
TTCAATTTTCAAAGAAATGATATAGAAATTTCTAAACATGTTATTGTGGAAAATGTAGAT
CTTGTGATCTATTATAATAATATAAACATAAATTAAATTTTTAAGTTATAGCTACCAATC
TTTGCCTATTTTTCTTGGGGGGCATACTTTTTATATGATTTTATATGTACGGAAATATAT
GTACGTAGAATAAAGAATAAAATACTTGAAATCAAACCCTGTTATAAGTAAATTTACTTA
GTATCATATATGTATAAATTTTGATAATTTATGAAGATGGCATAAATGTTGAAAATATTC
ATGTGTTTGTTATAAGAATTTCAATGTTACTAAAATAAAACCAATCACTAATTATCTTTT
ATATGCAAAAATGTGTCTTTGTATATATTCAAATTAAAATTTAAAACTTATGTTTTAATC
ATGTGAAATACAGATGTATGAATATGTAGCATGGAAACTTCAAAAATATAAATCATATAG
ACCTATTGCTTTAACTATATTTAAGATTTACATATTTAAATATTACATAATAAAAATTTT
AATATTTAAATAAAAATATGTATTATAAATATGTTATTTACTAGTACAGCTTTATAAATT
AAAGAACATATGTATTTAAAGTTTAAAAACTAATGAAATGTGCTTCTATGAGTTAATTGT
AAATGTCAATTTTGTGATTTTAATATTTTTCTAAATAATGAGATTCAATGTTGTTAATTA
GATGTGTGCAGTTTGAGAACATGTTTATATTTACAAAAATTTGTATATATTTAAAAATAT
GTTAATCAGCATAGCCTTATTTATAATGATTAATTTTAAATTCTATGTAATTAAATCTTA
TGGACAAAATAAATTTCAAACCATTTATTTTGAAAAACATAAATGCAGTTTAGAACTGAT
ACAATTTTTTTTTTCAAAAGGGGTACATACTTAAAAGATTTTTTACAGTGGTTATAAAAG
TATTAGAAAAGGAATTAAGATATATATGAAAAAATTTCCATCCTGCTTATGGAACTATAA
TATATCAAAGCAATTTATTTATGAAAATTCCAAGTCTATGAAAGTAAAGATACCCATTCA
AGTGAAAGGCTATTATAGTTAGGAGGGCTAGCAATATAAGAAAACTTATATTCAATGTAT
TTTTTTTTAAGCTATGAAAGTAAAGATACCTATTCAAGTGAAAGGCTATTATAGTTAGGA
GGGCTAGCAATATAAGAAAACTTATATTCAATGTATTTTTTAAGCTATGAGATAAATTTG
ATAGGTCTAAAACATTTTATTTATAAGAAAAAAATGAAAAATTTTATTTCATAGATACAA
TAACACAGATGAAAGTTACATTTATAATGTATCTATCCAAATTCTTATAATGTGTAAACA
GTAAGTTAAACTAATATGTAAAATATTTAAGTAAAAAAAGTATAAAAAACTTAAGGTTTA
TTTAAAAGTCCATATTTTATAAAAGTTAATGAAAAAGAAACTGAATAGAAATAGATTGAT
AAGTCCATATGCAAAAACTACAATTTCAACAAAAGGAAAAGTGATGTTTAATAGATTTGA
GCATTTTCCAAAAATGGATCATATCCCTGTGGATAACCTTCAAGAAAGTCAACATAAGTT
TGATCAGAATCTGTGTTTTCTTTCCCATAATTTTGAGTGTCAACACTCTGTTCTAAAATA
AATGAGTTCATCTCACTTACATTTTTATTTGCATATCTCTTTTTTAATTCTTCATAATGT
CTATTAATACCATTTTTAATCATTTCTGTGATTTCCATAAAATTATCCATGATAATATTT
GTTACCATGGTTTTAGTCTCTGAAATGCTGTCAACCTCAATAAAATTTTCTTGGAGTTTT
GGAAATATATATGAGACATTTTCCCGCCTATATTCTTCATCATTACTTCTTATTGGAATA
AAATGATTATTAAAACAATAACTTGCTTGTTTGGTCAGTTCTTTATTTTCATCTTTTTTC
ATGCCTGTGTCTGGAATGTTAACTTTATGAGTCTTACGTAAAAACCACAGGCAGTTTTTT
TTAGGAACAATTTTAACTCTGACACCTCTTGTCACCCCCCGTATGGATCTGATAGGAATT
GTGAAAACAACACTAGGGAATCCATTGTTTTCACAGTTATCAGAATTGTTAATTAGTTTT
GATCTGTAAGGAATAGAATCTGTAGACATCTCTGTATTAAAATTACTCATGTTTTCATTG
TCTGTATCAGTGCAAGAATTTAACTCCATATTATTGCAGCCCTCTTTAACAATTAGTTTT
TTTTTTTTTGCTTTGCTAGTTTTCAACTTGCTTTCACTTTTTCTCTTTAATTGTTTTTTT
TTAACAGCACTGAAATCATGTGCTGTAGTCTGTGAGTCACTGAAGGATGTTAGACTGACA
CTACTGAATGTAGAATTTGTATCAGTGCTGGAGCTCTCACTTTCATATATGGTTGATTTA
TCTGTATCATAACCATATGTTTCCATCTCAGAAATCACCAGATTTGTATTATCTGTATCT
CTACTGTTATTATTGGAATTCTGCTCCAATAAAATCAATCCTTCAGCGGCCACTTTTTCC
ACATCACTTTCTGTGTCAACATCAGCTGTTGATCTTTCTACAGCTCTATTAGTTGAAATA
TCCTTTTTCTTATCTCTGATGTAAAAGGTTTCATTAGGAAATTTATCTGGAATAATTAAA
TCTTTTCCATCTTTATATTTGTTTTCATTTCTGTTAAGGTTATGAAAATTTACATTGGAG
GTTTTATTGCCCTGACTAACACTCTGTTTATTTTTAATCATTTCTTCTTGCCCTGATAAA
GACTTATCTGTTTTAATTTTAACATCTGTTTTGTCTTCAGACAGATTGTGACCTTTGTTC
TGATTATCTAATGTATGATTTGTCATGGTAAAAAGTTCAAAGTACTGTTCTTTATCTTGG
GTGTCCTTATTAAATATTGACCTTTCCATGAGTATTCCAGCTGGGCTATTTGTTTTTTTA
TCTGTTCTGGAAAAGGTAGGAGGAAATTCATTTGAAAATGTCAAAGAGTTATTGACGCAA
ATTTCCTCAGTTACTGACCTTTCCATGAGTATTCCAGCTTGGTTATCTGTTTTTTTATCT
CTCCTGGAAAAGGTTGTATGAGGAAATTCATTTGAAAAGTTCAAAGAGTTCTTATCTTGA
TAAGTTTCCTCATTTCTTTTAAGGTTATACAAACTCATGTTAAAGGCTTCATTGTTCTTA
CTGACTTTCTGTTTGTTTTTAATAGTCTTTCTCTGTCCTGTTAGAATTTGATCTGCTTTA
GTATCCCTGCAGCTTTTCATAGTAGCCTCTTTGAAAAAATCCTGTGTGGCTGCTGCTTCG
GAAAGCCCCGTCTCATTTTTTATAGCATTCACTTCAGAATTTTTCTCAACTGAGATTATA
GGATTATCAGATAAGAATCTGCAAATAGTATTCCTGGAAAAATCCTGTGTGTCTGTTCCT
TCAGAAACATTTACCTCACTTTCTTCAGTACTCATTCCAGGATTTGTTTCAGCTGGATAC
ATGAGACAGTCAGGTGAGTCTTTTGAAACAACCTTTTTGGCAAGATTCTGTGTATCTATC
TCTTCAAAGAAATCTAATTTATATTCTCTGGTACAAACTTCAGGATTTTTTCCAGTTGTG
TTTTTAGAGTGTGATTCATCTGATGCTTGTGAAACAGCCAGAGTTGTTTTAATGGTTTGG
CATATGTCTGAAAAATTTGATTGAACATTGTACTGTTCAGACTTTGAAACACACTGTGTA
GGACTGACATTCTGATGTACACTTTGGTAGGATTGTTCAGATGTTTCAGAACATTCCTCA
GAATACTTTCCATAATCATTAAAATCTTCAATTTCTGGTGGAGTCGAGTCAGAATTATAT
AAGTGTGACTCAAGCAAAGTGGAAGAGTGATGTCCATTTCCTGTGACATATCCATTTCTA
ATGGATATTGAATTTAACACTGTAACTTCTCCTGTGACATCATATAGCTTTTCTATTTGA
TCACAAGCATCATTAATCATATGCATAAGTGTGATCTTAAATTCTTTTCTATTTGCCCTG
AATTTTTTGCATGAAAATTCTTTAGAGCATATTACAATACACTGCAGTACAGCAGCTCCT
AGGTTTTTTGCTGCCTCTATTAAATTTATACAATTGAAATGTATTTTAAGGAATGTTTCG
TCACACATTGACATGAACATCTGATTCATCTGTTTGATTGCAAAGTCTTTCATAGTTTGA
GCTATTCTGCTGTTTTTTTCAATTATTTCAAATTTACATTCCAACAAATCTTTTTTAATC
TTATTTGTTTTTATGTAGAATGCCTGATTGGAAATGTTTATATCTGTTATGTCTCTGTTT
TTTCCCATCATTAATAACATTGTTGCACATCTGTTAAGTTTCTCATTACTGCTTATAAAG
TTGCCCATACTTATGATCTTTTTTATACATTTGATAAATTCTCTATCCATATTATTTCTC
AAATCTGATAAATATTCTCTACAATCTGCAATCACTTTTTTAACAATTTCATCAAATTTA
TCACAGGCATATACAGTGTATCTTGATTCACACCAAAGAAAAAATTCTAATTGTTCTCCA
GATAAGATATCTTCATAAAAAGATATAAATCCAGAGGAAGCACCACTAATTAAATTAACA
TTTAGCATCTGAGATAATTGTTCTAAAGCAAGATCTGTAAGCATGTGTCTGTCATTCGTT
AAAATTCCAGCGTGGTTAATTAAACAATCTTCAATGTCTGCTTTTTCCTGATCCATGGCA
GCATTCACGGATTTAAGAATACCTTGGATGCAGGCACTAATGGACTGAGCTAGAATTTAA
AGAAAAAAGTCTAAATATGAAATCTGTACACATATATCATATTTTATATGTAAGAAAATG
AAAAAAAAATACCTGCTGCCAGTTTAATATCCGAGGAAGCTCCTTCTTCAACATTTGTGG
AATAGGAAGCATTTGCCGTTGCAATATCATTAGATGATATTGAGTCAAGGAAATCAAAAG
AATCCAATTCTTGGAAGAGAGTATTATCAAAGGAAGGGTTGCATTTTAAACTGTCTTGCA
ATATGTCTCTGATGGTCTCTTCCACGGTGGTATCTGGGTGATATCTGTAATAAAATTTAT
AAATTTTATTACAGAGAAATTAAATCTGTCTTTTTTGTATTAAAATATTTAGGTTTACCT
ACTCAATATGTCTTTCGTCATTCGATGCCATGGTTTCAGATGGTTGTCCAACAATCAACA
TAGGTGAAGTAGCTCCACTTCTTTCCATAGTTTTATCTGTATGTTTAGCCACACCTACAA
TAACAAACCAATCAGAAATATTAACCCCATTCCAAACTCAATATAAGGCCAGCCTAAAAA
TACTTTCAAGCAGAGTTTTAAAACTCTGCTTGAAAAAAATGTATACTCTGGAATATGAAA
AACGTGTATCAAGGCCAAAACTTACTTATTGGATCATTTTGGCAATATTATTTGTTTTTT
TAATAATAACTGGATCTGTATTAATTGTAATTGAAACTCTGTCAATTCAAAGAACGACTT
TGAATGCTCAAAATGATAAAACAAGTACTGTTGTTCCAGAATTAACATCTAATTCTCCAG
GTTTGTTCAGCTATAAAATGTCATTGTTTAAAAAAAAAGTTTGTAACTCTGTTAATATGA
ATATTTTTTCTTGTAGATCAAACAACTGTGACAAATTTTTCTGCAAGTTCTAAACCAACT
CTTAGCAGTAAACAACCCGGATGGATACAGGCACTAACTACAGCTTTTGGAATTTTAACA
CTGTTTTCAGTTATGATGATTATTATAACTTGTAATTTTTGGCTAACTGAGAAAAATGAC
AAAACTGCAAATCCAACAGAATACTACTCAGAAGACATATTAGATTATACAAATCCAAGT
TTTACAGAAATTGATGAAGACAGCTCAAAAGTATAACATTGCTTCAGAAATAACAAAATT
GTAAGTAAATTTACTTGATTTTCTTACACTATGAGATATTTAATGGTTTTAAAATAGAAA
ATGTCAGAGTTTAAAGTAAAATTAATGTAATTTATGATTTTTTAAATGTGTCTTACAACT
AGAAAATAACTTTAAATTATTATTAGTATTGTAATAATTTAAAATTATTAATATTAGTAT
TGTAATAATTTAAAATTAATAATATTAGTATTATAAACAGTTTTTAAAATATAAAAAAAA
TAAATTTAAAATTTATATTAAATGATTTTAAATTTACTTACCAGATGGCAGCGATATATT
GGAAATTCTGTGTAGCAGAACTGTATCTTCAAGCTCTTGAAGAAAAAGTGGCAAAATAGT
TGATCTGTCTTCTTATTATATACATTTTGAAGCGGATGTGATGCACAGGAAAATGACGTT
AATATATCAACCAATTAAAAAAAGCCAAAAAAATTATAATACTAAAAAAATTAGGGTTTA
ACCTTATTTGTACATGTATTTTTTTAAAATATTATTTTTCCAATAAAAACCACAATGGAT
TTATATTTTACGTAAACATGATTTTTGCGGTTATTTTATTTCGAATTGGTATTTAAATCT
TTGAAACAACAGGAATTGCGGTTGTCTTCTCAGCAAGTTCTACACATTCCCACTCGCTTT
AGGCAGGAAAGACCCCAACCACATAACCCACTGACATTTAAACCCGTGAAAACAACAGGA
ACTGCGGTTGCCTTCTCAGCAGGTTTTACGGGTTCTCACCCGTTTAGGCAGGAAAGACCC
CAACCACATAACCCACTAACATTTTAATATGTGAAAACAACAGGAACTGCGGTTGCCTTC
TCAGCAGGTTTTACGGGTTCTCACCCGTTTAGGCAGGAAAGACCCCAACCACATAACCCA
CTGACATTTAAACCCGTGAAAACAACAGGAACTGCGGTTGCCTTCTCAGCAGGTTTTATG
AGTTCTCACCCGTTTAGGCAGGAAAGACCCCAACCACATAACCCACTGACATTTAAACCC
GTGAAAACAACAGGAACTGCGGTTGCCTTCTCAGCAGGTTTTATGGGTTCTCACCCGTTT
AGGCAGGAAAGACCCCAACCACATAACCCACTGACATTTAAACCCGTGAAAACAACAGGA
ACTGCGGTTGCCTTCTCAGCAGGTTTTATGGGTTCTCACCCGTTTAGGCAGGAAAGACCC
CAACCACATAACCCACTGACATTTAAACCCGTGAAAACAACAGGAACTGCGGTTGTCTTC
TCAGCAGGTTTTATGAGTTCTCACCCGTTTAGGCAGGAAAGACCCCAACCACATAACCCA
CTGACATTTAAACCCGTGAAAACAACAGGAACTGCGGTTGCCTTCTCAGCAGGTTTTACG
GGTTCTCACCCGTTTAGGCAGGAAAGACCCCAACCACATAACCCACTGACATTTAAACCC
GTGAAAACAACAGGAACTGCGGTTGTCTTCTCAGCAGGTTTTATGGGTTCTCACCCGTTT
AGGCAGGAAAGACCCCAACCACATAACCCACTGACATTTAAACCCGTGAAAACAACAGGA
ACTGCGGTTGCCTTCTCAGCAGGTTTTATGGGTTCTCACCCGTTTAGGCAGGAAAGACCC
CAACCACATAACCCACTGACATTTAAACCCGTGAAAACAACAGGAACTGCGGTTGCCTTC
TCAGCAGGTTTTATGGATTCTCACCCGTTTAGGCAGGAAAGACCCCGACCACATAACCCA
CTGACATTTAAACCCGTGAAAACAACAGGAACTGCGGTTGCCTTCTCAGCAGGTTTTATG
GGTTCTCACCCGTTAGGCAGGAAAGACCCGAACCACATAACCCACTGACATTTAAACCCG
TGAAAACAACAGGAACTGCGGTTGCCTTCTCAGCAGGTTTTATGGGTTCTCATCCGTTTA
GGCAGGAAAGACCCCGACCACATAACCCACTGACATTTAAACCCGTGAAAACAACAGGAA
CTGCGGTTGCCTTCTCAGCAGGTTTTATGGGTTCTCACCCGTTTAGGTAGGAAAGACCCA
GACCGCATAACCCACTAACATTTTAATATGTGAAAATAAACAGGAACTGCGGTTATAGTT
TCAGTACATTCTAGAGATTACATCCTGCTAAGGCGAAAAACACTTTAACCGCAAAAGCCA
CTGATTTTTAAACTTGTGAAAATAACAGGAAACCACAGAAACGTCAGGAAAAAAACGTTG
TTTTATAATTATGTCCATAAAACATGCAACATAATCCAAACCGGCCAATGATTTTTCTGC
TTAAATGTAATTTAAATAATTTATTCATACGTAAGTTGTTATAGCCACGCCTACGCAGCA
ATGTATATAAGCAGACACCGTCATTTCGCAGTTAGTCTGCTGGAAAGCTTGTGAAGACTA
CATAAAGGTAAAAATTTGACATTTGCAAATGTATTTTATAATTACATTATTTTAGTTTAA
AAAATCCAAAATTCTTAATAGAAATTTATTGTGAAATTTAAAAGATTTTGTAAATATGCA
TTAATATCTATTAAATAATTGTTATTTGACAGATTTACTAAATGTAGTGTAAAATATCAA
AAAAATTTAAAATTAATTTATTCTGAAGTTTAACATTTTTTAAATATGTCTATTTTTAGT
TTCATTTGATACATTGCGTAGGTTTGGAAATGTGTTTCGAAAATTGCTGTAAAAATTATT
GACTCTTTTTTAAATTTATAGAACATTGGATGTAATTGCACATTCCTGGAAAATTCAAAA
AAAGAAAATACAGTAAGTCAATTTATATGTATTGATTTTAAATGGCCTCCAATAAATATT
TTTAGCCAGTTTAATGTAAAACAAAGCATAAAGTTTATGTAGTTTTAAAATGATGCCATA
TTTTAACGAAATTCATTTAAAGACAGTATCTATTAAGAATTTAAATGCAGTTCTATGGCT
TTAAAAATTTGTACGTTTTATTTGAAAAGTTTGCTCTATTTGAAATCAAATGTTTTAGAT
ATTTCTTTTCATAAATTCAGTTGAAATATGTTTCATTTATAATAGGTATTTTTCTGTTTC
TAAAAATAGATGATAAAAGTCACTAGATAGAAAATATCTTATAAATTGTTATTTAGTAGA
ATAAACATCTTTTTATATAACAAAAACACAAAGTACATGACTTTAGAAAGCCAACTAAAT
GCATTATTATTTAAAAATTACAGAATCAACGAGTAATGTCACTATAGTTTTTTAAAGTAA
CTTTTAATTGTTCACTTCTAGTTGTAATCAAAAGAAGGATGGAGAGTGGGGATAGTTTCG
GAAATAATCACCAAGTCTCATCGAATTCAGATGCTTTTCAATTCCGGCAATATTCAACAA
CTGTAGATACTTTTGCATATTCATCAATGGATCCTTCAAATTGCATGCTTAATGAACAAA
CTCATTTAGAAACGGTACTAGTTTATCCTGTTTACAACATGTCTTCCCAGCAAACAGTGG
AGAGAAATCTCTATGCCAATAATATAGGAAATGGAAATGTGCTGAGTTATTGTAGACAAG
ATAGTTTGCAAGGAAACCAAGGAACATATTTTCCAACATATCAGGGATTTCACTCAAACA
CTCCTCATAACTTTTCTATAGAGAATTTTAATTTTGGCACCAATGTCATCAGGCCTATAC
CATTTAGAAATGAGGGAGTAGACGCATCAACATCCAAAGATTATGACTTTAAACCTTGCA
TTACAACGATGCAAATACAGTTTAGTCAGCCATCTGCTTTTCAAACTTATTCTTTAATGA
ATGGAAATTTTAGTGAAAATGGTTATGGATACAATACTAAGATTGGTGAAAATTGTGCTA
TGTCTTATGTTGAGCAAGAGTCTGTAGACTCAAAATATCCAAACAAAGAAGTTAGTATCT
CTTATCAAAGAAATGAACATTATGATGAGAATCTCCCGACGAGAGAGCTTAATACAGATT
TTCCGCAATATAATCAAAGTTCTGTGTTACAGCACACCTTTGCGAATGTCCAAAGCATTA
TTTCACAGCAAAGTCCATATCAGTTGATTGGAAAAGAAAACAGCTTTAACAACTATCTGG
AAACAGCTAACGTTGATAGTGATTGTCAATCTAACGGGGGGCCTAAAATTGGCCTAGACA
CAGATCAATCTGTTTTTTCAGATGAAGTGACTGGGGCGTGTGTAGAAAATGTTCATTTTC
CAATGAATCCTAAAAATGAGTATGTAAATAACATATCACTTGATGTACAAACTGAATTTC
CTGTGACTGAGAATCCTCTTGTAGGAGAAAGTCAGGCTACAAAGAACAAGGATGTGGACA
GTAACGCAGAGGTTAATAATCATTCTAAATATCGTCTATTGAAACGCAATATTACACCGA
CCATGGGTAATATTAAACATTTAAATTTTAGTTGCAAGATATCTACCGAAGAAGAAAGGA
AAACATTTTTTAACAGGTTGAGTGAGCTATTGAAAATAAGGGATGATATAAAAAACACTA
AAATTTCTTCAAAAGTGGATTTTATTCAATCTGAAGCTTCTACATCATTGGACATTTGTA
AAAATACATTCAATAACAATTCGGATTCATCGGATGTGGACACTGATATCCTTGCAGACA
ACCCATTAGTGATATGTGAAAATGAACTGATTTGTGATAACAATGAGGAAAACATCAAGT
TTCCGCCTAACGTTGAAAAAGAGGCTGTCCCCATGCAGACGGTTAAACGCAGCTTTCCAG
AAATCTGTCCAGAGCATTTTAAAAAAAGAAGATTTATAAATGGTGATGTGATTTATGAAG
ATTTAAATTCTGTTTATAAAGTGATGCCAGCAAGTGCGACATATGACGATGTGCGTTTCG
GAGAAGTGGATTATCAAACCTCTTCGGCTCAGACAAAAATTTCCAACCACCAGTTAGCGT
TGTTGCCAACAAATTATCAGCACATGATAGGGCAGGAAACAGACATTTCATCGCGGGATT
ATCACAATGACAGTGCTCAAATTATTTACAATTGCTCATTTCAACGACAGGGAAAAAGGC
TTCTTGCTGATATTCCATATAGACCTTGGTTAAAAGAAAATGTTCCCACAGGGGAATATG
GAAAAAGATTTGTCAAAACAGTCCCTAGACCAGCCAGTGTTTTTATTTTTGGAAGATGTC
GAAAAAAAATGCTGAGGGAAAGCGTTAAATCTTTTATGCATTTAAGCAAGTTACAGTATA
CTAAAGAAAGTCTAGAAGCATATGTACTTAGAAATTGTAACAAGTTTTTAGATTTGAGTT
GGCCGATACGACACAAGATCTATATTATGCCTGATGTGAGTAGAAATTATAACATTGAAG
AGGTTAAGAATTTATTTCCCGTACCGGAAGGCTGGATGGTAACTCTAGGTTTTGTAGGAA
CAGAAGAACCGGTGACCAAAATTTATAACATTGCTGTATTGTTATGTGAAAATGGGTGGG
TCATGATTCACAAGAATGATAAAGTGGAACCTGAACTTTATTTAGCTGCTTCGAATCTCA
ATGAACTTATAGAGGATGGACTGGCACGCTGTGATTGTATTTACGAGAAAAGGTCTGTAC
CATATGGAATTGTCATGGAAGGAAAATTAAGACAGTTTATGGACAATTTTGGCTCACTGC
AAAGTGTGCTAGCCTACAGAAAGTATTTACATGGTTTTCTGTGGGCTTTTAATGGCACAC
CTGGAAGATTGGCAGACAGAGTGTTCCATACTTGTGTACCTGGGGTTCATAATGCCCTTC
CCTTAGATGCTGTGATTAAACATGAAAATAATCCCTTGTATTTCATTGGATATGTAACCA
CCTTTAAACAGCAAAATGATTTCAATGCTAATGTTTTCATCGCGGTAGATGGAAATTTAA
GCATTTATGGCTATCATCTTATATCTCAAAAAACTTGGTTTCTAGCAAAAACATTTTCAA
CTTTTCTGAAAATGGGAACTAGAAAGATGTACTATGATTATGAGATTCCACTTAAAATTC
ATTTAGGAGATAGTGCAGATTCATTTCTGTCTTGTTTTAAAAATGCCCCTTGTCTGCTGC
TTAAGCCAGAAGTACTTAGAAAGCAATTTCCTAAACCTTAGATTGTTAAAACTTGGATAA
CCAAACTATATTGAATTATGTATATCTTTTTATTGAATGGGACATGTTTGTAAACATTTT
TGAAGCTTAAATAAAGAGTGTTTTCAAATATCTCTGTTTTGTCTCTTTACAGAGGACTTG
AAAAATTTTTTACTGTCTTTAGAACTTGCGAATACTTGTTGAGCTTTTCTTTCCGGGTAA
CGCATCTCCACAGTGGTGCAGGTCGCTTCGTAAATATAATCAAAAAATTCTTCTACTTCT
AGTAGTTTTGGTGTCGGATCTTCATTGGCGCCATAATTTGAATTAATTCTAGCAGCTTTT
ATTCCTTCCCAACTAAAAGAGAAAATGTTTAAATTACAGTAAATTGCAATTGGCATTCCT
TGGAAAAATGATGCTCACCTGAAGGCTTTGTTTAAATCAATCCACGGTGGCATTGGTTGA
GTCTTTGTAGGTTTGTTGTTAGGCGTAGGTTTAATTTCATGTATGATTGTTGTACTCGTA
TATATAGGAGTGCAGTATGTAATACCTCCGGCCTGATATATGCTGCGAACGAGAAATTAA
GAAATGAGTTTGTTTCTAAGACGAAAAGTATTGTCCCATACAGTAAAAACTCACATGTTT
CCGTCGTCACATGTCAGTTCTATCACATCACCGTCTGTAAATCGCAAGTATTCATCACAG
CAGGATTCTAGTTTAGGTAATTGAAGTTCGCTAGCTAGAATTAAAAAAATTCTATACAAT
ATATAGATTAATCTATATATGCACATCATGGACGCATTTTATGGCTTCGAGCTATACACT
CTTTTGTTTTATTCATTTCTTTAATACTTTGTATTTTATAGAAACTAAATAAGAAGTTTT
AATGAAATGCATTTATTAACCACCCATAACATTTTGTAACTTTTCGGATACAGTATTGTT
AAAGGCTTGAGTTATATTTCCACTGTTACACAGTTGAGCATTTAAAGATTTGTTCGAGAT
GAGTTTTTTTGTTGTCCGGTCATCTTTTTTTAAGAAAGTCAATAACAGCGTATCAATAGT
GAGTAGTCTTCCGTTGTCAAACTCTGTTTTTGCACTGTCGGTTTTAATTTTAATTGAGCT
GGTATGAAAAAAAAAACACATTAAGTTTTCTTGTTAGATTCTTATCCCCCCCCCCCCCGA
CAGGAGAGTTTTCAAATTACCAAGGTCCGAAATCTTTAGATGGTGTTAGTAGTACATCGT
ATTGGAGATCCGTTGTAGATATCTTAGATGGAAAGTCTTGCCACATAGCACTTACGATGG
CTGGATCGAATTCTCTAGGATGAAGAAGCGAAAATTAGATTATATCTAGTTTTGCTTTCT
AAGTTAATAATATTTACAATTTACCTGTTACTAAACGACTGTCGGTGCGGATGTGGAAAC
ATGTCTTGTACAGTCTTTTGTCCAATAGTGTCGAATAAGCGTTCTATTTCTAGTAGTGCT
ATTGGAAAAAGACTGCGAAACACAATTTATTTGCTTATTCTCTCCAGTTTTTAAATTTCG
AGTAATAAAAGACACTTGCTTTTCTTACATTACGGTGGTGACGTAGTTTCGTGCAGTTGT
ATCGTTTTTAGGCGAGCACCAAATTTGTCCATATGTAGACTGGAATCTAAAAAAAAAAAT
ATTGTCAACTCAACCTTTTTGTCATTTTGTTGATTGCATGTATGTGCGGTTTTCCTCTTT
TTTAGTGTGCTTGTTAATATGAGCAGTTTTGTGCGACAGTACTTACACTGTAGTGTTTGT
TAAGCACCTTTCGTCCGTGGGTATCTGTCTAATAATGTCTATGTCTCTCCAGGGTTCGAT
GGTTGTCTCTGTCCAGGGATGTTCTGACCATCGCCACGCGTATGTCGTGTTTTCTCGACT
TTTGTTCTTATCCGGGCAACAAGCGTCATACAATGGTTTTTCTGAAGTCATGTTCACTTT
AGGTATGTTAAAATCTTCTTCTTTCCATTGTGAAAATTGCATGCAAGTTTCCCATTCGTA
GCCCTTGTTGTCTTTTCGGACGATTGCCAGTGATATTTGTGTCCGAAAGGCTATTCCGCT
GTAGCTACGCATCTTTTTAAAATCTGCGCGTATCTGTAATTCACTAATAAGCGGGTACTT
TACATTCAAATTCTTGGAGAAAAAAATAACTATAGATAGTACCTTTTTTTGCTTACCATT
GAGCAGACGACTGGGTGTATTGCTCACGTCTTTCCCAACGGTGGCGAGCAGGGAACAAAA
CCAGGCTCGTCAAAATGTTTGCGGTGTTCATTCTTTTCACATACAACAAACTGTTTTGTT
TACTTCCGAATCCTCCATTAAGTAGAGAATAGTGTAAGCCTGTAGTTACTGACAAGACTT
CAGACAGCCCTTTACTCATAATTTTTTCTCTTAATCCGCGCACTCCCAATGAGTTCTCTT
TTAGTGGAATGCAGAGTGTTGTTTCTAATAATATAACCCTTAGAAGAATTAAAAGTAAGG
TGTGAGAAATTTACTTAAAAAGCTCTTCAAAGTCGTCATATTGTAGAAATCAGTGTAACC
ATTTTTACTTACTGTGCTTCGTCTGGCCATTCACATTCGCAGGAAAACGATGTACATCTT
GTGTATTCTAACAAGCTTTGTCTTTCCTCGGAACTTAGACCAATATATCTAGTAGAGCTT
GCGTTGTGCATGTTTTCATTTATTAAGTTTTCGATTATATCTTCTAGAGTTATTGCCGTG
CGTGCTTTTTCAAGTGGGACCGTATTGGTACATATCTTTATGAGTAATGCGAAAATTATA
TAATGCAGTTGCACCATTATCTGCGAAGAGATTTTTTTTGCAGCGTCTTTATGTGCAGGC
TTATTCCCCCCCGTTTCGTATTTCAAATCCTAAATAACCCCCGGGGGGTAAAAAAAGGGG
GGGAGCTAACCCTAACCCTAGCTCTAACCCTAACCCTAACCCTAGCTCTAACCCTAACCC
TAACCCTAAGTCTAACCCTGACCCTAACCCTAAGTCTAACCCTGACCCTAACCCTAACCC
TAACCCTAGCTCTAACCCTAACCCTAGCTCTAACCCTAACCCTAACCCTAACCCTAGCCC
TAACCCTAACCCTAACCCTAACCCTAACCCTAACCCTAACCCTAACCCTAACCCTAACCC
TAGGTCTAACCCTAACCCTAACCCTAAGTCTAACCCTAACCCTAAGTCTAACCCTAACCC
TAACCCTAACCCTAACCCTAACCCTGACCCTAACCCTAGCTCTAACCCTAACCCTAACCC
TAACCCTAACCCTAACCCTAACCCTAACCCTAACCCTAAGTCTAACCCTAACCCTAAGTC
TAACCCTAACTCTAAGTCTAACCCTAACCCTAACCCTAACCCTAACCCTAACCCTAACCC
TAACCCTAACCCTAACCCTAAGTCTAACCCTAACCCTAACCCTAACCCTAACCCTAACCC
TAAGTCTAACCCTAACCCTAACCCTAACCCTAACCCTAACCCTAACCCTAACCCTAGGTC
TAACCCTAACCCTAACCCTAAGTCTAACCCTAACCCTAAGTCTAACCCTAACCCTAACCC
TAACCCTAACCCTAACCCTGACCCTAACCCTAGCTCTAACCCTAACCCTAACCCTAACCC
TAACCCTAACCCTAACCCTAACCCTAACCCTAACCCTAACCCTAACCCTAACCCTAACCC
TAACCCTAACCCTAAGTCTAACCCTAACCCTAACCCTAAGTCTAACCCTAACCCTAACCC
TAACCCTAACCCTAACCCTAAGTCTAACCCTAACCCTAAGTCTAACCCTAACCCTAACCC
TAACCCTAACCCTAACCCTAACCCTAACCCTAACCCTAACCCTAAGTCTAACCCTAACCC
TAACCCTAACCCTAACCCTAACCCTAACCCTAACCCTAAGTCTAACCCTAACCCTAAGTC
TAACCCTAACCCTAAGTCTAACCCTAACCCTAACCCTAACCCTAACCCTAACCCCAACCC
TAACCCTAACCCTAGCTCTAAGCCTAACCCCAACCCTAACCCTAACCCTAGCTCTAAGCC
TAACCCCAACCCTAACCCTAACCCTAGCTCTAAGTCTAACCCCAACCCTAACCCTAACCC
TAGCTCTAAGCCTAACCCCAACCCTAACCCTAACCCTAGCTCTAAGCCTAACCCCAACCC
TAACCCTAACCCTAGCTCTAAGTCTAACCCCAACCCTAACCCTAACCCTAGCTCTAAGTT
TCACCCCAACCCTAACCCTAACCCTAGCTCTAAGTTTCACCCCAACCCTAACCCTAACCC
TAGCTCTAAGCCTAACCCCAACCCTAACCCTAACCCTAGCTCTAAGCCTAACCCCAACCC
TAACCCTAACCCTAGCTCTAAGCCTAACCCCAACCCTAACCCTAACCCTAGCTCTAAGTC
TAACCCCAACCCTAACCCTAACCCTAGCTCTAAGTTTCACCCCAACCCTAACCCTAACCC
TAGCTCTAAGTCTAACCCCAACCCTAACCCTAACCCTAGCTCTAAGTCTAACCCCAACCC
TAACCCTAACCCTAGCTCTAAGCCTAACCCCAACCCTAACCCTAACCCTAGCTCTAAGCC
TAACCCCAACCCTAACCCTAACCCTAGCTCTAAGCCTAACCCCAACCCTAACCCTAACCC
TAGCTCTAAGCCTAACCCCAACCCTAACCCTAACCCTAGCTCTAAGTTCACCCCAACCCT
AACCCTAACCCTAGCTCTAAGTCTAACCCCAACCCTAACCCTAACCCTAGCTCTAAGTCT
AACCCCAACCCTAACCCTAACCCTAGCTCTAAGCCTAACCCCAACCCTAACCCTAACCCT
AGCTCTAAGTCTAACCCCAACCCTAACCCTAACCCTAGCTCTAAGCCTAACCCCAACCCT
AACCCTAACCCTAGCTCTAAGTCTAACCCCAACCCTAACCCTAACCCTAGCTCTAAGTTT
CACCCCAACCCTAACCCTAACCCTAGCTCTAAGTTTCACCCCAACCCTAACCCTAACCCT
AGCTCTAAGCCTAACCCCAACCCTAACCCTAACCCTAGCTCTAAGTTTCACCCCAACCCT
AACCCTAACCCTAGCTCTAAGCCTAACCCCAACCCTAACCCTAACCCTAGCTCTAAGCCT
AACCCCAACCCTAACCCTAACCCTAGCTCTAAGCCTAACCCCAACCCTAACCCTAACCCT
AGCTCTAAGCCTAACCCCAACCCTAACCCTAACCCTAGCTCTAAGCCTAACCCCAACCCT
AACCCTAGCTCTAAGTTTCACCCCAACCCTAACCCTAACCCTAGCTCTAAGCCTAACCCC
AACCCTAACCCTAACCCTAGCTCTAAGCCTAACCCCAACCCTAACCCTAACCCTAGCTCT
AAACCTAACCCCAGCCCTAACCCTAACCCTAACCCTAGCTCTAAGTCTAACCCCAACCCT
AACCCTAACCCTAGCTCTAAGCCTAACCCCAACCCTAACCCTAACCCTAGCTCTAAGCCT
AACCCCAACCCTAACCCTAACCCTAGCTCTAAGTCTAACCCCAACCCTAACCCTAACCCT
AGCTCTAAGTCTAACCCCAACCCTAACCCTAACCCTAGCTCTAAGCCTAACCCCAACCCT
AACCCTAACCCTAGCTCTAAGCCTAACCCCAACCCTAACCCTAACCCTAGCTCTAAGTCT
AACCCCAACCCTAACCCTAACCCTAGCTCTAAGCCTAACCCCAACCCTAACCCTAACCCT
AGCTCTAAGCCTAACCCCAACCCTAACCCTAACCCTAGCTCTAAGCCTAACCCCAACCCT
AACCCTAACCCTAGCTCTAAGTCTAACCCCAACCCTAACCCTAACCCTAGCTCTAAGTCT
AACCCCAACCCTAACCCTAACCCTAGCTCTAAGTCTAACCCCAACCCTAACCCTAACCCT
AGCTCTAAGCCTAACCCCAACCCTAACCCTAACCCTAGCTCTAAGCCTAACCCCAGCCCT
AACCCTAACCCTAGCTCTAAGTCTAACCCCAACCCTAACCCTAACCCTAGCTCTAAGTTT
CACCCCAACCCTAACCCTAACCCTAGCTCTAAGCCTAACCCCAACCCTAACCCTAACCCT
AGCTCTAAGTCTAACCCCAACCCTAACCCTAACCCTAGCTCTAAGCCTAACCCCAACCCT
AACCCTAACCCTAGCTCTAAGCCTAACCCCAACCCTAACCCTAACCCTAGCTCTAAGCCT
AACCCCAACCCTAACCCTAACCCTAGCTCTAAGCCTAACCCCAACCCTAACCCTAACCCT
AGCTCTAAGTTTCACCCCAACCCTAACCCTAACCCTAGCTCTAAGCCTAACCCCAACCCT
AACCCTAACCCTAGCTCTAAGTTTAACCCCAACCCTAACCCTAACCCTAGCTCTAAGTTT
CACCCCAACCCTAACCCTAACCCTAGCTCTAAGCCTAACCCCAACCCTAACCCTAACCCT
AGCTCTAAGTTTAACCCCAACCCTAACCCTAACCCTAGCTCTAAACCTAACCCCAGCCCT
AACCCTAACCCTAACCCTAGCTCTAAGTCTAACCCCAACCCTAACCCTAACCCTAGCTCT
AAGCCTAACCCCAACCCTAACCCTAACCCTAGCTCTAAGTCTAACCCCAACCCTAACCCT
AACCCTAGCTCTAAGCCTAACCCCAACCCTAACCCTAACCCTAGCTCTAAGCCTAACCCC
AGCCCTAACCCTAACCCTAGCTCTAAGCCTAACCCCAACCCTAACCCTAACCCTAGCTCT
AAGTTTCACCCCAACCCTAACCCTAACCCTAGCTCTAAGTCTAACCCAAACCCTAACCCT
AACCCTAGCTCTAAGTTTCACCCCAACCCCAACCCTAACCCTAGCTCTAAGTCTAACCCA
AACCCTAACCCTAACCCTAGCTCTAAGTCTAACCCCAACCCTAACCCTAGCTCTCAGTCT
AACCCCAGCCCTAACCCTAACCCTAGCTCTCACTGTCACCCTAACACTAGCTCCAGGTCA
TCTGTTCTAGATCCTATCCATATCTGCCCTGACTCCTGGTTCCATACCGCTCCGAGCCCC
ACCCTCCGTCCCGCCCTCCTCCTGTTCTCCATGCCCTGCCTTCTCAACCCTTCCTCTTCC
ACGCCCACATTGCCTCTGCACTCCGCGCTCTCTTGGCTGTGCGCCCTGCCTTTCCGTGAC
CTACTGGGAGCGCCGCCAAATCTGTTTTGCCCCGCCCCTGCGCGCGCGGGAACTGTCGGC
GCCGCGCTGCTGCTAGCCCGCCTTCCAGAGCTCCCTCCCTCCGTCTGCCTCCTCACCCTT
GCCACTCACCCTTCCATCTCTTCTATCACAGACTCTGTGTTACACCACCTATGACTGCTG
CAACCACAGAACATTTTGCTCTCCGCGCGGCACTCAATCGTTACTGGTGGCTGCTTCTGG
GACGACACAAGCTCAGTTTGGTATGCAACTACGTCACAGCTCATCGCCAACAGTTACTGC
CGCTGCCGTGGCCCGAACAGGAATTTCTCCAACTTGACCCGGCCCCCTACTCCAATCTCC
GCAACCGTGTCGCTCACCATCTCCATCGCGGCTGGCCAGCGGCACACAACACATGTAAGC
TACCGTACATCTCTTTCACAAACCCAAGGCTCACATAGAGACAAGCACAAGCTCGCGCAA
TGACATTAAAACCTCCCATCATTGTCCTTTCCTGTCGCTTTGCCGATAACGTCTTTGCTC
TATCGCAGGTTTCGACCCCCGTCCTTACTTCCCCAATGCTAAAGTCAAGCTGCTTCCGCT
CGGCTCCATCACCCTTACCAGATCATTCTCCAGTGACGAGCCTCATCCTATTGGTGATGA
TGTGCATCACAGTCATGACCGGGGTGACTACCATACTGTTATCTGCAGCTGGCTCACAGG
AACCTCCCCGATCCTAGTGCTGCTTCAAGGACCGGACGGCAGCATCTATTGCCACGACGT
GTACCGCGGCCGATTGTATCTCGTGGCCCACTCTGTATCGTTGTTCGCCAGGCTAGGCCT
TCGCCACTGCGAACCTTTATATGCGGCACCCAGATGGAAGCACGTTCCTCTGCCCAGCAT
GTGGGTGGCGAGCCCGCCAGCGTCCGCCACCCTCACGCAAACACTCGCCGTGAGTGCCAC
GCACGGTCTGGACGCGTTATACTCGCTGCTAAAAATCCACAGAGGAACTCCGTGTTCGCT
AATCCACCCCGTGAACGGCTACGTCCTGGACATGATACTGACGGGCCGCTCATTCCAAGA
AGCACCCTGCCAAAACACTCGCACGTCCGTTAAAACAACGCCACATGTAATGGACGCAGT
CTGCGGTGGCCGCGGGTCATGGCTGTCCATCGGCTACCTAGTAAAGATGCCGCACATTCA
CCTGGCGGTGACCCGAACATGTCTGGTCACCGCCATAGATGTCCGACAAAACTTTCTCTG
GCGCGTGGCGGACGACGCGCTGCTATTCCTGGTCACCGGTAGTCTTTTACTACTGTCGCG
GCCGACCGCAGACTTGACGTCTTGGTCATGTTTACAGCAAGAACCTGTGTGGAGGAACTG
TCTAGATACGCGCGGAGAACAGGATGAGACAGAAGACCAAGAGATGAAACAAAGCACAAG
CAAAAAGCAAAATGAGAATAAAAAACTCAACACCTCAAAAAAACACACCCGCGTATCGTC
GGCAATTCCGACCTTTCCCCTGAGTCTCCGAGAAACGCCGCCAGAAGCCAGGAGCCCAGC
CGTCCTCGCCGCCGCCACCCAGTCTCACAAAACTCGAGCGATCTCGACGCATAATGCCAC
GACAACAATAAGAATACCGCGCCTTCCCAGTTACCTGCTGGAAGCGCGTCTGTTGTCCGT
GACAGCTATCCTGAAAGACACAAAGAAAAAAAAAACCCAGCCTCAGGCGTAGCAGCTGCG
ACGCTCAGCGCGGTGTCTGAAAGCTCGCCAAGGTCTCGCGTAAAAGAACAGATGTGAACT
TCAGATGTACCAACCAAATAATACGGGTTCCGCTATAAAAAGTGCACCTCTATTCCCGTT
CTTATCCCCGTTCTAACTCTTCCTTGTATCATACCTTGCATGTTAACCGGATCCCGTGGA
TCTTACACACATACACACACACACAAACTTGGTGAGGTAAACACAGAAATCTCACTAACT
CATAATCCCCTACACGCTTACCACCACCTAAAAATGGTTATGACCAAAACTGGCAATAGT
CTATCTTCTTTTTCTTTCCATTCACAGCCAATGTGCAGTACTCGTGGGTCCACAACAACG
AAAGAGACTGTAGAGACACTTCCTTTAAGTAGACCTTAGAGACACACCAAATACAACCAC
AACCAAAAAAAAAACAGAAAACAACACAAAGCCAATGAGTGCAGAAATGCTCCGCGCTGT
TCAGCTCCAGCCAAGACGCCGGGGACATTCCTCATCTCCCACTTCCCCTCCACTCGAAGG
AGAGCCCAGTCCCAAGAGACTCCAATCGAGCAACAGTCACCAAGGGCGTAGAGGCAGACC
TAAACCCAGAGCTAAAACATGGAGCGAAGCTTTATCCCACCGGTCCTTCCTCAACATTTA
CGCGTGGCTGTCTTTGAGTCGAGGGTCTCCGCGAAAAGTGTACGGATATGCCTTCAGGCA
CAGAGGAGAACTCGTAGCATTGCCATGGCCGCCTAACTGGAGCCTGGAACTTCACCACGA
TCCCTATCGAGACGCCAGAGCACAAACCGTTTGGAGTCACCGCTGGGGATGGCCTGCAAC
ACACGTGACAGCTCGCACGGTGCGGGACTGCGGTGAGTGTAAGCAGTGTGACACATTGTT
ATCGCAATTGTCTTACCCGATTAACTTTTTATTAATGTATTAAGCACTCTTTCTTCACGT
GTGACTGTTGTGTTTTTTGTTGTTATCTACATCCCGGCAGCCCTCGACACGCATATGTAC
GTGTGCTGCGGACGCGGAGAAAAGTTGCAGCCCGTCGGATACGTACGCAACAGAGCCGCG
CCTTCAGACCTGAACTCGTTACGCGTCCTCCTCATAGCCAGGGACGGAGCAATGTATGTG
CATCACATGAGAACGGCGCGACTGTGCCGCCTAGCCAGCAGTGTGACCGAATTCGCGCGA
CGAGGGCTGCAGCGAGAATCCGAGGTTTATGAAGATGATGTTTCCTTGCCAGACCGTCGA
GTAGGTTCGGCAACGGCCATTCACCTGTTTGACGTAATTACCCAGGCAGCCGATGTCCAC
GACCTACTCACCGTGGCCGGACTGTGTCAGACTCACACCGGCGTCAGCTGCCAACTGTGG
TATACAGACCACGATCCCCACACCGTCGCTGGGGCGGCACGCTTCACACTGACGGTCGCA
CGGCAGCAGTATCGATTGTGGCCAAACGCACGACGCAAACTGCTGCAGCACCTACATCCG
GACCACCCACTTGGGCTGTGGCTGTTGTGTGCCGTGCTCACGTACGATGCAAAAGAGACG
AATCGCGCAGTGCCACCCGTAACGCCAGGGGCCGAAACCGTGTGGGTGATAGTTACTGGC
AGGGGTGCCATTCTAGGATTCTGGCCAGAGAGCGCCAAAATGTGCAGATTGGCCTCGTCT
ATGAAAGGACTCTGGAAAAACGGAGCGCGGGCGCTAAAAGGTCACTGGACATACGCAGCA
CCCGGCCGGCATAGAGCGGGAGAGGCCTGGCCTTTGTGTGCACACTACCAATCTCCTAGA
TAGAACAAAATTAAAAAGATTAAAAAAAAAAAGAAAAAAAGTACAAGAGTGTTATCGCGA
AACAGCGTGTCAAAAAAAAAAACAATCCACATACTCTAGAACAAACTGTACCCAAAAATA
AGTCCGTGTGCAAAACTGGGAAAAAAAAAATCACCTTCCTCGTTGCCACTAGAGGGAGTA
CCGAAAGTGTAGGCAAGAAGGCCACGCTGTAAATGACTGTCAGCGTTTGGCGCTGAAAAC
ATTGCTGTTCTTGCTGGCTCAAGCACAATCACGTGATTAAGATTCCTTTCGTTTTCAAAG
TGTGCCCGGGAGGCAGACATGCCCTTTCTCGTGAGACATTATGAGATTTGCCTGCCAGAG
AACCACGTGACTTGGACTTACTTTCGTTTTCTAAACGTGCCCTCTAGGCATGAATGCTCT
TTAGCGTTAGCCATGAGGCTAGCGTGATCCTGTATAGTACATAAGTTTCTAAGAATATGT
TTTTAACAATAATCATGTCCCAAAAAGTCGCGAGTGACTAAAATTCTCTGTAAATGAAGG
CAAATTAAACAGGATACAGACAGTTGTGGCAGTGGTCCGTTTCGTCTTTCTGTGTTTTCC
TTACGCGGCTGACGAGGTAAAGTGTCTCAGTCCATATTGTTGTCTGTGCCACCGTAGTTA
GCGGTGGCATACTAAAAACTCCGATAGATGCAGAACAATAACACCGAAAACCACGCTGTG
GAACCAGACCACACTTTATAAACAAAACGGCCTTATCACCTGGAAAAAAAAACTAAAAAT
AAGGCAATGATACACCTGACTTTCCATTGGAAACCTGCCGTAACCCTGACCACAAATCCC
ATGCTAAATCCCCTGAAACACTGCCAAACGTCGCTACAAGGTTTTTCCGGGATCGAGCCG
CAGCAAGCTTAAACTGAGGTCACACACGACTTTAATTACGGCAACGCACAGCTGTAAGCT
GCAGGAAAGATACTATCGTAAGCAAATGTAGTCCTACAATCAAGCGAGGTTGTAGACGTT
ACCTACAATGAACTACACCTCTAAGCATAACCTGTCGGGCACAGTGAGACACGCAGCCGT
AAATTCAAAACTCAACCCAAACCGAAGTCTAAGTCTCACCCTAATCGTAACAGTAACCCT
ACAACTCTAATCCTAGTCCGTAACCGTAACCCCAATCCTAGCCCTTAGCCCTAACCCTAG
CCCTAACCCTAGCTCTAACCTTAGCTCTAACTCTGACCCTAGGCCTAACCCTAAGCCTAA
CCCTAACCGTAGCTCTAAGTTTAACCCTAACCCTAACCCTAACCATGACCCTGACCCTAA
CCCTAGGGCTGCGGCCCTAACCCTAGCCCTAACCCTAATCCTAATCCTAATCCTAGCCCT
AACCCTAGGGCTGCGGCCCTAACCCTAGCCCTAACCCTAACCCTAGCCCTAGGGCTGCGG
CCCTAAACCTAACCCTAACCCTAGAGCTGCGGCCCTAACCCTAACCCTAGGGCTGCGGCC
CTAACCCTAACCCTAGGGCTGCGGCCCGAACCCTAGCCCTAACCCTAACCCTAGCCCTAG
GGCTGCGGCCCGAACCCTAGCCCTAACCCTAACCCTAGCCCTAGGGCTGCGGCCCTAACC
CTAACCCTAGCCCTAGGGCTGCGGCCCTAAACCTAACCCTAGCCCTAGGGCTGCGGCCCT
AACCCTAACCCTAGGGCTGCGGCCCTAACCCTAACCCTAGGGCTGCGGCCCTAACCCTAA
CCCTAGGGCTGCGGCCCGAACCCTAACCCTAACCCTAACCCTAACCCTAACCCAAACCCT
AACCCTAGGGCTGCGGCCCTAACCCTAACCCTAGGGCTGCGGCCCGAACCCTAACCCTAA
CCCTAACCCTAGGGCTGCGGCCCTAACCCTAACCCTAGGGCTGCGGCCCTAACCCTAACC
CTAACTCTAGGGCTGCGGCCCTAACCCTAACCCTAACCCTAACCCTAGGGCTGCGGCCCG
AACCCTAGCCCTAACCCTAACCCTGACCCTGACCCTAACCCTAACCCTAACCCTAACCCT
AACCCTAACCCTAACCCTAACCCTAACCCTAACCCTAACCCTAACCCTAACCCTAACCCC
GCCCCCACTGGCAGCCAATGTCTTGTAATGCCTTCAAGGCACTTTTTCTGCGAGCCGCGC
GCAGCACTCAGTGAAAAACA
