# Supplementary material for: Prioritizing antiviral drugs against SARS-CoV-2 by integrating viral complete genome sequences and drug chemical structures
Source: Sci Rep. 2021 Mar 18;11:6248. doi: 10.1038/s41598-021-83737-5 (PMC7973547; doi:10.1038/s41598-021-83737-5)
Supplement: Supplementary file 1 — Supplementary Information 1. [file 41598_2021_83737_MOESM1_ESM.zip › dataset_VDA-RWR/dataset2/virus FASTA/Human immunodeficiency virus 2.fasta]

>Human immunodeficiency virus 2
TGCAAGGGATGTTTTACAGTAGGAGGAGACATAGAATCCTAGACATATACCTAGAAAAAG
AGGAAGGGATAATACCAGATTGGCAGAATTATACTCATGGGCCAGGAGTAAGGTACCCAA
TGTACTTCGGGTGGCTGTGGAAGCTAGTATCAGTAGAACTCTCACAAGAGGCAGAGGAAG
ATGAGGCCAACTGCTTAGTACACCCAGCACAAACAAGCAGACATGATGATGAGCATGGGG
AGACATTAGTGTGGCAGTTTGACTCCATGCTGGCCTATAACTACAAGGCCTTCACTCTGT
ACCCAGAAGAGTTTGGGCACAAGTCAGGATTGCCAGAGAAAGAATGGAAGGCAAAACTGA
AAGCAAGAGGGATACCATATAGTGAATAACAGGAACAACCATACTTGGTCAAGGCAGGAA
GTAGCTACTAAGAAACAGCTGAGGCTGCAGGGACTTTCCAGAAGGGGCTGTAACCAAGGG
AGGGACATGGGAGGAGCTGGTGGGGAACGCCCTCATACTTACTGTATAAATGTACCCGCT
TCTTGCATTGTATTCAGTCGCTCTGCGGAGAGGCTGGCAGATCGAGCCCTGAGAGGTTCT
CTCCAGCACTAGCAGGTAGAGCCTGGGTGTTCCCTGCTGGACTCTCACCAGTACTTGGCC
GGTACTGGGCAGACGGCTCCACGCTTGCTTGCTTAAAGACCTCTTCAATAAAGCTGCCAG
TTAGAAGCAAGTTAAGTGTGTGTTCCCATCTCTCCTAGTCGCCGCCTGGTCATTCGGTGT
TCATCTGAGTAACAAGACCCTGGTCTGTTAGGACCCTTCTCGCTTTGGGAATCCAAGGCA
GGAAAATCCCTAGCAGGTTGGCGCCCGAACAGGGACTTGAAGAGGACTGAGAAGCCCTGG
AACTCGGCTGAGTGAAGGCAGTAAGGGCGGCAGGAACAAACCACGACGGAGTGCTCCTAG
AAAGGCGCGGGCCGAGGTACCAAAGGCGGCGTGTGGAGCGGGAGTGAAAGAGGCCTCCGG
GTGAAGGTAAGTACCTACACCAAAAACTGTAGCCAGAAAAGGCTTGTTATCCTACCTTTA
GACAGGTAGAAGATTGTGGGAGATGGGCGCGAGAAACTCCGTCTTGAGAGGGAAAAAAGC
AGACGAATTAGAAAAAGTTAGGTTACGGCCCGGCGGAAAGAAAAAGTACAGGTTAAAACA
TATTGTGTGGGCAGCGAATGAATTGGATAAATTCGGATTGGCAGAGAGCCTGTTGGAGTC
AAAAGAAGGTTGCCAAAAGATTCTCAGAGTTTTAGATCCATTAGTACCAACAGGGTCAGA
AAATTTAAAAAGCCTTTTTAATACCGTCTGCGTCATTTGGTGCTTGCACGCAGAAGAGAA
AGTGAAAGATACTGAGGAAGCAAAGAAACTAGCACAGAGACATCTAGTGGCAGAAACTGG
AACTGCAGAGAAAATGCCAAATACAAGTAGACCAACAGCACCACCTAGTGGGAAAAGAGG
AAACTACCCCGTGCAACAAGCGGGTGGCAACTATGTCCATGTGCCACTGAGCCCCCGAAC
TCTAAATGCATGGGTAAAATTAGTGGAGGAAAAGAAGTTCGGGGCAGAAGTAGTGCCAGG
ATTTCAGGCACTCTCAGAAGGCTGCACGCCCTATGATATTAATCAAATGCTTAATTGTGT
GGGCGATCACCAAGCAGCTATGCAAATAATCAGAGAGATTATTAATGAAGAAGCAGCAGA
CTGGGATTCGCAGCACCCAATACCAGGCCCCTTACCAGCAGGACAGCTCAGAGACCCAAG
AGGGTCTGACATAGCAGGAACAACAAGCACAGTAGATGAACAGATCCAGTGGATGTATAG
GCCACAAAATCCCGTACCGGTAGGGAACATCTACAGAAGATGGATCCAAATAGGGCTGCA
AAAGTGTGTCAGAAAGTACAACCCAACTAACATCTTAGACATAAAACAGGGACCAAAAGA
ACCGTTCCAAAGCTATGTAGACAGGTTCTACAAAAGCTTGAGGGCAGAACAAACAGACCC
AGCAGTAAAAAATTGGATGACCCAAACGCTGCTAATACAGAATGCCAACCCAGACTGCAA
GTTAGTACTAAAAGGACTGGGGATGAATCCCACCCTAGAAGAGATGCTAACCGCCTGCCA
GGGGGTAGGCGGACCAGGCCAGAAAGCCAGGCTAATGGCTGAAGCCCTAAAAGAGGCTAT
GGGACCAAGCCCTATCCCATTTGCAGCAGCCCAACAAAGAAAGGCAATTAGGTATTGGAA
CTGTGGAAAGGAGGGACACTCGGCAAGACAGTGCCGAGCACCTAGAAGACAGGGCTGCTG
GAAGTGTGGCAAGCCAGGACACATCATGGCAAACTGCCCGGAAAGACAGGCAGGTTTTTT
AGGGTTGGGCCCACGGGGAAAGAAGCCTCGCAACTTCCCCGTGACCCAAGCCCCTCAGGG
GCTGATACCAACAGCACCTCCGGCAGATCCAGCAGCGGAACTGTTGGAGAGATATATGCA
GCAAGGGAGAAAGCAGAGGGAGCAGAGGGAGAGACCATACAAAGAGGTGACGGAGGACTT
GCTGCACCTCGAGCAGAGAGAGACACCTCACAGAGAGGAGACAGAGGACTTGCTGCACCT
CAATTCTCTCTTTGGAAAAGACCAGTAGTCACAGCGTACATCGAGGATCAGCCGGTAGAA
GTCTTACTAGACACAGGGGCTGATGACTCAATAGTAGCAGGAATAGAATTAGGGGACAAT
TACACTCCAAAAATAGTAGGGGGAATAGGGGGATTTATAAACACCAAAGAATACAAAAAT
GTAGAAATAAAAGTACTAAATAAAAGAGTAAGAGCCACCATAATGACAGGAGATACCCCA
ATCAACATCTTTGGCAGAAATATTCTGACAGCCTTAGGCATGTCATTAAATTTACCAGTT
GCCAAGATAGAGCCAATAAAAGTAACATTGAAGCCAGGGAAAGATGGACCAAGGCTGAAA
CAATGGCCCCTAACAAAAGAGAAAATAGAAGCACTAAAAGAGATCTGTGAAAAAATGGAA
AAAGAGGGCCAGCTAGAAGAGGCACCTCCAACTAATCCTTATAATACCCCCACATTTGCA
ATTAAGAAAAAGGACAAGAACAAATGGAGGATGCTGATAGATTTTAGAGAACTAAATAAG
GTGACTCAAGATTTCACAGAAATTCAGCTAGGAATTCCACACCCGGCAGGACTAGCCAAA
AAGAAAAGGATCTCTATATTAGATGTAGGGGATGCCTATTTTTCCATACCACTACATGAA
GATTTTAGGCAGTATACTGCATTTACCCTACCAGCAGTAAACAATATGGAACCAGGAAAA
AGATATATATATAAAGTCTTGCCACAAGGATGGAAGGGATCACCAGCAATTTTTCAATAC
ACAATGAGGCAAGTCTTAGAACCTTTCAGAAAAGCAAACCCAGATGTCATTCTCATCCAG
TACATGGATGATATCTTAATAGCTAGTGACAGGACAGGTTTAGAGCATGACAAAGTGGTC
CTGCAGCTAAAAGAACTTCTAAATGGCCTAGGGTTTTCTACTCCAGATGAGAAGTTCCAA
AAAGACCCTCCATTTCAATGGATGGGCTGTGAACTATGGCCAACTAAATGGAAGCTGCAG
AAACTACAACTGCCCCAGAAAGACATATGGACAGTCAATGACATCCAAAAGCTAGTGGGA
GTCTTAAATTGGGCGGCACAAATCTATTCAGGAATAAAAACCAAACACTTATGTAGACTA
ATTAGAGGAAAAATGACACTCACAGAAGAAGTGCAGTGGACAGAACTAGCAGAAGCAGAG
CTAGAAGAAAACAAAATTATCTTGAGCCAGGAACAAGAAGGATATTATTACCAAGAAGAA
AAAGAATTAGAGGCAACAATCCAAAAAAGCCAAGGACATCAATGGACATACAAAATACAC
CAGGAAGAGAAAATCCTAAAAGTAGGAAAGTATGCAAAGATAAAAAATACCCATACCAAT
GGGGTCAGATTACTAGCACAGGTAGTTCAGAAAATAGGAAAAGAGGCACTAGTCATTTGG
GGACGGATACCAAAATTTCACCTGCCAGTGGAGAGAGAGACCTGGGAGCAGTGGTGGGAT
AACTACTGGCAAGTGACATGGATCCCAGAGTGGGACTTTGTATCTACCCCACCACTGGTC
AGGTTAACATTTAACCTAGTAGGAGATCCTATACCAGGCGCAGAGACCTTCTACACAGAT
GGATCATGCAATAGACAGTCAAAAGAGGGAAAAGCAGGATATGTAACAGATAGAGGAAAA
GACAAAGTAAAAGTATTAGAACAAACTACCAATCAGCAGGCAGAATTAGAAGTCTTTCGG
ATGGCACTGGCAGACTCAGGCCCAAAGGTTAATATCATAGTAGATTCACAGTATGTAATG
GGGATAGTAGCAGGCCAGCCAACAGAGTCAGAAAATAGAATAGTGAACCAGATCATAGAA
GAAATGATAAAGAAGGAAGCAGTCTATGTTGCATGGGTCCCAGCCCATAAAGGCATAGGA
GGAAACCAGGAAGTAGACCATTTAGTAAGTCAAGGCATCAGACAAGTATTATTCCTGGAA
AAGATAGAGCCCGCTCAAGAGGAACATGAAAAATATCATAGCATTATAAAAGAACTAACC
CATAAATTTGGAATACCCCTTCTAGTAGCAAGACAGATAGTAAACTCATGTGCCCAATGC
CAACAGAAAGGAGAAGCCATACATGGGCAAGTAAATGCAGAAATAGGCGTTTGGCAAATG
GACTACACACACTTAGAAGGAAAAATCATTATAGTAGCAGTACATGTTGCAAGTGGATTC
ATAGAAGCAGAAGTCATCCCACAGGAATCAGGAAGGCAGACAGCACTCTTCCTATTAAAA
CTGGCCAGTAGGTGGCCAATAACGCACTTGCACACAGACAATGGCCCCAACTTCACTTCA
CAGGAAGTGAAGATGGTGGCATGGTGGGTAGGTATAGAACAATCCTTTGGAGTACCTTAC
AACCCACAAAGCCAGGGAGTAGTAGAAGCAATGAATCACCACCTAAAGAATCAGATAAGT
AGAATTAGAGAACAGGCAAATACAATAGAAACAATAGTACTGATGGCAGTTCATTGCATG
AATTTTAAAAGAAGGGGAGGAATAGGGGATATGACCCCAGCAGAAAGACTAATCAACATG
ATTACCACAGAACAAGAAATACAATTCCTCCAAAGAAAAAATTCAAATTTTAAAAATTTC
CAGGTCTATTACAGAGAAGGCAGAGATCAGCTGTGGAAAGGACCTGGTGAACTACTGTGG
AAGGGAGAAGGAGCAGTCATAGTCAAGGTAGGGACAGACATAAAAGTAGTACCAAGAAGG
AAGGCCAAGATTATCAGGGACTATGGAGGAAGACAGGAACTGGATAGTAGTCCCCACCTG
GAGGGTGCCAGGGAGGATGGAGAAATGGCATGCCCTTGTCAAGTACCTGAAATACAGAAC
AAAAGACCTAGAGGAGGTGCGCTATGTTCCCCACCACAAGGTGGGATGGGCATGGTGGAC
TTGCAGCAGGGTAATATTCCCACTACAAGGAAAAAGTCATCTAGAAATACAGGCATATTG
GAACCTAACACCAGAAAAAGGATGGCTCTCCTCTCATGCAGTAAGATTAACCTGGTATAC
AGAAAAGTTCTGGACAGATGTTACCCCAGACTGTGCAGACATCCTAATACATAGCACTTA
TTTCTCTTGCTTTACGGCAGGTGAAGTAAGAAGAGCCATCAGAGGGGAAAAGTTATTGTC
CTGCTGCAACTATCCCCAAGCTCATAAAGCACAGGTACCATCACTTCAATACCTAGCCCT
AGTAGTAGTACAACAAAATGACAGACCCCAGAGAAAGGGTACCGCCAGGAAACAGTGGAG
AAGAGACCATTGGAGAGGCCTTCGAGTGGCTAGAGAGGACCATAGAAGCCTTAAACAGGG
AGGCAGTGAACCATCTGCCCCGAGAGCTCATTTTCCAGGTGTGGCAAAGGTCCTGGAGAT
ATTGGCATGATGAACAAGGGATGTCAGCAAGCTACACAAAGTATAGATATTTGTGCCTAA
TGCAAAAAGCTATATTTACACATTTCAAGAGAGGGTGCACTTGCTGGGGGGAGGACATGG
GCCGGGAAGGATTGGAAGACCAAGGACCTCCCCCTCCTCCCCCTCCAGGTCTAGTCTAAT
GACTGAAGCACCAACAGAGTTTCCCCCAGAAGATGGGACCCCACGGAGGGACTTAGGGAG
TGACTGGGTAATAGAAACTCTGAGGGAAATAAAGGAAGAAGCCTTAAGACATTTTGATCC
CCGCTTGCTAATTGCTCTTGGCTACTATATCCATAATAGACATGGAGACACCCTTGAAGG
CGCCAGAGAGCTCATTAAAACCCTACAACGAGCCCTCTTCGTGCACTTCAGAGCGGGATG
TAACCGCTCAAGAATTGGCTAAACAAGGAGAAGAACTCCTTGCCCAGCTGCACCGACCCC
TAGAGCCATGCACTAACAAATGCTATTGTAAGCGATGCAGTTTCCATTGCCAGCTGTGTT
TCTCGAAAAAGGGGCTCGGAATATCATATGAGCGAAAGGGCAGACGAAGAAGGACTCCAA
GGAAAACTAAGACTCCTTCGCCTTCTGCACCAGACAAGTGAGTATGGAGCCTGGTAGGAA
TCAGCTGTTTGTTGTCATTTTACTAACAAGTGCTTGCTTAGTATATTGTAGCCAGTATGT
GACTGTTTTCTATGGCATACCCGCGTGGAAAAATGCATCTATTCCCTTATTTTGTGCAAC
TAAAAATAGAGACACTTGGGGGACCATACAGTGCTTGCCAGACAATGATGATTATCAGGA
AATAATTTTAAATGTGACAGAGGCTTTTGATGCATGGAATAATACAGTGACAGAACAAGC
AGTAGAAGATGTCTGGCATCTATTTGAGACATCAATAAAACCATGTGTCAAGCTAACACC
TCTATGTGTGGCAATGAATTGTAGCAGGGTTCAAGGGAATACCACGACCCCGAATCCCAG
GACCTCGAGTTCCACAACCTCGAGACCACCCACATCCGCAGCCTCCATAATAAATGAAAC
TTCTAACTGCATAGAAAACAACACATGCGCAGGATTAGGGTATGAGGAGATGATGCAATG
TGAGTTCAATATGAAGGGGTTAGAACAAGATAAGAAAAGGAGGTATAAGGACACATGGTA
TTTAGAAGATGTGGTTTGTGACAACACAACAGCTGGCACATGTTACATGAGACATTGCAA
CACATCAATCATCAAAGAGTCATGTGATAAGCACTATTGGGATGCTATGAGGTTTAGATA
CTGTGCACCACCGGGCTTTGCCCTATTAAGATGTAATGATACCAACTATTCAGGCTTTGA
ACCTAAGTGCACTAAAGTAGTAGCTGCTTCATGCACAAGGATGATGGAAACGCAAACTTC
TACTTGGTTTGGCTTTAATGGCACTAGAGCAGAAAATAGAACATATATCTATTGGCATGG
CAGAGATAATAGGACTATCATTAGCTTAAACAAGTATTATAATCTCACAATGCGTTGTAA
GAGACCAGGAAATAAGACAGTTTTACCAATAACACTTATGTCAGGATTAGTGTTTCACTC
TCAGCCAATCAACACAAGGCCTAGGCAGGCATGGTGCCGGTTTGGAGGCAGATGGAGGGA
AGCCATGCAGGAGGTGAAGCAAACCCTTGTACAACATCCCAGATACAAAGGAATCAATGA
TACAGGGAAAATTAACTTTACGAAACCGGGAGCAGGCTCAGACCCGGAAGTGGCATTTAT
GTGGACTAACTGCAGAGGAGAATTTCTCTACTGTAACATGACTTGGTTCCTCAATTGGGT
AGAAGACAAGAACCAAACACGGCGCAACTATTGCCATATAAAGCAGATAATTAATACCTG
GCATAAAGTAGGGAAAAATGTATATTTGCCTCCTAGGGAAGGGGAGTTGGCCTGTGAATC
AACAGTAACCAGCATAATTGCTAACATTGACATAGATAAAAATCGGACTCATACCAACAT
TACCTTTAGTGCAGAAGTGGCAGAACTGTACCGATTAGAACTGGGAGACTACAAATTAAT
AGAAATAACACCAATTGGCTTCGCACCTACAGATCAGAGAAGGTACTCCTCAACTCCAGT
GAGGAACAAAAGAGGTGTGTTCGTGCTAGGGTTCTTGGGTTTTCTCGCGACAGCAGGTTC
TGCAATGGGCGCGCGGTCCCTGACGCTGTCAGCCCAGTCCCGGACTTTACTGGCCGGGAT
AGTGCAGCAACAGCAACAGCTGTTGGACGTAGTCAAGAGACAACAAGAAATGTTGCGACT
GACCGTCTGGGGAACGAAAAACCTCCAGGCAAGAGTCACTGCTATCGAGAAGTACCTAAA
GCATCAGGCACAGCTAAATTCATGGGGATGTGCGTTTAGACAGGTCTGCCACACTACTGT
ACCGTGGGTAAATGACTCTTTATCGCCTGACTGGAAAAATATGACATGGCAGGAGTGGGA
GAAACAAGTCCGCTACCTAGAGGCAAATATCAGTCAAAGTTTAGAAGAAGCCCAAATTCA
ACAAGAAAAGAATATGTATGAATTACAAAAATTAAATAGCTGGGATATTCTTGGCAACTG
GTTTGACTTAACCTCCTGGGTCAAGTATATTCAATATGGAGTGCATATAGTAGTGGGAAT
AATAGCTTTAAGAATAGCAATCTATGTAGTGCAATTGTTAAGTAGATTTAGAAAGGGCTA
TAGGCCTGTTTTCTCTTCCCCCCCCGGTTATCTCCAACAGATCCATATCCACAAGGACCG
GGGACAGCCAGCCAACGAAGGAACAGAAGAAGACGTCGGAGGCGACAGTGGTTACGACTT
GTGGCCTTGGCCAATAAACTATGTGCAGTTCCTGATCCACCTACTGACTCGCCTCTTGAT
CGGGCTATACAACATCTGCAGAGACTTACTATCCAAGAACTCCCCGACCCGCCGACTGAT
CTCCCAGAGTCTAACAGCAATCAGGGACTGGCTGAGACTTAAGGCGGCCCAACTGCAATA
TGGGTGCGAGTGGATCCAAGAAGCTTTCCAAGCATTCGCGAGGACTACGAGAGAGACTCT
TGCGGGCGCGTGGGGATGGTTATGGGAAGCAGCGCGACGCATCGGGAGGGGAATACTCGC
AGTTCCAAGAAGAATCAGGCAGGGAGCAGAACTCGCCCTCCTGTGAGGGACAGCAGTATC
AGCAGGGAGAGTACATGAACAGCCCATGGAGAAACCCAGCAACAGAAAGACAGAAAGATT
TGTATAGGCAGCAAAATATGGATGATGTAGATTCTGATGATGATGACCTAATAGGAGTTC
CTGTTACACCAAGAGTACCACGGAGAGAAATGACCTATAAATTGGCAATAGATATGTCAC
ATTTTATAAAAGAAAAAGGGGGACTGCAAGGGATGTTTTACAGTAGGAGGAGACATAGAA
TCCTAGACATATACCTAGAAAAAGAGGAAGGGATAATACCAGATTGGCAGAATTATACTC
ATGGGCCAGGAGTAAGGTACCCAATGTACTTCGGGTGGCTGTGGAAGCTAGTATCAGTAG
AACTCTCACAAGAGGCAGAGGAAGATGAGGCCAACTGCTTAGTACACCCAGCACAAACAA
GCAGACATGATGATGAGCATGGGGAGACATTAGTGTGGCAGTTTGACTCCATGCTGGCCT
ATAACTACAAGGCCTTCACTCTGTACCCAGAAGAGTTTGGGCACAAGTCAGGATTGCCAG
AGAAAGAATGGAAGGCAAAACTGAAAGCAAGAGGGATACCATATAGTGAATAACAGGAAC
AACCATACTTGGTCAAGGCAGGAAGTAGCTACTAAGAAACAGCTGAGGCTGCAGGGACTT
TCCAGAAGGGGCTGTAACCAAGGGAGGGACATGGGAGGAGCTGGTGGGGAACGCCCTCAT
ACTTACTGTATAAATGTACCCGCTTCTTGCATTGTATTCAGTCGCTCTGCGGAGAGGCTG
GCAGATCGAGCCCTGAGAGGTTCTCTCCAGCACTAGCAGGTAGAGCCTGGGTGTTCCCTG
CTGGACTCTCACCAGTACTTGGCCGGTACTGGGCAGACGGCTCCACGCTTGCTTGCTTAA
AGACCTCTTCAATAAAGCTGCCAGTTAGAAGCAAGTTAAGTGTGTGTTCCCATCTCTCCT
AGTCGCCGCCTGGTCATTCGGTGTTCATCTGAGTAACAAGACCCTGGTCTGTTAGGACCC
TTCTCGCTTTGGGAATCCAAGGCAGGAAAATCCCTAGCA
