# Supplementary material for: Prioritizing antiviral drugs against SARS-CoV-2 by integrating viral complete genome sequences and drug chemical structures
Source: Sci Rep. 2021 Mar 18;11:6248. doi: 10.1038/s41598-021-83737-5 (PMC7973547; doi:10.1038/s41598-021-83737-5)
Supplement: Supplementary file 1 — Supplementary Information 1. [file 41598_2021_83737_MOESM1_ESM.zip › dataset_VDA-RWR/dataset2/virus FASTA/Human metapneumovirus.fasta]

>Human metapneumovirus
GTATAAATTAGATTCCAAAAAAATATGGGACAAGTGAAAATGTCTCTTCAAGGGATTCAC
CTGAGTGATTTATCATACAAGCATGCTATATTAAAAGAGTCTCAGTACACAATAAAAAGA
GATGTGGGTACAACAACTGCAGTGACACCCTCATCATTGCAACAAGAAATAACACTGTTG
TGTGGAGAAATTCTGTATGCTAAACATGCTGACTACAAATATGCTGCAGAAATAGGAATA
CAATATATTAGCACAGCTTTAGGATCAGAGAGAGTGCAGCAGATTCTGAGGAACTCAGGC
AGTGAAGTCCAAGTGGTCTTAACCAGAACGTACTCTCTGGGGAAAATTAAAAACAATAAA
GGAGAAGATTTACAGATGTTAGACATACACGGGGTAGAGAAGAGCTGGGTAGAAGAGATA
GACAAAGAAGCAAGGAAAACAATGGCAACCTTGCTTAAGGAATCATCAGGTAATATCCCA
CAAAATCAGAGGCCCTCAGCACCAGACACACCCATAATCTTATTATGTGTAGGTGCCTTA
ATATTCACTAAACTAGCATCAACCATAGAAGTGGGACTAGAGACCACAGTCAGAAGGGCT
AACCGTGTACTAAGTGATGCACTCAAGAGATACCCTAGAATGGACATACCAAAGATTGCC
AGATCCTTCTATGACTTATTTGAACAAAAAGTGTATCACAGAAGTTTGTTCATTGAGTAT
GGCAAAGCATTAGGCTCATCATCTACAGGCAGCAAAGCAGAAAGTCTATTTGTTAATATA
TTCATGCAAGCTTATGGGGCCGGTCAAACAATGCTAAGGTGGGGGGTCATTGCCAGGTCA
TCCAACAATATAATGTTAGGACATGTATCCGTCCAAGCTGAGTTAAAACAGGTCACAGAA
GTCTATGACTTGGTGCGAGAAATGGGCCCTGAATCTGGACTTCTACATTTAAGGCAAAGC
CCAAAAGCTGGACTGTTATCACTAGCCAACTGTCCCAACTTTGCAAGTGTTGTTCTCGGA
AATGCCTCAGGCTTAGGCATAATCGGTATGTATCGAGGGAGAGTACCAAACACAGAATTA
TTTTCAGCAGCTGAAAGTTATGCCAAAAGTTTGAAAGAAAGCAATAAAATAAATTTCTCT
TCATTAGGACTTACAGATGAAGAGAAAGAGGCTGCAGAACATTTCTTAAATGTGAGTGAC
GACAGTCAAAATGATTATGAGTAATTAAAAAAGTGGGACAAGTCAAAATGTCATTCCCTG
AAGGAAAAGATATTCTTTTCATGGGTAATGAAGCAGCAAAATTAGCAGAAGCTTTCCAGA
AATCATTAAGAAAACCAGGTCATAAAAGATCTCAATCTATTATAGGAGAAAAAGTGAATA
CTGTATCAGAAACATTGGAATTACCTACTATCAGTAGACCTGCAAAACCAACCATACCGT
CAGAACCAAAGTTAGCATGGACAGATAAAGGTGGGGCAACCAAAACTGAAATAAAGCAAG
CAATCAAAGTCATGGATCCCATTGAAGAAGAAGAGTCTACCGAGAAGAAGGTGCTACCCT
CCAGTGATGGGAAAACCCCTGCAGAAAAGAAACTGAAACCATCAACTAACACCAAAAAGA
AGGTTTCATTTACACCAAATGAACCAGGGAAATATACAAAGTTGGAAAAAGATGCTCTAG
ATTTGCTCTCAGATAATGAAGAAGAAGATGCAGAATCTTCAATCTTAACCTTTGAAGAAA
GAGATACTTCATCATTAAGCATTGAGGCCAGATTGGAATCAATAGAGGAGAAATTAAGCA
TGATATTAGGGCTATTAAGAACACTCAACATTGCTACAGCAGGACCCACAGCAGCAAGAG
ATGGGATCAGAGATGCAATGATTGGCGTAAGAGAGGAATTAATAGCAGACATAATAAAGG
AAGCTAAAGGGAAAGCAGCAGAAATGATGGAAGAGGAAATGAGTCAACGATCAAAAATAG
GAAATGGTAGTGTAAAATTAACAGAAAAAGCAAAAGAGCTCAACAAAATTGTTGAAGATG
AAAGCACAAGTGGAGAATCCGAAGAAGAAGAAGAACCAAAAGACACACAAGACAATAGTC
AAGAAGATGACATTTACCAGTTAATTATGTAGTTTAATAAAAATAAACAATGGGACAAGT
AAAAATGGAGTCCTACCTAGTAGACACCTATCAAGGCATTCCTTACACAGCAGCTGTTCA
AGTTGATCTAATAGAAAAGGACCTGTTACCTGCAAGCCTAACAATATGGTTCCCTTTGTT
TCAGGCCAACACACCACCAGCAGTGCTGCTCGATCAGCTAAAAACCCTGACAATAACCAC
TCTGTATGCTGCATCACAAAATGGTCCAATACTCAAAGTGAATGCATCAGCCCAAGGTGC
AGCAATGTCTGTACTTCCCAAAAAATTTGAAGTCAATGCGACTGTAGCACTCGATGAATA
TAGCAAACTGGAATTTGACAAACTCACAGTCTGTGAAGTAAAAACAGTTTACTTAACAAC
CATGAAACCATACGGGATGGTATCAAAATTTGTGAGCTCAGCCAAATCAGTTGGCAAAAA
AACACATGATCTAATCGCACTATGTGATTTTATGGATCTAGAAAAGAACACACCTGTTAC
AATACCAGCATTCATCAAATCAGTTTCAATCAAAGAGAGTGAGTCAGCTACTGTTGAAGC
TGCTATAAGCAGTGAAGCAGACCAAGCTCTAACACAGGCCAAAATTGCACCTTATGCGGG
ATTAATTATGATCATGACTATGAACAATCCCAAAGGCATATTCAAAAAGCTTGGAGCTGG
GACTCAAGTCATAGTAGAACTAGGAGCATATGTCCAGGCTGAAAGCATAAGCAAAATATG
CAAGACTTGGAGCCATCAAGGGACAAGATATGTCTTGAAGTCCAGATAACAACCAAGCAC
CTTGGCCAAGAGCTACTAACCCTATCTCATAGATCATAAAGTCACCATTCTAGTTATATA
AAAATCAAGTTAGAACAAGAATTAAATCAATCAAGAACGGGACAAATAAAAATGTCTTGG
AAAGTGGTGATCATTTTTTCATTGTTAATAACACCTCAACACGGTCTTAAAGAGAGCTAC
TTAGAAGAGTCATGTAGCACTATAACTGAAGGATATCTCAGTGTTCTGAGGACAGGTTGG
TACACCAATGTTTTTACACTGGAGGTAGGCGATGTAGAGAACCTTACATGTGCCGATGGA
CCCAGCTTAATAAAAACAGAATTAGACCTGACCAAAAGTGCACTAAGAGAGCTCAGAACA
GTTTCTGCTGATCAACTGGCAAGAGAGGAGCAAATTGAAAATCCCAGACAATCTAGATTC
GTTCTAGGAGCAATAGCACTCGGTGTTGCAACTGCAGCTGCAGTTACAGCAGGTGTTGCA
ATTGCCAAAACCATCCGGCTTGAAAGTGAAGTAACAGCAATTAAGAATGCCCTCAAAAAG
ACCAATGAAGCAGTATCTACATTGGGGAATGGAGTTCGTGTGTTGGCAACTGCAGTGAGA
GAGCTGAAAGATTTTGTGAGCAAGAATCTAACACGTGCAATCAACAAAAACAAGTGCGAC
ATTGCTGACCTGAAAATGGCCGTTAGCTTCAGTCAATTCAACAGAAGGTTCCTAAATGTT
GTGCGGCAATTTTCAGACAACGCTGGAATAACACCAGCAATATCTTTGGACTTAATGACA
GATGCTGAACTAGCCAGAGCTGTTTCCAACATGCCAACATCTGCAGGACAAATAAAACTG
ATGTTGGAGAACCGTGCAATGGTAAGAAGAAAAGGGTTCGGATTCCTGATAGGAGTTTAC
GGAAGCTCCGTAATTTACATGGTGCAACTGCCAATCTTTGGGGTTATAGACACGCCTTGC
TGGATAGTAAAAGCAGCCCCTTCTTGTTCAGGAAAAAAGGGAAACTATGCTTGCCTCTTA
AGAGAAGACCAAGGATGGTATTGTCAAAATGCAGGGTCAACTGTTTACTACCCAAATGAA
AAAGACTGTGAAACAAGAGGAGACCATGTCTTTTGCGACACAGCAGCAGGAATCAATGTT
GCTGAGCAGTCAAAGGAGTGCAACATAAACATATCTACTACTAATTACCCATGCAAAGTT
AGCACAGGAAGACATCCTATCAGTATGGTTGCACTATCTCCTCTTGGGGCTTTGGTTGCT
TGCTACAAGGGAGTGAGCTGTTCCATTGGCAGCAACAGAGTAGGGATCATCAAGCAACTG
AACAAAGGCTGCTCTTATATAACCAACCAAGACGCAGACACAGTGACAATAGACAACACT
GTATACCAGCTAAGCAAAGTTGAAGGCGAACAGCATGTTATAAAAGGAAGGCCAGTGTCA
AGCAGCTTTGACCCAGTCAAGTTTCCTGAAGATCAATTCAATGTTGCACTTGACCAAGTT
TTCGAGAGCATTGAGAACAGTCAGGCCTTGGTGGATCAATCAAACAGAATCCTAAGCAGT
GCAGAGAAAGGAAACACTGGCTTCATCATTGTAATAATTCTAATTGCTGTCCTTGGCTCT
ACCATGATCCTAGTGAGTGTTTTTATCATAATAAAGAAAACAAAGAAACCCACAGGAGCA
CCTCCAGAGCTGAGTGGTGTCACAAACAATGGCTTCATACCACATAATTAGTTAATTAAA
AATAAAGTAAATTAAAATAAATTAAAATTAAAAATAAAAATTTGGGACAAATCATAATGT
CTCGCAAGGCTCCGTGCAAATATGAAGTGCGGGGCAAATGCAATAGAGGAAGTGAGTGCA
AGTTTAACCACAATTACTGGAGTTGGCCAGATAGATACTTATTAATAAGATCAAATTATT
TATTAAATCAACTTTTAAGGAACACTGATAGAGCTGATGGCTTATCAATAATATCAGGAG
CAGGCAGAGAAGATAGGACACAAGATTTTGTCCTAGGTTCCACCAATGTGGTTCAAGGTT
ATATTGATGATAACCAAAGCATAACAAAAGCTGCAGCCTGTTACAGTCTACATAATATAA
TCAAACAACTACAAGAAGTTGAAGTTAGGCAGGCTAGAGATAACAAACTATCTGACAGCA
AACATGTAGCACTTCACAACTTAGTCCTATCTTATATGGAGATGAGCAAAACTCCTGCAT
CTTTAATCAACAATCTCAAGAGACTGCCGAGAGAGAAACTGAAAAAATTAGCAAAGCTCA
TAATTGACTTATCAGCAGGTGCTGAAAATGACTCTTCATATGCCTTGCAAGACAGTGAAA
GCACTAATCAAGTGCAGTGAGCATGGTCCAGTTTTCATTACTATAGAGGTTGATGACATG
ATATGGACTCACAAGGACTTAAAAGAAGCTTTATCTGATGGGATAGTGAAGTCTCATACT
AACATTTACAATTGTTATTTAGAAAACATAGAAATTATATATGTCAAGGCTTACTTAAGT
TAGTAAAAACACATCAGAGTGGGATAAATGACAATGATAACATTAGATGTCATTAAAAGT
GATGGGTCTTCAAAAACATGTACTCACCTCAAAAAAATAATTAAAGACCACTCTGGTAAA
GTGCTTATTGTACTTAAGTTAATATTAGCTTTACTAACATTTCTCACAGTAACAATCACC
ATCAATTATATAAAAGTGGAAAACAATCTGCAAATATGCCAGTCAAAAACTGAATCAGAC
AAAAAGGACTCATCATCAAATACCACATCAGTCACAACCAAGACTACTCTAAATCATGAT
ATCACACAGTATTTTAAAAGTTTGATTCAAAGGTATACAAACTCTGCAATAAACAGTGAC
ACATGCTGGAAAATAAACAGAAATCAATGCACAAATATAACAACATACAAATTTTTATGT
TTTAAATCTGAAGACACAAAAACCAACAATTGTGATAAACTGACAGATTTATGCAGAAAC
AAACCAAAACCAGCAGTTGGAGTGTATCACATAGTAGAATGCCATTGTATATACACAGTT
AAATGGAAGTGCTATCATTACCCAACCGATGAAACCCAATCCTAAATGTTAACACCAGAT
TAGGATCCATCCAAGTCTGTTAGTTCAACAATTTAGTTATTTAAAAATATTTTGAAAACA
AGTAAGTTTCTATGATACTTCATAATAATAAGTAATAATTAATTGCTTAATCATCATCAC
AACATTATTCGAAACCATAACTATTCAATTTAAAAAGTAAAAAACAATAACATGGGACAA
GTAGTTATGGAGGTGAAAGTGGAGAACATTCGAACAATAGATATGCTCAAAGCAAGAGTA
AAAAATCGTGTGGCACGCAGCAAATGCTTTAAAAATGCCTCTTTGGTCCTCATAGGAATA
ACTACATTGAGTATTGCCCTCAATATCTATCTGATCATAAACTATAAAATGCAAAAAAAC
ACATCTGAATCAGAACATCACACCAGCTCATCACCCATGGAATCCAGCAGAGAAACTCCA
ACGGTCCCCACAGACAACTCAGACACCAACTCAAGCCCACAGCATCCAACTCAACAGTCC
ACAGAAGGCTCCACACTCTACTTTGCAGCCTCAGCAAGCTCACCAGAGACAGAACCAACA
TCAACACCAGATACAACAAACCGCCCGCCCTTCGTCGACACACACACAACACCACCAAGC
GCAAGCAGAACAAAGACAAGTCCGGCAGTCCACACAAAAAACAACCCAAGGACAAGCTCT
AGAACACATTCTCCACCACGGGCAACGACAAGGACGGCACGCAGAACCACCACTCTCCGC
ACAAGCAGCACAAGAAAGAGACCGTCCACAGCATCAGTCCAACCTGACATCAGCGCAACA
ACCCACAAAAACGAAGAAGCAAGTCCAGCGAGCCCACAAACATCTGCAAGCACAACAAGA
ATACAAAGGAAAAGCGTGGAGGCCAACACATCAACAACATACAACCAAACTAGTTAACAA
AAAATACAAAATAACTCTAAGATAAACCATGCAGACACCAACAATGGAGAAGCCAAAAGA
CAATTCACAATCTCCCCAAAAAGGCAACAACACCATATTAGCTCTGCCCAAATCTCCCTG
GAAAAAACACTCGCCCATATACCAAAAATACCACAACCACCCCAAGAAAAAAACTGGGCA
AAACAACACCCAAGAGACAAATAACAATGGATCCTCTCAATGAATCCACTGTTAATGTCT
ATCTTCCTGACTCATATCTTAAAGGAGTGATTTCCTTTAGTGAGACTAATGCAATTGGTT
CATGTCTCTTAAAAAGACCTTACCTAAAAAATGACAACACTGCAAAAGTTGCCATAGAGA
ATCCTGTTATCGAGCATGTTAGACTCAAAAATGCAGTCAATTCTAAGATGAAAATATCAG
ATTACAAGATAGTAGAGCCAGTAAACATGCAACATGAAATTATGAAGAATGTACACAGTT
GTGAGCTCACATTATTAAAACAGTTTTTAACAAGGAGTAAAAATATTAGCACTCTCAAAT
TAAATATGATATGTGATTGGCTGCAGTTAAAGTCTACATCAGATGATACCTCAATCCTAA
GTTTTATAGATGTAGAATTTATACCTAGCTGGGTAAGCAATTGGTTTAGTAATTGGTACA
ATCTCAACAAGTTGATTCTGGAATTCAGGAAAGAAGAAGTAATAAGAACTGGTTCAATCT
TGTGTAGGTCATTGGGTAAATTAGTTTTTGTTGTATCATCATATGGATGTATAGTCAAGA
GCAACAAAAGCAAAAGAGTGAGCTTCTTCACATACAATCAACTGTTAACATGGAAAGATG
TGATGTTAAGTAGATTCAATGCAAATTTTTGTATATGGGTAAGCAACAGTCTGAATGAAA
ATCAAGAAGGGCTAGGGTTGAGAAGTAATCTGCAAGGCATATTAACTAATAAGCTATATG
AAACTGTAGATTATATGCTTAGTTTATGTTGCAATGAAGGTTTCTCACTTGTGAAAGAGT
TCGAAGGCTTTATTATGAGTGAAATTCTTAGGATTACTGAACATGCTCAATTCAGTACTA
GATTTAGAAATACTTTATTAAATGGATTAACTGATCAATTAACAAAATTAAAAAATAAAA
ACAGACTCAGAGTTCATGGTACCGTGTTAGAAAATAATGATTATCCAATGTACGAAGTTG
TACTTAAGTTATTAGGAGATACTTTGAGATGTATTAAATTATTAATCAATAAAAACTTAG
AGAATGCTGCTGAATTATACTATATATTTAGAATATTCGGTCACCCAATGGTAGATGAAA
GAGATGCAATGGATGCTGTCAAATTAAACAATGAAATCACAAAAATCCTTAGGTGGGAGA
GCTTGACAGAACTAAGAGGGGCATTCATATTAAGGATTATCAAAGGATTTGTAGACAACA
ACAAAAGATGGCCCAAAATTAAAAACTTAAAAGTGCTTAGTAAGAGATGGACTATGTACT
TCAAAGCAAAAAGTTACCCCAGTCAACTTGAATTAAGCGAACAAGATTTTTTAGAGCTTG
CTGCAATACAGTTTGAACAAGAGTTTTCTGTCCCTGAAAAAACCAACCTTGAGATGGTAT
TAAATGATAAAGCTATATCACCTCCTAAAAGATTAATATGGTCTGTGTATCCAAAAAATT
ACTTACCTGAGAAAATAAAAAATCGATATCTAGAAGAGACTTTCAATGCAAGTGATAGTC
TCAAAACAAGAAGAGTACTAGAGTACTATTTGAAAGATAATAAATTCGACCAAAAAGAAC
TTAAAAGTTATGTTGTTAAACAAGAATATTTAAATGATAAGGATCATATTGTCTCGCTAA
CTGGAAAAGAAAGAGAATTAAGTGTAGGTAGAATGTTTGCTATGCAACCAGGAAAACAGC
GACAAATACAAATATTGGCTGAAAAATTGTTAGCTGATAATATTGTACCTTTTTTCCCAG
AAACCTTAACAAAGTATGGTGATCTAGATCTTCAGAGAATAATGGAAATCAAATCGGAAC
TTTCTTCTATTAAAACTAGAAGAAATGATAGTTATAATAATTACATTGCAAGAGCATCCA
TAGTAACAGATTTAAGTAAGTTCAACCAAGCCTTTAGGTATGAAACTACAGCGATCTGTG
CGGATGTAGCAGATGAACTACATGGAACACAAAGCCTATTCTGTTGGTTACATCTTATCG
TCCCTATGACAACAATGATATGTGCCTATAGACATGCACCACCAGAAACAAAAGGTGAAT
ATGATATAGATAAGATAGAAGAGCAAAGTGGTTTATATAGATATCATATGGGTGGTATTG
AAGGATGGTGTCAAAAACTCTGGACAATGGAAGCTATATCTCTATTAGATGTTGTATCTG
TAAAAACACGATGTCAAATGACATCTTTATTAAACGGTGACAACCAATCAATAGATGTAA
GTAAACCAGTTAAGTTATCTGAGGGTTTAGATGAAGTGAAAGCAGATTATAGCTTGGCTG
TAAAAATGTTAAAAGAAATAAGAGATGCATACAGAAATATAGGCCATAAACTTAAAGAAG
GGGAAACATATATATCAAGAGATCTTCAGTTTATAAGTAAGGTGATTCAATCTGAAGGAG
TAATGCATCCTACCCCTATAAAAAAGATCTTAAGAGTGGGACCATGGATAAACACAATAT
TAGATGACATTAAAACCAGTGCAGAGTCAATAGGGAGTCTATGTCAGGAATTAGAATTTA
GGGGGGAAAGCATAATAGTTAGTCTGATATTAAGGAATTTTTGGCTGTATAATTTATACA
TGCATGAATCAAAGCAACACCCCCTAGCAGGGAAGCAGTTATTCAAACAACTAAATAAAA
CATTAACATCAGTGCAGAGATTTTTTGAAATAAAAAAGGAAAATGAAGTAGTAGATCTAT
GGATGAACATACCAATGCAGTTTGGAGGAGGAGATCCAGTAGTCTTCTATAGATCTTTCT
ATAGAAGGACCCCTGATTTTTTAACTGAAGCAATCAGTCATGTGGATATTCTGTTAAGAA
TATCAGCCAACATAAGAAATGAAGCGAAAATAAGTTTCTTCAAAGCCTTACTGTCAATAG
AAAAAAATGAACGTGCTACACTGACAACACTAATGAGAGATCCTCAAGCTGTTGGCTCAG
AGCGACAAGCAAAAGTAACAAGTGATATCAATAGAACAGCAGTTACCAGCATCTTAAGTC
TTTCTCCAAATCAACTTTTCAGCGATAGTGCTATACACTACAGTAGAAATGAAGAAGAGG
TCGGAATCATTGCTGACAACATAACACCTGTTTATCCTCATGGACTGAGAGTTTTGTATG
AATCATTACCTTTTCATAAAGCTGAAAAAGTTGTGAATATGATATCAGGAACGAAATCCA
TAACCAACTTATTACAGAGAACATCTGCTATTAATGGTGAAGATATTGACAGAGCTGTAT
CCATGATGCTGGAGAACCTAGGATTATTATCTAGAATATTGTCAGTAGTTGTTGATAGTA
TAGAAATTCCAACCAAATCTAATGGTAGGCTGATATGTTGTCAGATATCTAGAACCCTAA
GGGAGACATCATGGAATAATATGGAAATAGTTGGAGTAACATCCCCTAGCATCACTACAT
GCATGGATGTCATATATGCAACTAGCTCTCATTTGAAAGGGATAATCATTGAAAAGTTCA
GCACTGACAGAACTACAAGAGGTCAAAGAGGTCCAAAGAGCCCTTGGGTAGGGTCGAGCA
CTCAAGAGAAAAAATTAGTTCCTGTTTATAACAGACAAATTCTTTCAAAACAACAAAGAG
AACAGCTAGAAGCAATTGGAAAAATGAGATGGGTATATAAAGGGACACCAGGTTTAAGAC
GATTACTCAATAAGATTTGTCTTGGAAGTTTAGGCATTAGTTACAAATGTGTAAAACCTT
TATTACCTAGGTTTATGAGTGTAAATTTCCTACACAGGTTATCTGTCAGTAGTAGACCTA
TGGAATTCCCAGCATCAGTTCCAGCTTATAGAACAACAAATTACCATTTTGACACTAGTC
CTATTAATCAAGCACTAAGTGAGAGATTTGGGAATGAAGATATTAATTTGGTCTTCCAAA
ATGCAATCAGCTGTGGAATTAGCATAATGAGTGTAGTAGAACAATTAACTGGTAGGAGTC
CAAAACAGTTAGTTTTAATACCTCAATTAGAAGAAATAGACATTATGCCACCACCAGTGT
TTCAAGGGAAATTCAATTATAAGCTAGTAGATAAGATAACTTCTGATCAACATATCTTCA
GTCCAGACAAAATAGATATGTTAACACTGGGGAAAATGCTCATGCCCACTATAAAAGGTC
AGAAAACAGATCAGTTCCTGAACAAGAGAGAGAATTATTTCCATGGGAATAATCTTATTG
AGTCTTTGTCAGCAGCGTTAGCATGTCATTGGTGTGGGATATTAACAGAGCAATGTATAG
AAAATAATATTTTCAAGAAAGACTGGGGTGACGGGTTCATATCGGATCATGCTTTTATGG
ACTTCAAAATATTCCTATGTGTCTTTAAAACTAAACTTTTATGTAGTTGGGGGTCCCAAG
GGAAAAACATTAAAGATGAAGATATAGTAGATGAATCAATAGATAAACTGTTAAGGATTG
ATAATACTTTTTGGAGAATGTTCAGCAAGGTTATGTTTGAATCAAAGGTTAAGAAAAGGA
TAATGTTATATGATGTAAAATTTCTATCATTAGTAGGTTATATAGGGTTTAAGAATTGGT
TTATAGAACAGTTGAGATCAGCTGAGTTGCATGAGGTACCTTGGATTGTCAATGCCGAAG
GTGATCTGGTTGAGATCAAGTCAATTAAAATCTATTTGCAACTGATAGAGCAAAGTTTAT
TTTTAAGAATAACTGTTTTGAACTATACAGATATGGCACATGCTCTCACAAGATTAATCA
GAAAGAAGTTGATGTGTGATAATGCACTATTAACTCCGATTCCATCCCCAATGGTTAATT
TAACTCAAGTTATTGATCCTACAGAACAATTAGCTTATTTCCCTAAGATAACATTTGAAA
GGCTAAAAAATTATGACACTAGTTCAAATTATGCTAAAGGAAAGCTAACAAGGAATTACA
TGATACTGTTGCCATGGCAACATGTTAATAGATATAACTTTGTCTTTAGTTCTACTGGAT
GTAAAGTTAGTCTAAAAACATGCATTGGAAAACTTATGAAAGATCTAAACCCTAAAGTTC
TGTACTTTATTGGAGAAGGGGCAGGAAATTGGATGGCCAGAACAGCATGTGAATATCCTG
ACATCAAATTTGTATACAGAAGTTTAAAAGATGACCTTGATCATCATTATCCTTTGGAAT
ACCAGAGAGTTATAGGAGAATTAAGCAGGATAATAGATAGCGGTGAAGGGCTTTCAATGG
AAACAACAGATGCAACTCAAAAAACTCATTGGGATTTGATACACAGAGTAAGCAAAGATG
CTTTATTAATAACTTTATGTGATGCAGAATTTAAGGACAGAGATGATTTTTTTAAGATGG
TAATTCTATGGAGGAAACATGTATTATCATGCAGAATTTGCACTACTTATGGGACAGACC
TCTATTTATTCGCAAAGTATCATGCTAAAGACTGCAATGTAAAATTACCTTTTTTTGTGA
GATCAGTAGCCACCTTTATTATGCAAGGTAGTAAACTGTCAGGCTCAGAATGCTACATAC
TCTTAACACTAGGCCACCACAACAATTTACCCTGCCATGGAGAAATACAAAATTCTAAGA
TGAAAATAGCAGTGTGTAATGATTTTTATGCTGCAAAAAAACTTGACAATAAATCTATTG
AAGCCAACTGTAAATCACTTTTATCAGGGCTAAGAATACCGATAAATAAGAAAGAATTAA
ATAGACAGAGAAGGTTATTAACACTACAAAGCAACCATTCTTCTGTAGCAACAGTTGGAG
GTAGCAAGGTCATAGAGTCTAAATGGTTAACAAACAAGGCAAACACAATAATTGATTGGT
TAGAACATATTTTAAATTCTCCAAAAGGTGAATTAAATTATGATTTTTTTGAAGCATTAG
AAAATACTTACCCTAATATGATTAAACTAATAGATAATCTAGGGAATGCAGAGATAAAAA
AACTGATCAAAGTAACTGGATATATGCTTGTAAGTAAAAAATGAAAAATGATAAAAATGA
TAAAATAGGTGACAACTTCATACTATTCCAAAGTAATCATTTGATTATGCAATTATGTAA
TAGTTAATTAAAAACTAAAAATCAAAAGTTAGAAACTAACAACTGTCATTAAGTTTATTA
AAAATAAGAAATTATAATTGGATGTATACG
