# Supplementary material for: Prioritizing antiviral drugs against SARS-CoV-2 by integrating viral complete genome sequences and drug chemical structures
Source: Sci Rep. 2021 Mar 18;11:6248. doi: 10.1038/s41598-021-83737-5 (PMC7973547; doi:10.1038/s41598-021-83737-5)
Supplement: Supplementary file 1 — Supplementary Information 1. [file 41598_2021_83737_MOESM1_ESM.zip › dataset_VDA-RWR/dataset2/virus FASTA/Human papillomavirus.fasta]

>Human papillomavirus
CTTATACTTTTTTATAATTTTATTACTGAAAAGGGTGTAACCGAAAACGGTCATGACCGA
AATCGGTGCATATATATAACCCAGCTTACAGTACATGTAATAGGATGGCTGAATTTGGCA
ATCCAGCTACCCGACCCTACAAACTACCAGACCTATGCAACACACTGGACACATCACTGC
AAGATATAGAAATAAGCTGTGTATATTGTAAAAGCGTCCTGCAGCGAACAGAGGTATATG
AATTTGCCTTTGCTGATTTATTTGTAGTATATAGAGACGGTATACCATATGCAGCATGTC
AGAACTGTTTAATGTTTTATTCTAAAATAAGAGAACTAAGATATTATAGCGACTCTGTGT
ATGGGGAAACGTTAGAAAAACTAACAAATAGCAATATATATGATATATTAATAAGGTGTT
TACGGTGTCAAAAACCTTTATGTCCGGCAGAAAAACTAAAACACCTTAATGAAAAACGAA
GATTCCATAAAATAGCAGGGAAATATAGAGGACAGTGTCGCCGGTGCATGACGCGTGCAC
AAGAACAGCAAGGCAGCCGCAGAGAAACACAAGTATAAGGGTCGCTATGCATGGACCAAA
ACCTACTGTACATGACATTGTGTTAGATTTGGAACCATATAATGAAGTGCAAGAGGTTGA
CCTGTATTGCTATGAGGAATTAAACAACTCAGAGGAAGAAATAGATGAACCAGATAATGC
AATTAATCACCGACAACCACTACTAGCCAGACGAGAAGAACTACAGCGTCACACTATTTG
CTGCGTGTGTTGTAAATGTGAGGCCAGTCTGCAGTTAGTGGTGGAAAGTTCAGCAGCCGA
TCTACGAGATCTCCAGCAGCTGTTTTTGGGCACGCTATCATTTTTGTGTCCACTGTGTGC
AGTACTGCGGTAAGCTGCAATGGCCGACCCTGAAGGTACAGATGGGGATGGGACGGGATG
TAATGGTTGGTTTTTTGTGCAGGCAATAGTAGACAAAAAAACAGGTGACACCATATCAGA
GGATGAGGACGAGGACGGGACAGATACAGGTTCAGACTTGGTAGATTTTATTGACACTAG
TAATACAAATTATATGCAGGCAGATAGAGAGGCAGCACAAGCGCTATTACATGCACAGGA
AGTAGAAACTGATACAAAGCTATTACATGCCTTAAAACGAAAGTATGGAGCACACAGCAC
AGAAAACAGTCCATGTCGTGATACAGCAAGTATACATAGCAATTTAAGCTCACCATTACA
AGAAATATCGTTAAATAGCTATAATAATACAGCTAAACGAAGGCTGTGTTCAGTGCCAGA
CAGCGGCTATGGCAATACTCAAGTGGAAACTCTGCAGACTCAGGTAACCCTAGATACAAA
TGTGTTTGGGGATGGGAAAAATGGCGACGGTTTAAATAGTGAGGCATGTAGTACAGATAA
TGAAATGGATATAGAAAATCAAAATCCAAACTCACCAATGACACAAATTGTGTCCTTATT
AAAAGTAAATAATAAAAAAGCAGCAATATTGGCTAAATTTAAAGAAACATATGGATTGTC
ATTTACAGATTTGGTACGAACATTTAAAAGTGATAAAACAACATGTACAGATTGGGTAGC
CGCTATTTGTGGAGTAAATCCAAATATTGCAGAAGGATTTAAAACGTTAATACAACCATA
TGTGTTATATGCACATATACAATGCATGGATTGTTCATGGGGAGTATTTATATTAGCTTT
ATTAAGATATAAATGTGGCAAAAATAGACTAACTGTAGCTAAAGNNNNNNGTACATTACT
ACATGTACCAGATACCCATATGTTAATTGAGCCACCAAAACTGCGTAGCAGTGTTGCAGC
ACTATATTGGTATAGGACAGGAATATCAAATATTAGTGAAGTAACAGGAGACACACCTGA
GTGGATACAAAGACAAACTATTATACAACATGGTATAGATGACAGTGTATTTGACCTGTC
AGAAATGATACAGTGGGCGTTTGATAATGACTATATAGATGAAAGTGACATAGCATATGA
ATATGCACAGTTAGCTGATTGTAATAGTAATGCAGCAGCATTTTTAAAAAGTAATTGTCA
AGCTAAATACTTACGAGATTGTGCAGTTATGTGTAGACATTATAAAAGGGCACAACGAAA
GCANNNNNNNNNNNNNNNNNNNNNNNGTTATAGATGTGACAAAATTGATGATGGAGGTGA
TTGGAAACCTATTGTACAATTTTTAAGATTTCAAGGAATAGAGTTTATTACATTTTTAAG
AGCATTTAAAGACTTTTTAAAAGGAACACCAAAAAAAAATTGTATTGTTATATATGGACC
AGCAAATACAGGCAAATCATATTTTTGTATGAGTCTTATACAATTTTTACATGGTACAGT
GTTGTCATTTGTAAATTCAAACAGCCATTTTTGGCTGGAACCGTTAACAGACACTAAGAT
AGCTATGGTAGATGATGCAACACCAACATGCTGGTCCTATTTTGATAATTATATGAGAAA
TGCATTAGATGGCAATCCAATAAGTATAGATAGAAAACATAAACATTTAATACAAATGAA
GTGTCCACCAATGCTAATTACATCTAATACAAATCCTGCAACAGATGATAGATGGCCTTA
TTTACGAAGTAGGGTAACAGTATTTACATTTCCACATACATTTCCATTTGATAGCAATGG
CAATCCAGTGTATGACATAAATGATAAAAATTGGAAATGTTTCTTTAAAAGGACGTGGTC
CAGATTAGATTTGCACCAGGAAGAGGAGGATACAGAAAATGATGGATGCCCTATCCCAAC
GTTTAAATGTGTTACAGGAAAAGATTCTAGAACATTACGAGACTGATAGTACAGACATAT
GTGATCAAATAGACTATTGGAAGTGTGTACGTCTGGAAAATGCAATATATTATGCAGCAA
GGGAGCATGGTCTTAAAACAATAAACCACCACGTGGTACCAACATTTCAAATTTCAAAAA
GCAAAGCACATGAAGCAATTGAACTGCAGATGGCACTAGAGAGTCTTGCTAAATCAGAGT
TTAAAAATGAACTGTGGACATTGCAAGATACGTGCCAAGAACTATATCAAACACCTCCAC
AACAGTGTTTTAAAAAACAGGGACAAACCGTTGAAGTACGGTATGATGGAGACAAAGACA
ATACTATGCATTATACATCTTGGGACTATATATATTATGTAACAGAAGGTGATAAGTGGT
GTAAAACCAAAGGTTATGTGAATTATTGTGGATTGTATTATATAAAGGAGGGACAACAAA
CATATTATGTACAGTTTAAATGTGATGCACAACAATATGGACAGAGCGGTAAATGGGAAG
TGTGGTATAATGGTAAAAAAATTGAATGTGTAAATACCTGTGACAAAATAATACAATGTT
CTGAATCTATGTACAGTACCTGTGACGAGACAGTATCCGCTACTGCAATTGCTAGAGAAT
TACAACACCCCACCACACCGTATACCGAAGCCACCACCGTGTGCACCCAAAAGAGTGGGG
GTTCGGCGCCGACTAGAAAACCATTCAGACATTGTGGATTCACAGAAACAAGTGAAGTCG
ACGGACTGTCCGTGGACCACCTCAACAACCCCCTGCTTAGTGCACCTGCAGGCAACAACG
GGTTCAGGAAGCACAATAGTGGTGACACTACGCCTATAGTGCACCTAAAAGGTGATAAAA
ATAGATTAAAGTGTTTGCGATACAGGCTACAAAAGTTCCATAATTTATATACACAAATAT
CATGTACGTGGCATTGGATAGGTGGTAAAGAAACAACAAGGACTGGTATNNNNNNNNNNN
NNNATGCAAATGAAACCCAAAGACAAAAATTTTTGGATGTTGTAAAAATACCTAATACTG
TTAATGTATCCCTTGGTTATATGACATTGTAATAGGGGTATGTTAATTGCTGTATTTTTG
TTGTGCTTTTGTGTGTGCCTATATGTGTGTTGCACTATTCCGCTTTTTCCTGCTACTAAT
GTGTGTGCGCATGCTTGGCTACTTGTGTTTTTGTTAATAGTTTTTATTACTACCCCTTTT
ACTGCATTTATTGTATATATATTTTTTTTTATATTGCCAATGTTTTTATTGCATTTGCAC
AGTGTAAATACATTTGACTAAGTACTATATAACCTGTATTGTACAGGACATTACATTGGT
AGTGTAATACCTTTTTGTAATAAACATGGTATCCCATCGTGCTGCCCGTCGAAAGCGTGC
ATCTGCAACGGATTTGTATAAAACATGTAAACAATCGGGTACATGCCCTCCAGATGTTAT
TAATAAGGTTGAAGGTACTACTCTTGCAGATAAACTATTACAATGGACTAGTTTGGGAAT
ATTTTTAGGAGGCCTTGGAATAGGTACTGGTAGTGGCACAGGGGGGCGTACCGGCTATAT
TCCATTGGGTGGCAGACCTAATACTGTTGTTGATGTGTCTCCTGCAAGGCCACCTGTTGT
AATTGAATCTGTGGGGCCTTCAGATCCATCTATTGTTACATTAGTTGAAGAGTCCAGTAT
TGTTACATCTGGAGCTCCTGTTCCTACATTTACAGGCACATCTGGATTTGAAATTACATC
CTCTGCAACAACCACCCCTGCAGTATTAGACATTACACCTGCTTCTGGGTCTGTGCAACT
AAGTAGCACTAGTTTTACCAATCCTGCATTTACCGACCCTTCGGTTATTGAGGTTCCTCA
AACAGGGGAGGTGTCTGGAGATATTTTTATTACTACCCCTACATCTGGGACACATGGATA
CGAGGAAATTCCAATGCACACATTTGCAACACAGGGCAGAGGCACCGAACCTATTAGTAG
TACCCCTATTCCTGGTGTTAGGCGTGTGGCAGGACCTAGATTATATAGTCAAGCTTATCA
ACAAGTTAAAATAACTAATTCAGACTTTATATCCCGTCCATCTACGTTGGTTACATTTAC
CAATCCTGCATATGAGCCTATAGACACTACATTAACCTTTTCACCACAGGATGTTGTGCC
TGATCCTGATTTTATGGATATTGTTCGTTTACATAGGCCTGCCTTAACATCCAGACGTGG
TACAGTTAGATTTAGTAGATTGGGTAAAAAACTAACTATGTCTACTCGCAGTGGTAAACA
AATAGGTGCCCAGGTGCATTATTATCATGATATTAGTCCTATTTNNNNNNNNNNNNNNNG
TATTGAAATGCAGCCTTTACTGCCTGATGCAGCAGTTACTGCTGACACTAATGGCCTCTT
TGACATTTATGCTGACACTGATATTGATAATAATGCCATGCTATATGATAGAAATATTTC
TGATGTTACACAACCTACCACTTCAACTATATCTAGTGTATCCTCTCGTTATAGTAATAC
TACTATTCCTTTAGCAACATCTTGGGATGTTCCTGTTCATACAGGGCCTGACATGACATT
ACCTACTACTATACCCCAGTGGCCTAATATAGTACCTTTACTGCCTAATAATACACATTC
AGTTGTACTTCAGGGAACAAACTATTATTTATGGCCTAATTATTATTTTATTTTCAAAAA
ACGTAAACGTGTTCCCTATTTTCTTACAGATGGCTTTGTGGCGTTCTAGTGACAGCAAGG
TATACCTTCCACCACCTTCAGTGGCTAAAGTTGTCAACACAGACGATTATGTAACACGTA
CCAGTACATTTTATCATGCTGGCAGCTCTAGGCTTCTAACCGTTGGACATCCATACTATA
AAGTTACCTCAAATGGAGGCCGCAAGCAAGACATTCCTAAAGTGTCTGCCTATCAGTATC
GAGTGTTTCGGGTTACATTACCTGACCCTAATAAATTTGGTCTTCCAGACACTAATATAT
ATAATCCTGAAACACAACGTTTAGTATGGGCCTGTGTTGGCATGGAGGTAGGTCGTGGGC
AGCCTTTAGGTGTTAGCCTTAGTGGTCATCCCTTTTACAACAAATTGGATGACACAGAAA
ATTCCCATGTTGCTACTTCTGTAGTTACACACGACACTAGAGATAATGTGTCAGTGGATT
ATAAACAAACCCAGTTATGTATTATTGGTTGTGTTCCTGCTATTGGGGAACATTGGGCTA
AGGGTACTGCCTGTAAGCCCGGTGCTGTGCAAACAGGTGACTGTCCTCCATTAGAACTAG
TAAATACACCTATTGAGGATGGTGATATGATTGATACTGGCTATGGTGCTATGGACTTTA
GTACTTTGCAGGATAATAAAAGTGAGGTTCCCTTAGACATTTGTCAATCTATTTGTAAAT
ATCCAGACTATTTGCAAATGTCTGCAGATGCATATGGGGACAGTATGTTTTTTTGTTTAC
GACGCGAACAGTTATTTGCACGCCATTTTTGGAACAGGGGAGGCACTATAGGAGATGCAG
TACCGGAAACATTATATATAAAAGGTACTAATGATAGGGCAACACCTGGAAGCTGTATTT
ATTCTCCATCACCTAGTGGGTCTATGGTATCTTCAGATGCACAAATGTTTAATAAGCCTT
ATTGGCTGCACAAAGCCCAGGGACAAAATAATGGCATTTGCTGGCACAACCAATTATTTA
TAACTGTGGTAGACACAACACGTAGTACCAATCTTACCTTATCTACTGCAACTACTAATC
CAGTTCCATCTATATATGAACCTTCTAAATTTAAGGAATACACACGCCATGTAGAGGAAT
ATGATTTACAATTTATATTTCAATTGTGTAAAATTACACTTACTACTGATGTTATGTCTT
ATATACATAACATGGATCCTACTATTTTAGATAGTTGGAATTTTGGTGTTAGTCCTCCCC
CATCTGCTAGCTTAGTAGNNNNNNNNNNNNNNNNNNNNNNNNNNNNNNNNNNNNNNNNNN
NNNNNGTGGTTGTTCCACAAAAAAAGGATCCATATGAAAAATTAAAGTTTTGGAATGTGG
ATCTTAAAGAACATTTTTCATCTGATTTAGATCAGTTTCCTTTAGGACGTAAGTTTTTAT
TACAGGCTGGGTTACGACCTAAACNNNCCATAGGCCCTAGGAAACGTGTTGCTTCTACTT
CTACTGCTACTAGGCCCTCCAAACGGAAACGTACTGCTAAATAATGTGTTGTGTATAATT
GTGTTGTTTGTTTTGTTATATGTGTGTTCCTTATATGTTGTGTGCATGTTTGTATGGTTA
TGTGTATGTTTGTATCATGTGTAAGTAATGTGTGTATTGTATGTGTTTAATAAAGTATGT
GTGTTAGTTTCGTGTGTGGTTGCACCCAAATGAGTAAGAGACTGTCCCTTTATTATCCCT
TGTATCCTGTGTATCCTGTGTGCCCTTTGTTCCTACTTTATATAGGGTGTGTTATATGTT
ATACATTATTTATAATACACTTTGTAGCGTCCATTTTATCCATTTGTATCCTACAAGCCT
CCATTTTACTATGCAACCGATATCGGTTGCCTTTGACACACCTAACATTATACATTCTTA
TTGTTACATTATTTAAAGTTAAATCCTTTTTGGCTCTGTTTAAGGCGCCAGTGAGCCAGT
GGCGCACCTTATATTACTCATCATCCTGTCCAGGTGCACTGCAACAATGGTTTGCAAAAC
CTTGTTTTACCCTTACATAATAAAACTGCTTTTAGGCACATATTTTCACTGTTTTTACTT
GCTTTAATTACACTATTGGCCTGTACAACTACTTTTAGATTCAAGAATGTGTCTTGTAGG
TTATATACNNNNNNNNNNNNNNNNNNNNNNNNNNNNNNNNNNNNNNNNNNNNAAATCCTT
ACACATTATATA
