# Supplementary material for: Prioritizing antiviral drugs against SARS-CoV-2 by integrating viral complete genome sequences and drug chemical structures
Source: Sci Rep. 2021 Mar 18;11:6248. doi: 10.1038/s41598-021-83737-5 (PMC7973547; doi:10.1038/s41598-021-83737-5)
Supplement: Supplementary file 1 — Supplementary Information 1. [file 41598_2021_83737_MOESM1_ESM.zip › dataset_VDA-RWR/dataset2/virus FASTA/Human parainfluenza virus 1.fasta]

>Human parainfluenza virus 1
ACCAAACAAGAGGAAAAACTTGTTTGGAATATATAATAATATTAAATAGTATTTTAGGGT
TAAAGTAATACTTTAAAGGGACAAGTCACAGACATTTGATCTTAGTATAAATTTTTATAA
TGGCCGGGCTACTAAGTACTTTTGACACATTTAGTTCCAGGAGAAGTGAGAGCATCAATA
AGTCTGGCGGAGGAGCAATTATACCTGGTCAAAGAAGTACCGTTTCTGTCTTCACATTAG
GCCCGAGTGTGACAGATGATGCAGATAAATTATTAATAGCAACCACTTTCTTAGCCCACT
CATTGGACACAGATAAACAACACTCTCAAAGAGGAGGATTTTTAGTATCACTCCTTGCAA
TGGCCTACAGTAGTCCGGAGTTATATCTCACTACAAACGGTGTCAATGCTGATGTCAAGT
ATGTGATATACAATATAGAGAGAGATCCTAAAAGAACAAAAACAGATGGGTTCATTGTCA
AAACAAGAGACATGGAGTATGAAAGAACAACAGAGTGGTTGTTTGGACCTATGATCAACA
AGAACCCATTGTTCCAAGGGCAAAGAGAGAATGCGGATCTAGAGGCATTGCTTCAGACAT
ATGGATATCCTGCATGTCTCGGAGCTATAATAGTTCAAGTTTGGATAGTGTTGGTTAAAG
CCATAACAAGTAGTGCTGGTCTAAGAAAAGGATTCTTCAATAGATTAGAAGCATTCAGAC
AGGATGGAACCGTTAAAAGTGCCCTGGTCTTCACAGGAGACACAGTTGAAGGTATTGGTG
CAGTGATGAGGTCACAACAAAGCTTAGTATCTCTTATGGTAGAAACTCTGGTGACTATGA
ACACATCCAGGTCAGATTTAACTACATTAGAGAAGAACATTCAGATTGTAGGAAATTACA
TAAGAGATGCAGGATTAGCATCTTTCATGAACACCATCAAGTATGGTGTAGAAACGAAGA
TGGCCGCCCTGACACTATCAAATCTGAGACCAGATATAAACAAATTGAGAAGCCTTGTTG
ATATCTATCTATCAAAGGGAGCCCGAGCCCCTTTTATATGTATACTCAGAGACCCAGTTC
ATGGAGACTTTGCCCCTGGAAACTATCCAGCACTGTGGAGCTACGCAATGGGCGTTGCTG
TGGTACAAAACAAAGCTATGCAACAGTATGTAACTGGAAGAACATATTTGGACATGGAAA
TGTTCCTACTTGGACAAGCTGTAGCTAAAGATGCTGATTCCAAAATCAGCAGTGCTCTGG
AGGAAGAACTAGGTGTGACAGATACAGCAAAAGAGAGACTAAGACACCATCTGACAAACC
TTTCAGGAGGGGATGGTGCGTACCACAAGCCTACAGGTGGTGGAGCTATAGAAGTGGCAA
TTGATCATACAGACATAACATTTGGAGTCGAGGACACTGCTGATCGGGACAACAAGAACT
GGACAAATGACAGCAATGAAAGATGGATGAATCACTCGATCAGCAACCACACAATCACGA
TTCGTGGTGCAGAAGAACTTGAAGAAGAGACAAATGATGAAGACATCACTGATATAGAAA
ACAAGATTGCACGAAGGCTGGCCGACAGAAAACAGAGACTAAGCCAGGCAAACAATAAAC
GAGACACCAGCAGTGATGCTGACTATGAGAATGATGATGATGCTACAGCGGCTGCAGGGA
TAGGAGGAATTTAACAGGATACTTGGACAATAGAAGCCAGATCAAAAGTAAGAAAAACTT
AGGGTGAATGACAATTCACAGATCAGCTCAACCAGACACCACCAGCATACACGAAACCAA
CCTTCACAGTGGATACCTCAGCATCCAAAACTCTCCTTCCCGAATGGATCAGGATGCCTT
CTTTTTTGAGAGGGATCCTGAAGCCGAAGGAGAGGCACCACGAAAACAAGAATCACTCTC
AGATGTCATCGGACTCCTTGACGTCGTCTTATCCTACAAGCCCACAGAAATTGGAGAAGA
CAGAAGCTGGCTCCATGGTATCATCGACAACCCAAAAGAAAACAAGCCATCATGCAAAGC
CGACGATAACAACAAAGACAGAGCAATCTCAACGTCGACCCAAGATCATAGATCAAGTGA
GGGGAGTGGAATCTCTAGGAGAACAAGTGAGTCAAAAACAGAGACACATGCTAGAATCCT
TGATCAACAAGGTATACACAGGGCCTCTAGGCGAGGAACTAGTCCAAACCCTCTACCTGA
GAATATGGGCAATGAAAGAAACACCAGAATCGACGAAGATTCTCCAAATGAGAGAAGACA
TCAGAGATCAGTACTTACGGATGAAGACAGAAAGATGGCTGAGAACTCTAATAAGAGGGA
AGAAGACCAAGTTGAGGGATTTCCAGAAGAGGTACGAAGAAGTACACCCTTATCTGATGA
TGGAGAGGGTAGAACAAATAATAATGGAAGAAGCATGGAAACTAGCAGCACACATAGTAC
AAGAATAACTGATGTCATTACCAACCCAAGTCCAGAGCTTGAAGATGCCGTTCTACAAAG
GAACAAAAGACGGCCGACGACCATCAAGCGTAACCAAACAAGATCAGAGAGAACACAGAG
TTCAGAACTCCACAAATCAACAAGTGAAAATAGCTCCAACCTCGAAGACCACAACACCAA
AACCAGCCCAAAAGTTCCACCGTCAAAGAACGAAGAGTCAGCAGCCACTCCAAAGAACAA
CCACAACCACAGAAAAACAAGATACACAACAAACAATGCAAACAACAACACAAAAAGTCC
ACCAACTCCCGAACACGACGCAACCGCAAATGAAGAGGAAACCAGCAACACATCGGTCGA
TGAGATGGCCAAGTTATTAGTAAGTCTTGGTGTAATGAAATCACAACATGAATTTGAATT
ATCTAGGAGTGCAAGTCATGTATTTGCTAAGCGCATGTTAAAATCTGCAAATTACAAAGA
AATGACATTTAATCTCTGTGGTATGCTTATATCAGTTGAAAAATCACTTGAGAATAAAGT
AGAAGAAAATAGAACATTACTTAAACAAATTCAAGAGGAAATAAATTCATCCAGGGATCT
TCACAAACGGTTCTCGGAATACCAAAAAGAACAGAACTCACTCATGATGGCCAATCTATC
CACACTCCATATAATTACAGATAGAGGCGGGAAAACGGGAAATCCCAGTGATACTACAAG
GTCACCATCAGTCTTCACAAAAGGGAAAGACAATAAGGTCAAAAAGACAAGGTTTGACCC
CTCTATGGAAGCTCTAGGAGGTCAAGAGTTCAAGCCTGACTTGATAAGAGAGGATGAACT
GAGAGATGACATCAAAAATCCGGTACTAGAAGAAAACAACAATGAGCCTCAAGCATCCAA
TGCATCACGCCTGATTCCGTCCACTGAAAAACACACTCTGCACTCACTCAAACTAGTTAT
CGAAAACAGTCCTCTAAGCAGAGTAGAGAAGAAGGCTTACATCAAATCCCTTTATAAGTG
TCGGACAAACCAAGAGGTTAAAAATGTAATGGAGCTATTCGAGGAAGACATAGATTCACT
AACTAACTAAACATGAATCTACAATTTCAACCAGCAATCAAAATCAATATCCAGAGCCAA
CTCAAAAAGCTCCCTCAAAACAATTAAGAAAAACTTAGGGTCAAAGAAATTTTGCCCGGA
GAAAGGAAATGGCTGAAACATACAGGTTCCCCAGATTCTCACACGAAGAAAATGGGACAG
TAGAACCTCTCCCTCTCAAAACAGGTCCTGACAAAAAAGCAATCCCTCACATCAGAATAG
TCAAGGTAGGAGATCCTCCAAAACATGGAGTCAGGTATCTTGATGTGCTACTATTGGGAT
TCTTTGAAACACCTAAGCAAGGACCTCTATCTGGCAGCATATCTGATCTCACAGAATCAA
CCAGTTATTCAATCTGTGGATCCGGATCCTTACCAATTGGCATAGCCAAGTATTACGGCA
CAGATCAAGAATTATTAAAAGCCTGCATTGACCTCAAAATAACTGTACGAAGAACAGTTA
GATCTGGAGAAATGATAGTATACATGGTAGATTCGATCCATGCTCCTCTACTACCATGGT
CCAGCCGACTGAGACAAGGGATGATATATAATGCCAATAAAGTAGCTCTAGCACCTCAAT
GTCTCCCAGTCGACAAAGACATCAGATTCAGGGTTGTATTTGTCAATGGAACATCACTAG
GTACAATTACAATTGCTAAGGTCCCAAAAACTCTTGCAGATCTTGCATTACCGAACTCAA
TATCAGTGAATCTGCTGGTTACACTTAGGGCAGGAGTATCAACGGAACAAAAAGGAATCC
TCCCCGTTCTAGACGATGATGGAGAAAAGAAGCTCAACTTCATGGTACACCTAGGAATCA
TAAGAAGAAAAGTTGGGAAGATATATTCAGTTGAATACTGCAAAAATAAAATTGAGAAGA
TGAAGCTAATATTCTCTCTCGGGCTTGTAGGTGGAATAAGTTTCCATGTACATGCAACAG
GCACATTATCCAAAACTCTAATGAGCCAACTTGCATGGAAAAAAGCAGTTTGCTATCCTT
TAATGGATGTAAATCCACATATGAATCTAGTCATCTGGGCAGCTTCAGTAGAAATCACAA
GTGTCGATGCTGTGTTCCAACCTGCAATTCCGAAAGAATTTCGCTATTACCCAAATGTTG
TTGCAAAAAGCATCGGGAAAATCAGGAGGATATAAGTCTACACTCCTCAATAATGACACC
CATTAGCTCTAAATCGTACCATTAATCAAATACAGATCAATTCGATACAATCAGTTCAAA
TAAGAAAAACGTAGGGACAAAGTCCTCTACCAACATCAAGGAAGACAAGAGTCTCAAAAA
GCTCAGCCTAAGCAGAGAGAAAAACAACAACACAAAGAAAGAAAAGGACAAGATCACAAA
CAAGAACAAAAGCAAAAACAAAAACAAGAACAAAAAAGGGAAGAAAAACAAAAGTATACA
CAAAAACCAAAAAAGAAAAAAGGCCAGAGACAAAAACGGAGGCAAGAACAAAAATTTAAA
CAAAAACAGAATTTAAATTCATAATAAACACCAAGATAGAGACAAAAATGCAAAAATCAG
AGATCCTCTTCTTAGTATACTCAAGCTTGCTATTATCTTCATCATTATGTCAAATTCCGG
TAGAAAAACTTTCAAATGTAGGGGTTATAATCAATGAGGGCAAATTACTTAAAATAGCAG
GATCTTATGAATCTAGATACATAGTGTTAAGCTTGGTACCTTCAATTGACCTACAAGATG
GATGTGGAACAACTCAAATTATTCAATACAAGAATTTATTAAATAGACTTCTAATTCCTC
TGAAGGATGCCTTGGATCTTCAGGAATCCCTGATAACAATAACTAATGACACCACTGTGA
CAAATGATAATCCACAAACTAGATTCTTTGGTGCTGTCATTGGTACCATAGCACTAGGAG
TAGCCACAGCTGCTCAAATAACTGCGGGCATTGCATTAGCTGAAGCACGAGAAGCCAGGA
AGGACATAGCACTAATAAAAGATTCCATAGTCAAGACACACAATTCTGTAGAACTCATTC
AAAGAGGTATAGGAGAACAGATAATTGCATTAAAGACATTACAAGATTTTGTAAATGACG
AGATAAGACCTGCAATAGGAGAACTAAGGTGTGAGACTACGGCATTGAAACTAGGGATCA
AGCTCACCCAACACTACTCTGAATTAGCAACAGCATTCAGCTCCAATCTTGGGACTATAG
GAGAAAAAAGTCTTACCTTGCAGGCATTATCATCTCTCTACTCTGCTAATATAACAGAAA
TTCTAAGTACAACTAAAAAGGATAAATCAGATATATATGACATCATTTACACTGAACAGG
TTAAGGGAACTGTGATAGATGTTGATTTGGAAAAATACATGGTTACCCTCTTAGTTAAAA
TACCAATTTTATCAGAAATACCAGGCGTGTTGATATACAGAGCTTCATCTATATCTTATA
ATATTGAAGGAGAAGAATGGCATGTCGCAATCCCAAATTACATAATCAATAAGGCATCAT
CCTTAGGAGGTGCAGATGTCACAAACTGTATAGAATCAAAATTGGCATATATATGTCCTA
GAGATCCTACACAATTAATACCTGATAACCAACAGAAGTGTATACTCGGGGATGTATCAA
AGTGCCCTGTGACTAAAGTAATAAACAATCTAGTACCAAAGTTCGCATTCATCAATGGTG
GTGTAGTGGCTAATTGCATTGCATCCACATGTACATGCGGGACAAACAGAATACCAGTGA
ATCAAGATCGCTCAAGAGGAGTTACATTCTTGACCTATACCAATTGCGGTTTAATAGGTA
TAAATGGAATAGAACTATATGCCAATAAAAGGGGACGAGACACTACTTGGGGGAATCAAA
TCATCAAAGTGGGTCCAGCAGTCTCCATTAGACCTGTAGACATTTCTTTAAATCTTGCAT
CTGCCACAAATTTCCTAGAGGAATCCAAGACAGAGCTCATGAAGGCAAGGGCAATCATAT
CAGCAGTTGGAGGATGGCACAACACAGAGAGTACTCAGATAATCATGATAATAATTGTGT
GCATACTTATAATAATCATATGTGGTATATTATACTATCTATACAGGGTTAGAAGACTAT
TAGTAATGATTAATTCAACTCATAATTCACCTGTTAATGCTTATACTCTGGAGTCAAGAA
TGAGAAATCCCTACATGGGTAACAACTCCAATTAAAAAATCAGATCAAGTACATTGTAGC
ATACATACAACAATCAAATCTATCCACAACTTCACCAATCAGGTGTACAACAAGTAAGAA
AAACTTAGGGTTAAAGACAATCCAGTCAACCTATAAGGCAACAGCATCCGATTATACAAA
CGATGGCTGAAAAAGGGAAAACAAATAGTTCATATTGGTCTACAACCCGAAATGACAATT
CCACGGTAAACACACACATTAATACACCAGCAGGAAGGACACACATCTGGCTACTGATTG
CAACAACAATGCATACAGTATTGTCCTTCATTATCATGATCCTATGCATTGACCTAATTA
TAAAACAAGACACTTGTATGAAGACAAACATCATGACAGTATCCTCCATGAACGAAAGTG
CCAAAATAATCAAAGAGACAATCACAGAATTAATCAGACAAGAAGTAATATCAAGGACCA
TAAACATACAAAGTTCAGTACAAAGCGGGATCCCAATATTGTTAAACAAGCAAAGCAGAG
ATCTCACACAATTAATAGAGAAGTCATGCAACAGACAGGAATTGGCTCAGATATGCGAAA
ACACCATTGCTATTCACCATGCAGACGGCATATCTCCTCTGGACCCACACGATTTCTGGA
GATGTCCCGTAGGGGAACCCCTACTGAGCAACAACCCCAATATCTCATTATTACCTGGAC
CAAGTCTACTTTCTGGATCCACCACAATTTCAGGATGTGTTAGACTACCTTCATTATCAA
TTGGTGATGCAATATATGCGTATTCATCAAACTTAATCACTCAAGGATGTGCAGATATAG
GGAAGTCATATCAGGTTTTACAATTAGGTTACATATCCTTAAATTCAGATATGTATCCTG
ATTTAAACCCGGTAATTTCTCATACCTATGACATCAACGACAACAGGAAATCATGTTCTG
TAATAGCTGCAGGAACAAGGGGTTATCAGTTATGCTCCTTGCCCACTGTGAATGAGACTA
CAGACTACTCGAGTGAAGGTATAGAAGATTTAGTATTTGACATATTAGATCTCAAGGGAA
AGACCAAATCTCATCGATACAAAAATGAAGATATAACTTTTGACCATCCTTTTTCTGCAA
TGTATCCGAGTGTAGGAAGTGGGATAAAAATTGAAAATACACTCATTTTCCTAGGGTACG
GTGGCTTAACAACTCCGCTCCAAGGCGACACTAAGTGTGTGATAAACAGATGTACCAATG
TTAATCAGAGTGTTTGCAATGATGCTCTTAAGATAACTTGGCTAAAGAAAAGACAAGTTG
TCAATGTCTTAATTCGTATCAATAATTATTTATCTGATAGGCCAAAGATTGTTGTCGAGA
CAATTCCAATAACTCAAAATTACTTAGGTGCCGAAGGTAGGCTACTTAAACTAGGTAAAA
AGATCTACATATATACTAGATCTTCAGGTTGGCACTCCAACCTGCAAATAGGATCATTAG
ATATCAACAACCCCATGACCATTAAATGGGCGCCTCATGAAGTCCTGTCTCGACCAGGAA
ACCAAGACTGCAACTGGTACAACAGATGTCCGAGAGAATGCATATCAGGTGTATATACTG
ATGCATATCCACTATCTCCTGATGCAGTCAATGTTGCTACAACCACACTGTACGCAAACA
CATCACGTGTTAATCCCACCATAATGTACTCAAATACCTCAGAAATTATCAACATGCTAA
GACTCAAGAATGTACAACTAGAGGCAGCATACACTACTACATCATGTATCACTCATTTCG
GGAAGGGCTACTGCTTCCACATTGTTGAAATCAACCAAGCCAGCCTTAATACCTTACAAC
CTATGTTGTTCAAGACAAGTATCCCTAAAATATGTAAAATCACATCTTGAGCAGATCAAG
ACCCAACACTATATCAATTATGTGAAAACCAGATATGATGTATAAAAATTTAAAAACAAA
GCATGAATAGACATTTATATGACAAATAGAATAAGAAAAACTTAGGGTTAATGCCTGCCT
ATTTGTCAAATATGGATAAACAGGAGTCAACTCAGAATTCCTCAGACATCTTATATCCAG
AATGTCACTTGAACTCTCCGATTGTAAAAAGCAAGATTGCTCAACTTCACGTTTTGCTAG
ATATCAATCAACCCTATGATTTAAAAGATAACAGTATAATAAATATCACCAAATACAAAA
TCAGAAATGGAGGTTTATCGCCCCGGCAGATCAAAATCAGATCGCTAGGCAAAATCCTTA
AACAAGAAATTAAGGATATTGATCGTTACACTTTTGAACCTTATCCGATTTTCTCATTAG
AGTTACTCAGACTGGATATCCCAGAAATATGTGACAAAATAAGATCCATTTTTTCAGTCT
CTGATAGATTAATAAGAGAACTATCATCTGGATTTCAAGAATTGTGGTTAAATATTCTTA
GACAATTAGGCTGTGTTGAAGGGAAAGAGGGATTTGACTCATTAAAGGATGTAGATATCA
TCCCAGATATAACTGATAAATATAATAAAAACACATGGTATCGCCCATTCTTAACATGGT
TTAGCATCAAATATGATATGAGATGGATGCAAAAGAATAAGTCGGGGAACCATTTAGATG
TCTCAAATTCTCACAATTTTCTTGACTGTAAATCATATATTTTGATTATATATAGAGATT
TAGTGATAATAATAAATAAATTAAAATTAACCGGTTATGTCCTTACACCTGAATTAGTAT
TAATGTATTGTGATGTTGTCGAAGGAAGATGGAATATGTCTTCAGCTGGACGACTCGATA
AAAGGTCATCAAAAATAACATGTAAGGGGGAAGAATTATGGGAGCTTATCGACTCTTTAT
TTCCCAATCTTGGTGAGGATGTATATAATATTATATCACTACTAGAACCTTTATCACTTG
CTTTAATACAGTTGGATGACCCTGTAACTAATTTAAAAGGAGCTTTCATGAGACATGTTT
TGACTGAGCTACATACAATTTTAATAAAAGATAATATATACACAGATTCAGAAGCAGACA
GCATAATGGAATCATTGATAAAGATTTTCAGAGAGACATCAATTGATGAAAAAGCAGAAA
TTTTCTCCTTTTTTAGAACGTTTGGACATCCTAGCTTAGAAGCAATAACTGCTGCCGATA
AAGTAAGGACACATATGTATTCCTCCAAAAAAATCATACTAAAGACACTATATGAGTGTC
ATGCAATCTTCTGTGCAATTATAATAAACGGATATAGAGAAAGACACGGTGGTCAATGGC
CGCCATGCGAATTCCCCAATCATGTATGTCTTGAACTCAAGAATGCACAAGGATCCAACT
CTGCAATTTCGTATGAATGTGCCGTAGACAATTATAGTAGTTTTATAGGATTTAAATTTT
TAAAATTTATTGAGCCTCAATTAGATGAAGATTTGACAATTTATATGAAGGATAAGGCTC
TATCACCTAGGAAAGCAGCATGGGATTCAGTATATCCCGACAGTAATTTATATTACAAAG
TCCCTGAATCAGAAGAGACTCGTAGGTTAATCGAGGTTTTTATAAATGATAATAATTTTA
ACCCTGCGGATATTATTAATTATGTAGAGTCAGGAGAATGGTTAAATGACGATAGCTTCA
ACATATCTTACAGTCTCAAAGAAAAAGAAATTAAACAAGAGGGTCGACTCTTTGCCAAGA
TGACATATAAGATGAGAGCAGTCCAGGTATTAGCAGAAACACTACTAGCAAAAGGAGTAG
GTGAGTTATTCAGTGAAAATGGGATGGTAAAGGGAGAAATTGACCTACTAAAGAGACTGA
CTACATTATCTGTCTCAGGTGTTCCAAGATCCAACTCAGTTTACAATAATCCCATATTAC
ATGAGAAATTGATCAAAAATATGAATAAGTGCAATTCAAATGGGTATTGGGATGAAAGAA
AGAAATCTAAAAATGAATTCAAAGCTGCAGACTCATCAACCGAGGGGTATGAGACTCTGA
GCTGTTTTTTAACCACCGATTTGAAAAAATACTGTCTCAACTGGAGATTTGAAAGTACAG
CGTTGTTCGGTCAAAGATGTAATGAGATATTCGGGTTTAAAACTTTCTTTAACTGGATGC
ACCCTATTCTAGAAAAAAGTACAATTTATGTAGGAGATCCTTACTGTCCAGTACCTGATA
GAATGCACAAAGAACTCCAAGATCATGATGATACCGGAATCTTTATCCATAATCCAAGAG
GGGGAATAGAGGGTTATTGCCAGAAATTATGGACACTAATCTCTATTAGTGCAATCCATC
TTGCAGCTGTTAAAGTTGGTGTCAGAGTGTCAGCAATGGTACAAGGAGACAATCAAGCTA
TAGCAGTGACATCCAGAGTTCCTGTCACACAAACCTATAAGCAAAAAAAGACTCACGTCT
ATGAAGAAATCACAAGATATTTCGGTGCCTTGAGAGAAGTTATGTTTGATATTGGACATG
AATTAAAATTAAATGAGACCATTATAAGTAGCAAAATGTTTGTATACAGCAAACGGATAT
ATTATGATGGGAAAATCCTCCCACAGTGCCTCAAAGCTTTAACAAGATGTGTATTTTGGT
CAGAGACTCTTGTAGATGAAAACAGGTCAGCATGCTCAAACATTGCAACATCTATAGCCA
AAGCTATTGAGAATGGATATTCACCTATCTTAGGCTATTGTATTGCTCTTTTTAAAACTT
GCCAACAGGTATGTATATCATTAGGAATGACCATTAATCCTACTATTACGTCAACTATCA
AAGATCAATATTTTAAAGGGAAAAATTGGTTAAGATGTGCAATATTGATCCCAGCTAACA
TAGGAGGGTTCAACTATATGTCTACAGCTAGATGTTTTGTCAGAAATATAGGTGATCCAG
CAGTTGCAGCTCTAGCAGACTTAAAGAGATTCATCAAAGCAGGTCTGTTAGATAAACAGG
TATTATATCGTGTGATGAATCAAGAACCAGGAGACTCAAGCTTCTTAGATTGGGCATCAG
ACCCTTATTCATGCAATCTCCCACACTCACAAAGTATAACAACTATAATCAAAAATGTAA
CAGCTAGATCAGTATTGCAGGAATCACCTAATCCTCTCCTATCAGGTCTCTTTTCAGAAT
CAAGTAGTGAAGAAGATCTCAACTTAGCATCATTTTTGATGGATAGGAAAGCCATATTGC
CCAGAGTAGCTCACGAGATCTTAGATAACTCACTTACAGGTGTAAGAGAAGCTATAGCCG
GGATGCTTGATACAACGAAATCTCTAGTAAGAGCTAGTGTCAGGAGAGGAGGATTATCAT
ATAGTATCTTAAGAAGACTTATAAATTATGATCTATTACAATATGAGACCTTAACAAGGA
CACTCAGAAAACCGGTTAAGGATAATATAGAATATGAGTATATGTGTTCAGTAGAATTGG
CAATAGGATTGAGGCAAAAAATGTGGTTTCATCTAACTTATGGAAGACCAATCCACGGTT
TAGAAACTCCAGACCCGTTAGAATTATTAAGAGGATCATTTATTGAAGGCTCAGAAATAT
GTAAATTTTGTAGATCAGAAGGGAATAACCCTATGTATACTTGGTTCTATCTTCCTGACA
ACATCGACTTAGATACACTTAGCAATGGAAGTCCTGCCATACGTATCCCTTATTTTGGTT
CTGCTACTGATGAAAGATCAGAGGCTCAACTAGGTTATGTTAAGAACTTAAGCAAGCCGG
CAAAAGCAGCAATAAGAATCGCAATGGTTTACACTTGGGCTTATGGAACTGATGAAATAT
CATGGATGGAAGCAGCACTTATAGCTCAAACCAGGGCTAACTTAAGTTTAGAGAATTTGA
AGTTACTCACCCCTGTATCGACTTCTACAAATTTGTCCCACAGATTGAGAGATACTGCTA
CACAGATGAAATTTTCAAGTGCTACTTTAGTTCGAGCGAGTCGATTTATTACCATATCTA
ATGATAATATGGCATTAAAAGAGGCAGGAGAGTCTAAAGATACTAATTTAGTTTATCAAC
AAATTATGTTAACCGGATTGAGCTTATTTGAATTCAATATGAGGTATAAACAAGGATCAT
TATCTAAACCTATGATATTACACTTACATTTGAATAATAAATGCTGTATCATAGAATCTC
CTCAAGAATTGAATATTCCTCCTAGATCTACATTGGACTTAGAGATCACTCAGGAAAATA
ACAAGTTAATCTATGATCCTGATCCTCTCAAGGACATAGATCTAGAGTTATTTAGTAAGG
TTAGGGATGTAGTACACACAATTGATATGAATTATTGGTCTGATGATGAAATAATTAGAG
CAACTAGTATATGTACAGCTATGACTATTGCAGACACAATGTCTCAATTAGATAGAGACA
ATCTTAAAGAAATGATAGCACTGATAAATGATGATGATATAAATAGTTTAATCACCGAAT
TTATGGTTATTGATATACCCTTATTTTGTTCCACTTTCGGGGGTATTCTAATCAATCAAT
TTGCATATTCACTTTACGGGTTAAACGTCAGAGGGAGGGATGAAATATGGGGATATGTGA
TACGCATAATTAAAGACACATCACATGCAGTCCTAAAAGTACTGTCCAATGCATTATCAC
ATCCTAAAATATTCAAACGATTCTGGGATGCAGGAGTTGTAGAGCCTGTTTATGGACCTA
ACTTGTCCAATCAAGACAAGATACTGTTAGCCATTTCAGTATGTGAATACTCTGTTGACC
TCTTCATGCGTGATTGGCAAGAGGGCATACCGCTTGAAATATTTATTTGTGATAACGACC
CAAATATAGCAGAAATGAGAAAACTTTCATTTTTAGCTAGACATCTAGCATACTTGTGTA
GTTTGGCAGAGATAGCTAAAGAGGGACCAAAATTGGAATCTATGACATCTCTCGAACGAC
TCGAATCATTGAAAGAGTATCTAGAACTTACTTTTTTAGACGATCCTATATTAAGATATA
GTCAATTGACAGGCTTAGTTATTAAGATATTCCCTTCAACGTTAACTTACATCAGGAAAT
CTTCAATTAAGGTGTTGAGAGTAAGAGGTATAGGGATACCAGAAGTCTTAGAGGACTGGG
ATCCTGATGCCGATAGTATGCTACTAGATAATATAACTGCTGAGGTTCAACACAATATAC
CTTTAAAGAAGAACGAAAGAACTCCCTTCTGGGGGTTAAGGGTATCAAAATCACAAGTTC
TGCGACTTAGAGGTTATGAAGAGATAAAAAGGGAAGAAAGAGGAAGATCAGGTGTAGGAT
TAACTCTACCTTTTGATGGGCGATATTTATCACACCAATTGAGACTTTTCGGGATTAATA
GCACCAGTTGTTTGAAAGCATTGGAACTTACCTATTTACTGAATCCTCTAGTCAATAAGG
ATAAAGATAGATTATATCTCGGAGAAGGTGCAGGTGCAATGCTGTCTTGTTATGATGCTA
CATTAGGACCCTGCATGAACTATTATAATTCAGGTGTTAATTCTTGTGATCTCAACGGAC
AAAGAGAATTAAATATTTATCCTTCAGAAGTGGCACTGGTAGGGAAGAAATTGAATAATG
TCACGAGTTTATGTCAAAGAGTTAAGGTTTTATTCAATGGGAATCCTGGATCAACTTGGA
TAGGGAATGATGAATGTGAAACACTAATCTGGAATGAATTACAGAATAATTCAATAGGGT
TTATTCATTGTGACATGGAAGGTGGAGAACACAAATGTGATCAGGTGGTCTTACATGAAC
ATTATAGTGTGATCAGGATTGCATACCTTGTTGGGGATAAGGACGTTATCTTAGTAAGCA
AAATTGCACCAAGATTAGGTACAGACTGGACAAAACAATTAAGTTTGTATTTAAGATACT
GGAGAGATGTCAGCTTAATAGTGTTGAAAACATCTAACCCAGCCTCTACAGAAATGTATC
TGATATCAAAAGATCCTAAATCTGATATTATAGAGGATAGTAATACAGTATTGGCAAACC
TTCTTCCATTATCTAAAGAGGATAGTATTAAGATAGAAAAATGGATTCTAGTTGAGAAAG
CCAAAGTTCATGATTGGATAGTTAGAGAATTAAAGGAAGGGAGTGCATCGTCAGGTATGC
TAAGACCTTACCATCAAGCATTACAAATCTTCGGATTTGAGCCTAATTTAAACAAATTAT
GTAGAGATTTCTTATCTACACTAAATATAGTAGACACAAAAAATTGTATTATCACATTTG
ATAGAGTATTAAGAGATACAATCTTTGAGTGGACTCGGATAAAAGACGCAGATAAGAAGC
TAAGACTTACAGGTAAATATGATCTATATCCTCTTAGAGATTCAGGTAAGTTAAAAGTTA
TTTCTAGAAGGCTTGTAATATCTTGGATAGCATTGTCTATGTCTACAAGACTAGTAACAG
GGTCATTTCCAGACATTAAATTTGAATCAAGACTCCAATTAGGTATAGTATCAATATCCT
CTCGTGAAATCAAAAATCTTAGGGTTATATCAAAGATTGTCATTGACAAATTTGAAGATA
TTATACATAGTGTGACCTATAGGTTCTTGACTAAAGAAATAAAAATATTGATGAAAATTT
TGGGAGCAGTCAAATTATTTGGGGCAAGACAGAGCACATCTGCTGATATCACTAATATCG
ATACATCGGACTCCATACAATGATCTTATATCTTCTCATCTTTATTATCTAATTTGTTTA
AAGAGATGAGTTAACAAGATAAGAAATCCCTTTAACTGACTCATAAAAACATAGTAAGAA
AAACTTACAACAGACAAGAGTATTAATAATATATCGATATTTCTTAAACTCTTGTCTGGT
