# Supplementary material for: Prioritizing antiviral drugs against SARS-CoV-2 by integrating viral complete genome sequences and drug chemical structures
Source: Sci Rep. 2021 Mar 18;11:6248. doi: 10.1038/s41598-021-83737-5 (PMC7973547; doi:10.1038/s41598-021-83737-5)
Supplement: Supplementary file 1 — Supplementary Information 1. [file 41598_2021_83737_MOESM1_ESM.zip › dataset_VDA-RWR/dataset2/virus FASTA/Human rhinovirus A.fasta]

>Human rhinovirus A
TTAAAACTGGGTGTGGGTTGTTCCCACCCACACCACCCAATGGGTGTTGTACTCTGTTAT
TCCGGTAACTTTGTACGCCAGTTTTTCCCTCCCCTCCCCATCCTTTTACGTAACTTAGAA
GTTTTAAATACAAGACCAATAGTAGGCAACTCTCCAGGTTGTCTAAGGTCAAGCACTTCT
GTTTCCCCGGTTGATGTTGATATGCTCCAACAGGGCAAAAACAACAGATACCGTTATCCG
CAAAGTGCCTACACAGAGCTTAGTAGGATTCTGAAAGATCTTTGGTTGGTCGTTCAGCTG
CATACCCAGCAGTAGACCTTGCAGATGAGGCTGGACATTCCCCACTGGTAACAGTGGTCC
AGCCTGCGTGGCTGCCTGCGCACCTCTCATGAGGTGTGAAGCCAAAGATCGGACAGGGTG
TGAAGAGCCGCGTGTGCTCACTTTGAGTCCTCCGGCCCCTGAATGCGGCTAACCTTAAAC
CTGCAGCCATGGCTCATAAGCCAATGAGTTTATGGTCGTAACGAGTAATTGCGGGATGGG
ACCGACTACTTTGGGTGTCCGTGTTTCACTTTTTCCTTTATTAATTGCTTATGGTGACAA
TATATATATTGATATATATTGGCATCATGGGCGCCCAGGTATCTAGACAAAATGTTGGTA
CACACTCAACCCAAAATTCAGTGTCAAATGGATCAAGTTTAAATTACTTTAATATAAATT
ACTTCAAGGATGCTGCCTCAAGTGGTGCATCTAGATTAGATTTCTCTCAAGATCCAAGCA
AATTCACTGACCCAGTTAAAGATGTCTTAGAAAAGGGGATCCCAACACTACAATCACCAT
CTGTTGAGGCTTGTGGCTATTCAGACAGGATTATGCAAATAACCAGAGGAGATTCAACAA
TCACATCTCAAGATGTAGCAAATGCTGTGGTTGGGTATGGGGTCTGGCCGCATTACTTAA
CACCACAAGATGCCACTGCTATAGACAAACCAACACAACCTGATACATCATCAAATAGAT
TTTATACACTAGAGAGTAAACATTGGAATGGTAGTTCAAAAGGATGGTGGTGGAAATTAC
CAGATGCTCTTAAAGACATGGGTATTTTTGGAGAAAATATGTATTATCATTTCCTGGGTA
GAAGTGGATATACAGTTCATGTGCAGTGTAATGCTAGTAAATTCCATCAGGGTACCTTGT
TAGTTGCAATGATACCAGAACACCAGCTAGCAAGTGCAAAACACGGAAGTGTGACTGCTG
GTTACAAACTCACACACCCAGGTGAGGCTGGCAGAGATGTAAGTCAAGAACGTGATGCAA
GTTTAAGACAACCTAGTGATGATAGTTGGCTTAATTTTGATGGCACCCTTCTTGGAAATT
TATTAATTTTCCCACATCAATTTATAAACCTTAGGAGTAATAATTCTGCAACTCTAATAG
TACCATATGTAAATGCTGTGCCAATGGATTCAATGCTTCGACATAATAACTGGAGCCTGG
TCATCATACCAATTAGTCCATTACGTAGTGAAACTACATCTTCTAATATAGTGCCAATCA
CTGTATCAATAAGTCCCATGTGTGCTGAATTTTCTGGTGCAAGAGCAAAAAACATTAAAC
AAGGATTACCTGTATATATAACTCCAGGATCTGGGCAATTCATGACTACTGATGATATGC
AATCACCTTGTGCACTACCCTGGTACCATCCTACTAAAGAAATATCTATTCCGGGTGAAG
TTAAAAACCTTATAGAAATGTGTCAAGTTGATACCTTGATTCCAGTCAATAATGTGGGTA
ACAATGTTGGAAATGTCAGTATGTACACTGTACAACTAGGGAACCAAACAGGCATGGCAC
AAAAAGTCTTTTCAATAAAAGTAGACATTACATCACAGCCTTTGGCTACAACTTTAATTG
GGGAGATTGCAAGCTATTACACCCATTGGACTGGCAGTCTGCGATTTAGTTTTATGTTTT
GTGGGACTGCAAACACAACACTTAAATTATTACTTGCATACACACCACCTGGTATTGATG
AACCAACAACTAGAAAGGATGCAATGCTAGGGACACATGTTGTGTGGGATGTTGGATTGC
AGTCTACTATATCTCTTGTTGTACCATGGGTGAGTGCCAGCCACTTCAGGTTAACTGCAG
ATAATAAATACTCCATGGCTGGTTATATCACATGTTGGTACCAAACTAATTTAGTAGTGC
CCCCAAGTACGCCACAGACTGCTGATATGCTGTGTTTTGTTTCTGCATGTAAAGATTTTT
GTCTACGAATGGCAAGGGATACAGATTTACACATACAAAGTGGTCCAATAGAGCAAAATC
CAGTAGAAAACTACATTGATGAAGTTTTAAATGAAGTTTTAGTAGTGCCGAATATAAAAG
AAAGTCATCACACTACATCAAACTCTGCCCCACTTTTAGATGCTGCAGAGACGGGACACA
CCAGTAATGTTCAACCAGAAGATGCTATAGAGACAAGGTATGTTATAACATCACAAACAA
GAGATGAGATGAGTATAGAAAGTTTCCTTGGTAGATCTGGTTGTGTCCACATCTCAAGAA
TAAAGGTTGATTACACTGACTATAATGGACAGGACATAAATTTCACAAAATGGAAAATCA
CACTACAGGAAATGGCACAGATTAGGAGAAAATTTGAATTGTTTACATATGTCAGGTTTG
ACTCAGAAATAACCTTGGTGCCTTGTATTGCTGGTAGAGGAGACGACATTGGACATATTG
TAATGCAATATATGTATGTTCCTCCAGGAGCTCCAATTCCTTCAAAAAGAAACGATTTCT
CATGGCAATCAGGCACCAATATGTCAATATTCTGGCAACATGGACAGCCATTTCCTAGAT
TTTCTTTACCATTTCTTAGCATTGCATCAGCTTATTATATGTTTTATGATGGATATGATG
GAGACAACACTTCTTCCAAGTATGGTAGCGTAGTTACTAATGATATGGGTACTATATGCT
CAAGAATAGTTACAGAAAAACAGAAACATTCTGTTGTCATCACAACACACATATATCATA
AAGCTAAACACACAAAAGCTTGGTGTCCTAGGCCCCCTAGAGCTGTCCCTTACACACATA
GTCATGTGACTAATTATATGCCAGAAACAGGTGACGTGACAACAGCCATAGTCCGCAGAA
ACACTATAACAACTGCTGGGCCCAGTGATCTATATGTGCATGTAGGTAACTTAATATATA
GAAACTTACATCTGTTCAATTCTGAAATGCATGATTCAATTTTGATTTCATACTCTTCTG
ATTTAATCATATACCGCACAAACACTATAGGTGATGATTATATTCCCAATTGTAACTGCA
CTGAGGCTACTTATTATTGTAGACACAAAAATAGGTATTACCCAATAAAAGTTACTCCAC
ATGATTGGTATGAAATACAAGAGAGTGAATATTACCCCAAACACATCCAATACAACCTAT
TAATTGGTGAAGGACCATGTGAACCTGGTGATTGTGGTGGAAAACTTCTTTGTAGACATG
GTGTCATTGGCATAATCACAGCAGGTGGTGAAGGTCATGTAGCATTTATAGATCTTAGAC
AATTTCACTGTGCTGAGGAACAAGGCATAACTGATTACATACACATGTTGGGAGAGGCTT
TTGGCAATGGTTTTGTAGATAGTGTTAAAGAACAAATAAATGCAATAAATCCAATCAATA
ACATTAGTAAGAAGGTTATTAAGTGGCTACTTAGAATAATCTCGGCTATGGTTATTATAA
TCAGAAACTCCTCTGACCCTCAAACGATCATAGCAACCTTGACACTAATTGGTTGCAATG
GTTCACCATGGAGATTTCTCAAAGAAAAGTTTTGCAAATGGACCCAATTAACTTATATCC
ACAAAGAGTCTGATTCATGGCTTAAGAAATTCACTGAAATGTGTAATGCTGCACGTGGTC
TTGAATGGATTGGTAATAAAATTTCAAAATTTATAGATTGGATGAAATCTATGCTACCCC
AGGCCCAATTGAAAGTTAAATACTTGAATGAAATAAAGAAACTCAGTTTGCTTGAAAAAC
AGATTGAAAATCTACGTGCGGCAGATAGTGCAACACAAGAGAAAATCAAATGTGAAATTG
ACACCCTACATGATCTATCGTGCAAATTTCTTCCTTTGTATGCACATGAGGCAAAAAGAA
TCAAAGTGCTTTATAATAAATGTTCCAATATAATTAAACAAAGAAAGAGAAGTGAACCGG
TGGCGGTGATGATACATGGACCACCCGGTACTGGTAAATCTATAACAACTAACTTCTTGG
CTAGAATGATAACAAATGAAAGTGATGTGTACTCATTACCTCCAGATCCCAAATATTTTG
ATGGTTATGACAATCAGAGTGTTGTAATCATGGATGATATTATGCAAAATCCAGATGGAG
AAGACATGACACTATTTTGCCAAATGGTTTCAAGTGTTACATTTATACCACCCATGGCTG
ATTTGCCTGACAAGGGTAAACCATTTGATTCAAGATTTATCTTATGTAGTACTAACCACT
CGCTTTTAGCCCCACCTACTATATCTTCATTACCCGCAATGAATAGAAGATTTTTCTTTG
ACTTAGATATTGTAGTTCATGACAATTATAAAGATACACAAGGGAAATTAGATGTATCCA
AAGCTTTTCGACCTTGTAATGTTAACACCAAAATTGGCAATGCAAAATGTTGTCCATTTG
TATGTGGTAAGGCAGTGWCATTCAAAGATCGCAGCACTTGCTCAACATACACCTTAGCTC
AAGTTTACAATCACATTTTGGAAGAAGACAAAAGAAGGAGACAGGTGGTGGATGTCATGT
CTGCAATTTTCCAAGGACCAATTTCTTTAGACGYTCCACCACCACCAGCTATAGYAGATC
TGTTACAATCAGTTAGAACACCTGAGGTAATCAAGTACTGTCAAGATAATAAATGGGTCA
TTCCAGCAGAGTGCCAAGTGGAAAGAGACTTAAATATAGCCAATAGCATAATAGCTATTA
TAGCAAATATAATAAGTATAGCTGGCATTATATTTGTAATTTATAAATTGTTTTGTTCAT
TACAAGGACCATACTCAGGTGAACCTAAACCTAAAACCAAAGTACCTGAAAGAAGAGTAG
TTGCTCAAGGTCCAGAAGAAGAATTTGGAAGGTCAATTCTCAAAAACAATACTTGTGTGA
TTACTACAGGTAATGGAAAATTTACAGGTCTTGGTATACATGACAGAATTCTAATCATCC
CAACACATGCTGATCCAGGTAGAGAGGTCCAAGTTAATGGTGTCCACACTAAGGTTCTAG
ACTCATATGATCTTTATAATAGAGATGGAGTTAAACTTGAAATAACGGTCATACAATTAG
ATAGAAATGAAAAATTTAGGGACATTAGAAAGTATATACCTGAAACAGAAGACGATTATC
CAGAATGCAATTTGGCACTTTCAGCTAATCAAGATGAACCAACTATAATTAAAGTAGGAG
ATGTAGTGTCCTATGGCAATATTTTGCTTAGTGGAAATCAAACAGCCAGAATGCTTAAAT
ATAATTACCCCACAAAATCAGGGTATTGTGGAGGGGTACTATATAAAATTGGTCAAATTC
TAGGTATTCATGTGGGTGGAAATGGAAGGGATGGTTTTTCAGCTATGTTACTTAGATCAT
ACTTTACAGATACTCAGGGCCAAATTAAAGTCAATAAGCATGCTACTGAATGTGGTCTTC
CAACTATACACACTCCTAGCAAAACCAAACTTCAGCCTAGTGTATTTTATGATGTCTTCC
CAGGCTCTAAGGAACCAGCTGTGCTCACAGATAATGACCCTAGATTGGAAGTTAATTTTA
AAGAAGCTTTATTTTCTAAATATAAAGGTAATGTGGAATGTAATTTGAATGAACATATGG
AAATTGCTATTGCCCATTACTCAGCACAATTAATGACACTAGATATTGATTCCAGGCCAA
TAGCATTGGAAGATAGCGTGTTTGGGATAGAAGGACTTGAGGCTTTAGATCTAAACACCA
GTGCAGGGTTTCCTTATGTCACAATGGGTATTAAAAAGAGAGATTTAATAAATAACAAAA
CAAAAGATATATCCAGGCTTAAAGAGGCTCTAGATAAATATGGAGTTGACTTACCCATGA
TCACTTTCTTAAAAGACGAGCTTAGGAAAAAGGAGAAAATTTCAACAGGTAAAACTAGAG
TTATAGAAGCAAGTAGTATAAATGACACAATATTATTTAGAACTACTTTTGGCAATTTGT
TCTCTAAGTTTCATTTAAACCCAGGCGTTGTTACTGGCTCTGCAGTAGGGTGTGACCCTG
AGACTTTCTGGTCTAAAATCCCAGTTATGCTTGATGGAGATTGTATAATGGCTTTTGACT
ATACAAATTATGATGGTAGTATACACCCTGTCTGGTTTCAAGCTCTGAAAAAAGTTCTTG
AAAATTTATCTTTCCAATCTAATTTAATTGATAGATTGTGTTATTCCAAGCACTTGTTTA
AATCAACATATTATGAAGTGGCAGGTGGAGTTCCTTCTGGGTGTTCTGGAACCAGTATAT
TCAATACTATGATTAATAACATTATAATAAGAACACTAGTTCTAGATGCATACAAAAATA
TTGATCTGGACAAGCTTAAAATAATTGCATATGGTGATGATGTGATTTTCTCTTATAAAT
ATACTCTAGATATGGAAGCTATTGCTAATGAAGGAAAGAAATATGGACTTACAATAACAC
CAGCAGATAAGTCCAATGAATTCAAGAAACTTGATTATAGTAATGTGACTTTTCTTAAAC
GTGGTTTTAAGCAAGATGAAAGACATACATTCCTTATTCATCCTACATTCCCAGTGGAAG
AGATACATGAATCAATTAGATGGACCAAGAAACCTTCACAGATGCAAGAACATGTGCTAT
CATTATGTCACCTGATGTGGCACAATGGACGTAAGGTGTATGAAGATTTCTCTAGTAAGA
TACGCAGTGTCAGCGCTGGACGTGCACTGTATATCCCACCTTATGATCTGTTGAAACATG
AATGGTATGAAAAATTTTAGATATAGAAATAATGAATGAATGATTCTTTAATTCTAT
