# Supplementary material for: Prioritizing antiviral drugs against SARS-CoV-2 by integrating viral complete genome sequences and drug chemical structures
Source: Sci Rep. 2021 Mar 18;11:6248. doi: 10.1038/s41598-021-83737-5 (PMC7973547; doi:10.1038/s41598-021-83737-5)
Supplement: Supplementary file 1 — Supplementary Information 1. [file 41598_2021_83737_MOESM1_ESM.zip › dataset_VDA-RWR/dataset2/virus FASTA/Human rhinovirus B.fasta]

>Human rhinovirus B
TTAAAACAGCGGATGGGTACCCCACCATCCGACCCACTGGGTGTAGTACTCTGGTACTTC
GTACCTTTGTACGCCTGTTCTTCCCATTGTACCCTTCCTGAACTTCCAACCCAAGTAACG
TTAGAAGCTCAACATTTAGTACAACAGGAAGCACCACATCCAGTGGTGTTTAGTACAAGC
ACTTCTGTTTCCCCGGAGCGAGGTATAGGCTGTACCCACTGCCAAAAACCTTTAACCGTT
ATCCGCCAACCAACTACGTAAAAGCTAGTAGTATTATGTTTTTAACTAGGCGTTCGATCA
GGTGGATTTCCCCTCCACTAGTTTGGTCGATGAGGCTAGGAATTCCCCACGGGTGACCGT
GTCCTAGCCTGCGTGGCGGCCAACCCAGCTTATGCTGGGACGCCTTTTTATAGACATGGT
GTGAAGACTCGCATGTGCTTGGTTGTGATTCCTCCGGCCCCTGAATGCGGCTAACCTTAA
CCCTGGAGCCTTGTGTCACAAACCAGTGATGATAAGGTCGTAATGAGCAATTCCGGGACG
GGACCGACTACTTTGGGTGTCCGTGTTTCTTATTTTTCTTATTATTGTCTTATGGTCACA
GCATATATATAACATATACTGTGATCATGGGCGCTCAAGTTTCAACACAGAAAAGTGGAT
CTCATGAGAATCAAAATATATTAACTAATGGATCTAATCAAACCTTCACAGTTATTAATT
ATTACAAAGATGCAGCTAGTTCATCTTCAGCTGGACAATCTTTTTCAATGGATCCATCTA
AGTTCACAGAGCCAGTCAAAGATTTAATGTTGAAGGGGGCACCAGCACTGAATTCACCGA
ATGTTGAAGCATGTGGTTACAGTGATAGGGTTCAACAAATCACCCTGGGCAATTCCACCA
TAACTACTCAGGAAGCAGCTAACGCAATTGTGTGTTACGCTGAGTGGCCTGAGTACCTGT
CAGATAATGATGCTAGTGATGTAAATAAAACATCAAAACCAGACATTTCTGTATGTAGAT
TTTACACATTAGATAGCAAAACATGGAAAGCTACTTCCAAAGGCTGGTGTTGGAAGTTGC
CCGATGCTCTTAAGGACATGGGAGTATTTGGCCAGAATATGTTTTACCATTCACTTGGTA
GAACAGGTTACACAATACATGTACAGTGCAATGCTACCAAATTTCATAGTGGCTGCCTAT
TGGTTGTGGTTATCCCAGAACACCAATTAGCATCTCATGAGGGAGGAACAGTTTCAGTTA
AATACAAGTACACACATCCAGGAGATCGAGGTATTGATCTAGACACTGTTGAAGTTGCAG
GTGGCCCTACCAGCGACGCCATCTACAACATGGACGGAACTCTTCTAGGCAATCTTTTGA
TTTTCCCTCACCAATTTATAAATTTGAGGACAAACAACACTGCTACAATAGTTGTTCCTT
ATATCAATTCAGTACCTATTGACTCAATGACCAGACACAACAATGTATCACTGATGGTTG
TTCCAATAGCTCCACTTAATGCACCCACTGGATCTTCTCCTACATTACCTGTGACTGTTA
CAATTGCACCAATGTGCACAGAATTTACTGGTATTAGATCTAGATCCATTGTACCACAAG
GGTTACCCACTACTACCCTTCCAGGATCTGGTCAATTTCTCACTACAGATGACAGACAAT
CACCAAGTGCCTTACCTAGTTATGAACCTACACCGAGGATACATATTCCAGGGAAAGTGA
GAAATTTATTAGAGATAATACAAGTGGGTACATTGATTCCAATGAACAACACAGGAACAA
ATGATAATGTCACAAATTACCTCATACCACTGCATGCAGATAGACAAAATGAGCAGATAT
TTGGCACAAAACTCTACATTGGTGATGGTGTTTTCAAGACTACTTTATTGGGTGAAATAG
CTCAGTACTACACACACTGGTCTGGATCTCTTAGAATTTCACTCATGTACACAGGACCAG
CCCTATCCAGTGCAAAGATCATTTTAGCATACACTCCCCCTGGCACGCGTGGTCCAGAAG
ATAGAAAGGAAGCAATGTTGGGAACACATGTTGTATGGGATATTGGCTTACAATCCACCA
TAGTTATGACCATTCCATGGACATCAGGTGTACAATTTAGATACACAGACCCTGATACTT
ATACTAGTGCTGGGTATCTATCATGCTGGTATCAGACATCACTCATACTTCCACCACAAA
CCAGTGGTCAAGTCTACCTTTTATCTTTTATCAGTGCTTGTCCTGATTTCAAACTTAGAT
TAATGAAAGACACACAAACCATCTCGCAGACTGATGCTTTGACAGAGGGTCTTAGTGACG
AGTTGGAGGAAGTCATTGTCGAGAAAACTAAACAGACATTGGCCTCAGTCTCCTCAGGAC
CTAAGCACACTCAGAGTGTTCCTGCTCTAACTGCTAATGAAACAGGTGCCACACTCCCCA
CACGACCATCAGACAACGTGGAAACTAGAACTACTTACATGCATTTCAATGGTTCAGAAA
CAGATGTAGAGAGCTTCCTCGGCAGAGCAGCTTGTGTGCATGTGACAGAAATCAAAAACA
AGAACGCAGCTGGCTTGGATAATCACAGGAAGGAGGGGTTGTTCAATGATTGGAAAATTA
ACCTTTCAAGTCTTGTCCAGCTTAGAAAGAAGTTAGAACTCTTTACTTATGTCAGATTTG
ACTCAGAATACACTATTCTGGCCACGGCTTCACAACCAGAGGCGTCCAGTTATTCCAGCA
ATCTAACAGTCCAGGCAATGTATGTGCCTCCCGGTGCACCTAACCCTAAGGAATGGGATG
ATTACACATGGCAAAGTGCTTCTAACCCCAGTGTGTTTTTCAAAGTTGGTGAGACATCCA
GGTTTAGTGTCCCTTTTGTAGGCATAGCATCAGCATATAATTGTTTTTATGATGGGTACT
CACATGATGATCCAGACACTCCTTATGGCATAACAGTACTAAATCACATGGGTAGCATGG
CATTCAGAGTGGTTAATGAACATGATGTTCATACCACGATTGTGAAAATTAGAGTTTACC
ACAGAGCCAAACATGTGGAAGCATGGATTCCAAGAGCACCTAGAGCCTTGCCATACGTGT
CTATTGGACGCACTAACTACCCCAGAGATTCAAAAACAATAATAAAGAAGAGGACAAACA
TAAAAACATATGGGCTAGGACCCAGGTTTGGTGGGGTTTTCACAAGCAATGTGAAAATAA
TAAATTACCACCTTATGACTCCAGATGATCACCTAAACTTAGTAGCCCCTTACCCAAATA
GAGATTTAGCAGTAGTTGCTACTGGAGCACATGGAGCAGAAACTATCCCCCACTGCAACT
GCACATCCGGTGTTTACTACTCCAGATATTACAGGAAGTTCTATCCCATCATTTGTGAGA
GACCCACTAACATCTGGATTGAGGGTAGCTCGTACTACCCAAGTAGATACCAAGCTGGAG
TAATGAAAGGTGTTGGACCAGCAGAACCAGGAGACTGTGGTGGGATACTTAGATGTATAC
ATGGCCCCATCGGATTGTTAACAGCTGGTGGAGGCGGTTATGTCTGTTTTGCAGACATAA
GACAATTGGATTTCATTGCTGATGAGCAGGGCCTAGGTGATTACATTACCAGTTTAGGGA
GAGCATTTGGCACTGGTTTTACTGATCAAATCTCAGCAAAGGTTTGTGAACTTCAGGATG
TTGCAAAAGATTTTCTAACAACAAAGGTATTATCCAAGGTAGTAAAAATGATTTCAGCCC
TAGTCATCATCTGTAGAAACCATGATGATCTAGTTACTGTTACTGCTACCTTAGCCCTAC
TAGGATGTGATGGGTCTCCCTGGAGGTTCCTCAAAATGTACATATCAAAACATTTTCAAG
TACCTTACATTGAAAGACAAGCAAATGATGGCTGGTTCAGAAAATTTAATGATGCTTGCA
ACGCTGCAAAGGGATTGGAATGGATTGCTAATAAAATTTCAAAACTCATAGAATGGATCA
AAAACAAGGTTCTGCCCCAAGCCAGGGAAAAGCTTGAGTTTTGTAGCAAACTAAAGCAAC
TAGACATATTAGAGAGACAAATAGCATCCATACATGACTCGAATCCCACTCAAGAGAAAA
GAGAGCAGCTATTTAACAATGTTTTGTGGTTAGAACAAATGTCACAAAAATTCTCACCCT
TATATGCCTCAGAAGCAAAGAGAATCAGGGACCTCAAAAACAAGATCACTAATTACATGC
AGTTTAAGAGTAAGCAAAGAACTGAGCCAGTGTGTGTTTTAATACACGGCACACCAGGTT
CTGGCAAATCACTAACTACATCCATTGTGGGCCGCGCATTGGCAGAACATTTTAATTCAT
CTGTTTATTCTTTACCTCCTGATCCAAAACATTTTGATGGTTACCAGCAACAAGAGGTGG
TTATTATGGATGACTTGAACCAAAACCCAGACGGACAGGATATTAGTATGTTTTGTCAAA
TGGTCTCATCAGTAGATTTCTTACCACCCATGGCTAGTTTAGACAATAAAGGAATGTTGT
TTACTAGTAACTTTGTGTTGGCCTCAACCAATTCAAACACTCTAAGTCCCCCCACTATCT
TGAACCCAGAAGCTCTGATTAGACGGTTTGGATTTGATTTGGATATTTGCATGCACAGCA
CATACACAAAGAATGGTAAGTTGAATGCAGCAATGGCAACCAGTTTGTGTAAAGATTGTC
ACCAGCCTTCAAATTTTAAAAAATGTTGCCCATTAGTCTGTGGCAAAGCTATCAGTTTGG
TAGATAGGGTCTCTAATGTTAGATTTAGTATTGATCAATTAGTTACTGCCATCATAAATG
ATTACAAAAATAAGGTGAAAATTACAGATTCACTTGAAGTGTTATTTCAAGGGCCTGTGT
ACAAGGACCTGGAAATTGATATATGTAATACACCTCCACCCGAGTGTATCAGTGACTTAT
TGAAATCAGTAGATTCAGAGGAAGTCAGAGAATATTGCAAGAAAAAGAAATGGATTATTC
CACAAATTTCCACTAACATAGAAAGGGCAGTTAACCAAGCAAGTATGATAATCAATACAA
TTTTGATGTTTGTCAGTACATTAGGTATAGTTTATGTCATATACAAACTTTTTGCTCAGA
CACAAGGACCTTACTCTGGGAATCCAGTTCATAACAAACTCAAACCACCCACTTTAAAAC
CAGTTGTGGTACAAGGGCCTAATACAGAGTTTGCTTTGTCCTTACTCAGGAAAAATATAC
TCACAATCACCACAGAGAAAGGGGAATTCACTAGTTTGGGTATTCATGATCGTATCTGTG
TCTTACCAACACATGCCCAACCAGGTGATAATGTCCTCGTGAATGGACAGAAAATCCAAA
TTAAAGACAAATACAAACTAGTAGATCCAGATAATACTAATTTAGAACTCACCATAATAG
AGTTAGACAGGAATGAAAAATTCAGGGATATTAGGGGTTTCATATCAGAGGATTTGGAAG
GATTAGATGCTACTTTAGTAGTGCACTCCAATGGATTTACTAATACTATATTAGATGTAG
GACCAATAACCATGGCTGGACTTATAAATTTAAGTAATACACCAACAACCAGGATGATCC
GCTATGACTACCCAACAAAAACAGGGCAGTGCGGGGGTGTGTTGTGCACAACAGGAAAAA
TATTTGGAATACATGTTGGTGGTAATGGTAGACGAGGATTTTCAGCACAACTCAAAAAGC
AATACTTTGTGGAGAAACAGGGATTAATTGTATCTAAACAAAAGGTGAGAGATATTGGTC
TAAACCCAATAAACACACCCACCAAAACCAAGCTTCATCCTAGTGTGTTTTACAATGTGT
TCCCTGGAAGCAAACAACCCGCTGTGCTCAATGACAATGACCCTAGACTTGAAGTGAAAT
TAGCTGAATCTTTGTTTTCAAAGTATAAAGGTAATGTCCAGATGGAACCGACTGAAAACA
TGCTGATAGCTGTAGATCATTATGCAGGGCAGTTGATGTCATTAGATATCTCTACTAAAG
AGCTAACACTAAAAGAAGCACTGTATGGAGTAGATGGCTTAGAACCAATAGATGTAACAA
CCAGTGCAGGATACCCCTATGTTAGTTTAGGGATAAAGAAGAGAGACATATTAAACAAAG
AAACTCAAGATGTAGAGAAAATGAAGTTTTACTTAGATAAATATGGAATAGACTTGCCAT
TAGTTACATACATAAAAGATGAGCTCAGGAGCGTAGACAAAGTGCGCTTGGGAAAGAGCA
GACTGATTGAAGCTTCTAGTTTAAATGATTCTGTCAACATGAGAATGAAACTAGGTAACC
TGTACAAAGCTTTTCACCAAAATCCAGGTATAATAACAGAATCTGCAGTGGGATGTGATC
CAGATGTCTTTTGGTCTGTTATACCTTGTTTAATGGATGGACATTTGATGGCATTTGATT
ATTCAAACTTTGATGCGTCTCTTTCACCAGTCTGGTTTGAATGTTTAGAGAAAGTTTTAA
ATAAGTTAGGCTTTAAACAACCCTCATTAATACAGTCAATTTGCAATACACACCATATTT
TTAGAGATGAAATTTATAGAGTAGAGGGAGGTATGCCATCAGGTTGTTCAGGAACCAGTA
TATTCAATTCCATGATAAACAACATAATTATCAGAACATTAATTTTGGATGCTTATAAAG
GCATAGACCTTGATAGTCTCAGAATACTAGCTTATGGTGATGACTTAATAGTTTCATACC
CCTTTGAACTAGATTCTAACATTTTGGCAGCAATAGGGAAAAATTATGGTTTAACTATTA
CTCCACCTGATAAGTCAGATGCATTTACAAAAATAACATGGGAAAACATTACATTCCTTA
AAAGGTATTTTAGACCTGACCCACAGTTTCCCTTTTTGATCCATCCAGTAATGCCAATGC
AAGATATCTATGAGTCAATCAGATGGACAAGGGATCCAAGGAATACTCAAGATCATGTTA
GATCACTATGCATGCTAGCTTGGCATTCAGGTGAGAAAGACTACAATGATTTCATAACCA
AGATCAGAACAACAGACATTGGCAAATGTCTTAATCTACCTGAATACAGTGTCCTGCGTA
GACGCTGGTTGGATTTATTTTAAATAAATAGATAATATAGACATTTAGTTTGAATAGAAA
TAGATGTT
