# Supplementary material for: Prioritizing antiviral drugs against SARS-CoV-2 by integrating viral complete genome sequences and drug chemical structures
Source: Sci Rep. 2021 Mar 18;11:6248. doi: 10.1038/s41598-021-83737-5 (PMC7973547; doi:10.1038/s41598-021-83737-5)
Supplement: Supplementary file 1 — Supplementary Information 1. [file 41598_2021_83737_MOESM1_ESM.zip › dataset_VDA-RWR/dataset2/virus FASTA/Influenza A virus.fasta]

>Influenza A virus
AGCAAAAGCAGGCAAACCATTTGAATGGATGTCAATCCGACTCTACTGTTCCTAAAGGTT
CCAGCGCAAAATGCCATAAGCACCACATTCCCTTATACTGGAGATCCTCCATACAGCCAT
GGAACAGGAACAGGATACACCATGGACACAGTCAACAGAACACACCAATATTCAGAGAAG
GGGAAGTGGACGACAAATACAGAAACTGGGGCACCCCAACTCAACCCAATTGATGGACCA
CTACCTGAGGATAATGAGCCAAGTGGATATGCACAAACAGACTGTGTCCTGGAGGCTATG
GCCTTCCTTGAAGAATCCCACCCAGGTATCTTTGAGAACTCATGCCTTGAAACAATGGAA
GTCGTTCAACAAACAAGGGTGGACAAACTAACCCAAGGCCGCCAGACTTATGATTGGACA
TTAAACAGAAATCAACCGGCAGCAACTGCATTAGCCAACACCATAGAAGTTTTTAGATCG
AATGGACTAACAGCCAATGAATCAGGAAGGCTAATAGATTTCCTCAAGGATGTGATGGAA
TCAATGGATAAAGAGGAAATGGAGATAACAACACACTTTCAAAGAAAAAGGAGAGTAAGA
GACAACATGACCAAGAAAATGGTCACACAAAGAACAATAGGGAAGAAAAAACAAAGAGTG
AATAAGAGAGGCTATCTAATAAGAGCTTTGACATTGAACACGATGACCAAAGATGCAGAG
AGAGGTAAATTAAAAAGAAGGGCTATTGCAACACCCGGGATGCAAATTAGAGGGTTCGTG
TACTTCGTTGAAACTTTAGCTAGAAGCATTTGCGAAAAGCTTGAACAGTCTGGACTTCCG
GTTGGGGGTAATGAAAAGAAGGCCAAACTGGCAAATGTTGTGAGAAAAATGATGACTAAT
TCACAAGACACTGAGCTTTCTTTCACAATCACTGGGGACAACACTAAGTGGAATGAAAAT
CAAAACCCTCGAATGTTTTTGGCGATGATTACATATATCACAAAAAATCAACCTGAGTGG
TTCAGAAACATCCTGAGCATCGCACCAATAATGTTCTCAAACAAAATGGCAAGACTAGGA
AAAGGATACATGTTCGAGAGTAAGAGAATGAAGCTCCGAACACAAATACCCGCAGAAATG
CTAGCAAGCATTGACCTGAAGTATTTCAATGAATCAACAAGGAAGAAAATTGAGAAAATA
AGGCCTCTTCTAATAGATGGCACAGCATCATTGAGCCCTGGGATGATGATGGGCATGTTC
AACATGCTAAGTACGGTTTTAGGAGTCTCGGTACTGAATCTTGGGCAAAAGAAATACACC
AAGACAACATACTGGTGGGATGGGCTCCAATCCTCCGACGATTTTGCCCTCATAGTGAAT
GCACCAAATCATGAGGGAATACAAGCAGGAGTGGATAGATTCTACAGGACCTGCAAGTTA
GTGGGAATCAACATGAGCAAAAAGAAGTCCTATATAAATAAAACAGGGACATTTGAATTC
ACAAGCTTTTTTTATCGATATGGATTTGTGGCTAATTTTAGCATGGAGCTTCCCAGTTTT
GGAGTGTCTGGAATAAACGAGTCAGCTGATATGAGTATTGGAGTAACAGTGATAAAGAAC
AACATGATAAACAATGACCTTGGGCCAGCAACAGCCCAGATGGCTCTCCAATTGTTCATC
AAAGACTACAGATATACATATAGGTGCCATAGAGGAGACACACAAATTCAGACGAGAAGA
TCATTCGAGCTAAAGAAGCTGTGGGATCAAACCCAATCAAGGGCAGGACTATTGGTATCA
GATGGGGGACCAAACTTATACAATATCCGGAACCTTCACATCCCTGAAGTCTGCTTAAAG
TGGGAGCTAATGGATGAGAATTATCGGGGAAGACTTTGTAACCCCCTGAATCCCTTTGTC
AGCCATAAAGAAATTGAGTCTGTAAACAATGCTGTAGTGATGCCAGCCCACGGTCCAGCC
AAAAGTATGGAATATGATGCCGTTGCAACTACACACTCCTGGAATCCCAAGAGGAACCGC
TCTATTCTAAACACTAGCCAAAGGGGAATTCTTGAGGATGAACAGATGTACCAAAAGTGC
TGCAACTTGTTCGAGAAATTTTTCCCTAGTAGTTCATATAGGAGACCGATTGGAATTTCT
AGCATGGTGGAGGCCATGGTGTCTAGGGCCCGGATTGATGCCAGAATTGACTTCGAGTCT
GGACGGATTAAGAAGGAAGAGTTCTCTGAGATCATGAAGATCTGTTCCACCATTGAAGAA
CTCAGACGGCAAAAATAATGAATTTAGCTTGTCCTTCATGAAAAAATGCCTTGTTTCTAC
T
