# Supplementary material for: Prioritizing antiviral drugs against SARS-CoV-2 by integrating viral complete genome sequences and drug chemical structures
Source: Sci Rep. 2021 Mar 18;11:6248. doi: 10.1038/s41598-021-83737-5 (PMC7973547; doi:10.1038/s41598-021-83737-5)
Supplement: Supplementary file 1 — Supplementary Information 1. [file 41598_2021_83737_MOESM1_ESM.zip › dataset_VDA-RWR/dataset2/virus FASTA/Influenza B virus.fasta]

>Influenza B virus
AGCAGAAGCGGAGCTTTAAGATGAATATAAATCCATATTTTCTTTTCATAGATGTACCTA
TACAGGCAGCAATTTCAACAACATTCCCATACACCGGTGTTCCCCCTTATTCTCATGGAA
CGGGAACAGGCTACACAATAGACACCGTGATTAGAACACACGAGTACTCAAACAAGGGAA
AACAATACATTTCTGATGTTACAGGATGTGTAATGGTAGATCCAACAAATGGGCCATTAC
CCGAAGACAATGAACCGAGTGCCTATGCACAATTGGATTGTGTTCTGGAGGCTTTGGATA
GAATGGATGAAGAACATCCAGGTCTGTTTCAAGCAGGGTCACAGAATGCCATGGAGGCAC
TAATGGTCACAACAGTGGACAAATTGACTCAGGGGAGACAGACCTTTGATTGGACGGTGT
GTAGAAACCAACCTGCTGCAACGGCACTGAACACAACAATAACCTCTTTTAGGTTGAATG
ATTTAAATGGAGCCGACAAGGGTGGATTAGTGCCCTTTTGCCAAGATATCATTGATTCAT
TAGACAAACCTGAAATGATTTTCTTCACAGTAAAGAATATAAAGAAAAAATTGCCTGCTA
AAAACAGAAAGGGTTTCCTTATAAAAAGAATACCTATGAAGGTAAAAGACAGAATAACAA
GAGTGGAATACATCAAAAGAGCATTATCATTAAACACAATGACTAAAGATGCTGAAAGAG
GCAAACTAAAAAGAAGAGCAATTGCCACCGCTGGGATACAAATCAGAGGATTTGTATTAG
TAGTTGAAAACTTGGCTAAAAATATCTGTGAAAATCTAGAGCAAAGTGGTTTACCCGTAG
GTGGAAACGAAAAGAAGGCCAAACTATCAAATGCAGTGGCTAAAATGCTCAGTAATTGTC
CACCAGGAGGGATCAGTATGACTGTGACAGGAGACAATACTAAATGGAATGAATGCTTAA
ATCCAAGAATCTTTTTGGCTATGACTGAAAGAATAACCAGAGACAGCCCAATTTGGTTCC
GGGATTTTTGTAGTATAGCACCGGTCTTGTTCTCCAATAAAATAGCTAGATTGGGAAAAG
GGTTCATGATAACAAGTAAAACAAAAAGACTAAAAGCTCAAATACCTTGTCCCGATCTGT
TTAATATACCATTAGAAAGATATAATGAAGAAACAAGGGCAAAACTGAAAAAGCTAAAAC
CTTTCTTCAATGAAGAAGGAACGGCATCTCTTTCGCCAGGAATGATGATGGGAATGTTTA
ATATGCTATCTACAGTATTAGGAGTAGCCGCACTAGGGATAAAAAACATTGGAAACAAAG
AATACTTATGGGATGGACTGCAGTCTTCGGATGATTTTGCTCTGTTTGTTAATGCAAAAG
ATGAAGAGACATGTATGGAAGGAATAAACGATTTTTACCGAACATGTAAGCTATTGGGAA
TAAACATGAGCAAAAAGAAAAGTTACTGTAATGAAACTGGGATGTTTGAATTTACCAGCA
TGTTTTACAGAGATGGATTTGTATCTAATTTTGCAATGGAACTCCCTTCATTTGGAGTCG
CTGGAGTGAATGAATCAGCAGACATGGCAATAGGAATGACAATAATAAAGAACAATATGA
TCAACAATGGGATGGGCCCAGCAACGGCACAAACAGCCATACAATTATTCATAGCTGACT
ATAGATACACCTACAAATGCCACAGGGGAGATTCCAAAGTGGAAGGGAAGAGAATGAAAA
TTATAAAGGAGCTATGGGAAAACACTAAAGGAAGAGATGGTCTATTAGTAGCAGATGGTG
GGCCTAATCTTTACAATTTGAGAAACCTGCATATTCCAGAAATAATATTAAAATACAACA
TAATGGACCCTGAGTACAAAGGACGGTTACTGCATCCTCAAAATCCCTTTGTAGGACATT
TGTCTATTGAGGGTATCAAAGAAGCAGATATAACACCTGCACATGGCCCAATAAAGAAAA
TGGACTACGATGCGGTATCTGGAACTCATAGTTGGAGAACCAAAAGGAACAGATCTATAC
TAAACACTGATCAGAGGAACATGATTCTTGAGGAACAATGCTACGCTAAGTGTTGCAACC
TTTTTGAGGCTTGCTTTAACAGTGCGTCATACAGGAAACCAGTAGGCCAGCACAGCATGC
TTGAAGCTATGGCCCACAGATTAAGAATGGATGCACGACTGGACTATGAGTCAGGAAGGA
TGTCAAAAGAGGATTTCGAAAAAGCAATGGCTCACCTTGGTGAGATTGGGTACATGTAAG
CTCCGGAAATGTCTATGGGGTTATTGGTCATCGTTGAATACATGCGGTGCACAAATGATT
AAAATGAAAAAAGGCTCGTGTTTCTACT
