# Supplementary material for: Prioritizing antiviral drugs against SARS-CoV-2 by integrating viral complete genome sequences and drug chemical structures
Source: Sci Rep. 2021 Mar 18;11:6248. doi: 10.1038/s41598-021-83737-5 (PMC7973547; doi:10.1038/s41598-021-83737-5)
Supplement: Supplementary file 1 — Supplementary Information 1. [file 41598_2021_83737_MOESM1_ESM.zip › dataset_VDA-RWR/dataset2/virus FASTA/Influenza C virus.fasta]

>Influenza C virus
AGCAGAAGCAGAGGATTGGAAATGTCTTTTCTATTGACAATAGCAAAGGAATACAAAAGA
CTATGCCAAGATGCTAAGGCAGCTCAAATGATGACAGTAGGAACTGTATCAAACTACACT
ACGTTCAAGAAATGGACTACATCAAGGAAGGAAAAGAATCCTTCACTAAGAATGAGATGG
GCAATGAGCAGCAAATTCCCAATAATAGCTAACAAGAGAATGCTGGAAGAAGCTCAAATT
CCTAAAGAACACAACAATGTAGCCCTTTGGGAAGACACAGAAGATGTTTCAAAAAGGGAT
CATGTTCTTGCAAGCGCCTCTTGTATAAATTATTGGAATTTTTGTGGACCTTGTGTCAAC
AATTCAGAAGTGATCAAAGAAGTTTATAAATCTAGATTTGGAAGATTAGAAAGAAGGAAA
GAAATAATGTGGAAAGAACTTAGATTTACATTAGTTGATAGACAACGAAGAAGAGTTGAC
ACTCAGCCTGTAGAACAAAGATTGAGAACTGGAGAAATTAAAGACTTGCAAATGTGGACT
TTGTTCGAAGATGAAGCTCCTCTTGCTAGCAAATTTATTTTAGACAATTATGGTCTAGTC
AAAGAAATGAGATCAAAGTTTGCAAACAAACCTCTGAATAAAGAAGTAGTTGCACACATG
TTAGAAAAACAATTCAATCCGGAAAGTAGATTCTTGCCTGTTTTCGGAGCTATAAGGCCA
GAAAGAATGGAATTGATCCATGCATTAGGAGGAGAAACTTGGATACAAGAAGCTAACACT
GCAGGGATTTCCAATGTTGATCAAAGGAAAAATGATATGAGAGCAGTATGTAGGAAAGTT
TGTCTTGCAGCAAATGCAAGTATAATGAACGCCAAAAGCAAACTGGTTGAGTATATAAAA
AGTACAAGTATGAGAATTGGAGAAACAGAAAGAAAGCTTGAAGAACTTATACTTGAAACC
GATGATGTCTCACCTGAAGTAACATTATGTAAATCTGCTTTAGGAGGACCATTAGGAAAA
ACTCTATCTTTTGGGCCCATGCTACTCAAGAAAATTTCTGGTTCCGGAGTAAAAGTTAAA
GATACAGTATATATCCAAGGTGTCAGAGCAGTACAATTTGAATACTGGAGTGAGCAAGAA
GAATTCTATGGAGAATATAAGTCAGCCACCGCTTTATTCAGCAGAAAGGAAAGATCACTA
GAATGGATTACAATAGGAGGAGGAATAAATGAAGACAGAAAGAGACTTCTAGCTATGTGC
ATGATATTTTGCAGAGATGGAGATTATTTTAAAGACGCCCCTGCAACAATAACAATGGCA
GATTTAAGTACGAAGTTAGGAAGAGAAATTCCATATCAATATGTGATGATGAATTGGATA
CAAAAATCAGAAGATAATCTCGAAGCCTTATTATACAGTAGGGGAATTGTAGAAACCAAT
CCAGGAAAAATGGGGAGCTCAATGGGAATTGATGGTTCCAAAAGAGCAATTAAATCTTTA
AGGGCTGTCACAATACAATCAGGAAAGATTGACATGCCAGAATCAAAAGAAAAAATTCAC
CTTGAGCTCTCTGATAATCTTGAAGCATTTGATTCATCAGGAAGAATTGTTGCAACAATT
TTAGACCTTCCTAGTGACAAAAAGGTAACATTTCAGGATGTAAGCTTTCAACATCCTGAT
CTGGCAGTATTGAGAGATGAGAAAACGGCCATAACAAAAGGGTATGAAGCGCTAATCAAA
AGGCTAGGAACAGGGGACAATGATATTCCTTCCTTAATTGCAAAGAAGGATTATTTGTCT
CTTTATAATTTACCAGAAGTAAAATTAATGGCTCCCTTAATCAGACCCAATAGAAAAGGA
GTTTATTCCAGAGTTGCTAGAAAATTAGTGTCTACACAAGTTACTACTGGACATTATTCA
TTACATGAATTGATAAAGGTCTTACCCTTTACTTATTTCGCCCCAAAACAGGGAATGTTT
GAAGGAAGGCTTTTCTTTAGCAACGATAGCTTTGTTGAGCCTGGAGTAAATAACAATGTA
TTTTCTTGGAGTAAGGCTGACAGTTCTAAAATATATTGTCATGGAATAGCGATAAGGGTA
CCTTTAGTTGTTGGAGATGAACACATGGACACTTCGTTAGCACTATTAGAAGGGTTTAGT
GTTTGTGAAAACGACCCCAGAGCACCAATGGTAACAAGACAAGATTTAATTGATGTGGGA
TTTGGGCAAAAAGTTAGACTCTTCGTAGGCCAAGGGAGCGTTAGAACCTTCAAGCGAACT
GCCTCACAAAGGGCTGCATCAAGCGATGTAAATAAGAATGTGAAAAAGATAAAGATGTCT
AACTAAAAATCCTCTTGCTACTGCT
