# Supplementary material for: Prioritizing antiviral drugs against SARS-CoV-2 by integrating viral complete genome sequences and drug chemical structures
Source: Sci Rep. 2021 Mar 18;11:6248. doi: 10.1038/s41598-021-83737-5 (PMC7973547; doi:10.1038/s41598-021-83737-5)
Supplement: Supplementary file 1 — Supplementary Information 1. [file 41598_2021_83737_MOESM1_ESM.zip › dataset_VDA-RWR/dataset2/virus FASTA/Japanese encephalitis virus.fasta]

>Japanese encephalitis virus
AGAAGTTTATCTGTGTGAACTTCTTGGCTTAGTATCGTTGAGAAGAATCGAGAGATTAGT
GCAGTTTAAACAGTTTTTTAGAACGGAAGATAACCATGACTAAAAAACCAGGAGGGCCCG
GTAAAAACCGGGCTATCAATATGCTGAAACGCGGCCTACCCCGCGTATTCCCACTAGTGG
GAGTGAAGAGGGTAGTAATGAGCTTGTTGGACGGCAGAGGGCCAGTACGTTTCGTGCTGG
CTCTTATCACGTTCTTCAAGTTTACAGCATTAGCCCCGACCAAGGCGCTTTTAGGCCGAT
GGAAAGCAGTGGAAAAGAGTGTGGCAATGAAACATCTTACTAGTTTCAAACGAGAACTTG
GAACACTCATTGACGCCGTGAACAAGCGGGGCAGAAAACAAAACAAAAGAGGAGGAAATG
AAGGCTCAATCATGTGGCTCGCAAGCTTGGCAGTTGTCATAGCTTACGCAGGAGCAATGA
AGTTGTCGAATTTCCAGGGGAAGCTTTTGATGACCATCAACAACACGGACATTGCAGACG
TTATCGTGATTCCCACCTCAAAAGGAGAGAACAGATGCTGGGTCCGGGCAATAGACGTCG
GCTACATGTGTGAGGACACTATCACGTACGAATGTCCTAAGCTCACCATGGGCAATGATC
CAGAGGATGTGGATTGCTGGTGTGACAACCAAGAAGTCTACGTCCAATATGGACGGTGCA
CGCGGACCAGGCATTCCAAGCGAAGCAGGAGATCCGTGTCGGTCCAAACACATGGGGAGA
GTTCACTAGTGAATAAAAAAGAGGCTTGGCTGGATTCAACGAAAGCCACACGGTATCTCA
TGAAAACTGAGAACTGGATCATAAGGAATCCTGGCTATGCTTTCCTGGCGGCGACACTTG
GCTGGATGCTTGGCAGTAACAACGGTCAACGCGTGGTATTTACCATCCTCCTGCTGTTGG
TCGCTCCGGCTTACAGTTTTAATTGTCTGGGAATGGGCAATCGTGACTTCATAGAAGGAG
CCAGTGGAGCCACTTGGGTGGACTTGGTGCTAGAAGGAGATAGCTGCTTGACAATCATGG
CAAACGACAAACCAACATTGGACGTCCGCATGATTAACATCGAAGCTAGCCAACTTGCTG
AGGTCAGAAGTTACTGCTATCATGCTTCAGTCACTGACATCTCGACGGTGGCTCGGTGCC
CCACGACTGGAGAAGCTCACAACGAGAAGCGAGCTGATAGTAGCTATGTGTGCAAACAAG
GCTTCACTGATCGTGGGTGGGGCAACGGATGTGGACTTTTCGGGAAGGGAAGCATTGACA
CATGTGCAAAATTCTCCTGCACCAGCAAAGCGATTGGAAGAACAATCCAGCCAGAAAACA
TCAAATACGAAGTTGGCATTTTTGTGCATGGAACCACCACTTCGGAAAACCATGGGAATT
ATTCAGCGCAAGTTGGGGCGTCCCAGGCGGCAAAGTTTACAATAACACCCAATGCTCCTT
CGATAACCCTCAAACTTGGTGACTACGGAGAAGTCACGCTGGACTGTGAGCCAAGGAGTG
GACTGAACACTGAAGCGTTTTACGTCATGACCGTGGGGTCAAAGTCATTTCTGGTCCATA
GGGAATGGTTTCATGACCTCGCTCTCCCCTGGACGTCCCCTTCGAGCACAGCGTGGAGAA
ACAGAGAACTCCTCATGGAATTTGAAGAGGCGCACGCCACAAAACAGTCCGTTGTTGCTC
TTGGGTCACAGGAAGGAGGCCTCCATCAGGCGTTGGCAGGAGCCATCGTGGTGGAGTACT
CAAGCTCAGTGAAGTTAACATCAGGCCACCTGAAATGTAGGCTGAAAATGGACAAACTGG
CTCTGAAAGGCACAACCTATGGCATGTGTACAGAAAAATTCTCGTTCGCGAAAAATCCGG
CGGACACTGGCCACGGAACAGTTGTCATTGAACTATCCTACTCTGGGAGTGATGGCCCCT
GCAAAATTCCGATTGTCTCCGTTGCGAGCCTCAATGACATGACCCCCGTTGGGCGGCTGG
TGACAGTGAACCCTTTCGTCGCGACTTCCAGTGCCAACTCAAAGGTGCTGGTCGAGATGG
AACCCCCCTTCGGAGACTCCTACATCGTGGTTGGGAGGGGAGACAAGCAGATCAACCACC
ATTGGCACAAAGCTGGAAGCACGCTAGGCAAGGCCTTTTCAACAACTTTGAAGGGAGCTC
AAAGACTGGCAGCGTTGGGCGACACAGCCTGGGACTTTGGCTCCATTGGAGGGGTCTTCA
ACTCCATAGGAAAAGCCGTTCACCAAGTGTTTGGTGGTGCCTTCAGAACACTCTTTGGGG
GAATGTCTTGGATCACACAAGGGCTAATGGGTGCCCTACTACTCTGGATGGGCGTCAACG
CACGAGACCGATCAATTGCTTTGGCCTTCTTAGCCACAGGAGGTGTGCTCGTGTTCTTAG
CGACCAATGTGCATGCTGACACTGGATGTGCCATTGACATCACAAGAAAAGAGATGAGAT
GTGGAAGTGGCATCTTTGTGCACAACGACGTGGAAGCCTGGGTGGACAGGTATAAATACT
TGCCAGAAACGCCCAGATCCCTAGCGAAGATCGTCCACAAAGCGCACAAGGAAGGCGTGT
GCGGAGTCAGATCTGTCACTAGATTGGAGCACCAAATGTGGGAAGCCGTACGGGACGAAT
TGAACGTCCTGCTCAAAGAGAATGCAGTGGACCTCAGTGTGGTTGTGAACAAGCCCGTGG
GAAGATATCGCTCAGCCCCTAAACGCCTATCCATGACGCAAGAGAAGTTTGAAATGGGCT
GGAAAGCATGGGGAAAAAGCATTCTCTTTGCCCCGGAATTGGCTAACTCCACATTTGTCG
TAGATGGACCTGAGACAAAGGAATGCCCTGATGAGCATAGAGCTTGGAACAGCATGCAAA
TCGAAGACTTCGGCTTTGGCATCACATCAACCCGTGTGTGGCTGAAAATTAGAGAGGAGA
GCACTGACGAGTGTGATGGAGCGATCATAGGCACGGCTGTCAAAGGACATGTGGCAGTCC
ATAGTGACTTGTCGTACTGGATTGAGAGTCGCTACAACGACACATGGAAACTTGAGAGGG
CAGTCTTTGGAGAGGTCAAATCTTGCACTTGGCCAGAGACACACACCCTTTGGGGAGATG
GTGTTGAGGAAAGTGAACTCATCATTCCGCATACCATAGCCGGACCAAAAAGCAAGCACA
ATCGGAGGGAAGGGTATAAGACACAAAACCAGGGACCTTGGGATGAGAATGGCATAGTCT
TGGACTTTGACTATTGCCCAGGGACGAAAGTCACCATTACAGAGGACTGTGGCAAGAGAG
GCCCTTCGGTCAGAACCACTACTGACAGTGGAAAGTTGATTACTGACTGGTGCTGTCGCA
GTTGCTCCCTTCCGCCCCTACGATTCCGGACAGAAAATGGCTGCTGGTACGGAATGGAAA
TCAGACCTGTCAGGCATGATGAAACAACACTCGTTAGATCACAGGTTGATGCTTTCAATG
GTGAAATGGTTGACCCTTTTCAGCTGGGCCTTCTGGTGATGTTTCTGGCCACCCAGGAGG
TCCTTCGCAAGAGGTGGACGGCCAGATTGACCATTCCTGCGGTTTTGGGGGCCCTACTTG
TGCTGATGCTTGGGGGCATCACTTACACTGATTTGGCGAGGTATGTGGTGCTAGTCGCTG
CCGCTTTCGCAGAGGCCAACAGTGGAGGAGACGTCCTGCATCTTGCTTTGATTGCCGTTT
TTAAGATCCAACCAGCGTTTCTAGTGATGAACATGCTTAGCACGAGATGGACGAACCAAG
AAAACGTGGTCCTGGTCCTAGGGGCTGCCTTGTTTCAACTGGCCTCAGTAGATCTGCAAA
TAGGAGTCCACGGAATCCTGAATGCCGCCGCTATAGCATGGATGATTGTCCGAGCGATCA
CCTTCCCCACAACCTCCTCCGTCACCATGCCAGTCTTAGCGCTTCTAACCCCGGGAATGA
GGGCTCTATACCTAGACACTTACAGAATCATCCTCCTCGTCATAGGGATTTGCTCCCTGC
TGCAAGAGAGGAAAAAGACCATGGCAAAAAAGAAAGGAGCTGTACTCTTGGGCTTAGCGC
TCACATCCACTGGATGGTTCTCGCCCACCACTATAGCTGCCGGACTAATGGTCTGCAACC
CAAACAAGAAGAGAGGGTGGCCAGCCACTGAGTTTTTGTCGGCAGTTGGATTGATGTTTG
CCATCGTAGGTGGCTTGGCCGAGTTGGATATTGAATCCATGTCAATACCCTTCATGCTGG
CAGGTCTCATGGCAGTGTCCTACGTGGTGTCAGGAAAAGCAACAGATATGTGGCTTGAAC
GGGCCGCCGACATCAGCTGGGAGATGGATGCTGCAATCACAGGAAGTAGTCGGAGGCTGG
ATGTGAAACTGGATGATGACGGAGATTTTCACTTGATTGATGATCCCGGTGTTCCATGGA
AGGTCTGGGTCCTGCGCATGTCTTGTATTGGCTTAGCCGCCCTCACGCCTTGGGCCATCG
TTCCCGCCGCTTTCGGTTATTGGCTCACTTTAAAAACAACAAAAAGAGGGGGCGTGTTTT
GGGACACGCCATCCCCAAAACCTTGCTCAAAAGGAGACACTACTACAGGAGTCTACCGAA
TTATGGCTAGAGGGATTCTTGGCACTTACCAGGCCGGCGTCGGAGTCATGTACGAGAATG
TTTTCCACACACTATGGCACACAACTAGAGGAGCAGCCATTATGAGTGGAGAAGGAAAAT
TGACGCCATACTGGGGTAGTGTGAAAGAAGACCGCATAGCTTACGGAGGCCCATGGAGGT
TTGACCGAAAATGGAATGGAACAGATGACGTGCAAGTGATCGTGGTAGAACCGGGGAAGG
CTGCAGTAAACATCCAGACAAAACCAGGAGTGTTTCGGACTCCCTTCGGGGAGGTTGGGG
CTGTTAGTCTGGATTACCCGCGAGGAACATCCGGCTCACCCATTCTGGATTCTAATGGAG
ACATCATAGGCCTATACGGCAATGGAGTTGAGCTTGGCGATGGCTCATACGTCAGCGCCA
TCGTGCAGGGTGACCGTCAGGAGGAACCAGTCCCAGAAGCTTACACCCCAAACATGTTGA
GAAAGAGACAGATGACTGTGCTAGATTTGCACCCTGGCTCAGGGAAGACCAGGAAAATTC
TGCCACAGATAATCAAGGACGCCATCCAGCAGCGCCTAAGAACAGCTGTGCTGGCACCGA
CGCGGGTGGTAGCAGCAGAAATGGCAGAAGCTTTGAGAGGGCTCCCAGTGCGATATCAAA
CTTCAGCAGTGCAGAGAGAGCACCAAGGGAATGAAATAGTGGATGTGATGTGCCACGCCA
CTCTGACCCATAGACTGATGTCACCGAACAGAGTGCCCAACTACAACCTATTTGTCATGG
ATGAAGCTCATTTCACTGACCCAGCCAGCATAGCCGCACGAGGATACATTGCTACCAAGG
TGGAATTAGGGGAGGCAGCAGCCATCTTCATGACAGCGACCCCGCCTGGAACCACGGATC
CTTTTCCTGACTCAAATGCCCCAATCCATGATTTGCAAGATGAGATACCAGACAGGGCAT
GGAGCAGTGGATACGAATGGATCACAGAATATGCGGGCAAAACCGTGTGGTTTGTGGCGA
GCGTAAAAATGGGGAATGAGATTGCAATGTGCCTCCAAAGAGCGGGGAAAAAGGTCATCC
AACTCAACCGCAAGTCCTATGATACAGAATACCCAAAATGTAAGAATGGAGACTGGGACT
TTGTCATTACCACCGACATCTCTGAAATGGGGGCCAACTTCGGTGCGAGCAGGGTCATCG
ACTGTAGAAAGAGCGTGAAACCCACCATCTTAGAAGAGGGAGAAGGCAGAGTCATCCTCG
GAAACCCATCTCCCATAACCAGTGCAAGCGCAGCTCAACGGAGGGGCAGAGTAGGCAGAA
ACCCCAACCAAGTTGGAGATGAATATCACTATGGGGGGGCTACCAGTGAAGATGACAGTA
ACCTAGCCCATTGGACAGAGGCAAAGATCATGTTAGACAACATACACATGCCCAATGGAC
TGGTGGCCCAGCTCTATGGACCAGAGAGGGAAAAGGCTTTTACAATGGATGGTGAATACC
GTCTCAGAGGTGAAGAAAAGAAAAACTTCTTGGAGCTGCTTAGGACGGCTGACCTCCCGG
TGTGGCTGGCCTACAAGGTGGCGTCCAATGGCATTCAGTACACCGACAGAAGGTGGTGTT
TTGATGGGCCGCGCACGAATGCCATACTGGAGGACAACACCGAGGTAGAGATAGTCACCC
GGATGGGTGAGAGGAAAATCCTCAAGCCGAGATGGCTTGATGCAAGAGTTTATGCAGATC
ACCAAGCCCTCAAGTGGTTCAAAGACTTTGCAGCAGGGAAGAGATCAGCCATTAGCTTCA
TAGAGGTGCTCGGTCGCATGCCTGAGCATTTCATGGGAAAGACGCGGGAAGCTTTAGACA
CCATGTACTTGGTTGCAACGGCTGAGAAAGGCGGGAAAGCACACCGAATGGCTCTCGAAG
AGCTGCCAGATGCACTGGAAACCATCACACTTATTGTTGCCATTACTGTGATGACAGGAG
GATTCTTCCTACTAATGATGCAGCGAAAGGGTATAGGGAAGATGGGTCTTGGAGCTCTGG
TGCTCACGCTAGCTACCTTCTTCCTGTGGGCGGCAGAGGTTCCTGGAACTAAAATAGCAG
GGACCCTGCTGATCGCCCTGCTGCTGATGGTGGTGCTCATCCCAGAACCGGAAAAACAGA
GGTCACAGACAGATAACCAACTGGCGGTGTTTCTCATCTGCGTCTTGACCGTGGTTGGAG
TGGTGGCAGCAAACGAGTACGGGATGCTAGAGAAAACCAAAGCAGATCTCAAGAGCATGT
TTGTCGGAAAGACGCAGGCATCAGGGCTGACTGGATTGCCAAGCATGGCACTGGACCTGC
GTCCAGCCACAGCCTGGGCACTGTATGGGGGGAGCACAGTCGTGCTAACCCCTCTTCTGA
AACACCTGATCACGTCGGAATACGTCACCACATCGCTAGCCTCAATTAACTCACAAGCTG
GCTCATTATTCGTCTTGCCACGAGGCGTGCCTTTTACCGACCTAGACTTGACCGTTGGCC
TCGTCTTCCTTGGCTGTTGGGGTCAAATCACCCTTACAACGTTTCTGACAGCCATGGTTC
TGGCGACACTTCATTATGGGTACATGCTCCCTGGATGGCAAGCAGAAGCACTCAGGGCTG
CCCAGAGAAGGACAGCGGCTGGAATAATGAAGAATGCCGTTGTTGACGGAATGGTCGCCA
CTGATGTGCCTGAACTGGAAAGGACCACCCCTCTGATGCAAAAGAAAGTCGGACAGGTGC
TCCTCATAGGGGTAAGCGTAGCAGCGTTCCTCGTCAACCCTAATGTCACCACTGTGAGAG
AAGCAGGGGTATTGGTGACGGCGGCTACGCTCACTTTGTGGGACAATGGAGCCAGTGCCG
TCTGGAATTCCACCACAGCCACGGGACTCTGCCATGTTATGCGAGGTAGCTACCTGGCTG
GAGGTTCCATTGCTTGGACTCTCATCAAGAACGCGGATAAGCCCTCCTTGAAAAGGGGAA
GGCCCGGGGGCAGGACGCTAGGGGAGCAATGGAAGGAAAAACTAAACGCTATGAGCAGAG
AAGAGTTTTTTAAATACCGAAGAGAGGCCATAATCGAGGTGGACCGCACTGAAGCACGCA
GGGCTAGACGTGAAAACAACATAGTGGGAGGACATCCGGTTTCGCGAGGCTCAGCAAAAC
TCCGTTGGCTCGTGGAGAAAGGATTTGTCTCGCCAATAGGAAAAGTCATTGATCTAGGGT
GTGGGCGTGGAGGATGGAGCTACTACGCAGCAACCCTGAAGAAGGTCCAGGAAGTCAGAG
GATACACGAAAGGTGGGGCGGGACATGAAGAACCGATGCTCATGCAGAGCTATGGCCGGA
ATCTGGTCTCCTTGAAAAGTGGAGTGGACGTGTTTTACAAACCTTCAGAACCCAGTGACA
CCCTGTTCTGTGACATAGGGGAATCCTCTCCAAGTCCAGAAGTAGAAGAACAACGCACAC
TACGCGTCCTAGAGATGACATCTGACTGGTTGCACCGAGGACCTAGAGAGTTCTGCATAA
AAGTTCTCTGCCCTTACATGCCCAAGGTTATAGAAAAAATGGAAGTTCTGCAGCGCCGCT
TCGGAGGTGGGCTAGTGCGTCTCCCCCTGTCCCGGAACTCCAATCACGAGATGTATTGGG
TTAGTGGAGCCGCTGGCAATGTGGTGCACGCTGTGAACATGACCAGCCAGGTACTACTGG
GGCGAATGGATCGCACAGTGTGGAGAGGGCCAAAGTATGAGGAAGATGTCAACCTAGGGA
GCGGAACAAGAGCCGTGGGAAAGGGAGAAGTCCATAGCAATCAGGAGAAAATCAAGAAGA
GAATCCAGAAGCTCAAAGAAGAATTCGCCACAACGTGGCACAAAGACCCTGAGCATCCAT
ACCGCACTTGGACATACCATGGAAGCTATGAAGTGAAGGCTACTGGCTCAGCCAGCTCTC
TCGTCAACGGAGTGGTGAAGCTCATGAGCAAACCTTGGGACGCCATTGCCAACGTCACCA
CCATGGCCATGACTGACACCACCCCTTTTGGACAGCAAAGAGTCTTCAAGGAGAAAGTTG
ACACGAAGGCTCCTGAGCCACCAGCTGGAGCCAAGGAAGTGCTCAACGAGACCACCAACT
GGCTGTGGGCCCACTTGTCACGGGAAAAAAGACCCCGCTTGTGCACCAAGGAAGAATTTA
TAAAGAAAGTCAACAGCAACGCGGCTCTTGGAGCAGTGTTCGCTGAACAGAATCAATGGA
GCACGGCTCGTGAGGCTGTGGATGACCCGCGGTTCTGGGAGATGGTTGATGAAGAGAGGG
AAAACCATCTGCGAGGAGAGTGTCATACATGTATCTACAACATGATGGGAAAAAGAGAGA
AGAAGCCTGGAGAGTTTGGAAAAGCTAAAGGAAGCAGGGCCATTTGGTTCATGTGGCTTG
GAGCACGGTATCTAGAGTTTGAAGCTTTGGGGTTCCTGAATGAAGACCATTGGCTGAGCC
GAGAGAATTCAGGAGGTGGAGTGGAAGGCTCAGGCGTCCAAAAGCTGGGATACATCCTCC
GTGACATAGCAGGAAAGCAAGGAGGGAAAATGTACGCTGATGACACCGCCGGATGGGACA
CTAGAATTACCAGAACTGATTTAGAAAATGAAGCCAAGGTGCTGGAGCTCCTAGACGGTG
AACACCGCATGCTCGCTCGAGCCATAATTGAACTGACTTACAGGCACAAAGTGGTCAAGG
TCATGAGACCTGCAGCAGAAGGAAAGACCGTAATGGACGTGATATCAAGAGAAGATCAAA
GGGGGAGTGGACAGGTGGTCACTTATGCCCTTAACACTTTCACGAACATTGCTGTCCAGC
TCGTCAGGCTGATGGAGGCTGAGGGGGTCATTGGACCACAACACTTGGAACAGCTACCTA
GAAAAACCAAGATAGCTGTCAGGACCTGGCTCTTTGAGAATGGAGAGGAGAGAGTGACCA
GGATGGCGATCAGCGGAGATGACTGTGTCGTCAAGCCGCTGGATGACAGATTCGCCACAG
CCCTCCACTTCCTCAACGCAATGTCAAAGGTCAGAAAAGACATCCAGGAATGGAAGCCTT
CGCATGGCTGGCACGACTGGCAGCAAGTTCCCTTCTGCTCTAACCATTTTCAGGAGATTG
TGATGAAAGATGGAAGGAGCATAGTTGTCCCGTGCAGAGGACAGGATGAGCTGATAGGCA
GGGCTCGCATCTCTCCAGGAGCTGGATGGAATGTGAAGGACACAGCTTGTCTGGCCAAAG
CATATGCACAGATGTGGCTACTCCTATACTTCCATCGTAGGGACTTGCGTCTCATGGCAA
ATGCGATTTGCTCAGCAGTGCCAGTGGATTGGGTGCCCACAGGCAGGACGTCCTGGTCAA
TACACTCGAAAGGAGAGTGGATGACCACGGAAGACATGCTGCAGGTCTGGAACAGAGTCT
GGATTGAAGAAAATGAATGGATGATGGACAAGACTCCAATCACAAGCTGGACAGACGTTC
CGTATGTGGGAAAGCGTGAGGACATCTGGTGTGGTAGCCTCATCGGAACGCGATCCAGAG
CAACCTGGGCTGAGAACATCTATGCGGCGATAAACCAGGTCAGAGCTGTCATAGGGAAAG
AAAATTATGTTGACTACATGACCTCACTCAGGAGATACGAAGACGTCCTGATCCAGGAAG
ACAGGGTCATCTAGTGTGATTTAAAGTAGAAAAGTAGACTATGTAAATAATGTAAATGAG
AAAATGCATGCATATGGAGTCAGGCCAGCAAAAGCTGCCACCGGATACTGGGTAGACGGT
GCTGTCTGCGTCTCAGTCCCAGGAGGACTGGGTTAACAAATCTGACAACAGAAAGTGAGA
AAGCCCTCAGAACCGTCTCGGAAGTAGGTCCCTGCTCACTGGAAGTTGAAAGACCAACGT
CAGGCCACAAATTTGTGCCACCCCGCTAGGGGGTGCGGCCTGCGCAGCCCCAGGAGGACT
GGGTTACCAAAGCCGTTGAGCCCCCACGGCCCAAGCCTCGTCTAGGATGCAATAGACGAG
GTGTAAGGACTAGAGGTTAGAGGAGACCCCGTGGAAACAACAATATGCGGCCCAAGCCCC
CTCGAAGCTGTAGAGGAGGTGGAAGGACTAGAGGTTAGAGGAGACCCCGCATTTGCATCA
AACAGCATATTGACACCTGGGAATAGACTGGGAGATCTTCTGCTCTATCTCAACATCAGC
TACTAGGCACAGAGCGCCGAAGTATGTAGCTGGTGGTGAGGAAGAACACAGGATCT
