# Supplementary material for: Prioritizing antiviral drugs against SARS-CoV-2 by integrating viral complete genome sequences and drug chemical structures
Source: Sci Rep. 2021 Mar 18;11:6248. doi: 10.1038/s41598-021-83737-5 (PMC7973547; doi:10.1038/s41598-021-83737-5)
Supplement: Supplementary file 1 — Supplementary Information 1. [file 41598_2021_83737_MOESM1_ESM.zip › dataset_VDA-RWR/dataset2/virus FASTA/Kunjin virus.fasta]

>Kunjin virus
ACATTATACGAAGTTATATTAAGGGTTATTGAACATGATCAATTTACCTGTAAATCCATA
CAGTTCAATACCTTATCAGGTCAAATAGTGATCACTTGATCATTTGATCAAGTTTGCGCT
ACGTAAAATCTGTGAAAAGTTGGCAGTGTTAGTGCTCCAGATTTCGCGTAGCGCACTTAG
CACCACCAATCAATCAGAGGTGAAAAATGGGATATTCAGCTGCTAAAGTGTCCACTCATC
TTGAGCTTGAGAAAAACCGTGGTTACTGGCGGGCAAAAGGGTTTGATCGTGATAGTTGCC
AACTGTCATTATCGCGCGGTGAAGAGAAAATAGTACGCACGCGCGGTCGCTGGCGTTTCT
ATGGCGAGAACCATAAACAGGTAAAGGCAGAGCCGATCCTGTACACTTTACTTAAAACCA
TTATCTGAGTGTTAAATGTCTAATTTACTGACCGTACACCAAAATTTGCCTGCATTACCG
GTCGATGCAACAAGTGATGAGGTTCGCAAGAACCTGATGGACATGTTCAGGGATCGCCAG
GCGTTTTCTGAGCATACCTGGAAAATGCTTCTGTCCGTTTGCCGGTCGTGGGCGGCATGG
TGCAAGTTGAATAACCGGAAGTGGTTTCCCGCAGAACCTGAAGATGTTCGCGATTATCTT
CTATATCTTCAGGCGCGCGGTCTGGCAGTGAAAACTATCCAGCAACATTTGGGCCAGCTA
AATATGCTTCATCGTCGGTCCGGGCTGCCACGACCAAGTGACAGCAATGCTGTTTCACTG
GTCATGCGACGGATCCGAAAAGAAAACGTTGATGCCGGTGAGCGTGCAAAACAGGCGCTG
GCGTTCGAACGCACTGATTTCGACCAGGTTCGTTCACTCATGGAAAATAGCGATCGCTGC
CAGGATATACGTAATCTGGCATTTCTGGGGATTGCTTATAACACCCTGTTACGTATAGCC
GAAATTTCTAGGATCAGAGTTAAAGATATCTCACGTACTGACGGTGGGAGAATGTTAATC
CATATTGGCAGAACGAAAACGCTGGTTAGCACCGCTGGTGTAGAGAAGGCACTTAGTCTG
GGGGTAACTAAACTGGTTGAGCGATGGATTTCTGTCTCTGGTGTGGCTGATGATCCGAAT
AACTACTTGTTTTGCCGTGTCAGAAAAAATGGTGTTGCCGCGCCATCTGCCACCAGCCAG
CTATCAACTCGCGCCCTGGAAGGGATTTTTGAAGCAACTCACCGATTGATTTACGGGGCT
AAGGATGACTCTGACCAGAGGTACCTGGCCTGGTCTGGACACAGTGCCCGTGTCGGAGCC
GCGCGAGATATGGCCCGCGCCGGAGTTTCAATACCGGAGATCATGCAAGCTGGTGGCTGG
ACCAACGTAAATATTGTCATGAACTATATCCGTAATCTGGATAGTGAAACGGGGGCAATG
GTGCGCCTGCTGGAAGATGGTGATTAGCCGTCAATATATAAGAAATTGCTATAATTATTT
GATATTTATGGTGACATATGAGAAAGGATTTCGACATCGGCGGAAAATATGTAGTGCTGT
CTGTAAGCACTAATATTCAGTCGCCAGCCGTCATTGTCACTGTAAAGTTAAGCGATAGAA
TGGCTGATATTGACTCAATATCTGTTGCGTTCCCTGTCAAAAGTATTCGTAGTGCTGAAC
ATTTCGTGATGAATGCCACCGAGGAAGAAGCACGGCGCGGTTTTGCCAAAGTGATGTCTG
AGTTTGGCGAATTTTTGGGGCACGTTGACAAAGCCCTCTCAATCAGTTCAGCAAGGTCCA
AAGCGTTAACAGCTTCCATGCTGAAATAAAAAAAAGCCTGGCAAGGAGCCAGGCTGCACA
AAAGAGCGGGTTTGTATTCCGCATCCAATCAATCAAGAAGGAGTATAGCACACAGGTACT
GAAGTGAAAAAATGTGATTCGCGATTAACAAAATATCTATCAATTGCTCTAATTGATTGC
TATAATTGAGCCGCAGTTTTTGTCAACTACGAAGACGTTGCCATTACTTCACTCCTTGAC
ATCATTGGCGGCCATTAGGCCGCCTTTTTTTTGCCATATGAAAACAATCGAACAAAAAAT
TGAACAGTGCCGCAAGTGGCAGAAGGCAGCCAGAGAACGAGCGATCGCTCGGCAACGGGA
GAAGTTGGCTGATCCGGCCTGGCGAGAATCTCAATATCAGAAAATGCGGAATACTATCGA
TCGCCGTATCGCTAAACAGAAAGAGCGCCCACCAGCCAGCAAAACGCGGAAAAGCGCGGT
AAAAATAAAATCTCGTGACTTGAAGGGACGAACACCGACGGCGGAGGAACGGCGCATAGC
CAATGCTCTTGGCGCTCTCCCCTGCATTGCCTGCTATATGCATGGAGTAATATCTGAAGA
GGTGTCTCTGCACCATATCTCCGGTCGTACCGCGCCTGGTTGTCACAAAAAGCAATTGCC
ACTTTGTAGATGGCACCACCAGCATGCAGCACCGGCTGAAGTAAGAGAAAAATACCCCTG
GCTGGTCCCTGTTCATGCCGATGGTGTGGTTGGAGGCAAGAAAGAATTCACCTTGCTGAA
CAAGTCAGAGATGGAGTTGCTGGCTGACGCCTATGAAAGGGGTCTGACGCTCAGTGGAAC
GAAAACTCACGTTAAGCAACGTTTTCTGCCTCTGACGCCTCTTTTAATGGTCTCAGATGT
CCTTTGGTCACCAGTTCTGCCAGCGTGAAGGAATAATGGCCGAGCATATTGATATGTCCG
TGGCAAAGCGGGGAGAGGCGTGCGATATCTTCATCATTCAGTGTTTCACCCTGCGCCCGG
AGATGATCCAGGGCTGCCTGCATATAAATAGTGTTCCATAACACGACGGCGTTAGTGACC
AGCCCCAGTGTGCCCAGTTGATCTTCCTGACCGTCGGTATATCGTTTTCTTATCTCACCT
TTTTGACCGTGACAGATGGCTCTGGCAACGGCATGGCGACTTTCTCCCCGATTAAGCTGG
GTCAGAATGCGCCGGCGGTAATCTTCATCATCAATATAATTAAGCAGATACAGCGTTTTG
TTGATGCGCCCCACTTCAATGATTGCCTGAGTCAGTCCGGAAGGACGTTCACTTTTCAGC
AATGAACGGACCAGCACTGAAACCTGTACTTTGCCCAGCTTCAGGGAGCCAGCGGTCCGG
ATCATTTCGTCCCACTGAAGGACTATTTTTCGGGGATCTGATTGCCCTCTGGCAATATCA
TTCAGCACGCCATAGTCGGCATCATGGTCCATTCGCCAGAAAACCGAAGCACCGGCATCA
GCCAGGCGTGGAGAAAACTGGTATCCCAGCAGCCAGAAAAGGCCAAAGACAAGTTCGCTG
GCACCTGCTGTATCGGTCATAATTTCGGTTGGATTCAGCCCGGTCTCCTGTTCCAGAAGA
CCTTCCAGCACAAAGATAGAGTCCCTCAGCGTCCCCGGTATAACGATGCCATGAAAGCCG
GAATACTGATCGGACACAAAGTTGTACCAGGTGATCCCTCTGTTATTACCAAAGTATTTG
CGGTTCGGTCCGGCATTGATTGTTCTGACTGGCGTAACAAAGCGCATTCCATCTGCAGAT
GCCACTTCTCCTCCACCCCATATCTGTGCCAGTGGCAGCGTTGCCTGAAAATCAACCAGT
CTGGCATTAGCGCTGGTGATAGTTTCAGCCCGCAGATAGTTCGCTTTTGTCCAGTTCAGC
CGGTGTCGGGTCAGTGCAGGAACATTTGATCTGATCAGTGGTTCCAGACCGATATTGCAG
GCTTCAGCCATCAGCACGGCGCTGATGCTGACGGGCAGATCATCAACTCTGGCACTGGCT
TCACTAGCATGGAAAAACTCATCAGCAAATCCGGTATGGGCGTTAATTTCGAGCAGCAAC
TCCGTTAAATCCACCGGAGGGAGTAGATCACTGATCATTTTGCTCAGTCGTTTCAGACTG
TCCGGCTCATCAAGACTGGCGAGGGGAGAAATTGTCAACCGGGGCTTCGGGCCAGAAACA
TCGAGTTCGACAGCCTCATTTTCGCAAAGACGTGCAGCAACCTGTCTGTAACGACTATCA
AGCTGATGACCCAGAGATTTTATTGCTTCCTGCGGGTCTGTCGGGTGCCCCAAAGAACGA
TAAACCTTAATCCGGTTTGCCTGCCAGTCAGCACCCTGTAGTAATCTTGCACGAGGATCT
CCCCACCGGTTACTGCCGGTAACGTAGACATCCCTCCGCCTCAGACTATCCTGCAGTTTA
CTGAGAAAGCAGAGCGTGTATCCCCTGCGGGTGATATGTTTTTCCTTGTTAATCACCAGC
CGTTTCCATGACCGACTGATAATTTCCGTTGGTGCGTCGTCAAAAAACTGCCGCCGTGAG
CTGAACTCCCGGCTGAGGTAGTCACAGGCATTCAGAGTGGTAACCCCGGCAGGTGCGGAT
GAAAATTTAACGGTATTCAGCAGATGGGGCAGGAAACGACGAACGCGCCCGTACTGCTCC
ACCATTTCTTCATGAAAATTATCGTCTGAGGGCCGGGCAATTTCACGGACAAGCGTGATG
ATTTCAGCCAGCTTTTGCCTTGGGATGTAGCTGAACACCTCAGCACGAATCGATTCGTCC
GGTGTTTCTTCTTTCAGCAGGTACGAACATGCGCTGGCGAGCGCCAATGCAGATTTATCC
AGATCCTTCAGCGAGCGGAGCCGTTTTTTCTGCCCAATCTTTCTGGCGTCACGGATGATA
ACGGCCAGCATGGCGTCCAGAACGTCCAATGCATCATCCAGCGCCAGCGTTTCCCATGCA
AGGACAAAGGCAACCAGAACCGCCATCCTTTTCTGCGGTGACATCCTGGCAATATTGAAC
ACCGAAGTCATACCAGCATAACGTGCGAGATTTTTCAGGCGCACAGCCGGGAGTGTACTC
AGGTTTTCAGCATGCAGGCCAAAATCGTTCAGAGTTTTCCAGCGTTCAATTGCTTCATTA
AACGCCGGACCACTGATGGTCACAGGGCCCTTTTTCAGTGATTCCAGTAAAGACAGGCGG
CTGCAATCAGTTGGCCCCAGCAGCATCTCCAGCTGTGAACGCTGTTCGGCTGACGGTATC
AGTGCCAGTTTGTTCCACAGGCGCAACGTCGCCTTTTCCCTTACCTCTGAAATCAACCGG
GTCAGCGTAGTGGCTCCGGGGAGAATAATACGATGTTGCATAAGCCACCCTGTCGCCAGA
TCGAAAAGCAGGCCAGGACGTTCGTTGCTTATCCAGCTCCGGGTATATAAAAGACGGGTA
AGGCGAAATGTCCAGGGCCAGGCAAATTCACGATACTGATAGTGCTGACGTATCAGCGCT
GCATGCTCACGGCGGGTATTTTCCCTCTGACCGTATTCTGCAAGAACGGTGATATCACGA
ATCCCGAGCTGTCTGGCGGTAAAATGCCGGACGCCGGAAGGAATATGATTCATATCGGTG
AGGAAGGTGCCCAGAAAACGGACACATCCAATTTGCAGGGCAATGCCCAGACGGTTGTGA
TCACCTCTGCTTTTTCCGATAAATTCCTTGTCTGCTTCATCAAGGTGAAAATATCGTGCC
AGCTGAAGCTCATCCGGTTCACCGGTGAATCTGCCATAGCTTTCAGTCTGCTCAGTGGTC
AGAAAGTCAACGGGCATATCGGCCTCCCTGCCTGACGGGCATTTAGTAACATTTTTCCAA
CCGTACGAAATGTTATAAATTATCGGACATCGTAAAACTGTTACATTAATATGTCTATTA
AATCGTAAATTTGTAATAATAGACATGAGTTGTCCGATATTCGATTTAAGGTACATTTTT
ATGCGACTTTTTGGTTACGCTCGGGTCTCAACCAGTCAGCAGTCTCTTGATCTTCAGGTC
AGAGCACTCAAAGACGCAGGTGTGAAAGCAAACCGTATATTTACCGATAAGGCATCCGGC
AGTTCAACAGACCGGGAAGGGCTGGATTTGCTGAGGATGAAGGTGGAGGAAGGTGATGTC
ATTCTGGTTAAGAAGCTCGACCGTCTTGGCCGCGACACTGCCGATATGATCCAACTGATA
AAGGAATTTGACGCTCAGGGCGTGGCAGTCCGGTTCATTGATGACGGGATCAGTACCGAC
GGTGATATGGGGCAAATGGTGGTCACCATCCTGTCGGCTGTGGCACAGGCTGAACGCCGG
AGGATCCTAGAACGCACGAATGAGGGCCGACAGGAAGCAAAGCTGAAAGGAATCAAATTT
GGCCGCAGGCGTACCGTGGACAGGAACGTCGTGCTGACGCTTCATCAGAAGGGCACTGGT
GCAACGGAAATTGCTCATCAGCTCAGTATTGCCCGCTCCACGGTTTATAAAATTCTTGAA
GACGAAAGGGCCTCGTGATACGCCTATTTTTATAGGTTAATGTCATGATAATAATGGTTT
CTTAGACGTCAGGTGGCACTTTTCGGGGAAATGTGCGCGGAACCCCTATTTGTTTATTTT
TCTAAATACATTCAAATATGTATCCGCTCATGAGACAATAACCCTGGTAAATGCTTCAAT
AATATTGAAAAAGGAAGAGTATGAGTATTCAACATTTTCGTGTCGCCCTTATTCCCTTTT
TTGCGGCATTTTGCCTTCCTGTTTTTGCTCACCCAGAAACGCTGGTGAAAGTAAAAGATG
CTGAAGATCAGTTGGGTGCACGAGTGGGTTACATCGAACTGGATCTCAACAGCGGTAAGA
TCCTTGAGAGTTTTCGCCCCGAAGAACGTTTTCCAATGATGAGCACTTTTAAAGTTCTGC
TATGTGGTGCGGTATTATCCCGTGTTGACGCCGGGCAAGAGCAACTCGGTCGCCGCATAC
ACTATTCTCAGAATGACTTGGTTGAGTACTCACCAGTCACAGAAAAGCATCTTACGGATG
GCATGACAGTAAGAGAATTATGCAGTGCTGCCATAACCATGAGTGATAACACTGCTGCCA
ACTTACTTCTGACAACGATCGGAGGACCGAAGGAGCTAACCGCTTTTTTGCACAACATGG
GGGATCATGTAACTCGCCTTGATCGTTGGGAACCGGAGCTGAATGAAGCCATACCAAACG
ACGAGCGTGACACCACGATGCCTGCAGCAATGGCAACAACGTTGCGCAAACTATTAACTG
GCGAACTACTTACTCTAGCTTCCCGGCAACAATTAATAGACTGGATGGAGGCGGATAAAG
TTGCAGGACCACTTCTGCGCTCGGCCCTTCCGGCTGGCTGGTTTATTGCTGATAAATCTG
GAGCCGGTGAGCGTGGGTCTCGCGGTATCATTGCAGCACTGGGGCCAGATGGTAAGCCCT
CCCGTATCGTAGTTATCTACACGACGGGGAGTCAGGCAACTATGGATGAACGAAATAGAC
AGATCGCTGAGATAGGTGCCTCACTGATTAAGCATTGGTAACTGTCAGACCAAGTTTACT
CATATATACTTTAGATTGATTTAAAACTTCATTTTTAATTTAAAAGGATCTAGGTGAAGA
TCCTTTTTGATAATCTCATGACCAAAATCCCTTAACGTGAGTTTTCGTTCCACTGAGCGT
CAGACCCCTGAAATGGCAAACATCATGCACTAATAAATATATTATTTTTAATCTTAAATG
ATTGACAACTGACAAGTGACTTGAGTCAGAATCATCACACGCCCGGTACGGATGGATCCC
TTTTCAAATATTCCATGGACGGCACAGTCTGAGTACCGGGCGCTACCTTCTGTTGTATTG
CTAAGCCGCCGCTGGTGGCTTTTCTTTTTTGTAGGGGGCGCTATGGATAAGAAAATATGC
GTTGTTTCAATGAGCGTCGGCAAACCGGCGTCAATGACTGCTGCATGGATCAACAATGAG
CTGATAATGGCTGAGCGGACCAGCTACCCTGAACGCCGCCGCGATATGGAACTCCAGCTG
CTGCGCGAATTGCGAGAAAAAGAGGAAAAGGGTTTTATCGTGCTGGTGGAAGAGGAAAAC
AGCTTTATTACCGGTCGAGTTGGCCAGCGTGTAAGGTTGCGTGATCCCTTCATGAACGGT
AGACCGGTACTGATTGAAGCAATGCAGATTTACAAGGAATTGGAACGCCAGAAAGCGATC
AAGTTACCGCGCAAGGAATCCGGCAAATACATCCTCCACCAAAGCATCTTCGATTCCGAA
CATGACAAAAAAGGCGATGAATTTTTCAACATCAACTGGAGCGAAATAACGACAGAGCAC
GTTCTGACGTTGTTATGCTGCTTCGCAACGGAATACAACAACGTTGCAAACTCCGACTAC
ATCAGGGCAATGGCTGGAGAAGTTGAGCCACGCCAGGAACCATCGTTACTAAGCCCACTG
ATTAACATAATTCGCGGCACACAGAGACTTGCGGAAAAAAGCGTTCCACATGGAATCTTA
ACTGGAAAGGGAAACTATTTTTAACGACCTGAGCGCCACTTCTTTCAGGTCGTGTTGGAT
GTCATAAAAAGGAGGTTTTCACCTCCTTTTAAACTGGAATTATGGTAATGCGCTCTTGAT
TAACTGATAAATATCATCATTAGCAAACTGCGTTTTGAATTCAACTTTAACAGACTGACT
TATTTGATTGAAAAGCGCCTGGGCATGTTCAATTTTCTTTTTTTCTTCAAGCCGTAAACT
ATCCTTACTATCTACGTTTTTTGTTTCAATGATAAAGTTAAGATAATCACCTTCTGCTGT
TTTTACAACATAAGCAAAATCGGGTGAGTAAGTGTATCCACCAGCTACCGGGATCTTAAT
AGAATTCTTCGGTATCTTTGAAAAAACAACAACAGACTGGATCTCTCTATCTGTTATATT
ACGCCTTTCAAGCTCTGAATCATAAAAAACCTCTTCAAAAAGATAAGTATCTAATGGTGC
TTTTGAATTATCCTGTAATACACCAAGATCACTTGATAATACCTCGTCTAGAGGCTTACC
ATCAGCATTTGTGAACTTTGTGGGATGAATTGAACCCGAAATCAAATTATATCCGAGGCT
GAATTTGTTAAACGAATTGTTCAACAAATACTTACTAAAACCAGATTTAATTTTTCTGAT
TGTTTGAATATTCAGGTATTCAGTGATATTAATAGTGTCTTTTATATCACAAAAAACTTT
ATGTAAAGTATCGTGTTTAACAAAAATAGTCTGTGATAAGTTATCGAGAAACTCTCGATA
ACTCATTGTGTTTAGCTTAGCAAAGTCATCGTCATCACTAACAATGCTTTTCGACATTGC
CATATCATTGTGGATGTAAATTTTATCAATGCGAGTATGAACGCCTGATTTGGTAAATCG
TTCTGTTTCTTCGAGCATGAATGACTTGAAAATGGATAAAAACTCATTTTCACTGTTTAT
TTTGTACTCAATCACCGCTTTTTGATTGATTAATTCCCATAGTTCTTTCAGCTCACTGAA
CTTACCAACACGCATTTTAGTGCGTCTTTTTCCATCAGTAGCTTTTTTGATTTTACCTGG
TTTCACTCCTATAGGGAATGCTGCTGGATATTTGGATTTTAAGCGGCTGTAGGCATCTGA
ATCTTTGAAATTATCATTTTCATCAATGATTTCATCATTGAAAAGTTCATTCATTAGTGC
TCTGGATGAAAGCTCAGGATACTGAGCCCTGATTAGTTCCTTAAACTCTTGAGTAAACTT
ACTTGGAACCCTTTCTTTGAAAGAACTCTCATTGACCTCTTTAACAAGTGAGTCAACAAA
ATCCTTTTCTGTAAAATCGACATAATATTTAAGGGTAAAATTGCGGTCTTTCACTCGACA
CATGTATTCATTCACAGGAAGACGCAAACCGCGCCCTACCTCTTGAAGCTTGGATGTGGT
ACTACCGCTCGAACGGAGCTTACAGATCTGAAAGACATTAGGATTATCCCATCCCTCACG
CAACGTCCATTTTGAGAAAATGAAACGACGTGGATTATCTAAAGACAGCAAAAGCTCTTT
GTCATGAAGGATTTCGTTGATTTCCTTCTCGATTTTATCATCCTTATCACTGTTATCTTT
TGAAAAATAACCGCCATGAACGGAAGATATATCTTTAACTGTTTTTTCAAGATAGTTACT
ATAAAACTCATCTTTTTCTATTTTTAACAGTTCATTAGCTTCTGCCAAAACATATTCTTC
GAACTTAGCTTTCAAACTTCCGGCAATATTATTACCGTCACGATAACCTTCAATATCATC
AATAAAGAAAAGAGTAAGAGGCTTTATGCGTGGCCTTTGTGTCAGAAACTCTTTTTCTAA
CTTAAAGTGTTCTTTGATAGCTTTCCTCATCATGCTGTCAGCAAGTGTCTGATCGTAAGA
ATAGGGGTTTATTGAGCAACCAATTTTTAGCTCAATACCATTACTCAACACTACTGTATT
CTTGCCTAAGGCATCAAGAGTTAAATCGTGAATAGCACTATGTGTCTTAGATAGAGATTC
ACCTTTTGTTAACTTAAATAAAGTTTTCTTGTTATTTTCATTTAGCTCAAATGTAACTTC
TTCCCCATCAGATTTAATGAACTTTAGGTTGGCGTCACCATCACCAACAATATCCTCAAT
GTACGCATCAATACCTTTAACAAGGTCTTCATTAAATGCATCCACAGCTGTAAGTCGATA
AACTAAATTCTTATAGCCTTCACTAAAGGTCGCACCGTAGCGGATAATATATTGAGCATT
AAACTTCTCTATATTTTCCCATGTCTTCTTACCAGTAGGAAATTTATGTGGTTCATCAAT
GATAATGAATGGTTTTACCGCACCAAGAGCTGAAAAGGGAGAATCAAAATGATTGTCAAG
CAAGCCAACATCATAAGTGGAATTTAAATTCTTAGAGTGAATCATTCCCGTGTTAATAAC
AAGAACGTGTATATATTTCTTATTGAAATTACTAGCTTCAACAAAATCATGTATAGCTTG
AGGCATATACGATTTTGTGCTTTTACCGGCATTTTTCTGACTTTCAACAACGTAAGTCTT
TATTTCACGCTCATAATCATCTCTAAAGTGTTCTTTTAACGCATCGCTTTTCAAAAAGTT
CACTGTTCCAGCTTTGATCGATAGAGTAGGAACAATAATGATAAACTTATTAATGCCAAA
TGATTTGTTCAGATCAAAAATTGTTTTAGTGTAGGTATACGTTTTACCTGTACCTGTCTC
CATAGAAACATCGATTACGTTGCTTCCAGCATCGTAATTATTTTTTACATGTTCAATACC
ATTGAGTTCCTGAACTTTTTTTATATTTTTATAGTATTGCTGTTCAGTAAGCCGTAATTC
TGGATTAACTAACAGGCGAATAGAAACATTATCCTCCTGATGAGATGTCGCGGAAACAAA
AACGTTCATCACCGCATCGACACCTGCTTTCTGATGCGGTAAGTTCTTTTCGAATGTGAA
CCCTTTTGACATGATTAGTTCCTTACCACTAAATCTAACTCAATAGATTTTTTGTTAGCA
TAACTTTTTAGCGCCTCATTAAGCTCCCTTTGTTTTGCACTTTCAAAGTTACAACCATAA
AACACGACTTTGTTTGGGGCAAAATCTTCATCTGAATCCAGCTTTTGGAGCAACGCTTTC
AATGCTTCGCTAGTAAAATTAGGTGCAATCAAATACAGACGGCCATTGCAAAAGTGTGCT
GTATAGCCACTAAGATCAACATCTTCAATAGGTGTTATTAACAAGCTACCATCATATACA
CACCATGTAGTCAATAGGGCATCATACTGTTCAGGCGTTAATACCGCATCATCAAAGAAT
GTATGATTAGTGAGCGTAAGTTCAGACTCAACTTTTGCTCTAAAGTCATCAATAGTATGA
ATCACTTTGAAACCTATTTTAGCCGCATTATCACTTGTGGTTGTGCTTTTTTTAAATACC
TCCTGTATCCTTTTTTTTGTTATTTCAAAAATAGATCTATAGCCAAGAGAATAGGCATTC
TTTGTTTTATTTATAACTTCATCTTTTTGTATGCATATAAAATTCCTACAGCCTGAATCT
TTTTCATTTAAATATGCAACAGCTTCTGCTGTCGTACCAGAGCCAGCAAAAAAGTCAAGA
ACTAATGAATCCTTTTTTGTTCCTATTTTTACAAGATCGGTTATAAGAGGAACAGGTTTT
GGTCCTTCAAATAATTTTGCACCTAAAAGATTTTTAAGCTCAGTTGTCGCCGTGCTTGTA
CTATATTCAGGTTTATACCAAATTGATTTTGGCTTTTTAGTTGGTAGCTCTCCAAGAGCA
GGCCGCTGTTTTTTATAGATATTTTTACCATCTTTTATATCTATTACTATTAGATTATAA
AACTCATCATTTATTTTTTTCTTTCCCCACGACCATGAAAGCTCTTCACCCGTAGGGCTT
ACTGGGTAAAGTACATAGTCATCTTCGTTAAGAGGTTTATCATCATCTGTTACATAAACC
TTATTTTCTGAATTGATGAATACCGGAAACCAACCTTTTGGTCTTGATTTTCTAGAAGCA
TCTTGGCCAGTACGCTTTAATGTATCAGCTCTTTTAAATAGCCCATATTCATCTTCATCC
CACTCTTTTTCAACTTCACTTTCATCAATATCGAATTGCCCCAAACTACAAACATCTTTG
TTTTTAGCGTATACATATATATATTCATGCGTATCTGAAAAGCCAAAGTTATCATGATTG
CCTTTGAGATTCATGATTGTAGGGAGTTTTGCAACAAAATTACCTTGCCCAAATACTTCG
TCGCATAATAATCCCAACTGTTTATCTTCGTTATCGTCTATGGAGATGAATATTACTCCA
TCCTCTTTTAAAAGTTCACGTGCAATATAAAGACGAGGATAAATGAATGTCAGCCATGCA
CTATGACTGCTTGAACCCTTGGTGGTAAATTCAAGTATGCGGTTAGCCTCATCAAGCTCG
ATACCTGCCAGTTCAGAAAGCTGTTCTGGTGTAAACTTGCGATCATCGTTATAGACGAAT
CCATCTTTACCCGTATTGTATGGTGGGTCAATGTAAATCATATTCACCTTTTCAGCATAA
GCATTAACCATATGCTTCAATACTTCGAGGTTATCCCCTTTGATTAACAGGTTTTGACTG
TTCTTGTTCTCTTCTTGTTGGTTATGTGTTTTATCTTCTGCCAACAACGTTTTCGGTGGT
AGATTGGCCAACAAACGGGCATAAGATTTACCCAGCCAGTTTAAACTGTATGATTCTTTA
GAGAGTTCAACCTCCGATGCTCTAATAATCTCAAGCAATTTTTCTTGAATGAAGGCTCCG
TTTTTATCAAAACACTGTGGGAAATTAGCTTTCAACACAGCCAGTTGCTTGCTGTTAGCC
GTTTCTACTTCGGAAAAAATCGTTTCTTTTTTCATATCCATTTTAAACCAGATCATTTAG
CAACAAAGCGCCGCCTCCCCAGCCCGTTAGAGCCAGAAGTTGTGGCACTATCACTATCTA
TATGTTTGAAGAATCGTGCTTCTTTGAGCGATGCTCGGTGAGCAAACAGCCATAATTTGG
GGAAGTTTAATCCGCATTGAGAAGCAATGCATTATCTATGATGATCTGCTCCCATTCTTC
GAATGCCCGGTCACGGACGCCCTGGGGAACGCTGTTAGTTTTGAAATCGACGACCGTACG
CCATTTCCCGTCCGGACGGTACATGCGCAGAGCTTTACTTCCCCCTTCCCTGCGCACCTC
AACGTTATGCTTGTCAGCAAACTCTTGTAATGCTCGTAGCGTCCCATGCTTTACTGTGTA
GTATCGCTTTTTCAAGTTTTCTCTCCAGCCTGTGCCAAGGCTTCAACTTCCAAATCGTAA
GACTCAAACTCATAGTCCTGGTCGTCAACTTCTTCAGGCACTGGCAGTAAATGCCAGGCT
GAGTATATCTGACCATTATCAAAACGCTCCTGGCTGTAGAGCGTCGCGGCTATGAGTGTT
AGCGCCGGGCGGTCATAACGGTAAATTTTGCGAACGTCACGGTCAACGAGACGACCGAAA
TTACCATAACCGCGCTCCAGTAATAATTTTTTAATTTCCGGCCAGTATGGACCATAGCTG
CGGTACAGGCGGGGATTTTTCAGTAATCGCCCGCGTAGCCCTGACAGGAAGAAATCAACG
TATTCGTCTTCTGTCTTTCCTAACAACGCTGTACGGAGTACCGCCTCAAGATATGTTTTA
TTCGGTTTTATTGTATCAGATAGTGTGGCCATATTATGCGACGCCCGGCGAACCGGGCGC
TCCTGTTATGCGTATTGTTGGATGACGGCCAGAACGTCCGCCACGTTGTGTTTTGTCTCG
ATAATCCACCAGTTACCTGGGAAGTCGCTGTTCTTCGCCTTCGCTGGCAACCAGCGAGCG
CCGAATTTCGCCTTGATTGCGTCTTTCGCACGGAAAAGCCCCCCTTTCATGCCGGAGGCT
TCCTGAAGCCCAAATACCTCGCCAGCGGCGAATTTTGGTGCGTACATCATCTTCAGGTCG
GCGGTGGATACGCGATAATTCAGCCCAAGAGACTGAGCTATGCTGGTGGCATCACCCTGT
ATTGATGATAACTCTTCTTGTTTCTCGTTTCTGGCGGCAATTTCTTCCTCCGTGATGTTG
CCTAGGGCCAGGTTTATCCGATCAGCGTCGGCCTGTTTCTCTTCATCGGTGCGCCCGGCA
AGAACCGTGTTAATTCTCTGCAATATCTCAACATGATTCTTGCGCATGCTGAGTAATTCC
GGCGTAACCTCGTTAAGGTCCACCAGCCCAAGGATGGCAAGGTCAGTAAACATTGATACC
AGGTTGTAGGTTATGCGATAGCTGAGTTGGCCATAGGCTGATGGCAACTGCACCGCATCC
ATTTTATAGGCATCCATAAATTTAGAGCCGTCGTTTACGACATCCGCAATTGCCGGTGTG
ATTTTTCCTGTGGTGGCGGCCTCCCTGATTGCTGTTACCCACGATTGAGTCAGCGCGGCG
ACTGCATGATTCAGATTGGCTTTCCGTTCTGCTGCAATGCGCGCACTTGCTGCGTCCATT
GCCTGCTTGATCTCGTCTTTATTGCTGTAAATGCCAATGGTGCCAAACTGTGCTGTGGTG
ATCTCATAATCTGACGCCCGGAACTCATGGGTACCGAAAATAGCATTGGTGACCTCAAGT
TCAGAATCCCCGTTACGAGTAGCCCCCTGGCTTGTTTTCTCCGGCATTTTGGCGATCGAA
TCCGCTATTTTCTCCTGAAGTGCTTCAGGGGATAGAGTATCTCCGTATGACGCGATTACC
TCGCCATAATTGGAGCCAAACAGTTCAGTCAGGAATACTTCTGCCAAACGGACCTGGCGG
TTATTCCCTTCCGACATCATACCAAGCACCCATTTTGCAATTGACGACTTCAGCGCGCCG
TCACGGCGATCCGGGTAAACCGCATGCTTCAGTGGGTCCGTATAGGTACCAACAAAATCA
ATGCTATAGCCTGACTCTGTAGTCTGAACGCCGTACGAGTCAGTTATTTTGATCATGCCG
CGCTGCTGGAAACGGTAGAAATCGTCACAGGAAATGATGTCGTTAATCCCGGCGATGGAG
ACGCCACCACTGATTTTCTGCATAACAGCATCTTCATCGGGAGTTACATCAACCTGTTTA
TCCAGCGTCTTCACATCCCAGTTACCCGATTTGGTGCCTTTGAAGGTAAAGATGATCTCC
ACGTCTGCGCGCTGGCTGTCGAAGTCCAGCGACTTAATGCGAACGATATCACCGGCACAA
TCGTAGTATTGGCCTACACGCCATGAGCGATCGCCGATAACAAGGAACTCATTCGCATGG
TTAACCAGATCAGGATCAACATCCAGAATGCCTTTATTTATTGCATCCTCCACCAGCGGG
CGCAGGCGTTTGATATCCGTCGCGGCCTTCTGAGTACGGTTCAATAATTTCTCATAGCGG
GAGATGGCCTGAGAGATATTAGCCTTGCGCTGAATGGCGCTTTTCAACGACGCGCGATAC
TGTGCTAACAACATACGGTCTGTGTGATGGACACTCCCCCAGCGTGCCTTCCAGTCTGCG
TTATCCGCTGCCTTGGCCATTGCCGCCTGTTTGAATTTAGCTACCTCGGCGGTGGTCTTT
TCAAGTTCCGCCTTGCTTCGCTCTAATTCAGCGGTAAGCACCTCCACATCCTCACCAGCT
GCGTGCTGCGCCTTGATGTAGTTCTGAAGGTCGATAGTAGCCTGTTCTTTCTGGCGAGCG
CGTTGCGCAGCTTTCGCCTTATCCATTTGAACCTGCATCATTGCCAGACGTTCGCCATCA
TCCTTAGCGGTATACATCTGCATTTCGATCATATCGTTGGCGTCGGCGTTCTCCATTTCT
GACTTATCTGAACGGAGGATATCGGAGATCCAGCCTGCTTTACGCTTCAGCGTCTTCAGT
CGGTATTCATCGAAAGAACCCTTGCCGCAGTAGTAGTGAACGCGAACGCTTGCACGGTTG
GAGCCAACTCGGGCACCGCGACCGTTTCGTTGCGCAATACTGGCTGGAGTCCATGGCAAC
GTCAGATGATGGATGTCAGTCGTTCCTCGATGCAGGTTGATACCCACCTCTGCCTTTTTG
TTGCAGATGATGATCGGAGTCCGGCCCTCCTGGAAGTCGGCTGCAATCTTTTCCAGACCG
CCCAACGACATTTCATTTTGCTGCGCGATATAGGCGTCATACAGAGCCATTTGCTCGTTG
TATTTCGCTATCTGTGCATCTGTTGGTTCATCCGGTAACTCTTTCGGCGGTTTAACCGCT
TTCAGTTTCTTACCGGTTTTACCTGCCTCGGCAACCGTCTGAGCATTCAGGATCCCCACC
TTTGAAGGTTCAAGGTTTAGAGCATTGCAGATAATGCGCTTGAGCTTCTGGTGCTGCGTT
TTTTCATCGGTGAAGATGATTTGCTTACCTTCCGGGAAAAACTCCTTCAGCGTGGCGATC
AGCTTCGCGTATTTCGGCGTAACGGGGTGAGTTACGGTCTGTTCGTCAATGCCAAACCTG
GCCAGGCGCTTATTCACTTCCTGCTCGAACGCTTCCGGAACCTGCAACTGAATAAACTCG
CCCTTATCTATCAGGGAGTATTGCGATTGCTGCGTGATTGAATCATCACTGTCGTCGTCT
TCGCTGGTGGCTTGTTTAGGCAAACTGTCCGCCAGCTGCTGCACCGCATCGGCGTACTCC
GGCAGGAAACGATAGGTGATCCGGCGATAGTACAGGTCCATGTCAGTACATACGCGGTCC
ATATCCCTGATTATTGAGAAGATCGGACGGGCTTTCTCGTGCTCAATCACGCCGTCTTCA
TTGACCGAGGTCGTTACGCCATTGTTGGCTTTGGCCGCCGCTTCCGCCTGCTGACGCAAT
TCTTCATACGCCGCCAGTTGTTCTTCAGTAAGTGGTGCATCCTGCTGGTGTTCGTCCAGC
TCCGGGATCTCCACGGTATCCTTAACGTCTTCCGCCGTTTTAAGCGTTACCCAGCGATGG
AATATACCGCGCAGCGCATCAAGGTTTTCAAAGCCCACCAGCGCCATTTTTTCTTCAACT
TCACCGCTGATTTTCTGTACCGTTTCCAGCCTGGTCTTGCCGAAGAATTTAACGAAGTCA
TCAGGACCGTAGATCCCCATCTTCTGCCAGTATTCCTTCGGCAGAACATGAGAAAGCATG
TTGTATGCATCGATCGGGGTGTTAACGACTGGCGTTGCAGTCAGGAGAACCGGCCCGCGC
CCGCCATTCTTTTTCATCAGGTACGCGTTTTTGATTGCCATATCCCGCGCCGATTGCGCC
ACCGCGCTGGTGGGCAGATAGGCCAGTTGTGACGCTTCGCGACCATTTTTATAGCTATTG
CGGTAGTTGTGGCCTTCGTCGGCGATCACACTATCGAAGCCCATATCCTCAAAGTACGGA
TATTTCTCTGCTTTTTCGGTACCGGTATCTGAATACTCCGACAATACCCGGCGACGCGCC
GCCTCTTTACGATGGGAGTCGGAATCCATTGCGCTGGCTACGCGCCCGGCGGCAACGAAG
TCATAAAGCATGTCTTGTGCATGCTCATCTACGGTGTCATCACGTAGCGGAATGCGGGCG
TATTGTTCTTTGGTAAACACGACTGCACGGTAGTTTGAGTGCGGGATCGCGTTCATCCGC
GCCGTGATAGTGGCTTCATCTGCCAGCTTAAGAGCATCGCGCATAACTGAAGTGCCATCA
GTACCAAGAACAGGTTTACCGTTCTCATTGAGCACCGGCACCTGGCGAATCTGATCGCCA
TCCATCAGCACATCAAGACCGACGAACAAGTAGTTACTGAATGCCTCTTCACTCAGGAAT
TCTTTTGCTTCGTAATACCAATTTTCCAGCACTGATTTAGGCACTACATACGCAGTACGG
GTAGAGCGACCGTTCTCATAGTTGAACGCCTCAAGCGCCAGCGCGGTCGTGGTTTTACCC
AGCCCGGTGCCGAAGCCCAGGATGCCGCGCCCATCTTCGGACAGTCGGCGCACCTCGCTA
TTCTGGTAATCAAATGGCTGGCGCTTACCGCTTAATCCCTTCAACCCAAGCGGATCGCCA
GAGTGTTCATACGGGATATTGCTATTGAACACATCGTTGTATTTGGCAACCAGCTCATCG
TAGCGATCGTGCGTCTTGATCCACTTATTGAACTGGTCCTCAAGCAGTGCCATCTGCTCG
CGGTAGCCGTTCGCCGTCGCGCTATCTTTGCCACCGATACGCGCACCATTGAGATACTTT
TCCAGCTGTGCCGGGAACCCGGTCGCGTTTTCACCCGATTTACGGTCCCACTCGTAGCGG
ATCTCGCCTGTTTCTTTATCCTTGCGCTGGACGACACCGTATCGGTGCCCGACGAACAGA
CCATCACCACCGTGATAGGTGTCAGAAACCATTTCGTCGCCTTCCAGCTGCACTGACTGC
ACATAGCGCAGATCCGGATAGCCGTTTTCCTGCAAAAATTCCAGAATGACGGAGCGGTCG
AACCAACGGCTATTGAGCTTAAAGCGGATATTCTCTGCTGGCGTCTTGATGCGCTTCTCT
TCGATCGCTGCCAGCTGATTAAGGACGTTGTTCTTTACTGGACCGTCGGGGAGTGTGGCA
AGAAATTCCTGTTTTGGAGCCACTATCTCGTTAATGTCGCCGCTGGTGGCGCGGGCGAAC
GGAACAATCCCGCCATACGGTGAAACCGCAATACCAGGGGTGCTGGCCAATAAATTAAGC
AACTCTTCATCACTGGCTGGCAGTTCGCCGGTAAACGCAAGGCGGAAATCATCGAGCTGG
ATTGGATCGCGGGTAAGATCGCTATAGAGATAACGCAGGGTGTCCTGATAGCTGGTGGAG
TCATAACTGGCGCTGGAATCATGCGTAACCAGCTTTCCTGTCAGCTCGTCAGAAATAGTG
CCATCCAGCTTAATCGCACCACGGAAAGCAAACCAGGCGCGCGCACCGCTCCCCGACAAT
TTCGCTATCGGACCGCGACCGGGGTTACCAAAACGGTCAATCTCTGCCTGCAAACGGGAT
ACCAGAGAAAGGCGCTGCTGTTCGATTTGTTCAGCACTATGCCCGGCGGCCTTCATGTCC
TGATATTCAATTAACATCCGGCCAATCATCGCCCCGCGATACAAGCGTTCACGGTATTTT
TCAGGCTGGCTGTTAATCCAGTCCACCAGCTGCACCATATCGTCGCTGATTGATGTGGTG
TACTTATCGCGGACATTTGCCATCTGGGTAAATGTCATGCCGAGACGGCCTTCTGTTGTA
GTCAGGTTACGCTGAAGAGCCTCCCAGCTATCCGCGCCATAACTGGCAGCATCGATCTTA
AGTTCCTTCCCGGCATCAGCTTCAATCCAGCGACCACCAGCATATTTTTGCCATACGCCA
TTAATCAGGCGCATTTCCCCTTCACCAACAACGTCTGCGGTCGGTGACGGTTCAGCCATA
TCGAGCAAAGACCAGTCGATACGGCTTTCGAAACGATGAATCAGCTTCGCTTTAAGAGCC
TGGTTATCAATCTGACCGTCGGCACGAACCTCAATACGCCCCTGGAAGCCCTTTTCCTGG
GTGCCATGAACAAACCGGCGGCCGTCCTTTTCAAACCACTTGCCAGAAATAAACGTTGGC
CAAAGCACATTTGCCGATTCGAGAGTGCTTTCATCCACCAGGGGGATTTTCTCAGCCATC
TCTGCCGGATGTTTGCGCATCAGCACCACATCAACGACTGTACTGGTCCCGTTTGCGTCA
AAAGTACCGGTAGGCAAGCGGTGAGCGCCAAGAAATTCAGCTTTACGGGATAAGCGCAGG
CGTAACCGCTTCATGTTTGAACCTGAAACAATGGACGGCGGCACAATCACACACATGAAT
CCGCCAGGTTTTATCTTGTCCAGCATGCGGAGCATGAAGTAAGACCCCATGTCCGTTTCT
TCTGCGTAAGGCTTATCGATGTTGCGTGTGTTATCACGACCGCCGAACGGAACGTTACCC
ACAACATGGTCGAATGAATCGTTAGGCGTGTTTATAGCCAGCTGTTCGAACGGGGAAATC
TGTACGCTGTCTTCCGGGTGTAACAACTGGTTTATACGACCGGAAACACTGCTGATCTCA
GTCGCGGTCATCACCGTACCAACCGGTTTTGTCTCATTAAAAACGCCGGTTCCCGCCGAT
GGTTCCAGAGTGTTACCTACGTCCGCGCCGTAGAGCTTCATGATCTCCCAGACACCTTCA
GCGATAGGCTTTGGTGTGTAATATTCGGAGACGGACCCGCCAATGCCGCCTTCACCAGTG
TACCCGGCCAGGATCTGGCGCTGTTCATCTGTCAGTGTCGCGCCGTCCACCAGCGAATTA
AGCAAATCTATCGCCTTCTGATTCGCCTCCCGGCGCAGTCGGTCATAGCTTTTGCCTTCC
ACCTTTTCCACGCCGTATTTAATCGGCGCTCGGTGAGATGTTATTGCCCTAATGTATTTC
AATATTTCGCTGACACTTGAACAGCGAAACACACCCATAGATAGCTTGTTCATTGGTAAT
CCTTAACAAGTGACTAGTGTTAAATTCCGTTCAAACACGATGCGAATTATTCTAATTAAG
GTGCAATCTTGGCAGACAATAAAATCACGCTATCCTCGGTCAGGAAGGCGCTGGCGGGGG
TTTTTAAAGACAACGGAGAACGGGACAACATCCTCCTGTCCGCGCTGGCTGTGCACGGCG
GAAGTGGGTATTTGTTTTCTCGCGCAGGGGCACCGGTACAACTGTCCGGCTTCTTAGGCG
GCAAACCGGGCGATAGTGGCATGGCTGGTGATGGGCTGGTGGATGGGAGTCGCTTTATCT
TTGATGAAGTTCAACTGCCGGAAGACCGCTTGCAACGCTATCCGCTACTCGAAGAAATGG
CGGTTTACAGCACGATCGCCACCGCTCTGAACATCCATATTACGCACGCGCTCTCTTTCG
ATAAGAAGACCGGACAAACCTTCTCTATCGTGCCGGTACACAACGGAAACGATAGTGACT
ATGACGCCGCGCAGGGGTTGTGTGACGAGCTGATGAACGACATCGGGCGAACCATCAACA
AAGAGGTCGCCGGGTGGGCATTTATCATGTCTGTATTTGGGGTGGCTTATGTCAGGCCAT
ACGCCAAAGAAGGCATAGGGATCACGTCTTTTGAGTGCTCCTATTACACCCTTCCGGGCT
TCATCAAAGAGTTCGAGGTCAGCGGTAACCTGGCGGGATTTAGCGGCGATTATCTGAAGG
ACGCGTCAGGGAAAATGGTTTTCGCCGATCCGTGGGCCATTATCCCTATGAAAATCCCCT
ACTGGCGGCCTAAGTCAAACCTTATGCCTGTGCACACTGGCCATAAAGCATACAGCTTGC
TGGATAATCCGGAAGAGCGCACGCCGATTGAAACCCAGAATTACGGGACCAGCTTGCTCG
AATACGCCTACGAGCCGTACATGAATCTGCGTTCGGCGATCCGCTCGCTGAAGGCAACGC
GTTTTAATGCGTCGAAAATTGACCGAATCATCGGCCTGGCGATGAATAGTCTGGATCCGG
TAAAAGCAGCCGATTATTCGCGCACCATTACTCAGACGCTTAAACGAGCAGCTGACCTGA
TGGAAAAGCGCGCACGTGGCGCGAATAACATGCCTACGGTGACCAATACCCTGCTGCCTA
TTATGGGCGACGGCAAGGGACAGATGACTATTGATACTCAGACCATCCAGGCTGACATCA
ACGGCATTGAAGACATTCTCACCTATATGCGCCAGCTGGCGGCAGCACTTGGCCTCGATT
ACACCCTCCTGGGGTGGGCAGATCAAATGTCCGGCGGGCTTGGCGAAGGTGGATTCCTGC
GCACGGCAATTCAGGCCGCCATGCGCGCCTCATGGATCCAGCAGGGCGTAGAAGAGTTCA
TTCAGCGGGCTATCGATATTCATCTTGCTTTCAAGTACGGCAAGGTATACCCGGAAGGTG
ATCGCCCGTACAAAATCGAATTCCACTCCGTTAATACCGCTCTGCAACAAGAGCACAACG
ATAACCGCGACTCGCAGGCGAACTACGCCACCATAGTTACGCAAATCCTCGATGCCGTCA
GCAATAACAGCGTCCTCGCTAATTCCGATGCATTCAAACGTTACCTGTTCAGCGATGTGC
TGGAGATTGACGAAAAAATCTCTGAAGCACTGGTGAACGAACTGAAAGCGAAAAGCGAGG
ACGACGATCACCTGATGGATTCCATCATCAAAACACCGCCACAGGAACTGGCGCAAATCC
TTGAATCGGTCTTTAAAGAGGGAAACGATAATGACTGATGTTTTGAAAACGGTCACTGAC
CGCTTTTGTCTCTATAGCAATGCTCGAAAAGGTCGCCAGAACGGGCGACAGTATGTATTA
AGCGCGGTAAAGACCATGCTTGAAAGCAAGGAAACTCAGGAAGGTTTACGCCTTGGTGAG
CTTTTCGGCTATTACGGTCACGGTCGCCGACAGCTGACCGGCAAACTGGAAGTACCAGAA
ACCAGCGTGATCATGGTGGAAGGTCGCCCGGTCGTAATCGACAATGTTCCAGCGTGCCGA
ACAGTGGCTATATCTGTTGACGACAACGGCATCGTTACCCATACACAGGAAATTCTTAAC
ACAGAGCCGGGTAAAATTGTCGCCGCGATGATCGAAAGCCGAGCTGGTGGCTGGAGCTGG
GCCACTGGCGGGCGTGAGTCCGGGAAAATCGCTGTAACCACCAGCTTCCATGGTGTGGAT
TATGTGACAACGCCGAACTATATCAGTCTGGATCATCCTGCCAGCGCCGGAATGTTTGAA
AGCGCGGATTCTAAATCTCTACTGGCAGAGTCCCTGGCGGCGCATGGATACTCTGACGAG
TCAGTGCAGGCCGTTATATCCCATTACAGTAAAATGGCTGAACTGGAAATGATGGTGGAG
GCGACAGAGCGTACGGCTGAACTGGAAACCGCACTACTCGAAAGCCAGGGCCGTCACCTT
GAAGCAATGGCCAAGATCGCAGATGCTGAAGCGCGAATCGCTTTGCTGGAGAAAACAGCA
GGTATCCGCGACGATGTGCTGGCAGCGATGCAAGACGAACTGGATAACCTCCCGATTTTT
GTCTCCGCCGCCCAAAAAGACGCATTCCGCCTCAAAGAACCTGGTGATGCAAAAATCGTG
GCCACGCTTTTCGAATCTCTGATCAAAGTTGGCGCACGCAACTTGCCTGTCACCAAGAAA
ATTAAGGAGGTTCCGCAAGCGGCTAACGTCCAGGCACCGCGTGAGACAAGCATCATCACG
TTTAATAATTCAATCAACCCGTTTAAATAACCATCAAAAATAACCCCGGCGGCTGCCGGG
GTTATCGTTAACTATTATCGCCTTCGTCTGCGTGCCATATATTTGCGCACCGCGCGACGT
GGGCAATCTGAAGCGGTTTCTTTCTGCTGCATCAATCTTGCAGCCATGCTCAAAAATGTC
AGGCACAGCCGAAGCCCGGCATATAATAGCGGTTCCAGTGGCCACGTCTCATTGAGCACA
TATACCGCCATGAAAATCGAGTCGAAAACTATCGCCGCCAGCGATAACTTCATTGTCGAA
AGTCGGCGGAGCTGCCGGAGTTTATTCATTGATCAGCCCCGTCAGGCAAAGCTGGCGTTC
TTTTTCACGGCGAATCTTTAAACCTCGCAGGGGCACGCCGTTACTGTTCACAAAATCAGG
GAGATGGTTACACATATTTACCCATTCCCCTTTCTGCGCCCACTTGTGGATGGACGTTTC
GACTCGCATGCCTCGCGCTTTGCTGTAGTAGGTCCGTAAGCTATTGCATCCCATATTGAA
TGCCGCGCTTGTCATTGCACTGAAGGCATTATCGGGCATGTCTTTGCCCCGAAAGTGCTG
ATTAATACAGCGTTCAGCGATCAGGATATTCTTTTCCCAATCAGCGGCGATTTGCTGGTC
GGTTTTTCGCACACCCGGCGTTACCCCGTGTGTATTACCGATCCCGTCAGTCCATACCCC
CGCCGGGCACATGTATGGATCACGTCGGCAACCTTCAGCGTTACCAATCAGCTCAAGCCC
CGCCTGGTTGGTTCGCACATTGCCATTACCCATCACGATGGTAATCATCACCGCGATAGC
GCAAATTGCACCGCCTCCTGCGGCTGTTTTTCCCTTCATAAAGACCTCATAAGCGAATTT
TTTACGCTCCAGGACAAACACCCATTCACAGCCAATACCGACTGACTCGATCCCTTTAGA
AGACACAGGATAATGCAAATCACTTGTTAGCTACGTTTCAAAGATATACATTATTGCTCT
AATTAATTTATTTTATTGGGTAAGAAAAGTGGCACAACGCGGTGTAAACAAAGTCATCCT
GATTGGTACCCTGGGGCAAGACCCGGAGATCAGGTATATACCAAATGGCGGAACGGTCGG
AAGACTAAGCATCGCAACAAATGAATCATGGCGCGACAAGCAAACGGGCCAACAGAAAGA
GCAAACAGAATGGCATAGAGTCGTTTTGTTCGGGAAACTTGCTGAAATTGCGAGTGAGTA
TTTACGAAAAGGTTCTCAGGTCTACATCGAAGGGAAACTTAAAACCCGTAAGTGGACAGA
TGACGCCGGTGTAGAACGTTACACGACGGAAATTATCGTCAGCCAGGGCGGCACCATGCA
AATGATCGGCGCTCGCCGCGACGATTCACAATTCTCAAATGGCTGGGGGCAGTCAAACCA
ACCTCAAAACCACCAGCAATACAGCGGTGGCAGTAAACCTCAGAGCAACGCCAATAGCGA
ACCTCCAATGGACTTTGAAGACGATATTCCATTTTGAGAGGGCTGAAAGTTGCTCGATTA
CTTAAAAATAACTTTACCTAATTGGTGTAAAAAAATGGGCGCAACAAAGCGCCCCAACAA
TAGAGTTTCAAATTAATAAAAAGGTAATAAATAACATGAAGTTAAATTGAGAAGAGGCAA
TTTTATTGCCTCTTCAAAGGTGGCATGAGGGTGCCACCTATATGCGGGCAGTGACATCAC
TCCCTTCCCGCATATTCTTACCTACCAAAATTAGAATTGGTAGGTCATACCAACAGCAAC
GATGTTGTCGGTTGCAACCTCAGATGTTTTGGTAAATTCACTTTCATCAATCAGGTTGAT
CTTGTAGTCAACGAAAGCGGACATATTTTTGTTAAAGTAATAAGTCGCGCCCACGTCGAT
GTATTCAACCAGATCCTGGTTACCGAACGCACCAATATTTTCACCGCGAGAGTGTAGGTA
AGCGATGGACGGACGCAGGCCGAAATCAAACTGGTATTGAGCAACGGCTTCAAAGTTTTT
CGCCTTGTTCGCGATATGGTCATCACCGAAGACTGTCATATTCTGAGTTTCAGAATAAGT
TGTAGCCAGGTAAATGTTGTTTGCATCATATTTCAGGCCCGTAGCCCATACTTCAGCAGT
TTTACCAGAGGCATTCAGATTCAGAGGGGCTTTAGCATAGGATACCTGTCCATCAGTACG
GTCAGATTTTGCATAAGTTGCGCCAATGCCAAATCCTTCATAATCATAAGTAGCTGACAG
ACCGAAGCCATCACCATTAGATTCAACTACGTCGCGGCCTTTCCAGTTGTTCACTTTTGC
AGCACTATCATTTTTACCCTGATACTGCAAAGCAAAGTTCAGACCATCAACCAAGCCGAA
GAAATCATTGTTACGATAGGTCGCGACGCCAGTAGCACGCTGGGTCATAAATACATCAGT
CTGAGTCCAGGTATCTCCACCAAACTCCGGCAGCACGTCAGTCCAAGCGCCAACATCATA
CGCTACACCGTAGTTGCGACCATAGTCGAGCGAACCATAATCGCCAAAGCGAAGCCCTGC
AAACGCAAGACGAGTTTTATCTTTATCAGAACCTTCAGTTTCAGTACGGTTACCTTTAAA
TTCGTACTCCCACTGACCAAAACCGGTTAACTGGTCATTAATCTGAGTTTCACCTTTGAA
ACCCATACGAGCATAAGTTTTATCCCCGTCATCACTAGCTGAAGAAGAGAAGTAATGCTC
TGCATTAACTTTGCCGTACAGATCCAGTTTGTTACCGTCTTTGTTATAGATTTCTGCCGC
TTGTGCAGACATTGCCATCAGGACTGATGCTGCAACCGCAGAAAGTGCCACTGTGATTTT
TTTCATTTTTTTGCCCTTTAGATTGAACTTTTCAGTAGAAAAGAGGTCACTGCGGACAAA
TGTTTATCTTTTTTGGATTCGTGTTTCAAGTTTTGCAAATAAAAATCAAGGTATTTTTGT
GATCAAAATCACAAATAATAACCTTGAAAACCCAATGGACTATTAGAAAAATCTCAATTC
ACAGAATAAAAATTGACAAAATAGAACAAAACACAATCAACAATAAGCACAAAAGACAAA
CAATTAAATTAGCACAAAAATAATAACTGCAAAAATAGATAGTCTGTTAATTAATAGGGT
TTTAATGGATGTGGATTTGAAATCTACTTAAAAAGTAGAGTCAAATTAATTACTGTCGAT
TGGGTATTAAACTGAATCTATATTGTGAGAGTTAAAGACGATGTGTTTTAGTTATACATG
TTATTCCCTAAAATGGAGTAGTCTCATCGAATTCTGATTAATAACGAGCTAAGCCAATTC
ATTTTAGTATGTGTATATCTTTACCCTCTGAATATGCAATGACGAAGAGATATTAAACAA
TATGTAGCTTCAGGATTGACTCTGGAAGAATTAAAAGATCGGCTAAAGTGTTCAATATGT
GGTGAGCGAAACGCAAAAATTAAAATTTTTTGATCTAACATATTAGGCAATAGCTTGCTT
CCATAACCTAAAGCAAGCCACTACGCGTTTACTTTAAGTACACAATTAACATATCAGAAC
AGATTATTTGTGCACTATCAGGGAGTTAATATACGATCTGGTCTACATGATCCCCAAAAT
CATCGTCGTCCTCATCGCCACCCTCTACTGCTGGCCAATCGACAAACCAGCCAGCGTAAA
GATGCAGCGTTCGGAGAACATCACTTGCGGGAGCATCAAGGGTGTTAACGAATCCCATAT
AGCTATTGGGATTTGCCCCAGCTATGGCTTCAGCGATCATGTCCTCGGTAATGTCACCGG
AGATAATGCTTAAACGCCCGGAAACTTCTTCATTATCATCAAATTCGATAATGGCATCTC
CGCCTAATGGCGCTGCGATTTTAATCTGCATTATTTAGCTCCTTTGCCACACCTAATAAC
AGTTCCAGCAATCCGTCACCATTCATCAGTGATGCGGCAGCGGCCTCTTTGTCATGATAC
AACTGAAGAGCCATAGAGAATACTTCCGTTGCTGATGTTTTTGAAATAGTCGGTGCTTTC
TGCCGAATTTTCCCGGAGTTACTCACTGAGGCTGGCGGGTATACCTTCGCCATATAAATA
TTACTCAATCGAGATCTGAAGCACCATTCAGGCTTGCCACGCCCACCGATATTAACGAAA
GATGGCTTATCCCCTTCAACATTGGCCTTCAGGAATGACCGGGCTTTCTCTAACAAACCA
GGGTTACTGTACTCAAGATGATGACCCAGCTCGTGCCACAGTGCACTTGCATTTTCATCG
TTCAAATTGACAGCAACAACACCATTAAGATTTGCATATGCCCTTCCCTGGTGGTGAACC
ACCTTTGATAAGGTCGAAATTTTACCGCCGGTCAGGCGATAAATATCAGCAAGTTCCTTG
CGCAGGTCTATCCCACCATTCTGTCCAGCGCGGGCTTCTTCCACTTCTTCCGTGATAAAA
GAGTCGGCCCACTCAAGAGCTTTTTCTTCAGATACGGATGAGTTTGCGATCGCACTGTTC
ATGGCAGATAACACTTTCTCGTGGACCGAACCCATACTTCGCTGATTCATTTGCCAGCGT
GTCTGCGGGTTATATGAGAATCGCTTAAGTAGTTGGTCAAGCTGCTCAAGTTCTTCTTCA
CTGACATACCTTTTAGCCTCACCAATAATGCCAGGGAGAATATTGCCGTTAGGATTAAAC
GCTCGCGAAAGGAAGAGTTTCAGCGCCCCCATGCCCTCCGATGCTTCAATATCACCAATA
ACCCGGTTAACAATGGCCGCACTCTTCGGATTAGCATCCGCCAATGCTCTGGCTACAATT
TGCAGGGACGATACGACCTCACGCTGCATATCCGTCCTGATCTCATCAATAAACTCTGGC
GTTATGCCGTGCTCTTTAAGGATATCCCTGCCTTCCGCCGTTACCCCATCGATATCACCG
ACATGTTTATTAACCCGACTTTGCAATGCCTTAAATGCCTTCAGAATTCCACGGGCATCA
TCCGCTTTACTAACGGCCTTCCTGAATGCTGGCAAGAAGTCTGAGTTAACCTCATTTTGT
TGATCGGCCCACTGAATGGAGGCTTCTTTCATCTCGTCCAGAGTCAGATCACCCAACGCG
GTATGGTCTGTGAATATGAGCGACAACCTCTGAACCATTTCTGCCAATGGTGATGCCGAA
TGCGCCGCGCTAAGGAATGCTTTCACCCTGGTTGGGCGAATGGAAAACCAGTCAATAGCT
GGTGGCATATCTCCGTTTTTTATCGCCTGCGCTATCTCGTCAAAGCCATCGCGCCCAAGG
GAGGATGCGTGATTTAACAAGCCGCGAAGTAACGAATTGCTGATACCGAATAATCGGCAC
CATTTTTTCACGTCGGCAACAGGCATTCGAACAAAATGCGCAAGCACTTGAACAAGCTGT
TCATCCTGGGGATCTGTACGGGAAAGCAGCCTGATCAGATGAATAATGTCTTTGATGCCG
GATGCCCGATGTAATAGCAAACTGGTATATGGAGCAACACCGTTGTAACTACCGCCGGAA
ACGGACTCGAAAAGACCGCCGGATATCCCTTGCATGCCTTCGTTTTCCAGTTCCTGAGAC
ACCTGGCGAAGGATATCCTGTAACGACACATCACCACCGCCAAACATATCCCCCAGCGCC
TGGCACTGGTGCTGTAACTCATCATTGATACGTTGAGCCATCAATTTAAAGGCGGTGGCC
ATACGCTTCGCGCTACGGTTATTCGCGACGATGAATAACGCGAGAGCTTTCACTTCCGGG
GCTGTTTCGCTGAACATATCCCCCTGAGCAATAACATCGGTAATATGTTGGCCTGACTCC
TTCGATTGCCTTACCAGGTCTACCGCATCTTTCAATGCCGCCAGCGCCTTTTTATCGAGA
CTATCCGCTGTCTCAATACCATCAACAATAGTTGTCACAGCCTGCTTGTGCGCTTCACCT
GATAAAGCCTGCATCTGGACAAAATCATTGGCTGCCGCATTAAGCGCCGTCAGAACATTA
CGCATATCTGGATCAGGTTCTTCTGCAACCATCCTTACCAGGCGCGCATCCTTATATGCC
TTGGCAAAGATCGCGTTTTGTATACGGTCTACAAGTTGCCGTGTTGGTCGCCCATCTTTC
GTTACAAGGCCAGCAGCCTGTGTGGCACCAACTTGCGTCATGAATCCGCGGATAAACGCG
TCATTACTGCGGCTAAGCAGATCTCCGCTTTCTGACGGGTTAAACAGCGCCATCATCGCC
GAAGTTATGTTGTCGGCATCAACAAAAGCCTTTTCACTGGCTGCCATTTCCTGAAGATCA
GAAATATTTGAGTCCTTGGCAAACTGAACGCGGTCAACCTTAGTTAACCGGCGGCGCACC
AGTACCGGAGCCGCCATTGATTCAACCTTTTCAGGTCGTATGCCGAATTCGGTCGCATGA
TCAATCAGGTACTCACGATACCGATCCGCATTGCCGTCCTGATAGGCTTTGATGATCCCC
ATGGTCCGTCCATTACCTGACTCAACGGCATTGTCCTCACCAATTATCGGCGCTCCATGG
CTGGATAAACCGGAATCGGTAAGCTGAGCAGGCCGCAAATCCTTGGATATCTGGTTAACC
TGAAGAAGGCTGGATGCGCGGGTCCGGTCGCGCGGCTGAAGTTCCTGGGGATAGTCCGGA
TTAATTTTCCCGTCCAGAGTATTGGATACCAAAAGAGCTGAGGCATCGACGATATCAAAC
GCTGTTTTTACCTCGTCTCCCTTCGCTGTCACCACATACGAAACCCGCCCGAAATCGGGC
AGGTTTTTTAGCAGCTCGATCAGCGTTTCTATGCTGGTGGCCATTACCACCTGATCGCTT
AAGCTCATCCCTGTTACGCCTTATGCTGCCTCTTTAATGTTGGCGGCTATCCATGCCGCC
GTGTGCTGTTTAACCTGGTCCAGGTCGATGTATGTGCCAACATATTGACTCAAGTCCTGT
AACGTACCGATAAATGCATCAGTGCTCTGATCGACGAATTTATCAGCCAGGAATTCAGCA
ACCAGTTTTGGCACACCATCATGTTCCGAAGGTTGTTTTTCTTCGCCACTACCGCCGCCA
GACGCGCCGTACCCCATCTGTTGCATGATCTGGTCAATTTCATCGCTGATATCCAGCAAC
TCCATGCCACTCGCGGTAGCCGCTTTGGACATCAGAGCATCCAACTTATCGCTGAGGTCC
ATTAACTCAATCGCTGATAGTGTCATGCCGCTACCCCCGCTTTCTGGATTGCTACCAGCA
GATCAGCCAGGTGGCGAGCTGCGCCATTAACCAGCTCTTCGTTTTCCTCAAAACGCCCGG
CAGCCTGAAGGGCTGCAATCGCTTCCCGGACATTACCCCGGGCGTTACGGATCTCCGCCA
TGTCAGTGCTTTGCATATCCATCACGCTATTGAGATATTCAATGGCTTTATTAGCCTCTG
CATCTGCTTCGCTAACCGTTTCATCAGGCTGTGCCGGGACCGGTTCTGGTTGAGTAATCT
CACCGACTTCGGCCTGCAATGCATTGATCATGCTCTGCACCATTTTCTCGATGCCAGCGC
CCCCTGGAAACGCAATATTGGGGAAAGTTTTTTGAAACTGAGTTTTCAGCATTACGCGGA
ACTCGTCTGGTGAGCTGGTGGCCAGCTCCAGAGCTTTTTGTGCATATTTGCCAAACGGAC
CATTAGTAAGTGTCTTCGCCAGGAAGTCGAAAGAATCCTCGCGAGGCAATAACTTCAGGT
CGTACTCACTCATTTGCTGATCAGAAAGCGGGGTATCGTAAGTAACAATGCCGTAGCGTG
CATATTCATAATACGGGTCACCTTCATCAGGGCGCGACAGAATTGCTTTGTTACCTTCAG
GTATTGCGCCAGGGGCCGCCGGACGCATTTGCAGGGCATATCGATATGCACCTACAGAGA
CTTCTGGTTCAGGCAAAGAGCTACCGGTATCCTCCGCTGATTCAGGTTCGACGTTTTCCG
GTTTATGTTCTTCTGGTTGGACCAGATATTCCGATACATTACCCGCTTTATAGGCTTTAA
ACAGCTTGCCGATCGCATCTGCCATGTCCACACCCTGTATGGATTTAGCCTTGATCATGT
ACACGCTGCCATCCGAATCGGTTAACTGGATATACCCTTCGCCGTCCTCAATGAATTGCT
TCATTGATGCACCATTACTGAGCGTCACTTCCCCGTTCATATGCATACGATTTTTGATAC
TGGCAAGGCGATCCGTCATCGCGCGAGAGTGTCCACCAGTCATCCCCGCAGGAGCAATGG
TTTCGCGCCCACCAGTGCGATTGAGCTGATCAATCTCCGTCTGCAAACGCTCATTCTCTT
CATAAAGAGAATCCGCTTCCGATGCAACAGCGTTAATTTTCTGCTCCAGATCTGCCTTCT
GCCCTTCTACCGCTGCCACCTGATCCGCGAGGTCGCTCATGGCATCCTCTTTCTGGTCAC
TGTCAGCCTGTAGTTGGGTTATTTCATCAACAAGGGCTTTTTTCTTCTTCTGCGCACGCT
GGAATTTTGCCGAGTTTTTCTCTGCAAGGTTGGCAAGTTTCATGGTGACCTGCGCCAGCG
TCATATCACGTCCACTCATCGGAGCAACGGTGTGAGTAACGTCTTTTTTATTCAGTAAGA
ACTGGAAAGCAACCAGCGTATCGCTATTGGTGATCCGGTTTTCCGCTGTCGGGCTATGAA
ACAGAATGCTGATAGTCTGACCATCACTGAGCGGAATAATGGCTGGCAGGACTGGCAGCC
CGTTAACGTTACGTGCCCGGCCAATTTCAGCGCCGCCGATCGCGCGCGCGCCGCTCTGGG
CCACATCCCCCGTTTTATCACTCCCCGCAGAGATTCCGGTACCATTCAGCTTCTGGTTCA
ATGCCCGGACAAATGCCTGCATGGTCCGGTGTAACTGCAAACGAGTAGAACTAATCGCCT
CCAGTAAATCCGTAGCACACCAGTGGATCGGCGTGTCATAGAAGAACGTAGCCTCGATTT
CCTCCAGGGTGTTGGATTCCGTCATCAGATAGCGGTCCTCACCGGCCATTAATGCGCGAT
ATTCATCATCAGTCACTGGCGGGGGAAGCACGTCAAGCCCAGGTTTGATCGTCACCCCTT
TATTGATATTGAACTGTTCCATGTTAATTTCCTGCTTTCAGTTGCTTAAGACGGCGTTTG
AGTTCGCCATTTCGGGCCTTTTCGTTATTGAGTCGGCCTGTCTCCTTATCCAGCTTCGCC
CGCAAATCAGTGATCTGCTGTTGATTGAAAGACACCGAGTTCTGCGCGGACTTATAAGCG
GCAACCACCTGAGCATTCCGCTGTTTTGCCTCTTGCAGGCGCTGAAAGTTGGATTTAACT
GCTGGTTTCTTGTCTACCGGATTAGCAACACGCTTCGCTTTGGCGATCAGTGATTTCTGG
AATTTTGCGGAGTTTTTGCGGGCCGCTTGCCCCATGACGGTACCAAGCGTCTTGATATCC
GGCGACTGAGCGTTAGGAATAGCTTTTCCATTCAGCCTCACAGACGATATATCGCCAGTA
TCGTTTACCTGTATGGCAAGAATTTGTCCGTCGTTAAGAACCAGCTTTGCGGTTTTAACT
TTAACGCCATCTTTCGTTGTTGCGCGGTTGCTGGAGTCAACCTCAATTACCGTAACACCG
GTTTTATTGATCGCCGCGATAAGGGATTTCAGCCCCTTTTCATTAACCTGGTCAAAATCG
ACCGTTGCATACTTATTTTTCGTCATCTGACACATCCTGTGCGAGATTTATTACGTAACT
TCTGCGGATTTGCTGAGTAACAGGGAAAATCCGATACAACGGGTTAATGAACGAGTCGCC
ATGCGTAACCATGACGTTGAAATGCCACAGCCGTTCTCCTTTACCCATATATTCAGTGGG
TATGTACAACCATTCACTGTTTTCGCCCTGTTCAGCCGACGTCAGACAACGTTGTTCGCC
TTCAATCACTGTCGTTGGCTTCTGAACATCGCGGATCCAATATCTGACCGTTGCGCCGCG
CAAAAACGGGAATTTAGACCGGTATTTGAACGGCACCCGGATGAAACCCGGTTTAATTTC
CACATCACCAAGTTCTAAATGCGTGATGTCCTTGCGTTTTAGCAAATAGCGATCGGCTAA
GGCTAACGCAAGAACGCATACACCCCAGCCAATCATTTCCCGCCTCCCTTTTTCACCAAA
CTTGTAAGAACATTCAGAATGCTATCGATATTCACTCGTTTCATCCCTGAAATCACCTCA
TGACCGTTATTGCTGGCTATCGTTACCATTAAGTACGTAATTGATAACTCCCAGCCCTCG
TGTTGCCCCAATAGGTACGCCACCGCGCCAGCTGTCACTGCAACAAAGATCTCCGTAACC
AATCCCAACAAATTGCCAGACTGGCGACCGTCTCGGACATCCATCAGAAACGTGCCTATC
CCACCAATTACTGAAAGCAGGAGCGCAATAGCAACTGGAGCTAATTCCTGTGTGTCAAGC
ACAAGTTCCCTCCTACGTTGTCAGGAGGTAATGGTATGCAAAGTAACTTCTCATCTGGTT
GTTCATAATTTGCCAATACATTCGTAAATCAAGTGAAAAACCCATATTTTGGTTATTCTT
AATACAAAATGGCTATTCCAACTACATATCAAAAAAGCAACCACATCCAAAAATGAGTTT
CCCCACTGAACTTCTGCAAGACAAAAACCAACAAAACCACCTTTTATGGCAAGCAGCCAT
GCTTCAAGCCAATGTAAAAAACATGGCTTATAAGCTCCACGCCTAACTCCAGTAAGAAAT
AAATAGGTTCCACTAATAATGGACATTAAAAAAATCAAAATCTGCATAAGCTCCTCCCGG
ATCTAACAAAAATCAAGCAGGAACCTATTCAGATTGTTATTTCTGTGCATAACGCTTTGT
TCTTTAAAATTCGCAGACTCATAAGAACAACGCATTAGAGTAAAAATCATGCTGATCGGC
TATGTACGCGTATCAACAAATGAACAAAACACTGCTTTGCAACGAAATGCCCTTGAAAGC
GCAGGATGTGAGCTAATTTTTGAGGATAAGGCGAGCGGCAAACAGACTGAACGCCCTGGG
CTAAAAAAGGTTTTGCGTATGCTTTCCAGAGGTGACACCCTGGTCGTATGGAAGTTAGAT
CGTCTTGGGCGCAGCATGCGTCACTTGGTTGTGCTGGTGGAAGAGCTGCGTGACAGAGGA
ATTAATTTCCGGAGTCTCACTGACTCTATCGACACCAGTACACCAATGGGGCGCTTTTTC
TTTCACGTAATGGGGGCGCTGGCAGAAATGGAACGTGAGCTTATCGTTGAACGTACACGC
GCTGGACTTGATGCAGCTCGCGCAGAAGGTCGTATAGGTGGGCGTCGGCCTAAATACCAA
GAAGAAACATGGCAGCAAATGCGGCGATTGCTGGAGAATGGCATCCCCCGTAAGCAGGTT
GCAATCATCTATGATGTGGCTGTTTCCACGCTTTATAAGAAGTTTCCGGCGTCGTCATTT
CAATCCTAAACCTTGGTTTAAGAGAACTCGGTACCAGCGGTGAAAAGATCCCCCTGTTGA
GCACGGCTAACACATGGAGTGCGCGCCAGACTTTCAACGGAGGGATCACCGGGGCACTGA
CAGGGAACGCCGACACCGCGACGAAATTGAAAACAGCACGCACTATTGGCGGTGTGGCAT
TTGATGGTACTGCGAATATTAATTTACCTGGTGTTAACGTTGCGGGTAATCAGAATACAT
CCGGTAACGCGGCTACAGCGACCAAGTTGCAGACAGCATGTACTATCAACGGCGTCTCGT
TTGATGGTTCTAAAAATATTGAGCTAACGGCGGAAGATTTAAATCTACAGGAATTTATTA
ATAAAGCAAATAATGCCGTTCAGCGTTCAGGCGATATCTTGTCCGGCGGACTTACTTTTG
AAAACGACTCAATCCTTGCCTGGATTCGAAATACTGACTGGGCAAAGATTGGATTTAAAA
ATGATGCCGACAGCGACACAGATTCATACATGTGGTTTGAAACAGGCGACAACGGCAATG
AATATTTCAAATGGAGAAGCAAACAAAGCACCACAACAAAAGACCTGATGAATCTTAAAT
GGGATGCTTTGTCTGTTCTTGTTAAAGCCCTTTTCAGCAGTGAAGTAAAAATATCGACAG
TCAATGCACTGAGGATATTTAATTCATCTTTTGGTGCCATTTTTCGCCGTTCTGAAGAAT
GCCTGCATATCATCCCTACACGAGAGAATGAGGGGGAAAATGGTGATATAGGGCCACTAC
GTCCCTTTACGCTTAATCTCAGAACTGGCCGCATAACTATGGGGCATGGTCTGGATGTTA
CAGGAGATATAACAACTAACGCCTGGGTGTATGCAAACAGGTTTGCTATTAATAGTGGCT
CAACCTCATGGATTGATATGCGAAACCAGAATGTCATTTTTGGTAGAAACGCAGTATCAA
CAAGTTCTGCGCAGGCTTTGTTAAGACAAGACCATGCAGAACGCAAATTTTTTGTCGGTG
GACTTGGTAACTACCAGTTTGGTTTTTACATGATTAATAACTCAAGGACAGCCAATGGCA
CCGATGGTCAGGCGTACATGGATAATAACGGTAACTGGCTTTGTGGCTCGCAAGTTATTC
CTGGCAACTATGGCAATTTTGATTCCAGATATGTGAGAGATGTTCGCCTGGGTACGCGAG
TTGTTCAATTGATGGCGCGTGGTGGTCGTTATGAAAAAGCCGGACACGCAATTACCGGAT
TAAGAATCATTGGTGAAGTAGATGGCGATGATGAAGCCATCTTCAGGCCAATACAAAAAT
ACATCAATGGCACATGGTATAACGTCGCACAGGTGTAAATGATGCAGCATTTAAAAAATA
TTAAGTCTGGAAATCCTAAAACGAAAGAACAATATCAGCTAACAAAGAATTTTGATGTTA
TCTGGTTATGGTCCGAAGACGATAAAAACTGGTATGAGGAAGTGAAAAACTTTCAGCCAG
ACACAATAAAGATTGTTTACGATGCAAATAATATTATTGTCGCCATCACTAAAGATGCCT
CCACGCTTAACCCTGAAGGTTTTAGCGTCGTTGAGGTTCCTGATATTACAGCCAACCGCC
GCGCTGATGATTCAGGAAAGTGGATGTTTAAGGATGGAGCTGTAGTTAAACGGATTTATA
CGGCAGACGAACAGCAACAACAGGCCGAATCACAAAAGGCCGCATTGCTTTCCGAAGCTG
AATCAGTCATCCAGCCGCTGGAACGCGCTGTCAGGCTGAATATGGCAACAGACGAGGAAC
GCACACGACTGGAAGCATGGGAACGCTACAGTGTTCTGGTCAGCCGTGTGGATACGGCAA
ATCCTGAATGGCCACAAAAGCCTGAATAAAAATTAAGGCCCGCTATCGGGCCTTGTCTCA
TTCAGGTTGTTCGGGAAATGTTACTGGCAGGCTGGAGGTGTCTGTAGATTCGACTTTCTG
CGCATAGAGCATCCACTCAGTTAATTTTTGTTTATTCTCGTCGGAAATGATGCCCAGCCG
TAGCTGTGAGTCCCATAGCTGGGTTTTATCCCTGACAAGTTGCAACAGGCTTTGTTTTTC
ATTCTCTGCCTGCTGCCTTTGTTCCTCCTCGGTATAAGTTCGCTTTATCACTACGCCATC
TTTGAACATCTATTTACCCGAAATATCAGCCCGGCGATTTGCTGTAATATCAGGAACCTC
AACGACGCTTGCGCCTTCTGGATTAATTGCTGAAACATCCTTTTCAATACAAATAATAAC
GTCGTTGTGGTCATAGACCATTTTCAACGTATCAGGCTGAAAGTTCTTTTGTTCCTCATA
CCAGTTTTTCCCATCCTCTGTATAAAGCCATTTGATGTTAAATTGTTTCGTTAGCTGGTA
TTGCTCTTTTGTTTTAGGGTTGCCAGCAGTAATGTTTTTTAAGTGCATCATCGTTAAATA
CTCCCCGCGTTATACCACGTCCCATTAATGCAATACTGAATTGGCCTTGCCTGAGTTGTA
TCAATTAATTCATCACGGTTTCCGTTAACTGAACCTGTAACGACATAACCTGACCTGTCA
GACCAGCCGGGACCATTCCATGTCTGAACAGATGACAGACCGCCTAGGCGAATACCTGTA
ATAAACCTTGAGTTACATTCTGCCTGCGTATATGCACCAACATCCCCCGCAGAGGGTTTG
CGGGTTGTGGTGTAAAACTCTGACCAGTTAGCTTCAAAGCCATAACCATCACGCGCTGAA
CGATAAAAGATACCGCCGTTCTTATAATTCACGCGGAACTGTACAGCAGGGCAACTCCCC
GCATTCATATTGAAGTGGAGGATTAATGTCGATGCGCCACTGATATCTGCATCATAAACG
CCGCTATTCCAGTTCCAGCCAACAGCTTTATCATTTGCAACCCTGCTTCCTGTTTGCCCT
AAAGCAAATGCAGGCTGCTGGTTTTTCGTGTTGTAGTCTCTTCGCCAGCCAGGAGCATAA
GCATCACCATGATTAATATAAGTGAATTGAGCGTTAGTAATTCCGCCACCGCTGGACGTG
CTCGGCGTAGTAACGCGTATGGTCATTGCGCCGCGAGTGCCAATAACTTCCACCACAGCA
CCTGCAAGACAAATATTTCCGCAACCTGTATCTGTAATGACCTTATTATTTGCATAAGCC
CATGAGCCTTTGCACATCCAGTAAGGATGGTTAAATGCTCCCTGACTCTCCAGCCACGAA
ATAAATTGCGCGGTTGTCCAGACCTGACTATCGCCACCAATATTCAGCCATGCGCTATAT
GCGCGGCAGGCACCAATATTTTTGGTGAAGGTATCTTTTCCCGGAATATCTGCGCCGTTC
TGGTTTTTCTGTAATGCTCCTGCGGCTAATTCTACAGTTTGCTCAAGATTTAAATCTGCC
GCCGTTAGCTCAATATTTTTAGAACCGTCAAACGAGACACCGTTGATAGTACACGCCGTC
TGCAATTTGGTCGCTGTAGCCGCATTACCAGAGGTGTCCTGATTCCCTTTGGTATTAACG
CCGGGAACGGAATCTTTTGACGTATAGATCTGTGCCCATTCGGACCATGCCGCAGCAGTG
CTATCTCTTTTGGATCGAATGAAAGCTGGTGCATGAGCGCCATTTGTGCCACTCCAGCCA
ATGAGCAACTCGCCTTCACCAGTGGATGCAGCTCCCTTCAGGTGAAGTACATTCCCGTAA
GTCGTCGGATAACCATTGTTGTATGCCTCATACATCTGCAATCCAGTAGCAGCACCTTGC
GTTGTACCGGTAAGCGCAGTAACGCGTCCTCTAGACGTAATTGTTGGTATCGAAATGTTC
GTAGAACCATCGAATCTGACGCCATTAATGTTTATGGCTGTTTTTAATTTCGTCGCGGTG
TCGGCGTTCCCTGTCAGCGCCCCGGTGATCCCGCCGTTAAAAGTCTGGCGTGCACTCCAT
GTGTTAGCCGTGCTCAACAGGGGGATCTTTTCACCACTGGTACCGAGTTCTCTTAAACCA
AGGTATTGGATAACAGCAAGAACGCTTGTTTTGGCCAGAATATCGCGACCGACTGACGTT
AAGTCAGTCTGAGAAACAGTGTCTGTACCGGTAAAGTACGGCAATTTATTTGCGTCTGTC
GCAAGACCAGCAAGCGCGGTTAAAGTTGCATCAAGTGGCTGTTTCCCTGCCAGCGCATTT
GTCATTGTTGTCGCAAAGTTCGGGTCATTGCCCAGTGCTGCTGCAAGCTCATTCAGGGTA
TCAAGAGCTTCAGGTGATGAGCCGACCAGTGCGGATATGGCAGCTCTTACATAAGCGGTC
GTAGCAATCTGCGTGTTATTCGTACCCTGTGCAGCGGTAGGCGCAGTAGGTATTCCCGTT
AATGCAGGACTTGCTAAAGGCGCTTTAAGGGCCAGAGCATTGTTGACAGTTGTGCTGAAA
TTCGGGTCGTTATTGATCGCAGCAGCTATTTCTTTAAGTGTATCCAGTGTGCCAGGTGCA
CCGTTGATAAGTGCAGTTATAGCTGCCTTAACAAAGGCTGTATTTGCTATCTGCGTGCTG
TTTGTACCTTGCGCTGCCGTCGGCGCGCTTGGCGTTCCTGTCAGACTCGGGCTTTCTATT
GGCGCTTTGGTATCAGCCAGATCTTTTATAGACTTAACAGCTTTAGGGGTAGCCGCCATT
GTTTCGCTGTCGCTGTTAGTTGCGCTACTGAGCTGAACTAATCCCTTTTGCGTTATGCTT
GCATCCTGCGCCGTATACTTGCTTTTCGCCAGATCGTAGGCTTTTTTAACTGCCAGCGAA
CTTGCAGCAACATCACTTCTGGTACTGGTTACAGAGTCTGAAATATCAATGCCGATCGTG
CGGTTGATACGCTCGGATGTATCAATCATCTCCTGGGTAATGGCAGATACACCAGCAGGG
ATATTCACCGTACAAACAAGCAGCTCCCCATCTCCTAACTGATATGAATCGGTATAGGTT
CTGGCAACAAATTCAGCCGCATGAATATGTGACGCGGTATTCACCTGATAGGTATCTTCT
CCAAGGAGGTATCTTCCCTTCAGCACAATTGCATATTTCTTGCCTGCACTAAGTGCAAGA
GAAATATCCTTACGTTGCTGAATAGTTACCTGGTAGAATTCACCAATATCCACCGACGCC
GCGCCTGCGGTTTTATCACCATCCACTGAGGTGATTAACAGGTTCATCCCACCGCCAGGC
TTAGGTAAGAAACCGGCATAAAATCCCGGGTCAACAATCCCCCTGAATTTTCGGTTTAGC
GCGGCTGACAGATATGGTTCGTGGTATTGCACATCAGCCACCAGAGCCAACGACTCGGGT
GATGGGTAAGTAACCGATGTGACAACTGTAACGTCATTCATCAAGCATATCCTTATGCTG
TAGTCGTGTTTATGGCCATAACTGCGGTATATGTTTTGCCCACATACAGCGAGTCTTCCT
GGACACAAATAATGGCGATTGGCTTGTTCTCGTTATCCAGAACAACCAGAGTGTTGAATG
GGTAGTTTTTCCCTTCCTGCAACTGGCTTTGATCAAGGTCCATTCGGACAGTAATTATCC
CACCTGAGTAGGTTGGCACGAGGTTGATGGTGCAAAATTGACTGGTCAGTTCTGCCAGAT
CGAAAGCCTTTGGCAGTTCTCCAATCTCATAAGTGCCATCTCCTTTCTTAGTAACCAGCG
AACTGGTACCGAAAACGGCCTTGCTGATTAAAAATCGAGAGCCTTTGTTAATGGACGATT
CAGCGCGCCGCTGATAGTAATAGTCCAACAACTGACTCTTATAGAGGTTTGTTGAGACGT
CAGACATGATTTTCCCTAATCAATATTGTGAAGCCTCATTGTAAGATAAGTAACTTGTCA
CCCCGCCCTGCGGACGGGGTGATTATCAGGCATCACTATCCAGCAGCAAATCATCTGCGC
GGGTGCGATCAAACGTAGGCGTTGCTTTCACAATAGTGCCGCCCGGCGTTGCAGTGATCG
GAGCGCTAATCGACGTAACTCCAGTAAGCGAAGTTGTATCCGAAGTTTCAAACCAGCAGT
ACGCTTTTTCGGTATCAGAAATCTCGTTCAAAGTGATCATGTCGGCGTGTTCATTTACAA
CAACCGACAAATAGAGCGTAAGCCCATCAAACACTATATGCAGTGGCAGTAGAGGCTTTA
CGAACTGATTAAACTTTCTGAGAATTTCTTCTGTAATTGCGGACTGATCTATCGTGCCAG
TAATCCCCATTGTCCGGGCCAGGTCGTTTATGGGAATACTGATCATCCCTCTGGAAGTCA
GAAACATCTCGCCGAATGTGCCGCCGGTAGTCTCCAGTGTGCTTTCAGGTATTAGAACCG
TGCCATAGGGATGACGCTCAAGGTCCACCGGTGCATATATCGGATCCCATAAAACAGAAA
TACCGTTAAATTCGCGGTAAATTGTCTGGTTTATAGGGCGTTCAGTCCCCTTAAAGTGAA
TCTCATCAAGACGCTGTTGTAACAACATCGGAACGGAAGATGAGTTCGACGTTCTGATAG
TAAAGAACTGGCCAAGTTCATTTGTCCTGGTCTCCAGATCCTCCTTGCTCATGGAAAAAA
TAGACTTCCGGTTGGTAATTCGCTCCAACCATGGGTCAACAAAGGTATCCATCATTGACT
GAACCAAATCAGCCAATGATTTATAGAGCAATGACTTTTGCTTAGCTGATGTAAGCCGGT
TATTAAACCAGGAACGCTGCATCACTCCTCCTCATACGAAATATTAAAGGTGGAGTTTTC
TGTATCCAGATAAACGAAATCGTAAAAACCGTTGGACTCATTCCACTCGACAAATTCCAG
ATAAAAATCGCGGAAATAACCCAGCGTTTCGATAAACGCCCAAACGTCTTTTTTCTTAAT
CAGGATGTACTTTCCGACACGGTTCGGATCAAAGAAAGTTGAGTCGCGCCCAAATTTTGT
TTCCAGTGCCGACTTCAGCTCATCGGTCACATTCTCAATGGTCAGGCTTGCCGATATCCG
CCCGGTGATGGTGATCTTAAAGGGTAGTTTTCTGACCTCTTTATACGAGAATTTCTTGTT
CAACTCATTCGGCACCTTCTTAAAGGCGGCCAAGATCATTTCTTCAAGCTCTGACTGACT
TTTATTCGGATGCCATCCTGAAATAAATATCTTATTGATATTCTGAACATTATAAGCACC
ATCTAATTTTTCTTGCTGACCCTCGCCCCATGCCTTTACCCAGGACAGTCCCGGGATGTT
ACGCACCAGAAAATACGTATAGTCCCCGCCCCATACGACCTGATCATCATAGGCAAGGTA
ATATTGTGCACGGTTACGTGTGATCTCCGTTGTTTCGGCATCGGTACCTGCGGTTATAGG
TGTCGTTGTCTTAACTGAAATCAAATTAGCTAAATTAGCCGCAGAATCGACAGGCGTCAG
GTTTTGGCCAGCAACCAGGGTTATATCGCCGTTGGTGCACCATACCTTAAGCGTGATTGT
CGAGCCTTCTGGCGGTATTTGCCCAATTAGCCCATCCCCGAATCGAACCCCCAACTGCTC
GGATGGTTTATAAAACTCAACGTAGACCTGGCTTTTACTACCGGCTAACCGGAACATAGT
GCTGGAAGACCACTGCGTGGTCTTACCATCAGTCGTCACGAATACTTCCAGCTTATAGCA
GACAGCAGTGAGAGCCTTTGATAACACGACTTCCAGAAATTCTTTGGCTGCCGTAACGGT
ATATGTCACCTCCTGAATTTCCAACTGTGCCACTTCTACCGTACCGGTGCCGTCAACCAA
CCTGCATACATCCATAGTCATGTAAGGGTATTGGTCGTCAGATATTAAAGGCATGTTTTT
GGGGATTACCGCTGGGGCATCTTCACTTGTGGCGGTGATCTCAATCATCCCCGATGACGG
TGTTGGCTTGGTACCAACATAACTGTTCGTTTCTGCCGCAGCCAGGATAGAGGAACGCCG
CGTCGCGGTCGATATAAAGCCTTCAGCCAGCGCCGCATCGGCATATTGAAAACACCTGTA
CACAATCTGGGTAATAAACAATGTCAGCATCGAGACAAATTGAGAGCCGACAAACTTCGA
CCAGAATGAGTCTTTCTCGACAAGCTCTTCAAACTCTGCACGAATACTGTCTTTAGTCGG
TGTTGTTTTACTCATAGCACCACGTCCTGTGTGATAGTTATGTCCCTGATACGAATGGAT
ATTTTCAACTTATCAAAAGCATCTCCCTCGGCTACTGACAAGCCAGAAATCGGTATGTCG
GGTAAATCTACCGTCAGTTTTTGCAAAAGCATTGCCTCAACCGCAATTTGAACATGCGAC
AAGTTGGTCGGTTCGTGTTTAAACTGCGGTAAAACATTGCCCCATGACGGATCTCCGTAT
ACCTCACCCTGATAAGTGTTTAGCCACTCATATAAACGAGCGCCCCAGGCCTCCTCCTGG
GACTCATACGTTTTTACGCCGGATAACTCCAGCGTCAGTAAAGGATCAATTTCGTTATTG
TTGGCCATCAATCAACTCTCGCGTAGTCATTCATCAACGGATCATCAATTGACAGTGGCA
CCGTGCGCATAACGCCCGGTTGAGGCGTGCTGACCTTTACGACAGTTCCCTGGCCTTTCG
CCGAGTCTTTAGTGTGCTCTTCAATCCTGGCAAGCAATGAGGTCATCTGCGCAAACAGCC
GCTTCGTTTCACCATCAAGTGAAACGGTATTATCAGCCAACTGCATTGTCGGCTTGGCAC
CGGAGCCGCCAAGGTCACTAATAACCTGTCCGTCTATCTGCATACGACCGGTTGGTTGCT
GCAAATCGTTGGCGGCAGTCGTCACCTGGGACGTGGAGGCTGGTTCAGGCGCATTATTTT
TCCGCATCCCCGGCGAGTTGCGGAGTTTATCGAATAGTCCATCAATCCCCATTTGTGCGC
CGAGTTGGTCAAAGTAACTTGAGTTGCTGGCCACCGGACGCGCCTCTTCAACTGGCATCG
GAGTATCAACATACACATTGCCAGCTGCTGTTGCGGTCCCCTTCCCTCGTGCACGTTCTT
CGAGCGTTCCCTGAACGACTTCCCGACGCATACCCCGGCCATTCATGAATTTGTTGACCA
GATCGTTAACGCCAACAGCATTGCCAATTTTGTCTACCAGACCGCCTTTCTCAAACGGGC
TATCACCAGGGGTAAACGCCAGGCCAGTAGACTGATCGATAACAGCGTTATCAGGCAGTG
GTCCCCTCACTCCATATTGCGCCCCACCCTGTGCTCCTGCCCCAGGTGTATAGATTTCAC
CACCTAAATAGCGAGCACGATGAGTATTGACCTTGATCGCGTACTCACGGTTTTCCTTCG
ATAAGTCACCGGTGCCTTTTTTCCACTTATTAATAGTGCCAAACCCAGCGTTATATGCAG
TGATGGCCTCGTTTAAGTCTCCATTGGCTTGCTTCAGATACTTGCTCATGAGAAGAGCCG
CAGCTTCTGCCGATTTCACAGGATCAAACGATTCACCTTCAGCTAAGCCAGTCTCTTCAC
GAGCAATGCCCGTGAACTGAAACATTCCTAGAGCACCAGTTTGGGATTTTGCGTACGGAT
TACCACCAGATTCAGTTGCAGCAATCGCGTAAAGAGTGCCTTCAGGAAGACCATATTTAT
TCTCTAGTTCAGCAAAATACGGAGCTAACTTATCGAGATTTGCCTTACCTTCAGCGCCAA
GGCTTCCGACTTTTACATCTAAGTTGCCATTATTGTAGGTATCAGCAGCTTTCTGAATGT
CATTCCCAGTGCCGGTGGTATTACGCGACGATGATGACGAGCTATTTTGTCCAATAGCTG
AATCAATTTTCCGCACCGCGCTATTGCCCGTTTCTACGGCATTTGCATTGATAATCTGAT
TGGCAGTTTCTTTAACTGTTTTATTGCTATTTTTCGCCGTGTCCAGTGCCGCATTTATCA
CGCGGGTAGCAATATTAGTCTGTTTAGCATCGGATTCAGTTTTAGAATCAGATGTCTCCT
GGTGGCTATTAACCGGAGCTTTTAACTCTGGAGTGATTTCTTTTGCATTAGCCTCGCCGA
TCGGATTGGGTATTTTTGATACAATCATTGCCGCAGGGGTATTTTTAACGGCATCAACCG
CTGCATCTAATGCTTTACCGGGTAAATTTTTAACCCCATCCCAAATATTACCAGCCGCCT
CTTTAATGTGTTTCCCTGGGTTCTTAATGAAGTCAATTGCACTATCAATTGCATCACTGA
AAACCTGTTTCAGGTTATCGACAGTAAAGAAGTCTTTTATGGCATCCAGCTTTTCAAGCA
ACTTATTAGATGTATCGCTAAACCATGCTGAAACAGCATCACCAATCTTTGCTGTGTAAT
CATCGAACTTGGTAGAAATGGTGTCGCCAAGGTTAGAAATATATGTTTCTAAGTTGGTAA
CCCCGCTATCAATGGCCTGGGCAATACTTTCCGTCGAAAATGATTGCAACATATTGCCGA
TATCCTCAAATCCAAGTGATTTGAGAACATCACCAATAGCACTGCTAATACCAGATACCA
GTCCCCCCAAATCAAGAACATTGGCTAACGTATAAGCGGCTTTTTGCTGGAATGATGGAT
CTTGTCCTGATTTAAGCCCAAACGCTCGACGTTGCGCTTCTGTATCATTCCAACCGGTTA
CCGCATCATAAATACCTCCAGCCACTGTGCCGACTAGGGGAATTGCGCGTAACGCCCCTT
TACCAACTGCCTTTAATCCAAGTTTACCTGCTGCCCGGGCAGCCAAATCTCCGCCTTCAT
GAGCGAGAGTCTTCTTGCCACCACCGCGTAGCATTCCTACAAGTTTCTTTGCCCCCAGAG
CGCCAAAAGCGAGTGCTCCAGCTTTTTTCAGCATGCCACGCCCCATTAACAACGACGCGA
CGCCACCGGCCCCCTTCCCTAACAGGCTAAATAGTTTGGACAGCAAGCCACCCTTCTTTT
TCCCGGTGTTTTTGGCAATCTGATCAAGGGCGCTGAGAATCTTGTCATTGCCCTCTTTAA
TTTCGCTGGTCTGCTCCTGAAGTTCCTGAACCGTCCGTTTTTGGGTGTTAACCTGAACGA
CATCGGCACTATTTTGCGATTTACGCCTAAAAAAACCTTTTCTACGGCTGTTATCGTCAT
TGCCACGAATCACATCGGCAATAGACTTTCTGGCACCATTAAGCGATCCACCAACTTCTT
TTGATATCCCGCCAAGCTCCTTCCCTGCTGCCCACAATGGACCAGCAACGGCATAACCTA
ACGCATCGACGGCACGAGTCTCTGAAGGGTTACCTATGCCTTCAGCTACTTTTGACAGTT
TTTTTAATAAACCTGATTCAGCATTTAGACGCTCATCATCCTCTTTTCGCCTGGCCTTTT
CTGCTCGTTCAGCGCGGGCATCTTCCGCTGCGGCCTTACTCCCTGACTTTCCAATAAAAC
GACCACGCGCATCGCGTTGGTTTTGGCTTTTTTGCGCACCGCCTTTTTGACCGAACATTT
CGCGAGCGTGTTCGGCTGCTTCGGTCCGTTGTGCCTTTACATCCTCTGGTATAGCCTTCC
TGCGTCGTTTTTTACCCTTTGGTGTGGTTGATTTGGCCCGCTGTTCCTGTTGAGCAACAT
CTTCCTGAACTACACGAGAAACGTCCCCTAAATTAAGCCGTTTCATTGCGTCAACAATAG
GGTCTACGGATGGCGCTTTGGCCACAAAGTCAGGCCGGGAATTTTCGATTGTGCGATTTA
ATGCCGACACGCTGCGAGAGACAGGATCAACAGTATCAACTCGCCCCCCTTTCAAATCTT
CAACAGCTTCCCGAATACCTGCAAGCTCTTCCAGCTCTTTTGCGCTGGCGGTTTCAACCG
TCCTTATCACATCGTCAATGTTGGCGTTTTTTCTTTCCATGATCTTATCGCCTACCGCTT
TGGTTTAAGTTTTTCTTCCAGTTTCTCCAACAGGAAAAACGCATAGGATTCAGTGAGCCT
TTCAGCGTCCTGAATCGGTATACCCCCATACAAAACCAGGTTGGACACTAAGGTCTGATA
GCTTTTCAATCCCCACCTGTGGAATGAAGTCGGTAGCCCGAAAGGGCACCCACAGACGGG
TATACGCACCCTCTGTGGACTCCTTTGTATCCTGGTTTGGGCATTTGTGCGGCGGGAGAC
GAAGACGCATTTCGCCTTTATCGATGTAGCACGGTAAACCATGTTCGAGCTTTTCATGAG
CCAGCCGGATGTGTGCCGCCAGCTTCATAAATTCAGTATCAATGGCCATCCGTTTGATCG
TTTCATAACGACGCTCAGCCTGCTCTTCACGAGTACCGCTAACATCGTTATAAAGTTCAC
ACTGATAAGCGAATTCCCAAAAACGCAAATCAACGATCGCTTCTTTGAATTCTGCGTCGT
CTTCAGGTGGCAATGCTGCACGGCGCATCTCCAGCATTTCCATTGCCCAACCATCAAGCG
GCACGATACGCCATTGATAAGGCACGCCCTCTACAGACACCTCAATATCGTCAATGAACG
GTTCCACTTCCAGGACCTGGATATCTTCAGCCAGAGCATTCATATCGCAATCGTAATAAT
GCTCTTTACCGCAATGTTTACAGGTGTAGGTGAATGTCTCGACCGGTGTTTCACGGGAGC
CAGTAAATATCCACCATAACGCGGTAATCCGGTCCTGCGCCGTCCATGTCAGGGGATCAT
ATTTCGCGGGTTCAGCCAGCAAGGCTTTTAAATACGCCGTTGTCTGTTGTTCTTGTTCCT
CCGGTGTTATCGAGTTGAAACGCATCGCATCAGCAATATTTGGCTGACGGAACTGGATCA
ATTCAGTTGGCCGCGATGGTAGCGGGAAAAGAGGTAAAAGCATCCTTGCTCCTTAATTCA
AAGAGAAAAACTAAAGCCCAGAAGGGAAGCTAAAGAACTTGAGGATTGATTAAACGTGCT
GTGCAATGCGAAGGTCATTGGGAATGACTTAAATTCCGTAACCTGATCCCGCGCATAGGT
GACATCGCCGGTAGTGACCGGGAATACCGTCATCTCATTTTCCAGTTTGGTTAAACCGGA
GGACAGCAACCGATAAATACGCACATTGAGCAAATATTTAGACGGTATATTCCCGGTACC
GTCCGGATTGATCACCCGACCTTTTGCCGTCTTAAACCAGTCCAAAACGAGGCCATCAAC
GGTATCCCTGACCATCATTGTTATCTGCCCAGGCGAACGCTCCGTTGGCTGAAGGATATT
CCCTCCGCCGATTTTAATCGTTTCATATTCGATGCTGTAATCGTGGTAGGTAATGTCTTT
AGCAAAGAAGTCTGCCCCCTCCAGACCATCAACTTCGACAGAGAACTGCCATCCTTGCGC
GAACAGCATTTTGTTCATGATGATTGACGTCAGCTTACCAACTTCCCGCTCACCAACGCC
GGAGCCAAATAATGTCGTCGTTAATGCCGAAGATACATAAGACTTTACTGAAGCAACATT
AAGCCCCATATCAGCCCCCTCACTTCAACATGGATGAGAAAAGAACAATTCCCGGGATAA
TTGCCCTTGTTGCGCTCATTTTCTCTTCCAGATCCAGCTTTCGCTGATACAGCGTGTTCT
CGTCGGATAAATTACTGGCATCGAGTTTCCCCGCGATAGATATTCTTCGCAGGCGATCAG
TGTTAGGTATCGCGATTAGCACTTCCAGATAGTCAGAAAGTAACCCAATGATTTCAGGTG
GCACATCCCCATTATCCAGATCCATATCACGCAAATTAGCCAGATATGACACATTCAGTG
GGTATACCGCTCGATGGGTATCTTCAAGCTCGATATTCCCATCGTAAACATCGGAGTAGA
CAAGATCGCCGGTGTGATCTGTAACCGATACGAGCGCAAGAAAATCAACTGGGCAAGCAA
GTGATTTACTGGCCTGATCGGTGATGCGTATCCGCTTGATGTGCCCCGCCCTATCCTGGT
AGGTTCCCAATGCTTTTCTTAGCAGGGATTCCAGTAAGGCAGGTTCATCCGCAATCAAAG
GTGTGAAGCGGGATTTGACGTCTTCGAGTAATTGTCGTGGTGTCATTGAAACCTCGTAGA
ATCTGGTGTGTTACCCGATTCTACGAGTAGTCATTTGTGACAGTATGCTCGCAATCGTAG
CGATTACTACCACCAACTGCTAGCTTTCTTCTCTCTAGCTTTTCCTTCGCTTTGCAGTAA
ATCTTTACTTCCTGTAGAAATATTTCTATTTGCATCAGCCTCAGACTGAATTACATCTGT
CTTAGCTGCTCTCTCCTTCAACTCCTGCTCTATAAAATCGTTTTCTCGCTGGACACGAGC
CGCTTTTGCTTGCAGTTCGAGTTTCATGCTTTCGAGTTGCAGCTTGCGAAGCTCATCCTC
ATAAGCTTGATCTCGCTTCTTGTCATTTGCTAGCTCGGCTTCTCGTTTCGCTCTACGTTC
ATTTTCTGCAGCAACACGCTGTTTTTCGCGTGCAGCAGCGGCAGATGCTGCTTTTTCTCT
TCTAATACGTTCAGCTTGTGCTTGTTGGCGAATAAGTTCTTTTCTGGCATCCTCAGCTTG
CTGCTCTTTAGCTCGCCCTTCATTTTCCGCTTGAGCAATAGCAGCAATTTGACTTTGCAA
CGAGTTAGCCAAGGCAGTGCCTACACTAAACGTAGAAAAGATTAGAAATAAAATAATTTT
ATTCATAAATTATTTCTTTTCTGGACAAGTAGCATTTGGCTGAATTCGAGTTTCATTATC
TTTAGTTGAAATAAGCACAGCAAGCCCCGTTGTAAACTGGCATGCTTTACCAACTTGAGT
TGAAGTGAACACCTTAGTTCCTTCTTTATAAGTCAGTGAAACACCTTCAACAATTGTTTT
ATCACTAACCAAAGAACCAGCCGCTGCACCAAGAGCCGCACCACCAGTACCGCCAGCTAC
AGCACCCAGTGTCGATGTGCCTTTAACATTATAACCGGCAACGCCCCCAGCAACAGCTCC
CAGTACCGCACCAAATGTCTGTGCCGCTTCTTTATTAGCTTTATTATCAACTTTCACTTT
AGCTGGAAGCACAGAGATAATATTGACTGTCTTTGTTTCCTGCTTCGAATTCAATTGAGC
GGTATCATAAACATCGGCAGCATAATCAGCACCGCTAGATTGACACCCAGAAAGAAGAAT
TGCAGATACAACAAGAGCGCATAAAGTATACTTTTTAGACATAAGAATCATCCCAGAAAA
ACAAAAACCGGCGAGAAGTTACCACGAGAACGGAAAGTAAACAAGAATACTCCCATTGAC
TTATATCAATTAATCAACTTTTTATAAGCTATCCCTAACTTATTGTGTATAGCTGAAAAG
TCAGAGATAAGTTCACCATCTGCATTATTTCTTAAGTTAATAGTTTATTGCTAACTTAAT
TTATGTATCGACTATTAATATCCATCTTAAAGTTACAATATCCCTCTGCATTATTTTTCA
TCACAAATAATATATCTATTGCACGACACTAATCTGCTCTAATAAATTTGTATTTTTAAG
TCACGAATGCTATCTTTTCGCATCATATTGACCTTTTAATCGTTCAGGCTTATAGTTCCG
CCGTCGTAGCAAATTCTGCGACCGGGTTTAGCAGCCTGAATGATTGTGCGGACAGCCGCA
GATATCCGATATTGCGGTATTTTTGTGTCCGTAAAACCGCGTTACGCCCAAATTATGGTG
GGGCGTGATGGGGAGGCTTCGGCCTGCTGGTTTCACAATCGCCAGTCTGCTAACCCCGTC
ACGTCCTGCCACCTGTTTAGCAGCGGGTAGCAGGTTGTTAAACCTGATTGTGAGGCCGTA
ACTATGGTTAATGCCAATCCTTGCGCACGCCAAGAATTCATCTGGCGTTTCTATTCCTGT
AAAAAACACCACTATCACTTCGTCATCGCAGCAACAGAAGACGAAGCACGCTCTCAATTG
CCTGATGGCCCCTGCATTTTTACTGCCCGTTTTTCAACTAACTCGCGCAATTCACTTAGT
TACTGGAACCTCCCCTTCTCTGCCGACGTTCAGGGGGGTTTATGAAAAAACCTCTCGTCA
CCCGTAATGACATAGCCGAAGCGATCGCCCTGCATACTGCCTGTATGCCGACACGGGAGA
TCCCCGGCGCAATTGCTAACTATTTCATGATAACCAGGCGTTTTTATACCCGAACAGATA
AGGCTGTGATCAACAGGCTACTGATAGCCGAGATCAGGGATTATTTGATTGAACAAGGAC
GTCTACGTTACGCAACAGTGGCAGCAGAAATGAGAAAGGAGGCACATAGAATGACCGGTA
ATAATTTGAATGTTGAAAAACCAGCACCTGTTACGTCAGCTACGCCAGCACCAGCCGTGA
ATATTATCCCCAACACCGGAGACACAATCGACAGCCTGACACTGTTAAAGATGGTCAATG
AGGCACGGAAATTATGTAGCGAAAAACCAGTTCGCAACAATGATTTCATTGCCAGAGTTA
AGGATGAGCTTGATGGGGAGGGTTACGAAATCTTCGTAACCCCTATGGATAAGAAAAAAG
GTGGAGCGGATCAGGTAGTTATAGTAATGACATACAAACAAGCCCTGCGCGTTGCTGCTC
GCGAATCGAAAGCGGTCCGCCGTTCGCTGATCGACAAACTGGAAGAATTGCAGCAGGCAA
ACTCCCCTACCCCATCGATCCCCCAAACATTACCAGAAGCTCTACGCCTGGCTGCCGAGT
TGGCAGAACAGAAAATGCAGTTGGAACAACAGCTGGTGGCCGCAGCCCCTAAAGTCGATT
TTGCCGACCGGGTATCAGCGGCTAATGGAATCCTGATCGGGAACTTTGCAAAGGTCGTTG
GACTTAAGCAAAACGCCCTTTTCTCATGGTTGCGCCAGAACGGCATTCTCATGGCTTTTG
GTACGCGCAAAAACGTACCGCGCCAGCAGTACATTAACGCCGGGTATTTCACGGTGAAAG
AAGTGGTGCTGGATGATGAAAATGGCTACCAGATACGGCTGACGCCCCAATTAACGGGTA
AAGGCCAGCAGTGGTTAACTCGCAAGCTACTTGATGCTGGTTTGTTAAAACCAGTAGCAA
TAGGTTAACAAAAGAAAAAAACCTGCCAGCAAACTGGCAGGTTTCTGAGCAGATCGCCCA
ACCCGATCTGGATCGAGTCAGAAAAATTTGCTCTAATAAATTTCGTTTTCTAAGTGCAAA
GAATCACCATTTCGAGCTGGTGATTGAAGGTTGATGCAAATTTGGAGAAAAAATGCAACA
AACATTCAATGCGGATATGAATATATCAAACCTTCATCAAAATGTCGATCCTTCAACCAC
TCTGCCTGTTATTTGTGGTGTTGAAATTACGACCGACCGCGCTGGCCGTTACAACCTTAA
TGCTCTACACAGAGCGAGCGGACTCGGTGCCCATAAAGCGCCAGCTCAATGGCTAAGAAC
GCTGTCAGCCAAACAGCTCATCGAAGAGCTTGAAAAAGAAACTATGCAGAATTGCATAGT
TTCGTTCGAAGGCCGTGGCGGCGGCACTTTTGCCCATGAATTGCTCGCTGTGGAGTACGC
AGGCTGGATTTCTCCCGCGTTTCGGCTGAAGGTAAACCAGACATTTATCGACTATCGAGC
TGGAAGATTACAACCTGCTATTCCGCAGAGTCTCCCTGAAGCTCTCCGTTTGGCTGCCGA
CCTGGCAGAGCAAAAGCAACGGCTGGAGCAAAAAATGCTTATGGATGCACCTAAAGTCGA
ATTCGCCGAACGCGTTGCTACCGCCAGCGGGGTTCTAATCGGCAACTATGCCAAAGTGCT
CGGCCTGGGCCAAAACTATCTCTTCACCTGGTTGCGTGATAACGGAATTCTGATCGCAAC
CGGTGAACGCAGGAACGTCCCCAAACAAGAATACATATCCCGTGGGTATTTCACCCTTAA
AGAAACCGTGATCGATACAAGCAATGGAAGCAGGATTTCTTTCACGACTCGTATAACCGG
CAAAGGTCAGCAGTGGCTTATGAAGCGATTGCTTGATGCTGGTGTGCTGGTGCCTGTCGC
GGCGACGCGCTAACAGACGTAGTAAGAACCACCAGCATTGTAATGCTGGCTAAAGTCACT
TTCCTGAGCTGTATAACGATGAGCGATTTTACTTTTTCTGGCTATGAATTGGCCTGCTTT
GTAACACACTCCGGTCTATCCCGTAGCGCCGGGCATATCCTGTCGCAATGTGCAAATCTC
GCGGCAACAACCAGTGAATACTTCATTCACAAGCCTCACCGCCTGATCGCGGCAGAAACT
GGTTATAGCCAATCAACCGTCGTTCGTGCATTCCGTGAAGCTGTAAACAAAGGAATCCTG
TCTGTAGAGATTGTTATCGGCGATCACCGTGAACGTCGCGCTAACCTGTACCGGTTTACA
CCATCCTTTTTGGCCTTCGCACAACAAGCCAAAAATGCGCTGATTGAAAGCAAATTAAAG
ATCTCTTCAGCGGCAACCAAGGTTAAAGCTGTTCTCGCTAAGACATTGGCTTTATTTAAT
TTTTTATCCACACCCCCATGTCAAAATGATACCCCCTCCCCCTGTCAGGATGACGTGGCA
ATAAAGAATAAGAAGTCACAAGTTAAAAAAACAAAAAGATCAGTTTCCGGCGGTGCCGGA
ACGACCAGACTCAAAAAATTGACTTCATGGATCGCTGAGGCAAAAGCAAAGGCTGACAAT
CTGCGGTTATCCAAAAAACGCGCTCAAAAACATGAGTTCAAGCAGAAAGTAGAGGCGGCA
GCGCGGAAATATGCTTACCTGAAGGACAAGCGTTCTCCTGATATTGGCGGGATATCAAAC
TTCGATAATCTGCCGCATTGCATGACGGTAAACGAAGCTCTTAATGCGGTTTTAGCCAAA
AATAAAGATAACGAACAATGGGGTATACCGGCAGGATTCAGAGGGTGATAGATTGCTCTA
ATTATAACCATGCATACTTTCAACACCTCTAGTTTGCCATGAGGAAAACTCATAGGCGTC
CTGGTAAGATGACGTAGTTAGCAAATCAGAACGTCCCATTATTGCAATTAATAAACAACT
AACGGACAATTCTACCTAACAATAAGTGGAGTTAACATGTTGAACCGAAGAACATTTAAT
GTATTCTGCGATGAATCCTGTCACCTACTAAATGATCATAATAAAGTCATGGTATTGGGT
GCGCTTTGGTGTCCTGGCACTATCACAAAAAAAATTGCTAGAGACATCAAGGAATTAAAA
TTAAAACACAATCTAAAACCTGATTTCGAAATCAAGTGGACTAAAGTATCTGCGTCCAAA
GTTGAATTTTACTTAGATGTCGTAGATTACTTCTTCAGCAACCCAGCATTGCGCTTTAGA
GGTGTTGTTGTTCCTGATAAAGAGCAACTGGACCATGCTCGATTCCATCAAGATCATAAT
ACTTTCTATTATAAGATGTTTTTTTATGTCTTAAAAAACATAATAGAAAGTAACAACACA
TACAATATCTACCTAGATATAAAAGATACTTTAGGTATTGAAAAAATTGAGAAATTAAGA
GGGGTTCTTCACAATGATCGCTATGATTACAATCATGAGTCGATAAACAGAATTCAACAT
ATACGATCTCATGAAGTGCAACAATTGCAGCTAACGGATCTTTTCATTGGTGCATTAGGC
TACGTTCATCGAGGAATGAATAGCAACGCGGGAAAAATCCAAGTCATAAACAGGATAAAA
TCACATACAAACAGGGAGTTACTAAAAAGCACTCTTCCAACAGAAAGTAAATTTAATATT
TTCGTGTGGGAGGCTCGCTGATGCTTCAAATGCCAGATTTATTGTACTTCAATGGAAGTT
GGCAAGAGTATATAGCCGATGTATATGATATTGTCAGAGAAGACATTTTAATCTCTAATA
TAACGTTTAAGGGTCTCCCTGTTCGATTACGTTATTCACCGGAATATGATGGGAAAGAGT
TCGGATTTTGGCATTTAGTATCAGAGGGAAAAAAAGAAGAAGAACGTATACCCGATCTTG
AACGGTGCAAGCGAATTCGCTGGATCGCGCATATGATAAGGAATTATAACCATTGCGATA
TATCATGTTGGTCTGAAAGACGAGGACCAACTGAAGAGTGGGTAATCTGGAATGAGTGTG
AAAACTACGTTGTTGTGCTATCCGCACGTAGAGACTATTGGCTTCTCAAAACAGCCTATG
TTGTAACCTATGACAGTAAAATCAGAACACTCAAACAAAGCAGAAAAAGAGCACTTGGGA
CATAAAAAAGCTGAACCCGACACATATTGCTATGTATCGGGTTCGATCGCTCTTTCTACA
CATGGTAGATGAGTAAGTCAAATCTAACCGATCTACTTTAGCTTTTCAATAGCTAGCTAT
AACTTTCCGCATATATTCTTCTGATAATTCCTGGAGAGCGGTTGGGTTTTCTCATGCTTT
TCTGCGCAGAGAAGCACACTTATTCAGCAATAATAAATGCAATTCTTTGTTATCACTAAG
TATTTCTACACACCAATATCGTAACGTGTTCACTTCAAGTGTAGCCAGCACCTTATGTCG
AAAAGCCCCCTCCCCTACACATAACGATGGCTGACATTCTGCTAAGGCACATAACCATGT
ATTGGCATCATAGAGAACCCAATAATGCTCATCTGAAATAGTTATGCATCCAATTATTTC
GAATCTTCTTTCTATCGTCTCAGGAGAGTATGAAAAATCAATTTCCATAACATGCTCAAA
ATCTATCTATACCGGCATAATTTAAGCACAAAAAAGCTCCCGAAGGAGCTTTAAAATACA
AGGGATGACTCTTAATCCCACTCAATCCAGTTGTAAACGATACGAAGTGACGGGCGCACA
GCGGCAGTCACATCTTCAGTACTAAAGTCGATTGCATCACTGTAGATTTTGCAGTCCAAC
ATTTCAATTGTTGTAGCAGCTTTTGTCACAGCGTTAACCCCGGAAGATTTGGATTCAGGG
GTCGCAGCCATCGTGATATCAACATAGTCCTTCGCCGCAATGCGATCTTTAATGAACTGA
AGAATATCGCCTTCGATAGTCTCCACGCACTGGACCTGGATTTCCCCGGAGTTACGGATT
GGACCGTGCTGGTTGAACTTCACACCATTCGGACCATAGTCCTCCACATCCTCACGGGTC
ATTTCAGGGATCTGCGACGTGCGGACCAGTACGCTGATATCTTCATGGCCTGCAAAAGTG
AGCTGGAATTCAGAAGATACGAGTCGTTCGCCTTTGGCCGCGTTGGCAGTATAGCGGCCC
TTAATAAATTTACGGTTTCCCTTAGTGTTATTGTGCCCCATATAAAATCCTTTTACTGGA
AGGCCCGAACAATATCGGAACTGTTATATATCGATGAACCGGTCAACTGGAGGTTGACGG
TGTTTTTCAGGAAATGCCCATTACTATCCCTGGGGGCATCGAGATCGAAACTTAGGTCCT
GGATAGCGACATCAATGATGTTGATCCGGCGACCAATGTTTAGCGTCACACGCTCCGGGA
TTCGACCACCAATACTGGCGTCTTTAAGTTCCGGGCTAATCATTGCTGACAACGCGGCGA
TAGCACCTGAAACTTCCGTATATGGGTTAAACAAAGCAATGAAAGTTACTGGCAGCGTGA
AAGTCGGCGGTGTCCCCCCTTCCCAAACCATTAAGCTGTTCCAACGGGCAACTGACGTTG
TTTCAGTACCAACCTGCGCAAAACCACTAAATGCACCAGCAACAGAACCCATAGACATGC
CGGTAAACGGCGCTTCCCAATTCTGGGCCAGATTCATTGCCGCCCCCTGGCTGATATATC
CGGTAACCTGGTACTGAGAGTTCGTTAAAGTAACTTTCAGAAATGGCGATACACCGTCAG
CCTGGCTGTAAACCCCAAAAGGTATAGGTGCCATTCAAGTTAAAGGCCGGAGTTCTCCAG
CCTCCTCCTTTAGCCGAGGCGCTTACGGCGCAGTTTCATTGACTTTTTGCGGGCCAGTTT
TGCCGCGCCGGTCTGGGCTTTACGACGCGCTTTTTTCAGCGCCGATTTTTGAGCCGCAGT
CAGACGTTTTTTACGCAGACGTTTACGGATGAGTTTGATCTCACCGTTACGAACAACCTT
CTTAAATGCTTCAGTCAGCATTTCATCAGAAGTGCCAGCAACAACAAACGCCGCTTCCAG
TTCGTCGCGGTCGTCGCTATCCAAACCAGCGATAGCGGAACCAACATCAGCAGCTGCGTC
GTCGTCTTCATCGTCGGCCAGTGCTTCGATCAGGTCATCATCTACACCGCATGCTGCGAG
GAAGTCAGCAACATTTGCCCATGCTTCGTTATAGGCATCGTCCTGTTCTTCTGTAACTTC
GGTGTCGTCGTCGTCAGAGATACCAGCGATAGCCTGAACGAAACCATCAAGGGAGTCGAA
AGTCAGATCACCGCTATCAGCCCAGGCGAAAACGGCATCGGCCGCATTACTCAACGCATT
CTGCATAGCACTTCGATTTGCAGCTTCCAGAATCATCTGGTGCGCCTGTTCGACGGTCCA
TTCTTTACCTTCTTTTCCTTCCAGGATTTGCTCAGGAGCCGGGGCAGATGGAACGTTATC
GTTAGTCTGTGCCGCCGGTTCCGGATTATTATTAATAACCGGATCTGTTGGCGGTTCGGC
GCTTGCTCGGGCAGACTCCATCAGCTGCACAGGATCAGAGTTCAAAGCGAAACGGGACAG
TCCATTCCCCAAAAATGCCCCGGATTGAAAAAAGTTTTTGCTCATTGTATTCCCTTACTT
AATAAGCAGCGGTACGCCCTGGATACGACGGGCTACGCCAGTCGGGCAGCAGGCCCAGAC
TACTTCCCATTTATCGAATTCCGCTTGCGTAACTTTCAGCACATACGGTTCTGTACCGTC
AGCATCAGGATCACGAGGAGCCACCAGAGCGCCGGAGGCGACAAAGCGATCCAAAAGTTT
GGTCATCCCTTTAGTCAGACCAGCGGCAGTAATACCGTCAGGGCTATGCTTCATCTGGCG
GGCTAACTGGACAAAGAAACGGCTGATTGCATTCATCAGGGATGGGACGTGCTGGAAGTG
CAGATAGTTATCCTGCGTGCAGCAAGTTAAAGCATCGTCGATGATCATCTGGCCAGAGGT
GCCAACAGATACTTTATTGAGGCGGCCCTTAACCATTGCTTCTTCGTCCGGGGTATCTTC
CGGATACAGCGGTTGAATTGACGCACGAGCAATGACGGCACGTTCTTCACCAGCCGGTGA
GTAATGCCAACCGCCGACATCAGAGTTTTTCTTGACGCCACGAGCTTTCGCCGCATACGC
CGCGCCAGACAGACCGAAGACCACACGGGATTGGGTCCATTTGTCTTTGCAGGAGAACGG
GAAGTGATAGACAGCACAGCTTACATAATCGGTACCAAGTAAACCGGTATCTTCAACAGC
AGAGAGCGCTTCCGTATACGTCAATGTCGGTTTGACATCAAAGAAGCCATCAATCAGGCG
ATCAGAACAGATATTACCTAACGCGGTGATCGCCGCATTGTCATAGCAACCCAGGCCGAG
AACAGCGGTGTACATGTACGGCGCATTGTTCAGCACCTTAACCGCACGCAGGTAGGCTTC
GGTGGAGATTTTCGACTGATCGCCGTTGGTACCGCCAGTGAACGCCAGTGATTTTTTATT
TGTTACTTTCGCGGTCGAAATCAGCTCTTCATTAACAACCGCGCGCAGATATTTAGAACG
GGCTTCCAGAGCCGTAGGCAGATAACACAAGCGGCCCATGTCATCTTTCGCTTCTTCCGC
CAAAGACACAGTGTGTGTCTCCAGGGTCGTTACCACACCGAGCGAAGTCGTCTGGGTCAG
TTTTAAGAGGAAGCGTTCATTACCCGCGCTGTCCGCTGTTGCCGTTTCGATGGTTAACTC
ACGGGTAGGTGAAATACACGGATCACCATCATCAACGTAGATAGCAAAGGCTTCGCCGCT
ATCAAGTTCAATTTCAGAACCGTATGGCAACGCACTGTAAGCCGGTTCGCCTGATTCATC
GAACATAATAATCGGGAACTTCGCATCATCCGGAACAGCACGGACAACATAACCAGACGT
TTGCTGAATAGCTTCGTACACATGGCGAATTGGTTCGAACTGTGAGCCGGAAGACGGCTT
CAGCGGTTCGCCGAGAACATCTTCGTAATTGGACTCAGTAACCGCAAGAACAGTAAACGG
CTTGCCACGCGCAAATACGCCAATACCAGCCCACAAGCTGCTATTTAATGCAACACCGGT
AGATAACGTCGCATCGGCATTGATCGGGCTAACAGCGACGCCGGATGCATTACCTAATGA
CTGTTGAATTGAATATTGAGACATAACTTTCCCTGTTATGCGCCCCGCACGGGGGCGCTA
TGTTAAACGGAGAACTTCCCCTGATTACTCAGAGTCACCGGCATCAATCGTGTCGCCGCT
TATAAAGTTAAGCCCGCCTTTTTTGGCCATTGTCAGCGTTACACGAGTGAAGTAATCAGC
GCCGTTGCGTGGGTGCATATCGTTGATAGCCGAACCCCACAGTGTGGTACGGTTGACCAG
CGCCGGAGTGGTCGGATGCTGGAACGGGATAGCCGGGACAGCATCACCAGTCACAAAGCC
TGCTTTACCCGGATTTTCATCACGGACGTAGCACAGCACATCCATCGAGCTGAACTGAAT
GTTCTCTGTCGTTAAGTTCTTACAAATACCAGCAGGTACTTCGTACACTTTCACGTTACC
GAACAGGGTACCGATGTAGTGAACATACGGAGTCTGGATATAGTCTTCGGCTGGCTGGAA
GAAATCCTTCGGCAACTGTTTGAAGAAAGATGCTGCATCAGCACCAGCAAACATCCCCAT
CGCACCAGAAGATTTAACGCGCTCAATAATGTCGCGATATACAGTCTGGAATTTGCCACG
AATGATGGTTGCCCATACATCAAAGGACTGGTTAACCGGCAGAGCGATGTCAAAGGTGTC
GGTCGCAAGAGTGCGCCAGATCATGATGCGAAGACGCAGCATATCCTGTTCATGAGACAG
GTATTCCTTCAGGGTGCGGAACTGTAGGGAACCCAGGTCCAGACCAAATTCACGCTGTGC
TTCATACGCCGCCTGTACCGTGTGCTCAGCCGCGATAACGAACTGACTTGGGAACAGGGT
GTATTTCTTCATTTCGTGGTTGATCAGCGGGATCAGCTCAGGAGCGGCTTCAATATTGAT
TTCCGTCTCAATTGCGATCTCAGTGCCTTTATCCGGCGCTTTGGAGAACGACAGAGCAAT
CTGACCAATGTTGTAGTTCAGAGAGCAGGTAACAGTGATTTGCTCACCAGCAGCATTAGT
AAACGAGTGAAGTAGGCTGCCGGAACCGTTATCAACAACAGACTTAATACGGTTAACGTA
GATGTTAGTGCGACCTTTTCGGATTGGTACATTCTGGCCTTCGAAGTCTTCCATCTTGAA
GGTTGCGGTTTTGCTGGTGCCATCGGAGCTTGCCACCAGCACATAGCGGCGACGTAACTG
GCTGTACACACCGACGGATTGCATGTCCAGAACATCACCAGCAGCATAAGAACCAAAAGA
TGAACCTGCCACGTTAAAGACTTCATAGATGTCGGACTGGTCACGCGTAACCGGAATGAA
GGTACACGCATCAGCGGTAGCTGCCCCCAACTGAACAGGCAGGATCATCGCGAGGAATAA
AGGCAGACGCATAACACCGTCAGAAACGCTCATCATCTCTGCTGCGACGGATTCCAGCAT
CGCTTTATTAGTGGCATCCATGCTATTGCGGGTGGACTCAATCAGGCAGTTTTCCAGCGT
CTGGTGGCAGGAGGCCAGAATTTCCGGACGCGGCATAGATTTATGTGCTGCGGCGTAGTC
AGCCAGTGCACTTGCCCACGCGGTAGCAATTTGAGCGGTGGCATTATCAGAGATACCCGC
AAAAATTGGGTCTTTACGTGCAGCTTCAAGGATAGATGCGGCACGCGCGGCATCATCTTT
GATGAATTGGTTATCAGTACCGAACTGTGCTGTACTTGCCCAGCCAAGAACGGCTTTAGA
GCGTTTTGCGATATCTGCAATACGATTCTGGTATTCGCGTAAGTTACTCAAGTTACTCTT
CCTTAAACACAAGGCACTTGTGTGAATCCCTTTTCGGAAGAGATTTTATTGAAAGTCACT
TGTTGACTTTCTCGCTAAAAGTAATTTTTTAAATTTTTTGTGCGGGGGAGGGGGGCAAGT
AAAACAGGCGTGAAACCGTGGGAATTTCAGCCTGAAATTTTTCATGAATGTCTATATATA
TCATATATTTATACATGAAATAGGCGCGGGACATTTTAGACAGGGGAGGGGGCTAAAGCC
GCCTCCCACCAGCGGGATTATTCCCCAGCAGACATTTTCCCAATGATTTTTTTTATTGCT
TCGTCAATTTCAGTTTGCACTTCAGACGGGAGTCTGGAGAACTCGTAGGCGACAACCCGT
TTTTTCGGATCGGACTTCTTTCGGGCATATTGGCGACGGTCAGAGAAGTCTCGCAGCTTC
TCAACCACCACAGATTTAACCGGCGCGGGCTTCAGGCTTTTGCTTTCCGCTTTGAAGATA
GCCAGTATCTTCGCTTTATCCTCTTTCGCGCCCTCAGTCTCTGCAATTCGTTCGCGCACC
GTATCAACCAGCTCTTCAATAGGCACGCTTTTAGCGTTGGCATCCTCGGAGATCTGGAGC
AGTAACTGGTAATCTGGCAGGGCGAGATCGCTGGCAACAGGGAAGACAGCAATCATCTCA
TCCGGCACCGCTGCCGCCTGGAACGCGCGCGTAACTTTAGCCTTTGAAATGTTCTCAGCG
CGGGCGATCTCTTCTTTGGTCATGCTCTTACCATACATAACCTCGAAGCGTTTACCCAGT
TCGCGCAGGGTGTGTTCGCGGGCTGTCTGGATATCAATGGCCAGCTGGCGTGCATCCGCC
AGGCTGATCTCATCTTTCGTCACCAGAATCTCAAATTTCGTTTCATTGAAGATACACGCA
GCGCGGCGACGTGATCCGTCCAATACCTCAATGCGCTCCCCAACCATACGACCGATAGCC
GGGAAGAACTGTTGCAATTTAATGGTGCGGGAAATATCGCTTACCGACTCAGGGGTGAGC
AGAGACTGATCGCGGCCGTTAACTGCCGGGTCAACGAACGTGCGCGACTCAATCTCACCA
CTCAGCACAACGGTAAGCAAAAATTTAGCCTGGCGGCCAGATTTTAGGGTAAAGGTTTTG
GTGCCTTCACTGCCTTCAAGCATGCGAGCAAACTCGGAGCTATTCTTGCCCAGCACTCGT
CCACGGGAAACTATTTTTTTCATGCCGCCTCACCCCTAACAAACTCAATTCGATCAAACA
CAGCCTTAGTGAAACGCTCGGCCTCGGTTCGTGCCTTCTTCAGCGCCTCTGCACTGCCTG
GATACGATTGCGGGTTGGCACTGATTACGGTGTCGAAAGACTCGCCGCATCGCTCAAAGC
CATCCAGACGAGGCAGAGAAGAGTCCAGAATGTTGCTGGCGTAAACCTCACGCGCAAGGC
TGTGTGATGTCTCGTGATCGCGCTTGCCGGTCATCTTCGACATAAAACCAATGCTGGCGC
TCAAACGCGGTTCTACGCCTTCCTCCTCCAGTTGCTCCAGCATTTCTGGCAGACGGGTGA
GATATTTCAGTGTTGAGTGGAAGTCAACCTGGGCTGGTGGGGTAGGGGTAAGCAGCAAAT
CGCTGGCCGCCAGACCGTTGAGCAGGAACGGATCCAGGTGTGGACCGGTATCAATAAAGA
TAAAGTCATAATCATCCGCAACACGATCAATGATATTGCGTCGAAGGATTTCGTACTGAT
TTTGTCCGGGAAGATGCTCTTCAACCAGCTCTTTCCATTGGCTGGCAACAAAGCCATCGT
CGATAGAGGCTGGAATCACGTCTACGCCAGGAACGATGGTCGGACGAATCACCTCTTTGC
GTAGCGTCTCCGCGTCCAGGTCGTTCAGCATCGCCTGCGCGGCGGTTTCCAGGATGGAAC
CAATACTGTGAGTATGGTCGAGGAACATTGTGCTGGATGCCTGAGGGTCAAGGTCAATTA
CCAGAATGCGCAGATCGTGACGCAGTAAATCCTGATGCACACGCAGAGCGTGCGCCAACG
TGACTGTGGAAACCGTTTTGGATACGCCACCCTTCAGGTTTACGACAAAAATAACGTAAG
GCGATTTGTGAATGTCGCGATATTTGGGGATCTTACGGTGGGCATAGATATCAATGACGT
TCTGGATGGTCAGCGCGTACTGTTCAACGTTACCGACCTGTTTCTTGTTGAACTGGTACC
CATCATCTTCCATCTCTTTGATGGCCTGCTCCACAATGCGGCGGCTCAGCTTCGGCAACT
TTGCCACAGCGTTACGAGTGAACGTCTGATAATACTCGGTCTGATTGAACTCTTTGCGCT
GATCTTCAATATCCTGACTCATGGCCTTAAGTAATGCGCTTGCACGAAGAGCTATGGTGC
CGACACCGCCGTAATCGCGTTTCATCATCATCTCCTTATCATTTCGTATGAGTGAATTGT
ACGTTTGATTCTGCTACGTGCAACTTTTTTTGATTCGTGCGTCAATTATTGCACGTAAAG
AAATGGCGATAAGGCTATTAGATGTGTGCTGGAGGGATGATGCAGGACCAGAATGTGCGA
TAGAGGGAAGTCGCATTGAATTATGTGCTGTGGAGGGATCGCTGGTATCAAATATGTGTG
CTGGAGGGAAAGGCAGAGAATTACATGTGCACTGGAGGGAAAAACGGATGGACAGATGTG
TGCTGGAGGGAAAGTCTGGGCAAACTGCGGGGCGTCCCCCTCCAGCGCACATCAAAAACA
GGAAATTGGACAAGCCTTCCCGGCAGCACACATTTTTTTAATGCAGCTTCCTTCCAGCAC
ACACTTATTCTGGGAGTTTCAGCTTTGGATTGCGAGAATGGACGATTACAAAACTTTCCC
GGCCTTTCTTCTCAATTGAACAGTCGAGATAGCCGATTGTTTTAAGCTGTTCTATCGCTT
TCTTAATGATACGGTTTTGCTCGCCAACAGCTGACTGCAAAGCCAGGCGCTCACGGATTC
GGGCGAAAGATAGCGGCAACGGATTCTGCGGAAGGCTTTCGATGAAAGTGTAAATGGCTT
GTGCAGCTTCTTTCTTCGGAAGGGCACGCAAGGCGTGGTGTTGCAACAGAACGCGATAAT
CAAGCTGGAACAGCTCCCACAGCTTCGAATCAGCCTCCAGCTCTATCAGATCAAGGTCAG
CATCAAAACGACCGACCTTTAGCAGACCAGTCTGATAGCCGCCTTTAGCATCTTTTCCGC
GCTTAAAAGCGATACCCTTGTTACGCAAGCGTCCAAGTGATTCATGAATGGTTAAACGCA
GTTTCGCATCCAGACGTTTTGAGGGGAAACCACAGGCTTTAGCGAACTCCTGAAACGATA
ACTGGATGGTGTTTGAAGACAAGCCGTATTTGCTGAACGCGTAGATGACACCGATCCACG
TTTTGAAATCAGTATCCATATCGAGTCGAGGACCGGTGATTTTAATATCATCGTAACCCT
CGGCTTTAGCTATCTCCAGCTGGGAAAACGCTTTGGTGGCATCAATCTCTTTACTTTCTC
CTTTGCTCTTTGATGGCTTCGGAACGAATACCCCCAAGCGCATCAACGCTACAGGCTGCA
CAGTGTTGTTTGAATTAACTGTTAGTTCTTTTGCCTTACTTTCAATGTCTGCGTAAAGAA
TATCGGAGATAAATGATTGATTCATATTACTTTTTCCGAATTATGTGGATAGTTTTTATA
AGTGATGATAACTACCCAGGCTTTCCCGTCAGCACACATCCTATATCCCGCCAGCACACA
TTAGCAACCCGTCAGCACACATTTTTATCCCGCCAGCACACATCGTTTTCCCTCCAGCAC
ACATCGCGATACACTTCTAGGCCAGACGTGGCGCGGCCTGCAACGATCAGGGATCTATAT
GGATCTAATTGGGATCTGTATGGACCTAATTATTGGATCTATCCAGTGGATAATGTGGAT
AAGTGAAAAACCGGCCAACAAAGCCGGTTGGAAGGAAGCTATATTATTCTATGCTTTCGA
TGAGAAGACCATGTTCATAACATTTAAGCTCATCGCCTTCGTACAGGAATTGGTATCCAA
TACCACCATCTTCATGGACATTAGGGAATAACTCATAACTCACTGAAGAGCAAATCACAC
CAATACAGCGATCAACGCCTTCTCGTTCTTCAGTGCTGAAAAAATCCTCTTCGGTAAGAA
CATGAGTACATTGCTCATCAGCATAGGTCGGAAATACATGCTCAATGCAATCCGGGTGTT
TTAAACCAAGCTGATCGGCAAGCTCGAAAGCACGACGGTATTGTTCAGATCCTGGCTTGC
CAACAGTGATTTGCTCAATTTTGTAGATTGAAGTCGCTTTGTTGATAGTTTGCTTTACTG
TTACTTTATCAGACATAAAAATCCCTTTTAGTTACCGCTAATAGCTCGGTTGTAATCATT
AACGTTGCGATTCTTCCTGTTAATCCCCATCAGCATCGTTTCTGTATCGAGGATATACGC
TGGCAGATCATCAAAATATTCACTGCTAAACTCTGGCATCCTGCACATAAATGCACTTTT
GGGGGCAGGGTGGTTAACCTTTGTCGGCGTCGGCGTTAAATTCGCTGATCGACTCCCGGA
GCAACCGCTGAGTGTCAGCAGGAATACGCTGGCGAACATTACCCGCCGCAACCAGTTGTT
TCTGAACTTCAGCTTTTCGTTCCATTTGCCTGTCAGCATACTTGGCTTGTTCTGATTCAT
TTTTCACTTCCTGGCTGTGAAAATGTTGCTCTGCTTTGTTCATCGTCTCAATGGTCTGGT
TAAGATCCATTATTGACTTATCACGTTCCTTAACAGCCTGATCAAGACTGCCAATTTTCT
CTATGGCTTGCTTTAGCTGATGACGTTCCCATGCAAACCCAGCACCAACAAGTGCGCAAA
TCAGAACAAGAACACCAGTAGCAGCAAGTTTCTCCTTCAAAGACAAAGCTGCTTTTAACG
TAGAAAAGAATGACATGTCTTCCTCCTGAAGAAAAATTATCAATGAAGTCCTTTGTTACT
GTGCCGCTTTGTTTAATTCATCAAGAACAGAATCAGGAACCAAAGCAGCAACTGCGCTGG
CTGTGCTGACCTTATTTGCTGATGCTTCCGCAAGCGCGGTACCGATAGCATGGTTATAAG
CAGTTATGGCTACGCTGGCGCTTTCCTTCGCTCGTTCATACTGCTGTTGCAATGCTGCTA
CCGGTACTGTTGTCTGGTCGAAAAAAGCACCAAATTGTTCAGTAGCTTCCTTCAGTGCTT
CAACTTGTTGTTCTGTCAGTGCTGGTGGGGGAGTGACTGCGCCGCCACCTGAATCAGAGC
CTGACGAGCTTCCTGAGCCTGTGTTAAGGGTCTGGTTAATGTCCTCCATAGCAGCGACTA
AACTCGACGTATTAAGCGCATTTACAGCGTCCTCAAGCGATTTCGTTGTAGTCGCGTCAC
CAATGCCAATAGAGATCGGCAGTTCTGAAATTTCTCGCTCATTAGCACGACAGTAAACAT
CCCAACCAATATCGAGTTGAAGGAGCATTGACAGATCAGCATAACCAGCCAACAGGTCCG
CGTGCTGAGTTGCCAGCCCTCCAATATTCGTTAAACCGGTTGCGGTTGTTCTGAGCGTTG
AAACATAGCTGGTAATAGTGTCGGGATAGACAATTGTATCCAGAATTAATCCGGTCAATT
CTTCTGCAAGCAGTTTTGCTGTGTTAGCACTGTTTCGTGCCGATGTTATGGCACCAGGTG
TTTTCATCCCACCGGCGGCCAATTTTTTATATGCGGATAACTGGTAGTCTTTTTCCAGCA
TGATATCTCCTAACTTACCTGAACCAGGCCGTCTCCGGTTGCAACGGTAGAGCCGCATGA
AACAGGATCACCAACGCATACGATCCCTTTCCCGTTGACGGTAAACCATGCCCTGGTTGA
TATAGCTTGCCCGCCGTGCGTGCTGTTCCCATCGGTATGCTGTGCATATTGCTTACCATC
AACTAACACTTCGACTCCGTTGACTTTAAGTAGTGGTTCGCTCTCTACCGGAGGCCTGGA
TGGGAATCCTCCGTGCCCCGAACAAATGCTGTCTTTTGTTGCAATACTTGCCACGTAATC
ACCAATGATTTGCTCTAATTTTCGTTATTTTAACTTAGGTTATTTGTGGTCTACATGGCG
TTTATCTATTTCAAGATTGCTCTAATAAATATTGTTTTTTATGTCGTGTTTTCGGTACCA
TTCAGCCATCGCCCTTCAATGGGCATTTGTTTGGAGTCGTCAGATGCAGATGGAGCTAAT
AAGTCGCAAAGAGTTCGATAGCCGTGTAACCAGCGGTGAACTCGACAACTTGCAGGCTAT
CAAGGTGAAAGAAGGCTTTTGCCTCATTGGGAATCAGAGCGGAACAAATCGCGTTTTTAT
GCTTCGCCGTACGGATTTGAAGCCATTTGTCTGGAAGAACGAAATTGGTCCCAGCTCATA
CGCTCAAACGAGGGGGTGCCACAACCTGGCATTTTTCTACAAAGACGAGCTTTCTGTGGT
TGATATTCAAGGGTTACAACATGTTTAAGCACTGGAAAAACATTACTATTTATAAACTTT
CTCGTGAGGCGGATCTGACCGACTTAGAAGATAAAAAGAAAATGATCCTTTTCACGCCAT
GCGGTAGTCAGGATATGGCCAAGTTCGGTTTTGTATCTCCATTTGGTGATAATTCCGAAG
TTATCGCTATGCATGGAAATGGTTTTATCCTTGTTGAAGCAAAGCGCGAAACAAAAATTC
TTCCCCCGCCGGTTATTCAGCGAGCTATTCAAGAAAAAATTGAAAAACTTGAGCAAGAAC
AAGCGCGTAAACTGAAGAAAACAGAGAAGGACTCCCTGAAAGATGAAGTTCTGCATTCTC
TTCTGCCACGGGCTTTTTCAAAGTTTTCTGTTATCCAGGCGATCTACGACGGTTCAACTA
AACGTATCTATATCAATGCCAGCGCGCGGCAGGCAGAGGATATGCTCGCGCTTATGCGTA
AATCTCTGGGTTCTCTTCCTGTTGTGCCCCTAAGTGTTGAAAATCCAATTGAGTTAACGC
TGACCGACTGGGTGCGTGATGGTAGTGCTCCGCAGGGATTTCAAATGGGGGATGCGGCAG
AACTTAAGGCAGTGCTTGAGGATGGCGGTATTGCCCGAGTGAAAAAGCAGGATTTGGGAA
GCGATGAAATTTCCACACACCTGGAAGCTGGCAAGCTTGTCACAAAGTTGGCACTCGACT
GGCAGAACCGCATTAAATTTACACTGGACCATAACTTCAGCCTTACCAGCGTCAAATTTG
CGGATGAATTGCTTGAGCAGAACTCTGATATTGATAGTGAAGATGTTGCGCAGCGACTGG
ACGCAGATTTCTTCCTGTTAACCAGTGAAAATTCGTGCCTGGTTGATGCTCTGGTAAATG
CCCTGGGCGGAGAGGCTAAGCAGTGAGAGAGCTGTGCTATGGATCTGTTTGCAGTGGAAT
TGAGGCCGCGAGCATTGCCTGGGAACCGTTGGGTATGCGTCCGGCGTGGTTTGCTGAAAT
CGAGCCTTTTCCATCTGCCGTTCTTGCGCACCGCTGGCCCCATGTCGCGAACCTTGGCGA
CATGACAAAACTCGCCCAAAAAGTCCAGGCCGGAGAAATTGAAGCCCCTGATGTGCTCGT
CGGGGGTACGCCTTGTCAGGCATTCAGTATCGCGGGCTTACGTGGTGGGCTTGATGATGA
ACGCGGCGCGCTAACTTTGAAGTATGTGGAGCTTGCAAATGCAATTGACGACAAACGGTC
TGAGTCCTTCCTCAAACCGACAGTTATCGTCTGGGAAAATGTCCCAGGAGTCCTGTCATC
AGCAGACAACGCGTTCGGATGTTTCCTTGCCGGATTGGCTGGAGAAGATGCGCCATTCGA
ACCAGGTGATCGACCAGAATCAGGAAAAAGTAACGCGTTCTGGCGGTGGGATGTCAAAAC
CGGTTGCCATGCTCCAAAGTGGCCGCAGTGTGGTTGTATTTATGGACCGCAGCGAAAAGT
GGCCTGGAGAATCCTTGATGCCCAATACTTCGGAGTGGCACAACGACGCCGACGCGTGTT
TGTTGTCGCAAGTGCTCGAACAGACCTCGATCCCGCAACGGTACTTTTTGAGTTCGAAGG
CATGCGCCGGAATATTGCGCCGAGCAGAGGCGAGGGGAAGGAAACTACCAGATATACTTC
AAACATCGCTATCAGAACTTGCGATGATACAAACATAATTGCCATGGCACATGGGCAAGG
AGGGGCTGAGATAAAAACCGATAATTCGGCACCAACTTTGACATGTAACCATGAAGCACC
AATTGTATTGCTCGGCGACGGTAGAATGCGCCGTCTTACCCCTGTCGAATGTGAAAGGCT
GCAAGGTTTTCCTGATTGGCATACGTTGATCCCTACGGGAAAGCGTAAAAAAGTTTCTTC
AGATGAACTGGCATACCTTCGCAATCACTATCCAGATTTAAGCGAAGAAGAGGCCGCGAT
GCTTGCAGCTGACGGACCGCGTTACAAAGCGATCGGCAATAGTATGGCAATACCAGTAAT
GCGCTGGATTGGCGATCGGATTACTAAGGCCGTATGTCGGCAGAAAGAAGGAAGTGAAAC
AAAAGAGCGAAAAGTTAAACCAGCGGCAGAATTCGAACGGTCCATATTCAAATGGGCTGG
TGGAAAATTTGGTGTTCTGGAACAAATCTTTCGCTATTTGCCAGAAGGGAAGCGCCTGAT
TGAACCTTTCGTTGGTGGCGGAGCTGTCTTCATGAATGCCGGATACCAGGAAAATCTGCT
AAATGATGTGAATGCTGACCTGATTAACTTTTACAAGACTCTGCAACGCGAGGCGCATTC
ACTTATCACTCTGGCACATCGTTTCTTCCTGGACTACAACACCCTGGAGGGATTCCTGGC
AGTACGGAATGCGTTTAACAAACAAGTCTATGATGATTTACATCGCGCAGCGGCGTTTTT
GTTCCTGAACCGACATTGTTTTAATGGATTGACGCGCTACAACCAGGCCGGTGAGTTCAA
TGTCGGTTATGGGAAGTATAAAACTCCGTATTTCCCATTACAGGAGATGGAAGCCTTCCT
CGGTGCGGAAGGGCGGTCTGAGTTTGTATGCGGTGATTTTGCAGCAGTGATTGAAGCTGC
CGGAGAAGGAGATGTCATCTTTTGCGATCCGCCGTATGAACCGCTCCCCAATACAGAGGG
GTTCACGAACTATTCCGGTCATGACTTTAAGTTTGAAGAGCAAAAACGCCTGGTGTCTCT
GTTGACGGATGCTCATCGCCGAGGTGCAAAGGTACTCATTACTAACAGTGGCGCGCCAAA
CGTCAGAGAACTTTATCAGGACAGTGGCTTCAGAGTGGAACCTCTCTTTGCCAGACGTTC
TGTGTCTTGTAAGGGAAACACTCGTGGTGTTGCTCATGACGTTATGGCGATATTGCTCTA
ATAAATTTATTAGTGTAATATCGCCTCAATGAATCGTGATTTATAGAGCGATTTAGCTGT
TAGCCGCGACAGGCGCGGCGGCAAGTATGGCGGGGTAGTGACTCCTTCCCCCTCATGACG
CCGAGTTGCCAGGTTGACCATACGCCTAAGTGGCAACACCGAAGTGCGTTACGAGCTTCC
AGTTTGCCCATCTTCGGGTGGGCGTTTTTTCAGGGTTTTCGTCATGGTTAGCGACTTTGC
GGCGGTTTAGAAACTGACCATTAAAGTAAATGCAAACGATGATCTGATGATGGCAGCGGC
CTAAGAAGCCTGATGCCACGGGGTATGAGTCGTCCCCCGTCAAAAAAATCGACCGCAGAG
TGTCCCCGTCTGTGTATTAGGGAACGGGGAGGCACAACAGGTAAGGGCGCAGGTGTGATT
AACCAGATGAACGAGAAGGGGCCATCTGTTGGTCAGCGTCCTTTCCTGTTGCGTCTTCTT
TTCAGCGTAACAGCGGTGCTTAACAGCACTTTGGGTACAGTTCCACGAATTTACGGGTAT
ATCCCGTCATGCTGAAGGCGCTAATCACGCTGGAAGCCAGGGTTATGCATCCCCTGTTAC
CGAATTGCAGCCAGGGCGCGGTGCGCCGAAAAGCATACGGAGGTGGAAGCCCTCGCCGGA
GACGTACCCGGCAAGTGATGGTGTAGCTCAGCGGTTAGAGCGGTTGACTGTTAATCAACG
GGTCGATGGTTCAAATCCATCCACCATCGCCAATGCCGGTTTAGCTCAGTTGGTAGAGCG
CCTGCCTTGTAAGCAGGATGTCAGCGGTTCGAGTCCGTTAACCGGCACCAGCACAACAGG
TAAGGGCATTCTCCCTTATAGGGCTTGGCTTAAATGCATCGAGTGCTCTTACCGTTGTGA
TGAAGTGCAGCTCTTTGAAGCAACCAGAAGATAAGCATCTGGCTTCACAACATAAACCGC
AGGAACGACCAATAAACGGTAGTCCGTATGGAGAACACCCCGTTGAGGAAGAGGCCTGGC
CGGAACCGTAACCGGCACTACAACGTTGAGAACACTGGCGTAACGGGTTCATATCCCAAT
CTACGAATAAATGTTGCGTTGCAGCGTGACAACCAGTGTTCTCAACGTTGTGGTGGATTC
GCAGACTGATGCGATAGCTTTCTTGGATGTTAGGGAAATGCGGCCGCAAACCTTCCCTTT
CGCGAGCGGTGATCGTCCGTAGTCCTAATTGGCTGCACCGTATGCCGGAGATTCAGTACC
GGCCACCACAACGGCCGGAGAGTAGGGAGCATGGTGCTCAAGCGGTCTTGAAAACCGTCC
CATTGCGCAAGCGATGATGGTTCGATTCCATTACTCTCCGCCAGCGCAACGTTAAGAGTA
TTTGGCTAATTAAGCGAATGCCGGAAGCAGAACCGGATCACCAAATGCGTACAGGCGTCA
TCGCCGCCCAGCCAGCCAAGTGCTCTTACCATTGCGGTGAATGCGGCTAAGCGCACGCGG
AACAGTTAAAACAATCCTCCTTAATGGTTAAACATTCCGGCGTTAATTGTTAACTGGTTA
ACGTCACCGGGAGGCACTCGGCACCGCAATCTAATAAATATGTCACTTTTATTGAGGGAT
AACCAATGTTCGGTAAATTGTTCGGCAAGAAAGTCGCTTCTGCAAAAGTAGAGCTGAAAA
AAGTTGAGAATCGCGATCTGATGGAGGCCATTATCGGTGGCTGTTTGTTGGTGTCTGCCG
CTGATGGTGAAATCGAAAAAGAAGAAACAGCGAAACTTGATCAGCTTGTCCGCTCTAATC
CGCGTCTTAGTCATTTTGGTAACGAAATTACTGCAACAATTACCCGCTTTACCGAGCAAC
TGGAAGCTGGCTTCCGTGTTGGTCGCATGAATATCCTTCGCGAAATTGAAGATATCAAAA
ACGATCCAAAAGAAGCGGAAGAAGTATTCGTTAACATGCTGACAATTGCAGAAGCGGACG
GTGAAATCGAGCCAGCAGAACACAAAGTACTGGAAGAAGTAGGCCGTCGTTTAGGTCTTC
GTGTGGAAGATTATCTGTAATGGCAAGCAAGGCACGTATCGCAATCGCCATTGGTTTTCT
CTTGCTGTCCGTGCTGGTGGATTTCACCAGCACAATCCTGTCAGTTTTATCGGACGGGGC
GTTGGTGGCAGTAGCTGTAACATTGGTATGGCCGATATTTAAAACAGCTTCTAAGGATCA
GTGATGGGCTTCTGGGATTTTGCTGACAAGCATCCAATTGTTCTCGTTGTCATTGCTGGC
ATAGTTGTAGGCGGTATTGCTGGCGTCATAGAAGCACTCAGGAAACAGTAATCCGGCCCT
TTAGCTCAGTGGTTAGAGCTGGCGACTCATAATCGCACGGTCACCGGTTCAAGTCCGGTA
GGGGCCACCATATTTGGTTGTAACACGGCGTCTGGCACATGCGTCGTTAGCGGTCTGGTG
ACGTTAAAGGGGGAACCTTGCCCCTAGCTCAGGCAACGAACCAGGTAGCCGGAATGTGCA
AGCCACCGTTTGTTGGGCATTCGGATCAGGAGATTCACCATCCCGGCGATTCGGTGTGAC
AGCCGGGAAGAGTCCGGCGCATTAATCCTGATTTTCTGGTGATGACTCATATCGTTAGGA
GTGATTTGAGTATGCCGATTATATCTGACATTCAGCACGCCTGGGTGGAGTGCTAATGTC
TGCATCCCCTCTTGAATCCATGCCAAATTCCCTTAGTGCAGAACAAGCTATACTTGGTGG
CTTAATGCTTGATAACTGCCGCTGGGATGAAGTTGCAGATCGTATAGTTGCTGATGATTT
TTATACCAGTGCTCATCGTGAAATTTTCAGTGAGATGGAGAGGTTATTAAGTCATGGCAA
ACCGATTGATTTGATAACACTTGCTGAAGCACTTGAACAGAACGGTAAATTAGAACGCGC
CGGTGGTTTTGCGTACCTTGCGGAGATGTCAAAGAACACGCCCAGCGCGGCAAATATTTG
TGCTTATGCGGATATCGTTCGTGAACGCGCGGTTGTTCGTGAAATGATTTCCGTCGCAAA
TGAAATAGCTGAAGCTGGATATGCGCAGGATGGCAGGGGCAGCAATGAATTGCTGGATAT
GGCCGAGCGCCGCGTTTTTGAAATAGCTGAAAAACGACAAAAGAGCGGTAGTGGTCCAAA
AGATATCGCCAGCATTCTCGATGCAACGGTATCTCGCATAGAAGAGTTGTTTCAGCGACC
GCATGATGGTGTAACGGGGCTTGATACCGGATTTACCGATCTCAATAAGAAGACGGCAGG
ACTTCAGGCGTCCGATCTCATTATTGTCGCCGCCCGCCCATCGATGGGGAAGACTACGTT
TGCGATGAATCTCGTCGAAAATGCCGCAGTCCGTAACGATAAGCCCGTATTGGTTTTTAG
CCTTGAGATGCCGAGCCACCAGATGATGATGCGCTCACTGGCTTCTCTTGCACGCGTTGA
TCAGACTCGTATTCGAACAGGGCAACTTAACGACAAGGATTGGGCGCGGGTTTCTGGCGC
AATGGGGATTCTGTTGGACAAGCAGAATATTTTTATTGATGACTCAAGTGCCCTGACGCC
GACAGAGCTACGTTCCCGCGCTCGTCGTGTTTATAAAGAAAATGGTGGTTTGAGCATGAT
TATGATCGACTACCTGCAACTTATGCGCGTCCCCGAGCTGCAAGATAACCGAACGCTGGA
AATTGCCGAGATTTCTCGCTCACTGAAGGCGTTGGCGAAGGAATTACAAGTACCGGTGGT
GGCATTGTCACAACTTAATCGATCGCTTGAACAGCGTGCGGACAAACGACCGGTAAATTC
AGATTTACGTGAATCAGGAGCAATTGAGCAGGACGCAGACCTGATCATGTTTCTGTATCG
CGACGAAGTTTATCACCCGGACAGCGAAATGAAGGGCATTGCCGAGGTAATTATCGGAAA
GCAACGAAATGGCCCAATTGGCACGGTGAGATTGGCTTTTAACGGCCAATACTCACGGTT
TGATAACTATGCCGGTGCTGACTGGCAAGAGGATTATTAATGCAATGGAATGAGGAAAAG
CCGATGAACATCCTGATCATTGGGCGAAAATTTGAAGCCATCAGTGATGTGAAAACATAT
ACGGAAATGTGAGCTTATAACCTGGCCTGCGCCTTTAGTGAGGCAGGGGTAACATTGCAA
TACCATCGTCCATATTCCCCTGGCGTCGAAAGCCCCGAGGATTATGTTGAAGCTGTGTTG
ACTGCTGCGACCGCATGTTCTGCGAAGGCCATTTTGGCACCAGGATTGAGGTATTTTACT
ACGGTACCCAGGGAAATAGGCATGCAACTGTGTCGCCGATTCTCTGGATGGGTAGCCCAG
GTATATGACGGTTCTATGCTGGATTCGGCACCAGTCGATATTACTTTTACTGTCCGCGAT
GATACCTGGCGGTACCTGGATAATCCCGGTCGGTTAGAGCGTCATAATCGCTTTAACAAA
CATGTTGGATGGGCAGCGAATCAGGAGCTGTTCCATCTGGAAACCAAAACAGACGATGTT
CTGCGTATTTTTGTAGACCACGCTGCATTTGATGTTAGTGGGTTTGATCACTCCTTAAGT
ATCCTTATGAACCTTCAGCGCCTGGCCGTTCCGTATGAGGCCAGAACGTTGACCGATGAC
GGATTGATTACCATTGATCCGGGGAATATATCGGTAATCCCATACAGACGGACGCCGATA
CCAGCAACCGAATTTGCAGCTGAATTGCGTAAGAGTGACGTTTTTATCGTTACGCATCCC
GAAAGCCTTGGATTAACTGTTCTTGAGGCGGCAATGTGTGGAGCGTTGATATTAACGCCG
CCCGATTGCCTTCCGCCGGATCGCCTGGAGTTGGTGAACCATATGGTTATCAAGTCGCGG
ATTGATTGGGATGAGGTTATTGCTCGCGTTGATCGCGTGAAAAATGCTGAAAAGGTCCAG
TGTCACACCTGGTCGGCAATTGCGGAAAAGATGCTTGAGACGTTTATCACGCAGAAACCG
TCGCGCGGTAACGGATAAAAAATTGAACCCGTCATAACAGAAAAGCCCGAACGCCGGGCT
TTTCTTAAGCCTTGTCAACAGAGACTTGAGCGGCTTTTATGGATAGATTCCCGCTGGCCT
CTATCGCCATACTTCCCCCCGCCTTCAGGGCGACATCCGCGCCTGACTTTATATCGAGAT
TTCCTGCGGAAGAGATGAATGCCGGACCTTGAGAAATGGCATATAACTCCCCGGCCTCGT
TGAACCCGATTGTTGTTCCACTTTTCAAGTGCGTAACGGCCCAGGCTCCGCCCGCCGTTC
GGACCTCCATTAGTCCGTTCCGCGACGAAATAAAGTCTTTTTTGGCGCTGGTTGATGGTT
GTGCTGGTGCACCTTCAACTTCAGGCGGTACATAGCCTTCACCTTGTCCTGACGCTTCAG
GCGGCACATTGGGAGCGCCACCGGATGCATCCTGTGCATAACCGATTATCAATGGCCATC
GAGAATCCCCATTGTAGGGAAATTCTACCCATACTTTATCGCCGGGCAGAAATGGTGAAA
ACGTGTTTGCATTGGATAATATAGCTTCTGCCCACGGCAATGAGGCATCTGGTAACCCAT
CCATCATGCCGACAACGCGTATTTGTGTACGCATCAGACCTTTAGGGTCATCGACGCTTA
CCACTACAGCCCGATACTTCCCTGTCAAACTACCCATTCACCACTCCTAACTGTGCACGG
CTGACAAAACGAAAGCGGTCTTCGAAATGAGTCACGGACATCACTATCATTTTGTCAGGG
ATAGATTCATCGAGTTCTCCGTCACCTGCCGTGTTATGCACGACAATTTTCAGCGTCGTA
CCCGGAGTTAGCGCGGCATTTCCTTCCACCAGCATATCGAGGCGGGGGAGAATGAATTTG
TTGTAGTTCGCCAGCGCGGTAGGATCGGGATTGCTCGTAAATTTAATGGGGTCTTCCTGG
TTACCTGAGTAAACCACACCTTTGGTCATGTCATAACTGGCCATTCTGTAATTGTGGCGG
CGCTGGTATTCATAATCGGCATTCAGGATGTTGAACTGACTAATTGTAAATCCGGATGTG
TTGGGATTGGCGGACTCATAAGTAAGCGATGGAGCGGCGTTTGCCATTTTTTCCATACTT
TTAAAATTGATCGTCCCCCTGGATGCCCAGCACATAGAACCGGTATCCCGGGCTATCTCC
TGCAATACCTTGGTCGGTTTTTCTCCAACATTTAGGTGGTATGTGGATGTTTTTCTGAAT
GAGTCAGCATTTACCTTCAGACCAGGGGCAAGAGAGGAAACTACGGCTGATGGGGGCTTA
TCAACAAAATACTGTGCGCTGGTGGACGGAACTTTTAATAACCGCACCGGGTTACTAAAC
GCGTAAATCAGTACAGTATCGTTCTTGCGTGGCGCTTTAAGAACAAAGAACTCTTCCGAG
AAGAGGATGCCGCCATGACCTTCCGGATCACCAAGTGAAACTGTCATTATTGTCCCAAAT
TTCACCCCCAGCTTATTGACCACGTAAGCCGTTGAATCCCTGACCATGAGCATAAGCTGG
GGACCAGATAGCTCCCCAGGTTCGACATAGGTACATCCTACGATCATTTCGCGAGGGATT
TCGTTCTGCCCAATTGAAACAGATTGCAGGAATAGCTGAGTGCGTTTTGAATCAGTTTCC
GGGGCTGTGGTGGTCTTTGTGGCCATCTCATTCCTCCAGAATTTTCGCTTTTACCGTTAT
GGTGCCGGTGGTTTGCTGCATATAAGCCAGGATAGGAAGTTCCGCCACAACGGTGAGGTT
CAATCCAACCGCGAACAGCCTGTTGTCGGCGGTGCCGGTGGTCAGATCCTGAAATGCGAT
TGATTTTTGCCCTTCTATGTAACAGGTAACCGGTATCTCATAACCGTCGACATTGGCAAT
GTGAGTGAAAGATGCCTGCCCGAGGCTGGCATACATTCGTAGCCAGAATGCTAATGCAGT
TGTAACCATCCCAAGAGATTCCTTCTCGTCACTGGCGATCCATAGCGAATATTCCAGTGA
GAAAGGGATAGTCGATACCAGGGCTTCAATCTCATCATTTTCATTGGTGACATGCCCTTC
ATCGTAATTATCCCGGCACAGTTCACCTTCATAAATTGAAAACGCGGGAGAACGAGACAG
ATTCACAAGCGGCATTGCCAGCTTATTTACCGGGCCAGCAGAGGCTGTATCTTTGCGCCC
GGCGCGATCGGCTTCAAATGACGACAACCACTCCTTCACATCACTAAAAGTGCCGAGCGT
TATGCGATCTCTTGGTGTGCGTTTCAGGAACTCCCTGAATGACTGGTTAGTGCGATCATT
AAAGCTGACAACTTGTGAGTCGAACGCTTCGTTTAAAGCCTGTGCGAGCGCCGAATCAAT
GCCATCAATAGTGGCAAATTCCAGCTTACCGGTTGGAGTAAGACCTTTTTTCTTAAAGAT
GGCCAGTAGCCATTCCTGATTATTCAGAATCACCGATGAAATTCCCTTCAAAGGCGCGTG
AAGGCACGCAATAAAACAAACTGCCTACCCTGGCAGTGCCGTAATTGAATATTTTATGGA
TGTACCAGAAGCGGCGAATGGTTGTGCCGTCTGACAGCTGTTCCAGCCATTCGAGCATAG
AACCCACTGGCACATTAACGGCGGCCAACCGAAGGATTAAAGCACTGTCGCTAATTCCCG
TATTATCACTGCCGTCGTATAGCGCGTAGAAGGCGTCCATCTCATCCGGGCAGTCGAGGG
CCGTTATCAGTTCTGGATCCTGATAGTCATATATGCGTTGGTTCGGTTCTATTATTTCAG
ATGCCGTTTCAGGTGCATTTTTGTCTCTGTAAGGTATTGCGCGATACAGAACTGCATCGA
ATGAGTCAGGGTCTAGCTTGATTGCTTTGAGCCAGTCCATCCGCACAAGGTTATTAAAAA
CTGCATGACCTTGATAACGGTGGCGCACACCAGAATCACTAAGCAGGCCGTGATCCAGAT
TGGGAAGGTGATTGTCCTCCACAGGATCAACAATATTACCAACGTTAACACCATCGGTTT
CGATTTCAGCATCAATATCTTCCTCTTCAATCAGTTCAGAACCTTCGCCTGGAATATCCG
GATCCGATTCGGTGTCCGGGAGGTTATCACCAGTCACTTGTTGTGATGGTTCTGTGTCCT
CAAACATGTCATCAAAGAAACCTGCCATCGATTATCCTTTCCGTTTACGGGCTTCGTTAA
TTTGTGTCTCAAGAATGCTTCGCGCCTGCGCAGTGGCAGCGGCCTTGTCCATTCCCTGAC
TCATGAAAAACTTTATGAGGTTGTTCGCCTGCGTTTGCAGGGCTTTTTTGAGAGCGTCGG
CTTCAGCGCGAGCCTGGGCTTCCCTCACCCGCGATGCTTTTAGTTCGGCATTCTTCCTGT
TTGCCGTGGTGCGAGCTTTTTTTAACAACCGGCGAACGTTGTCCGTGGCGCTATCTTTTG
CGCGTAGTTTTTTGCCTAATGCATCCTGAGATTTCAGATACAGCTCATACTCACGCGCAG
CTTTAGCCTGATCCGTCGTTGTTGTCCGGTTGCGCGCGAGCGATTTAGCCAGTTCGCTTT
TGAAATAGGTTGTTGTCTTCCGCTTGTCATCGCCGAAGGCCACCTGTTCAGCTGCTTTTT
CCAGGGCAATAATGATGGCCTTGTGCCATGTGGGAGACTGAAAACGCGTCATAGCGTGCA
AAACATGTTTGCAAGCCACACCAGTCAGATCAGGGTTGCGGATTTTGGGGAATGCATACT
CTTTTGGCGGCGCGACAGCATAGTTACCAGCCGTGGCCATATAACGGTACCAGTATTGAT
GGCGTCCACAATCACAGTCGAAAGATACCCGGTCCTTGCAGAGTTCGGCAGCTATTCGGG
CTTTTTTCGCTCCGTCTTCAGCAATATCCTCAACGGCTTTATCCCATTCCTCAAATCGAA
TTCTGACACGGTGATGCTGGTGGACCGACTCATCCGAGGCATTAACAGATATCAATGCAA
GGTTGTGTTTTAGCCCGAGAAATGTCGCGGCTTTGATCCCTGTGCCATCAGAAACTTTGT
TGTTAGCGCGTTTTATATCAATGCTGGTGGACTGCGCCACCAGCTGAGCATAGGTAATGC
CGGGTACCGTGCTCTTGAATTTGGTTTTATGAGCCTGCCTTGAGGTGTTGAAACTGCGTA
TATCTTCGGGCGTAAAGTAGGTGCCATCTTTCTTTTTCCCAAGACTGAGGAATGCCTCAA
GTTCGCGGTTACGCATCCCCATAATCCTTGGGGTGAGTGTACGCCGCGCGTTTCGCCGAT
TCTGACGCTGCTGTTTGCGGATAAGATCGAAGACCTTGTTAAAGTCTTTTGCACTTAATC
CATCTGTCTGATAGCGACCAAGGTTGTCGCGAGCATATTCAGTTGGCATTCAATCCCCTT
ATGCAATGGATAATGTCCCTATGACCTGGCCGTCATATTGGAAATGGCGAATCATTTCGC
GGACCCAGGTGGCAGGTGGGAGTTTTAATTTTTTGCCAACAGTCATGCCCTGAGATTCAT
CCTCAATCCCGGCGGCGAGCGTCACTACCCAGCGTAGCTCTGCTATGCCCCACATACGGT
AAGCCAGCAAATCCGGGCGGTATTGCTCATCGGGAAGAACGTAATAAATCGTCAGATTCT
TGTCGTTCGATTCACACATAAGCATTACCTCTTTGCGCAGCTCTGCCCTGAGTATTGGAT
CGGCTATGTTGCGGTCGTCATACCGCGACAGAGGATATTGCCGGGTGCTTTGGGTTGTAG
TGATTGATGTAGCCATAGTCAGCCTGCCAGAAATAGATGATGGTGATTCTACTGCTAGTC
ATTTGTTGAATATTTAACTTAATAAAAGAAAATTATTAGTGCAATTTTTATTGTGAAATG
TATCATTCTGCCATTAAGTAGGTTCTTCATGAGGATACAAAATTGGCAGAACGTGTTGAT
GATGCAGAGCTGAGCATGAATCAGTTAGAAGCTCTCAAAGACATGGCCATCGATAACATC
AGAAAGCAGGCACAGGTCGTGAGCCAGGTATTTACAGGGAAGTGTCGTTACTGCAATGAA
TCGATTGAATCAGGCATTTATTGTGACGCTGAATGTGCGCAATGGCACAGGGAAGAGCAG
GTCGCAAAACAGCGTAAATATGGCATGCGACCGGCAGGATTTGACTGATTATGTTGCGCT
TTACTGAGGAAGAGTTTCAGGCTTTTAGTGAGCGTCGAAATAAGGGGCGGTCCAGGTCAA
AAACCAAAAAGGATCCATTCTTATCGCTTACGCCGGTAAAAGAAGTTTCTCCACATGCGA
AGGCACTTGCAGTACTGGCAAAGAACCCAGACCTGCGCGACGGAAATTGCGAGCACTTCG
AGCAGGTTTTCATTTTTGATTACTTCGAGCGCAAGCACCCTGACATCTATGAGCTGTTGC
ATGCAACGCCTAACGGAGGGAAACGTTCAAAAGCAACCGCCGGGAAAATGAAGGCTGAAG
GGCAGAAAAAAGGTTATCCGGACATGAGTCTCGATAAAGCATGCGGTATTTATCACGGCA
TGCGAATTGAGCTTAAAGAACCAAATGGTAAAGCCCCGACGAAAGAGCAGATCGCCTGGA
TGCGCAGGCTTAGAGAGGAAGGTTACTACGTCGTTCTTGCGTATGGTGCAGAACAAGCGA
TAACCGCCATCCTAGAATACATAAGCCTTAAAAAGGGTGAGGCTATTGAGCATGTATTGA
ATGGCGACAAGTGGTTGTGTGATGCTTAAAATAATAAATTAATTAGTGCATATGTGCTCT
TTGATATAGCGCGCATTAACATCGGGAGAATAATCGTGTCATTCAAGGCTAATTATGAAT
CGCTGGCATCGATCATGCCGCGTAATGAACAGGAAGCAGATGCTGTAGTGGACCCGGTAA
TCGCTGAAATGAATGCTCGCCTGGAGGCTGAATTTGCAGCTGAGAATGAACATACCACCC
AGGGCGACTAGGACTGTTTTTTGTATCGGTAGCGGCCCATCACTCACTCGCGAGGACTGT
GCTGCTATAGAAAAAACTGGCTGTTCAATCATCGCGGTTAACAATTCCTGGCAGATGTTC
GATGAAATTTATGCCTTATACGCAGGTGATTTGTCATGGTGGAAGCAATACGGATCCACC
ATACCGGGGGGGAGATTCCGCAAAGTGACAGCCAACCTGGCGGCAGCGAAATCATTTTCG
TTGGAGTACAGGCGATATTGTGGACCGGCGGAAGGGGTAAATAGCGGCGCGCAGGCCATC
AGTCTGGCGGCTGAGTCAGGGGCTGAAGTAGTTGTATTAGTCGGCTATGACTGTTCTCTG
CAAGACGGCCTTCATTGGCATGGCGCGCACCCTCAAGCACTACGGAATCCAACGCAGGTG
TCTATTTCAAAATGGCAACAGCAGTTCCTGGATACCCGCAAAAAACACGCAGATTTACAT
ATTTTGAATGCAAGTAGGAGCAGTGCAATTCAATGTTTCCCAAGAATAAATTTAGAGGCA
GTGATCGCGTTATTATCGTCGGCAGTGGCCCAAGTGCCGCAAACTTTGTTGCGCCGCGCG
GAGTGCCGATTATAGCGGTCAATGGGGCCATCGACTGGCTTAACCGCGCTTCTTATTTTT
TCACCCTTGATCCATCCCCAGACAATATGCGGCGCGTTGGTCGTGGGCGCCGTCGCCGTG
GTGTTTGTTATTGCATGGCGCTACCTGATGTTAAAGAACGTGAAGTCAGAGACGGCGTGC
TGTGCTTCCGTCGTGTGGCTGAACGAGGCACGGAGCCAAAAAATACTAACTCTCCAGAGT
GGTGGGCATGGCGCTGGTCCGCACATTTCGGACTTTGCGAAGATGAGAATGAAATTGCCA
GCGGCAATAGTGCATATGGCGCTCTGAACCTGGCTTTCCATATCGGATTCAAACATGTCG
CCCTGGTGGGCGTTGACGCTACACAAGAACCACGCGTTCACTCCGGCGGCACGCCAAAAA
ATCTAAGTCACCTGCCTTTGTTATTCCAGTCTGCGCGTGAACAGATTGACGTTGTTTCAT
GCGGGAAAATGGGAGGTATTCCGCAGATGACTCTTAAAGAATGGCTGAAGAATACATGAT
GGCACCCACAATTTATCACCGTATCGACGGTACCAAATACAGGAATGTCTGGATTGTTGG
TGATCTGCATGGTTGCTACACCAGACTGATGTCCGAACTCCATCGTGTGGATTTTGACCC
GGCGCAGGATTTACTGATATCGGTCGGCGACCTTATCGATCGCGGTACTGAAAATGTCGA
ATGTCTGGAACTATTGCAGATGCCCTGGTTCAGGGCAGTGATGGGGAACCATGAGCGGCT
GATGATTGATGCGTTAAGTCCAGATGGCAACGTGAATAACTGGCTAATGAATGGCGGACA
ATGGTTCTTCATGCTGGACACTGATCAGGAAATATTAGCCTGGGCGCTGGTGGAGCTGGT
AAAGCGTCTGCCCTATATCATTGAGTTGAACACCGGGCAAGAAACTATCGTTATAGCCCA
TGCCGACTATCCGGATAATGAATACCAATTCGGTAAGGAGGTACCGCTTTTCAACGTTGT
CTGGGCGCGCGAGCGTATCAGTGATTCGATGGATGATATTGGTGGCGAAATTTCGGGCGC
AGATCGTTTTATCTTTGGCCACACTCCGGTGAAAAGCCCGAAGACATTCTGGAATCAGCA
GTATATCGACACTGGTGCCGTATTTTGCGGAAACCTGACATTGATGAAAGTGAAAGGTGA
TGGTGCAGCATGAAGATTGCTTTAGTTTTTCGCTCTGGTGGTGACTATAACGCTTCCGAT
GTGCAGTGGCTGGTTAATCAACTGCCAAAAGGCTATGAAATTATTTGCCTGACAGACCTG
AAGCGTTTACATGTACCTGGCGTCAAAGTTGTCCCATTGATCAACCAGTGGCAAAAGTGC
CGTGGCTGGTGGGCGAAAATCGAGTTGTTCCGACCGGATATAACCGATGATCTGTTCTAT
CTGGATTTGGACACGGTTATTGCCGGTGATATACGCCCAATCCTAGAGCATCCACCAACC
AGCTTCACCATGCTTAGGGATTTTTACCATCCACAATATCGTGGCAGCGGTGCCCTGTGG
ATACCAAATAGTGTTAAAGCGCATATCTGGAGTTCATTCTGGCAAGATCCGGAAGGTTGG
ATTTCTCGTTGTGTCACTACTGAGTGCTGGGGTGACCAGGGGTTCTTACGAAAGGTTATG
GGCGATGATACACCAGCATTTCAGGATCTGTATCCAGGATGGTTTGTAAGTTACAAGGCC
GATGTTGTGGAACCTGGTTCAAAATATGCGAGCGCGCGTTACTCCAGGGGGAATGGGGCA
TTACCAAAAGACTGCCGAATAATCTTTTTCCACGGCAAACCGCGACCTCGCGAAGTGTCA
GAGGATTGGCTTCCCCTTATCAGCTCATTTTTTGAGCGAGAATCAGAATAATATTGCTCT
AATAATTCCATATTTTTAAAACGTGATGTACACTCATCACGTTTTTTATTAGAGCAATCT
ACAAGGTGCACTATGTGGCCATTCCGACGGAAATATCACTACTGGCTGATCGCCTTTGTT
ACGCCGACCGGCGGTATCAGGCATGTCATCACCAGGTATCGCAACAAGAGACTCACCTTA
GCCAGAATTTTACAGGCTGCCATAGGTGAGGGACTGGATACAAATTGCGTAGTCCTTCCT
CCTTCATACTTAGGAAAAATGACCGAAGCACAAGCTAATACGGAACTTTGAAATGAGCAC
TTCAGCACAAAACCAATCAATCGAAAATGTATCTATCCCTGACGTCCTGAATGCCGGTAT
CCCGGCCATTATCCAGAACATCCGGGCCGCGCAACGCCGCGTTAGTTGTGATGACCTCAC
AGCGCGTTTTTTTGATAATGCGGTTCAGTCAGCGGAGATGCTTCACGCACAGCTTATTGA
TGTTTATAACGCAGAAGCTGATAGCCATAACTCCCTGGTAGATGCAGCTGAAAATATGCA
GTTGGATCTCGGTCTGAAGGGTAAAGAAATTGAAGAGCTTCAGCTGGAAATTGAACATTT
GAAACGCCAGCAACAGGACGCGATCGACGATGCGACGCATGACGCCAACCAGCGTGCTGA
TAATGCCGAACGTATAAGCATTGAGCTGGAAACAAAACTCAATGAAATGACCGCGATGGT
TGAACTGCGGAACTCACAGATTTCAACGCTAAAATCTCAATATAAAGAGATCATGAAACT
TGATCCTTTTAACCTTGAGAAACGCTATAACAAAGCTAAAAGCGAGCGACAGGAACTGCG
TAAGCAGGTCGCCGACCTTAACCAACAGCTCAAAAAAACTATTAAAGATGCAAGCGAGGC
GCGCGTGGCATTTGCTAATAAAAAAGCAGAGGTTACCGCGCTGGTTAATGAGAATGCCAA
ATTTGCGACGCTCAAGAAGGAAATGTATGGCATTACTGAGCGCCGTTTCCCTGCAAGCAA
ACTTCATCCGACGTTAGGGCAAATCTCCTTCTTCCCGCGCCTCCTGGCTTATGGGATCTC
ATCGCCTAAAGAGTTCAATAACGAGCGTCCTTATATCGTTTCTAAGCTGGACTTTGCTTA
TCAGTTCTGCTGCGACATGGGCTATGCCATTGATATCCGGATCAACGAATGGTTGATGCC
AAACTTCCAGCCGTTGGCCATTTTCCGCGAGTTCCAGCCGGAAGGTTGGGTAGAGTTCTT
CCATGAATTGATCTGTAAAGAGATGGAAAGCCGCCGCCCGGAACTGGTCCGTCGAGTTGA
GTGGGCGCAAGAGGTTATGTTGGCAGAGGCAGAGCTGCCGTTCGAACCGGAATTTATTGA
TGATCTGGCAGCTAAAGGGCTGCATACCCTGTTTGATGTGGTTACCCGCCGTCATGAGCA
GTTGGTTGTCGAATTGGGTTTAGAGGAAACAGCGGCAAGAAGACTTCTCGATGTTTGCTA
TGCACGTAGCGATGCATGGGAAAAAGAGAACGGCGGCACTATTTACGTTCGCTGACAGTT
ACAGTGTCACTTTTAATGCTGGTGGAGTGCGCCCACCAGCATTTTTTTCGTCCAATGAGG
AGGGCATTTGAGTATTTTCAATAAACACGCACACCAGGAACGTCCGTATATCGTCATAGT
TGATATTGATGGAACAATATCAGAGGCAACTGAAGACAGACTGCATTTGCTTCCGCCACC
AGGTAAAGGTGCATTAACAAAGGACTGGAACGAGTTTAATCTCGCCTGTGACACTGATAC
TCCCATAACTCCAGTTATTGATATTGTGCGCCAGTTATTTAACGTTTACACGGTCTGGTT
TGTAACCGGGCGCTGTGAGATCGCAAGGGATAAAACACGAGCCTGGCTGCGGAAGTACGT
AACAAACGGGGCTGAGCCTTTGCTATCTATGCGTCCTGCCACCGATGACAGAAATGACGG
CCCAGCAAAGATTGATCTCCTTAAGAAAATTGGTCTAAGTAAAATCGCGTTCGCGCTGGA
AGATAAGATTGAAGTGGCGCGTGTTTTCAGGAGGCACGGCGTGCTTACGTTAATGGTCAG
GGAGTATGAAAACGCGCTTTTCCATCAACAATAATTGCTCTAATAAATATTGATTTTTAA
AACAGAGAAAGTGAAAATAAAAACATGCCGCAAGGCGCGGCATGTATCCAATCAATCACA
GGAGCTGAAAATATGAACACGGCATTCAAAATCATTATGGCCGCGATCTATTTCTGGCTG
TTCTCTATCACTTTTGGCGGCATCGTCGCACATGGGTAAGGGGGATGCATGAAAGGCGAA
GTGAAAGAGCGCGGCATGATTTTTAACGATGAGATGGTCCGGGCAATTCTTGGCGGGAAT
AAAACACAGACTCGCAGGATTGTTGAAGAAAAATTCTATGGACGGGCAGTGGCCGCAGAG
TTGCTTGCCAAGCATTGTCCATATGGTCAACCGGGCGATCGTATTTGGGTTCGCGAAACC
TACCGGGTACATGGCAAAGCGACGGACGTCGCAACGCTGGTTTATCGCGCAAGCGTGCGT
AACTCCTGGACAGAACAAACGCACCGGGTTCCGGTCGAGGTTTGTAATAAACCAGTATCA
GAAAAGTGGACGCCATCAATTCACATGCCGCGCTGGGCATCGCGCATTCTTCTGGAAATT
ACCAACGTGCGCGTTGAGCGGTTGAACGATATCAGCGAATGTGATGCAAGGGCTGAGGGC
GCACCAACAGAATCGACCCTCATTGGCGATAAGCATTACCCAGGTTTCCGTAGCCTATGG
AAATCAATTTATGGCGAAGATAGTTGGAACGCTAATCCTTGGGTGTGGGTAATAGAGTTT
GAGCGTATTCAGGGGACAACCAGTGAGTGAGTCAAAATGCCAAATTAATGGCAACAAGAT
AGAGCCGTGCGCGGCGTTGGCACAATCCCTGGAGCATGACGCTGAATACACGACGCGAAA
AGGTCTGCTGAAATACAAAATCTATAACCATGAATTAATTCATTCACAAGACCTGATCAT
GCTGCGGTCTGGTGAATTTTCTAAATCGCCTATTCGAGTTTCATTTTGCCCGTTCTGTGG
TGAAAGTCTGAAAACGTGGGAAGCGGAGGCAACCAGTGAATAACCGCTTTTACATGATGT
GCTTGCGTGAAACTGTGGGTAATAACGCCTCATTCCATTGCCATAACGGCAATGGTTACA
GTTCTGATATCGATCGCGCTCATGTTTACACGCTGGAAGAAGCCCAAAAAGCCTGGAATT
GTGGGCGAGATATCGATCAGCCTGTTTGCGCTGATAGCGTGGATGCAATGGCTGTGTGGC
ACGTTGATTGCCAGTACATCCCCACAGAAAGCCTGATTGAGTCAGATTGCACTGCGTATG
TGGCCTACAAAAAAGGTAGCTGGAACGGCAACGATGTTTACTGGCTTCAACACGGTGGAT
TGCCAACAGATGACTTCAGTAAAGCGACCATCTTTAGCGTCGCCAACAAAAACGAACCAG
GAATAGTTTGGTTGCCATTTTCCATTGCTGATGCAGCAAAGCGTCGGACGTTCAATATCA
ATAACTTTAACCGCAGAACAATGGTTCAGGGCGCAGGTTTGGTCATGCCTGACTGGTTGA
AAGAGCAGAACAGAAGAAAGAAGTCGCGAAGCGGGAAGGTGCGTTGGAATTGTCCGCATT
GCGGAAAAATAACCTGGCAGTACAGCCCATATGATTTTGAAGGCTGTAGTGATTACAACT
GTGAAGGATGGCGAGAATGACAATTGACTATCAGGCACTGCGAGATGCGGCAGTTGCAGT
AGAAACAGAACCTATGCATCAAAATTTTGTGGCGTTTCGTATGGCGTTCACGCCATCGGT
GGCACTGGCACTACTGGATGAACGGGAAAGAAACCAGCAATACATCAAACGCCGTGACCA
GGAGAACGAGGATATTGCTCTTACGGTTGGGAAGCTGAGAGTTGAGCTTGAGGAAGTAAA
ACAACACGCTGAAGAATTATCCGAAACCAAGGCTGTTCGTAACCAATGGCGGCCAGATAT
TTGCCCAATAACCGGACGTGCATTTTTCATGTGGATTGAGCATCCAACATTGGGGAATGT
GCCGACATATGGTGGCCCATTAGATAGTTACACCATTCCAACAAAGGACGGTGACGGTGA
GTTTTCATGTGAGCGTTACGATCATGATTTTGGCGGTTGGGTAGAAAGCGAATGTCTTGG
GTTATATCTGATTGATGATAGAGAACAATGCAGGGTCTACGAACTGGAGGAACGCGTTAA
GGAACTGGATGCTCGGGAAATATCGCTCCCGGAACGTAGCAGCATGCTTCATCGAACAGA
TTTTCACGATGATTACCAAACGGTAATGGCATACAAAGTTTCTGAAGTCATCGCTGCAAT
CCGCGCCGCTGGCATTCGCATCAAAGGAGAGTGATATGGCGTTAACACACCGCGAACTCT
GTCAGATTGCGTACAAGTTCCTTAAGCGCAACGGGTTCAAGGTTTGTTTTCATGACCGCT
TTATAGCTGTAACCAGTACCGGAGAACAGCCAGATGCTATGGGATTCAGAAATTCAGCAT
CATGCCTGATAGAGGCGAAGTGTTCTCGTGCTGACTTGTTGGCAGATAGAAAAAAGCGTT
TTCGTAAAAATCCGTCTCTTGGAATGGGCGACTGGCGATTCTTTATTAGTGAGCCGGGAA
TTATTTCAATTGAGGATTTACCACCTGGCTGGGGATTACTTCACGTTGTTAACGGAAGAG
TACGGAAGGTACATGGGTGGCCCAAGGGTAATTGCTGTTGGGGTAATCCTGACGATAAGC
CATTTACTGGAAATAAGCAGGTTGAATGCGATTACATGTTATCTGCATTAAGGCGCATGG
AGTTGAGAGGGCACCTTAATGAAATATATGACGGTGTAATTGTTAATAAGAAAGAAGGAA
ACGCGGCATGATCACTATTACCAAAGAGCGACTACTGACAATCAAGCAGTGGCGCGAAAC
ATACGGACCTGGTAGCAACGTTGTACTGCCAGCAGAAGAAGCGGAAGAACTGGCACGAAT
TGCTCTGGCATCGCTGGAAGCAGAACCAGTTGCTTATATTTTCAAACATCCGGCCGGGAA
ATTATTCTGGGCTTTAACGGATGAAAGCAATAAAGAGCAACCGGACGTTATTCCTGTTTA
TGCTGACTCACCTGCGCCGGTTGTGCCGGATGAAATAGACGTAAACGATGTACCAAGGGC
GGTGACATATTTCAAGACACACAGAGATTGTTACGCAGATGGCTGGAACGCCTGCCGCGC
CGCCATGCTTCAGTCCGGAAACTTTCGGGAAAACAAGAATTCGTCAACCAATAATTTTCG
GGAAATCGCGGAAACGTCAACCAACTATCCGGTAATTCCTAGTGAGGTGTTGTCCGCAAT
CCTGAAGGTTGCCAAGATTCGTGCCGATTTCGATGATTTTGACGGTGACAGGCGAGGTAT
CGGTGATTGTCTGGATGAGGCTGAGCAAGAGCTTATCGTTACCATTAACAAATATGCCAG
TCAGTTGGCAGCAGAACCGATAGCGACTAATGACGTTCGAGAGCAAACAGCCGTTCCGCC
AGTTCCTGTAATACAGGCTGATGTCGCGCAGGCAATTGAAAAACTCAAATGGAAATTAGT
GGAATGCAATCGCTATAACTACTGCGCAGATGCAGTTAAGGGCGTTGAGTATGCCTGCCA
CGCTGCCATGCTTCAGGGTAGCCAACCTGTAAGCCAAAGTAAGACTTACAGGTTGGATTT
TGGGCAATGGCTGGAACAGCAACGCGGGAAAATCGATGTGGACTGTGGTTGTGTGTCCAC
TGAAACATTCATGCACTGGCTGCGGGTAGCTTACGAGGCTGGCAACTATCCGGATATTCC
GGATAGTTCGGTGCCAGCGCCAGGAAAGGGCGTCACCGGTGAACGTATCCGCATTAAGCC
GCATGTTTATCGCGAACTGGTTAACCGTCTCCACGATACAGCGATCAAGTGTGCTGGCAC
CCAGCAATTACGAGAAAGAATTAGCCGTGTTTTGGGCGACGTTATTACGCCATATCATCA
TAAACAAGCCGAGAAAAGCGGTCTGGAAAGGTGTCATCTTGAGGCAGCATTAAACATTAA
GCCGGGGCATACGCTTGGCATTATTGATGCACTGTTGGTTCATAAGATGGCCAGGGCTTT
ATTGTCGTTGGTGGACGCTGGTGATACAAGCGAGGGTGAAGTATGAGAGTTGCAGATCAC
ATCAAACACCTTGAAAGAATTATCGAAAACGGTGAACTCTTAAGAGATCAGATGAGACGC
ACGGCAGAAGCCAGGGAGGCGATAATCCGCAGTCAGGCTGGTAAATTAAAGCAATTGTCA
GAGATTAACACGCTATACAAGAACAGATGTAACCGGGCGGTGATGCGGCTTCAGAAAGCA
CGTAATGAAATTAAATTGGTGGAGGCAAAACTGAAAAAACAGATCCAGCGTTACGATCAG
CAAGATGCTTTTTATGCCGCCATCAAGGCGGCTGCTAATGAAATAGGCATCTGGAAGTTG
CTGGTGGAGAAAGCAAAGACGAAGTTAAATGCCAACGAAAGCTGAACTACAGGTGCCCAC
CAGCACATACAGAAAATGATTGTTTCCACATCAAGGAGATTTTAATGTTTCACTGAAACA
TTAAGTAAGCCAGTGCATAATTCCATTTTTTACTGACCTTAAAAGCAAAATCAAAACGAT
GATGAGGATAATAGCCAGAATCTGGCTAATAATAGGCGCATCTAAAAATGCACTCAGGAA
CTGAAAAAAAGCGTTCATTCAGGTGGTTCCTTGTCAAATGTAAAGGTGCACTTGCTCACG
TTGACGTAGAAACCCAACCCCTATATAGTTGGATTCGGTGAATGAAAGTCGTTAACGTGA
GCTTACGGCACATGTTTTCGGAAAAACATCAGGGAACGGCTAATTCCTTGATGCGGGTGG
GGTCTGTAATGCAGACCCTATCTATTAACGTCATGATTGCATCTCAAATTTTCTCCTTAT
CTTCAATTAATCTACATTCATTTCATCTGTTAGCCACCACAATATGTAGAAAATGGCCCT
CTTGCAAGTGCATAACTTTGTGGATAACTCAGGAAGGAAAAAGTGGCTTTCGCGCACCTT
CGGTCAGACAAGGTGTCCGGGAAAGTCAACGCAAAGAAAAAAATTGTTAAAAATAACGTT
TGTTGGAATTGTATATTTTTATCCCCTTCAATGGTTAGCATTCTATTAACATCTTTTTTT
AGAGACAGAAAAACATATCGTAACAACATATATACAGTATTAAGAGGCGAGTATTATCCT
GCGGTGGGAATTCTGGGCGCTGTTAGATTCGACTTTCTCAGCAGGATTACATCGTCAACT
TGCGACGTTGCCGTATGACTTTCGTGGGCTTTGTTGAATAAATCAGATTTCGGGTAAGTC
TCCCCCGTAGCGGGTTGTGTTTTCAGGCAATACGCACGCTTTCAGGCATACCTGCTTTCG
TCATTTTGTTCAGCGCTCGTACCAGGGCCATAGCCTCCGCAACCTGACCATCGTAGTCAC
GCAGCGTCAGTGAACCCCCGAACAGCTGTTTTACCCGGTACATCGCCGTTTCCGCTATCG
AGCGACGGTTGTAATCTGTTGTCCATTTCCACCGCGCATTACTCCCGGTCATTCGCTGAT
TAGCCACTGCACGGTTACGGTCTGCATATTCACCGGGCCAGTAACCCGCACCTTTTCGGG
GAGGGATAAGCGCGCTGATTTTCTTACGCCGCAGTTCATCGTGACATAGCCGGGTATCGT
AAGCGCCATCGGCGGCGGCTGACCTGATTTTCCGGTGGGTTTGCCGGATTAACCCGGGGA
AGGCCTCTGAGTCCGTAACATTGTTCAGCGACAGGTCAGCGCAGATGATTTCATGTGTTT
TACTGTCAACGGCGAGATGCAGCTTACGCCAGATACGGCGGCGTTCCTGGCCATGCTTTT
TGACTTTCCACTCGCCTTCACCGAAGACCTTCAGCCCGGTGGAATCAATTACCAGGTGTG
CGATTTCACCCCGGGTGGACGTTTTGAAACTGACATTAACCGACTTTGCCCGCCTGCTGA
CACAGCTGTAATCCGGGCAGCGTAGCGGAACGTTCATCAGAGAAAAAATGGAATCAATAA
AGCCCTGCGCAGCGCGCAGGGTCAGCCTGAATACGCGTTTAATGACCAGCACAGTCGTGA
TGGCAAGGTCAGAATAGCGCTGAGGTCTGCCTCGTGAAGAAGGTGTTGCTGACTCATACC
AGGCCTGAATAGCTTCATCATCCAGCCAGAAAGTTATGGAGCCACGGTTGATGAGGGCTT
TATTGTAGGTGGGCCAGTTGGTGATTTTGAACTTTTGCTTTGCCACGGAACGGTCTGCGT
TGTCGGGAAGATGCGTGATCTGATCCTTCAACTCAGCAAAAGTTCGATTTATTCAACAAA
GCCACTTTCGTGTAATAGGTGACAATGATGCGGCTAGTGAGTTACTTGTGAAGTTTTTCG
GAAAAGGTTTTGTGGCCTCGGATCTTGATGAGCTACAGCAACATGAAGTGTCTAATTTGA
TTTTTAGCCATAGCCAATAAGCCTCCCTCCTCCATCAAGGCCACAATTTGTGACCTTAAA
CAATTTTTTTTCTGCTTTTTCTTATTTGAGAAAATAACGTTGTTGACAGCTAATAGGCTC
GTTGTTGTTATACATGCCTGTATAGATTATGACCGTAAATTATTAGCGGATTTTAAGCCA
TATTCACCGTTGTAGAAATTACTCATGTTCCATTCATTAGGAAGTTCTTTTCTGTCCAAT
GTATAGTGGCGCACGATATAACGATCTTCATCTTCTTCGATGGACAGGCGGACATAGCCA
ATGTGAATCACCGATACGGGCGGTGTTCGTATTGCATAGATGTCGCGGAGATATACCGGC
ATCTCGACAAATGCATCAGGTGCATCTGTGATGCTCGTTTTTTCACAGTATTCATATAAC
GCATCGTTGATATCGTTAAGAGATTCATGATCGTATATTTCCAGGTAATTACCGCGATCG
CGATGGTACTCGATTTTAGCCATTCAAAATCCCCTGTTATCGTTTTGCATTTTTCTAATC
CGGTTCAGAACTACTTCGTGCTGGACTTGGATAGCGGCTTTTTCGTTTTCAAGCCGGGCA
ATAGACATCTCTAATTCTTTGCTGTACCAGGCGAGCTGGGCTAGGTTCATCCGGTTGTGG
TCGAGAGTTGGAGACACTTCGACGCGATCCCTTTCTTCCTGCTTTAATGAGAAGAGATTC
ATCTCATCCCTTGAGGAAAATTCAGCAACAATTTCTTGTTGATGATCCGGTCGCTGCGGC
ATCCTCGCCAGTATAAATGGCGGTTCTTTTGAAAACATGAATGTCGGTTCAGACCGTGTT
TTTACCCAGCTTGCCTGCTGTCTTTCGGCAAGTTCACAGGCTTCATCATAGTTATCTGCC
AAACAAAGCACGGATGGACGGTCCCACGCCCCACCATTCAGACAATAAACTACAATTTTC
CCGTCAGGTTGTGTAACCCCATATGGATGGTCCCACCAGGCGTCCAGCTGAGCTTTAGAG
CGTTTCTCGTTAGGAGTGCAGTCAAAATTTTTGGGCAATACAGGATCGAGAGGAATGCGA
TTAGGCATAGCTAATTCCTTATTAACTGATTGGCAACGAGGTTACGCTGATCCCGCGGTG
ATGAATAGTAGCAAAGAGCACAAAATCATCAGCGGTGGTTGATGTACGTAACGCGTTTGC
ACCAAAGGTGTCTCTTTAATGTATACTGTATAAATGAACAGTATTATTGAGGTAAAAACG
CTATGGGCTTCCCTTCTCCTGCGGCGGATTATGTTGAAAGCCGAATTTCTCTTGATCAGC
AACTAATCAGGCATCCATCAGCAACCTACTTCATGCGGGCAGCTGATAGCCATCACCGTG
AGGGAATATTGCAGGGTGCTTTGCTGGTGGTTGATTCCTCGCTTACTCCGGTTGATGGTT
CTCTGCTTGTGTGCGCTATGGAGGGTGAATATCGCATAAAGAGATACCGAAAGTATCCGC
GCCAGCACCTGGAGGATTTAAGCACCGGGAAGAAAGAGGCGTTACCAGTAGATGACGATG
GTTACACGGGTAGTAATGCTGTTTTTGGTGTGATCACTCATGTCATCAATGATGCCCGGA
GTGGGGAGTTTGATGATTGTCCGGTCATTTAAGCTGCAAAGTGCTGGTGCTTTATGCCTG
TGAAGTTTATAATTGTGTACACATAACGAGTACACGAGGTGTTTATGCAATCCATTAACT
TCCGTACCGCGCGCGGCAACCTTTCTGAAGTGCTCAACAATGTTGAAGCCGGGGAAGAGG
TTGAAATCACCCGCAGAGGCCGTGAGCCAGCAGTAATTGTCAGCAAGGCTACTTTCGAAG
CCTACAAAAAAGCGGCGCTGGATGCTGAATTTGCATCCCTGTTTGACACCCTGGACTCCA
CCAACAAGGAACTGGTTAACCGATAATGAGGCATATATCACCGGAAGAACTTATTGCGCT
TCATGATGCGAATATAAACCGCTACGGCGGCCTGCCGGGAATGTCAGATCCGGGTAGGGC
AGAGGCCATTATCGGGAGAGTTCAGGCCAGAGTTGCCTACGAAGAGATCACCGACCTTTT
CGAAGTCTCCGCCACCTACCTGGTGGCTACAGCGAGAGGGCATATATTCAATGATGCCAA
TAAGCGTACCGCGCTAAACAGTGCGCTGTTATTTCTACGCCGTAACGGGGTGCAGGTATT
TGATTCACCTGAACTGGCAGACCTTACTGTAGGCGCTGCGACTGGCGAGATATCTGTATC
TTCTGTCGCCGACACGTTACGTAGATTGTATGGTTCTGCGGAGTAGATTAATGGCACGCA
AATACAACAAATTGTCCCGTGAAGCGTTAAAGATGCTTCTTGATGGCGTGAGTCGCCGCA
AGGTAAAACAATACCTGGTTGGTAAGCAAATTGGAGTCAGGACCGCTATTGCTGTGTTAT
GCCGTCAGGAAATGGTTGCGCTTAAACAGAGAATGCCGGGCAGCAGATAAAGCCCAATCA
GTGATGAAAGGTGTGATGTGAAAGCCGTAATTACTCCCTTTGTACAGAAAGAGCTTGGCC
TCGCCACGTTCAAAGTGGATCAGGAGGTCAGAAAGCTGGTGGAGGCTGGCCGTAAATTTA
TTATGGAGCCGGTGCCGCGTGAGTTAATCGAGCACATGGAAGACGGCCTCGTTGTTACCG
AGCAAACCATGGCAACAAATGAGGCGTTGCAGCCGTTTTTTAACAGCGATGAACTGTTTC
GCCGTATTGGTGGAATTGACGCGCTGGTGGCGTGGTTGCGTAGGAAAGAGGGTCAATGCC
AGGCCGCAGATCGTAGTTGGTGTGACAACCATATTGTCCACGCTGAACGAGACAATAGCG
CGGTGTTGTTGTGCTGGCATCACGATAACCATTATCGGATGCGTGGTTTTAATGAGCTGA
AAGAAACGCTGCACAATAATCGCGTTAACTGGATACTGGATGTCGCCCGTCAGGAAATGG
GCCTTTCAAATAGCCATGATTTAAGTATTCAGGAGCTGTGCTGGTGGGCTTTCATGCGCA
ACATGATGCACCTGATGCCGGAAGAAGTCTGCCGCATATCAATAAATAAGATGAAGGCTA
CTCCGCAGGATAGCGGACCTCTGAAAGAGGCGGATATTCGCCCGTATGACGATCGCGCTA
CAGCATATGTTCAGATGATGGAAGAACGCGCCGCGCCGATGCGTGCAAAAGTATGCCCTG
TGGATGTTGACTCCGACCCTGGCATGGCGCATTTCAAAATACCAAAACTGCAATCGCTAA
AAATACCTGAGTACATGGACTTTGTTGCTTCCCGTCCATGCTGTGGGTGTGGAGCTGCGG
GAGCTGGCGCTCACATTACGCCTTATATCGTTCGTCATAGTCGATTATGCGCGCATGACA
TTTACGCAATTCCTCTGTGCCAGTCATGCCAGCGTGATATTGAGCGTGACCGCGATAATT
GGGAGAAGACGCACGGTAGGTTGGCGATGCATCAACGATTGTTCTTTGATTACGCGCTTG
GAGTGGGCGTTATCACAAGTCATTCGTCGAGTGTTAGATAAAATTGCTCTAATGTATTGC
TATTTCTTTAATCGAGGGTATTATATTCCACGTTGATTAGTTGACATGGGCTAATCAGTA
GGTGACAGGATGTTACTTAACTGGCAGGGACGCCACTTCATGGAAATAAATCACTCACGA
ATAACATCGTACGAGATTGCGGATTACATGATCCGCACTAAATCTCTTCTATCAGCGAAA
GAACTCGCAGCAATTCTTGAAAAGGAATACCCGCATCTGGATGTCGATAAGCGCGATGTT
TATCTGCGCTTAAAGGCTATCGCTGTGTCTAAGTATTCGTCTGTTTTGATTGATGACAGT
ACACGCCCACGTAGATTTCAGATCCACTCTCTGAATCCTGAATTCTTTCGCCGTAGCCGC
GCTCCGCGCCGGTTTGATGAAAAACTCCAGAATGAACTCTATATGACGCAGGACGAAAAG
GAACGCCGGGAGCACCAGCCTTGGGTAATGGCGCGTCAACTTTTCAATAAGGTGGCCCGT
CAGCACCGTCATTACGGTAATGCCACATCCGCACGTATCTGATTGATTGCTTGCCCGTTC
CGGGCCTTTTGACATGTGACTTTCGTTACCCTCGCGTCAAAAAGAGTTTTTACGAAAGGA
AGCATAAGTGACCTGGGACGATCACAAGAAGAATTTTGCTCGCCTGGCGCGAGATGGTGG
TTACACCATCGCACAGTATGCCGCCGAGTTTAATCTTAACCCTAATACCGCACGTCGTTA
TCTCCGTGCCTTCAAAGAAGACACCAGGACTGCGGACAGCCGCAAGCCAAATAAGCCAGT
CAGGAAGCCACTAAAAAGCATGATCATTGATCACTCTAATGATCAACATGCAGGTGATCA
TATTGCGGCTGAAATAGCGGAAAAACAGAGAGTTAATGCCGTTGTCAGTGCCGCAGTCGA
GAATGCGAAGCGCCAAAATAAGCGCATAAATGATCGTTCGGATGATCATGACGTGATCAA
CCGCGCCCACCGGACCTTACGTGATCGCCTGGAACGCGACACCCTGGATGATGATGGTGA
ACGCTTTGAATTCGAAGCTGGCGATTACCTGATAGATAACGTTGAAGCGCGGAAGGCCGC
GCGCGCTATGTTGCGTCGGTCCGGGGCCGATGTTCTGGAAACCACTCTTCTTGAAAAGTC
TCTTTCTCATCTCCTTATGCTGGAGAACGCCAGGGATACGTGTATTCGCCTGGTGCAGGA
AATGCGCGATCAGCAAAAAGACGATGATGAAGGTACTCCGCCTGAATACCGTATCGCGAG
CATGCTAAACAGCTGTTCCGCGCAGATAAGCAGTCTGATCAACACCATTTACAGCATCCG
GAATAACTATCGAAAAGAAAGCCGGGAGGCGGAAAAGCACGCTTTGTCTATGGGGCAAGC
TGGCATTGTTAAGCTGGCATACGAACGAAAGCGTGAAAATAACTGGTCAGTGCTGGAAGC
GGCTGAATTCATCGAGGCGCATGGAGGAAAAGTGCCGCCCCTGATGCTGGAGCAAATCAA
AGCCGATCTGCGTGCTCCTAAGACCAATACCGATGATGAGGAAAACCAAACAGCATCTGG
CGCTCCATCACTTGAAGATCTGGATAAAATCGCGCGAGAACGGGCCGCCAGCCGCCGCGC
TGATGCGGCATTGTGGATTGAGCATCGTAGAGAAGAAATTGCCGATATCGTCGATACAGG
TGGTTATGGTGATGTCGATGCGGAAGGCATATCAAACGAAGCATGGCTTGAACAGGATCT
GGACGAAGACGAGGAGGAAGACGAAGAAGTTACCCGCAAACTGTACGGGGATGATGATTA
ATGGCCAGAAGTTGCGTAACGGACCCACGTTGGCGCGAGCTTGTGGCGCTATATCGTTAT
GACTGGATTGCGGCCGCTGATGTGTTGTTTGGGAAGACACCAACCTGGCAGCAGGATGAG
ATCATTGAGTCCACGCAGCAGGACGGCAGTTGGACAAGTGTGACCTCCGGCCATGGTACT
GGTAAATCGGATATGACGAGTATCATTGCAATACTCTTCATCATGTTTTTCCCCGGCGCT
CGCGTCATTCTGGTCGCTAACAAAAGACAGCAAGTCCTTGATGGTATTTTCAAATACATA
AAGAGCAATTGGGCTACTGCTGTTAGCAGATTCCCGTGGTTGTCGAAGTATTTCATTCTT
ACAGAAACGTCTTTTTTTGAGGTGACTGGCAAGGGTGTTTGGACAATATTGATAAAGTCC
TGTCGCCCCGGAAATGAGGAGGCGTTGGCTGGTGAACACGCCGATCATCTCTTGTATATC
ATCGACGAAGCGTCGGGTGTGAGTGATAAAGCATTCAGTGTGATAACAGGTGCGCTGACC
GGTAAGGATAACCGTATTCTGCTTCTTTCCCAGCCTACGCGACCTTCAGGCTATTTCTAC
GATTCACACCACAGACTAGCTATTCGCCCGGGAAATCCTGATGGATTGTTTACTGCGATA
ATACTGAATAGTGAAGAATCTCCGCTTGTAGATGCAAAATTTATACGAGCAAAACTTGCG
GAGTATGGCGGTCGTGATAACCCCATGTACATGATCAAAGTACGTGGTGAATTTCCCAAA
TCTCAAGATGGCTTTCTTCTTGGTCGTGATGAGGTTGAGCGGGCGACGCGGCGAAAGGTC
AAGATTGCCAAAGGATGGGGCTGGGTTGCATGTGTTGACGTTGCTGGTGGCACAGGACGA
GATAAGTCCGTTATTAATATCATGATGGTGTCCGGCCAGCGAAATAAACGCCGTGTAATC
AACTATCGTATGCTGGAATACACAGACGTTACAGAAACGCAGTTAGCCGCCAAGATTTTC
GCAGAATGTAACCCAGAACGGTTCCCGAACATAACCATAGCTATTGATGGCGATGGCTTG
GGGAAATCGACGGCTGATCTAATGTACGAACGCTATGGCATTACCGTCCAGCGTATCCGC
TGGGGTAAAAAGATGCACAGCCGTGAAGATAAAAGCCTTTATTTCGATATGCGCGCTTTC
GCGAATATTCAGGCGGCAGAAGCTGTAAAATCAGGGCGTATGCGGCTTGATAAGGGGGCT
GCGACTATAGAGGAAGCATCAAAGATACCGGTAGGGATAAATTCCGCAGGTCAATGGAAG
GTGATGTCAAAGGAAGATATGAAGAAAAAACTCAACCTGCACTCACCGGACCATTGGGAT
ACATATTGTTTCGCTATGTTGGCGAACTATGTTCCCCAAGATGAAGTGCTTAGCGTCGAA
GACGAAGCGCAGGTTGATGAAGCTCTGGCATGGCTTAATGAATAACAATTTGACCATGCC
GGATGGAAAACTATTGCGCGCTTTCGGGGTTGCTGTTTACTGGCTGCCCCTTCTTAGTTT
TACGGCTGCGCGTAACTGATGCGGCTGATTTGACCTTTTTCTCTTCGCGAGTGATGGCAA
TTTGTTTTTTTACATTTTCAATATCTGCCAGGCGATATATTTTTGCCTGCGGCCAGCGGT
CGCAGATGATCGGTTCTATAGAGTCATAAAGGCTAAATTTTGCTTTCTCGAATTCACCGT
TGATGATGATTCCATCACGGAGAGTTTCATCGCAGATAAACACACCACACAGCAGCACAT
GGTAACTAACTGATTTACCATCATTGTAGTTAGGGCTACTGGAAATGTAATGGACGCGCA
ACATTGTTTCGCTAAAGCCGTGTACACGCATACGGAATTTTTCATCCTCCGGGTACTGCT
TCATTAGCTCTTTTGTTGCTTCCAGGTTCTCTATGTATTTCGCACTGTGCTCATTGATCC
CCGCGCTTTTCTGGATGCGAATGTCCTTATCAATCAGATGAATAATGCGGCCAACGGTCA
TGTTGACGCTGTTCACAGCTTCTGTCTGATAAGTTGTAACCTTACGCACACCGCGAAGGA
TGTTAGGCACTGGATATAAAATAGTCTTTGGGATATTGAGGTCTGGGTACTGTTCCAGTT
CCCGCGCCATTAAAGTCCATTTATCAATTTCAGCCTGAATGCTGTCCGTTTCTTTGAACG
GCAGAACGACAACCGGGCGAACAGGACGACCGTCGCTGGCGGCATCAACGTGTTGGGCGC
GTGCAACAGCTTTTTTTAAAAAGAGATCCCTGAAGCTGACGAACTCCTGGTACAGTTGTT
CGCCGTAGACATAATTTATCATTGATCCTCCTCCAGAATTGACATGGCCAACAACTCACA
GCGAATTACACTGGGAGTTGTTGGCCACCATTATAGAAGGATCCAACGAAAATAATAGAT
TTATTAGTGCATTTATTGTGAGTCTGGCTGGTTAGTGGCCATGAGATATTCGATTGTGTC
AGTGAGATCATCCAGGTCGTCTTGGGTGATGCGGTACTCCTGATTGGATATCTTTGAGTA
GTGTTCAGCAATGGCGCGGGCAGCGTCGGTTTCGGCGGGGTCTACAGATAAAGCGTTAGA
GCAATGTCTAACGTCGTCGATGGTTGGTGGAATGAAAGCCATAATTATGCCTCACTGTAT
TGACAACACAGAGCCTGAAGCTCTGACCTACTGTTTCACCCATGATCCATGCTGGGGTAA
TCCTACAACATTGCGCTGTGTGTAAGATGAGCAATGCATAGCTGTAATGCCGTTGTATAA
GGTTTCCCTGTTTGCTCATTTCCTTCTGAGCCGCTCTACAACGCTGAAGACACATTAAAT
AGTGAATCCAAAGTTGTATTACGAAACGGCGGCAAAACTATAATTTATTAGAGCAATTGT
CAAACAACTATGAAAAACAATCCAGTTTTTGGCTGGTGGAGTGGGATTTTTCTCTCAAAA
TTAATTGCTCTAATAATTCTTGATTTTTATGCGCAGCTGGACGTAAACTCCTCTTCAGAC
CTAATAACTTCGTATAGCAT
