# Supplementary material for: Prioritizing antiviral drugs against SARS-CoV-2 by integrating viral complete genome sequences and drug chemical structures
Source: Sci Rep. 2021 Mar 18;11:6248. doi: 10.1038/s41598-021-83737-5 (PMC7973547; doi:10.1038/s41598-021-83737-5)
Supplement: Supplementary file 1 — Supplementary Information 1. [file 41598_2021_83737_MOESM1_ESM.zip › dataset_VDA-RWR/dataset2/virus FASTA/Lassa virus.fasta]

>Lassa virus
GCGCACCGGGGATCCTAGGCATTTTTGGTTGCGCAATTCAAGTGTCCTATTTAAAATGGG
ACAAATAGTGACATTCTTCCAGGAAGTGCCTCATGTAATAGAAGAGGTGATGAACATTGT
TCTCATTGCACTGTCTGTACTAGCAGTGCTGAAAGGTCTGTACAATTTTGCAACGTGTGG
CCTTGTTGGTTTGGTCACTTTCCTCCTGTTGTGTGGTAGGTCTTGCACAACCAGTCTTTA
TAAAGGGGTTTATGAGCTTCAGACTCTGGAACTAAACATGGAGACACTCAATATGACCAT
GCCTCTCTCCTGCACAAAGAACAACAGTCATCATTATATAATGGTGGGCAATGAGACAGG
ACTAGAACTGACCTTGACCAACACGAGCATTATTAATCACAAATTTTGCAATCTGTCTGA
TGCCCACAAAAAGAACCTCTATGACCACGCTCTTATGAGCATAATCTCAACTTTCCACTT
GTCCATCCCCAACTTCAATCAGTATGAGGCAATGAGCTGCGATTTTAATGGGGGAAAGAT
TAGTGTGCAGTACAACCTGAGTCACAGCTATGCTGGGGATGCAGCCAACCATTGTGGTAC
TGTTGCAAATGGTGTGTTACAGACTTTTATGAGGATGGCTTGGGGTGGGAGCTACATTGC
TCTTGACTCAGGCCGTGGCAACTGGGACTGTATTATGACTAGTTATCAATATCTGATAAT
CCAAAATACAACCTGGGAAGATCACTGCCAATTCTCGAGACCATCTCCCATCGGTTATCT
CGGGCTCCTCTCACAAAGGACTAGAGATATTTATATTAGTAGAAGATTGCTAGGCACATT
CACATGGACACTGTCAGATTCTGAAGGTGAAGACACACCAGGGGGATATTGTCTGACCAG
GTGGATGCTAATTGAGGCTGAACTAAAATGCTTCGGGAACACAGCTGTGGCAAAATGTAA
TGAGAAGCATGATGAGGAATTTTGTGACATGCTGAGGCTGTTTGACTTCAACAAACAAGC
CATTCAAAGGTTGAAAGCTGAAGCACAAATGAGCATTCAGTTGATCAACAAAGCAGTAAA
TGCTTTGATAAATGACCAACTTATAATGAAGAACCATCTACGGGACATCATGGGAATTCC
ATACTGTAATTACAGCAAGTATTGGTACCTCAACCACACAACTACTGGGAGAACATCACT
GCCCAAATGTTGGCTTGTATCAAATGGTTCATACTTGAACGAGACCCACTTTTCTGATGA
TATTGAACAACAAGCTGACAATATGATCACTGAGATGTTACAGAAGGAGTATATGGAGAG
GCAGGGGAAGACACCATTGGGTCTAGTTGACCTCTTTGTGTTCAGCACAAGTTTCTATCT
TATTAGCATCTTCCTTCACCTAGTCAAAATACCAACTCATAGGCATATTGTAGGCAAGTC
GTGTCCCAAACCTCACAGATTGAATCATATGGGCATTTGTTCCTGTGGACTCTACAAACA
GCCTGGTGTGCCTGTGAAATGGAAGAGATGAGACCCTTGTCAGGGCCCCCGTGACCCACC
GCCTATTGGCGGTGGGTCACGGGGGCGTCCATTTACAGAACGACTCTAGGTGTCGATGTT
CTGAACACCATATCTCTGGGCAGCACTGCTCTCAAAACCGATGTGTTCAGTCCTCCTGAC
ACTGCTGCATCAAACATGATGCAGTCCATTAGTGCACAGTGAGGGGTTATTTCCTCTTTA
CCGCCTCTTTTCTTCTTTTCAACAACGACACCTGTGTGCATGTGGCATAAGTCTTTATAC
TGGTCCCAGACTGCATTTTCATACTTCCTGGAATCAGTTTTACTGAGGTCAATATCAATT
AGTTTAATGTCTTTTCTTCCTTGTGATTCAAGGAGTTTCCTTATGTCATCGGACCCCTGA
CAGGTAATGACCATATTCCGGGGGAGTGCATCAATGACAGCACTGGTCAAGCCCGGTTGT
GTAGCGAAGAGGTCTGTGACATCAATCCCATGTGAGTACTTAGCATCCTGCTTGAACTGC
TTTAAATCAGTAGGTTCACGGAAGAAGTGTATGTAGCAGCCTGAACTTGGTTGATAGAGG
GCAATTTCCACTGGATCTTCAGGTCTTCCTTCAATGTCCATCCAGGTCTTAGCATTTGGG
TCAAGTTGCAGCATTGCATCCTTGAGGGTCATCAGCTGAGAATAGGTAAGCCCAGCGGTA
AACCCTGCCGACTGCAGGGATTTACTGGAATTGTTGCTGTCAGCTTTCTGTGGCTTCCCA
TCTGATTCCAGATCAACGACAGTGTTTTCCCAGGCCCTTCCTGTTATTGAGGTTCTTGAT
GCAATATATGGCCATCCATCTCCTGACAAACAAATCTTGTAGAGTATGTTTTCATAAGGA
TTCCTTTCACCAGGGGTGTCTGAAATGAACATTCCAAGAGCCTTCTTGACCTTTAAAATG
GATTTGAGGATACCATCCATTGTCTGAGGTGACACCTTGATTGTCTCCAACATATTGCCA
CCATCCAGCATGCAAGCTCCTGCCTTCACAGCTGCACCCAAGCTAAAATTATAACCTGAG
ATATTCAAAGAGCTTTTCTTGGTGTCAATCATATTTAGGATGGGATGACTTTGAGTCAGC
CTGTCTAAGTCTGAAGTGTTGGGATACTTTGCTGTGTAGATCAAACCCAAATCTGTCAAT
GCTTGTACTGCATCATTCAAGTCAACCTGCCCCTGTTTTGTCAGACATGCCAGTGTCAGA
CTTGGCATGGTCCCGAACTGATTACTGAGCAACTCTGCATTTTTCACATCCCAAACTCTC
ACCACTCCATCTCTCCCAGCCCGAGCCCCTTGATTACCACCACTCATTCCTATCATATTC
AGGAGAGCTCTTCTTTGGTCAAGTTGCTGTGAGCTTAGGTTGCCCATATAGACACCTGCA
CTTAATGGCCTTTCTGTTCTGATCACCTTTGACTTTAACTTCTCTAGATCAGCGGCTAAG
ATTAATAAGTCATCTGAGGTTAGAGTCCCAACTCTCAGTATACTCTTTTGTTGAGTTGAT
TTTAATTCAACAAGATTGTTGACCGCTTGATTTAGGTCCCTCAACCGTTTCAAATCATTG
TCATCCCTTCTCTCCTTGCGCATCAACCGTTGAACATTACTGACTTCGGAGAAGTCAAGT
CCATGTAAAAGAGCCTGGGCATCTTTCACCACCTGTAGTTTGATGTTGGAGCAGTAACCA
GATAATTCCCTCCTCAAAGATTGTGTCCACAAAAAGGATTTTATTTCCTTTGAGGCACTC
ATCGCCAGATTGTTGTGTTGTATGCACACAACAAAGAACTGAGACTATCTGCCAAAATGA
CAAAAGCAAAGCGCAATCCAATAGCCTAGGATCCACTGTGCG
