# Supplementary material for: Prioritizing antiviral drugs against SARS-CoV-2 by integrating viral complete genome sequences and drug chemical structures
Source: Sci Rep. 2021 Mar 18;11:6248. doi: 10.1038/s41598-021-83737-5 (PMC7973547; doi:10.1038/s41598-021-83737-5)
Supplement: Supplementary file 1 — Supplementary Information 1. [file 41598_2021_83737_MOESM1_ESM.zip › dataset_VDA-RWR/dataset2/virus FASTA/Mammarenavirus lymphocytic choriomeningitis virus.fasta]

>Mammarenavirus lymphocytic choriomeningitis virus
CGCACCGAGGATCCTAGGCTTTTTGATGCGCAATGGATGAAATCATCTCAGAATTGAGAG
AGTTATGTTTAAACTATATAGAACAGGATGAGAGGTTGTCAAGGCAGAAACTCAACTTTC
TGGGACAAAGGGAACCCAGAATGGTTCTGATTGAGGGACTCAAGTTGCTGTCACGCTGCA
TTGAAATAGACAGTGCAGACAAGAGTGGCTGCACACACAACCACGACGATAAGTCTGTGG
AAACAATTTTGGTGGAGTCTGGAATTGTATGCCCAGGACTACCACTTATCATTCCTGATG
GTTACAAGCTGATAGACAATTCTCTCATTCTTCTTGAGTGTTTTGTTAGGAGCTCACCAG
CCAGTTTTGAGAAGAAATTTATAGAGGACACTAACAAATTGGCATGCATCAGGGAAGACC
TTGCTGTTGCGGGTGTCACATTAGTTCCAATAGTAGATGGTCGTTGTGATTATGATAATA
GTTTTATGCCAGAGTGGGCAAACTTCAAATTTAGAGACCTTTTATTCAAACTTTTGGAGT
ATTCTAACCAAAATGAGAAAGTCTTTGAAGAGTCTGAATATTTTAGACTCTGTGAGTCCC
TGAAGACTACTATCGACAAGCGCTCCGGTATGGACTCTATGAAAATTCTGAAAGATGCGA
GGTCAACTCACAATGATGAAATTATGAGGATGTGCCACGAAGGCATCAACCCCAACATGA
GCTGTGATGATGTGGTTTTTGGAATAAACTCTCTTTTCAGCAGGTTTAGAAGAGATTTAG
AAAGTGGGAAATTAAAGAGAAACTTTCAGAAAGTAAACCCTGAAGGCTTGATCAAGGAAT
TCTCTGAGCTCTATGAAAACCTTGCTGATAGTGATGATATCTTAACATTAAGCAGGGAGG
CAGTCGAATCCTGTCCTTTGATGAGATTCATAACTGCAGAGACCCATGGGCACGAAAGGG
GAAGTGAGACTAGCACTGAATATGAGAGGCTCCTCTCTATGTTAAACAAAGTCAAGAGTT
TGAAACTGTTGAATACTAGAAGGAGACAGTTGTTAAATCTGGATGTTTTGTGTCTTTCCT
CATTGATAAAACAGTCGAAATTCAAAGGGTTAAAAAATGATAAACACTGGGTGGGTTGTT
GCTATAGTAGTGTGAATGATAGGCTGGTAAGCTTTCACAGCACTAAAGAGGAGTTCATTA
GACTTTTGAGGAATAGAAAAAAGTCAAAGGTGTTTAGAAAGGTGTCTTTTGAGGAATTGT
TTAGGGCGTCTATTAGTGAGTTCATTGCAAAAATTCAAAAATGCCTGTTAGTGGTGGGAC
TGAGTTTCGAGCATTACGGACTGTCTGAACACCTTGAGCAAGAATGCCACATACCATTCA
CTGAATTTGAGAACTTTATGAAAATTGGAGCTCACCCGATAATGTATTATACGAAGTTTG
AAGATTACAATTTCCAACCCAGCACAGAGCAGCTGAAGAACATACAGAGCCTGAGAAGAT
TATCATCTGTTTGTCTGGCCTTAACAAACAGTATGAAAACTAGCTCAGTTGCTAGACTAA
GGCAAAATCAAATAGGGTCTGTGAGATATCAAGTGGTAGAATGCAAAGAAGTGTTTTGCC
AAGTAATAAAACTGGACTCTGAAGAATACCACCTATTATACCAGAAGACTGGAGAATCTT
CAAGGTGCTACTCCATACAAGGCCCGGATGGTCATTTAATTTCCTTCTATGCAGATCCTA
AAAGGTTCTTTTTACCAATTTTTTCAGATGAGGTCTTATACAATATGATAGACATCATGA
TTTCATGGATTAGATCATGTCCTGATTTGAAAGACTGTCTCACCGACATTGAGGTTGCAC
TGAGGACCCTATTGTTGCTAATGCTCACCAACCCAACAAAGAGAAATCAAAAGCAGGTAC
AGAGTGTCAGATATTTGGTGATGGCAATAGTGTCAGATTTTTCATCTACATCATTAATGG
ATAAGTTGAGGGAGGATCTGATCACACCTGCTGAGAAGGTGGTGTATAAGCTGCTTAGAT
TCCTAATAAAAACTATTTTTGGTACTGGTGAGAAGGTGTTGTTGAGTGCAAAATTTAAAT
TTATGTTGAATGTGTCATACCTGTGTCATTTGATCACAAAGGAGACCCCTGACAGGCTAA
CAGATCAGATAAAATGTTTTGAAAAGTTCTTTGAGCCCAAAAGTCAATTTGGTTTTTTTG
TCAACCCCAAGGAAGCAATCACTCCTGAGGAAGAATGTGTGTTCTATGAGCAAATGAAGA
GATTCACTAGTAAAGAAATTGACTGTCAGCATACAACTCCAGGTGTTAATCTGGAAGCCT
TTAGCCTAATGGTGTCTTCATTTAACAACGGCACTTTAATTTTCAAAGGAGAGAAGAAGC
TAAACAGCCTAGATCCCATGACTAACTCTGGATGTGCGACAGCATTAGATCTTGCTAGTA
ACAAAAGTGTGGTGGTTAATAAGCATCTAAATGGAGAACGACTTCTGGAATATGACTTTA
ACAAATTGCTTGTTAGTGCTGTGAGTCAAATTACGGAGAGTTTCGTAAGAAAACAAAAGT
ATAAGTTGAGCCACTCAGACTATGAATATAAAGTTTCCAAGTTAGTCTCTAGATTGGTCA
TCGGTTCCAAGGGAGAAGAGACAGGGAGATCGGAAGACAACCTGGCAGAAATATGTTTTG
ATGGAGAAGAAGAGACAAGCTTCTTCAAAAGTCTCGAAGAAAAGGTCAACACCACAATAG
CACGGTACAGAAGAGGTAGGAGGGCCAATGACAAAGGAGATGGAGAAAAACTTACAAATA
CAAAAGGACTACATCATTTACAGCTTATTCTAACAGGGAAGATGGCTCACTTAAGAAAAG
TTATCTTGTCAGAAATATCTTTCCATTTAGTAGAAGACTTTGACCCATCATGTCTAACCA
ATGATGACATGAAATTTATCTGTGAGGCTGTTGAGGGTTCCACAGAGCTGTCACCTTTGT
ATTTCACCTCAGTCATTAAAGATCAGTGTGGCCTCGATGAGATGGCAAAAAACCTTTGTA
GAAAGTTCTTTTCTGAGAATGATTGGTTTTCTTGCATGAAGATGATTCTGTTGCAAATGA
ATGCAAATGCGTACTCAGGGAAATACAGGCATATGCAAAGGCAAGGCTTGAATTTCAAAT
TTGACTGGGACAAACTGGAAGAAGACGTGAGAATCAGTGAGAGGGAAAGTAATTCTGAGT
CCCTTAGTAAAGCTCTGTCGTTGACAAAATGTATGAGTGCTGCTTTGAAAAATCTGTGCT
TCTACTCAGAAGAATCACCAACATCATACACCTCAGTAGGTCCTGACTCTGGAAGGCTGA
AATTTGCACTATCTTATAAAGAGCAGGTTGGGGGAAATAGAGAACTCTATATTGGAGATT
TGAGGACAAAAATGTTCACAAGGTTAATAGAAGATTATTTTGAGTCTTTTTCAAGTTTCT
TTTCAGGCTCCTGTTTAAACAATGATAAGGAATTTGAAAATGCAATCTTGTCAATGACTA
TCAATGTGCGGGAAGGGTTCTTAAACTATAGTATGGATCACAGCAAATGGGGACCAATGA
TGTGCCCATTTTTGTTCTTAATGTTTCTACAAAATCTCAAACTAGGTGATGACCAGTATG
TGCGTTCCGGGAAAGATCATGTTAGCACTTTGTTAACTTGGCACATGCATAAGCTTGTCG
AGGTCCCCTTTCCTGTTGTGAATGCAATGATGAAATCATATGTCAAGTCGAAGCTAAAAC
TTCTCAGGGGTTCAGAAACAACTGTTACTGAGAGAATTTTCAGACAATATTTTGAAATGG
GGATAGTGCCATCCCATATATCCAGCCTTATTGATATGGGGCAGGGAATCTTGCATAATG
CTTCTGACTTCTATGGTTTGCTTAGCGAGAGGTTCATCAACTACTGCATTGGTGTTATCT
TTGGCGAAAGACCAGAGGCTTACACATCAAGTGATGATCAGATCACTTTATTTGATAGGA
GGCTGAGTGACCTGGTTGTAAGTGATCCGGAGGAAGTCCTTGTCCTGTTGGAATTCCAAT
CTCATCTGAGCGGCTTGTTAAACAAATTTATCAGCCCAAAAAGTGTGGCTGGGAGGTTCG
CTGCAGAATTTAAATCTAGATTCTATGTATGGGGGGAGGAAGTCCCTCTTCTCACAAAGT
TTGTATCTGCAGCGCTACACAATGTCAAGTGTAAAGAGCCACATCAACTTTGTGAAACAA
TAGATACAATTGCAGATCAAGCCATCGCAAATGGCGTCCCAGTCTCCCTAGTTAATAGTA
TCCAAAGGAGAACACTGGACCTCCTAAAGTATGCCAATTTCCCTTTGGATCCATTTCTAC
TGAATACCAACACTGATGTGAAAGATTGGCTGGATGGTTCTAGAGGTTACAGAATACAAA
GACTCATTGAGGAACTGTGTCCTAATGAAACAAAGGTTGTAAGAAAGCTTGTAAGGAAAC
TGCATCATAAGCTCAAAAATGGTGAATTTAATGAAGAATTTTTCTTAGACCTATTTAACA
GAGATAAAACGGAGGCCATTCTTCAATTGGGAGACCTCCTCGGTCTTGAAGAAGATCTGA
ATCAGTTAGCAGATGTTAACTGGTTGAATTTGAATGAAATGTTCCCATTAAGGATGGTTT
TAAGACAAAAGGTGGTTTATCCATCAGTGATGACTTTCCAAGAGGAAAGAATCCCATCAT
TGATCAAGACACTCCAGAACAAACTTTGTAGTAAATTCACAAGGGGTGCACAGAAGCTGC
TGTCAGAAGCAATCAACAAGTCAGCTTTCCAGAGTTGTATCTCATCTGGCTTTATAGGCC
TTTGCAAAACTCTAGGAAGCAGGTGTGTGAGAAACAAAAATAGGGAAAATCTGTATATCA
AAAAGCTGCTTGAGGATCTAACCACAGATGATCATGTGACAAGAGTTTGCAATCGGGATG
GTATAACGCTGTACATTTGTGACAAACAGTCTCATCCAGAAGCCCACCGTGATCATATAT
GCCTTTTAAGGCCTCTTCTTTGGGACTACATTTGTATTTCATTGAGCAACTCTTTTGAGT
TGGGTGTTTGGGTCCTAGCAGAACCGACCAAAGGGAAGAATAACAGTGAGAACCTAACTC
TTAAGCACTTAAACCCATGTGATTATGTAGCAAGAAAGCCTGAGAGCTCAAGGCTACTGG
AGGACAAAGTGAATTTGAACCAAGTGATTCAATCTGTGAGGCGGCTATATCCCAAGATCT
TTGAGGATCAGCTTCTTCCATTTATGTCTGACATGAGCTCAAAAAACATGAGGTGGAGTC
CCAGAATTAAATTCCTTGACCTCTGTGTTTTAATTGATATTAACTCAGAATCCTTGTCAC
TCATTTCTCATGTTGTTAAGTGGAAAAGGGATGAACATTACACTGTTCTGTTTTCTGACC
TTGCCAATTCTCATCAGCGATCTGACTCCAGTCTGGTTGATGAATTTGTTGTTAGCACGA
GGGATGTCTGCAAGAACTTCTTAAAACAGGTGTATTTTGAATCATTTGTTCGAGAATTTG
TTGCAACAACCAGGACATTAGGCAATTTTTCATGGTTCCCTCATAAAGAAATGATGCCAT
CTGAAGATGGTGCTGAGGCACTGGGCCCCTTTCAATCATTTGTCTCAAAGGTGGTGAACA
AAAATGTGGAGAGGCCTATGTTTAGGAATGATTTGCAGTTTGGTTTTGGGTGGTTCTCTT
ACCGAATGGGAGATGTTGTGTGTAATGCTGCCATGTTGATTAGGCAGGGCCTGACAAACC
CAAAGGCATTTAAATCCTTAAAGGATCTGTGGGACTACATGCTCAACTACACAAAAGGGG
TATTGGAGTTTTCAATTTCAGTGGACTTTACGCACAATCAGAATAATACTGACTGTTTAA
GGAAATTTTCATTGATATTCTTGGTTAGGTGCCAATTACAGAATCCAGGTGTGGCTGAAC
TTTTATCATGCTCTCACCTCTTTAAGGGTGAGATAGATAGAAGAATGTTGGATGAATGCC
TCCACTTACTGAGGACAGACTCTGTCTTCAAGGTGAACGATGGTGTCTTTGATATCAGAT
CTGAAGAGTTTGAGGATTACATGGAAGATCCCTTGATACTTGGTGATTCTCTTGAGCTTG
AGTTGTTGGGCTCCAAAAGAATACTGGATGGGATTAGATCTATTGACTTTGAGAGAGTTG
GACCTGAGTGGGAGCCTGTGCCACTGACTGTAAAGATGGGTGCCCTTTTTGAAGGAAGAA
ACCTTGTCCAAAATATCATTGTGAAGCTGGAGACCAAGGACATGAAAGTCTTTCTAGCAG
GACTTGAGGGCTATGAAAAGATTAGTGATGTCCTTGGGAACCTCTTCCTGCATCGATTCA
GAACTGGTGAACATTTGTTGGGTTCAGAGATAAGTGTAATCCTCCAGGAACTATGTATAG
ACAGATCTATTCTGCTGATTCCACTGTCGCTTTTGCCAGACTGGTTCGCCTTTAAGGATT
GCAGACTTTGTTTTAGCAAATCTAGGAGCACTTTGATGTATGAAATAGTGGGGGGCAGGT
TTAGACTCAAGGGGAGGTCCTGCGACGATTGGCTAGGCGGGTCGGTGGCCGAGGACATCG
ACTGATGGGCATCTCCTGGG
