# Supplementary material for: Prioritizing antiviral drugs against SARS-CoV-2 by integrating viral complete genome sequences and drug chemical structures
Source: Sci Rep. 2021 Mar 18;11:6248. doi: 10.1038/s41598-021-83737-5 (PMC7973547; doi:10.1038/s41598-021-83737-5)
Supplement: Supplementary file 1 — Supplementary Information 1. [file 41598_2021_83737_MOESM1_ESM.zip › dataset_VDA-RWR/dataset2/virus FASTA/Measles virus.fasta]

>Measles virus
ACCAAACAAAGTTGGGTAAGGATAGTTCAATCAATGATCATCTTCTAGTGCACTTAGGAT
TCAAGATCCTATTATCAGGGACAAGAGCAGGATTAGGGATATCCGAGATGGCCACACTTT
TAAGGAGCTTAGCATTGTTCAAAAGAAACAAGGACAAACCACCCATTACATCAGGATCCG
GTGGAGCCATCAGAGGAATCAAACACATTATTATAGTACCAATCCCTGGAGATTCCTCAA
TTACCACTCGATCCAGACTTCTGGACCGGTTGGTGAGGTTAATTGGAAACCCGGATGTGA
GCGGGCCCAAACTAACAGGGGCACTAATAGGTATATTATCCTTATTTGTGGAGTCTCCAG
GTCAATTGATTCAGAGGATCACCGATGACCCTGACGTTAGCATAAGGCTGTTAGAGGTTG
TCCAGAGTGACCAGTCACAATCTGGCCTTACCTTCGCATCAAGAGGTACCAACATGGAGG
ATGAGGCGGACCAATACTTTTCACATGATGATCCAATTAGTAGTGATCAATCCAGGTTCG
GATGGTTCGGGAACAAGGAAATCTCAGATATTGAAGTGCAAGACCCTGAGGGATTCAACA
TGATTCTGGGTACCATCCTAGCCCAAATTTGGGTCTTGCTCGCAAAGGCGGTTACGGCCC
CAGACACGGCAGCTGATTCGGAGCTAAGAAGGTGGATAAAGTACACCCAACAAAGAAGGG
TAGTTGGTGAATTTAGATTGGAGAGAAAATGGTTGGATGTGGTGAGGAACAGGATTGCCG
AGGACCTCTCCTTACGCCGATTCATGGTCGCTCTAATCCTGGATATCAAGAGAACACCCG
GAAACAAACCCAGGATTGCTGAAATGATATGTGACATTGATACATATATCGTAGAGGCAG
GATTAGCCAGTTTTATCCTGACTATTAAGTTTGGGATAGAAACTATGTATCCTGCTCTTG
GACTGCATGAATTTGCTGGTGAGTTATCCACACTTGAGTCCTTGATGAACCTTTACCAGC
AAATGGGGGAAACTGCACCCTACATGGTAATCCTGGAGAACTCAATTCAGAACAAGTTCA
GTGCAGGATCATACCCTCTGCTCTGGAGCTATGCCATGGGAGTAGGAGTGGAACTTGAAA
ACTCCATGGGAGGTTTGAACTTTGGCCGATCTTACTTTGATCCAGCATATTTTAGATTAG
GGCAAGAGATGGTAAGGAGGTCAGCTGGAAAGGTCAGTTCCACATTGGCATCTGAACTCG
GTATCACTGCCGAGGATGCAAGGCTTGTTTCAGAGATTGCAATGCATACTACTGAGGACA
AGATCAGTAGAGCGGTTGGACCCAGACAAGCCCAAGTATCATTTCTACACGGTGATCAAA
GTGAGAATGAGCTACCGAGATTGGGGGGCAAGGAAGATAGGAGGGTCAAACAGAGTCGAG
GAGAAGCCAGGGAGAGCTACAGAGAAACCGGGCCCAGCAGAGCAAGTGATGCGAGAGCTG
CCCATCTTCCAACCGGCACACCCCTAGACATTGACACTGCAACGGAGTCCAGCCAAGATC
CGCAGGACAGTCGAAGGTCAGCTGACGCCCTGCTTAGGCTGCAAGCCATGGCAGGAATCT
CGGAAGAACAAGGCTCAGACACGGACACCCCTATAGTGTACAATGACAGAAATCTTCTAG
ACTAGGTGCGAGAGGCCGAGGGCCAGAACAACATCCGCCTACCATCCATCATTGTTATAA
AAAACTTAGGAACCAGGTCCACACAGCCGCCAGCCCATCAACCATCCACTCCCACGATTG
GAGCCAATGGCAGAAGAGCAGGCACGCCATGTCAAAAACGGACTGGAATGCATCCGGGCT
CTCAAGGCCGAGCCCATCGGCTCACTGGCCATCGAGGAAGCTATGGCAGCATGGTCAGAA
ATATCAGACAACCCAGGACAGGAGCGAGCCACCTGCAGGGAAGAGAAGGCAGGCAGTTCG
GGTCTCAGCAAACCATGCCTCTCAGCAATTGGATCAACTGAAGGCGGTGCACCTCGCATC
CGCGGTCAGGGACCTGGAGAGAGCGATGACGACGCTGAAACTTTGGGAATCCCCCCAAGA
AATCTCCAGGCATCAAGCACTGGGTTACAGTGTTATTACGTTTATGATCACAGCGGTGAA
GCGGTTAAGGGAATCCAAGATGCTGACTCTATCATGGTTCAATCAGGCCTTGATGGTGAT
AGCACCCTCTCAGGAGGAGACAATGAATCTGAAAACAGCGATGTGGATATTGGCGAACCT
GATACCGAGGGATATGCTATCACTGACCGGGGATCTGCTCCCATCTCTATGGGGTTCAGG
GCTTCTGATGTTGAAACTGCAGAAGGAGGGGAGATCCACGAGCTCCTGAGACTCCAATCC
AGAGGCAACAACTTTCCGAAGCTTGGGAAAACTCTCAATGTTCCTCCGCCCCCGGACCCC
GGTAGGGCCAGCACTTCCGGGACACCCATTAAAAAGGGCACAGACGCGAGATTAGCCTCA
TTTGGAACGGAGATCGCGTCTTTATTGACAGGTGGTGCAACCCAATGTGCTCGAAAGTCA
CCCTCGGAACCATCAGGGCCAGGTGCACCTGCGGGGAATGTCCCCGAGTGTGTGAGCAAT
GCCGCACTGATACAGGAGTGGACACCCGAATCTGGTACCACAATCTCCCCGAGATCCCAG
AATAATGAAGAAGGGGGAGACTATTATGATGATGAGCTGTTCTCTGATGTCCAAGATATT
AAAACAGCCTTGGCCAAAATACACGAGGATAATCAGAAGATAATCTCCAAGCTAGAATCA
CTGCTGTTATTGAAGGGAGAAGTTGAGTCAATTAAGAAGCAGATCAACAGGCAAAATATC
AGCATATCCACCCTGGAAGGACACCTCTCAAGCATCATGATCGCCATTCCTGGACTTGGG
AAGGATCCCAACGACCCCACTGCAGATGTCGAAATCAATCCCGACTTGAAACCCATCATA
GGCAGAGATTCAGGCCGAGCACTGGCCGAAGTTCTCAAGAAACCCGTTGCCAGCCGACAA
CTCCAAGGAATGACAAATGGACGGACCAGTTCCAGAGGACAGCTGCTGAAGGAATTTCAG
CTAAAGCCGATCGGGAAAAAGATGAGCTCAGCCGTCGGGTTTGTTCCTGACACCGGCCCT
GCATCACGCAGTGTAATCCGCTCCATTATAAAATCCAGCCGGCTAGAGGAGGATCGGAAG
CGTTACCTGATGACTCTCCTTGATGATATCAAAGGAGCCAATGATCTTGCCAAGTTCCAC
CAGATGCTGATGAAGATAATAATGAAGTAGCTACAGCTCAACTTACCTGCCAACCCCATG
CCAGTCGACCCACCTAGTACAACCTAAATCCATTATAAAAAACTTAGGAGCAAAGTGATT
GCCTCCCAAGGTCCACAATGACAGAGACCTACGACTTCGACAAGTCGGCATGGGACATCA
AAGGGTCGATCGCTCCGATACAACCCACCACCTACAGTGATGGCAGGCTGGTGCCCCAGG
TCAGAGTCATAGATCCTGGTCTAGGCGACAGGAAGGATGAATGCTTTATGTACATGTTTC
TGCTGGGGGTTGTTGAGGACAGCGATTCCCTAGGGCCTCCAATCGGGCGAGCATTTGGGT
TCCTGCCCTTAGGTGTTGGCAGATCCACAGCAAAGCCCGAAAAACTCCTCAAAGAGGCCA
CTGAGCTTGACATAGTTGTTAGACGTACAGCAGGGCTCAATGAAAAACTGGTGTTCTACA
ACAACACCCCACTAACTCTCCTCACACCTTGGAGAAAGGTCCTAACAACAGGGAGTGTCT
TCAACGCAAACCAAGTGTGCAATGCGGTTAATCTGATACCGCTCGATACCCCGCAGAGGT
TCCGTGTTGTTTATATGAGCATCACCCGTCTTTCGGATAACGGGTATTACACCGTTCCTA
GAAGAATGCTGGAATTCAGATCGGTCAATGCAGTGGCCTTCAACCTGCTGGTGACCCTTA
GGATTGACAAGGCGATAGGCCCTGGGAAGATCATCGACAATACAGAGCAACTTCCTGAGG
CAACATTTATGGTCCACATCGGGAACTTCAGGAGAAAGAAGAGTGAAGTCTACTCTGCCG
ATTATTGCAAAATGAAAATCGAAAAGATGGGCCTGGTTTTTGCACTTGGTGGGATAGGGG
GCACCAGTCTTCACATTAGAAGCACAGGCAAAATGAGCAAGACTCTCCATGCACAACTCG
GGTTCAAGAAGACCTTATGTTACCCGCTGATGGATATCAATGAAGACCTTAATCGATTAC
TCTGGAGGAGCAGATGCAAGATAGTAAGAATCCAGGCAGTTTTGCAGCCATCAGTTCCTC
AAGAATTCCGCATTTACGACGACGTGATCATAAATGATGACCAAGGACTATTCAAAGTTC
TGTAGACCGTAGTGCCCAGCAATGCCCGAAAACGACCCCCCTCACAATGACAGCCAGAAG
GCCCGGACAAAAAAGCCCCCTCCGAAAGACTCCACGGACCAAGCGAGAGGCCAGCCAGCA
GCCGACGGCAAGCGCGAACACCAGGCGGCCCCAGCACAGAACAGCCCTGACACAAGGCCA
CCACCAGCCACCCCAATCTGCATCCTCCTCGTGGGACCCCCGAGGACCAACCCCCAAGGC
TGCCCCCGATCCAAACCACCAACCGCATCCCCACCACCCCCGGGAAAGAAACCCCCAGCA
ATTGGAAGGCCCCTCCCCCTCTTCCTCAACACAAGAACTCCACAACCGAACCGCACAAGC
GACCGAGGTGACCCAACCGCAGGCATCCGACTCCCTAGACAGATCCTCTCTCCCCGGCAA
ACTAAACAAAACTTAGGGCCAAGGAACATACACACCCAACAGAACCCAGACCCCGGCCCA
CGGCGCCGCGCCCCCAACCCCCGACAACCAGAGGGAGCCCCCAACCAATCCCGCCGGCTC
CCCCGGTGCCCACAGGCAGGGACACCAACCCCCGAACAGACCCAGCACCCAACCATCGAC
AATCCAAGACGGGGGGGCCCCCCCAAAAAAAGGCCCCCAGGGGCCGACAGCCAGCACCGC
GAGGAAGCCCACCCACCCCACACACGACCACGGCAACCAAACCAGAACCCAGACCACCCT
GGGCCACCAGCTCCCAGACTCGGCCATCACCCCGCAGAAAGGAAAGGCCACAACCCGCGC
ACCCCAGCCCCGATCCGGCGGGGAGCCACCCAACCCGAACCAGCACCCAAGAGCGATCCC
CGAAGGACCCCCGAACCGCAAAGGACATCAGTATCCCACAGCCTCTCCAAGTCCCCCGGT
CTCCTCCTCTTCTCGAAGGGACCAAAAGATCAATCCACCACACCCGACGACACTCAACTC
CCCACCCCTAAAGGAGACACCGGGAATCCCAGAATCAAGACTCATCCAATGTCCATCATG
GGTCTCAAGGTGAACGTCTCTGCCATATTCATGGCAGTACTGTTAACTCTCCAAACACCC
ACCGGTCAAATCCATTGGGGCAATCTCTCTAAGATAGGGGTGGTAGGAATAGGAAGTGCA
AGCTACAAAGTTATGACTCGTTCCAGCCATCAATCATTAGTCATAAAATTAATGCCCAAT
ATAACTCTCCTCAATAACTGCACGAGGGTAGAGATTGCAGAATACAGGAGACTACTGAGA
ACAGTTTTGGAACCAATTAGAGATGCACTTAATGCAATGACCCAGAATATAAGACCGGTT
CAGAGTGTAGCTTCAAGTAGGAGACACAAGAGATTTGCGGGAGTAGTCCTGGCAGGTGCG
GCCCTAGGCGTTGCCACAGCTGCTCAGATAACAGCCGGCATTGCACTTCACCAGTCCATG
CTGAACTCTCAAGCCATCGACAATCTGAGAGCGAGCCTGGAAACTACTAATCAGGCAATT
GAGACAATCAGACAAGCAGGGCAGGAGATGATATTGGCTGTTCAGGGTGTCCAAGACTAC
ATCAATAATGAGCTGATACCGTCTATGAACCAACTATCTTGTGATTTAATCGGCCAGAAG
CTCGGGCTCAAATTGCTCAGATACTATACAGAAATCCTGTCATTATTTGGCCCCAGTTTA
CGGGACCCCATATCTGCGGAGATATCTATCCAGGCTTTGAGCTATGCGCTTGGAGGAGAC
ATCAATAAGGTGTTAGAAAAGCTCGGATACAGTGGAGGTGATTTACTGGGCATCTTAGAG
AGCGGAGGAATAAAGGCCCGGATAACTCACGTCGACACAGAGTCCTACTTCATTGTCCTC
AGTATAGCCTATCCGACGCTGTCCGAGATTAAGGGGGTGATTGTCCACCGGCTAGAGGGG
GTCTCGTACAACATAGGCTCTCAAGAGTGGTATACCACTGTGCCCAAGTATGTTGCAACC
CAAGGGTACCTTATCTCGAATTTTGATGAGTCATCGTGTACTTTCATGCCAGAGGGGACT
GTGTGCAGCCAAAATGCCTTGTACCCGATGAGTCCTCTGCTCCAAGAATGCCTCCGGGGG
TACACCAAGTCCTGTGCTCGTACACTCGTATCCGGGTCTTTTGGGAACCGGTTCATTTTA
TCACAAGGGAACCTAATAGCCAATTGTGCATCAATCCTTTGCAAGTGTTACACAACAGGA
ACGATCATTAATCAAGACCCTGACAAGATCCTAACATACATTGCTGCCGATCACTGCCCG
GTAGTCGAGGTGAACGGCGTGACCATCCAAGTCGGGAGCAGGAGGTATCCAGACGCTGTG
TACTTGCACAGAATTGACCTCGGTCCTCCCATATCATTGGAGAGGTTGGACGTAGGGACA
AATCTGGGGAATGCAATTGCTAAGTTGGAGGATGCCAAGGAATTGTTGGAGTCATCGGAC
CAGATATTGAGGAGTATGAAAGGTTTATCGAGCACTAGCATAGTCTACATCCTGATTGCA
GTGTGTCTTGGAGGGTTGATAGGGATCCCCGCTTTAATATGTTGCTGCAGGGGGCGTTGT
AACAAAAAGGGAGAACAAGTTGGTATGTCAAGACCAGGCCTAAAGCCTGATCTTACGGGA
ACATCAAAATCCTATGTAAGGTCGCTCTGATCCTCTACAACTCTTGAAACACAAATGTCC
CACAAGTCTCCTCTTCGTCATCAAGCAACCACCGCACCCAGCATCAAGCCCACCTGAAAT
TATCTCCGGCTTCCCTCTGGCCGAACAATATCGGTAGTTAATTAAAACTTAGGGTGCAAG
ATCATCGATAATGTCACCACAACGAGACCGGATAAATGCCTTCTACAAAGATAACCCCCA
TCCCAAGGGAAGTAGGATAGTCATTAACAGAGAACATCTTATGATTGATAGACCTTATGT
TTTGCTGGCTGTTCTGTTTGTCATGTTTCTGAGCTTGATCGGGTTGCTAGCCATTGCAGG
AATTCGACTTCATCGGGCAGCCATCTACACCGCAGAGATCCATAAAAGCCTCAGCACCAA
TCTAGATGTAACTAACTCAATCGAGCATCAGGTCAAGGACGTGCTGACACCACTCTTCAA
AATCATCGGTGATGAAGTGGGCCTGAGGACACCTCAGAGATTCACTGACCTAGTGAAATT
AATCTCTGACAAGATTAAATTCCTTAATCCGGATAGGGAGTACGACTTCAGAGATCTCAC
TTGGTGTATCAACCCGCCAGAGAGAATCAAATTGGATTATGATCAATACTGTGCAGATGT
GGCTGCTGAAGAGCTCATGAATGCATTGGTGAACTCAACTCTACTGGAGACCAGAACAAC
CAATCAGTTCCTAGCTGTCTCAAAGGGAAACTGCTCAGGGCCCACTACAATCAGAGGTCA
ATTCTCAAACATGTCGCTGTCCCTGTTAGACTTGTATTTAGGTCGAGGTTACAATGTGTC
ATCTATAGTCACTATGACATCCCAGGGAATGTATGGGGGAACTTACCTAGTGGAAAAGCC
TAATCTGAGCAGCAAAAGGTCAGAGTTGTCACAACTGAGCATGTACCGAGTGTTTGAAGT
AGGTGTTATCAGAAATCCGGGTTTGGGGGCTCCGGTGTTCCATATGACAAACTATCTTGA
GCAACCAGTCAGTAATGATCTCAGCAACTGTATGGTGGCTTTGGGGGAGCTCAAACTCGC
AGCCCTTTGTCACGGGGAAGATTCTATCACAATTCCCTATCAGGGATCAGGGAAAGGTGT
CAGCTTCCAGCTCGTCAAGCTAGGTGTCTGGAAATCCCCAACCGACATGCAATCCTGGGT
CCCCTTATCAACGGATGATCCAGTGATAGACAGGCTTTACCTCTCATCTCACAGAGGTGT
TATCGCTGACAACCAAGCAAAATGGGCTGTCCCGACAACACGAACAGATGACAAGTTGCG
AATGGAGACATGCTTCCAACAGGCGTGTAAGGGTAAAATCCAAGCACTCTGCGAGAATCC
CGAGTGGGCACCATTGAAGGATAACAGGATTCCTTCATACGGGGTCTTGTCTGTTGATCT
GAGTCTGACAGTTGAGCTTAAAATCAAAATTGCTTCGGGATTCGGGCCATTGATCACACA
CGGTTCAGGGATGGACCTATACAAATCCAACCACAACAATGTGTATTGGCTGACTATCCC
GCCAATGAAGAACCTAGCCTTAGGTGTAATCAACACATTGGAGTGGATACCGAGATTCAA
GGTTAGTCCCTACCTCTTCACTGTCCCAATTAAGGAAGCAGGCGAAGACTGCCATGCCCC
AACATACCTACCTGCGGAGGTGGATGGTGATGTCAAACTCAGTTCCAATCTGGTGATTCT
ACCTGGTCAAGATCTCCAATATGTTTTGGCAACCTACGATACTTCCAGGGTTGAACATGC
TGTGGTTTATTACGTTTACAGCCCAAGCCGCTCATTTTCTTACTTTTATCCTTTTAGGTT
GCCTATAAAGGGGGTCCCCATCGAATTACAAGTGGAATGCTTCACATGGGACCAAAAACT
CTGGTGCCGTCACTTCTGTGTGCTTGCGGACTCAGAATCTGGTGGACATATCACTCACTC
TGGGATGGTGGGCATGGGAGTCAGCTGCACAGTCACCCGGGAAGATGGAACCAATCGCAG
ATAGGGCTGCTAGTGAACCAATCACATGATGTCACCCAGACATCAGGCATACCCACTAGC
CTACCCTCCATCATTGTTATAAAAAACTTAGGAACCAGGTCCACACAGCCGCCAGCCCAT
CAACGCGTCGTACGTCGCGAATGGTGAGCAAGGGCGAGGAGCTGTTCACCGGGGTGGTGC
CCATCCTGGTCGAGCTGGACGGCGACGTAAACGGCCACAAGTTCAGCGTGTCCGGCGAGG
GCGAGGGCGATGCCACCTACGGCAAGCTGACCCTGAAGTTCATCTGCACCACCGGCAAGC
TGCCCGTGCCCTGGCCCACCCTCGTGACCACCCTGACCTACGGCGTGCAGTGCTTCAGCC
GCTACCCCGACCACATGAAGCAGCACGACTTCTTCAAGTCCGCCATGCCCGAAGGCTACG
TCCAGGAGCGCACCATCTTCTTCAAGGACGACGGCAACTACAAGACCCGCGCCGAGGTGA
AGTTCGAGGGCGACACCCTGGTGAACCGCATCGAGCTGAAGGGCATCGACTTCAAGGAGG
ACGGCAACATCCTGGGGCACAAGCTGGAGTACAACTACAACAGCCACAACGTCTATATCA
TGGCCGACAAGCAGAAGAACGGCATCAAGGTGAACTTCAAGATCCGCCACAACATCGAGG
ACGGCAGCGTGCAGCTCGCCGACCACTACCAGCAGAACACCCCCATCGGCGACGGCCCCG
TGCTGCTGCCCGACAACCACTACCTGAGCACCCAGTCCGCCCTGAGCAAAGACCCCAACG
AGAAGCGCGATCACATGGTCCTGCTGGAGTTCGTGACCGCCGCCGGGATCACTCTCGGCA
TGGACGAGCTGTACAAGTAGTCGCGATACGTAGCGCGCGACGTCTCGAACTAGTGTGAAA
TAGACATCAGAATTAAGAAAAACGTAGGGTCCAAGTGGTTCCCCGTTATGGACTCGCTAT
CTGTCAACCAGATCTTATACCCTGAAGTTCACCTAGATAGCCCGATAGTTACCAATAAGA
TAGTAGCCATCCTGGAGTATGCTCGAGTCCCTCACGCTTACAGCCTGGAGGACCCTACAC
TGTGTCAGAACATCAAGCACCGCCTAAAAAACGGATTTTCCAACCAAATGATTATAAACA
ATGTGGAAGTTGGGAATGTCATCAAGTCCAAGCTTAGGAGTTATCCGGCCCACTCTCATA
TTCCATATCCAAATTGTAATCAGGATTTATTTAACATAGAAGACAAAGAGTCAACGAGGA
AGATCCGTGAACTCCTCAAAAAGGGGAATTCGCTGTACTCCAAAGTCAGTGATAAGGTTT
TCCAATGCTTAAGGGACACTAACTCACGGCTTGGCCTAGGCTCCGAATTGAGGGAGGACA
TCAAGGAGAAAGTTATTAACTTGGGAGTTTACATGCACAGCTCCCAGTGGTTTGAGCCCT
TTCTGTTTTGGTTTACAGTCAAGACTGAGATGAGGTCAGTGATTAAATCACAAACCCATA
CTTGCCATAGGAGGAGACACACACCTGTATTCTTCACTGGTAGTTCAGTTGAGTTGCTAA
TCTCTCGTGACCTTGTTGCTATAATCAGTAAAGAGTCTCAACATGTATATTACCTGACAT
TTGAACTGGTTTTGATGTATTGTGATGTCATAGAGGGGAGGTTAATGACAGAGACCGCTA
TGACTATTGATGCTAGGTATACAGAGCTTCTAGGAAGAGTCAGATACATGTGGAAACTGA
TAGATGGTTTCTTCCCTGCACTCGGGAATCCAACTTATCAAATTGTAGCCATGCTGGAGC
CTCTTTCACTTGCTTACCTGCAGCTGAGGGATATAACAGTAGAACTCAGAGGTGCTTTCC
TTAACCACTGCTTTACTGAAATACATGATGTTCTTGACCAAAACGGGTTTTCTGATGAAG
GTACTTATCATGAGTTAACTGAAGCTCTAGATTACATTTTCATAACTGATGACATACATC
TGACAGGGGAGATTTTCTCATTTTTCAGAAGTTTCGGCCACCCCAGACTTGAAGCAGTAA
CGGCTGCTGAAAATGTTAGGAAATACATGAATCAGCCTAAAGTCATTGTGTATGAGACTC
TGATGAAAGGTCATGCCATATTTTGTGGAATCATAATCAACGGCTATCGTGACAGGCACG
GAGGCAGTTGGCCACCGCTGACCCTCCCCCTGCATGCTGCAGACACAATCCGGAATGCTC
AAGCTTCAGGTGAAGGGTTAACACATGAGCAGTGCGTTGATAACTGGAAATCTTTTGCTG
GAGTGAAATTTGGCTGCTTTATGCCTCTTAGCCTGGATAGTGATCTGACAATGTACCTAA
AGGACAAGGCACTTGCTGCTCTCCAAAGGGAATGGGATTCAGTTTACCCGAAAGAGTTCC
TGCGTTACGACCCTCCCAAGGGAACCGGGTCACGGAGGCTTGTAGATGTTTTCCTTAATG
ATTCGAGCTTTGACCCATATGATGTGATAATGTATGTTGTAAGTGGAGCTTACCTCCATG
ACCCTGAGTTCAACCTGTCTTACAGCCTGAAAGAAAAGGAGATCAAGGAAACAGGTAGAC
TTTTTGCTAAAATGACTTACAAAATGAGGGCATGCCAAGTGATTGCTGAAAATCTAATCT
CAAACGGGATTGGCAAATATTTTAAGGACAATGGGATGGCCAAGGATGAGCACGATTTGA
CTAAGGCACTCCACACTCTAGCTGTCTCAGGAGTCCCCAAAGATCTCAAAGAAAGTCACA
GGGGGGGGCCAGTCTTAAAAACCTACTCCCGAAGCCCAGTCCACACAAGTACCAGGAACG
TGAGAGCAGCAAAAGGGTTTATAGGGTTCCCTCAAGTAATTCGGCAGGACCAAGACACTG
ATCATCCGGAGAATATGGAAGCTTACGAGACAGTCAGTGCATTTATCACGACTGATCTCA
AGAAGTACTGCCTTAATTGGAGATATGAGACCATCAGCTTGTTTGCACAGAGGCTAAATG
AGATTTACGGATTGCCCTCATTTTTCCAGTGGCTGCATAAGAGGCTTGAGACCTCTGTCC
TGTATGTAAGTGACCCTCATTGCCCCCCCGACCTTGACGCCCATATCCCGTTATATAAAG
TCCCCAATGATCAAATCTTCATTAAGTACCCTATGGGAGGTATAGAAGGGTATTGTCAGA
AGCTGTGGACCATCAGCACCATTCCCTATCTATACCTGGCTGCTTATGAGAGCGGAGTAA
GGATTGCTTCGTTAGTGCAAGGGGACAATCAGACCATAGCCGTAACAAAAAGGGTACCCA
GCACATGGCCCTACAACCTTAAGAAACGGGAAGCTGCTAGAGTAACTAGAGATTACTTTG
TAATTCTTAGGCAAAGGCTACATGATATTGGCCATCACCTCAAGGCAAATGAGACAATTG
TTTCATCACATTTTTTTGTCTATTCAAAAGGAATATATTATGATGGGCTACTTGTGTCCC
AATCACTCAAGAGCATCGCAAGATGTGTATTCTGGTCAGAGACTATAGTTGATGAAACAA
GGGCAGCATGCAGTAATATTGCTACAACAATGGCTAAAAGCATCGAGAGAGGTTATGACC
GTTACCTTGCATATTCCCTGAACGTCCTAAAAGTGATACAGCAAATTCTGATCTCTCTTG
GCTTCACAATCAATTCAACCATGACCCGGGATGTAGTCATACCCCTCCTCACAAACAACG
ACCTCTTAATAAGGATGGCACTGTTGCCCGCTCCTATTGGGGGGATGAATTATCTGAATA
TGAGCAGGCTGTTTGTCAGAAACATCGGTGATCCAGTAACATCATCAATTGCTGATCTCA
AGAGAATGATTCTCGCCTCACTAATGCCTGAAGAGACCCTCCATCAGGTAATGACACAAC
AACCGGGGGACTCTTCATTCCTAGACTGGGCTAGCGACCCTTACTCAGCAAATCTTGTAT
GTGTCCAGAGCATCACTAGACTCCTCAAGAACATAACTGCAAGGTTTGTCCTGATCCATA
GTCCAAACCCAATGTTAAAAGGATTATTCCATGATGACAGTAAAGAAGAGGACGAGGGAC
TGGCGGCATTCCTCATGGACAGGCATATTATAGTACCTAGGGCAGCTCATGAAATCCTGG
ATCATAGTGTCACAGGGGCAAGAGAGTCTATTGCAGGCATGCTGGATACCACAAAAGGCT
TGATTCGAGCCAGCATGAGGAAGGGGGGTTTAACCTCTCGAGTGATAACCAGATTGTCCA
ATTATGACTATGAACAATTCAGAGCAGGGATGGTGCTATTGACAGGAAGAAAGAGAAATG
TCCTCATTGACAAAGAGTCATGTTCAGTGCAGCTGGCGAGAGCTCTAAGAAGCCATATGT
GGGCGAGGCTAGCTCGAGGACGGCCTATTTACGGCCTTGAGGTCCCTGATGTACTAGAAT
CTATGCGAGGCCACCTTATTCGGCGTCATGAGACATGTGTCATCTGCGAGTGTGGATCAG
TCAACTACGGATGGTTTTTTGTCCCCTCGGGTTGCCAACTGGATGATATTGACAAGGAAA
CATCATCCTTGAGAGTCCCATATATTGGTTCTACCACTGATGAGAGAACAGACATGAAGC
TTGCCTTCGTAAGAGCCCCAAGTCGATCCTTGCGATCTGCTGTTAGAATAGCAACAGTGT
ACTCATGGGCTTACGGTGATGATGATAGCTCTTGGAACGAAGCCTGGTTGTTGGCTAGGC
AAAGGGCCAATGTGAGCCTGGAGGAGCTAAGGGTGATCACTCCCATCTCAACTTCGACTA
ATTTAGCGCATAGGTTGAGGGATCGTAGCACTCAAGTGAAATACTCAGGTACATCCCTTG
TCCGAGTGGCGAGGTATACCACAATCTCCAACGACAATCTCTCATTTGTCATATCAGATA
AGAAGGTTGATACTAACTTTATATACCAACAAGGAATGCTTCTAGGGTTGGGTGTTTTAG
AAACATTGTTTCGACTCGAGAAAGATACCGGATCATCTAACACGGTATTACATCTTCACG
TCGAAACAGATTGTTGCGTGATCCCGATGATAGATCATCCCAGGATACCCAGCTCCCGCA
AGCTAGAGCTGAGGGCAGAGCTATGTACCAACCCATTGATATATGATAATGCACCTTTAA
TTGACAGAGATGCAACAAGGCTATACACCCAGAGCCATAGGAGGCACCTTGTGGAATTTG
TTACATGGTCCACACCCCAACTATATCACATTTTAGCTAAGTCCACAGCACTATCTATGA
TTGACCTGGTAACAAAATTTGAGAAGGACCATATGAATGAAATTTCAGCTCTCATAGGGG
ATGACGATATCAATAGTTTCATAACTGAGTTTCTGCTCATAGAGCCAAGATTATTCACTA
TCTACTTGGGCCAGTGTGCGGCCATCAATTGGGCATTTGATGTACATTATCATAGACCAT
CAGGGAAATATCAGATGGGTGAGCTGTTGTCATCGTTCCTTTCTAGAATGAGCAAAGGAG
TGTTTAAGGTGCTTGTCAATGCTCTAAGCCACCCAAAGATCTACAAGAAATTCTGGCATT
GTGGTATTATAGAGCCTATCCATGGTCCTTCACTTGATGCTCAAAACTTGCACACAACTG
TGTGCAACATGGTTTACACATGCTATATGACCTACCTCGACCTGTTGTTGAATGAAGAGT
TAGAAGAGTTCACATTTCTCTTGTGTGAAAGCGACGAGGATGTAGTACCGGACAGATTCG
ACAACATCCAGGCAAAACACTTATGTGTTCTGGCAGATTTGTACTGTCAACCAGGGACCT
GCCCACCAATTCGAGGTCTAAGACCGGTAGAGAAATGTGCAGTTCTAACCGACCATATCA
AGGCAGAGGCTATGTTATCTCCAGCAGGATCTTCGTGGAACATAAATCCAATTATTGTAG
ACCATTACTCATGCTCCCTGACTTATCTCCGGCGAGGATCGATCAAACAGATAAGATTGA
GAGTTGATCCAGGATTCATTTTCGACGCCCTCGCTGAGGTAAATGTCAGTCAGCCAAAGA
TCGGCAGCAACAACATCTCAAATATGAGCATCAAGGCTTTCAGACCCCCACACGATGATG
TTGCAAAATTGCTCAAAGATATCAACACAAGCAAGCACAATCTTCCCATTTCAGGGGGCA
ATCTCGCCAATTATGAAATCCATGCTTTCCGCAGAATCGGGTTGAACTCATCTGCTTGCT
ACAAAGCTGTTGAGATATCAACATTAATTAGGAGATGCCTTGAGCCAGGGGAGGACGGCT
TGTTCTTGGGTGAGGGATCGGGTTCTATGTTGATCACTTATAAGGAGATACTTAAACTAA
ACAAGTGCTTCTATAATAGTGGGGTTTCCGCCAATTCTAGATCTGGTCAAAGGGAATTAG
CACCCTATCCCTCCGAAGTTGGCCTTGTCGAACACAGAATGGGAGTAGGTAATATTGTCA
AAGTGCTCTTTAACGGGAGGCCCGAAGTCACGTGGGTAGGCAGTGTAGATTGCTTCAATT
TCATAGTTAGTAATATCCCTACCTCTAGTGTGGGGTTTATCCATTCAGATATAGAGACCT
TGCCTGACAAAGATACTATAGAGAAGCTAGAGGAATTGGCAGCCATCTTATCGATGGCTC
TGCTCCTGGGCAAAATAGGATCAATACTGGTGATTAAGCTTATGCCTTTCAGCGGGGATT
TTGTTCAGGGATTTATAAGTTATGTAGGGTCTCATTATAGAGAAGTGAACCTTGTATACC
CTAGATACAGCAACTTCATATCTACTGAATCTTATTTGGTTATGACAGATCTCAAGGCTA
ACCGGCTAATGAATCCTGAAAAGATTAAGCAGCAGATAATTGAATCATCTGTGAGGACTT
CACCTGGACTTATAGGTCACATCCTATCCATTAAGCAACTAAGCTGCATACAAGCAATTG
TGGGAGACGCAGTTAGTAGAGGTGATATCAATCCTACTCTGAAAAAACTTACACCTATAG
AGCAGGTGCTGATCAATTGCGGGTTGGCAATTAACGGACCTAAGCTGTGCAAAGAATTGA
TCCACCATGATGTTGCCTCAGGGCAAGATGGATTGCTTAATTCTATACTCATCCTCTACA
GGGAGTTGGCAAGATTCAAAGACAACCAAAGAAGTCAACAAGGGATGTTCCACGCCTACC
CCGTATTGGTAAGTAGCAGGCAACGAGAACTTATATCTAGGATCACCCGCAAATTTTGGG
GGCACATTCTTCTTTACTCCGGGAACAAAAAGTTGATAAATAAGTTTATCCAGAATCTCA
AGTCCGGCTATCTGATACTAGACTTACACCAGAATATCTTCGTTAAGAATCTATCCAAGT
CAGAGAAACAGATTATTATGACGGGGGGTTTGAAACGTGAGTGGGTTTTTAAGGTAACAG
TCAAGGAGACCAAAGAATGGTATAAGTTAGTCGGATACAGTGCCCTGATTAAGGACTAAT
TGGTTGAACTCCGGAACCCTAATCCTGCCCTAGGTGGTTAGGCATTATTTGCAATATATT
AAAGAAAACTTTGAAAATACGAAGTTTCTATTCCCAGCTTTGTCTGGT
