# Supplementary material for: Prioritizing antiviral drugs against SARS-CoV-2 by integrating viral complete genome sequences and drug chemical structures
Source: Sci Rep. 2021 Mar 18;11:6248. doi: 10.1038/s41598-021-83737-5 (PMC7973547; doi:10.1038/s41598-021-83737-5)
Supplement: Supplementary file 1 — Supplementary Information 1. [file 41598_2021_83737_MOESM1_ESM.zip › dataset_VDA-RWR/dataset2/virus FASTA/Middle East respiratory syndrome coronavirus.fasta]

>Middle East respiratory syndrome coronavirus
ATTTAAGTGAATAGCTTGGCTATCTCACTTCCCCTCGTTCTCTTGCAGAACTTTGATTTT
AACGAACTTAAATAAAAGCCCTGTTGTTTAGCGTATTGTTGCACTTGTCTGGTGGGATTG
TGGCATTAATTTGCCTGCTCATCTAGGCAGTGGACATATGCTCAACACTGGGTATAATTC
TAATTGAATACTATTTTTCAGTTAGAGCGTCGTGTCTCTTGTACGTCTCGGTCACAATAC
ACGGTTTCGTCCGGTGCGTGGCAATTCGGGGCACATCATGTCTTTCGTGGCTGGTGTGAC
CGCGCAAGGTGCGCGCGGTACGTATCGAGCAGCGCTCAACTCTGAAAAACATCAAGACCA
TGTGTCTCTAACTGTGCCACTCTGTGGTTCAGGAAACCTGGTTGAAAAACTTTCACCATG
GTTCATGGATGGCGAAAATGCCTATGAAGTGGTGAAGGCCATGTTACTTAAAAAGGAGCC
ACTTCTCTATGTGCCCATCCGGCTGGCTGGACACACTAGACACCTCCCAGGTCCTCGTGT
ATACCTGGTTGAGAGGCTCATTGCTTGTGAAAATCCATTCATGGTTAACCAATTGGCTTA
TAGCTCTAGTGCAAATGGCAGCTTGGTTGGCACAACTTTGCAGGGCAAGCCTATTGGTAT
GTTCTTCCCTTATGACATCGAACTTGTCACAGGAAAGCAAAATATTCTCCTGCGCAAGTA
TGGCCGTGGTGGTTATCACTACACCCCATTCCACTATGAGCGAGACAACACCTCTTGCCC
TGAGTGGATGGACGATTTTGAGGCGGATCCTAAAGGCAAATATGCCCAGAATCTGCTTAA
GAAGTTGATTGGCGGTGATGTCACTCCAGTTGACCAATACATGTGTGGCGTTGATGGAAA
ACCCATTAGTGCCTACGCATTTTTAATGGCCAAGGATGGAATAACCAAACTGGCTGATGT
TGAAGCGGACGTCGCAGCACGTGCTGATGACGAAGGCTTCATCACATTAAAGAACAATCT
ATATAGATTGGTTTGGCATGTTGAGCGTAAAGACGTTCCATATCCTAAGCAATCTATTTT
TACTATTAATAGTGTGGTCCAAAAGGATGGTGTTGAAAACACTCCTCCTCACTATTTTAC
TCTTGGATGCAAAATTTTAACGCTCACCCCACGCAACAAGTGGAGTGGCGTTTCTGACTT
GTCCCTCAAACAAAAACTCCTTTACACCTTCTATGGTAAGGAGTCACTTGAGAACCCAAC
CTACATTTACCACTCCGCATTCATTGAGTGTGGAAGTTGTGGTAATGATTCCTGGCTTAC
AGGGAATGCTATCCAAGGGTTTGCCTGTGGATGTGGGGCATCATATACAGCTAATGATGT
CGAAGTCCAATCATCTGGCATGATTAAGCCAAATGCTCTTCTTTGTGCTACTTGCCCCTT
TGCTAAGGGTGATAGCTGTTCTTCTAATTGCAAACATTCAGTTGCTCAGTTGGTTAGTTA
CCTTTCTGAACGTTGTAATGTTATTGCTGATTCTAAGTCCTTCACACTTATCTTTGGTGG
CGTAGCTTACGCCTACTTTGGATGTGAGGAAGGTACTATGTACTTTGTGCCTAGAGCTAA
GTCTGTTGTCTCAAGGATTGGAGACTCCATCTTTACAGGCTGTACTGGCTCTTGGAACAA
GGTCACTCAAATTGCTAACATGTTCTTGGAACAGACTCAGCATTCCCTTAACTTTGTGGG
AGAGTTCGTTGTCAACGATGTTGTCCTCGCAATTCTCTCTGGAACCACAACTAATGTTGA
CAAAATACGCCAGCTTCTCAAAGGTGTCACCCTTGACAAGTTGCGTGATTATTTAGCTGA
CTATGACGTAGCAGTCACTGCCGGCCCATTCATGGATAATGCTATTAATGTTGGTGGTAC
AGGATTACAGTATGCCGCCATTACTGCACCTTATGTAGTTCTCACTGGCTTAGGTGAGTC
CTTTAAGAAAGTTGCAACCATACCGTACAAGGTTTGCAACTCTGTTAAGGATACTCTGAC
TTATTATGCTCACAGCGTGTTGTACAGAGTTTTTCCTTATGACATGGATTCTGGTGTGTC
ATCCTTTAGTGAACTACTTTTTGATTGCGTTGATCTTTCAGTAGCTTCTACCTATTTTTT
AGTCCGCCTCTTGCAAGATAAGACTGGCGACTTTATGTCTACAATTATTACTTCCTGCCA
AACTGCTGTTAGTAAGCTTCTAGATACATGTTTTGAAGCTACAGAAGCAACATTTAACTT
CTTGTTAGATTTGGCAGGATTGTTCAGAATCTTTCTTCGCAATGCCTATGTGTACACTTC
ACAAGGGTTTGTGGTGGTCAATGGCAAAGTTTCTACACTTGTCAAACAAGTGTTAGACTT
GCTTAATAAGGGTATGCAACTTTTGCATACAAAGGTCTCCTGGGCTGGTTCTAATATCAG
TGCTGTTATCTACAGCGGCAGGGAGTCTCTAATATTCCCATCGGGAACCTATTACTGTGT
CACCACTAAGGCTAAGTCCGTTCAACAAGATCTTGACGTTATTTTGCCTGGTGAGTTTTC
CAAGAAGCAGTTAGGACTGCTCCAACCTACTGACAATTCTACAACTGTTAGTGTTACTGT
ATCCAGTAACATGGTTGAAACTGTTGTGGGTCAACTTGAGCAAACTAATATGCATAGTCC
TGATGTTATAGTAGGTGACTATGTCATTATTAGTGAAAAATTGTTTGTGCGTAGTAAGGA
AGAAGACGGATTTGCCTTCTACCCTGCTTGCACTAATGGTCATGCTGTACCGACTCTCTT
TAGACTTAAGGGAGGTGCACCTGTAAAAAAAGTAGCCTTTGGCGGTGATCAAGTACATGA
GGTTGCTGCTGTAAGAAGTGTTACTGTCGAGTACAACATTCATGCTGTATTAGACACACT
ACTTGCTTCTTCTAGTCTTAGAACCTTTGTTGTAGATAAGTCTTTGTCAATTGAGGAGTT
TGCTGACGTAGTAAAGGAACAAGTCTCAGACTTGCTTGTTAAATTACTGCGTGGAATGCC
GATTCCAGATTTTGATTTAGACGATTTTATTGACGCACCATGCTATTGCTTTAACGCTGA
GGGTGATGCATCTTGGTCTTCTACTATGATCTTCTCTCTTCACCCCGTCGAGTGTGACGA
GGAGTGTTCTGAAGTAGAGGCTTCAGATTTAGAAGAAGGTGAATCAGAGTGCATTTCTGA
GACTTCAACTGAACAAGTTGACGTTTCTCATGAGATTTCTGACGACGAGTGGGCTGCTGC
AGTTGATGAAGCGTTCCCCCTCGATGAAGCAGAAGATGTTACTGAATCTGTGCAAGAAGA
AGCACAACCAGTAGAAGTACCTGTTGAAGATATTGCGCAGGTTGTCATAGCTGACACCTT
ACAGGAAACTCCTGTTGTGTCTGATACTGTTGAAGTCCCACCGCAAGTGGTGAAACTTCC
GTCTGAACCTCAGACTATCCAGCCCGAGGTAAAAGAAGTTGCACCTGTCTATGAGGCTGA
TACCGAACAGACACAGAGTGTTACTGTTAAACCTAAGAGGTTACGCAAAAAGCGTAATGT
TGACCCTTTGTCCAATTTTGAACATAAGGTTATTACAGAGTGCGTTACCATAGTTTTAGG
TGACGCAATTCAAGTAGCCAAGTGCTATGGGGAGTCTGTGTTAGTTAATGCTGCTAACAC
ACATCTTAAGCATGGCGGTGGTATCGCTGGTGCTATTAATGCGGCTTCAAAAGGGGCTGT
CCAAAAAGAGTCAGATGAGTATATTCTGGCTAAAGGGCCGTTACAAGTAGGAGATTCAGT
TCTCTTGCAAGGCCATTCTCTAGCTAAGAATATCCTGCATGTCGTAGGCCCAGATGCCCG
CGCTAAACAGGATGTTTCTCTCCTTAGTAAGTGCTATAAGGCTATGAATGCATATCCTCT
TGTAGTCACTCCTCTTGTTTCAGCAGGCATATTTGGTGTAAAACCAGCTGTGTCTTTTGA
TTATCTTATTAGAGAGGCTAAGACTAGAGTTTTAGTCGTCGTTAATTCCCAAGATGTCTA
TAAGAGTCTTACCATAGTTGACATTCCACAGAGTTTGACTTTTTCATATGATGGGTTACG
TGGCGCAATACGTAAAGCTAAAGATTATGGTTTTACTGTTTTTGTGTGCACAGACAACTC
TGCTAACACTAAAGTTCTTAGGAACAAGGGTGTTGATTATACTAAGAAGTTTCTTACAGT
TGACGGTGTGCAATATTATTGCTACACGTCTAAGGACACTTTAGATGATATCTTACAACA
GGCTAATAAGTCTGTTGGTATTATATCTATGCCTTTGGGATATGTGTCTCATGGTTTAGA
CTTAATTCAAGCAGGGAGTGTCGTGCGTAGAGTTAACGTGCCCTACGTGTGTCTCCTAGC
TAATAAAGAGCAAGAAGCTATTTTGATGTCTGAAGACGTTAAGTTAAACCCTTCAGAAGA
TTTTATAAAGCACGTCCGCACTAATGGTGGTTACAATTCTTGGCATTTAGTCGAGGGTGA
ACTATTGGTGCAAGACTTACGCTTAAATAAGCTCCTGCATTGGTCTGATCAAACCATATG
CTACAAGGATAGTGTGTTTTATGTTGTAAAGAATAGTACAGCTTTTCCATTTGAAACACT
TTCAGCATGTCGTGCGTATTTGGATTCACGCACGACACAGCAGTTAACAATCGAAGTCTT
AGTGACTGTCGATGGTGTAAATTTTAGAACAGTCGTTCTAAATAATAAGAACACTTATAG
ATCACAGCTTGGATGCGTTTTCTTTAATGGTGCTGATATTTCTGATACCATTCCTGATGA
GAAACAGAATGGTCACAGTTTATATCTAGCAGACAATTTGACTGCTGATGAAACAAAGGC
GCTTAAAGAGTTATATGGCCCCGTTGATCCTACTTTCTTACACAGATTCTATTCACTTAA
GGCTGCAGTCCATAAGTGGAAGATGGTTGTGTGTGATAAGGTACGTTCTCTCAAATTGAG
TGATAATAATTGTTATCTTAATGCAGTTATTATGACACTTGATTTATTGAAGGACATTAA
ATTTGTTATACCTGCTCTACAGCATGCATTTATGAAACATAAGGGCGGTGATTCAACTGA
CTTCATAGCCCTCATTATGGCTTATGGCAATTGCACATTTGGTGCTCCAGATGATGCCTC
TCGGTTACTTCATACCGTGCTTGCAAAGGCTGAGTTATGCTGTTCTGCACGCATGGTTTG
GAGAGAGTGGTGCAATGTCTGTGGCATAAAAGATGTTGTTCTACAAGGCTTAAAAGCTTG
TTGTTACGTGGGTGTGCAAACTGTTGAAGATCTGCGTGCTCGCATGACATATGTATGCCA
GTGTGGTGGTGAACGTCATCGGCAAATAGTCGAACACACCACCCCCTGGTTGCTGCTCTC
AGGCACACCAAATGAAAAATTGGTGACAACCTCCACGGCGCCTGATTTTGTAGCGTTTAA
TGTCTTTCAGGGCATTGAAACGGCTGTTGGCCATTATGTTCATGCTCGCCTGAAGGGTGG
TCTTATTTTAAAGTTTGACTCTGGCACCGTTAGCAAGACTTCAGACTGGAAGTGCAAGGT
GACAGATGTACTTTTCCCCGGCCAAAAATACAGTAGCGATTGTAATGTCGTACGGTATTC
TTTGGACGGTAATTTCAGAACAGAGGTTGATCCCGACCTATCTGCTTTCTATGTTAAGGA
TGGTAAATACTTTACAAGTGAACCACCCGTAACATATTCACCAGCTACAATTTTAGCTGG
TAGTGTCTACACTAATAGCTGCCTTGTATCGTCTGATGGACAACCTGGCGGTGATGCTAT
TAGTTTGAGTTTTAATAACCTTTTAGGGTTTGATTCTAGTAAACCAGTCACTAAGAAATA
CACTTACTCCTTCTTGCCTAAAGAAGACGGCGATGTGTTGTTGGCTGAGTTTGACACTTA
TGACCCTATTTATAAGAATGGTGCCATGTATAAAGGCAAACCAATTCTTTGGGTCAACAA
AGCATCTTATGATACTAATCTTAATAAGTTCAATAGAGCTAGTTTGCGTCAAATTTTTGA
CGTAGCCCCCATTGAACTCGAAAATAAATTCACACCTTTGAGTGTGGAGTCTACACCAGT
TGAACCTCCAACTGTAGATGTGGTAGCACTTCAACAGGAAATGACAATTGTCAAATGTAA
GGGTTTAAATAAACCTTTCGTGAAGGACAATGTCAGTTTCGTTGCTGATGACTCAGGTAC
TCCCGTTGTTGAGTATCTGTCTAAAGAAGATCTACATACATTGTATGTAGACCCTAAGTA
TCAAGTCATTGTCTTAAAAGACAATGTACTTTCTTCTATGCTTAGATTGCACACCGTTGA
GTCAGGTGATATTAACGTTGTTGCAGCTTCCGGATCTTTGACACGTAAAGTGAAGTTACT
ATTTAGGGCTTCATTTTATTTCAAAGAATTTGCTACCCGCACTTTCACTGCTACCACTGC
TGTAGGTAGTTGTATAAAGAGTGTAGTGCGGCATCTAGGTGTTACTAAAGGCATATTGAC
AGGCTGTTTTAGTTTTGTCAAGATGTTATTTATGCTTCCACTAGCTTACTTTAGTGATTC
AAAACTCGGCACCACAGAGGTTAAAGTGAGTGCTTTGAAAACAGCTGGCGTTGTGACAGG
TAATGTTGTAAAACAGTGTTGCACTGCTGCTGTTGATTTAAGTATGGATAAGTTGCGCCG
TGTGGATTGGAAATCAACCCTACGGTTGTTACTTATGTTATGCACAACTATGGTATTGTT
GTCTTCTGTGTATCACTTGTATGTCTTCAATCAGGTCTTATCAAGTGATGTTATGTTTGA
AGATGCCCAAGGTTTGAAAAAGTTCTACAAAGAAGTTAGAGCTTACCTAGGAATCTCTTC
TGCTTGTGACGGTCTTGCTTCAGCTTATAGGGCGAATTCCTTTGATGTACCTACATTCTG
CGCAAACCGTTCTGCAATGTGTAATTGGTGCTTGATTAGCCAAGATTCCATAACTCACTA
CCCAGCTCTTAAGATGGTTCAAACACATCTTAGCCACTATGTTCTTAACATAGATTGGTT
GTGGTTTGCATTTGAGACTGGTTTGGCATACATGCTCTATACCTCGGCCTTCAACTGGTT
GTTGTTGGCAGGTACATTGCATTATTTCTTTGCACAGACTTCCATATTTGTAGACTGGCG
GTCATACAATTATGCTGTGTCTAGTGCCTTCTGGTTATTCACCCACATTCCAATGGCGGG
TTTGGTACGAATGTATAATTTGTTAGCATGCCTTTGGCTTTTACGCAAGTTTTATCAGCA
TGTAATCAATGGTTGCAAAGATACGGCATGCTTGCTCTGCTATAAGAGGAACCGACTTAC
TAGAGTTGAAGCTTCTACCGTTGTCTGTGGTGGAAAACGTACGTTTTATATCACAGCAAA
TGGCGGTATTTCATTCTGTCGTAGGCATAATTGGAATTGTGTGGATTGTGACACTGCAGG
TGTGGGGAATACCTTCATCTGTGAAGAAGTCGCAAATGACCTCACTACCGCCCTACGCAG
GCCTATTAACGCTACGGATAGATCACATTATTATGTGGATTCCGTTACAGTTAAAGAGAC
TGTTGTTCAGTTTAATTATCGTAGAGACGGTCAACCATTCTACGAGCGGTTTCCCCTCTG
CGCTTTTACAAATCTAGATAAGTTGAAGTTCAAAGAGGTCTGTAAAACTACTACTGGTAT
ACCTGAATACAACTTTATCATCTACGACTCATCAGATCGTGGCCAGGAAAGTTTAGCTAG
GTCTGCATGTGTTTATTATTCTCAAGTCTTGTGTAAATCAATTCTTTTGGTTGACTCAAG
TTTGGTTACTTCTGTTGGTGATTCTAGTGAAATCGCCACTAAAATGTTTGATTCCTTTGT
TAATAGTTTCGTCTCGCTGTATAATGTCACACGCGATAAGTTGGAAAAACTTATCTCTAC
TGCTCGTGATGGCGTAAGGCGAGGCGATAACTTCCATAGTGTCTTAACAACATTCATTGA
CGCAGCACGAGGCCCCGCAGGTGTGGAGTCTGATGTTGAGACCAATGAAATTGTTGACTC
TGTGCAGTATGCTCATAAACATGACATACAAATTACTAATGAGAGTTACAATAATTATGT
ACCCTCATATGTTAAACCTGATAGTGTGTCTACCAGTGATTTAGGTAGTCTCATTGATTG
TAATGCGGCTTCAGTTAACCAAATTGTCTTGCGTAATTCTAATGGTGCTTGTATTTGGAA
CGCTGCTGCATATATGAAACTCTCGGATGCACTTAAACGACAGATTCGCATTGCATGCCG
TAAGTGTAATTTAGCTTTCCGGTTAACCACCTCAAAGCTACGCGCTAATGATAATATCTT
ATCAGTTAGATTCACTGCTAACAAAATTGTTGGTGGTGCTCCTACATGGTTTAATGCGTT
GCGTGACTTTACGTTAAAGGGTTACGTTCTTGCTACCATTATTGTGTTTCTGTGTGCTGT
ACTGATGTATTTGTGTTTACCTACATTTTCTATGGTACCTGTTGAATTTTATGAAGACCG
CATCTTGGACTTTAAAGTTCTTGATAATGGTATCATTAGGGATGTAAATCCTGATGATAA
GTGCTTTGCTAATAAGCACCGGTCCTTCACACAATGGTATCATGAGCATGTTGGTGGTGT
CTATGACAACTCTATCACATGCCCATTGACAGTTGCAGTAATTGCTGGAGTTGCTGGTGC
TCGCATTCCAGACGTACCTACTACATTGGCTTGGGTGAACAATCAGATAATTTTCTTTGT
TTCTCGAGTCTTTGCTAATACAGGCAGTGTTTGCTACACTCCTATAGATGAGATACCCTA
TAAGAGTTTCTCTGATAGTGGTTGCATTCTTCCATCTGAGTGCACTATGTTTAGGGATGC
AGAGGGCCGTATGACACCATACTGCCATGATCCTACTGTTTTGCCTGGGGCTTTTGCGTA
CAGTCAGATGAGGCCTCATGTTCGTTACGACTTGTATGATGGTAACATGTTTATTAAATT
TCCTGAAGTAGTATTTGAAAGTACACTTAGGATTACTAGAACTCTGTCAACTCAGTACTG
CCGGTTCGGTAGTTGTGAGTATGCACAAGAGGGTGTTTGTATTACCACAAATGGCTCGTG
GGCCATTTTTAATGACCACCATCTTAATAGACCTGGTGTCTATTGTGGCTCTGATTTTAT
TGACATTGTCAGGCGGTTAGCAGTATCACTGTTCCAGCCTATTACTTATTTCCAATTGAC
TACCTCATTGGTCTTGGGTATAGGTTTGTGTGCGTTCCTGACTTTGCTCTTCTATTATAT
TAATAAAGTAAAACGTGCTTTTGCAGATTACACCCAGTGTGCTGTAATTGCTGTTGTTGC
TGCTGTTCTTAATAGCTTGTGCATCTGCTTTGTTGCCTCTATACCATTGTGTATAGTACC
TTACACTGCATTGTACTATTATGCTACATTCTATTTTACTAATGAGCCTGCATTTATTAT
GCATGTTTCTTGGTACATTATGTTCGGGCCTATCGTTCCCATATGGATGACCTGCGTCTA
TACAGTTGCAATGTGCTTTAGACACTTCTTCTGGGTTTTAGCTTATTTTAGTAAGAAACA
TGTAGAAGTTTTTACTGATGGTAAGCTTAATTGTAGTTTCCAGGACGCTGCCTCTAATAT
CTTTGTTATTAACAAGGACACTTATGCAGCTCTTAGAAACTCTTTAACTAATGATGCCTA
TTCACGATTTTTGGGGTTGTTTAACAAGTATAAGTACTTCTCTGGTGCTATGGAAACAGC
CGCTTATCGTGAAGCTGCAGCATGTCATCTTGCTAAAGCCTTACAAACATACAGCGAGAC
TGGTAGTGATCTTCTTTACCAACCACCCAACTGTAGCATAACCTCTGGCGTGTTGCAAAG
CGGTTTGGTGAAAATGTCACATCCCAGTGGAGATGTTGAGGCTTGTATGGTTCAGGTTAC
CTGCGGTAGCATGACTCTTAATGGTCTTTGGCTTGACAACACAGTCTGGTGCCCACGACA
CGTAATGTGCCCGGCTGACCAGTTGTCTGATCCTAATTATGATGCCTTGTTGATTTCTAT
GACTAATCATAGTTTCAGTGTGCAAAAACACATTGGCGCTCCAGCAAACTTGCGTGTTGT
TGGTCATGCCATGCAAGGCACTCTTTTGAAGTTGACTGTCGATGTTGCTAACCCTAGCAC
TCCAGCCTACACTTTTACAACAGTGAAACCTGGCGCAGCATTTAGTGTGTTAGCATGCTA
TAATGGTCGTCCGACTGGTACATTCACTGTTGTAATGCGCCCTAACTACACAATTAAGGG
TTCCTTTCTGTGTGGTTCTTGTGGTAGTGTTGGTTACACCAAGGAGGGTAGTGTGATCAA
TTTTTGTTACATGCATCAAATGGAACTTGCTAATGGTACACATACCGGTTCAGCATTTGA
TGGTACTATGTATGGTGCCTTTATGGATAAACAAGTGCACCAAGTTCAGTTAACAGACAA
ATACTGCAGTGTTAATGTAGTAGCTTGGCTTTACGCAGCAATACTTAATGGTTGCGCTTG
GTTTGTAAAACCTAATCGCACTAGTGTTGTTTCTTTTAATGAATGGGCTCTTGCCAACCA
ATTCACTGAATTTGTTGGCACTCAATCCGTTGACATGTTAGCTGTCAAAACAGGCGTTGC
TATTGAACAGCTGCTTTATGCGATCCAACAACTTTATACTGGGTTCCAGGGAAAGCAAAT
CCTTGGCAGTACCATGTTGGAAGATGAATTCACACCTGAGGATGTTAATATGCAGATTAT
GGGTGTGGTTATGCAGAGTGGTGTGAGAAAAGTTACATATGGTACTGCGCATTGGTTGTT
CGCGACCCTTGTCTCAACCTATGTGATAATCTTACAAGCCACTAAATTTACTTTGTGGAA
CTACTTGTTTGAGACTATTCCCACACAGTTGTTCCCACTCTTATTTGTGACTATGGCCTT
CGTTATGTTGTTGGTTAAACACAAACACACCTTTTTGACACTTTTCTTGTTGCCTGTGGC
TATTTGTTTGACTTATGCAAACATAGTCTACGAGCCCACTACTCCCATTTCGTCAGCGCT
GATTGCAGTTGCAAATTGGCTTGCCCCCACTAATGCTTATATGCGCACTACACATACTGA
TATTGGTGTCTACATTAGTATGTCACTTGTATTAGTCATTGTAGTGAAGAGATTGTACAA
CCCATCACTTTCTAACTTTGCGTTAGCATTGTGCAGTGGTGTAATGTGGTTGTACACTTA
TAGCATTGGAGAAGCCTCAAGCCCCATTGCCTATCTGGTTTTTGTCACTACACTCACTAG
TGATTATACGATTACAGTCTTTGTTACTGTTAACCTTGCAAAAGTTTGCACTTATGCCAT
CTTTGCTTACTCGCCACAGCTTACACTTGTGTTTCCGGAAGTGAAGATGATACTTTTATT
ATACACATGTTTAGGTTTCATGTGTACTTGCTATTTTGGTGTCTTCTCTCTTTTGAACCT
TAAGCTTAGAGCACCTATGGGTGTCTATGACTTTAAGGTCTCAACACAAGAGTTCAGATT
CATGACAGCTAACAATCTAACTGCACCTAGAAATTCTTGGGAGGCTATGGCTCTGAACTT
TAAGTTAATAGGTATTGGCGGTACACCTTGTATAAAGGTTGCTGCTATGCAGTCTAAACT
TACAGATCTTAAATGCACATCTGTGGTTCTCCTCTCTGTGCTCCAACAGTTACACTTAGA
GGCTAATAGTAGGGCCTGGGCTTTCTGTGTTAAATGCCATAATGATATATTGGCAGCAAC
AGACCCCAGTGAGGCTTTCGAGAAATTCGTAAGTCTCTTTGCCACTTTAATGACTTTTTC
TGGTAATGTAGATCTTGATGCGTTAGCTAGTGATATTTTTGACACTCCTAGCGTACTTCA
AGCTACTCTTTCTGAGTTTTCACACTTAGCTACCTTTGCTGAGTTGGAAGCTGCGCAGAA
AGCCTATCAGGAAGCTATGGACTCTGGTGACACCTCACCACAAGTTCTTAAGGCTTTGCA
GAAGGCTGTTAATATAGCTAAAAACGCCTATGAGAAGGATAAGGCAGTGGCCCGTAAGTT
AGAACGTATGGCTGATCAGGCTATGACTTCTATGTATAAGCAAGCACGTGCTGAAGACAA
GAAAGCAAAAATTGTCAGTGCTATGCAAACTATGTTGTTTGGTATGATTAAGAAGCTCGA
CAACGATGTTCTTAATGGTATCATTTCTAACGCTAGGAATGGTTGTATACCTCTTAGTGT
CATTCCACTGTGTGCTTCAAATAAACTTCGCGTTGTAATTCCTGACTTCACCGTCTGGAA
TCAGGTAGTCACATATCCCTCGCTTAACTACGCTGGGGCTTTGTGGGACATTACAGTTAT
AAACAATGTGGACAATGAAATTGTTAAGTCTTCAGATGTTGTAGACAGCAATGAAAATTT
AACATGGCCACTTGTTTTAGAATGCACTAGGGCATCCACTTCTGCCGTTAAGTTGCAAAA
TAATGAGATCAAACCTTCAGGTTTAAAAACCATGGTTGTGTCTGCAGGTCAAGAGCAAAC
TAACTGTAATACTAGTTCCTTAGCTTATTACGAACCTGTGCAGGGTCGTAAAATGCTGAT
GGCTCTTCTTTCTGATAATGCCTATCTCAAATGGGCGCGTGTTGAAGGTAAGGACGGATT
TGTTAGTGTAGAGCTACAACCTCCTTGCAAATTCTTGATTGCGGGACCAAAAGGACCTGA
AATCCGATATCTCTATTTTGTTAAAAATCTTAACAACCTTCATCGCGGGCAAGTGTTAGG
GCACATTGCTGCGACTGTTAGATTGCAAGCTGGTTCTAACACCGAGTTTGCCTCTAATTC
TTCGGTGTTGTCACTTGTTAACTTCACCGTTGATCCTCAAAAAGCTTATCTCGATTTCGT
CAATGCGGGAGGTGCCCCATTGACAAATTGTGTTAAGATGCTTACTCCTAAAACTGGTAC
AGGTATAGCTATATCTGTTAAACCAGAGAGTACAGCTGATCAAGAGACTTATGGTGGAGC
TTCAGTGTGTCTCTATTGCCGTGCGCATATAGAACATCCTGATGTCTCTGGTGTTTGTAA
ATATAAGGGTAAGTTTGTCCAAATCCCTGCTCAGTGTGTCCGTGACCCTGTGGGATTTTG
TTTGTCAAATACCCCCTGTAATGTCTGTCAATATTGGATTGGATATGGGTGCAATTGTGA
CTCGCTTAGGCAAGCAGCACTGCCCCAATCTAAAGATTCCAATTTTTTAAACGAGTCCGG
GGTTCTATTGTAAATGCCCGAATAGAACCCTGTTCAAGTGGTTTGTCCACTGATGTCGTC
TTTAGGGCATTTGACATCTGCAACTATAAGGCTAAGGTTGCTGGTATTGGAAAATACTAC
AAGACTAATACTTGTAGGTTTGTAGAATTAGATGACCAAGGGCATCATTTAGACTCCTAT
TTTGTCGTTAAGAGGCATACTATGGAGAATTATGAACTAGAGAAGCACTGTTACGATTTG
TTACGTGACTGTGATGCTGTAGCTCCCCATGATTTCTTCATCTTTGATGTAGACAAAGTT
AAAACACCTCATATTGTACGTCAGCGTTTAACTGAGTACACTATGATGGATCTTGTATAT
GCCCTGAGGCACTTTGATCAAAATAGCGAAGTGCTTAAGGCTATCTTAGTGAAGTATGGT
TGCTGTGATGTTACCTACTTTGAAAATAAACTCTGGTTTGATTTTGTTGAAAATCCCAGT
GTTATTGGTGTTTATCATAAACTTGGAGAACGTGTACGCCAAGCTATCTTAAACACTGTT
AAATTTTGTGACCACATGGTCAAGGCTGGTTTAGTCGGTGTGCTCACACTAGACAACCAG
GACCTTAATGGCAAGTGGTATGATTTTGGTGACTTCGTAATCACTCAACCTGGTTCAGGA
GTAGCTATAGTTGATAGCTACTATTCTTATTTGATGCCTGTGCTCTCAATGACCGATTGT
CTGGCCGCTGAGACACATAGGGATTGTGATTTTAATAAACCACTCATTGAGTGGCCACTT
ACTGAGTATGATTTTACTGATTATAAGGTACAACTCTTTGAGAAGTACTTTAAATATTGG
GATCAGACGTATCACGCAAATTGCGTTAATTGTACTGATGACCGTTGTGTGTTACATTGT
GCTAATTTCAATGTATTGTTTGCTATGACCATGCCTAAGACTTGTTTCGGACCCATAGTC
CGAAAGATCTTTGTTGATGGCGTGCCATTTGTAGTATCTTGTGGTTATCACTACAAAGAA
TTAGGTTTAGTCATGAATATGGATGTTAGTCTCCATAGACATAGGCTCTCTCTTAAGGAG
TTGATGATGTATGCCGCTGATCCAGCCATGCACATTGCCTCCTCTAACGCTTTTCTTGAT
TTGAGGACATCATGTTTTAGTGTCGCTGCACTTACAACTGGTTTGACTTTTCAAACTGTG
CGGCCTGGCAATTTTAACCAAGACTTCTATGATTTCGTGGTATCTAAAGGTTTCTTTAAG
GAGGGCTCTTCAGTGACGCTCAAACATTTTTTCTTTGCTCAAGATGGTAATGCTGCTATT
ACAGATTATAATTACTATTCTTATAATCTGCCTACTATGTGTGACATCAAACAAATGTTG
TTCTGCATGGAAGTTGTAAACAAGTACTTCGAAATCTATGACGGTGGTTGTCTTAATGCT
TCTGAAGTGGTTGTTAATAATTTAGACAAGAGTGCTGGCCATCCTTTTAATAAGTTTGGC
AAAGCTCGTGTCTATTATGAGAGCATGTCTTACCAGGAGCAAGATGAACTCTTTGCCATG
ACAAAGCGTAACGTCATTCCTACCATGACTCAAATGAATCTAAAATATGCTATTAGTGCT
AAGAATAGAGCTCGCACTGTTGCAGGCGTGTCCATACTTAGCACAATGACTAATCGCCAG
TACCATCAGAAAATGCTTAAGTCCATGGCTGCAACTCGTGGAGCGACTTGCGTCATTGGT
ACTACAAAGTTCTATGGTGGCTGGGATTTCATGCTTAAAACATTGTACAAAGATGTTGAT
AATCCGCATCTTATGGGTTGGGATTACCCTAAGTGTGATAGAGCTATGCCTAATATGTGT
AGAATCTTCGCTTCACTCATATTAGCTCGTAAACATGGCACTTGTTGTACTACAAGGGAC
AGATTTTATCGCTTGGCAAATGAGTGTGCTCAGGTGCTAAGCGAATATGTTCTATGTGGT
GGTGGTTACTACGTCAAACCTGGAGGTACCAGTAGCGGAGATGCCACCACTGCATATGCC
AATAGTGTCTTTAACATTTTGCAGGCGACAACTGCTAATGTCAGTGCACTTATGGGTGCT
AATGGCAACAAGATTGTTGACAAAGAAGTTAAAGACATGCAGTTTGATTTGTATGTCAAT
GTTTACAGGAGCACTAGCCCAGACCCCAAATTTGTTGATAAATACTATGCTTTTCTTAAT
AAGCACTTTTCTATGATGATACTGTCTGATGACGGTGTCGTTTGCTATAATAGTGATTAT
GCAGCTAAGGGTTACATTGCTGGAATACAGAATTTCAAGGAAACGCTGTATTATCAGAAC
AATGTCTTTATGTCTGAAGCTAAATGCTGGGTGGAAACCGATCTGAAGAAAGGGCCACAT
GAATTCTGTTCACAGCATACGCTTTATATTAAGGATGGCGACGATGGTTACTTCCTTCCT
TATCCAGACCCTTCAAGAATTTTGTCTGCCGGTTGCTTTGTAGATGATATCGTTAAGACT
GACGGTACACTCATGGTAGAGCGGTTTGTGTCTTTGGCTATAGATGCTTACCCTCTCACA
AAGCATGAAGATATAGAATACCAGAATGTATTCTGGGTCTACTTACAGTATATAGAAAAA
CTGTATAAAGACCTTACAGGACACATGCTTGACAGTTATTCTGTCATGCTATGTGGTGAT
AATTCTGCTAAGTTTTGGGAAGAGGCATTCTATAGAGATCTCTATAGTTCGCCTACCACT
TTGCAGGCTGTCGGTTCATGCGTTGTATGCCATTCACAGACTTCCCTACGCTGTGGGACA
TGCATCCGTAGACCATTTCTCTGCTGTAAATGCTGCTATGATCATGTTATAGCAACTCCA
CATAAGATGGTTTTGTCTGTTTCTCCTTACGTTTGTAATGCCCCTGGTTGTGGCGTTTCA
GACGTTACTAAGCTATATTTAGGTGGTATGAGCTACTTTTGTGTAGATCATAGACCTGTG
TGTAGTTTTCCACTTTGCGCTAATGGTCTTGTATTCGGCTTATACAAGAATATGTGCACA
GGTAGTCCTTCTATAGTTGAATTTAATAGGTTGGCTACCTGTGACTGGACTGAAAGTGGT
GATTACACCCTTGCCAATACTACAACAGAACCACTCAAACTTTTTGCTGCTGAGACTTTA
CGTGCCACTGAAGAGGCGTCTAAGCAGTCTTATGCTATTGCCACCATCAAAGAAATTGTT
GGTGAGCGCCAACTATTACTTGTGTGGGAGGCTGGCAAGTCCAAACCACCACTCAATCGT
AATTATGTTTTTACTGGTTATCATATAACCAAAAATAGTAAAGTGCAGCTCGGTGAGTAC
ATCTTCGAGCGCATTGATTATAGTGATGCTGTATCCTACAAGTCTAGTACAACGTATAAA
CTGACTGTAGGTGACATCTTCGTACTTACCTCTCACTCTGTGGCTACCTTGACGGCGCCC
ACAATTGTGAATCAAGAGAGGTATGTTAAAATTACTGGGTTGTACCCAACCATTACGGTA
CCTGAAGAGTTCGCAAGTCATGTTGCCAACTTCCAAAAATCAGGTTATAGTAAATATGTC
ACTGTTCAGGGACCACCTGGCACTGGCAAAAGTCATTTTGCTATAGGGTTAGCGATTTAC
TACCCTACAGCACGTGTTGTTTATACAGCATGTTCACACGCAGCTGTTGATGCTTTGTGT
GAAAAAGCTTTTAAATATTTGAACATTGCTAAATGTTCCCGTATCATTCCTGCAAAGGCA
CGTGTTGAGTGCTATGACAGGTTTAAAGTTAATGAGACAAATTCTCAATATTTGTTTAGT
ACTATTAATGCTCTACCAGAAACTTCTGCCGATATTCTGGTGGTTGATGAGGTTAGTATG
TGCACTAATTATGATCTTTCAATTATTAATGCACGTATTAAAGCTAAGCACATTGTCTAT
GTAGGAGATCCAGCACAGTTGCCAGCTCCTAGGACTTTGTTGACTAGAGGCACATTGGAA
CCAGAAAATTTCAATAGTGTCACTAGATTGATGTGTAACTTAGGTCCTGACATATTTTTA
AGTATGTGCTACAGGTGTCCTAAGGAAATAGTAAGCACTGTGAGCGCTCTTGTCTACAAT
AATAAATTGTTAGCCAAGAAGGAGCTTTCAGGCCAGTGCTTTAAAATACTCTATAAGGGC
AATGTGACGCATGATGCTAGCTCTGCCATTAATAGACCACAACTCACATTTGTGAAGAAT
TTTATTACTGCCAATCCGGCATGGAGTAAGGCAGTCTTTATTTCGCCTTATAATTCACAG
AATGCTGTGGCTCGTTCAATGCTGGGTCTTACTACTCAGACTGTTGATTCCTCACAGGGT
TCAGAATACCAGTACGTTATCTTCTGTCAAACAGCAGATACGGCACATGCTAACAACATT
AACAGATTTAATGTTGCAATCACTCGTGCCCAAAAAGGTATTCTTTGTGTTATGACATCT
CAGGCACTCTTTGAGTCCTTAGAGTTTACTGAATTGTCTTTTACTAATTACAAGCTCCAG
TCTCAGATTGTAACTGGCCTTTTTAAAGATTGCTCTAGAGAAACTTCTGGCCTCTCACCT
GCTTATGCACCAACATACGTTAGTGTTGATGACAAGTATAAGACGAGTGATGAGCTTTGC
GTGAATCTTAATTTACCCGCAAATGTCCCATACTCTCGTGTTATTTCCAGGATGGGCTTT
AAACTCGATGCAACAGTTCCTGGATATCCTAAGCTTTTCATTACTCGTGAAGAGGCTGTA
AGGCAAGTTCGAAGCTGGATAGGCTTCGATGTTGAGGGTGCTCATGCTTCCCGTAATGCA
TGTGGCACCAATGTGCCTCTACAATTAGGATTTTCAACTGGTGTGAACTTTGTTGTTCAG
CCAGTTGGTGTTGTAGACACTGAGTGGGGTAACATGTTAACGGGCATTGCTGCCCGTCCT
CCACCAGGTGAACAGTTTAAGCACCTCGTGCCTCTTATGCATAAGGGGGCTGCGTGGCCT
ATTGTTAGACGACGTATAGTGCAAATGTTGTCAGACACTTTAGACAAATTGTCTGATTAC
TGTACGTTTGTTTGTTGGGCTCATGGCTTTGAATTAACGTCTGCATCATACTTTTGCAAG
ATAGGTAAGGAACAGAAGTGTTGCATGTGCAATAGACGCGCTGCAGCGTACTCTTCACCT
CTGCAATCTTATGCCTGCTGGACTCATTCCTGCGGTTATGATTATGTCTACAACCCTTTC
TTTGTCGATGTTCAACAGTGGGGTTATGTAGGCAATCTTGCTACTAATCACGATCGTTAT
TGCTCTGTCCATCAAGGAGCTCATGTGGCTTCTAATGATGCAATAATGACTCGTTGTTTA
GCTATTCATTCTTGTTTTATAGAACGTGTGGATTGGGATATAGAGTATCCTTATATCTCA
CATGAAAAGAAATTGAATTCCTGTTGTAGAATCGTTGAGCGCAACGTCGTACGTGCTGCT
CTTCTTGCCGGTTCATTTGACAAAGTCTATGATATTGGCAATCCTAAAGGAATTCCTATT
GTTGATGACCCTGTGGTTGATTGGCATTATTTTGATGCACAGCCCTTGACCAGAAAGGTA
CAACAGCTTTTCTATACAGAGGACATGGCCTCAAGATTTGCTGATGGGCTCTGCTTATTT
TGGAACTGTAATGTACCAAAATATCCTAATAATGCAATTGTATGCAGGTTTGACACACGT
GTGCATTCTGAGTTCAATTTGCCAGGTTGTGATGGCGGTAGTTTGTATGTTAACAAGCAC
GCTTTTCATACACCAGCATATGATGTGAGTGCATTCCGTGATCTGAAACCTTTACCATTC
TTTTATTATTCTACTACACCATGTGAAGTGCATGGTAATGGTAGTATGATAGAGGATATT
GATTATGTACCCCTAAAATCTGCAGTCTGTATTACAGCTTGTAATTTAGGGGGCGCTGTT
TGTAGGAAGCATGCTACAGAGTACAGAGAGTATATGGAAGCATATAATCTTGTCTCTGCA
TCAGGTTTCCGCCTTTGGTGTTATAAGACCTTTGATATTTATAATCTCTGGTCTACTTTT
ACAAAAGTTCAAGGTTTGGAAAACATTGCTTTTAATTTTGTTAAACAAGGCCATTTTATT
GGTGTTGAGGGTGAACTACCTGTAGCTGTAGTCAATGATAAGATCTTCACCAAGAGTGGC
GTTAATGACATTTGTATGTTTGAGAATAAAACCACTTTGCCTACTAATATAGCTTTTGAA
CTCTATGCTAAGCGTGCTGTACGCTCGCATCCCGATTTCAAATTGCTACACAATTTACAA
GCAGACATTTGCTACAAGTTCGTCCTTTGGGATTATGAACGTAGCAATATTTATGGTACT
GCTACTATTGGTGTATGTAAGTACACTGATATTGATGTTAATTCAGCTTTGAATATATGT
TTTGACATACGCGATAATGGTTCATTGGAGAAGTTCATGTCTACTCCCAATGCCATCTTT
ATTTCTGATAGAAAAATCAAGAAATACCCTTGTATGGTAGGTCCTGATTATGCTTACTTC
AATGGTGCTATCATCCGTGATAGTGATGTTGTTAAACAACCAGTGAAGTTCTACTTGTAT
AAGAAAGTCAATAATGAGTTTATTGATCCTACTGAGTGTATTTACACTCAGAGTCGCTCT
TGTAGTGACTTCCTACCCCTGTCTGACATGGAGAAAGACTTTCTATCTTTTGATAGTGAT
GTTTTCATTAAGAAGTATGGCTTGGAAAACTATGCTTTTGAGCACGTAGTCTATGGAGAC
TTCTCTCATACTACGTTAGGCGGTCTTCACTTGCTTATTGGTTTATACAAGAAGCAACAG
GAAGGTCATATTATTATGGAAGAAATGCTAAAAGGTAGCTCAACTATTCATAACTATTTT
ATTACTGAGACTAACACAGCGGCTTTTAAGGCGGTGTGTTCTGTTATAGATTTAAAGCTT
GACGACTTTGTTATGATTTTAAAGAGTCAAGACCTTGGCGTAGTATCCAAGGTTGTCAAG
GTTCCTATTGACTTAACAATGATTGAGTTTATGTTATGGTGTAAGGATGGACAGGTTCAA
ACCTTCTACCCTCGACTCCAGGCTTCTGCAGATTGGAAACCTGGTCATGCAATGCCATCC
CTCTTTAAAGTTCAAAATGTAAACCTTGAACGTTGTGAGCTTGCTAATTACAAGCAATCT
ATTCCTATGCCTCGCGGTGTGCACATGAACATCGCTAAATATATGCAATTGTGCCAGTAT
TTAAATACTTGCACATTAGCCGTGCCTGCCAATATGCGTGTTATACATTTTGGCGCTGGT
TCTGATAAAGGTATCGCTCCTGGTACATCAGTTTTACGACAGTGGCTTCCTACAGATGCC
ATTATTATAGATAATGATTTAAATGAGTTCGTGTCAGATGCTGACATAACTTTATTTGGA
GATTGTGTAACTGTACGTGTCGGCCAACAAGTGGATCTTGTTATTTCCGACATGTATGAT
CCTACTACTAAGAATGTAACAGGTAGTAATGAGTCAAAGGCTTTATTCTTTACTTACCTG
TGTAACCTCATTAATAATAATCTTGCTCTTGGTGGGTCTGTTGCTATTAAAATAACAGAA
CACTCTTGGAGCGTTGAACTTTATGAACTTATGGGAAAATTTGCTTGGTGGACTGTTTTC
TGCACCAATGCAAATGCATCCTCATCTGAAGGATTCCTCTTAGGTATTAATTACTTGGGT
ACTATTAAAGAAAATATAGATGGTGGTGCTATGCACGCCAACTATATATTTTGGAGAAAT
TCCACTCCTATGAATCTGAGTACTTACTCACTTTTTGATTTATCCAAGTTTCAATTAAAA
TTAAAAGGAACACCAGTTCTTCAATTAAAGGAGAGTCAAATTAACGAACTCGTAATATCT
CTCCTGTCGCAGGGTAAGTTACTTATCCGTGACAATGATACACTCAGTGTTTCTACTGAT
GTTCTTGTTAACACCTACAGAAAGTTACGTTGATGTAGGGCCAGATTCTGTTAAGTCTGC
TTGTATTGAGGTTGATATACAACAGACTTTCTTTGATAAAACTTGGCCTAGGCCAATTGA
TGTTTCTAAGGCTGACGGTATTATATACCCTCAAGGCCGTACATATTCTAACATAACTAT
CACTTATCAAGGTCTTTTTCCCTATCAGGGAGACCATGGTGATATGTATGTTTACTCTGC
AGGACATGCTACAGGCACAACTCCACAAAAGTTGTTTGTAGCTAACTATTCTCAGGACGT
CAAACAGTTTGCTAATGGGTTTGTCGTCCGTATAGGAGCAGCTGCCAATTCCACTGGCAC
TGTTATTATTAGCCCATCTACCAGCGCTACTATACGAAAAATTTACCCTGCTTTTATGCT
GGGTTCTTCAGTTGGTAATTTCTCAGATGGTAAAATGGGCCGCTTCTTCAATCATACTCT
AGTTCTTTTGCCCGATGGATGTGGCACTTTACTTAGAGCTTTTTATTGTATTCTAGAGCC
TCGCTCTGGAAATCATTGTCCTGCTGGCAATTCCTATACTTCTTTTGCCACTTATCACAC
TCCTGCAACAGATTGTTCTGATGGCAATTACAATCGTAATGCCAGTCTGAACTCTTTTAA
GGAGTATTTTAATTTACGTAACTGCACCTTTATGTACACTTATAACATTACCGAAGATGA
GATTTTAGAGTGGTTTGGCATTACACAAACTGCTCAAGGTGTTCACCTCTTCTCATCTCG
GTATGTTGATTTGTACGGCGGCAATATGTTTCAATTTGCCACCTTGCCTGTTTATGATAC
TATTAAGTATTATTCTATCATTCCTCACAGTATTCGTTCTATCCAAAGTGATAGAAAAGC
TTGGGCTGCCTTCTACGTATATAAACTTCAACCGTTAACTTTCCTGTTGGATTTTTCTGT
TGATGGTTATATACGCAGAGCTATAGACTGTGGTTTTAATGATTTGTCACAACTCCACTG
CTCATATGAATCCTTCGATGTTGAATCTGGAGTTTATTCAGTTTCGTCTTTCGAAGCAAA
ACCTTCTGGCTCAGTTGTGGAACAGGCTGAAGGTGTTGAATGTGATTTTTCACCTCTTCT
GTCTGGCACACCTCCTCAGGTTTATAATTTCAAGCGTTTGGTTTTTACCAATTGCAATTA
TAATCTTACCAAATTGCTTTCACTTTTTTCTGTGAATGATTTTACTTGTAGTCAAATATC
TCCAGCAGCAATTGCTAGTAACTGTTATTCTTCACTGATTTTGGATTATTTTTCATACCC
ACTTAGTATGAAATCCGATCTCAGTGTTAGTTCTGCTGGTCCAATATCCCAGTTTAATTA
TAAACAGTCCTTTTCTAATCCCACATGTTTGATTTTAGCGACTGTTCCTCATAACCTTAC
TACTATTACTAAGCCTCTTAAGTACAGCTATATTAACAAGTGCTCTCGTTTTCTTTCTGA
TGATCGTACTGAAGTACCTCAGTTAGTGAACGCTAATCAATACTCACCCTGTGTATCCAT
TGTCCCATCCACTGTGTGGGAAGACGGTGATTATTATAGGAAACAACTATCTCCACTTGA
AGGTGGTGGCTGGCTTGTTGCTAGTGGCTCAACTGTTGCCATGACTGAGCAATTACAGAT
GGGCTTTGGTATTACAGTTCAATATGGTACAGACACCAATAGTGTTTGCCCCAAGCTTGA
ATTTGCTAATGACACAAAAATTGCCTCTCAATTAGGCAATTGCGTGGAATATTCCCTCTA
TGGTGTTTCGGGCCGTGGTGTTTTTCAGAATTGCACAGCTGTAGGTGTTCGACAGCAGCG
CTTTGTTTATGATGCGTACCAGAATTTAGTTGGCTATTATTCTGATGATGGCAACTACTA
CTGTTTGCGTGCTTGTGTTAGTGTTCCTGTTTCTGTCATCTATGATAAAGAAACTAAAAC
CCACGCTACTCTATTTGGTAGTGTTGCATGTGAACACATTTCCTCTACCATGTCTCAATA
CTCCCGTTCTACGCGATCAATGCTTAAACGGCGAGATTCTACATATGGCCCCCTTCAGAC
ACCTGTTGGTTGTGTCCTAGGACTTGTTAATTCCTCTTTGTTCGTAGAGGACTGCAAGTT
GCCTCTTGGTCAATCTCTCTGTGCTCTTCCTGACACACCTAGTACTCTCACACCTCGCAG
TGTGCGCTCTGTTCCAGGTGAAATGCGCTTGGCATCCATTGCTTTTAATCATCCTATTCA
GGTTGATCAACTTAATAGTAGTTATTTTAAATTAAGTATACCCACTAATTTTTCCTTTGG
TGTGACTCAGGAGTACATTCAGACAACCATTCAGAAAGTTACTGTTGATTGTAAACAGTA
CGTTTGCAATGGTTTCCAGAAGTGTGAGCAATTACTGCGCGAGTATGGCCAGTTTTGTTC
CAAAATAAACCAGGCTCTCCATGGTGCCAATTTACGCCAGGATGATTCTGTACGTAATTT
GTTTGCGAGCGTGAAAAGCTCTCAATCATCTCCTATCATACCAGGTTTTGGAGGTGACTT
TAATTTGACACTTCTAGAACCTGTTTCTATATCTACTGGCAGTCGTAGTGCACGTAGTGC
TATTGAGGATTTGCTATTTGACAAAGTCACTATAGCTGATCCTGGTTATATGCAAGGTTA
CGATGATTGCATGCAGCAAGGTCCAGCATCAGCTCGTGATCTTATTTGTGCTCAATATGT
GGCTGGTTACAAAGTATTACCTCCTCTTATGGATGTTAATATGGAAGCCGCGTATACCTC
ATCTTTGCTTGGCAGCATAGCAGGTGTTGGCTGGACTGCTGGCTTATCCTCCTTTGCTGC
TATTCCATTTGCACAGAGTATCTTTTATAGGTTAAACGGTGTTGGCATTACTCAACAGGT
TCTTTCAGAGAACCAAAAGCTTATTGCCAATAAGTTTAATCAGGCTCTGGGAGCTATGCA
AACAGGCTTCACTACAACTAATGAAGCTTTTCACAAGGTTCAGGATGCTGTGAACAACAA
TGCACAGGCTCTATCCAAATTAGCTAGCGAGCTATCTAATACTTTTGGTGCTATTTCCGC
CTCTATTGGAGACATCATACAACGTCTTGATGTTCTCGAACAGGACGCCCAAATAGACAG
ACTTATTAATGGCCGTTTGACAACACTAAATGCTTTTGTTGCACAGCAGCTTGTTCGTTC
CGAATCAGCTGCTCTTTCGGCTCAATTGGCTAAAGATAAAGTCAATGAGTGTGTCAAGGC
ACAATCCAAGCGTTCTGGATTTTGCGGTCAAGGCACACATATAGTGTCCTTTGTTGTAAA
TGCCCCTAATGGCCTTTACTTCATGCATGTTGGTTATTACCCTAGCAACCACATTGAGGT
TGTTTCTGCTTATGGTCTTTGCGATGCAGCTAACCCTACTAATTGTATAGCCCCTGTTAA
TGGCTACTTTATTAAAACTAATAACACTAGGATTGTTGATGAGTGGTCATATACTGGCTC
GTCCTTCTATGCACCTGAGCCCATCACCTCTCTTAATACTAAGTATGTTGCACCACAGGT
GACATACCAAAACATTTCTACTAACCTCCCTCCTCCTCTTCTCGGCAATTCCACCGGGAT
TGACTTCCAAGATGAGTTGGATGAGTTTTTCAAAAATGTTAGCACCAGTATACCTAATTT
TGGTTCTCTAACACAGATTAATACTACATTACTCGATCTTACCTACGAGATGTTGTCTCT
TCAACAAGTTGTTAAAGCCCTTAATGAGTCTTACATAGACCTTAAAGAGCTTGGCAATTA
TACTTATTACAACAAATGGCCGTGGTACATTTGGCTTGGTTTCATTGCTGGGCTTGTTGC
CTTAGCTCTATGCGTCTTCTTCATACTGTGCTGCACTGGTTGTGGCACAAACTGTATGGG
AAAACTTAAGTGTAATCGTTGTTGTGATAGATACGAGGAATACGACCTCGAGCCGCATAA
GGTTCATGTTCACTAATTAACGAACTATCAATGAGAGTTCAAAGACCACCCACTCTCTTG
TTAGTGTTCTCACTCTCTCTTTTGGTCACTGCATTTTCAAAACCTCTCTATGTACCTGAG
CATTGTCAGAATTATTCTGGTTGCATGCTTAGGGCTTGTATTAAAACTGCCCAAGCTGAT
ACAGCTGGTCTTTATACAAATTTTCGAATTGACGTCCCATCTGCAGAATCAACTGGTACT
CAATCAGTTTCTGTCGATCGTGAGTCAACTTCAACTCATGATGGTCCTACCGAACATGTT
ACTAGTGTGAATCTTTTTGACGTTGGTTACTCAGTTAATTAACGAACTCTATGGATTACG
TGTCTCTGCTTAATCAAATTTGGCAGAAGTACCTTAATTCACCGTATACTACTTGTTTGT
ATATCCCTAAACCCACAGCTAAGTATACACCTTTAGTTGGCACTTCATTGCACCCTGTGC
TGTGGAACTGTCAGCTATCCTTTGCTGGTTATACTGAATCTGCTGTTAATTCTACAAAAG
CTTTGGCCAAACAGGACGCAGCTCAGCGAATCGCTTGGTTGCTACATAAGGATGGAGGAA
TCCCTGATGGATGTTCCCTCTACCTCCGGCACTCAAGTTTATTCGCGCAAAGCGAGGAAG
AGGAGTCATTCTCCAACTAAGAAACTGCGCTACGTTAAGCGTAGATTTTCTCTTCTGCGC
CCTGAAGACCTTAGTGTTATTGTCCAACCAACACACTATGTCAGGGTTACATTTTCAGAC
CCCAACATGTGGTATCTACGTTCGGGTCATCATTTACACTCAGTTCACAATTGGCTTAAA
CCTTATGGCGGCCAACCTGTTTCTGAGTACCATATTACTCTAGCTTTGCTAAATCTCACT
GATGAAGATTTAGCTAGAGATTTTTCACCCATTGCGCTCTTTTTGCGCAATGTCAGATTT
GAGCTACATGAGTTCGCCTTGCTGCGCAAAACTCTTGTTCTTAATGCATCAGAGATCTAC
TGTGCTAACATACATAGATTTAAGCCTGTGTATAGAGTTAACACGGCAATCCCTACTATT
AAGGATTGGCTTCTCGTTCAGGGATTTTCCCTTTACCATAGTGGCCTCCCTTTACATATG
TCAATCTCTAAATTGCATGCACTGGATGATGTTACTCGCAATTACATCATTACAATGCCA
TGCTTTAGAACTTATCCTCAACAAATGTTTGTTACTCCTTTGGCCGTAGATGTTGTCTCC
ATACGGTCTTCCAATCAGGGTAATAAACAAATTGTTCATTCTTACCCCATTTTACATCAT
CCAGGATTTTAACGAACTATGGCTTTCTCGGCGTCTTTATTTAAACCCGTCCAGCTAGTC
CCAGTTTCTCCTGCATTTCATCGCATTGAGTCTACTGACTCTATTGTTTTCACATACATT
CCTGCTAGCGGCTATGTAGCTGCTTTAGCTGTCAATGTGTGTCTCATTCCCCTATTATTA
CTGCTACGTCAAGATACTTGTCGTCGCAGCATTATCAGAACTATGGTTCTCTATTTCCTT
GTTCTGTATAACTTTTTATTAGCCATTGTACTAGTCAATGGTGTACATTATCCAACTGGA
AGTTGCCTGATAGCCTTCTTAGTTATCCTCATAATACTTTGGTTTGTAGATAGAATTCGT
TTCTGTCTCATGCTGAATTCCTACATTCCACTGTTTGACATGCGTTCTCACTTTATTCGT
GTTAGTACAGTTTCTTCTCATGGTATGGTCCCTGTCATACACACCAAACCATTATTTATT
AGAAACTTCGATCAGCGTTGCAGCTGTTCTCGTTGTTTTTATTTGCACTCTTCCACTTAT
ATAGAGTGCACTTATATTAGCCGTTTTAGTAAGATTAGCCTAGTTTCTGTAACTGACTTC
TCCTTAAACGGCAATGTTTCCACTGTTTTCGTGCCTGCAACGCGCGATTCAGTTCCTCTT
CACATAATCGCCCCGAGCTCGCTTATCGTTTAAGCAGCTCTGCGCTACTATGGGTCCCGT
GTAGAGGCTAATCCATTAGTCTCTCTTTGGACATATGGAAAACGAACTATGTTACCCTTT
GTCCAAGAACGAATAGGGTTGTTCATAGTAAACTTTTTCATTTTTACCGTAGTATGTGCT
ATAACACTCTTGGTGTGTATGGCTTTCCTTACGGCTACTAGATTATGTGTGCAATGTATG
ACAGGCTTCAATACCCTGTTAGTTCAGCCCGCATTATACTTGTATAATACTGGACGTTCA
GTCTATGTAAAATTCCAGGATAGTAAACCCCCTCTACCACCTGACGAGTGGGTTTAACGA
ACTCCTTCATAATGTCTAATATGACGCAACTCACTGAGGCGCAGATTATTGCCATTATTA
AAGACTGGAACTTTGCATGGTCCCTGATCTTTCTCTTAATTACTATCGTACTACAGTATG
GATACCCATCCCGTAGTATGACTGTCTATGTCTTTAAAATGTTTGTTTTATGGCTCCTAT
GGCCATCTTCCATGGCGCTATCAATATTTAGCGCCGTTTATCCAATTGATCTAGCTTCCC
AGATAATCTCTGGCATTGTAGCAGCTGTTTCAGCTATGATGTGGATTTCCTACTTTGTGC
AGAGTATCCGGCTGTTTATGAGAACTGGATCATGGTGGTCATTCAATCCTGAGACTAATT
GCCTTTTGAACGTTCCATTTGGTGGTACAACTGTCGTACGTCCACTCGTAGAGGACTCTA
CCAGTGTAACTGCTGTTGTAACCAATGGCCACCTCAAAATGGCTGGCATGCATTTCGGTG
CTTGTGACTACGACAGACTTCCTAATGAAGTCACCGTGGCCAAACCCAATGTGCTGATTG
CTTTAAAAATGGTGAAGCGGCAAAGCTACGGAACTAATTCCGGCGTTGCCATTTACCATA
GATATAAGGCAGGTAATTACAGGAGTCCGCCTATTACGGCGGATATTGAACTTGCATTGC
TTCGAGCTTAGGCTCTTTAGTAAGAGTATCTTAATTGATTTTAACGAATCTCAATTTCAT
TGTTATGGCATCCCCTGCTGCACCTCGTGCTGTTTCCTTTGCCGATAACAATGATATAAC
AAATACAAACCTGTCTCGAGGTAGAGGACGTAATCCAAAACCACGAGCTGCACCAAATAA
CACTGTCTCTTGGTACACTGGGCTTACCCAACACGGGAAAGTCCCTCTTACCTTTCCACC
TGGGCAGGGTGTACCTCTTAATGCCAATTCCACCCCTGCGCAAAATGCTGGGTATTGGCG
GAGACAGGACAGAAAAATTAATACCGGGAATGGAATTAAGCAACTGGCTCCCAGGTGGTA
CTTCTACTACACTGGAACTGGACCCGAAGCAGCACTCCCATTCCGGGCTGTTAAGGATGG
CATCGTTTGGGTCCATGAAGATGGCGCCACTGATGCTCCTTCAACTTTTGGGACGCGGAA
CCCTAACAATGATTCAGCTATTGTTACACAATTCGCGCCCGGTACTAAGCTTCCTAAAAA
CTTCCACATTGAGGGGACTGGAGGCAATAGTCAATCATCTTCAAGAGCCTCTAGCGTAAG
CAGAAACTCTTCCAGATCTAGTTCACAAGGTTCAAGATCAGGAAACTCTACCCGCGGCAC
TTCTCCAGGTCCATCTGGAATCGGAGCAGTAGGAGGTGATCTACTTTACCTTGATCTTCT
GAACAGACTACAAGCCCTTGAGTCTGGCAAAGTAAAGCAATCGCAGCCAAAAGTAATCAC
TAAGAAAGATGCTGCTGCTGCTAAAAATAAGATGCGCCACAAGCGCACTTCCACCAAAAG
TTTCAACATGGTGCAAGCTTTTGGTCTTCGCGGACCAGGAGACCTCCAGGGAAACTTTGG
TGATCTTCAATTGAATAAACTCGGCACTGAGGACCCACGTTGGCCCCAAATTGCTGAGCT
TGCTCCTACAGCCAGTGCTTTTATGGGTATGTCGCAATTTAAACTTACCCATCAGAACAA
TGATGATCATGGCAACCCTGTGTACTTCCTTCGGTACAGTGGAGCCATTAAACTTGACCC
AAAGAATCCCAACTACAATAAGTGGTTGGAGCTTCTTGAGCAAAATATTGATGCCTACAA
AACCTTCCCTAAGAAGGAAAAGAAACAAAAGGCACCAAAAGAAGAATCAACAGACCAAAT
GTCTGAACCTCCTAAGGAGCATCGTGTGCAAGGTACTCAGCGCACTCGCACCCGTCCAAG
TGTTCAGCCTGGTCCAATGATTGATGTTAACACTGATTAGTGTCACTCAAAGTAACAAGA
TCGCGGCAATCGTTTGTGTTTGGTAACCCCATCTCACCATCGCTTGTCCACTCTTGCACA
GAATGGAATCATGTTGTAATTACAGTGCAATAAGGTAATTATAACCCATTTAATTGATAG
CTATGCTTTATTAAAGTGTGTAGCTGTAGAGAGAATGTTAAAGACTGTCACCTCTGCGTG
ATTGCAAGTGAACAGTGCCCCCCGGGAAGAGCTCTACAGTGTGAAATGTAAATAAAAATA
GCTATTATTCAATTAGATTAGGCTAATTAGATGATTTGCAAAAAAAAAAAA
