# Supplementary material for: Prioritizing antiviral drugs against SARS-CoV-2 by integrating viral complete genome sequences and drug chemical structures
Source: Sci Rep. 2021 Mar 18;11:6248. doi: 10.1038/s41598-021-83737-5 (PMC7973547; doi:10.1038/s41598-021-83737-5)
Supplement: Supplementary file 1 — Supplementary Information 1. [file 41598_2021_83737_MOESM1_ESM.zip › dataset_VDA-RWR/dataset2/virus FASTA/Molluscum contagiosum virus.fasta]

>Molluscum contagiosum virus
TGCCCCTAGAAAAGAGTTCATTTATAGGGGGAAAAATTTGGCAAAACCGCGCACGTACAA
AGGGCGCCCTGACGGCACTAAGGACGAGAGTCCTTACGGCACTAGGAGAAGGGACCATCT
TACGAGAGAACACGTACACACGACGGAACGGACGCCCTTTGGCTGACACAAAACAAAACA
GTGGTTGTTTTCGCATGTACGAGTACCGGGTACACAGTAAAAAAAAAATATTTTTTTTCC
TCATCCCGTGTGTGCGAGTGCGTGAAGGTGCCGGGCACACATGACAACAAAACCATTTTT
TTTCCTCATCCCGTGTGTGCGAGTGCGTGAAGGTGCCGGGCACACATGACAACAAAACCA
TTTTTTTTCCTCATCCCGTGTGTGCGAGTGCGTGAAGGTGCCGGGCACACATGACAACAA
AACCATTTTTTTTTCCTCATCCCGTGTGTGCGAGTGCGTGAAGGTGCCGGGCACACATGA
CAACAAAACCATTTTTTTCCTCATCCCGTGTGTGCGAGTGCGTGAAGGTGCCGGGTACAC
ATCAACAAATATTTTTCTTCTCATCCCGTGTGTGCGGGTGCCGGGTACACATGAACAAAT
ATTTTTTCTCATCCCGTGTGTGCGGGGTGCCGGGTACACACTCCAAACATTTTTCCTCAT
CCCGTGTGTGTGAAGGTGCCGGGCACACATGACAACAAACATTTCCCTCATCCCGTGTGT
GCGCAGGCGCCGGGTACACACTCCAAGACATGTTCTCGTCCCGTGTGTGCGGGTGCCGAG
CACACACACACACACACACACACACACACATTTCCCTCATCCCGTGTGTGTGTGTGTGTG
TGTGTGTGTGTGTGCAGGTGCCGGGTACACACTCCGAGACATGTTCTCGTCCCGTGTGTG
CGGGTGCCGAGTACACACACACAAAACATTTCCCCCATCCCGTGTGTGTGTGTGTGTGTG
TAGGTGCCGGCTACACACTCCAAGACATGTTCTCGTCCTGCGTGTGCAGGTACCAGGTAC
TAGGTGCCGGTGGCACACGAACATTGTTCTCACTCTGTGTGTATAGGTACCGGAGACACA
CCAACATGTTCTCTTTCCGTGGCTGCAAGGTGCCGGGTACACAGCGACATGGTCTCGTCC
CGAGTGGGCACACGACGGCGGGTTCTCGTCCCGTGTGCGCGGGTACACGACGGCGGGTTC
TCGTCCCGTGTGCGCAGGTACACAAAAACCTTTTTCTCAGTCCGCGCACACACACTTGTT
CTCGTTCCGTGTGAGCACACACACACACTTGTTCTCGTTCCGTGTGAGCGCACACACAAA
CTTGTTCTCGTTCCGTGTGAGCACGCACACACACTTGTTCTCGTTCCGTGTGAGCGCACA
CACAAACTTGTTCTCGTTCCGTGTGAGCACGCACACACACTTGTTCTCGTTCCGTGTGAG
CACGCACACACAAACTTGTTCTCGTTCCGTGTGAGCACACACACACACACACTTGTTCTC
GTTCCGTGTGAGCGCACACACAAACTTGTTCTCGTTCCGTGTGAGCACACACACACACAC
ACTTGTTCTCGTTCCGTGTGAGCGCACACACAAACTTGTTCTCGTTCCGTGTGAGCACAC
ACACACACACACTTGTTCTCGTTCCGTGTGAGCACACACACATACACACACACACACTTG
TTCTCGTTCCGTGTGAGCGCGCGCACACACACACACACACTTGTTCTCGTTCCGTGTGAG
CACACACACACACACACACACACTTGTTCTCGTTCCGTGTGAGCACACACACACACACAC
ACAAACTTGTTCTCGTTCCGTGTGAGCACACACACACACTTGTTCTCGTTCCGTGTGAGC
GCACACACAAACTTGTTCTCGTTCCGTGTGAGCACGCACACACACTTGTTCTCGTTCCGT
GTGAGCGCACACACAAACTTGTTCTCGTTCCGTGTGAGCACACACACACACTTGTTCTCG
TTCCGTGTGAGCACACACACACAAACTTGTTCTCGTTCCGTGTGAGCACACACACACACG
CTTGTTCTCGTTCCGTGTGAGCACACACACACACTTGTTCTCGTTCCGTGTGAGCGCGCA
CACACACTTGTTCTCGTTCCGTGTGAGCGCGCACACACACTTGTTCTCGTTCCGTGTGAG
CGCGCACACACACACTTGTTCTCGTTCCGTGTGAGCGCACACACACACACACTTGTTCTC
GTTCCGTGTGAGCGCACACACACACTTGTTCTCGTTCCGTGTGAGCGCACACACACACAC
ACACTTGTTCTCGTTCCGTGTGAGCGCACACACACACTTGTTCTCGTTCCGTGTGAGCGC
ACACACACACTTGTTCTCGTTCCGTGTGAGCGCACACACACACACACTTGTTCTCGTTCC
GTGTGAGCGCACACACATACACACACACACACTTGTTCTCGTTCCGTGTGAGCGCGCGCA
CACACACACACACACACACACTTGTTCTCGTTCCGTGTGAGCACACACACACACAGACTT
GTTCTCGTTCCGTGTGAGCACACACACACACACACAAACTTGTTCTCGTTCCGTGTGAGC
ACACACACATACACACACACACACACACTTGTTCTCGTTCCGTGTGAGCACACACACACT
TGTTCTCGTCCCGTGTGAGCACACACACACACACAAACTTGTTCTCGTTCCGTGTGAGCA
CACACAGACTTGTTCTCGTTCCGTGTGAGCACACACACACACACAACCTCTTCTCGTTCC
GTGCGGGCACACACGCAAAACCTTGTTCCCGTTCCGTGTGAGCACACACACACGCAAGCA
TTTGCTCATTCCGTGCGTGTACAAAACAACAAGTCGTCGTGTTGCGTGTGGGGATACAAG
AAACAACAAGCTTCGTCGTGTCGCGTGTCGTTCCGCGTGTGCAATTGGTGCCGGTACCAC
AACAAGCGTTTTTCCTCCCGTGTAGGTACCGGGACTACAACCCCTTTTCTCCTTCCGTGC
GTACGGGAGTAGCAGGTGCCGGTCCCGAAGACAAAGCTTGTTTTTTTTTCCTTCCGTGTG
TGCGGAGACCAGGTGCCGGCGCGAACAGGCTTTTCCTTCCGTGTGTGCGGACATCAACAC
ATGTTGTCGTCGACAAAACCAAACAAAGGCTTTTGTTTTTGTGTGTGCGAGCAGGCACCG
AGTACCAGGCGCCGGGCATCAAGCATTTGTGGTGGGTCGCGCCAAGTACAACTTCGTGGC
GTTTTCGTGTAGTGCCGGAGACACCAAAGATGTTCTCGTTCCGTGTGGGTCCAAAGCATT
CTGTTCCGTGTAGGTGCCGGCGCAAAAAAAAAAAAAAAAAAGGTTTTTTTTTTCTTCCGT
GCGTGCGGGTACCGGGCGCCTGCACGAAGCACTGGCTTCTTTTTTTCTTCCGTGTGGGTG
CCGGCCCAAACAACTGTTTTTCTTCCGTGGGGGGTACCGGCACAAACAAGGATTCGTTAT
CGTGTGAGTGCCGGGCACTAACCATTTTGTTCCGTGTGGGTGGTAGGCACAACAACGTTT
TGTCTCGTGTCAGTCGTCGGGCGCTCGCATTCCGTCCAAGGGAGCCAGCTGCTCGCATTC
ATGAGGAGTACGAGCACCACTTGTCGCCGTGGGTCCAACCAAGAAGACACCGTTGTAGGC
GCCAGGCGTTTTCGCGTGGTGCCGGGGACCGAGCCGTGTTGTGTCGCGCGTGCGGGGCAG
CAGGCACTAGGCGCCGGGGCACGAACCGTTGTTTTGTCGCGTGTGCGGGGCAGCAGGCAC
TAGGCGCCGGGGCGCGCGCGCTTGTTTGGTGTCGCGCACGCACGGTTGCTTTGTCTCGTG
CGTGCAGGCACGAACAGTTCTTCGCGGGGCAAACCGTTGTTGTCCCGGGGCACAAAACAA
GCAGAGTCCGTCCAAGCGCGCGAGTGGTCGTTGTGCAAGCACAAAGAAGTACCAGGTGCC
GGGGGCGCGCACAGGTGTTTTGTTCTTTCACGCGCGCAGGCAGCAGGCACCAGGTGCCAG
GGGCACGAGCACGGTCGTGTTTTTTGTTTTCCGTGCAGGCAGCAGGACCGAACACGGGCG
TGTTTTGTGTTTTTTGTTTTCCTCTCGCGCGTGCATGCACCTGGCGGCGAGTACTAGTTT
CCGGGCACGAACCCGGTTGTGTCCTTTCGCGCGTGCAGGCACCTGGCACGAACACGGCTG
TGTTTGTGTTTTGGGTTCTGTTTCCTCCTGCGCGCGCAGACGCCCCGGCACGAACACGCT
TGTTTCGCGCCGGGGCGTCGCGTTTTGTTTGCGTGTGCGGGCACGAGCAGAGTTGTTTTT
TGTTCGCGCGGCTACAAACACATGTGCTTGTTTCCGCGTGCGTTCGTGTGTGCCTATCCC
ACGAGGACAACACGAGCACAACATGTTCGTTGTGCTCCGTGCGTGCGGACGCCAGGCACC
GGGCGTCAAACCACCCTGAGAGAGCGAGTGTGTGTGTGTGTGTGTGTGTGTGCACCAGGC
AGCGAGCAGCCGTCGTCGTGTGCGTGCGGACACACGAGCACGAGTGTTGTCTTGTCCGCA
GCGACGAGCGGCGCGCAGAACACCAAGAAGAACGAACAACGAGAACCGCCGGAAGAAACA
ACGAGCGCGAGCGGCGCGCTCACAGCGCGCCCTCCGTGCGCAGCACCGTCACGCCGTCCC
CGAAGAGCACCGCCAGCAGCCCCGCCGCCCCAACCTCTCGCTTCGAGGCACACTAATGGG
TCCAAACAAAAAAAACACACGAACACGAGCAAGTAGGTTGCGTCCCGGAAAAAGAAATAA
AGACAACGAAAGAACCAATCATTTCAAGACGCGAATACGCGCTCCTTAGACAAAAGCCAC
TAGCGTAGCATGCTCGTCCCCGTGCACGATAGCTTCCGGGGCGGCAACCGTACGCACGGT
AGCTAGCTCTGGCAGCCCGTCGGCCACAGTGAATCTGACACTTGCGGCGCTAGCGCCCGT
GGCGCCATTGCTCGCGGTGCCGGAGTTTGTAGCTCTAGTTCCCATGGATGCGACTGCGCA
ATAAGGCGGTGGCGGCTCTGCCGCGCAATACGGTGGAGGCGACTGGCGACACATTGCCGT
TGCCAGTAGCGAATGCAGTGCCCGGCACAGGCTGCGCCACGCCAGCACGACGGCTGCCAG
CACGTTGAGTGTAGCCGAGACAATCACCGCGACGGAGGCGAGCACGGGCGGATCTTTGCG
AGCGTTCTTAATGTTTTCCTCGCAGTAGCGGCGCTCCTCTGCGATCATCGACATGTAGGC
AGTGCGCTGTGTTTGCCACCGTTGGTAACACTGCAAGAGCTCAAGTGAGGTCTTTCGAGA
ACACGCACAGCGTATGCTGTCCTCGCTGTATGGGAGTTCTTCCTCGAACGCAGCACAGTT
CCCGTCGATGAGAACTTCTGCAGAGCTCATCGCGCCGTTCTCGTTCGTGTTGGTGCAACG
GAACCGGTAGCGTTCTGTTGTGGGCACTTTCACGTTGAGTAGTAGATAACTTTTGTCCGA
GGTTCTTCCGTGCAGCGTGGAGCGCAGAGAACTCGGAGGAAAGTTCCCAGTGATCCGAAG
CTGAGCGTCCTGGCCCGCGGCAGTGCATACGAGGCGCAACATGCATGAGTCGCTCGCGTG
CGAGAGCGCGGTCACTGTCAGCTCGGGCTCAGAAGGCGTCGGGAGCACCGTCAGCGCAAA
ACACGCAGACGCGACACCTTCCGAGCCCGCCGACGTTACCAGATATTGCCCCGAGTCTTC
GATTCGCACCTCGCGAATTCCGAATCCTGACCCCACGAGGTATGTTCGTGCACATACAGC
GCTGTGGTTGCGCGTGTGAGAGAACAAGGAACATGATCTCGAGTCGGTTCCCGAGGCAGA
CACAGAAATGTATTCGAGCTGCCTCGAGGCGCCTGGAATGTGGAACACAACATCGTTGCC
CTGTATCTCGCTGACATGCTGGCAGGAACTGCCCGTTTTGTCGACGACGTCGGCAGCGAC
TGCCGTGGGGGGAAGCCCTTCTGGGAAAGACGTACACGGCAGCATTGGCGGCGTCGGACA
CGGAGGCGCGGGCTTGCATTGCGGGCATTCCCACCTCGAGTATGCGAAGAGCGTTCCGAA
GCCCATACCCATTACCACCAGCGACGTGAGGAAAAGACAGTGCACGCACTGGCGCGTATA
GCAGCGCCAGTGCGTGTCCATTGTTACGACAGTGCGTTTTCTGGGATAAGTTTTCAGTTG
TGGTGCGGCGAGAAGTGCTCTCCCGCGAGTGTTTGTGGCTCAGCACTCAGTCTCGTGTTT
GCGGGCCAACGTTCCGTCGTGTGCTTGCGGCTCAGTCCAGTTTCGCGTTTGCAGGCCAGT
GCGACGTTGCGTGCTTGTGGCCCCTGTCGCGGTGCAGCTACACGTCCTCGATCTCGTCGT
CGTCATCGACAAGTGCCTCCGCTCCGGGTTCTTTGTGTGTCCCCGCGAAGAAGTTCCTGA
CGTTGTTCACAAGTCTGCGCACAAGTGAGTACAGGCACTCACAGAACCAGCACATGCAGT
CGACGGCCTTCGCCAGCCACCCAAGGACGTGCGCCGCTGCCAAGAACGCAATCACGAAGA
TTAGCATCAACACGAAGAGAACGATCCCCCAGTGTGTGGGTCCCGAGGGCGGCGGCGGCG
GCGCAGGCGTGGGGGGTGGCGTTGGTGTGGGCGCCAGCGTTGGCGTGGACACCGGCGTTG
TTGTCGTGGTTGTCGCGCGGGTGGTTGGTTCGCCGCCGAACATGTACCAGTAGTCTAGGC
ACGGCTGCTTGATTTCGACGCTAGCATTCACCGAGAAGGGCCCCGTCTCAAAATGACATT
CGTATGTGAGATAATCCTCGTGATAGTCTTCGGCGTCGATTCTTGACAGGTACGCGACCA
AGCTTAGCCCTAGCGAGCTCGCATGGTGCCGGGTACTCCCCATACTGTGCAGGAAGCGTA
TATTGGTGTTGTAGTAGTGGTGCGCGGAAATGGTCGCAGTGATGCCGTCGTGCTTGTCCC
CGAAGTAGATGCGCCCCGCAGAGGTTAAGCCCGACACCTTGCACGTAAGTACCACGACGC
ACGTGTCTTCCGTCGCGGAAAAGACACTCGCAGAGACCGTTACTCGAGGTCGCTTGACCA
AGACATCGAGCCGCAAAATCGTGGCGACCGCTGTTTCGTTGTGAGGCTTGACAACGAAGA
CGTAGTACCCGACGTCGTCGGTTGTGACTCTGGTCAGAACGACGCAGCCCAACTCCGCAG
AGTTCATTCTGTGCGTCAAGCCCGGGTGTCCGGAATCATGATTGGGTATGGTAATCATCT
CTGGGCCCATCATGTACTGTACCAGGATCAGGTCCTGAAGGTCGAGTCGAGTGTGGCTGC
GGTTTGCGCGCTGGACAGATTGCCTCCAGATGTCATCGTCGTCGATAAGCCACGGGCCTG
GATCAAGGGACAGATGTGAGCTTCCGTGTGTGAAAGGACGGAGCGAACGCAGGTATTCCT
CGACGGTATTCTCGGGGCGAAACACATAGTAGAGAGCGATGTAGTCCGCTTGTTGCACGG
ACTCCGACGTGTGCTGATGCGCGCACAAGGTCACGTCCTCACCCACGTTGACAGCATGCA
CACTCTCGTTCCAGGAGTGGACACGTACCTGAGAAACGCCGACCCCGTCCCGCTTTCTCT
GCTCGGTACTGAGGCAACAAAGCGCTGCCAATGCGCAAAGAAGTGCTGTGCGCATGGTGG
CAGAGCCCTTTTGCCGCCACTACTGGGATTGGGGGCGCTAGATTTTCACTTTATGCGGCA
GGCGCGCCTACGGGCGGTGCCGCGTGCGCGGGCAGTTCCGCGCGTTCGAACACGTGTTCG
AACTGCTCGCGTTGGTTTGCAGCACGTCGCCTTTGTAGCAGTTGCAGCATCCACGTGAAG
GCGCGGCGCGGAAAGTAGCCGTGTGCGAGGATGTACGCAAGTGTAAACGCGGTCGAGAAG
ATGAGCGCGAAGACCGCGAGCCGGAACTGCTCTTCCAAGCGAGAATACTGCTCGGCCTTG
GAGCGTGCACGCTCGAGGTCGCGCGTGCACAGGCGCAGTGCGTCGCTCAGGCTGTTGCAG
CAACTCCGACACCTCCGCAGGACATCGGCGTCAGTCTCGTTGCCGTCATCCGGGGGCCGG
CAGCCGTAGCGTGCAGGGTGAGCGCGCGCGCGTACCAGGATTGCCAGGACAAGGAATGCT
CCTGTTGCACGCATGCTGTAGCTCTCGCGCAAAAGCTTGTTTTTTCATTTATCGAGCCCT
GAAAACACAGGACAAAAAAAGCGCAGGCGCGAGCCAGCGTAGTGTGACTAAGGGAAGCGC
TTGCCCGCTAGCATGTGTGCCGCAAGCAGAATCAGCGTGAATGCGTACACGGCCAGAAGC
CCAGGGGCAATCGCACGCAGTAGCTGCACCGCTTGTAGCAGCGCCGCAGGAAACATGGCT
CTTGGGATTTCTCTGAGAAAGGCCCTCTTTTTTACGTTCTTAGTCTGCCGCTGGCCCCTT
GCCGGCCACTTCTCCGAGAGAGGCTGGCTCCCCTCTTGCCTGAAGCAAAGCTTGCCGCCC
TCCCCTACAGTTTTCCACAGCAAAGATCGCAAGTTCCAGAAACTGGCTCGCACAGCTCGT
CTTTTCTTCTTCGGAGAGCAGCCTCATCTGCACTAGCGCCTCCATGGCCGAGAGCAGCGC
GTCGAGGATACGCACGCAGCTAGCACATCCGCACTGCATCGGCGCCACAAGACACATGGC
TGTTTCTTCCGCTGTCCTCCGTTCTGAAGCTAAGATTTCAGTTTTGGACACTCGCGAGCA
CGTACGGCATGGTCTCCAGGCTGGTCAGCGTGATCTCGGCCATGGCACGCACGGCGCGCG
CGCTGCTCAGTAGACTTGCGTGTGCACTCCCGGAGCCATTGTTCCCGTGACAGTCCAGGA
CGCTTCTCAGTGCGCTCATGTGCCGCATAAGCGAGTGCATCGCATCGAGCATAATATCGG
CCCTGTTCTTGGCCGTCGCCAGCTCGGCCACGGCTTCCGCGCGCATCCCGGCGTCGTGCA
TCTGGCTGGAGAAATGTTGCGCGCTCGCTAGCGACCACACACGGTCACGCACGGGCACGT
GCAGGCAACGCATGCAGTCGACGGCGCTGTTTCGCGCGCACTCCAGCAGCAGTGTTGCCG
CAGCAATGCCGGCGCGCAGGCGCTCCAAGCACGCGCTCGCGCACTCGTGTGCGTGCGAAC
GCGCGGAAACCGCGCGGCGCACAGTCGCGGCGTACGCGGCGACGTCGCATAGCACCTCGG
ACATGTGCATGAGCGAGAGGAAGTAGGCCTCGTCCAGCGCGCGGAAGTTGCTGTTGAGCA
GCACGTCGTTCATGAACGCGGCGTTATCCCGAAGACAGTGCAACAGCGTCTCATGCTTGC
TCGAGAGCGTGCGCATCATCACGGCAATCCCCGCCTCGTGCTCCTCGAACTTGGCAGCCG
CGGTCAGCATGCGCGCGATGTCCACGGAAACAAGAGAGTTCACGAGCGCCACAATATCGT
TGAGCAGCACCAGGATACGCGCGGCCGCCAGGCGCGCGTTGTCTGTGTCGGGAACGGGCC
CTGCGAGCGGGAGCTCGTCACGCGGGACCTTGCGCATCTGCACCAGTGCGTACAGACACA
GTGGCTCGCGGTTTCCGGGAACAAAGGGGGCCACCACGGACAATGCCACGTGCTTAGTGA
AGAGCAGCACGTCCCCAGCGCCTGCGGTCACATTCTCGTGCGTGCCTCCGTTCGGAGTGC
TCACCGAGAGTACCTGCTTGCACATGTTCGCGACGCATAGCAGCCCGGTCGCGGCGTCGC
GCAGGTTCTCTAGCGCGCGCAACCCTGCAGAGTATGCACTGCCCCGGAAGCACAAGAAGG
TTGCCCACTCGCACACGCAAAGCCGGGACTCGCACTGTCCCCACGCCGCGTTCACTAGCT
CGGACAGGACATTGCAGCACTCGCTTGTCAGCGGGACGAGCACTGACTCGCACTGGTAGT
TCTGCCCGTAGCTACACATACGCGCGCGACTCGCGTTCGAATTGTAAGTGGCCACGAACG
CCGGCAAGAGAGTGGACTTCTTGTGATGCGCGTGCACGGTCACGCTGTATTCGCCGTATA
CGCGCACATGCGCGCCGATCCCGTCCTCGACGTACGTCAAGATTTCGCGCGAGCGTGCTG
GCATGCTCGAGCTCGTACCAGGAGCGTACGAAATCTCGAACGCGTCTTCGAGAGGAGAGG
GGCCAGGCGTGTCCAGAGACAGCTGCGGAGGCTGTATCACATGAGCCTGTCTCTGAGCCT
GTGCCTGAGACCGTGCCTGAACCAGTGCCTGAGTCTGGGAGCGTGCTTGCACCTGCGCCT
GCTGCGCCCGCGCCTGCTGCGCCTGCGCCTGCTGCGCCTGCTGCGCCTGCGCCTGCTGCG
CCTGCTGCGCCTGCGCCTGCTGCGCCTGCTGCGCCTGCTGCGCCTGCTGCGCCTGCTGCG
CCTGCTGCGCCTGCTGCGCCTGCGCCTGCTGCGCCTGCTGTGCCTGCGCCTGCTGCGCCC
GCGCCTGCTGCGCCTGCGCCTGCTGCGCCTGCGCCTGCTGCGCCTGCGCCTGCTGCGCCT
GCGCCTGCTGCGCCTGCGCCTGCTGCGCCTGCGCCTGCGCCTGCTGTGCCTGAGCCTGCA
CCTGTGTCCGCGTCTGAGCCTGAGATTGCATCTCCCGCGCCTTTGCTGCCCGCACCCTGG
TCGCCCGCGTTTCTGCCCGTGCTTCTGCCTGCTCTTTCGCAGCCTGCGCTCGCACCTTTG
CAGACTGCGGTTTCGTTGTTGGCGCCCTTGCTTTTCCTGTCTGCGCCTTTGTTGCCTGCG
GCCCTTGTGGCCGTTGCGCACGACGCGGCGGTGCTTGAGCAGGCGCCTGTGCTGCATGTG
GCAGTTGCAGCTGTAGCTGCGAAGGGTACGGCGGAGGGAACTGTAGCTGCTGTTGTAGCT
GACGGAGGTGTTGTTGCAGTTGCATCTGCTGCGTTGGCGCGATCGGGCGCGGCTGCATCT
GGGCAACGAGGATGGCGTGCTCGTCGCACTCTTGAGCGCTGAAACTCTCCGCGACGCGCA
GGTTGAACTCGTCAGCCTCCTCGCTGTAATGATGCTCGGGAGCTCTCGTGCAGGCCTTCT
TGCGAAGCTGCATGAATTCTTCTTCGCGCCAGAGTCCGGACGCGCGCGTTGCCGAGCGGG
TCGCTGCCGTGCGAAGCGTTCCTCGAGGCGCCCCTCGCAAGCCATGTCGCTGGCTGTGTG
TCGCGCGCGAAGAAACGCGTCCGCGCGCGGAGGGAGACGTCGCGAATCGGAACGCTTCCT
CGCCGGAAGAGTCCATGGCGGGCGAGAGAGGGCCCTGCGGCGATCTTGAGTTCGCAGGCA
TTAGCGAGATGTTCGTGCTGAGAGCGGCCCGCTTCGCCGCCGAGAACGCAAAGTCGTCAT
CTTTGCGAGCGTGGTAAACGGACTCCGACACAAAGCTGCTCTGCAGACACACCTCTGCGT
ATGCGCACGACGAGACCGCTGCAGGCGCGCTCGTGGGCGCGTGCTCGGGCTCGAACTCGG
GCGCGGACTCTCGCGAAGAGTCTGGAGCAGACTCCGGTGCGGATTCGAGCACGGAACTGG
GAGCTGAGCCGTGGACAGATTCGACGGCGGACTCTGGAGCAGAACCTGGAGCGGACTCGA
GCGCAGAATCGGGGGCGGAGCTGGGTGCGGATTCTAACGTCGACTCGGAAGCGGAACCTG
ACCCGGATGTATGGGAGGACTTCGGAGCGTAAAGCGCGGACTCGAGCACGGACTCGAGCG
CGGACTCGAGCACGGACTTGAGAGTGGGCTCGGTTGCAGGGGAAGGCGCGCATTTCCGCT
CGAAATGCAGCGCCGTTGCGCACGAGTCCACGGAAGGCGCCGGCGGGTACGAGAATGCCA
TGGCCGCTGGCGCGGACGCGGGTGCTGGTGAGTACGAAAACACGGACGCTGCCGAGGGGA
GCGGGGCGGAGCGCGGCGAGCTCGGGAGAGCGCTCATAGGATCGTTGATACTCTGGATAG
CGCTTGCGACGACACTGCCGATCTGTCCGGCCCCTACACATTCCTCGCGGAGCATCTCCG
AGTACGCGCCCGCGTTCGCGTCCATGGTGTCCTCATCGGAGCGCGAGCGCGAGCGCGAGC
GTGAGCGCGAGCTCGAGCGCACGCGCGTGCGCGCGCGTGCGTTTGCGTTGCCAAGGATAC
AGTCGTGAAAGTACGACGGCATCCGGCAACGGCCGCGGAAGCGGGTATTGTACGGGTGAG
CGCCAACGTGCGAAGTCATGGCCCCTTGTCTAGTTGGAGATATATTTTCATTTTGAACTC
TTGCGAGCGGCAACCAGCAAGTACGTGGCACTGCGTGTGCCTGGCAACCAAGAAAAAACG
CGGCGTTCTCGATGCCCTATCTTTCCTCGTGCGCGCTCGGAAATGGCGGGCAGTTGCGTG
CTTCCAACCTCCGGCGGCGAAGCCCGCTTGCCTCCTCGGAGCACGTGAACAGACCCAGTG
GCGTTTGCCGTGACAAGACACTGTCCTTCCTCCGGCGAAAAGCCGCTCGCGTCTTCCGCG
CTTTCGCGCACTACGCCTCCGCGCGTGCAAGGCTGGCGTCGAGAACCTCGTCGTAGAGCT
CGCCGGTCTCGAGCAGGGAAGAGAAGCTGTCCTCCGGCGGCGAAAACCCGCTCGCGTCCT
CGGAGCACGCGAGCAGATCCAGAAGTGTCTGTCGCGCCAAGGAAATGCCCTCGTCGCAAG
CATCGTCCTTGTCCTCGTCCTCGCTCACGTCGGACTCGTAGCGCAAGTTCTCGTGACAGT
ACAGGTCCACCTCCACGCACTCTGGATCGACGGCACCGCTAGGCTCGGGAACGCACAGCA
CCGGAGCTTGCGGCAGGCCCAGCACGAGGGGTTCGGAGCCCTGGACCAGCTCCACGCTAC
CGAGCACGCACTGGTCACGCTCGGCCAGCACTCGGTGCAGGCTGTCCACGAGCTCTTGCA
CAGCTTCGTCCGCTACGCTGTGCACGCACGCGGTTGCGCCTCCGCGTACGAAACACAGGT
ACGACAAGTAGCGCGCGGCCATGTGTACGCAGTGCCGGATGGCGGGGAAGCACGTGTACC
CGACCGAAGAGACTAGCGCGCCCGCGACAAACGCGCGCGCGCACCCGGGCCGTGCGTGCC
GCAAGCCCACTATGCACGCTGCTGCCGAGACCGCTGCTGCGACTTCGGCCAGCTCCGCAT
GCATTCTTTGCTCTCACGCTAGCAGGACTACCAGGGAGGGATACTATTTCATTTTTGGCG
GCACGCGCGCTTCGGGCACCGGGAACACGCACAGCACGAGTGGGCGCGGAAGTTCGTGGC
GGCACGGACAGAAAAGCGCCACGAAGTACATGGCAGCTTCCTCGCGTGCGCAGAGGCAGA
TCTCGCCGAAGCGGAAAACAAAACTCGTGGGCACGACGAGCAGGTCGCCTTCCAGGAGGC
AAACCTCGTGGCGCGTGGAGCTGCTCGCGTCAAGCAGGGCCAGTGCCTGGCCCGCGTTGC
GCAGGCACAGCACGCCGTAGAGCGTGCCCATTGCCCGCTCGGCGTCTGCGCCCGCGGTAC
TCATCTGTACCACGCGCGTACTGCCCTGGAAACGCAGCGTGCCGCACGTCTCGCCGACGT
GGTAGTCTTCTTGGAACAGCCCGCAGTATTGCGCGAGCCCCAGCATCCTGCGTCCGCACG
CGCGCTCGGGCTGCGGCAATCCGGCCGCCGAGAGCAGACGCGCTCGCATCTCGCCGGCGA
GCCCCAAGTCGCGCACGATGGCTGGCAGTCGCATGACGCGCAACGCAGAGCCGTGATCCT
TTTTCAGTTTTGTAGCTCCGTAAGACAAAGCCGTCCGTAGACACAAAAAAGGACACCTCC
AGTCCTAGCGCCGTGTGCGCTTGTTGCTCTCGCTGAGCACGAGCGCCGCTACGCTAAAGA
TTGCGTCTGGACTCATCGGGCAAACGCACAGTGCGTAGTCAGACGTGTGGCTCACAAAGA
GCAAGTCTCTGCGTCGGAGTCCGGACGCTTCCATACTTCGGTTTGAGTCACTACTGACCA
CGCGCAGGCAAGGATTCTCGGGGACGGTTTCCGCACACGCCAGCATGAGCAAGTGCTCGC
GACTTACTCTCGGGAGCAACGGGGATTCCGGCGTCAGCCAGCACGCGTCCACTATGCGCA
TGCGCGCGCCCAGGAGGTCGCTCGCGTAGCAGGTCCACTCCTCACGGCACAATGGCGGCG
ACACCAGCGGGGTGGCCGGCTCGTAGCCGGCGGGGGTGCGTACCATGCTGTCGCGCAGGT
CGCTCCAAGCCCAGAGCTCCAGACCGAACGCGTCCAGGGCGTGGAAGCCTAGGGGCTCGC
TCTGTGCCAGGGCAAAGTTGCGCATGAGAAACACAAGTTCATCCATGACAAGCAAGAGCA
GCCTTGCAAAGAGACGCATCCTTTTTCACTTTGCTCGAGGGCTCGCGTCAGGAAGAAGCG
TGCTGACGAGCCAACGAGCTGCACGGGTACAGGCTGAAGAGAGGCCACATTGTTTCTACA
GACGTGCACAGAGCGGACACGCATCGAGAAAAAAGCACTTGCATTCGTAACACAGTAACT
TTCCGAAGTGGCCGGCAGGACCACTCCGAGACTCGCGGGCGCGACAAATCACGCTGTCGC
CCGAATCCTGACGCTCCCAACAATGCGCCTCGACGGCAGCCCCGCGGCCGTGCCGCAGAA
CTTGCAGAGACCTAACTCGATCGCCGACTGGGAATTTGTTTTAAGGCAGGAAGGGCGCTG
AACTTAGCGCGCAGCCGGCGCGAACCGGCACGCCTCAAGCTCGGGCCCAGACCGCCACAA
CAGCAGTGCGGAATCACGCTGTTGTGCGGCGGCCCACTACCACAACGCAGATGCTGCGCC
AGAATATGTACATCGCGGTCGAAAACAAGCTACACCGAATACTGAAGTACAAGCGTCACA
GGAAAGACATCACTGTTACCTACTGAAGCCTCAAAGGAAACAAGACCAGATGCCCGAGGG
GACGCGGGCCTACGTGTACAGTTACGCATCAGTGTGTTGTCGCTATGCATGTGGTTTCAT
TGTCGAACTGCTTGGCTGACGAGACGGAAACGAAAACACAAAACCTCACTCACGCACTTC
ACACGCACAGTGCACATCGCGCGGGGCACGCACTTCACGCCGCGCGCCCACGGCAGCGTC
CGAGGGCGGGCGCTGCCGTGGGCGCGCGGCGCCCCCAGATGAACGGAGGGCGAGGCCGCG
GCCCGCGCACCATCACAAGATAGCGGTTATATTTTCAGTTTGGAGAAGACCCCGCCGCGG
CGGGACAGCAGCATCAACAAACGCAAAAAAAGATCGTCTTTCTACTCGACTTCGATGCGT
ATACAAAAAACGGAAGGAACTGTGGCACGTAGCCGCAGCCCGCAGCTGTGCGGCGGCAAG
CACGCGCACAGCTGCGGACACGCCTAGCAACAAGCACACGCACCTGTGTCGCGAGCTCCC
CTTGCGCACGCGCCAGTGTCGTGGACACCGGACCTGTCACGCCACTGCCGCGCGCAGGCG
CCACAGCTGCGTGACTCCGGTACGAGGCCATGCCCGCGAGTTGTCCTCGCGCTAGAATTG
CGGATGGCTGCATCTTTGTCCATCCTTGTCACAAAGGCGATTTTCTTGTTGTTTTTTCTT
GTTGTGTTTTTTCTGTCATGGAGCAAAAGGTGTGGGGGAAAGATGGGCCTTCGCTGCCTT
CGAAGAGAATGACTTCTCCCGAAAAGGGTGGTAGGGGGCTATGTACATGTCGTGTTCACA
TACTGCATTGAAATACTGGACCTTTGGTCAACACCCGGCGCCCGCCACCATGCTTGTTTG
CGAAAGCGGTCGGTCGCGAATCACATGCGCAAGCGTGTGTCTCTGTGTGCTTATACCATG
GAGCATAGATGCGTCATATTCACGACGAGCCCAATCCACTGGTGTGTCGCGTTCGCTAAC
GCCATCTCGTCAAAGAGACCTGGAGGTACTGTCACGTTCAAGACATCATCGCCCCCGGTC
TGATTGAGCCGGACTTGTAGTTCCGGCGGCATTGTGGTGTTCGCAGGCCAGTGTATTGGC
GAATAATCGGTCAGACTTTCTGCAGTCAGATTGTACACGGTAAAGGTACACTTTCCGTCG
TCGCCGTCGTCGTCGTCGTCGTCGTCGCCGTCGTCGCCGCCGTCGCCGCCGTCGCCGCCG
TTGCCGCCGTTGCCGCCGTCGCCGCCGTCGTCGCCGTCATAGTACTCGCCTCCATCTTCA
TGGGTGTCGTCTCCGTCATTGCCGTCGTTCCCGTCGTAATAGACGAATTTAAACCACGGA
AAACGCTCGGAAGAATTTCCATATTGGCACAGTCCTCTGAGCCCAAGCGTGTTCGGACTG
GTCCCACTCGAGCCCATTACCTCTCCGAAATACTTTCCCGGATGGCATGTGCCGTTCTGA
TTCGTAAAGTAGCCGCTGACTGTCACTTCGGGACCCGAAGTGCCATTTGTCAAAGTCATC
AGCGGGAACGTCCGGTTCCATAAATCCCATATCTCTCCGCACGGTGGAGCGGTGTCGTTG
CTCGTGCAATTCCAAAGGACAAGCGTAAAGTTTTCGTAAGGGAAGCCGTCGCCGTCGAGT
GGCGACCCTAGCCCTAGCGAATGAGTCTCATTTGTACTGACCTCGACAAAGACGTCACCT
GCGCACGAAACCATTACCGCGCACAACGCCATCAGTGCCCCAGCGCACGCAACCACGAGC
GCGGCTGCGGCCCGAGGCCGACGGCGCGCGCTACATGTTTGCATCGTCGTCTACCATTGC
AGTAAGCCTCTTTATTTTCATTTTCGAGAAGAATCCTCTCCGGAGTCGAGGCTCGTGTTG
TCAGAGCCGCGGACTTGTGATCGCTTTTGGCGCTCGCAAGTCATAGCGAAAGGGAAGTTC
CTTTGTTCCCGAGCCGAAGCGTGCGCTGAACGCGCAACGTTGCCTCTTTGTTCCACGAGG
CAGATGACTTTGCGTCAACCAAGAAAAAACAACAAGGTACTGGTGCGCAAATCAACGAAA
TGGCACGGACGGGGGCGCGTTTTTGAAATGTGGACCTAGGCAGCGTCGAAAGGAGTAGGC
GCGGGTCAGAGATCGTTCAGCATCAAGAGCAGAGCGAGGAGAAGGCCGTGTTGCGCTTGG
ATCTTGACCACGTTCTGAGCGTCTCTCCTAGCACGCGAGCGCGCCATGCCATGCCTGACG
CCAATTCCGCGTCCGCGCCTGAGTAGCGTAAAAATGGTACATGTCGGATCAGACCCCATC
TTGCAAGCGCGTCGCGACTGGCGCAGCTGCGCATAGCTTTGGCAGTGGACTCTTAATTAT
CAATTTTGCGAAGAAGGACGAAGTGGCACCGACGCGCGCTCGTGCATGTTCGCACCGGCA
AGTGCCGTGCGCAGAGCGGACAGTAGCTGCGCGGGCTGCGCACGCAGCGCGTCGGGCACT
CGCACTCGAAGGGCCACGCGCAGCTCGCCCGCCATGCCGCTGTAGTGCAGGCCGTAGCCC
GGGAAGCGCAGGCTGCGCGTCTCGAGCGCCTGGAAGGGTGCGAGTTCCACAGTGAGCAGA
CGCCCTCCGGGCAGGTGCAGCACTCTCTCCAGACCCTCCACGGCCTCTTCGAGCGACAGA
TCCAAGAGCGTCTCGAGGTCGTGTCCGCGGCGAGTGTACCCGGCGTCTGGCAGCACGCGC
ACATCGAACTCGCAGAGTACGCCGTCCACGCAGCGGTAACATTTGCGCGTGACCATACCT
GGCGGTAAGAACAAAGAAAAATACTTGCCGTGCACGGGAAAGCGCACGAGGCGGCCGGTG
AAGACATCATGTAGCGACAGCCTCACGCAGAAGCGGCGCATGGCGCGCAGCTGTCGGTAC
GCGCGCGTGATGGCCTTGAAGTCCACGCCGGTGCCCGGGTTTCTGTCGGGATGGTAGCGC
AGACACAAATCCTTGTATCGGGCCCGGACCGCGTCCGGGGAGCTCCCCGCCGGGAGCCCG
AGAACTTCATGCGGATCCATGCGTGCGGTTGGTGATTTACTACGGAAACATTTGCGGGCG
CCGGCAGCGTCCGCGGCTCAGTGTGAACACACGTCGTCAGGAGAGGAGCACAGCAAGGGC
GTTTAAATAATGGGAGGGCTGCGGAGAGAGAGAGCTTAAATATGGGGGTCTCTCTGGCGA
CGCGGAAATACTGGCCCGCGCGTACGCGGGAGGGTGGGTGCCTGCGGTGGGAGCCCGTCC
CTGCTGGGCAGGACTTGTCGTGTTCCTTGTGTGATTCGTTGCGGGTCGACATGTTTCTCG
TTGTGGAACCTCGCCGGGGCTTGACGCGAGCGGGGCGCGGCTGCGAGTGCGTGCGCGCGG
GAAAACGCAGCCTCCGAGGTCTCGCGCGCTGGCCGGGCGCAGGCGCTGGCGGCAGTGCCG
CTTTCCGCGCCTGCAAAACGAGGCACTTGCTACAGAGAGAGAAGTGTGCTGTGGGAAGAG
AGCGCCGATTTTGTCTGTGGAGCGGGCGGCACCCGAAGGCGCCGCCCGGGGGCAGGTCCC
GGGTGCGTGCGCATCCCGGGTCGGATCGTGTAACTGCGTGGCTTACCGGGAGGAGAAATT
CCTGACGGCCACAGGAAAACCTCCACCGTCTCCCCCCTGTCTCTGATAGTACCACTGTGC
GGTACAAGGTTGTGTTTGCGAGCTCGGAAAGGCATGATTCAAAACCTGAGACGGAACCGA
AGGTTTTGTGCCGAGCGGCAAGCCGTGCTTTGCGATTTCGTCCTCGCTCGGAGCGTCCAC
GACGAGCCTGCGGACCCGCCGGTGCTTGGGCTCCTTCTTCTTTCTGGGTTCCGACATCGT
GCCGAAGAGCGTGTCAGCAGCGCGAGCTTGCCCCTCGTGTGAGTCGCCCTGCCCGCGCGA
GACTTGTGCCCATGTCCTTTCAGACAGCGGATAGCTTTTCAGTTTTGTCCTCCCCACGAG
AGAGGCTTTGCTTGGGAACGCTAGCTACGAGTTAAGGGTTTATATTTCTATTTTCCAGAG
GCAGGCAAGCGCGCTCTCCAGCAGCGGCGCGCGCGCGCAAGCGCGCGCGTGTATCACGGT
CTGCAACTTGCGAGCCCAGCCGGTGTAGTACTCCTGGCGAGTGCAACCCTGCTGGAACAG
CCCGACCAGCACGCGGCACAGCTCCTTGCCGAGATTGGTGCCTGGCTGCGCGGACGGCGT
CGCGTCGCTGGCGTAGAGCGCGAGCATGTCGTAGAGTTCCTCGAACTCTCGCTCGGTGAT
GCGCGACATGGACATCGCCAGTGCGTAGTCGCGCGCGGGCAGCATGTCGCGCAGCACCAG
GCGGTGCGTGTGCATGTCGTCGTAGCGCTCGGTGTGCAGCGCGCTGTAGGCCTCGTCGAG
GAAGAAAGCCTCCTTGTCGAGTTCGTCGCGGAGCTGCAGCAGGCGGTGCTTGTGACGCAG
CACGGCGCCCTCGAGCGAGGGCGCGGCCATGATTTATATGCTATGAGAAGCGCGCCCGTC
GTTTCTAGGCTGTCCGCGCGCGGGCAATCGCTGGCGTCTGCCGCGCGTCGAAGTCCGAGG
CGCACTGGTGGTGCAGGCGTCCGCTACACGTAGAGGTCCGTGGCGTACTGGTAGCGCAGT
CGCAGGCGGCGGCGCAGTGCCGCGAGCGCCAGTAGCGCCAGCAGCACCGCGGCGGCAGCG
GCTAGCAAGCGCGCGAGCGCGCCAGGACATAGCGCGCGGCGCGCGTCCACGGGAACGAAT
GCAGGCCGCTGGCTGAGCGAGCGGATGATGGCTTCTAGCCCGCAGTTGGCGGCCGCGGAT
CCCGAGTTGACGACCTGTATGGCTAGGCTACGCCCGGGCGGCGCGATGCAGGTGCCCACG
TTGAGCGTCTGCACGTCGATGCTTTGCACGAGAGCGGCGTGCGCTCGGCATTTGCGCTCC
AGGCGCGACTCTTCGTGGCTGGCGGCTTCCAGGTCGACGCCCACTTGCGCGGCGATCTCC
GCGCGCTGCTTGGGAGGCAGCAGGTTGACGGTCTCTGCGAAGGCTTCGAGCAGCAGACGG
AAGCTAAGCTGGTCGTTGTTATTGCAGCGGTTGAGGATGCGGACGCTACAGTTCTGCAGC
GTGCCGACGATTCGGCCCACGTGGATGGCGCAGGTCACAGAGTTGGTAGTGGAGTAGAGG
CTGAGCTTGCGCAGGTAGCGCGCGACGAAGGCGCCGTAGAGCGTGCTAAGGGCGGCGCTC
GCCATTTATCCAGTCGGAGAAAAGGTCCCGCGCCACGAAGCGCACGAGGAAGCTAATGGG
GTGCAGGCGGCGTACGCGCAGGCGGAACTTCTCGCAGGTGTTGCGGTTGCAGCAGACCAG
GAACTCGCCCAGCGCCTTGCTCCAGGCTGCGTCGCGCTCGAGCTCGGGGTAGACCTTGAG
TAGTGTGTGCACGAAAAAGTGGAAGTCATAGAACCAGTTCTGCTCGACGCGCAGGCTGGC
CGTGATTTTCTTGTTGGGGATTTCGGAAACCTGCGAGAAGTCAAAATCGTTGAGCGCGCT
GCGTACGGGCTCGCGGAAGACGTAGCTACGCTCGCCCACGTGGATGCGCATCTCGCGTTC
CGAGTCGAAGAGCAAGATGTTGTCGGGCTTGAGGTCCACGTGGATAAAGTTGTGGCAGGA
CAGTTCGTAAATCTTGATGTATAGCAGCGCCATCTGTAGGAAGAGGAACTTGACGTAGTG
CACCACTGACGCGAAGCCGAACTCGGCACAGTTCGCCGCGGTGACCTTCTCCGCCGAGCA
GCGTGCCAGCGGAAAAACGATGATGTTGCCGCGGTCATAGGTGTAGTTGGCGCGTTTCTC
GTGCTCGAAGAAATGTATCATGTGCCCGAAGTGGTTGATGACGTTGAGGTTGCTCTTAAT
GACGGCGGGGTAGAAGTAGGACAGCAAGCGCACGAACTTGGCGCTGTCCTTGCGCTCCGC
GAAGAGCTTGGCCACCTGGCGGCGCGAGTACGCTAGCGACAGCGGCTGCCCGTCCAGGAT
GCGTGCCAGTAGCAGGACCATGTGCAGCACGCGCTTGTAGAGCGTGTACAGGAAGCCAAT
CTTGTAGTTGAGCCCCATGGCCAGCGCGCGCACCACCAGCAGGCGCTCGTCGCCCCGCAG
GTTGTTGTAGAGGAAGCGCGGCACGGTGTATTCGGACGTGAGATCCATGGGGTGGAACTG
GCTGCCAGGCTCGAAGACGAACTTGACCACGTACTCTTCCACGCGGAAGACAATGCCGTA
GCCGCCGGTGGACAGGTGGTAGAAGTCGTTGTTGACGGGCGCAAAGCGCTTGTCCTTCTG
CTGGAAATAGGACGGGTTCACGTACTCCGTGCTGGCGATGCGCAGCAGCGCGGCGCGCGA
GAAGTTGCGGAAGTAGCGCAGCATGCGCACGTGAGGGATCCAACTGTCGCTGAGCTCGAG
CTGCCCGTACACGTAGTTAAAGTAGATTTCGTCGCCCAGGACCGTGGTCTCGTCGCGGCG
CGGTGCTGGGACTGCGCTCCAGGGCGCGTCCGCGGAGGCACTGTCCGAGAATGCCATTTA
ATGTGCAAAATTAAGCTCCGCGACCGCGACGCGCGACAGCGGGAGCCTGCCGGGCGACGG
CGGACTGCTGGCGCGGGGCTGATCCGGGCTCGCGAAGCTGTGAGCGGCAAAAAGCGCGCG
GGCGCGGTTGCCGCAGCACGGAGCTCCTAGAGAAAGAAAAAAAAACAAGTGTGCTGCGCT
CAGCGGGAAGCAGCGCGAGCGGAAACAGGCGCCGGCGGCCGGCACCGGAAGCAAGCATTT
CTAACTGCGCGAGCTGGTAGCGGCGCCGGCGGCACGGGCGCCAAGGCAAGCGTGCGTCGT
CGCGTGCTACTTCCTCGGGATGCCAATGCTGCGCAGGGCCAGCATGTTCTCCATCAGCTT
GCCGCAATAGCGCGCGGTATGACAGCGCGACACCGCGCCCACGACAAACATGTCGATCCA
GACCATGACTCCGGGTACCAGCATGGAGACTTCTCGCGCGAGATGTTGCAAGCTAGAAGT
CGTCTGCAGTATGGAGCGCTCTAGCAAAGAAACGTCGCGGCGTATCATCTCCACAATGGC
GGCGCGCGACTTCGCGGCGCTCGCGGCGCTCGCGGCGCCGCTGTCCTGTGAGTGCGCTCG
GCGCACTGCCTGCACTGCGGCCATGGCACGTGTCTGTGCGGTCTCGAGGCGCTGCATGAT
CTCGAGCACGGACTCTTCGCGACGGGAGCTGGCGGCCACGTCGATGGCCATGCGCGCCAT
GCTGACCAGATCCTGTATGCAACTCTCGAGCGCGACCATGTCGTCGCACGCCTGCAGGTC
TGGCTTCCCGCTGCAGGACGCGTAAATATCCTCGTACATTGTTTGCAGCTCGCGCAGCAG
AGTCCTGCGGAAGTTCATCTTCTCCAACTCCAAGCGCGCGCGAAGAATGTCGTCCACCAG
TTCCGTCGCTCGCCGCCACTTCCGTGCCGCGGCCTCGAACGCGGCGTCCTGCACCTCCGG
TACCTCCGCGAGATCGCGCACGTACGTAGCGAAGAAGGCGTCCGTGGGTTCAATGCGCAC
GATCAGGTAGAGCGCGCAGCCGGCCACTTGCGGCAGGAATTGCAGCGCCTGCGACGAGCG
CATGACGATGTAGTCCCCGCGGCGCATACTGTGCTCCACCACGGGACTATGCCGAACGCC
GACAGCGGAAGCCCCGCTGCTAAAGATGCAAATGACCGCCTGGAAGCCGCTGGCGTTGTC
CGTGAAGAGGCAGTTTCCCGCGAAGAAGTTTCCGTGTTCCATGCGCACAAGGTACGTGTC
GCTTGTGCGGAAGAAGCCTTCCTCGTCTTGTAGGAAGCGCAGGTACGTGCAGTCAATGCT
CACCTTCCTCCACTGGTAGTTGTACTGGGTCGACTTGCATACGCGCATGCCTTCGCCGGT
GCAAACCTGCATGGGAAAGAGCGCGTCGCAAACAGATGTACTGCTCACGAAGACGGAGCT
CGAAAGACAGAAGTTTCCGTTGCCGTCACGCAGCAGGTACTCCGGCAACTGGCGTACTGC
GCGCGCGCGCACGCGCTTGGAGCGCGGGCGCAGAGGCAGGGGCGTTCCCTTGCGCTTGTG
CGTACGCGCGGGCGCGGACGCGGGCGCGGACGCGGGTGCGGACGCGGGCGCGGACGCGGG
CGCGGACGCGGGCGCGGACGCGGGCGCGCGCGCGGGCGCGGACGCGGGCGCGCGCGCGGG
CGCGGACGCGGGCGCGCACGCGGGCACGGGCGCGGACATACATGCGGGCGCTGGCACGCA
CGAGGGCGCAGACGTGCATGCGGGCACTGGCACGCATGCGGGCGCTGGCGCGCGCGGAAG
CAAGTCCGCCGCTAGCGCGCACGCCTGCACGCGCACGCCGTCTTGAACGCACGCGCCGGT
ACCGGCCCGCACGCGCGCTCCGTCTTGAACGCACGCGCCGGTTCCGGCCTGTGCGCGCTC
TCCGTCGTGAGCACACGCGCTCGGCTCTGTGTCTCGAGAGCTGCCCCCTCCCAGCAGGGA
AGCGAAGGCCGGGCCCGCAGGCGTGCCGCACAGCATGTCGTCCAAGCAGAACAGAGCCTC
GAGTTCCTCGCTGCTAATGCTCTGAGAGCGCAAACCAGGGCTGGGTGCCCGGCCTGCGGG
CTGCTCGCAGGCGCTCGCAGAGGACGTGCTCGCGCGCGAGCTATCTGCCCCGCGCTCCGG
GATAGGCATGCTCTCGCAGCAGGTCGCACAAAGCTCGCACGGTTCGTTGCTCCCGCAGGA
CGCCTCCCGCGCGGTAGGCGCGTCCGCCGTGCGTAGTCCGCTGTCCCCGCCAGCGAAGCG
ACAGAAGCTTTCCTGTTGCGAGATCTTGAGCAGGATCCTAGCTGCAGCGTTCGTTTCCGT
GTCGTCCATCGCACCTTTGCCGGTGGTGTAGTGCTAACGTTAAAGCCGCATGTTTTGTCA
ATATTCTAGCGGCTCCGAGAGTACCGCGAGAGCAGAGCCCCAGTCGAGCTCGGGCAAGAC
ACTGCTGAGCGCCGGCGGCACGCAGATACAGTTGTAGCTGTGAGCGCGCACGTGCGAGCT
GTAGTAGTGGTTGTCGACCTCGGCGATGACCTTGTGCACCTGCGCTCGGCAGTAGCTCAC
GGCAAAGGCGGCCAGCAGCAGCCCGCTCGCGGGGCCGTACTCCGCGAGATGCGCCTGCAG
CAGGTGAGGAGTGCGCGCTACCCACGCGACAAGGTCCGCGGCGGCCGCTCCCTCTGCGTC
GGCCGCGGCAAGCAGCTCCTGCACGCCTTGTGCCAGCACGGGCTCGCTGCGCTCCCACTC
GAGCGCTCCCTGCACCTGGATCTGGTATCCGCCCATGCGCACAGCGTTGTTCACGTCGAC
AGAGGTCAGTACCGCGTCAAAGGCCAGCGCGTCGGGGTCTCGCTTGGAAAAGAGGAAGGG
TATCTGCAAGTTGCCCCTGCGGCGCACCTTGCAGAGAGCAAGCGCCAGACGCCCCGGGTT
CAATGTCTGCGTGTAATAGGGCTTGCCTGTTGGGTAGAGCTCGCGCGCCAGGTGCTGTAT
GACGGAGCGCACGTGCATGGTGTGCAGGCGCGTGCCCGGCGCGTCGCGCGGGAGCGAGCC
CACGTGCTCGTGAAGCATACTCTCGCGCACGAAGGCCACGGCATCGGGCTGTACGGGGTC
GAAAAGGCGTGCGTCGTGCGCGCACGCACCCAACAAAGCTGCGTTTGCGATCGCCATGCT
GCTCAGGTCGGGGAAGTGCGCAAAATCGCACGTGGGCATCACGCGGCGTAGCAGCTCTTG
CTGCGCGCACACGGCCGTGCCGAGTAGCCGCGCGGCGTGCACGGCGGCCTCTGTGGACGC
GCTTGCGCGGCGGAGTACGTCCGCGCGCGATTCCATCTCGGAAGGCAGCCGCGGAGAGGC
CCCTGCCCAGTGCTCGCAGTACTCGCGCAGGCACAGCCCGTGTGCGTAGGGCGCGGCGTC
TAGCAGCACGGCCGTGTAGCGGCAGCGGTAAACCAGCGCGTGCCCGAGCAAGCGCCAGCC
CGTGTCCGCACGCGGCCAGTACGCTCGCAGCAGTGGCAGGTCGTAGCAGCTGCTAAGGAA
GCCGACCAGGTACAGGCGGCGCTCCTGCTCCGTGAAGACCGAGAGTAGCCAATGCAAGAA
GTCCGCGATCACGCCTGTGCCCGAGTCCGCGTCAAAGAAGACGCGGCCCTCGGGGTAAAC
GCTGATCATGTACGGCTCCGGCGGCGTGCAGCCCGTGCTCGCGCGCGCATAAAGCAGCAT
GGCGCGCATGGGCGCGCGCGCTGTGCGCGCTCGCAACGGGGCCCAGTTTTCCGGCGCGGC
CACGGCCTGCACGTCGTACCTATGGATGTCAATCTCGGGGCGCGTGTAGCGCTCGGGGTC
CTTGACCCAAATGGCGTGATACCCCAGGCAGCCGACAACCATGTCGTCGATGAGCGTGAG
CGAGCCACGCGGCAGCTCCCGCGCCCGGAAGGTGCTCAGTGTCATGAAGCAATAGCGGCC
CAGCCCGCGCGTTTGTAGCCACCAGTTAATGTCTGTGAGCGAAAGTCCCGGAGGCTCCCC
TGGCTGCAGGAGTGCACGAAGCAGGTCCTCATTGTCCTCGCCACTAGCTCTGTGGAACAA
GATCTTTGCGAGCGGTGTTGCTGACGACTGCGGCGAGAAGAAGCTGTCGGTCTCGAGCGC
CGCCATCACGAGCGCCGGTGCCGGTGGCGAGGGCATTTCGCGCACGGGACACGCGGCAAG
CACGCGAGCGCTCTGTAGCGCGCACAGACGCGCAGTGCTCTGGAACGTGTCCGCGTTCAC
GACGACGCCGCGCCCGCACGGCAGCCGAGCGTAAACCTCGGAGCACGGCTGTTTCTGCAG
TGTTGCGCGCACCTCGTCGGTGTCGCTGGCTCGCGCCGTCATGCACGAGATGCCTAACAG
TCTCCGCATGTTGCCCCTCTAAAGGGGGGATATTCTTTCATTTTGAGAGACCTCTTCGAA
GGAGCGGCACAGTCTCGCGTCAAGAAGGGCCCGGAGCCCCTCCGAGCGCACGCCTGTTAT
CCCAGCTCTCGGGGAAGAGGCCGGAGGGAGGAGATCTTGAGCCCTGGAGCTCGAGACCTT
GGCCACGTGTTTCCAGACCAGAACAACAACAAACGAGAAAAACACGAGTGCGCTACGCGA
GACGTGCGAAGGTGCACTTCTTGAGAACGTCCGAGGCCACCACGGGGTTGAGCAGGCAGC
AGCCGCAGCACGCGCCGCCGCACGCGCACGGCGTTCCGGCCAAGCTCGCGACGGCCACTT
CGAAGATGTGCGCGTGACCCTCCAGGAAGGGCGCCAAGCCGCGCGGGTGCGTTGTCGGCG
GTGCGTTCACAGGGAGGTGCACGGGCATGTGCACACCGCGTACATTCACGACGCACGAGA
GGACGAGCCCTCGCGAGGCCAAAGTGCTCGCGAGTCCGCAGTTGCTTTGCGCACCGCCAA
GGACATGCCCGCGCGGAAGGCGCGCTTTGGCGAGCTCCGCGTGGCAGTGCGCGGGGGAGG
CTCCAGAGCGCGCAGCGGGCGCGCGGGGCAAAAAATGGTTCGCGCTGTTCATAGCGGGCT
TACACGGCCATGCCTTTTTTTTCAGTTCACGGGTAGCAGCGTGGCGGGCTCCGGTGGCGG
TGCCCGAGGAAGCGGCGAGCTGAAGGACGACTGCCAGTCGCGCTCGAAGAGCGCACCAAG
CGCTCGCGCGAATGCGCGCTCCGCGCAGTTAAAGCTGACGAAGGCGTGCCGCGCGTAGTG
CGTGCCGTCCATGTCGGCGCTGGTCACATGCACGTACTCGTCGTCCACCACGAGGAGCTT
GGTGTTATTGACGGCGTCGCCCTTAGCTCCCGGGATCGCGAAGACGCGCACGCTAATGTC
GGCGTGGCCCACGCCCAGCTCGTGCAGCCCCTTGACGGCGGCCAGCGAGAACACGTCGCT
GCGGTGCCACAGCCCTACCAGCAGGCGCACGCGCACGTTGCGTTCCAGTGCCGCGCGCAC
CAACGCGTCGTGCATGCGCGGCCAGTACTGTACAGAGTCCTCGTCGCGCACCAGTGGCAC
CAGCGAGAGTAGCTCCATGTCGATAGTACTGCGAGCGGCCTGCACGTGCGCGAGCACAGC
GTCGGCATCAAAGGTGCGTGTGCTGCCGATAAGACTTTCCGGCGCGTCGGAAAAGAAGGC
GTTTTCGCAGTGGCGGCGCAAATGGAAGCGCGTGCTAAGCGAGAGGCAGCGCACGCAGCG
GCGCGCGCACAGGCGCTCGTAGTCGCGGAAGCGGCGACGCAGGTCACGCGCCAGCGGCTC
GCACTCGGAGTACACGCCCAGGCTCTTGATGGTCGAAATGGAGCCCCCGGTAAGCGAGGC
GCTGCCCAGGTAAAAGCGGCGCTTGTCCGATACCCAGAAGCTGCTGAGCAAGCTTCCGGG
CTTGCCGCCGGGCAGTTCGCCCACGTCCAGCTTCAGGTAGCGTAGGTTGGGCACGCCCGC
CAGCTGCGTGGCATCCGCGTCCCGGCTCTGCTCGTCCACGATAATCGTCACGCGCACGTC
GGCGCGCGCTAGCTCCAGCAGCCGCAGCAGCACGTGCCCGCCCTCGGGCGTGGAGCGCAG
ATTGCAGCAGTAAGACGCAATGCACAGCTCGCGCTGCGTCTGCGAGATGAGCGTGTCAAA
GCAGTCGTACGTGAGCATGCTGCCGGTAGGTAGCGCCAGCGGCAGCGTTGCCGGCAGCGT
CTCTACAATCTTGCAGCCCGCGGGCCGCGCAGAGGTGAGGTTTCCCATTTTAAGGCCGCG
AAAACGCGCCGCTCGGCTACGCGCCCGCGTCCGCGCGCGCGCATGCATACTCGCGCGCGC
CAGCGTGTGCGCACGCGCCTCCGTATTTGAGCGGGCGCGTGCAGCACGCGGCTTGCCTCA
CGCTAATGGTGACGATGTGCGGGTTCTTCATGAGCATGGGGCTGCCGCCCACGTCCATAC
TCAGCGCGGCACGAGACTGCGCATGGCGCAGGACGTCCCCGTCGCGCGTGGTGATGGTGC
ACTGCGGCGCACGCACGGTGCGCGCGCGCGTGCCTGTCTGTAGCCCAAAGTGACGCACGG
CGTGCTCATACAAGCCCACGTTCCCCTCGTAGACCAGCGCCGCTCGGTACACGCTTTCGT
CCTCGGGCAGCGGCAGCGCGGGGAAGAGTAGCTCGCGGCACGTGTGGTGGATGCCCAACA
TGAGCGCCGTCACTGCCGCGGATTTGCGCTCGATGGTGACATAGGAGACGGGCTCGATCT
CGGACTCAAGTGTTCCTGTGCAGACGTCGGCGGGCTCCAAGTTTGCCAAGCCATTGGCTG
TGGAGCGCACCAGGTAACGCTCCGTGCTCATGTCGCGCACTCCGCACACGCGCTCGAGGC
AGCGCGGCTGGTGCATCTCCACGAAAGCTGCGCACTTCTCCGCGGCCTCAGGCTCCACGT
CGACGCACTTGAGCACGTGGCCTGGTATTGGCAGCAGCACCGGGAACCGGGGGCTAGGCT
CCAGGACGACCGTCAGATACGGCTTGGCAAGGATCACTCGCTGGCACTCGCGCGGCGCGT
CCATTTAGGTGTACGCACAGCTTTGAATAGCGCGCGCCGGCAATCTGGCACCGACTGTGG
TACCCCGTCGCCTTGCGCTACAAGCACGCCACGGCCGGCCTGACAAGTGCAAAACGATCT
TGAGAAAGAGAAAGGTGAGGTGTCCGAAGTGCAGGCGCATGCGAGAGGTAGAGAGTTGAA
AGTGCATAAAAAAGATGCAGCTCGAGCCTTCGCACCTGGCGCGCACGCGTGGAGACTGTG
CGTCTTTACACAGCAACGAGCTCGCGGCGCAGCATGAGCGGCGAGACTAGTGCCTTCGTC
GTCAGGCTGGGCGCGCGAGCTAGGCGCGGCAGCGTGTACTCGGCCACGCGGTGGTGCGTG
GGCACTAGAGTGCCTGCCGCGGCCGCGGCGCGAACGTGCGCGTTGTGCTTGGGGGGGAGC
GGCGGAGGAGAGAAGTGGCGCTCGAAGCGAGAAAACAAGATCTCTTCTTCTTCGTACGCG
AGAAGGTCTACGACCGCGTACGGGGTGATTAGCCCAGAGGTCTCGATGTCAGCGGCATTT
CCGCGCCCGCGGCGCGGGCCTGTTGCCATTTTCATGCGCAGGTCTGTTTCCTTGAGGTTG
CGCCGCACGCGCATTTGGTCGAGCAGTTCGAGGCGCGACTCGGAGAGACAGCGCAAAGGC
GGCTCTCCGCACACGTGCTCGTTGCCGCAGTGGCGCGCAAGACGAGTAGTGCGCGAGCCG
CGCGGGCGCGGATTTTCCGAGACCAGCACGGTTCCCGTCGCGAGGTCAATCCCGGAAATA
AACTTGCTGGCGGGGCGGCGCCGATGCGGACGCGAGTGCCGAGGATGACGAAGGCTCTCG
AAGACGTTCAGTACCTTCTGGAAGAAAGGCATGTTGACGAACAGGCAAGATTCACTCTGC
AAGACGTGTGAAGTAGCGAACGCTCACGCGAAGAGCTATTTTTTCAGTTTTTGTTCTTTC
TCTCGTGGATCGCTCCTCCGTGTTTCAGACCGCTCACTCGGAGAGTTCTTCCTCTTTTTC
TTCGGCACGCTCTTGCGGCAGCAGCGCGAGCGTGACGCAGTCTGTGTCGCTGCTGTCTTC
GCTGTTCCCGGATGGGGAGCCTTTGTGCACCACAACGACGCGCGAGAAGGACACGCCGCG
CCGTGGCATGCGCGCGCGCCTCCGCAAGCACAACTCGCAGAGCAGAGCAGCTAGCCCCAT
TCCCGTGGCCAGCATCGTACAGAGCAGCAGGGCCAAGTCACTCCAAGTCGCGAGATCCAT
GCCCTCACAGGTACCAAGTAATCTTTCAGTTTGACAAGAGACTTACACGGCCAGTGAAAA
GGCCCTGACTACGCGAAGACCTTTCGTCCGGTGTCGGACGCCTCAAGCATGCCAGGCGCA
GGCGCCGCCCTGCTAGCGCTCCGCGTGCGAGAAGATCCGACACTACTCGGAGAGACGTTG
AACAAAGAAACGATGTTGCCTCAGCTCGCGCACACGCCGTACACACTGCAGCAGTTACTG
TTCTGCCCTCTACGGAGGTGCGGGGCCAACAGGGGCCCGTCGGAAGAAAGGTTGTCTGTT
CAAAACATCGCGACGTTCGTTCTTGTTCTCACGCGGGCAGGGATCCTTCACGCGCGGGCC
CGTGGTAGCCGCGGGCCCTTCCTTCTGCTCGGGCCCGACCTTTCCTGCGCGCGCTCCGTG
AGATAGCTACACGATCTCGAAGGCCTCGACCCAGTAGTCCTTGATCCGGATGCCGATGAC
GACGTACATGGAGCGCGCCAGCGTGGGCACGAAGATGTTCAGGTTGAGGCTGCCCTCCTC
GTTCGCGCGGTCCGCCTTACAGTAGTAGCACGTCTGGTTGTTCTTGCGCGCGAGCTCAAT
GCAGGTGAAGACGAAGCTCGGCAGCAGGTACTGGTACTGCGGCTGCTTGTAGTGGAACGG
CGAGTACAGCAGCTCGTGCAGCGTGAAAGAGTGGTTGTTGGCGCACAGGCTGGCGCTCGT
GGGCACGGAGCAGCGCGGCATGTGGAAGACCTCGGCCAGCTTTACGAAGCAGCGGTTCCC
CAGGATGCAGTTTTCCTTGCGGTTGATCTTGACGCGGTCCATGTCGTGGAAGGGCTGCAG
CCCGATGACCTGCTCGAGGCGCGTCACGTTCATCCTTTGCGTATATTGAAGGAGTAAAAA
ATGAGCTTCTGCCTGCAGACAAAGCAGACCTCCGTCCGAGGCGGCAGGCAGTGCTCGTGG
TAGCCGTGCCCGCACACGGGCAGGCAGAAGGCGCAGTCGATCTCGCACTGGGGTCGCAAG
CAGCCCTTTCCCAGCCCGCGGCGACAGATATAGCAGATGTTATCGCAGTTGCGCACCTGC
CATTGCACGACAGGTCTCCAGTACAACAGCCGTAGATTCATACTGCAGCAAGCCACCCTC
TGGTAACTAGCTTTTCACTTTTGCGGCTCGGGCTCGGGCGTCGCTAGCGCGAGCACGCCC
TCGCACTTGACGTCCTCACAGAGCTCGATGTGGTGCTCGCACACGCGCACCAGGCCGCGC
TCGCGCATGCGGCAGAGCGCGGCGTCCAGTAGGCGCTGGTCTCCGTCCGCGAGCGCCAGC
AGGTCCGCGTAGCTAGCTCGCGCGCGCGCCAGCGCTGTCGCCAGCACGTAGTGTACTGTG
TGGCCCGTCACGAGCAGCGGCCCCGAGCGCATGTCGAGCTCGAACTCCGCGTAGCCGAAG
TGCAGGCTCACGGCGAAGTCGATCTCGGGGTTTTGCTCGCGCATGCTGTCCAGCGCGCAG
TGCAACGCGGGGAAGAGATCGGGCACGGGCTCCAGCGCGGCCGCGGGGATGGGCTCGGGC
AGCGTGTAGCGGCACACCAGCAGGCACTCGACTCGCTGCGTGCGCAGCCCGCTGCCCATG
CTGCGGCCCAGGAAGTCCATGGCGTTGAGGTATCCACAGCGGTCCATGTGCGCGAAGTGG
CTGACCACGCGCATTTCTTCGCGGGCACAGGCCGCGCCCGTCAGCACGCGCTTGATCATC
TGCGCGCGGTAGAGCCGCAGAAAGCCCGCCCTGGCGTCGGCGTCCATGCATGCGAGTACG
GCGCGCACGCCGCTGAGCATCTCCTCGGGGAGCGTGCCCGCGAGCATGTGCGTCCCGAGC
AGGCGATTGAGGAAGCGCGGGCTCTGTACAAAGCGCAGCGCCTTGGCCTCTGGCGCGTCG
CTGAGCAGCGCGTGGAACTGCGCGTACGTGCTGACCAGCGTGTGCATGCGCTTGCCTGCG
TGCGCGCGCTTAAGGAAGCGGACCAGCGCGTCCAGGAATGCACGTGGCGCCATTGCGGAG
CGCAGGAAGGCAATGGCCCCCGGACCAGCCTCGAACAGCAGCGGGCAGTTGTTCTGGAAG
GCCGCACCGTCCAGCCGCATGAACTCGCGCGCGATCTCGAGCTTGATGGCCGCCCAGAGG
TGAATGCCGCAGAGCGAGTCCACGCGCAGCAGCTCCATGAACTCCGCGTAGTCCTGGTTG
CGGCCATCGCCGTCGCGCGAGCGCAGAAACATCTGGTGTGCCAGCGCGCGCGCTTGCCGC
AGCAACATGTTCTCGAAAAGGTACACCGACTCGCGCGAGAAGATGGTGCACAGGTCCGAG
TGTAGCGAGCGGATGCGTACGTGCATGTAGCGCTCGCGCGACAGGTGCTCGACCAGGTGC
GGAAGCAGCCCCAGGTAGTTGGCCTCCATGAAGCTGACCAGCGTGTCTGTGACCAGGCAG
TTCTGCAGCAGCACGTCGTACACGCAGAGCAGTTCGGCCAGGCGGCTGCCCACGCCCAGC
ACCACCGCGCACAGGTTCTCTAGCAGCGCGTAGTCGCTGCCGGGCGACAGCCCGATGCTG
TCATCGAATGATTGCCAGAGCCTGCGCGACAGCGCCTCTTGCAGGCACAGGCGCATATCC
GCTGGCCCTACGCGTAGCGAGCCGGCCAGCTGCTGCAGTTCCATCTCCTCCGAGTCTTCT
GCCAGCCCCGCCAGCACGCGGCTTAGTAAGCGCGCGGCGCGTATGCGCGCGGAGCCCATC
ACGCCTCGGACCGCGCGTCCAGCTCCAGCTGTGCCTCCAGCAGTACGTCGTCGCGCACTA
GTACCAGCTTCTCGCCGGGCAGCGGGACGAAGGCCTGCCCGTCGACGACGAAGATGCAGT
GGTTGTGCGCGGTTAACGGAGTTCCGCCTACTTTTACTTCAATCTTTGCGTCGGCCACGT
GCGCGCGAACATCCGCGCCGCCGCAGCGCACGTGGGTCACCGCGCTCGCGCCCAGCCGCA
CCTGCGTGAAGTTCTTGCCTAGCGAGGCCATCACGTCGACGTGCGCGCGCGCGAAGCACA
GGCGCACACTGTTACGGTGGTGAAAGCGGTGCTCGCGGCTGTAAAGCGCGGGTGCGAGCA
CGGGCTCGCGCAGAAAAAAGTCGTACTCGCGCTCGGGACTCACGTTCGCCACGCGGTACA
GGTCTGGCAGCGAGAGCGCGCCTAGGGCGTGCGCCAGTTCGTGCGCGGGCGCATAGCTGG
CGCGCGCGGCGAAGCGCAGCAGCTGCTCGCGCAGAGACAGTGTTTGCGGCGCGGGCGCGG
GCGGCAGAGCGCGCGCGACCACGTCCGCTGGCAGACTCGCGGAAGCGCGACGAGGGAGGC
CGCCGGCTCCGGGCAAGCGAGCAGCGGCGCGCGGCGAGCTGCGCGCCGCGGGCTCGGGCA
CGGGCCCGGGCTCGGGCTCGGGCCCGGGCTCGGGCTCGGCGTCGTCCTCGGAGGCAGAGC
CGGCGCCCGGCACTGCCAGGCACGGCGCGCGACGCTGGCGGCGCAGCGGCTGGTACTTGC
TTTTGCGGCGCGCGACGCGTGACATGCTATTTAGGTGTATGCACAATATTTGACTATGTT
GCGGCGGCGCGCGAGGTCCTCGAGCGTCACAGTGAGACGCAGCGCATGGCGTCGCAAATG
TCCTCGAGCTCGCTGCTCTCGAAGAGCGGGCGCAGTGCCCTCACCTTGCTCATGAAGGCT
CGGAAGCGCATCATGCTCAGGGCTTTGCGCTTCTTGCTTGACGCGAGGCTGTGCCTCGCG
GTCTTCTCGTGCTGCGCGAGCTCCAGCGTCACGATGAGTACGTGGCGGCGAAGTGTCTGC
ACTAGAGTCTCGAACGCGCCAAAGTTGCAGAGCACGAAGTCGCGCAGCATGGCGCGAGTG
CACGAGCGCATGTGCATGAGCGCGACAAAGTCGCGCATCCGCGCCCGCAGGGCTGTGCTC
ACGTCCATGGGCACGATGCGGAAGACGGGCGCGCTCCGCCCGCCGTCGAAGGTCATGCAG
TCGCGCACGAAATGCAGTGTCATTGTCGTGGGTTGCATCAGCGCGTAGAGCTGCGCGACG
CTGGTGCCAAACTGGCGCAGCTGGAAAAACACCACGTGCGCTACGCCAAGGCCCCGAATG
CGCTCCCAGGCCTCGGAGCGGAGTAGCTCCTCGCGGACCGTCCCGTACGCGCGCTCCTCG
TGCAGGACTCTCAGCGCGTGCCTCTCGCAGTAGTCGTGGCATACTGTGAGTTGGAAGTCG
AACGACGCGTCGAAGAGCGAGCTGAGACTGACGTAGATGGCCGCGCCGTCGGCCTGCATG
CGTTCGCCGAGACGCGTACGGAAAGCCTGGATACTTTTTCAGTTATTTTCCCAGACTATA
AATGATTCTCAAGGAGCCGTTCATCGTGGACACCGTGCAGGGCCGCTTCTTGGTGCTCAA
GTACGTGAAGCTGTGCGGAGTGAAGACGGTCGAGTGCAAGGGCGCGACCGCGTCCTGCGT
CCTGAAGGTGGAGAAGCCAGAGTCGCCGTGCGAGCGGCGCTCGCCGTCGCCGCCGCCGTC
GCCCGGCAAGTGCGAGCCGCAGGTGCCTTTCATGCGCACGAACCTGCTGGCGAGCATGTT
CTCCGAGAACAAGAACAACGCGGCCAAGATGCTGGCCTGAGCACGGGCCCGCGTGGCAAG
GGCTCCTTCTTCAGCAGGCCTCTTTTGCGTCGCGACGCTTGGCGTCTCTTCGTCCGTCCG
CGGGGCTCCTCGTGCGGACGCCACTCTCCTTCAGTGTGTGATCACGTCTTTCTCGATATC
GATCACGCCGTGACGGCCCACCTTCTTGTCGCGCGCCACAACGCCTACCACCGGGCACTT
CTCGCGCGACACGAGCGAGTTGAGCAGGTCGGCCAGCAGCTCCTGGTAGTTGCAGCCCAC
CAGCAGGTGGTAGAGCGTGATGTGCGCACAGACGGCGCGCTCGGAGACGTCGTGGATGGC
GTCCTCGCTCCGCAGCAGGACCGTATTAGAAAAATACGTGTACATGATGCCCTGGTGAAT
TAAGAAGACGGAGTTGGAGACGGCCTCGAAGTCGACCACGGCGGCGTCGGCGTTGAGCTT
GGAGATGTCCTGCAGGAGGCGCGCCTCGTCCAGGTAGCAGCGGCACTCGCGGTAGCCCAG
CCCGTAGCAGCGCGTGTCCACCAGCACGATGCGCGCGCCCGCGTCCAGCCGCATGTGCAG
GCGCAAGCGCGCGCCGCCGCCGAAGGACACGCAGTGGTGGTAGCGCGCGTATTCGAGTAG
CGTGGCCAGGCGCAGGCGCATCTTGGCCATGCGCTCGCCCAGGTCCTCCAGGCGGTCGAT
TTGCGAGAGCATCTTGAGCGTATTCATGAGCTGCACCACGGGGTCGATGATGTAGATGTT
GTCCACCAGCACCTTGGGCACGTTTTGCATGGTGCCCTGGCGGATGTTGAAACTGTCGAT
GATGTGGCGGCCCTCTTCGTCCTGCATGACGATGTAGCTCTTGAGGTAGGGTACCTTGAG
CAGGAGCACGTTCCTGCCGGTGATGAAGTAGATGAGGAAAGCCAGGTTGATCAGAAACAG
GCGCGCGTTGGTCTGCAGGATGTCGATGTCGCCGTACTCGATGCGGCTGTTGAGAAGGTG
CAGCGAGTAGGAGCCGTAGCAGATGGCCGTGCGGTTGTGGCGGCGCAGGTACTCGCTCAT
GAGCTTGTTCACGTGCACCACCAGGTTGGACACGCAGTGGCGGCCCATGACCTTGCCGCT
GCGGAAGGCCACGTTGTAGGACCAGAGCACCTCCTCGGCAAGGCGCTCCATGGAGCAGTA
GTGCAGGCGCACCACCGAGTTGTACACGGGCGGCGCGGGCAGCGTGAGCACGCCCATGAT
CTCGGTGTAGCTGTTGACCAGCACGCTCTGCAGCTCGATGATGGAGAGGATGCGCCCCAC
CTTGGTGGTGGCGCGCTGCTTGACGAAGTAGGACAGCACGCGCGCGTTGATCTCGCTGGC
GCTGCCGCCGATGCGCGCAAAGAAGCGCTTCTTGTTCTTCTTGATGAGCGCAAAGAAAAC
GTCGGTATCGAAGCGCATGATGCGCTGGATGGCGCGCGCCTGCGGCTTGAAGATGAAGTA
CTGGTTGAGCGTGGGCGGCCTGCCCAGGTACTCGCGCAGCAGCTCGAACTGCGCGCCGTT
CATGCCGAGAATTTATTAGAGTGATTATTCTCCAAGATGATCGCCACGCACGCGTGCTCG
CAGAGCCTGAGCGTGCTCTGCAGCGCGCGCGGCTCGGGTATCGTGACACCCCCACAGCTG
CTCGCGGCCGCCCTGCGCAGGGCGACCAGCTCTGCGTGCACCTCTAGGGGTGTATCTTCT
AATCGCTCATTAATTTTCAGTCCTCTCCGCAGCGCGCGTAGAAGCGCCGCCACGAGCGCG
GGCACGGCGTCCTCGCTCGGCACGACGCGCGCGCTGCCCAGCACCAGATATGCCAGCAGG
GTACCCATCAGCGCGTTGAGCGCCGCGTGGTAGCTGCCTGCGGGCTCGCGCAGCGCGTAC
GCGGCCGTGGCAGCGTCGCCCAGGTCTTCGTAGCGCACGAAGTCCGCAGGTTCCAGCGGC
GCGAGCGTGTCGCCCTCCACGCGCGCGGGCGCGCGCAACTCGTTGCCAGCTAGCAGGTCA
AAGACCGGCAGCCAGCGCGGCAGGTACTCGGTGGGCAGGCAGAAGAGGCCCCTGTGCGCC
AGCAGCGCCAAGTCGTACATCTGCGCCGCCAAGCGCGCAAGCTCGCCGCCGCGCGCGCGC
GCGCGCGTGCGGAACTGCAGGCACACGCCCTCGCGCGTGCGCGTGAAGGCCAGGTCGCGC
ACGGCACAGCTGCGCAGCTGCTCGCAGCAGTAGATTTGCAGCGCCACGAGCATGTCGTAG
TCCGCCTCGGAGCCGAAGTGCCTGCGCTCTCCGTCCGCGCGCAGCGTGCGCTCGCGCGGC
AGCGTCACGCAGCCACGCAGCGGGCGCACGCGTAGGCGGCGCGTGGTGCAGAGCAGGTAG
CGCAAGCTGCACATGCGCGTGGGCTCGAAAAGCGACATGCCCGGGTTGCCGGCCATGAGC
TCCAGCACGCAGGCCGTCGCGTCGGGCGCTAGCGGGTACTCGAAGAGCAGGCGGCGCATC
ATGGCGCCACAGAAGCCGAAGTACCGTACAAACATGGCCAGCAGCTCGGGCTCGCGGTTG
AACCACTCGCTGCGGAAGCAGTACTCGCTAAAGGGCATGACGCCGTTGCGCTCGAGGGTG
GCCACGTCGAGTCTGTCCAGGAAATCCACCAGGTCCGTGTACCCGCGCTCGTGGCACTGC
AACAGCACGCACTCGGAGTGCAGCAGGTGCGCGGCGCGCACGGGCACGGCAGCGGCGCGC
ACCACGCGCAGGCACACGCTCTCGCTAAGCACGTCCGCGGGCGCGTAGGCCAGCACCTGA
GCCAGCAGGTCAAAGTGCTCGCCGGCCAGCAGCGTGCGCGCCAGCGCGGGCATGTCGCGC
GCGTAGCGCTCGGCGAAGCGGCAGATGTTCTGCAGGCGCTCGCGTGTGAGCGTGTGCTGC
GCCAGCGGCACGTGTACGTCGTCGAAGTAGATGGGTGCGTACACGTGCATGGCCTCAGCC
TTGGCGCGCAGGTAGTGGCGCGCGTACCAGAGCCAGTGTTCCAGGCGCTGTCCGTTGATG
ATGCTGATGAGCACGAAATCGCGCAGCCCGGCGCTGCGTAGCACGCGCCGGTGCAGCGCC
ATCAGGAAGCGCATGGCCGCGCGCGGGCATGCCACGCCCGCCAGCACCGCCACGGCCAAC
TGCGAGCTGGGCTCGTCGCGCAGCCCCGCGTTTGCGGGCACCACGCCGTGCGTGAAGAAC
ATGCGCCGCAGGAAGGCGGGCGTGAAGGGCTGGTGGTCGTAGAGCGGCTCGTGCATGCGC
GCGTCGGCCAGCAGCATCTCCTCGGCCAGGTCCTCGCTGAAGTGATAGCTCATTCTGTAC
ATGCTGCGCGCGTTGGCGCGCGCCAGGAGGCTGCCCGCCGCAGCACCGAAAACATCCACC
AGGTAGCGCACGTCGTCGTCGAAGAGCGTGAGGTACGGCACGCAGCGCGCCAGCAGGAAG
GCGTCGGCGGCGCGCAGCAGCTCGTGCTTGAAGTACTCCAGGTGCGCGGCGTAGAGTTCC
AGGTTCGAATGCCGCTCCAGCACCACCAGCAGGTCCTGCAGCTGCATGTGCCGCGGGCGC
ACCAGGTACAGCTTCTCAGGCAACGCGCGCAGTAGCTCGGGCACCCAGTGCCGCGGCACG
CTGCGCGGGTGCAAACCTGCCGCTAGCAGCTCGCGCGCCACGCTAAAGGGCAGCTTGCAG
AAGGCGCTCCGCAGCAAGTCGCCGCTCGCGGGCGCTTGCTCGCGCAGGCGCGCGAACTGC
TCGCGCAGGGGCCCGACCGCGAGCATGACTTTCTCGAGGCGTCACTCTCGGGGGTTTGGA
TTTCACTTTTGCGCACGCCTACGCGCGCCGCGCTCGCCGCGCGCGGCGCGCAGTGCGTGT
CGAGCGAGCGTGTACCAGGCGCGCGCACGCCAGCGGTGCCGCGCCCATTGCCAGTGCCAG
CAAGACTGCGGACCAGGGCACGCGCGCCAGCACCGTTAGCAGTGCGGCCCAGCGCTCGCG
CGGCGTGCGCGCGCGTCGCGGACACGGCACGGCCAGCGCGCGCGGCCGGCTCGCGTGTCG
AGTCACGCACGTCATGAGCAGTGCGTTCTCGGGGGCCTTGCAGAAGACCCGCGCGAAGAA
GGTGCCGTCCGCGTTCGGCGCGGGCGGATCATGGCGACACCAGAAGCCGGACAGGCGCGC
GCGCTCATCGCAGCTGCGGTTGGCCCGCATCTCCAGCACGATCTCTTTCGGGTAGAAGCC
GTACGCGCTGCAGACGTAGTAGTGTCCGCTGGAGTCCCGCCTGTGCTGTACACTCATACG
CGGGCGCCGCGGCGCGGGCGTGTCCGTGCGCAGCAGCTCGCACGCGACCAGGTACGCGGG
CTCGCAGGCGCCACGCGCGCAAACACGCTGGCGGCGCGTGCCCGTGTTGTGCACGCGCAA
GCGCCTGCCCGCGGGCCCGCATTCCGCGTAGACTTGCATCGAGCTGCGGTTGAGCGCGAG
CCCGGATGCGTGCACGTCGAGCACGGCCAGCAAGAGGTCGTGCGCCGCGGCGCGCGCCAA
CTCGCGCACCACGCCAGCCGTCCACGTGGCAGGAGCCAGCACGCACGTACAACGGCGAGT
GTCGCAGCGGCAGCTTGCGGAGGGCACGCCCGCGGCGGTTCCGTGCACGTACAACTCCGT
ATTCCCGGCGACAAACAGCGCGTGTACCGCCAACGAGTCGCTCTCGGGCTCCGGCAACGG
CGGCACGTCCGCGTAGAAGTCCGCGTCCACGTCCGCGTACGCGCCAACTTTGGCGCCGTC
GTTGGCAGGTACGAGCACGATGCGCGCGCTGGTGGTCACGCCTCGGTGCTGGACTGCACA
CGCGGCTCCTGCGAGCGCGTCGCTGCGCACGCAGGCCATGCCCACGTGTCCCGTGCTGTC
GGCGTTCGTGCCTGCGTATGTCTCGCAGGGCGCGTCCTCTGGCTGCTGCGGCTGCGAGAC
GAGCGTGAGCGTGTCTACTGGCGGGTACGCCCCACTGGCGCGACACACCAGCCGCAAGTA
GTTCTCGCCCGCGCTCAGCGCGGAGAACGTCACCATTGGCGGCGAGTGCGGCGCGCGCGC
CAGCGGCATGGTGCTAGCCGCGTGGCAGAAAATGCTACTCAGATGCGCGTCGCAGTGCTC
GCCCACGCAGAAGAACTCGTCGTGCGCGCCGGGCTCCGCGCTTGCGACCCACAGCCCCTC
AAAGGGCTCCGGGAAGCCCTGTGTAAAACGGCAGCCCGCAGTAAGCACCACGCGACGGTG
TGCTGCGCGCGAGGGCGCGCGCAAGCCAGGCACGCGTCCCGCGTGCGCGTCCAGCACGCG
CGAACGCGCTTGCTCCAGAGCAGCGCGCGGCAACGTGGGCTCCAGACACGCGCACTTGGG
CACGCACGTGCAACGGACGTGCTCGTGCCCGTCCAGCATCCCGCGCATGAGCACCGAGTC
GGACCGCATCTCGGCCACCAGGTACGACATGTCTGGCCACGTGGAGACCGGCGGCTCGGA
ATGCTCGTGCTCGTCGATGACCTGCGCGAGCGCGCGCAGCGCGCACGTCGCGAGCGTGAT
CAGCACGTGAGGGCGCATGCCACCTAGTACTCTAGAGCCACTTCTTTTTACGCTTTCGAG
CCACTGCGGGGAGCAGCCCCTAGGAGTGGCTCGGTCGCGTACAAAGGAGCAGCCCCGTGT
ACTCCAGGGCGGCTTCTTTGCACGCTGTCGAGACATTCCCTCTTTGCGTGCGCGCGCGTG
GAAGCCTTGGCGCGACTGCGGCCCTTAGCACCAGGCTGTGCGGAGGCAGAGCCCCTCGTC
ACGGGCTTGTCGGAATTTCTGTCTGCGTCCCGAGTGACGCTCGCGTTCTCGGCAATGCCC
TCGTGCTGGTCGTTGTCTTCCGCGTCCCCGTCGGTGTCCTTCTCCGCGTCTTCATCCGCA
TCCTTCTCGGAAGCATCTTCGTCGTCTGCATTCCCCGTGGTGACGTCGTTGGCATTGTCG
AGCGCGTCCGCGACGGCAGCGGCAGCGGCTGCGTCGTCCGCGGAGAGCACTTCGGGAACG
GGTACGGGTCCTGGGTCGTCCGCGAACTCTTCGTCGTCGGAATGAGCGACGTTTTCCGCG
CTCGCGGCATTCTCCAAGCACTGCGCGGCCTCTTCGCTGACGGGAGTTTCTTCTTTGGCC
TCCGCCACGGCCTTTGTCTCAGCTTTCTCGCTCTCGACCTCGCACTTGCAAGCGCGTTCC
TTTGCACGGGTGCGAGGTCGACGCGCAACATGTTCGGGCTCGCCCTCCCCAGCAGGCGCG
TGAGAGCCCTGCGTACCTCTTGACACGCCTTCTGGCGGGCCGGGCTCCGCGTGCCCTCCT
CGCGGAGAGCGAAACTTCGGGGGCGAAAAGTGCTTGTTGCAGTCCTTGCACACGTAGCGC
ACGGTCGGCTCCTCGTCGGATGCGCGCGTTTGCAAGATCATGGGCGTGGTGTTGAGGCCC
CGGCACACGGGGCACGGCGCGCTGCTCCGCTCGTTCAGCACGTGGAAGTACTTGTCGTAG
TTGTAGTCGGGCAGCTTGTCGATGTCGTACTCAACGCGCGCGCGCACGCACTTGATGCCG
AAGAGTAGGTACCGCAGAGTTTCTTTGTCGCCGCCGCTGGTGGACTTGATCAGGTCGCAG
AGATACTCGTATTCCAGGTTGGTGGGAATGAGCGGCTTGTTGCGATAGGAAAGCTTGTTC
TTGTGGTCCTTGGAGTACTCGATGCCGATGTTGTTGGCTGTCTCGAACTTGGTCTCCTCG
ATGTTGGCCTTGCTGTTGCTAATGTTGCGCAGGTAGTACACAGCTGCCTTGTCGGTGGCC
CAGCGCAGTAGTTGCTCCGCGGTGTCCGTGTCCTCAACGTAGCGCGCCAGTACCTCGCGC
ATGTCGATCGAGGCCATGAGCTCGGCAGACGGACTCTCTGGACCCGGATTTACTATTTCC
ATTATTTATGCACTTGAAATCGCGCCCGCGGGAAAAGTGAATTTCTATCGCCACACGTGG
AGCGGCCGCATCATGTCGCCGCGGGGAGATCTCACCGCACGGTGCGCGGTGCCGCTCGTG
GCGCTGCTTACGATACTGTTCGCTGCCTTGTTTGCCGCGGGGAGTGGCACGGAGATGGCG
TGCTACCGCAAGATCGGGCTCTACTCGCTGACGGGCGAAATGCACCGCGCGCAGGAAACT
CGCGTGGTCAGCGTGCTCGACGTTGACTCTCGCGTGCTCGCGGAAATGGAAACGTTGCAG
GAAGGTTTTCACTGGGACGCGCTTCGTAGTAATGCCAGCGCGCGTTTCCGGAGTGCGTGC
GAGAACACAAGCACGCCGCAGGTAAGCTATGTTGTCCGTCAAGGCCTGACCTTGCTCACG
CGAGCAAACTGCAGCGACGACGGCAACAGTACCGATATCTTGAGCGGTCTCAACGGGACC
CTGCTGGTCACTGTCTGCAACATGACTCTCGAGCTGCAACAACAAGATTGTCCTGCGACA
ATGCAAGGCCTTGAACTCTCGGTCCACGAGGGAAGCGTCACCCTGACACTGGTCTCAGGG
CTTGTCTCGTCGGTGAATCCCTTTGTCCCTTCCGAGAACGCAACGAGATGCTTGATGGCA
GTGCCCACGAAGATCACGTACAACGGCTCTTGCGAGAACATCCCTTTGAGTACGCCCACG
AGCATGCCCGAGGGGACGCCCCCAGGAGCGAGCGCGGACACGCTCAAGAACACGGAAAGT
ACGCCCGGGAACGCATCTGCGGACGAGAGGCCACTCGCAAGTACCCCCGCGCCGCTTTCG
ACACCGGCATCGTTCTTCGCGACCACGCTCGAGATCTCCTCGGGTACACGCGCTGTCACT
GTTGCGTGGAACCTTGCTAGTACGCCGACGCTCACTCCTGCCTCAATGTCCTTTGAAGAG
CAGCACGTTGTTTGGACGAACCTGACCGTGGAAGACAACTGCACGATCATGGTCGGCATC
CAGGTGAAGAGCAGCGCGCAGAGTGCATGCGAGCGCGCTGACATGGAGACGGTCCTTGCC
GTGGTCGGAGTGCTCACGGAGTATACGGAAGCGTTGCACAGACTCAATCTGAGCTCGGAC
AACGAGACCAAGGACTACTACGAGTGCATGATGCTTGGCTCCCCGTCTTGCTTTTTGCAA
GGCTTGCGGCAAGTCGCTTTGCACAACGTCATGCAGAACCTCCAAGCGAAGGCACTCACG
CGGGCGCGCAGGACAAGATCCCTGCACGACGACAACGCGCATTGCTTGCACCGTCATTTC
GGCATGGGACCGGGAGTGGGAGATCACTGCGAGAACATCGAGGAACCACTCGCGCGCGTG
CGCAGGTCAGACCCTCCCCGCCCCACTCCTCCACGAGTCCGAAGGCCCAGGCCTGGTGGC
GTGGATACTCCTCAGAGGCCGCTTCCGAAGCCCAGGCCTGGCGGCGGGAGCACTCCTCCG
ATCCCGCCCACGAAGCCCAAGAGTCTAGTCGAGAAAGTGTCCGAGTCTTTAGGTATGAAG
CCTGTAATTGGCCCGGGTGTGCAGGAGGTTCAGCTCGGAGCACATGGTAGTGACGGTTCT
GTCGTCGGATCCGACGGCTTGACAACATCTCTGCGCGAACAGCTGCGGAAAGCGGTCGAG
CAACGTGCACCGACGTTGCCGACAGACATGAATCCGGACGATTTGGAGAAAGCAAGGATT
CGGTGGCGAGAAGGAGGCGGACATCTCCAAGGTCTCTGCTCAGAAGCTGTGCGGTACAAG
GAAGAGAGCATACGCAGTGCCGCGGGGAAGGCCCATGACTGGAGCAAAAGGAAACACCGC
TGGGGACAGCGTCGCGGGTTTCATGGGACACGCGGGGGCGGGCACGGGGACGAGGACTCG
GACTTGGAAGACGTCGAGCAGGTACGGCAGCAACTGAAAGAGATGGGCATTGGCCCCCTG
GGCCGGCAGCGCAGTTCCGGCTCGAGCTCGGACTTGGAAGACGTCGAAGAGGTACGGCAG
CAACTGAAAGAGATGGGCATTGGCCCCCTGGGAAAAAGGAAGTCGTCATCGAGCTCAAAT
TCGGACTTCGAACACTTGCAAGACACGCAGCAACAGTTGGTGAAGAAAGGCCTGTTTCGA
GGAGGTCGCCAGTCAGGTCCTACGCGTTTCGACGAGTCCGTATGGAAAAAGCTGGATCAG
CTAGGGGGGCCTGCGCACGCTCCCGTGTTTTCGCCGCAAGTGCACGGATCTCCCCCGGGC
GACGTTGTCGCGCCACTTGAGACTCGCATGTCCGGCGATCCAGGACATCTCGACGTCCAC
AGTTCTGGCCGGCACACGCCCACGTTTCCAAACCTGGATACTGGAACGCGCGTGAGCGTG
GCAGAGACCACATACGCGGTTCTTGGCGGCGGTGGCGGCCCGCGTCCGCCACGAAGGCTC
CGGGAAAGACAAAGAGAAGGAGGAGACGGCGTTGGTGACTACGCGGAGCTCGACTGGGGC
GAGCAGCGGCATGCAGGACGCAGACGAGGACATGGTCGCGGCGTGCAAGACGGGAGTGGG
CCTCTTCCGCCAATTCCCGGAGAGAAGTCGCCGACTGGACGCCAGCTAGGAGACCGCCCT
CTTCCTCCTACCCCTACGAGCCGGCACGAGGACTCTCCCGGCACAAGACTCGGGCGCAAG
ATTTGCAAGCGTAGCTTGGACTCGCTGCTGTGCGGCATGCTAGGAACTCGTCCTGACAGC
GACTCTGTCCCTCACGACCCCGTCTACGAAAGCGTGCAAGGTCCATATTCGCTCTTGGGT
GAACACAACCGTCCGCCGGCGACGAACCCCAACTACCGCGAGCCCGTGTACAGCACGCTG
GGCATGCCCACGGGCCCCGAGGCCCCGTCCAAGACTGGCGGTGGACCGAGCGCGCCACCC
ACGGAACTGATGCCTGCCGACACGTCATCTCCACGCATGAAGCAGCTCGCGCGCGAAGAA
AACCGCCTCGAGAAGTTCCTCTCCGCCGTGTCCTTGTCCACGTACCTGTCGAGTGCGCAA
ACACAGCTTCGAGAGGTCATGATGGTACAACCACACATGCCACACGGGATGGCCGTCGCA
ACCATGATCAGTTCGATCGTTTCTACCGCCGGAGGCACGCTGGCACTTGCGGGTGCCTCG
AATCCTGTCACTGCTGCCGCGGGGCTAGCGCTGCAGGGCGTAGGCATGCTCATTGACATC
GGGACCAGCTTGTACTATCTGATCAAGGGGCAATCGCGTCCGCCTCCCGTGGACCCGGTG
ACCGAGAAGTTCTCGACGTACGCGCGCCACATGGCACAAGCGAGCGCTGGCGCGCGGCTC
TGCCTGATGCCAGACTCGGATCTTCGCCTCACGCTTGCATACCGACATAGCCATTTTGAA
TCTGCTGCCGGCGAGAAGGGCGCTCTGGCTTTCGCAGATACTCCGATGACGCTCGTGTAC
TACCTGCGCTCTCAGTACATCGTGTACAACACGCGCGTGACCGTCACGTGCCCGATCGGG
ACGTTGCGTCTGCTGGAAGGTGACATCTCCGCGTACGCAGTGCTCGAGAGCGTGGGCGAG
GATGGGGCCTCGCACTACGCGTTGCCGGGGATCATGGAACTGTTGTCGAACCACCCCAAC
GCCAGCTTCACCTGCGGGAGCGAAGTTGGTGCGAGGTTCGTTCCCTTTGATCGGGAGCTC
GGCGACATGCAGTTGTTACGCGTGGCCGCGCCCGGAGAGCCCAAGGAGACGGAGAGCATT
CCCTCCAATGTCTGCGACCTCTTCCCACTCAAGCGCTTCTACCTGCTTACCGATGGATGT
CCCCACGACCGCTCGCAGACCGCGATCACGTACGTGACCTGCGGGACCCTGTTGCGCATG
GCCAGTTGGGAACCCGTCCGCAATCGCTGGGTCTTGCTCAACCCGTTCTTTCGATCTGCC
GATGAATTCATTCAGCTCTTCACCTTCTCGCAATACGACTTCTCCGGGAGCACGATCCGC
TTGCACGAGTTGGACGCCCCAGAGGCTTTCTGCTCGCAACGCGTCAGCAGCACGTGCTAC
TGGCCCGAGCCCATGATGTTGGAAGATGTGACCGCATGCGAGACGCGCATCCGCAAGATC
CACGTCGAGCTTGCGACCGTAGGCGGCAGCGGCTACACCAGCTTCGTACTGACGTGTCCC
CCGGGCTCCACGCCGTTTCACGTGAGCAACGTCTCTGTCGTGGCAATTCCGCAGAACACG
CGGCGTACCGCGGTGCGCTATGCGGCGACCACCCAGACAAGCATCCTGGTTTCCTGTGTG
CACAACACGAACCCCGCGTACAAGTCTGACATCGTCGTGCTGACCTTCAGCACGCAGGGG
CTACGCTCGCGTTTCTCGGACATGGAGAAGTGGACACAACGGAAAATGCTCTTCGATTCC
AGCGCGTGGGCCATGCCCCTGCGCTCGCGCACATGCAAGCGTCCCGAGGAGAACACGCTC
TGCCACCTGGCGTACTCGGTGTCCCAACAGCGCGCGGAATACCACCTGCAAGTACAAACT
CTCCCCGAGCAGCGTCTGCACGAGTACTACCATGGCGAACTCGACGCCTTGACTCTCCAG
CTCACCCGCACTCACTTCGCGTCCGATCTACACCTCCGAGTGGACGTCTCCTTCCTGGCA
AGCGCGTACCGCACGCCTGAAAATCTCTGGAAGCACGCGGCGAAGCAGATGCGCACTTTC
AGCGCAATCACCATCACCCTGTATCCGTGCGCGAGCATGGTGGGCATGTTTGACATCAAA
TACGAGCAGGTCTTGGCAAGGCTTCTTTACCTCGGAACCAAGGATCATGGTAACGGGCAG
AACTTGACTTTTCACGCGCTGAACAGCTTGAACGACAGCAGGCACGCCCGCCACGGGCAC
GAGCTACACGCCGACTACAGTTGCCGTGCGCACCTGGACATTCCCGAGAAAACAGTGTCT
CTGCACTGTCCCCCGCTGAGCCTTCCCAAGGCCCCGTTTAACGACACGGGCGTGGACGGC
ATTTGCGTGGTCGTAACCAGCTCTCGCGACCACTGCGCGGTACAAAGTGAAGAAGGTGTC
CGCGAGGGCTATACCTCGTACGAGGCAGAGACGCCGTTCCTGTCTTGCGGTGCGTATGTC
CAAGAATACGCAGTCCGCGAGAATTTCTGCTACTACGAGCGCACCCTGCGCATCCCACTC
GCGCACGACTACGACCCGTGCAGCACAGCCATGGTCCTCGGCTACGCCCACGTGTGGCTG
GAAACGCGTCTCGTCTCGCCGCCGTATGTGCAGGAGTTCGGGTACGACCCCTCGCGCAAC
GAGTACGCGAACAGGAGTCTCTTTGAGCAGCTGCAAGATCTGCAGCGGCAATACGAGGAG
CTGCTGAAGCATTCGAGTAACCCCGCCGTGCGCATGGCCAATCAGCTCGCGGCCACTCTC
ACGGAAGAGGCGCGGGCAATCTTCCGCATCAATGCCGACAGCCAACTCATGCAAACTGCG
TTTGAGGCCGACGAGGAGCGCCTGCGCGAGCTCGAGGCGCGCATCGAGAATACCATGCAA
GACATCTTCCTCAACACCATGAGCTACCAAGAACTGGACGCCCTGCGGCGCTCGGCATTC
AGTACACGCTGCTGCGTTCTTGACGGAACCAGTGTACGCAAGTACTTTCCGCTGGAGCAT
TACCTCTGCGGAAACTACGGGGACTACATCGTTACCGCCGGCGAGTACCGCTTCCTGCTG
ATCAACCACACGCTGGTGGACGAAGCGTACTACAACGCCACGGAACAGCCGTGGCTGACA
TGCTACGAGATTACTCTGGTCCCCGTCTCGACGGAAGAACAACGTGCACGCGTCGAGGAG
GCCCTCTTCCTGGACGCGCTCGAGAGCGTCCTGCAGGACCTGTTCAACCGCTACGACGAG
AACCTGACCGTCATCCTGCATAATCCAGGGTTGGGCAAGCACGACGAGGAAGAAGACGGC
GGCACTAGCAACGACAACGGGCCCGGCGGGACGGGGCTTAGCGTGCCGCTGGGCGTCTCC
CTGGCAACGGCCATGCTAGTCCTACTCGCGTTCTTGCTAGCTCGCCGCGGGTATGCAGCC
AAGTGCATGGGAAAGTACTCGCCGCTGAAGGCGCAGCAAAAGCAAGTGCGCGACTTCTGG
AAGCAGGTATGCGAGCGCTACTCCGCGCGCGAAGAGGCGGGCATCTCCGGCGAACTTGCG
CGCAGCGCGAGCTTCTACGAGCGCCGTTCTAGCGACGGCGGCCACTTCGCACGCCGCTCT
AGTAGTGCGTTGCTTCTCCGGCAAGAGGAAACGAGCGCGTAGTCTCGAGCGCTGCGTTGC
CGGCGAACCGACTGCCCGCGCCCTGCACGACCGCGGACTCCTTTCGGTGGGACGTGTTTC
CTTGTTTTTGTACCCTTGCTCGCTTGCCGCTTGAGCAGCAAAACTGAATAAGTATTCGCA
AGATACACATTGCGTGTGGGGCATCATGAGCCAGTCTCGCGCTTCCAGTACGAGTTCGAG
GGCAATGCCGATGCTAGCGCTGGAGATGATTCCGTCCCCCGCGGAGCTGTGCCATCTCGC
ACACTGCAGCACGTCTTGCGCGGATATGGCGCGCCGAGTACTGCTGCGGCTCTACCCGGA
GGTAGTTTGCGGAGCAGATTCGGAGGCGGAGCTGCCCGCGATTTACTTCGACGCGGTGCG
CGCGTGCGTCTCGGAGTACTATCCTTTGGTCTGCGACGAGTACGTGTGGCAACACGAAGG
CTTGCTGCCTTTGCGCGAGTTCGTCTTGCGTTGTCGCCTCGTACGCGAAGTGTCTCCACG
CTCGCAGTCGCCGGAAGCACGCGCGCTGGACTTGCGGGCAGATGCCCGCTTGCGAGAGTT
TCCCAAGCTCGAGCCGCGCACGCCCGTACCCGCTTTGCAGCCGGAGCCCTTTGCCACGGC
GAGTCACGTCTCTGAAGGCTTGGCTTCTCGACTGGAGGGGGCAACGCCGTTCGTGCCGTG
TCCGTTGTTCCAGCTAGAAGAGGCCGTCCCGGCGACTTCAGAGGGAAGCTCGCAAGAAGG
CTTCGTACGTGCCCATCGGGAGGAAGAGCATGCTTTACGCGCGTTCGCGGACAGAGCACG
CACGGGATCGAAACACGTGCGAGTGCGCGAGCCTGCCCGCACGCACGAGTCCGCGCACGC
GCCTTGCCAACAGTACGCGGCCTTCCCAAGAGTGTGCCAGGAGAGCGTGCCGCGCACACT
CGTACCAACGGATGCGCGTCACGTGCCTCTCGTGCCGCCGGCACGCAGCGCAAGTCGACG
TGCGAGTGAACACACGCCTTTCGAGCAGACAGTGCACGAGACGTATCCCGGCACCGCGTT
CGCGGACCATAGTGGCGAGCTGGAGGCCGTACGTGCGCGCGCTCAAGGAAGCGCTGCTCT
TGCAGACGCGGCTAGACCCGAGTATGCGGTTCTTGCTGGCACGTCTAGACTCGAGCTCTC
GGAAGAGACTGTACTTGTTCGCACAGAAGAAGTTGCCGGGCCGCTCTCGCGCCGAGATGA
AATCATGTCTTTCCGCACAGAAGAAGCCGCCGGTACGCTCCTGTGCGAAAACACGCCTTT
CTTCCCCGAGGAAGCTGCCGGGGGGCTCTCCTGCCAGGACGAGGCCGTGCCCTTCCGCAT
CGAAAGTGCTGTGTCTCTCGCGCGCGCGGAGGGAACTTTCCGCATTGAGGAGGTGTTTGC
ACCCCCCCGGGAAAAGGAGGGAAGCGTGTCACTTTCCGATGGCGAGGCATTGACGCGCGG
CGTGGAAGCCGTCGTGCCTCTTGCGCAACGCGGGCACAAGGCGACCCTTTCGCGGCTGGA
AAAGGTCGTGCGCGAGCGTATGGAGCATGCCGTGGTACGAGCGTGCCCGAACAACGTGCC
CCTCGCGAACGGAACCTCGGACTCGTGTGCGCGTCCTGATGAAGTTCCTCGCGCGAGCGA
AGGCGCCGAGCGGCGTGCATGCCCTGAAGAAGATGCGACGGGAAATCACCACGACGTGCT
CGATAGCGCAGAGCTGCGTGCGAAAGACGCAACTCGCTCGCTTAGGGAGCCCGTCCCGCG
AGAAGACGCCGCTCGGCCGCTCGGGGAGCCCGTCCCGCGAGAAGACGCCGCTCGGCCGCT
CGGGGAGCCCGTCCCGCGAGAAGACGCCGCTCGGCCGCTCGGGGAGCCCGTCCCGCGAGA
AGACGCCGCTCGGCCACTCGGGGAGCCCGTCCCGCGAGAAGACGTCACGCGGCAGAATGG
GCAACGCTCGCCTCCAGCGGCGCGCTCTGTTCTAGTACCGGTTCCCGTGCGGCCTGCAGC
GGGTGCTCTTGTCCCGCGGAGCCGCGGCGCGCCGTATACGCCGTCTGCTTTTGTTCAGGT
CACGCCCGCGTGGGCAGGCCCTGTCACGCTGGACATCTACGAGTGCGCGAGCAGCGTGTC
CTCTCCCGGGGAGCTGGCGGTGCTCCTACTGCACAAGGTCTTCCAGGAGCTCTTTGACGC
GCGCCAGCTGCGCCGCTGCTACAGCTGCTACGGCGACGGGCGCACGCATTGTCTGGACCC
TGCGCGCCTGCAACTGATCCGGCACTGCGTGGCGCTTTGCTTCCCTTCCATGTCCGACGA
CGGCGAGTGGGTACGCGAGTGCGTGTCGCGCGTGAATTCCGAGCTGACCGGAGAGGAGCT
CATGGACGTCGATAGCGGCAGTGCCGAGGAGGACGACGAGGAGACAGAGGAAACCGAGGA
AGAGAGCAGGCGCGTCACGCGCGCGTGCTCGCCGCGCGCACAACCGCTGCGCAAAAGCGT
GCGCAGCACGCGCGGCCTGCGCCGTTCGCAGATCCGCGCCCGCGAGCTCGCCCCGATTAA
TTTTGACACGCTCTGCATTCCTCCTCCCGACTTTTACGTGCCCTCGTGCGTGCCGTTACC
CACGCGTGCGCACCTGCGCAAGATGTACGGCGCAAGCAGGTCTATCTACAACTTCGCTGT
GCGTATGCTCGTGTACATGTTTCCAGAGCTCTTTACTGCGGAGAACCTGCACACGCACTT
CAACTGCTACGGCTCCATGGGCAAGCGCAGGCTCGACCCGCTACGCCTGCGCTTGCTCCG
GCACTATGTGCAGTTGCTGCACCCGGCGGCGCGCAACGAGCGCGTGTGGATCACAAAGTT
CCTGGCGTGCCTGGACGAGCGCTGCCGGCGCCGCTGCGCACGGACACAGGCGCGCACGCC
GCGTGCTACGCGCTCTTCTTTCGCGCCGATCCGCGCCGTGAGCGTGCCCGCGCCCGATTT
TTACGTGCCCGCGCAGTACCTGATCTCTGCAAAGCGCGTGAAGGAACTGGCGCGCCGGAG
TTTGTGTCCGGGACACTTCGCTGCGCAACTCACGGTCATGCTCTTCCCCGAGCTCTTCAG
CAGCTGCACCGAACGTCAGAAGTTCAGCTGCGCGGGCTCCGACGAGCACCTGCGCCTGGA
TCCTGTACGCGTGCGGCTCATCCGGCACTACGTGCGCGCGGTGTGCTTGCCGGGGGCCTT
TGAGCGTACCTGGGAAGCAGAGTGCGTGCCTAGCATTGACGCGCGCTGTCAGCAGCCGGG
GCTGCGCAGGCACGAGCTTCTCAAGAGGAGTATCTGCGCAGAGGAAGACGAAGACTCGTC
CGACATCATCTACGAATGACTTGCGCTGGCTTCCGACGTCAAGCATCATGAAAGAACGAC
TCGCGCCCGCTCCCGGCTTCCGACAACTCGCGCTGGCCTCTGCCATCCCTTTCGCGGATT
CCCATTCCTTGTGACCATTACTTCTGTTTCCTCCTTCGTGTAGGTATGGTCGCGCGTGGC
TTTGTCGGTGTGCTTTTTGTAGCAATGCGTGCGTGCGCTGCGCGCGGCGTGTTTTGTGTC
GCGAGTGTGCGCGCCCCCGTGCTGTGTTTTGTTCTGTCGCTTGCTGTCCCAAGACTCTGC
CGGCGCAATCTCGCGGTGACAGGCAGAGCAGTTCCGGTCTCATGGTGGCCGGCCGCCGGG
TACCTTGAAGAAATACGCGCCTTAAATGGATTTCATCCGCCGCAAGTACCTAGTGCACAC
CATCGAGCGCAACATGGATTTCCTGCGCGCAGAGGTCGCGGAGAAGGTGGCCAACTTCGC
GCTGAACCACGTGCTGGCACTGCGCTACCTGGTGGCGCAGTTTCCGCGCGCCGTGCTGAC
CAAGGACGTCTTCGCGAACGTAAACTTTCACGTCTTCCTGCACGTGGTGCGCTGCGCACA
GGTTTACGACGCGGTGCTGCGCTCGTCCTTTGATGCGACCACGCTCTATGTGCGCGCACT
GGTACGCAACTACCAGGCCTTTGCCGACACCGTGCAGACGTACCGCGAGCTGTGCCAGAC
ACTGCTACAGGACAAGCGCTTCTTGGAGGTGGCGCGCGCTGCGCCCACACTTGCGGACGT
CATCGGCGTGAACTACGACACCAGCTTGAACCCGCTGTTCCTACGCGGGGAACCGGTGCG
CGACATGGAACTCATCTTTACGAAGCTCTTCCGCAAGACAGAGTTTCGCCCCGTGAAGAA
GCTGGCGGTGCTGCGCTTGCTACTCTGGGCCTACCTGTGTAAGCAAGACACAGGGCTCGA
CTTCGCGGACAACGACGCGCAGGACCTGTACTCGCTCTTCCAGAAAACAGGCCCGGTCGT
CCACAGCGAGATGACCGAGCGCTTCAAGGCCTTCATGTTCGCGGGCGAGAAGACCAGTTA
CTGGGTGTGGCTACAGGAGCCCGTCGCGAACGACGCGGACGTTTTCAAGGAGCGCCCCGC
GCGTGGAATGTACGAGCGCCTGCTCAGCTATCTCTATTCAGAGCTCAAGCAGGGCCGCGT
GAACAAGAACATGCTCAAGTTGGTTTACATCTTCGACTCGGACCCCAGCATCCGCAGCCT
GGTCCTGGAGATCATCTATGGCGTGCCTGGAGACATCCTGGGTGTCGTCGATAGCGAGGA
CGAGACGTGGAAGGCCTACTTCGTGGCGCTGTACCGCGAGCATTTCGTGGACGGGCGCAC
TTTCACCAGCACGCAGAGCTTCTTCCGAGACCTTTTCCGCGTGGTCGCGCGCGTGGATCC
GGAGCACTTCGGCGCCGAGCGCTTTGCCGCGCTCTTCAACGCGCAGCCAGAGGCGCGTGC
GCGTTTTGACGACATGGACGTCAACACAACCTTTGTCTCACGGATGGTCTACCAGACGCC
GGACCTGGACCTGCTCGCGCTGGAGCGCAACCGCATGTGCCAAATCTACAGCGAGGACAC
GCAGTACTATGTGAAGGAGTATAACACCTTCTTGTTCCTGCACGAGGACGACCCTGTGGT
CATCGACGAGGGCGCACTGGTTCGGTTGTCAAGCGTGCCAAGCGAGCGGCGCCGCTTGCT
CTTTAGCGAGCACGTGCTCAAGTACTGGCTGGACGGGCAGCTGGCGCGCCTGGGGCTGGT
CTTGCCCAGCTACGACGACGTGGTCCTGCGTATGGTCACGCACATGAAATGCCTGGAGGA
CGTGACTGCCTTCGTGGACTACGCCACACGTCGTAACGCTAGCATGGTACCCGCTGTCAC
ACGCGGACTGCTGGCGCACTTCCACGTCCCGGTACTGGTGCTTTTCCAGCGCTTCCTGCG
CGAGCACCTGTTGCGCGTGCGCGAGGTGCTGGACCGCAGCGAGCACCTCACGGAGCGCGA
GAAGAAGTACATCCTGCAGATTATCACGCACGGACGCTCGTGAGGAAAGCGTTCGCAACA
AAAGAGCGCGCCTCTCGAGGCCGGCACGAGCAGTCCGCCTCGAGCACGCCTCCAAGAAGA
GGCCAGCACAAGCCGTCCGCCTCGAGCACGCCTCCAAGAAGAGGCCGGCACAAGCCGTTG
TCTTGGGACTCGCGGGACCGCAGACAAAGACAGTCCGTCTCGGAGAAGAACAGCACGAAC
GGACGCCTTTTGTGCAGCGCGTGCGCAGGAGCAGTCTCTGCATGTTTGTTCGCGCGCCGA
GTGCGACGCGCGTCACCACCGCTTCGTGTCTGTGTTTCTCGCGAATCACAAACACGCAAA
CGCTGTTTTCACGCAAGGAAGCAACAACAGCGTTCGAGAGCCGCGGCGGGGATGCTTCCC
CCTTGCGTCTCCGCGAGTCCTGAGCGCCGTGCAAAAGCGCTCGGCGCGGGACGCACGCGA
GAAAAAATACCTCCTTCAAATCATCACGCATGGCCGCCCTTAGCGTGCACGACGTGCACT
CGGCGGCACAGCGGCGCGCGCCAAGCCAGCAAACGCTTTTCACGCGCGGGCTGCGCCCGC
TCATGCGCAACACGTACCTCTTCCACAACTATGCGTACGGCTGGATTCCCGCCACTGCCG
CGTGGAGTAGCCGCTTTGCGGATCTGGACGTTACCGACTATTACCCGGTCTCGCTGGGGC
TGCTGCGTAAGCTCGAGTTCATGTTCTCGCTGTACCGCGGGCCGCCGCTACAGTACCTGC
CGCGCGTGAACACGGAGTTCGTGTCCACAGGCGCGTTTCTGGGCCGTTTCGACGACTTCT
TCAAACGCTTCGCGATCTTGCCCACGCGCGAGTTCATCAGCTTCTTGCTGCTGACCTCTC
TTCCCGCGTACAACTTGCTCTTTGTCTTCCGCGGCACGCGTTTTGAGCTTGACAAGCACA
CACTTTTCAGCGCCTTCTACACCACACGCGAGCGGCACGTGGAGCTAGCGCGCTATTTCC
GGCACGGGGGCGACTACAAGCCGCTGTTTGGGCACCCAGACGCTACCGGCGACGGTAGTG
TCACGGGCGACGGCAGGAGCCTCCCGCGAGGTAGCGCCTCCGCGCTGATGTCCAACGGCC
CTCGCGGCAGGCTCGTTCCGTCGGACTACGAGACGCTGGCCAACCTCAGCGCCATCCTGT
ACTTCACGGACTACGACCCCGTGCTGATGTTCCTGGCGTTCTACATCCCGTCCTTCTCGG
TCACCACCAAGATCACGCCGGGCGTGGAGTACCTCATGGAGCGTTTGCAAGTGCGTCTGG
AAGACGTCACTCTGGTCTGAGGGTGCCGCAAGAAAGGCGGTGCGGGTCTCGGGGCTCCGC
CCTGGCGCGCCTAGTTCGAGAAGACGGGGCGCACGCCGAAGAGCCGCGTGAAAAACTCCG
CACATAGTGGCTTGTTGTCGAGCAGATTCACGAGCTCGGTAGCCAGGCGCCGGAAGTAGA
TCTCGTAAAAGACGCGCTCGCGCTCGGGAAGCACGTAGCTCGCGTCCACGATGCGCTCGT
GGTTGCGCACGTTGGCCACGGCGAGCTGCCATGGCAGCTCGGAGGCGCAGACGTATGCGT
AGTAGTAGCGCTCGCCCAGCTCGATGGGCTCCAGGTTCTCGCGGTTGTAGCGGTTGACCA
GCTCCACGTTGGGGTTGTCGGGCGCTTTGTAGTTGCGGTGGTGCATCCTGCTGAGTAGGA
ACATTTCGAGCGGCTGCGCGCGCGCCGCGAACTCGGCGAACAGGTCTACTTCCAGGCTGC
GAAGCATCTCGATGCAAACCTGCCTGGAGCTGAGCCGCGCCTCGGCCAGCAGCGCCACGA
GCTGCGCCTTGTAGCGCGAGATCATGAGCTTGTGGAAGCGCGAGACGTCGCGCCGCGTCT
CACTGGTGCCCTTGCTCACATGCTCAGGCGCGTCGCCTGCGCGGTGGTCCGCTGCGTACT
TGGTGGTGCTGTACTTTTTTTTGGACTGCAGGATAAGGTTCTGGTAGATCGCCTCGAACT
CGACGCGGAAGTTCTCGAAGAGCACGTGCTCGTTCAGCACGCGCTCGAGCGTGCGTGCCA
CGGCCAGCGTGGTTTGCACCTCGCGCAGATTCAGCTCTAGGAAGATCGAGTCTGTGTCGC
CGTAGACGCTGCGGAAGCGCAGCTCGAGCTCGTGCCCTAGCGCGGCAGACACGTCCACGT
CGCGCGCGCGCGGCGGCGCGCTGGCCAGGAGCGGGTTTCGCGGCTCCGCGGCCAGGCGCA
GCACGCCCGCGCAGAGCGTGGCGCCGTCCACCACACGGTCCAGGTACGTGATCATGACGC
GTCCGATCGTGGTGCAGCACTTGGCGGAGCTGTACGAGTACAGCGAGCTGTTGTAAAAGC
CCATGAGTCCATAGACCGAGTTGGCCACCACCTTGTACACGTACTGCATGGAGTCGTAGA
GCGTGCGCTCCAGCCCGCTGCTGGCGGCGCGCATGAGCGCCTTGTAGCGCGCGCGCTGCT
CCATGAAGGTGCCCAGCAGCTTGGGAATGATGCCCTGGCGGCGCCGGTCAAAGACGGCGA
TCTCGCTGTAGCCGTCGCGCGCGCGCGCTTCGCACAGCACGTGCAGGAACGCGGGCTCCG
GGAAGCGGCGGCGTAGTTCCTGCATGTTGATCTCGGCGTCGAGGCGGTGCGCGTTGGCCA
CCACCCCCACCAGCGTTTCCGGGGACAGGTTGCCGAAGATGCAGACGTTGGGATAGAGGC
TGTTGTAGTCAAAGACCATGACGTTGGTATCGAAGAGTTTCTGCCGTGGCAGGAAGACCT
TGCCGCCGCCGTAGGTATAGCGCGCCGGCTCCTGCGTGCGCACGTAGACCACGCGCTCGC
GCAGCATCAAGCGCAGCAGCGGCCCCTTGATGAGCGTGCTGGCTCTGTACTCCAGCGCCA
GGCACTGCGGCAGCAGGTACGTGGCGGCCGCTGCGTCGATCTTGCTGGGCACGCGGTAGT
AGCTCCAGAGGTACTTGCAGAGGCAGGCGTCGTGCATGCAGTAGCGCTCCATCTCGAGCG
CGGCCGCCAGGCTGTAGTGCCGGTACAGCTCGCGCAGGTCCACGTCGTCCTTGCCAAAGG
CCAGCTCGCACAGGCTCCCGGGCGCGTAACTCTCTGCGCAGCGCACGCGTAGCGCGAATC
CGTGCTCGAAGAAGCGCTTGCCGAGAATGCGGCACACGTGCACCGTGTCCAGCGTGACGT
AGTTGCCGGTCTGCAGCACCTCGCAGAAGAGGCGCAGGCGGTCCTCGGCGTTGGCGTCCG
GGCCGCCCGCCAGCGTGCACTCGCCCGCGCCTGCGTCCAGCACGCGCGCGCGGCAGTGGA
AGACATTCTTCGAGATGCTGTCGAGCTTGTAGGAGTCCAAGCGCTCGGCCTTCTGGATGA
AAGTGTAGAGGTCGAAGAAGATGGTGCCGTTGTTGTTGTTCACGTGGAAGGAAGTGTTGG
CCATACCGCCCGCGCCGCGGTGGCTGGCCAGGCTGCGCTCGTAGATGACCAGCTTCACGG
GCTCGCGCTGGTCCGGCAAGCGGAAGCACACGCTGCTCTGCGTGAGCAGCTGCAGCCGGT
TCGAGACGTAGCGAATGTCGAAGTTGTTGCCGTTGAAGGTCACGATGAAGTCAAAGTGCC
GCTCCAGCAGGCGCTTGGTCAGCTGCAGAAGCACCACCTCGCTGCAGAAGGTCACGCCCG
GCTCCAGCGCGAACTCATCGGGGGTGGCAATGCGTCGGCAGCCGCGGAGCGAGTCCTCAG
ACAGCAGGTCACTGTTGAGCAAGCTAAAGCGTACTTCCGTACCGAGCCTGTCCACGTAGC
AAAAGCTGATGTGCGAGACGGGGTTACTGAAGACAGAGGGGAACTTCTTGTCGAACTGGC
ACTCGATATCAAAAAAGAGATACGTGTGCGTGACCTCGAAGAGGGGCACGCGCGTGGCAA
AGGCGCGCCGCGGCGCGGCGCAGTGGAAGCAGCGCGCGCACACGGGCTCGAGCTCGGCGT
CCGGCACGCGGTAGCAACCGTTGGGCTCGATTTCGTTGCGCAAGAAGAACCAGGTAATGT
GCATGAACTCGGCCAGCAGCGCGCCCGCGATCTGCCGCGGCTGCGCCTCCTCCAGCAGCC
AGAGCTGCGAGCGCGGGCGCGTGGGCGCGTGCAGCGCGTCCGCGCGCGCCAGCGTCTCGT
CGATGCAGGCGAGCTCGAACTCGCCCAGAGCGCTGGCGGCGCGCGGTGGCGGCGCGAGCG
TGCTCAGCGTGCCCCCGTCGACCACATAGTAGTAGTAATGCGGGAAGCGTACGAAGAGAG
TGTCTCCGGCGCGGGTCTTGGCCTTGAGGTAGAGCGCGCGCTCCTCGCCGCGTGCCTCGA
ACCAGTTGAGACACCGGATCTCCATTTTGAATCCGGAATAAAATTTCATTTAAATGGAGC
CGCGGCACTGGGGGCGCTCCCTGTGGTGCGTCATCTTCCTGGTGCTGGAACAGGCGGCGC
GCGACGGCGACCTGGAACGCGCGAAGCGGCGCCTCTTCTTGATCTGCAACACGCTGCCGT
GCGTGGCGTGCCGCGCGCACGCGCTGGAGGCGCTGCAGGAAAATAACGTGCTTTCGAGCA
GCGACCTCAACTACGTGTACTTCTTCTTCATCGCGCTCTTCAACAACCTGGCGCGCGATC
CGCGCTACCGCGTGGACGTGGCCAAGGTACGCCCGCTGCCGCGCTCGGAAGCGCACTGAG
CGCGTCTCCGGGCACGTCCGCCTCGGAAAACGCCCGAGCGCGTGTCTACCCGGCACGTGC
CCCGCGCGTGCAGTTTCTCCTCGAAGGCGTGCGCCGTGCGTCTCTCTGTCTCCCGCCGCG
TGCCCGTCTTTCCTGGCTCGCGAGTGTGCATGCCTCCGTTTCCCGCGGCGTGCCCGTCTT
GACAGGCGCGCAAGTGCGTGTCCCTCGTTCGCGGGACCGCCCTTGTGGACGCGCGAGTGT
GTGCATCCCTCGTTCGCGGGTCCGTCTTTGCGGACGCGCGAGTGTGCGTGTCTCTCGTTC
GCGGGCCCGCCTTTGTGGACGCGCAAGTGTGCGCATCCCTCGTCTTTGCGAACGCGCAAG
TGTGCGCATTTCTCGTTCGCGGGGCCGGCTTTGCGGACGCGCAAGTGTGCGCTTTCCTCT
TTCGCGGCCCCGTCTTTGTGGACGCGTGAGTGTGCATGTCTCTCTCTCCTTCGCGGGCCC
GTCTTTGTGGAGACGGGCCTCTGTCTTTTGGAACGTGCTCGGGGCGCTTACCGCGCGTCC
CCTACGTGCGCAGCTGGTGCGCTATGTCGCTCCGTAGTAGCGGCGGCTGTTCGCATACGC
GCGCAAAGCATAGCGCTTGCGCATGCGCAACAAGACAGGCATCCTGTCCGTAAGCACGAA
GGTCACGGCTCGCACTTCCGCGGGTTCCTTCGCAAAGTCGAAGACGTCGTCGAACACGAA
AAAATCGTGCTCGACGGGAGCAACGCGCCCGTTCTCGCAACGGAAGTAAAAGAGCTCGCC
GTCGCGCACGGCCATATAGAAGGTGGACTTGTCGACGTGCATGTACTTGTCAAGCACGGA
AAGGAAGTGCTCGAGAGCCTCCCGCATTTCCCTGCCGGTGCGTTGGCATGGCGGGGGCAG
CTCGAAGCGCAGCGGGAGCTTGCCTTCGTCGGTCTCTAGGAAGACATTAGCGAGTTCCAT
TTAGGTGCTCCAAGATTACTAGTATTACCTTGGCGTAGAGGTGGTAGGTGTGGAAGGGCG
CGCCGTTGTCCTGCATGTATTCTGCGAGCTCGTTGTCCACGCAGTCGTTCACGCGCATGG
CGCAGAAGCAAACGCCGAAGCCCTCGAGAAAGCAGTTAATCATCTTGCTCACGAACTCGC
GAAAGCGCCAGTGTGCACGCATGACAACGAGCCGATACAGCGAGACCACGAAGAGGTACT
CCAACAGGAAGTTAAAGAAGAGTACGACTCGCACATAGGCTTCGCCAAAGCGCAGCACGG
TGTCGTAGTCTGTGAAGCGGTACGCGTTCACGTGCCGCACGTGCACCATGAAGTGCGCGC
TGCGAACGCCGCCCGCTCCCAGGTTGGCAGCGTGCAGGACAGAATGCGTGAGCGCGTCGC
GTACGCTGCGTACGTCGATGGTGCCCAGACCCCGCAGCATGCCCGCCAGAGGCCCCCAGG
AACTGGCGGGAACAAAGCGCGTGTCGACCACGCCGTGTGCGGCCAGCACCGCCAAGTCGT
GCACGGCGGCTAGCAGGCACTCGTCTGTCGCTTCGTTCGCGAGCGCGCGCAAGGGAATGC
GAGCCGCTAGGGCGTCCGAGGGCGCGTGCCTTTCCCTGGCGTCCGAGGGCGCGCGCCTTT
CCCGTCCGTCGAAGGGTACGCGCGAGCGAGCGCCGGGGCTCTGCGCAGCGTGCTGGCGTT
CGTTCGCGCCAGTGCGTAGCCGTTCTGCGTCAGTGTCCGGGTTCGCCACCGGCGTATTCG
CACCGGCTCGCTCTCCAGCTGTCTCCAAGCTCGTAGGAGTAGCGTCCGCGCGCGGGAGCG
GGCGTGCGCTTGCTAGTGCGTCCACGGGCGCGCCTGCGAAGATGCGGCTGCGCAGCGCGG
GAGCGTCGTGCGCGCGCAGCGTCCGCAACTCCGCGCAACGCGCGCACTGGCAAAGCGGCA
GGCGGCGGAAGAGCGCGTCAGAGTTTTTGTCAAGCGCCGCTAACAGCTCGCGCTGGCTGT
GAAAGATGCGCACGACCAGGTGAGTGAAGATGTCGAGCAAGATCGTGCTCTGGGTCACCT
TCGTATAGGAAAGATGCGCGAGCGTGCCGCACGCTTTCCAGCCGCGCATGATGCGCAGCA
CCTTCTTCTTCACGCGCGTGCTGGCGTCTGCCATGAGCACACGCTTGCAGAGAGAGACGT
CGTAGCGGTGCGCGCTGAGCATGCCCTCGAGGTCGCGGCGCGCTAGCCTCGGCGTGCGCG
ACTCGTAGACGTGGTCCAGGTGCTGCAACAAGTCTTCCACCGAGCTGCTGCGGCGCGGAC
GCGCGGGCGGCCGGCGCGTGTCGCCCACGAGCATGGTTAGCACGCGGTTTTGCGTGCGCT
GCACGTGCTGGCGGAAGCGCAGCGAGAAAGCGCGCGAGAGCTGGTCGTACGTATGGATGT
GCGCCTCCACGAAAGCAGCGTCCTGCGCGCTAAGCGCGCTGGCGTCCACGTCGGGGAAGG
GCTCGCAAGCGAAAGAGAACATCGCGTGGAACTTGACGCCGTAGCGCCGCAGCAGCTGCG
GCTTGGGCACCGCGCGGAACAGAAAGCGGTTGATGTCTGGCCAGACCGCCGGTAGCTGCG
CGGCGACAAAGTTGTCGAGTGCGCGTACAAAGCCGCGCTCGTACTTGACGAGCGGCGAGA
CGAAGTCCAGCACGCGCGCGTGCGGGAAGCGCATGACCAGCGTCAGGCACGCGCGCGTGT
CTTCCAGCCGCTGCAACGCGGCGTGCAGCGGCGGCACTGCCGCGCGCGCCGCCAGCCAGA
GTATGTCGCGCAGCACAAGGTCCAGCCGCTCGTAAAGCTCTTCCCAGCGCTCGCTCTGCA
CGCTGCGAAAGATGTCCTCCAGCTCTTGCGGAGAGAAGCGCATGCTGCGCGTGGCCAGGC
GCGGGTTCAGCTTGACGATGCTGGCGGGACTTACGCAGCGCTCGCGGATGAGGTAGCTCA
CGTCGTCGTCGTTGACAGCGTTCGTCTCCAGCAACTTGCGCAGTACGGCTCCGTCACCGT
CGCGCAGCAGCGCGCGCTTGTGGAAGTGCACGGCACGCAGCAGCGGCGGCCCGAGCTCGG
GCGCCTCGCAGAGCGCGCGCTGTAGGTCCCGCACGCGCACGGCGGCGGGCGGGAAAAAGA
CAACGGCGTGGGGGTCGAGCGCGACCGCGTGCTCGTAGAGCGCCACAGGGAGGTCCCCGT
GCATGCCATACTCCAGCAGCACGCGCGCGTGTGCGGAGGACAGGCGCGAAATGTCGAGGT
TGCAGCGCAGCAAGCACGCGATTGCCCTGCGCACGGACGCGGGGTAGACATACAGCATGT
TTTGTATCGCCCTCATCAAAACATCGCTGAAATTTCACTTCTGGCGGGCAGCTCTGCTGG
CAGGCATCCTTGGCTCGGCTTGCCGGCGTCCTCTTCCCGCGGAGAGCAGGCGCGCGCAAC
ACAGGCTGTTTGCTGTCCGCCGCTTCGTGCGCTCCGCGAAGGTACGTGCGCGCGTCGTCG
ACCGTCTGCTCGTCGCGGTTGCCTTCGCGAAGAATCTTGCGGGCTCGTGTCATTGACTCG
CCTTGCTCTGCACGGCCGGCCTCGCGTTCTCCGGCTTACTGAGCGAGAGGCAGCTGCGAG
AGCACGAACTCGGCGAAAACGTCCTCGAACAGCACGTCCGCGTCGCGCAGCTCGTGAGCG
CCGCGCAGCAGGTGCTCCTCCAGCTCGGCGGCGGCGCGCAGCAACACGTGCGCTCCCGCG
CGCGGCTCCCCGGGCTGCGTAAAGAGCGCGCACAGTTCCTCCAGCAGCGGCAGCAGCGGA
TCCCCGGGCGCGTGGTCGCGCCAGAGCAGCAGGCAGAAGCTGAAGTACTGCATCGCGTGG
TAGGTATACACGCGCGCACGCGCCATGTAGTGGTTGCTGCAGACGAAGACCGGGCTAAAG
CGGATCAGCTCGTCATTGAGAGTGCGGTAATTCTCCCAAGAGAAGCTGCGCCGCGCCGTG
GCCAGCATGTCGGCCGCGCCAAAGCTGCGGAAGTCCACATCGCGCGCGTGTGGCCAGAGC
ACGACGTGGTAAAGCAGCCCGCGGCTCAGCAGCAACAGCAGGTCCCGCGCCAGCAGCGCG
ATGTACTGGCACACTCCCGCGTATGCTGGCAGCAGCACGCGGTACTGCAGCGCCACAGTG
CGCACGGCACCCACGTGCACGTAGACCAGCTGGTGCTCGCACTCGGGTACGGAGCGCAGC
CCGCCCGCGCTGCGCGCGACCTGGTGCACGTGCATCTTCCTGCGCACCTCGGGGCCCAGC
TGCAGCAGCGTGTCGCCTTGCAGCGCGAGCACGCGGCGCGCATAGGGGTTCTCGGCTGCC
GGTAGCGAGAAGTCCGCAGGCACGATCAGCACGTACGCGGGCGCGGCGCTGCGCGGCGCC
CAGAGGTAGGCTGCGCTGTACATGCTGGCCACGAGGCGGCACGGCGGCATGTGCGCGGGG
GAAAGCGTGCTAAGCAGGCGCACGCGGCGCGCGTGCGGTAGCGGTGAGTGCGCCACCATG
TAGAGGAACATGGGGTCGTCCGCGAACTTGGCCGCGTAGGCCTCCAGCATGGCGTCGTGC
ATGAGCAGCTCGCTGTTGGGTTCCAGGCACACGTCCTCTCGCTGCAGGATCCGCTCGCGG
AACGGCAGCAGCTGCTCCAGTGAGACCATGTCCCGCAGCGGCGCGTATTGGAAGAGATCG
CGCTCCACGATGGCCTGCAGCATGGCGCCAGTGACGAATGCGAACTCGGAGAAGAGCGTG
CGCGCGTTGCTTAGCGCGCGCATGTACATCTCCTCGGTGTGCTCGCGGTCCAGCGCGTAG
AGACAGGCGTTGGCGTTGTGCTCCCAGAGCTCGGCATGCTCTTGCAGGCACTGGCACAGG
TCGTCCTGCAGCCCCATTACGTTCACGTAGACCATGACGTGGTCCAGCACGAACTTGAGC
TCGCGTAGCGACGCGTGCGTAAGTCGCGTGGCAGGGTAGCGGTACTCGTACATCTCGTCG
CGCGTGCCAATGCACGCGTGCACGCGCAGCCCCACGCGCTGCACCAGCTGCGCATAGCTC
ATGTTGTGTAGCAGCGCGGCGCGGATGGCGCGGCGCGAGTCGTGCACACAAAGCGTGCGC
ATGAGAACGTTCACGAGCGCGGGCGTGCGCAGCGCGCGCGCGCTCACGAAGCCCGCGAAG
TCCGTGTGCGGGCGCGCCATAAAAGCCTCCAGCACGGGCGCCAGCTCGGCGGGGTCCTCC
TCGGACAGCAGCCCCGGGTTATACGGCAGGATTCCGCGCGTGCGCCAAAGCTCGCGCAGC
AGCGGCCAGGGCACCGTCATGTAGCGGTAGGCGCTGCGCACGGCCGCGTCCGGCAGCGAG
CCCAGCGTGCGCGCGAGCTCCTCCGGTAGCACGGTCTCGCTGTGCACGCCCAAGGCCAGC
GCCGGATGCAGGCGCATGGCGCGCAGCACGTCGACGGCGTCGCCCTCTCCCGCCAGGCGC
GCAAGCGCGCAAGCATAGAACGGCATGAGCGGCGTGACGCGCTCGAAATCCGCAAAGGCG
TCGGCGTGCGCCGCCATGACGCAGAGCAGCATGTCGGGGTCCAGCATCTGTACGACGGCG
CGGCAGTGCGCGTTCAGGAAGGGTACCATGTCGCTGTGGACATCGGTGGTGGCCAGCAAC
AGCGCCGCGACGTCGGCCGCGCTGACAGCGCTCTCGTCAAAGTGCAGCAGCATGGCGTTG
GCCATGAGCGAGTTCATGTCCGCACAAAGCGGGCGGCGCACGTTCGCGGGCAGCGTGCTG
CTGCTGACGCGGCCCAGCATGCCCACCGCCGTGAGGCGCAGCGCGTCCCCCGGCGAGAGC
ACGGACGCGTTAAAGTGCGTGAGCGAGAACGCGCGCACGGCCGCGAAAGTCTCGCAGTCC
CAGATGAGGTTCATCGCGGCGGCCACGCCCCTCGCGCGCCTTTTCTTTCAGTCTTTGGCG
ATCCGTTCGGGGCCTGGTCTTCACGGCAGACCCCCCGAGGGGCAGCCTCCAGCTTGCTCG
GTGCGCAAGAGTAGGCGCCTTCTTCCGACCTATTCCCGGCGCGCGACAGGTGCCGCGTCC
AAATCGGAGTTGAGCAACAGGAATGGGCGCAGGAAGGCGACTGCGTACGCCGCGCAAAGC
GCGAAGGCCAGGTAGAAGATCAGCGTGACCAGCATGGCTATTTACTGGCCGTGATTCCAC
GTGCGGAGCACTTCTCCGATGGGTCGGTCGTGACTCCACGTGCGGAGCACTTCTCCGATG
GGTCGGTCGTGACTCCACGTGCGGAGCACTTCTCTGATGCGCCGGCCGTGACGGCAAGTA
CTTTGACCTGGCCGCAATTCCACGTGTAGAGTTCTCCCGAGGGCAGGATGTAATCAGAGC
TCTCCGCGCCGCTATTCCTCCAATGCGGCGCACTTCACCGTGGACACCGTGAGGTAGTCG
ACCACCTTGGCCACATTGATCTTCTCATTGTCCTTGACGTACTCGGCAATACCCTGGTAA
AAGGCGTCGCCAAAGCGCTTGGAGTACTTGTCCACGTGCGCCGAAACGGAGGCCACTAGC
AAGCTGTGCTTGGTATACACGAAGTGATTCACTGTCACGGTCTCGATGTCCAGCAGCTCG
GCCAGGCGCGCGTCGCGCAGGATCACGTAGAGGCGAGACTCGTCGGGCTTGGTCATGCGA
ATGAGGTAGTCGTAGAGGCGAGTGCGCGAAATGGTGTTGTCCTTGACCTGCGGACAGCGG
AAGAGGCGCGCGCGCAGCACGTCCAGCAGCTCGTCGCTGATGGTGTAGAAACTGTCCTTG
ACGGAGTTGCGCGCGTCCAGCGTGAGCGCGCCGTTGCGCACCAGCTGGTTGATGATTTCT
TCTGTCTTGTCGTGCTCCAGGAAGTAAGTGTGCCCGCGGAACTCGAAACAGTGCGCACTG
GTGCGCAGGCGCGCCGCCAGCGTCTTCACGTCGCCCACGTCAATGTTGAGCGCGGACTCG
GGCGGCACGCGCGCCAGAATCTCGCGCTCGATATCCAGGATCACCAGCTCGGGGTGTTCG
CCGGGCTTGAGCTTGCCGGCCTCGAAGTAGTTGTTCTCGACCAGGCTCACGATGAGGCTG
GCCAGCACGCCGTCGCGGTAGCCGTGCAGGCCGAAACGCGCCGCGAACTCGGGCTTGATG
AGGTCCACGGGAATGCGCACCTCGGGCTTCTTGGTCTGCTGCTTCTTCTTGGGCGCGGCC
TTGCGCGTGACCATCTCGTCCACGATCTCGCAGAGGCGCTGGCACAGGTATGCCTTCAGC
GCCTTGGCGCTAATGCTGTTCAGGACCAGCTGGTCGCCTTCCATCGCTATTTACTTTCTC
CTCGCTAGCTTTAAATACAAAAAGAGCAGAATCGCGGCCAGTAGCGCCGCGAACAGCACG
AAGAGCAGCAGGCTCTGCGCCCGCGGCGCGCGGCGCGCGGCGCGCGGCGAGTCCGTGAGC
ACGGCCTGCACGACCTCGAGGAACTCCTCGAAGTCGTCCTCCGGCGTCGTCATGAACACG
CCGAAGATGCCGGCATACAGCCGTTCCATTTACTAGACGTTAAATAAGGGGTCTTGGTCC
GCGAGCTCGTCCTCGAGCTCGAGAGCGGTGTCCATTACCCCCAGCGCGGCCAGGCGCTCG
TCGTCGTCGGCGCTCTCGGTCATGACCAGCCGCACGTGCTCTCCGCTGGCATCCACCACA
GTGGCGTGTACCATGCTCTCCATGCTAATGCGCTTGAGCGCGAACGTCACCTTGTACTCT
CCGGAGCCCCGGTAGAGCACTATGGGCGCGAGCACAACCTTGGCCATTTGCGGCTCGCGC
GCGGCGAGCGTTTCGAGCTCGCGCAACATTGCCACAACGCGCGGCACGCAGTCAGAACCC
GTGTACTCGACAATCCCGGCCTGGAGCTTGTTGATGTAGAGGAAGCCGTTCTTAAAGGTG
CGCTCCTCCATGGTGTCCAGCGTGCTCAGACACATGCTCGCCGGAGCGCGCGTGCCGCCG
CGCAAGTTGGTGTAGATGCATTCCAGCAGCTGGTAGAGCATGGGGCTGGCGACGCTCGGA
CGCACGCGCAGGAAGAAGGCGTCCGCGCCCTTCTTGTTGAAGGCCTCCGCGGCTTTGGCC
TTGTTCCTGAAGACCTTGGCCTCGCCCTCGACCACGATCAACGGCGACACCATCTTGCTC
GCCAGCGTTTCCACGAGCGTAATGTGGATGTTGGCACAGCTCGGGTACTGCGACTGCGTG
AGCGTGACATGCTCGATGAGCTTCGCGCTGCTGGGGCTGAGCGAGCGAGCGAACTCGACA
ACGCTGACGGGAGTCAGGCGCGAGGGCGCCTCCTCGGGACTGCTCACGGAAGTGGGCCTT
GCTGGGTCTTGCTTCCTCAGGAGCACAGTTTGCTGCTTTCCGGGGACGGCCTTGCGCATT
GCTTCTCAGGAGGGCTTTGTGGACGTCCAATAAGTTTTCAGTTTTGCGAGCGCGCCCAGA
GCTGGCGCACGTACGCCGAATACAGCGCGAGCGTACCGGGCACGATGAGCACTACGGCCA
CGACTTCCAACACGGCGACGACGCGCGCGGCGCGCGCCGAGCGCAGCGTGAGCAAGCGCA
GCGGCGGGATGCCCTTGGTAACCAGCGCGCCCCCGGAGACGACCATGAGCAGCATGAGTA
CCGTCAGTGCCACGGCCGCGACGATGTCTTTTCCTGGTAACGCCATTTATAGCATAGCAA
GTCGAGTGTGACCTCGCCTGCGAGGCGCACGCAAAGAAGGACGCCAGGCAAGTGCGCGTG
CAGGCGTGCTCGCGTGCGCCGCCAGCGGGCCCTTAGGGCGCGTGCGCGTGCAAGTGTGTG
CCGCCCGCAGGCCCTTGCCACTAGCGCGCTCAGACTACGTGCGCTGGCGTGCGCGTAGTG
TAGCGCGAGCCGCGGAAACAGTGCTTGTGGCAGGCAGCGCGCAGGGCGCGCCTGCCTGCT
GCGTGCGCAGTACCCGTGTCCTCGCCGTCCGCGCCGCTCGCGCTTCCCGCGCCACGCAGC
TCGGGGCACGGAAAACTGGCGCGCAGCACGCGGAACGTGTAGCGCCCGCGCCAGACCATG
TTGCGCTTGGAGAAAACCCCCGCGAAGACGGTGTCGGCCATGAAGCCCTCCTTGGCTAGC
AACAGCACGGTGTGCAGGCGGCGGCCGGAGATATGCGTGACAAAGTCTATCCCGTGCACG
CTGGCGCATGTGAGCTCGGTGTCGCAGGGCAAGTCCACAATGGAGACTAGCTGCTTGGGT
ACGAAAGGTGGCGGCACGTGCGCGACGAGCGCGCGCGCGGCGGCGAAGCGCTCGTGCGCG
AATGCGCGAGTGACTTCGCAGAGCCCCGCGCAGGTCTCCGCGGGGAAGCGCAGCGGCGCG
TTGTTATGCACGCGAGTGCTGCTGAAGTGCCCCACTTCGTCGTGCAGCAAGTAGAGGTCC
GCGACGTGCGCGTGCAGCGCAGCGGCGAGCGCGGGCAGTTGCGCGCGCGGCGCGGTATAG
GCGAGCCCGCAATGCGCGTCTCCGTGGCGCCCGAAGAAGACAACTGCCAGGAGCAAGCCG
GGGTCAAAAGGGTAAAAGGCAAGCACGGCGACCGGCGCTGGTGCGTCGTGCGCTGCGGGC
AACGCGAATCGCGGCACGCTGCAAGGGCCCTCGTCCTCGAGCTCGACGCCGAGAACGTCG
TGCTGGGCCAGCAGTTCGCGCGCGCGGCGCTCGAGCGCGTCCAGTCTGCCAGAGTGCAGC
AGGCGCAGGGCGGCGTGAGCTGGCGGCACATCGGCAGCAACGCCCGCGAGCCATCCCACA
GGCAGGAAGTAGATGTCGTAGACGTGCGCTCGCCCACGCTCGGTCAGCGTGCGCACAAGC
GTGCGCAGCACGTAGGCCTCGTAGCGAAAGGCGGCCAGCACTAGCAGTGACTTGTCCACG
TCCTCCAACGTGTTTTCGCGCTTGCAAAAGAGCGCGCCATGGTTGTAGTGCAGCGCGGAG
AAGTCGAAGCGTAGCAGCACGCGCGCGTAGGGCACGTCCCCCTCGACGCGCTCCAGCTCG
CGCGCGGGCTTGCGTGCGCGCGCGGCCACCTGCTTGACGAAGTGGTTCATATTTAGGGGC
GGCGATTTGGTGGCGCGCGAGACTCGCTGGCCGGCGCGCCGCGGACTGGCGCACGGAGGC
TGCGAGCTGGCTAGCGCTCTAGGCCGCCGCAAAGCGGACGCGGACCGGCACGAACTTGTT
GCTCGGCGCCGGCGCGGAGTCTGTGCGCTGGCTGTCGCGCGCTCCCTGCGAGACGGCTGT
CGCGCGTGCCTTCTCGCGGTTTTCTCCCGCGGGCGCTACCACCTTCTCGGCGCCCCATCC
TGTCGGTGCGAGCGCGCGTGCCTTCTCGACTTCCCCCGCGGGGGCGTCCGCCTTCTTGTC
GTCCTCTCTTGCAGGCGTGGCTGTCTTCTCGGCGTCTTTCCCGACAGGAGCGGGCTCCGC
GCCCGCCAGCAGGCGGTCGATGCGCGCCGTGATGCGCTGCGCTAGCACGCCCGCGGACTT
GCGCGTCCAGCGTTCCATCTTCACGTACTCGCGCAGCCCGTCGCTATCGGCTCGCAGCAC
CTCCACGCTGGGCGCGCCGGTGTGGAAGAGGATGCTCTTGAAGAGCGTCATCTTCTTGTC
GGCCAGGAAGCGGAAGAAGGTGTACACGCGGCGCAGCGCCTTGAAGCTAGAAGGCGGCTG
CAGCACGCAGAGGAACATGAAGAGGCTAATGAACATGCCGCACTCGGACTCCAGCAGCTG
GTTGACTTCCACGTTGATGCAGCCCTGCTTGGCGCCGAAGCAGTCCGTGAAGAAGCGGAA
GAGCACGTCCACGTCGGCGTTCTCGTCGGCCAGCACGGAGCCGGGCGCGTTCACGTTGAA
GCCGTCCGAGAAGGAGTAGAAGAAGAAGTGCGGGTAGTGGTGGAAGTCTCCGGGGCTGCT
TCCTCCCGAGTCGTAAAAGGCCACCAGGCGCTGGCGCCGGTCGAACACCAGGCTCTTCCA
GTGCGCGCGGTAGCAAAAGCCGAACATCACGTAGCGCTCGCTCGCCGCCGCCACTTTGTC
TTTGAGGATGTAGGCGAGCATGTTCTGCGCGAAGCGCGACGCCTTCTCGTGCACTGCCAC
CGCGTTGAGGAAGTTCAGGTTAAACTGGCCCAAGTAGGCCACCTCCGAGCCGTGCGCCAG
CGGCGCCAGCAGCTGCTGGATACTGCGGTTGCTCATCCAGGCGCCGCGCTCGGGGCGCAC
TGGCAGCCTCACCACCTTCGGGTTCTCGCCAGCGTGCACGCCGCGCCGACTCAGGTCGTC
GGCGCGCAGGTCCAGCTGCGAGAAGTCCACCGCGCGCGAGACCTTCTCGCGCAGCGGCGG
CTTGAAGAAGTATGCCAGCGGCACGGATGTTGGCAAACGACACACCTCCTCAAAACTGGG
GTAGCGTACGCGCAGCGCGGCCACTAGCTCGCGCTTGACGGCCAGCTCGTCTTCGGGCGC
TGCGCGCGGCGCTGGCAGGTGGCGCGAACTAACCAGTTCTAGCAGCTGCGCCAGCGGGAT
GCAGGACACAAGGCCCGCGCTCGGCGACGGGTCCAGGCGTTGCAGCACGTAGCCGTTGCA
GTTGGTTGTAAACTGCGCCACGTCGATGTGTGCGCTGAGCCCTGCCAGCGAGTAGATGTG
ACAGAGCAGGTTGGTGAAGCCCAGCTCGGGGATTTTATTGATTACTAAATCCGTGTACCT
GTCCATTTATTACGATGAAGAATCTTCCGGGCGTGTTCGCGTTCCCCGACAACGAGACCA
TCTTCGCGCACGCGTACTCGCAGCGCGAGCTGGAAGCCATGTTGCCCGCGCGCGCGGGCG
CGCAGCCGCACGCCTTCGCGTACGCCGCATGGCCACTGAGCAAGCACCGCTGGCGCGGCG
CGTTCGTGTGCCGGCAGCGCGGCGTGCTGAAGCTAAACCTGGAGCTGGACGCGGGCGCGT
TCGAGCGCGTGCCGCGCTCCGAGGCCGAGCGTTTCGAGCCCGAGCAGAGCGACGCGCGCG
CGCTGATGCACCGCGGCGCAGACGGCACTGTCATGAGCTTCGAGTGCTACAGCTTCTTGC
GCTGCCGGCCCGGGTTGGAGCTGCGCGAGGCGGGGCTAGCGCTGCTGCGCGGGCTAGTGG
TGGGCGGCAACCGCATGCGCATCTTCTCCGGCGTGCGCCGTGCGGGCGCCAGCGCTGCCA
CGTCGGCCGGCATGCTAGGCAACGAAAGTCCTTTCGAGCGCGCGCCCTTTGCGTCGCTAC
GCATTGACGCGCAGGCTGCGCTCTTCCGCGCGTGGGCGGCGCGCAGGCCCACCGTGGTCA
CTGGCGGCACGGGCGTAGGAAAGACGTCGCAGGTGCCCAAGCTGCTGCTGTGGTTCAACT
ACCTGTTCGGCGGCACGGAAGACCTGGACGTGCTGGCGCCCGCGCGTGAGCGCCCGGTGG
TGCTGTCGCTGCCGCGCGTGGCACTAGTGCGTATGAACGGACACGCGCTACGGCGCGCGC
TGGGCTTCGACGCGCTGGAGGGCTCGCCCGTGGAGTTGCGTTACGGAGACCTGGCGCCCG
CAGACGCCAACAGCTCGCGTAGTCCGTTCCGCTTGGTGGTGTCCACAAACCAGCTCACAC
TGGGCGCGCTCTTCGCGCACGGCACTGTCATACTGGACGAGGTGCACGAGCACGACCAGA
TGGCCGACATCATGCTGGCCGTGCTACGCGTGCACCGCGCGCGCGTGGACTCGATCGTGC
TCATGTCCGCCACACTGGAGGACGACCGCGAGCGCCTGCAGGAGTTCTTTCCCGACGCCG
AGTTCGTGCACATCCCCGGGTCCACGCGCTTCGAGATACGTGGCGTGTACGTGCGCAACA
GCAGCGACCCGCGCGACGCGCGCGCATACGACGAGGAGGAGCGCCGCAATGTGTCGGCCG
CGCTCAGCGCTCACCGCCCGCGCGCTGGGCGCTGCGGCATCCTCTTCGTAGCGTCGGTCG
CGCAGTGCGAGGACTATGCGCGCCTGCTAACGCGGGAGCACCCGGAACTGGGCGTATACG
TGGTGCACGGTAAGACGCCCAACGTGGACGCGCTGCTGGCAGAGGTCTACGCGTCCGCGC
GCCCATGCGTGCTGGTGTCCACGCCGTACCTGGAATCCAGCGTGACTATCCGCACGGTCA
CGCACGTGTACGACACGGGGCGCGTCTTCGTTCCTGCGCCCTTTGGGGGGCGGCAGATGC
TCATCTCGCCCGCCATGCGCACGCAGCGCAGGGGCCGCGTCGGCCGTGTAATGCCCGGCA
CGTACGTGTACTTTTACGACCCCGCGCGGCTGGCGCCCATCAAGCGCATCGATTCCGAGT
TCCTGTACAACTACATCATTTACGCACGGCACTACGGGCTGGTGTTGCCGGACGACCTCT
ACGTGCAGCCGTCCGACCTAGAGCTGCTGCGTCGTTGCGAGGAGTACCTGGACGGCTTCG
GGCTTGCGCCCGAGCGGCTTTTCGAGCTGGCCAGCACGCGCTACCTGCGCATGGTAGAGT
ACGCGAAGATTTACGCGCGCGGCGGTGCGCGCGCCGAGGAGCTCAACCGCTTCGAGCGCG
ACGGAGTGGTGACCGAGGACGTGCTCGCCAGCATCCGCGCGCTCAACCTGCGCGCGCGTG
TGCTAAGCGCGCGTGCGCGACGCGGGCAGTTCCTGCACACGTGCGAGGTGGCCTTCGGGC
CGTACGCTGGCACGCGCTTCCTGTTAGCAAACCGGCGGCGGCTACGCGGCGACATCTTCA
TGGTTACGGAGCGTAGCTTCGTGCTCTAGGTGTGAGGGTGCGCCTTTCCTCTCCCGGCAG
CAGGAAGACGCATAGTCATCAAAGCACAACAAGAAGACGCTCCATTCTCTCGAGAGACAA
CAAACATTGTGACAAAGACGCGCTGCGCGCGGGGAGCTCTGCGCAACCTGGATTTTCACC
GGAACAACTTGGGAGCAAGGCCTGGCCTTCTACCACAGGTTTCTCAACATGAATTTTTGA
GACGAGCTTCCGTAGCCGTCCAGTAAGCGACAGGTCAGGTTCTTGTGGAAGTCGCCGCCT
CCGAAAAAGGCCCGGCGTCGCAATTGCGTTCCGTTAGGCGTGCGATGAACCCGCATTGGG
CCTTGATTCGGCCAATGTGTCCCGTTCACGATCCATGAGAGAATGGACATTGGGTGGTGG
CCACAGCCAGTACACGTCGCGACCACCATGACATTGACAGAAACGGCAGGGGGCTCCGGA
CAATCCCTGCCCGCATGCAGGAAAGACGCAGAAAAGAAGAGCAAGAGAGCGAAAAGCCAG
GGTGACGGCGGCCGAGAAAGACTTTCCTTCATGTTGTTGCCACGAGTGCGTATGTTCACG
CTCTTACGCCTTGCCCGACTTCTTTTTGTGTTTTGTGCGTTGCCTGGCAAACGCGATTTG
GGTGCGTGTGTCCGAGCAAGCCACGGACATGTTTGGGTTGTACTTGCGTTCCGGGATCAC
ATGTTGTCACATCGAGACTGGTGCGTGTGTAAGCCGCGCTCGCATGCACGCGTGTCGTCG
ACTTTGTCTGGTGTGCACTTGCGAAGAAGACGCGAGCACACGGCTCGTGTCACAACAACA
AGAAGATGCTCGAGTACGGTTCTCATATAAAAAAGGGCATTTGCGTGGGGAGCCCCATGA
ACTTTGTGCGTGCCGGATGCCAATGCCCGACCTAGCACCAGAAGTCTGCCAAGACGATCG
ACTTTTCTTGCACATGCTCGCCGTCGGCTAGGCGACACGTCAGATTTTGCGTCAAGGTGA
AGTCCGCCCCCAGGTGGAGCTGTCGGCTCAACCGCGTCCCGTTTGGCGTGTACGTAATCC
ATGTCGAGCCCTGATGTTCCGCGTGAGAGCCATTCTTAATCCAGTAGAGACGGCTAAAGA
GAGGGGTGTGGCTACATGCAACGCAGGACACTGTAATCGTCACGTGAACTCCAAGGTCGA
GCTGACTCGGACACTGGAGGTGAGTCACGCTTGCAGACAAGGAGATGGGCACGGCAACGA
GTACGAGCGCGTAAGACCATGGGGCTAAGTTCCGAACAGTACTTTGTCGCACGAGCATGT
TGTCGAAGAACATATGTCTCCCCTTGGGCTCTGGCCGACTTATTTTTGTGTTTTGTGCCT
GCGCTTCTAGACTAGCTGTGTTCTATGCTGGAGCTACCTCGGAACCGCGGACTCCAGCAT
GTATTGTTCACGCGGCCTCCGTGAAGAAACTCGTGTCTCTAACGGGAAAGCATTGGACAA
GTCTGTTGGCATCGAGGCGACGAAAGTGAATCGGACCTATCGGAAGACAAGGAGGCTAGA
TGCAGCATTGTTCCTTCCCGAAGAAGATCACGCCGAGCACGAGGCAGAGGCGTGCCTTAC
CTGACATGTCGATTCTTGGGTATGCCCCCCCTTTTCTTATCATTCTTGTGTTTTGTCTTG
TTTCCGCGGCGTTTCTTTCCTTTGCCTTTCTTCTTGTTCTTCTTGTTCCCTTTTGGAGGT
GGAGTTCCTACAACCTTTGGCGCGCCCGGCAGCGTTGGCGCGCCCGGTGACGTCGGCGCG
CCCGGCGGCGTTGGCGCGCCCGGTGACGTCGGCGCGCCCCGGCGGCGTCGGCGCGCCCCG
GCGGCGTCGGCGTTCTCCGGCGGCGTTCGCGTTGCCGTTGGCGGCGTTGTCCCGGGAGGC
GTGAGCGCTAAGTGGCGTTGCACCACCTGTTCGGGGTCTACCAACACGCAAGAAAAGTTC
GTGCTATGCGTAGCGACGTCTGGCCCCACCGTCAGATTTGTGCTGATTTCTGTTAAAGAT
TGATTCGGAAACTTGTGTTTGTGTGTGCGTCCTTCCGAAAGACTGGAGTCGAGCTGCTCG
GGGAAGGACTCGTTGACAATCCAGTATATCAAACTCACATGAGTGTGGTTCGTGCAGCCG
AGACATGTTAATATCGTCGTTCCATTTGGACCAACTTGCGTGCTGATCTCGAGCTCGCAA
GCCCTCGAGTATAAGAACAGCAAGGCAACAAGGACAATGACAAGACGGACATGCGAGAGC
AAGTCTGGCCAAGGCCGGGGCCCGCTTTTTCCGCCACGCGCCATTCCGAGACAGTACGCC
CACTTGTTAGACTTGACTGTTTTTTGTATTTTTGTGCTGGCAGTTACGCACGTGGACGCG
AATCAAGCACTTGCTTACGGAGCGCGCCAAGGACAACAAGACACGAGTTTCCGTCAGAGG
GCCCGCCTCCTCCTATGATGACCATCGTTTCCGTCCTCGGAACACGTGATCTTCGTCCTT
GTTCCCATCCGGGGCCAGTCTCATTCCGATGCCCTGGCCGCTACAACACGAGCACTTTCG
ACGCGGTTGGCCGTTTTGTCGCCGCCCAAAGTGGCAGTCTGTATGCCAAAGGAACGCAGC
TCGATGGTAAACAGCGCTCCATGACGTACCATTGTTTTACGCAGGCCCTTTTTGGCACCT
GTCTTTGGAGGGCGCCCGCAGGGTATGGAGACAAAAGCGCGTGGTTGTCTTCGTGTTTTC
CGCCGCGGACACAAAGGATCTTGGTTTGCCACCGAGAGTCATTTGCATGCGAGAGCACGG
CAACGCTTGCTTTGGGTGTGAAGCCACTTGTCAACGTTGTTCGTCGGTCCGTCGTCGAGA
GTCCATCTTGTCAAGTTCCCATGAAGACAGTCATTGCCTAGTCTGTCACTGTCTCCGTCC
CCGGAAAACCGGGCTAGGGCTAGTTCCGATGGAAAGGAGGCTAGTGCCATTGTGACACGA
GTACGCCAGAATTGGGCGTTGGTCTTGTGACCCGCACTCAATTCAAGTTTGACAAGGGAC
TGCGCCCGTGCGAGGAGCAAGGACCGGGAGCATAGCAAGATGTGAATCGAGATGCGCCGC
AAAATGTAGACGGGCTCCTTCGACGCGCGTTCTTTGTGCGGCTCGAGACCCACAATGGTT
GTCCTACGAGTTGAGCCGTTCTCGTGGCAAGCTCGGTTGGCGGCGCCGCGATCTTCTTGC
GAACCGCCGTACGCGAACGCGTGATGTCTGTCCCGCCCGTGCTAGTGCACGCCCTTATAC
AAAGTTGACCACCACCTCCTTGCGCAGCGCGGAGTAATCCTCGCGCTCGCCGCGCATGGA
CACCACGCAGCAGTGCTTACTTACTAGCTGCCAGCGCGCAAAGTAGCGATACACCTGCTC
GGGGTAGATGCTGAACGCGAACACGTAAAAGGTGTGCTTTGCGTGCATGCGCGTATGCTC
CAGCGAGTATAACAGCCCCTTGCGCTTGAGCTCCCACATGGCACGCGTCAGCGCCGCCTC
TGACAGCCGCGGCCCGCGCAGCACGCCGCACACGAAGCTGGACTTGGTCACCACGTCGTA
GCGCGCGCGCTTTGCGAAGACCAGCCTGTTGACGCAGCGGCGAGCGTCGAACGAGACCAG
CGCCTCGCGCCGCTCCAGGATCTCGGCGATGCTGCGCCCCGTAGCAAAGAATGCCAGGAA
AATATACTGGAAGAGCGCGGCGGGGCGCGAGCGGCTGTACTTGATAAAGGTCTCGGACGC
CATGATCTCGTGCATGTCGGCGTGGCTAAAGCCGTGCGCCAGGCGCACGCCGCGAGGCAA
ACGGCGCAGCGCCGCGGCGCGCGGGCGCGCCAGCGCAAAGGCCACGTAATCCAGCAGTGC
CGGATCCCCGTAGCGCACGAAGACCTCGGCGCGCGGCTGCCGGCGGAACGTGCGCGGCAC
GCGCGCGGGCCCGGCACTGCGTGCCAGGTCCACGTCGAGCACTAGTAGCCGGTGATCCTG
CCGGTCGCGCGAATTAAACAGCGACGGGCTGAAGCTAGGGTAGACCACCACCAGCTGGCG
CTCGCGCACGCTGCGGCGCAGGTTCTCCTCTAGCCCGCGTAGCAGCGGCACGCAATCGGC
GTTCAGCGTGTACAGGTAGTCCGCCAGGTCGTGCTGCAACCACGGGAAGTTCACGTAGAG
GTTCATGACGTAGTCGTCCGAGTAGTTCAGCTCCACGCGCGGCGCGGGCTCGAAGCGCAG
CTCGCCTACGTTGCGCAGGAAGGCCTCGCAGTCCTGCTCGTGCACGAACGCGAAGCTCAC
GTAGAGACGCTCGCCCAGCGTCTCGTAGTCCACGAAGTGGTAGCTCTCGGCCAGGCAAAT
CACGGCTAGCACGTTCTCCACCGTGTTGTCCACTTGGATGAGCAGCGCATAGAAGGGCGC
GGGCACTAGCACCGCCTTGTTGTGGATGCTGCCTAGGCGTGTTGCGGGTATCGTGCTGGG
AAAGCGAGGCAGCGTGCCGAAGCTGCGTTCCAGCAGCGCCAGCGCGGCGGGGGAGAGCTC
GCGCACGAAGATTACCACGTTCGGGCCTGCCAGCCGGCGCATGCGCTTGCCTAGCAGCTC
CCGCACGGCGTCCAGCTGCTCCAGCATGCTCAGGCGCCCGCCGTTGTAGAGATCGCCGCC
GCCCAGGAAGGTGAGGATGTCCATGCAATGGAAGACCTCGTTGCGGAAGTAGTACTCGTT
CTCGAGCTCGCGCACGTAATTGCGGATGCGCACGCGCGAAAAGTCCGTGCGCAGTGCCCC
GCGCGCAAAGAACCAGGACACTGCCGTCTCCAGCGCCGCCAGGTAGTCCTCGGCGCGTAG
CGCGCGGCACCAGAAACTCATGTAGGTGCGCGCCGTGGACGCGTTCGCGACAAAGCGCGT
GTAGTCGAACGAAATCAGGATATGCTCTAGCAGGTGCGCCACGCCCAGCAGTTCGGGGAC
GTCATTCTCGAAGCCGAAATTCGCCAGTCCGATGTAGATGTCCTTGCCCATGCCGGGCTT
GGGGAACACTCGCACGCCGTTCTCCAGCAAGATCATTTACTTAGGAGTAAAATCGGCAGC
AGCATTCTGCGTTCGCGCTCGTCGTCCGCTCGGAGCGTCCAGCGGCTCTCGCGGCGCGCC
ACGCGCACGGCGCGCGCGCGCGCATCGTAGCGCAGCCACAGGGTGTCGCTCACGTAGTCG
CCGCGCGCCAGCAGCAGCGTTCCGCGGCGCGCGCGTGGCGCCTCGTCGGCGCGCGCCTGC
ACGGCCGCGCGCGCCTGCGCGTCGCGCAACACGAGCGCATGCTTGTTGGTAGGGCAACAA
TTCAAGAAATAACAACAGCAGATAAATACCGCCAGGAAGGCGAGCTCCAGCGATGTCATT
TAGGGAGCTGATTTTGTACCACCTGGTGCGATACCTGGCCACAGAGAACGACGCCTTCCT
GGTCCAGTTTGTCTCGCTGTGCCGTTCCTTCTCCGTGGACGTGCCAGCGCTACTAGCGCG
CTTTTCCACGCCGCGGCATGCTCGCCTGTTGGCGCGCGCGCTCAACTGCAAGCAGTACAC
CGAGGAGCTGGCCTTGGAGTTTCCCCCCGATGCGCTGCGCGAGCTGCTGCGCCTGAAGCT
GCGCCGCTGCACGCCGCGCGTGCGCCGCGCCGCGCGGCTGGACGCGAGAGCGCGCGGGGC
GGCACTAGTGGCTGGCCGCGAGGTGGCTGTGCGTGCTGCCAATGAGGAGCTGCTGACGTA
CCTGGTGCGCACTTACAACCCCGCGCTGTACCGCTACCGACGCGCTGGCGCGCGCTCGTA
CACTGGCGCGGGCGCGGGAGCCGGTACCGGCGATCCTGTGGAGGCACCAGGACTCTGCGC
GCCCGCGGGCGCGCCGGTGCTAGTAGTGTGCGGCCGGTCTCGCATTCCTTTTTTTGCGTA
CGCGGCAGCGCGCGTGGTCTCGAACCGGGACCTGGAGGTGGTGGTGACCGACGCGTGCGT
GCAGGCGCTGCTACGCGAGGAGCACGCGCCGCTGCTGGAGGCCGTGTTTCGGCGCGGTGC
CGACACGGCGCTCAACCGCGCGCTGCGTAGCGTGTTTCGCTTCTTGCGGAGCGCGAGCGA
GCGCGCGACGTAAAGGTCTAAGCGCAAGCCAGAGCTTGGAAGACAACTCTTGTTGCTGGG
GCCTGTGCTGTGCAGAACTTCTCGCGAGCGCCACTAGCAAGGCGCCGCGTACGCACGTGC
CGTGCTGTCTCTCGCCCGACTTTTCGCGCCGCGGGCACATGGACGGCGCCTTTGCCACGC
CAGCCCGACTTCTCGCGCGACTGGCACGCGCCGCGCGGCTCCTACACGACGGACTTCTTG
CGCGGCGGCCACACCCCGTACGGCGCATCCTCCACGCTGCGTTCGAGCTGATCGTAGTCC
AGCGCGTCCATGCTGATCTGCCCGACCACCAGGTACTCCTTGAAGGGCACAAACGCGACT
TCGCCCGTGTCGGGCTGCATCTTCAGCACCATCACGTATTCGCCGCCAAAGAACTCCATG
AGCGCGCTCACCAGCTCGTAAGTGCGCATGCCAAGCACGTCGACCACGTTCTTCTTGGTG
AAAAGTGAAAGAATATTGACCCTCAAAATAGGGTACTTGTCCTCCAAGTGGGACAGGATC
GTGTTGGCCAGCGCGCATACAGGGCACAGAGGCTTGCCCAGCAGCAGCAGCACGTCTTTC
ATTTAATGGGAATCAAAAACCTGAAAGCGCTGCTGCTGCAGCACGAGTCTTTGTTGGCGC
GCGAGCTGCCCGGCGAGCACGCCGCGGTCTTCGTGGACTTCATGGGTGTTTACATTGCCG
CGGCGTATTCCGCCGGCAGCGCGCGCGAGCTACGGAGTACCATGAACGCGAAGCTGCAGG
CCTGGCGCGCGCGCGCGCCGCGCGTAGTGCTCTTTGTGGACCGCGGCGTCATCGACATCA
AGCGCGCTCTGCGCCAGCGCCGCCAGGACAGCATTGCCGCGGCGTGCGCGCGTAAGCGCG
AGGCAGTTCGCGCGCTGGCCGCGCGCGCCTCCGCGTTGGACCCGTCAGACCCATTCTACG
CGGAGACGCGCGAGGGACTGCGCGCGCGCATACGCAAGGCGCGCTTCTACCTTTTCCTGG
CCGAGGCCGGGAACCTGTACCGCCTGCGCGACGAGCTGCTAGCCGCCGCGCCGCCAGGCG
TGGCCGTGGTGCATTGCGACGAGGTGGATGCTGAGTTCGAGATGTGCGCGCGCGCGCTTG
CACTGGCACGGAGTACAGGCCGCTGGCCGCTGCTAGTCAGCAACGACCAGGACACCCTCT
GTCTGGCTTGTGCCGACGCGCTTCCTAAGGCCATTGCCAGCGCGGGCGCCGAGTATGAGC
TGTGGCCTAGCACGCACGCGGTCTACTTGGCCAAGCTGACCGTGTTGCTCAACGGCTGCG
ACTTCTTCCCGGGGCTGGCGGGGCTAGCTGTCACTCGCGACACGTTGCCGCGCTTCCGCC
TTTTCGAAGACTTTTCCATGCGCAACGTGCTGCGTAGCCTGGCCTTCCGCGACTACGCGC
TGCGCGGCGCGGCGCGCGTGGAGGACGCGCGCGCAATCTTGCGCTTTATCGAGCGCTACG
TGGCTCTGGAGCGCGCCGTCTACCGCGAGCCGCCGCCTCCGCCAATGTCTGTGCATGCCT
TCCTGCGCGCGGCGCTTGCACCGCTCTGGGCGCCGCTAGCAGCCGCGCGCGCGGCAGGTA
CCGCGCTGTTGGACGCACTCGCCGCCGCGCTGCAGGCGCTGCCCGCTGCGCGCCCGCGCC
GCTCGCGCACGCGCCGCGCCGCGCGTGGCATGCTGGCATACCACCGCGAACGCTCGCCCA
CGCGCGAGGACGTAGCACTGCTGGCCGGCATGCTGGGCTTCCGAGTAGGCCCGGCGCCCG
GGCTACTAGCCGTGTGCTTGCAACGCCGCGACGTACTGCTGTGCTTCGAGGGCGCCTTCT
ACTTTAGCGACCGCTTCATTATTGAAAAGAGAGCGCCCGTGATAAATATCTGCGCCTAGC
AAATCTTTGCCCCCCCCCCGACGCGAGAAAGACCTTGTCAGTGGGCGTTACAGCACCTTG
CCTCTTCACGATCAAGACATTTCTCCTCCGGGGCGCAAGCATGGTCTTCGCGCTGGTTTG
CGCGAGCTGCGGGCGCGACCTTAGCGAGGTGCGCTATCGCTTGCTAATTGAAAGGCAGAA
ACTCTCCGACGTGCTGCGCAACCTCACTCACATGTGCTGCCGGCTCAAGCTGGCAACGCA
GATCGAGCCCTATCGCAATCTGACGGTGCAACCGCTGCTCGACATTAACTGAGAGGACCT
CCCGGCGGCAAGCGAGATCCCTCCGAGACGTCTGGCTCGTACTGCTGCAGGCAAAGCGGG
GCGCGCGCCGCTTCTTGACGCCCATTAAATGGCCTTGCGAGCGCTGCCTGTGCTACGCGA
GCACTGCGCGCGCGGCGCAGTGCTCTTTAGTACAACGCGCTACGTACTCTCCAACTATTT
CAACCCCTCGGAGGAAAAGCACGCGGCCATTTACTTCGGACGCGAACTGCCCGAGTTCCT
GTTGCGCGAGCGCGTGCTCTTTCCCTGCCCCGACGGGCTTCGCGACGACGAGCACTACGT
GCTCGAGTTCAACACGCAAGGCATGCGCGCAGTGCCGCTGAGAGACTTCTTGCACGCTCG
GCACTCGCTCAAAGTGTACTATTACACCGATGCAGCAGTACCGGACACGGAAACCATGGC
GCGCGCAGCAGGCTTTGCCTTTGACGACATGGAGAAAGACTACGGCTTCGGGCCGGACAT
GTCCTACTGTTTCAAGACAGTCGCGCGCTGTTACGCGCGCGTAGGCGTTCGCGTGCGCGC
GCTCTCGCTTCTGGGTCGCGGTGTCGTTCTGAGCCAGTCTTTTACGCGCGATCCGCGCTG
GCTCTGCGTGTACGACTCGGAGCGCGGGACGACAATGCTACCCTGGAGCGGAAACTTCCT
GGAGTGGAAGCTCTAGCCAACGGGCCGGCCTTGCTGGCACGCGAGGTTCCAGAGCCCCTA
TCGATTCTGTCCGTCTTGCGCACACACTTGCTCTCTTTCGTCCCCAAGAGCCGGACTCTC
GGGCTCGCGGGACGACGAAGACCTTTTCTGGCGCGTAAGGCGGCGAATACCCCCTTCTTA
CCGGCCATGTCGAACACCTCCTGCTTTGCACGCGTGTGGTTGCTTGCATGTTCTCTTTGT
TCCTGCGGAACGCGCATGGTTGTGCTTGTTCTCTTTAACGCGTGCGGTGACTTGCCGTGT
TCTAAGGAGCGAGAAGACATTGCCTTTTGCACAGTGTGCCGAGAGCATGCTGTCTCTGTC
CCTGCATACACTTCCTGCTAGAATGCGTGTGGTGACTCGCCGTGTGATCAAGAGCACAGG
CCGCACGTCTTCTCGGACCTTTTTGCGCCGAGTCTCACTTGTCCCCGCAGACACTTGCGC
CTGCGAAAACGCGTGTGGTTGCTTTCCCGGAAGCGAGACTTGCCATCTCCTCTAGCGACT
TCCCGACGTCTTCCCCAAGACCTGCTTCCTCCTCCAATCTGCATTACCCCCCCTTCTGTC
CCAAAAACGGCCGTCTCCTCTCGCGATCTGCGTGACCCTCTTCGACTTACGGACGCCCTC
CTCGACCTGCACGACCCTCTTCGACTTACGGACGCCCTCCTCGACCTGCACGACCCTCTT
CGACTTACGGACGCCCTCCTCGACCTGCACGACCCTCTTCGACTTACGGACGCCCTCCTC
GACCTGCACGACCCTCTTCGACTTACGGACGCCCTCCTCGACCTGCACGACCCTCTTCTC
GAGTGCACGTAAAGACGGCGATTCGTGCTCGTGTTGTGCCTGCGTCTAGCCGCGCGTCAC
CTCTTTCCCGGGCACTGTAATGATCTTGAAGGGCGAGTTGATGGTCAGGGTCACTCCAGG
ACCCTTCTTGCTACGAGCGCGCGCGTTTTTCTGCTTCACGCAGTTTGCTAACACGCGGAT
GGTGTACAGATAGTCCAGGATCATGAACTTGTGGATGTCAGACATGGACAGTGGAATCAG
GTTCTGCTCCTCGCCACTCAGGGGGCTGGTGACCGCGCCGTCCAACACGTGACCACGTGA
GTAGCGTTGCGCGCTTTCGAGCAGCTGCCTGTCTTCTTGCGTGGCGGCCGCGGCCACACG
GCGCAGTGCTGCCGCCAACGCTCCCGGAGGAGCACGGACGGGCGCCTGCGACGACGCGGA
GACGACCGCTTTGGAGTCCGCGCCGTTGCCGGTACTTACGCCTGTGCCCGCACCGCTGCC
GACTTCCTCTCCCATGCCCGTGCAGTTGCCTGGGGGCGCACGCTCCACCAGCTCGCTGAT
TTTCAGGCCTGCCACGTACTCTGCGTAGTTGTTTGCAGCTGGAACGCCGCTACGCAACAA
ATGTCGGTACACCTCCTCCACGGCTCCCGCGCGCACAGGCAGTTCCAGCAACTGTTCGAC
CTCTGCCGTCAAACCGGCCGCAGACGCGGACGCGCCTGCACACTCGTCGCGAGCGCCCAG
TACCATGGGCAGGATCTTGTACTGCACCAGGTTGACCAGCCCGTACTTCATGTCCAGCAA
GTCCGCCAGCTCCCGCGCTAGCGGCTTGCCCCCGTCAAAAAGGTAGCCTTCGACCTCCTC
AACGATCTCGGCGGCCGCCAGCAGTTGGTTGGCCAGTACCAGCGTGAGTAGCGTGGCCAT
ACTCGCGACGATAGTAGGCATGCACACGGCAAAGAAGGAGCTACAGTGCGTGAAACGTCG
CAAACTGTCGTGCAGCCGCCAAAACTCCCCCGTGTCGTGTACGTACGGTGCGTAGCGGCG
CAAGCGTGCCAGCACCGCGCGCAGCTGCTCGGGAGAGTTCAGCGCCAGCTCCGACTCGCA
CTTGGCGTAGATGCTGTTCACGGCGGCGTCACGCCGCGCCGCGCTCCCGCAGTAGCAAAG
GTGTCGCGCCTTGCCCGCCACGTAGGCTACATCCTTGACGACGTCGCGCAGCACTGCGCA
CGCCAGCGCGCGCGCCACGATGTTGAACAGCTCGGACTGCCGCGGCTCCGTCATTTAACT
ACACATAATTCCGGGCACTACAAGTCGCCGTTCCATCGTGGAACGACACGGAATTCCGGG
AAGGAATTCTTCCGCGAGACGGCGCTCACCGCCATCACCCCTTCCCGCCGTCATTTCACT
GGACGGAATTGCACAAGGAATTCCGAGCGGCGCGACGCCACGTAGGCCACACCCTTCACT
CCTCTCTCGCTTGCTCTTCCGAAACTCGGGCAGCTCTCCCTCCTTGTCGGTGTTCGAGAG
ACGCCGTCATTGGCGAAGGCACGCAAGATCCCCGCCAAGGCGCCGCTACGCATAGTAGCC
GCGCGCTGGCGGGGGGAGCAGGGCCTCGATGTCGGGCTCCACGGCCAGGGTCTGGCAGCG
GTGGCTGTACCTGCGCACGGGCGTGCCGTCAGCACCCACCAAGAACTTCTCGAAGTTCCA
GGCCACGTCGTTGCGGCACACTGGAGACCAGGCAATGAGCTGGGGGTCGCTCACGAGCGT
GCTCATGTCGTCGCTAGGCGCCGGCAGGGCCTCTCGTAGGAAGGCGAAGAGCGGATGTGC
CCTTGCACCGTTGACCTCGCACTTCTCGAAGAGCATAAAGTTCGGCTCGAAGCCGTTCCC
AGGACGGACGTGCTTCAGGGAAGGCAAGATCTCGGCATTCTGGGCGTTTTCCTGGTGACC
GAACTGGTTACACGGGAACCCAAGCACTACCAGCCCCCGAGCTCCTAGGCGCCGCTGCAG
CTCGTTCATCTGAGTGTACTCCCGGACCGTGCTACCTCAGAGGGACGCTACGTTCTCGAT
GAGCAAGACCCGGCCCCGTAAGAAGCCTAAGCTCACAGGTTCTCCTCCGGTAATCGGGCG
TGCTGAGAAGGCGTACACAGATCTGGTCTCTGCCGCGGCAAGCTGTGCCGCGTACTTGGC
ACAGAGCTCGGAAAAGCGCGGGAAGCGGGCCCCGGAACCGTCTGCCATTTAAGGACGCGG
AAAACCGCGAACGGATTTGGACACGTGTCCGCGCGGAAGCTGTTTCTGGCGAGATCCCTA
CGCCCGCAACAGTACTTTCTGGTGCAAGCTCGGCAACTTCTTCAAAGAATGCCGGACACA
TAAAATGAGCGTGCGCATCAAGATCGACAAGCTGCGACAGATCGTGACCTACTTCTCGGA
ATTCAGCGAGGAAGTCTCTGTCAACGTGGACGCGCGCAGCGAGCTCATGTACATCTTTTC
CACGCTGGGCGGCGCGGTGAACATCTGGGCCATCGTGCCGCTGAACGCGAACGTTTTCTA
CGACGGCGGCGAGAACTGCGTCTTTAACATCCCTGTGCTCAAGATCAAGAGCTGCCTCTG
CAGTTTCCACAACGATGCGGTCGTGACCATCGAGCCCGATCTGCAGAACGATGCCGTGCG
CCTTTCCAGCGACCACATGGTGAGCGTGGACTGCAACCACGAACCGATCCCGCATCGCAC
GGGCACCGTCATCTCGCTGGGCATCGACCAGAAGAAGTCCTACATTTTTAACTTCCAGCG
CTACGAGGAGAAGTGCTGCGGGCGCACCGTCATCCATCTCGAGCTGCTGCTGGGCTTTAT
CAAGTGCATCAGCCAGTACCAGTACCTGAGCATCGGCTTCGCGGACAAGAACCTGGTACT
CAAGACGCCGGGCACGCGCGATACCTTCGTGCGCCGCTACTCCATGACCGAGTGGTCGCC
CGCACTGCAGGCCTACTCCTTCAAGATCGCGATCTTCTCTCTGAACAAGCTGCGCGGCTT
CAAGAAGAAGGTGGTCATGTTCGAGACCAAGATCGTCATGGACGCGGACGACAACATCCT
GGGGCTGCTCTTCCGCGACCGCATCGGGACCTACCGCGTCAACGTCTTCATGGCCTTCCA
GGACTAGCGCGCCCGCGCCCGCGGCTTTCTCGCACTTAAATGGGAAACTCCGTACAGCTC
CCCGCGCAAGAGCCGCCGGGGCCCATGCTCACCGCCGAGATGGAGCTCACGCTCATGGAC
ATGCTCGACGTGATCGCGCAGGCGCGCCATGGCGAGCTAGTGCACACCGGCGCGCTGATC
ACCGAGGAGCCGCGCTTCACGGAGATCAGGCAGCTGCTGCGCTCCATGCTGCCGGAGTTT
GACCTTGTCGAGACAGGCCGGGGCCTGTTCGGCATGCAGCGCAGGGTCTTCTCGGGGGAA
CTCGGCTTCTGCTGCACACACCGCGAGCACCACTACTGGGAGGACACGCGCACGCGCGAG
CATGCCGCCGCGTACGCGCCGGGGCGCGCGCTGCGCACGTGCGCGCCGTGGACGCTAACC
AAGGCCTCTCCGTGCGACCAGACCCTTTTCGCGTGGTGCGTCCGCGAGGATTCCGACACA
GAGCTCTGCAAGCAGTGGCTGGGGGCCGCCTTCGCGCGCCACGAGCTTGTCCCGCCAGGG
GCGTCCAGCTCGCTGGACAAGTTGGTGGGGCTCTTCGCGCGGCGCTGCGCACAGGACGTG
CGCGCGCACGGCTGCGAGGACTGGCTGCACGCCATGCGCGTGGCTAACGAGCCCCGCTTC
GATCGCGTGATCGATGCGGTGCTGGCGCAGCAGGACCCCGAGTTCAAGCGCACGCACATG
GCTTGCAGCTACCCTAGCCACCGCTCGCTGGAGCTGGCGCGCCGCGTGGCCGAGCCGCGC
GAGTGCTGGGATCCGCAGTGCCAGCGTGCCAACCCGAACTTCCTTCTCAGCGAGAACTAC
CACGCGCTCGCGGGCTGCCACATTTACCGCTGCAACGTGAGCATCGGCACGCTGCTCATG
GACAAGCGCTCCAAACTGCGCATCTCGTGCCACGACCCGAGTACGCGCGTGCAGCTGAAC
AAGCTGGGCGTGGTGCAGGACAACGTGCGCCGCGCGCCGCGCGTGCGCACGCACTTGCTG
GCCGCCCTGGCGCTGTTCCTCGTGTGGGTCTTAATTGTGGCACTTTAAATGGGTGCGGCG
GCCAGCGTGCAGACGACCGTCACGACTCTCAACGAGCGCATCAGCAACAAGCTCGAACAG
AGCGCCAGCGCCTCCGCGACCGCGAACTGCAACGTGAGTATCGGCAACATTTACTTCGGG
CGCAATCACGGCTGTAATGTGCTGGTCAAGAACATGTGCTCCGCCAACGCGGACGCGCAG
CTCGACGCCATTGTGAAGGCGGCGACGGAGGTCTACAACGAGCTCTCCGAAGAGCAGAAG
GCGTATGCGCCAAGCCTGCTCACGGCGGCGCTCAACATCCAAACCAACGTGAGTACCGTG
ACCAAGGACTTCGAGACCTACGTCAAGCAGGCATGCAAGGCGGACGCCGTCGTCAACAAC
ACGATCAAGGTGCAGAACCTGCGGGTGGACGAGTGCTCTGCGCCCTCGGGCATGCTCATG
ACCTTCGAATTTATCAACACCGGGACCAGCGTAGGCAACTGCGCCATGAAGGCCTTACTC
GACGTGCTCACCAAGTCCAGCGACCGCATCTCCGGCGTGCAAAACACCGGGACTGACATC
CGCTGGTACGTCATCGTGGCCGCGGTTGTCGCGTGCGTGCTGCTGGTGCTCTGGTACGCC
AAGCGCATGCTCTTCACGTCCACGCAGGACAAGATCAAGCTCATCCTGGCGAGCAAGCCC
GACGTGCACTGGACCACTTTCCTCGACACTTTCTTTAGCTCGGCACCGACGGTACTCTAA
GAGGCTTCGAGGTGCGCGAGTCGCGCCGAGGACGCGCCCGGGATACAGCGCGGAGAGAAC
AACGAAAACTGAAAATAGAGAGTGCGGGAGCAAGTCTGCGCAGGACATGATCCGCGACGT
CCTAGAGCAGAAGGTGCGCAGCCTCGAGCGCCGTGCAGTTGAGAGCAGCGGCTACTTGGA
CGCGATCCTTGCGTACTTGGAAGAGTCGCGCTACCCGTTGCTGCGCCACGCCAAGCGCTT
GCTCTTCGACCTCTGCTTCACGCTGCTCGTGCTGCTCTGCGTGCTTGTGCGCCTGTGCTG
GCGAAACCTGGGCGCCGCGCTGATGCTAGCGTGTGCCGCCGCACTATGGACGCTTGCTAG
CAACTTGCTCTACTGGCGGCGCCCGTGAGCATGGAGGACGGCGCGGGCGCGCCCGACTTT
GGCTACGACGGCGACGAGGGCGCCAACCGCGAGCGGATTACGAACAAGACGCTAGCTGTG
CGCTACGTGGCGCGAAGTGAACTCTTCCCGTTCCTGGGCAACGCGCGCGCGCTGGCCGAC
GTACTGGTGCCCACCCCGCAGGAGATGCGCCTTTTCCGCGAAGTCCTGGGCGAGCAGTGT
GATGCCGCGCGTCTGCGAGTGGCGCGCATTTACCGGCGCTTGCGCTACGTTCCGCGCGGG
GACGCGACGCGCGTGGAGCGCGCGGACGCGTAGCACGAAGGACGCGCTTGCGCGGAAGAA
GCTGCGTTGTGGCCGTAGTCTGGCCGGGCTCGGGCTCGAGGTGTGCCTGTTTGCCACGGC
CGCGCGCGACTTTGTCCTGAGCCTTTTGGCGGCGCAAGGACACCGCGGGCGTGCCCGGCG
TTGGCTTTCTGTGCGCGACGCCTGCTAGCGGCCTGTTCTTCCAGTGGCGCCCGTGCTCGC
GGGCCTTTGCCGCTGCCAACGCGGACCGCGCCAACACGTTTTCTTTCATGGCTCCCGCAC
GCACCGCGACATGCCTCGCGGCCCGAGTACGCTCTCCATGCGCGCGCGATTGCGTGTTGG
CTTCTGCGCGGTGAGCCGTTCCACACAGAAGTTGCCGCAGGAACCGCGTGCGCAGTTTTT
TTCCGCAAGAGCTCGCGTGACAGCGGCGCGCGTGCAGCTCTCACAGGAGCACGCTGGACA
TCTGCGCGCGCGTGAGCAGTTCTCCCGCGGCGAAGACCTCGTGCAGCGGGAAGTCGTCGA
GCTCGAAGACCGCACCGTCCGGGGAGAAGAGCACACGCACGTTGTCGTTGAGGCTAACCT
CCGTGAGCGTCACGCCCAGTAGCTGCATGTCGTCGCGCAGCACATAGACTAGCGTGCCCG
GCTCGGTGAGCCTGTGCACGTGTGCCGTGGTGATGTACTTTTTCTTGAGCTTGAAGAGCT
CCAGATGCTGCCGCGAGATCATCTCGAAGTGGTTGCGCACGAACCATTCCAGGAAGTACT
CGCAGCGCACCAGGTTCTTGCGCGCCAGCTCGGGTTTGGACGCGAGGTAGCCCAGGTAGC
ACGTCTGCGGCAACTGCGCGCGGTACAGCCGCGTGGTCAGCGAGAGCACCGCGAGCGTGT
CGGTGCTGAGCACAAAGACCAGCTGCCCCACTGCCACGCTCAGCGTGCTGCGCGGGATAC
TCACCAGGTCGAAAACGAAGCAGTCGGAGAAGATGCCGCGCTTGTACAGCGTGTACAGCG
CAGCGGCGATCTGGAAGAGCGTGCTCAGCGGCACGCAGCGCTCGTCGCTGCGAAAGCGGC
GCACGCGCAGGTCGCGGAAGAGCTCGAAGTAGAGCGTGCGCCCGCACGCCGCGTGCGCGC
GCGCGCCGTAGACCAGCGGGAAGCCCAGCGCGCGCGCCGAGCACACCAGCGCAGACAGCT
CCAGCCAGCAGTTGGCCTCCTCGTCGTCCACGTGCTTGGTAAGGCTGTAGTACTTGCCGA
TGCAGCCGTAGAACATGCTCCGCTCCTTCTCGTAGCAGCACAGCCGCGACTCGAGGAAGT
GCGCGTGCGGTTTGGGCGCGTCCAAGTGCGCGTGAGGCTTTTGCCCGTCGCCGCCCGCGT
TCTGCTTGTTCATTTACACGCAAAAAAAACCACTCTAAATGAACGCCCTCTTCGAGAACC
TCTTCGACGAGGACGCCGTCTGCGCCGGCAGCGTCTCGCGCGAAGACTTCCTGCTGGTCG
TCGCCGGCGCCAAGGTCAAGTTCCCGCGTTCGCTGCTGTCCATGTACCGCGTGGTGCCGC
GCACCATGTCGCGTTACGAGCTGGCGCTCGTGCAGTCCGAGACGGTCACGGGCGTGGTCT
TCACCACCGTGTACAACGTGCGCCGCAACCTGGGGCTGGAGGAGCGCGAGGCGCTGAGCC
TGCCCGCGCTCGAGAAGTACTACCTGGACAAGGCGAACGACGTGCTCACGCTCATGGTCA
ACAACACCAACCTGGAGCACATCGCGGCCTACCGCATGCGCAGCCGGCGCCTGCTCAACC
CCGTGGTGTTCCGCGCGGGCGCAGTGCCGCTGGCGCTGGTCTTTACCTCGCGCAAGAAGC
TCAGCATCTATCGCGAGGACACCAGCCAGGCGGCCGAAGACAGCACCTACACCAAGATCG
CGGCCAATGTGGCGCTGGCGGGCAAATACGCAGGGCTGCTGCTGCTTGATGTGCACACGC
CCGGGACGGCGCTCATGCTGACCGCCGTGTACGGGCTGGACGATCGGCGCGAGCTGCGCA
AGCTCGCGGACAGCACCGCCCTCGAGAACCACCAGCAGAGCGGCGCGCTCTCGGAAGCCA
TGAAACTCAGCGACTTCCGCGCCGTCTTCGAAGGGCTGAAGAAGAGCGTTCCCCTTACGA
ATTTGGAGATGATCAATGAGTGAGTGCCCCCCTCTTCAAGCGGTCAGGCCGGGCGCGGTA
GCTCGTGCCTGTCGGCACATCTCTCAGGGCAGCGAAAAGTAGGGGGGTGGGGAGACTTGA
GCCCAGAACATGTCGAGACCTTCCTCCAGGGCACGATCGCGAGACCCCCGTTCCGAAAAG
GAAACAACGAACGTTATCCCCTCCAAGAACGAGAAGAGCGTCCCCGTCCGTGTCGAGCTG
CCCCCCTCGAATTTCGAGAGAATAAATGAGCAGCACCGCACGCCAGCAGCAGAGGAGTAG
CGTGCGCCTGCAGCCTGTTTTTATCGAGCCGCGCTTCGAGCACGCTTTCCTTTGCGGCGA
GCGCTATCTCTGGATTGTCTTTTTCGAGGCACTCGTCGCGCTGCTGCTTCTGCGCTGGTT
TCTGGGCTCGGAGTTGCGCGCCGCGTTCTCGCGTCGTCCGCGCGCGCCGGAGGACCCGTT
ACGTCAGATGGTCGCGGGCAAGCGCCTGGCCTGCGCGGGCGAGCGGTTGATGATCCTCGG
GTTGCACGGCGGCCCCCAGGCCGCGCTGAACCTGGACGGCAGCGAGGTGAGACTGCCCAA
CTGCGAGGCTTTTCTGCGCGGCGCGGGGCGTGCAAACACTGACAGCGCGGGCGAGGCAGG
AACGGATGCGGGGACCGGCACGGACGTGGGCGCTCTCCTTGTCTAACGCCCTCCTCTCAC
GCCCTCTCGAGGCGGAAAGTCGTGCGCGTTCGGAACGCGTGAGGAGGCGGCACTGCTAGC
GACGCGGACACATTGCGAGGCACCGCCCGCCCGCGCTCGACAACGACAGGAACGCACCAC
GGCCGACGGCACGGGCACGCGCGCGCCTTTCCGGCCTGTAAATGGACCACAAGCAGTACC
TGCTAACTATGTTCTTCGCAGAGGACAGCTCCTTCTTCAAGTACCTGTCGGAGCAGGACG
ACGACACAGCCCTGGACGACGTAATGATTGTCAAGCACTACATGGACGTGCTGCTGGCCC
TGCTAGTGCGCGCCAAGAACAAGCTCGAGGCGCTTGGGCACTGCTACGAGCCGCTGTCCG
AGGACTTCCGCGCGCTCTTGCATGTGCGCCAGCTGCGAGAACTACGCCAGGTGCACGACC
GCGCGCTGCTGCGCCTGGACGCAGAGCCCGTGCATGTGAGCCATGGCTACCTTGCGGACT
TCGTGCTCAGCCTAGTACGGCTGGCGCGCGAGCTGGGGGAGCTGTGCGTGCCACCGCGCA
CGCGCTACGTGGACCCGCGCGACGACCCTACGCTGGCCTACGTGCTGGAGATCCTGCACG
GCACGGACGTCGACTCTGGCGCGGGAGCTTACGCTCTCGCGCGCCCGGAAGCCGAAAAAA
TAAGTCCTGTCCGGAGAGCGCTGCCTGGCTGCAGTCCTTCTCGCCGCCCTTAAATCGAGA
TGGAGGCCCAGGCCATGGAGCGCCCGCTGCTCTACTTCCACGAGCTGACGCAGACGCAAG
AGTACGACGCGGAGGTCGAGCGCGCCGCGCGCTCGCGCTTCCCCGCACAAGGGCAGCTCA
AGCTGCTCATCGGCGAGCTCTTTTTCCTGAACAAGCTGCACCGGCGCGAGATGCTCGCCG
GCACCACGGTGGTTTACATCGGCTCCGCGCCCGGCGGGCACATCCGCTACCTGGTGGAGC
ACTTCCGCGCGCTAGGGGTGCCGCTGCGCTGGATGCTGCTCGACGGGCGCAGCCACGACT
CGCGTCTGCAAGGCCTGTCCGACGTCACGCTGGTCACGCGCTTCGTGGACGAGCGCTACC
TGATGCGCATGCGGCAGGCGCTGCGCGGCGCGCGCGTGGTGCTGATCTCCGACATCCGCT
CGCGTCGCGGCAGCGAGCCCAGCACGGAGGACCTGCTGTACGACTACGCGTTGCAAAACT
CCATGCTGAGCATCCTGAAGCCCGTGGCGTCCAGTCTGAAGTGGCGCTGCCCGTTTCCCG
ACCAGTGGCTGCACAACTTCTACGTCGTGTGCGGCAAGGAACTGCTGCAGCCCTTCGCGC
CGCCGTTCTCGGCAGAGCTGCGATTGCTGAGCGTGCACGCGGGCGCGCCGCGCTTGCGCT
GCATCACGCTGGCGGCCGCACGCGATTATGAAAAAAAAATGTTCTATCTCAATAACGTGA
TCCGGCGCCGCATCGTGCTCAACTTCGACTACCCGAACCAGGAGTACGACTTCTTTCACA
TGTTCCACCTCCTAAATACGGTACTGTGTCCTCGCAGCTTCGACAGCCCCACCAAGAAGG
TGCTTTTCTTGCAGCAATCGATCTTCCGCTTCCTGGGTATCCAGTCACCGCTGCCCGAGA
AGTTGCCATTGCCCGAGCGCCCGCGCAAGCATGAACCAGCACAACGTGGAGTACCTGGCC
AAGATCCTGTGTCTGAAGGCCGAGGTCGCGCGAAACCCGTACGTGGTCGTCAGCAAGGAG
CTCCTGAGTAGGTACGACGTGCGCACGCGTTACGGAGACCTGGTCACACTGGTGCGCGTG
ACACACCGCGTGGACAACAGCACGACGGTCTTCCAGGTCTTCAACGAGGCGGCCGTGTCC
TACACGCCGCTGGAGCACGACTACGGCGAGCCCATTATCGTCACGGCCTTCGCGCTGCCC
GCGCACAACAAGTTCCCCGTGAGCGCGCTCTACATCGACATGGTCGCATCCGACCTCTTT
CCGCGCTTTGCGCGGGTCGATCCCGACACTGCGAAGGTCATCACCAGCCTGCTCACGCCC
GAGGACCGGCGCAACGAGCAGCCCGTGCGCCTGCCGCGCATGCTGGAGACGGAGGTGGTG
GCCAAGATCCTGTACCACCCGAAAGTCCCGCTAAAGATCGTGCGCTTCTACAAGCCGAAC
ATGCTCACAGGAGTGGAACTGGCGGACCGCGCGGTGGCGGCCGTGCTCGAGTAGCCCGCT
GCGGCAACTGCCTGCGCTAGTGAACCGCATTTGTGTTGCCGAGCTCTGTCCCGCAAGCCA
CACAACTCCGGCGTCGAAACACTGCGGTGACGGTCCTGCGCGGTGGCTTACGCTTGTCGT
AAGGGCGGACGCACTAGACTGTCGACAGAGAAGTCCCCGGTTCAAATCCTGGTTCCTCTC
CTCATTGTTCGGAGGCTGCTCCCTCTCGAGGAATTTGCCCCCACCGGGGTCCGCTCCTTC
TCAGGGCTTCTGGCAAACGCACTGTGTTCCGTTCGTCAGAGGGACAACTCATAGCGCCAC
GAGCAGTGCCGCCGCGCAAAAGCACAGCAGGAGCACGCCTGGCGGCAGCACGGGCGGAAG
CTCCTGCTGGTTCAGGTAGCGCGCCGCAAAGCTCACGGGCAGCGCGCTGCTCGACAGGCA
GGCGTTGCTGACTTCGAGCGCGCCGTTGCGTAGCACGATCTCGCCGAGCGTCACGCTGCA
GTTGGTCACGTTGCAGCGCGCGATATTGGCGCGTAGCGCGGCGGGCAGCAGTGCGTCCGC
GCGCTTGCACGGCTCGTACCAGCAGTAGTACGGCAGCCGCAGGTCGCGCCCGATGGCCTC
CACGCTGGGCTCGGGGTACAGGCAGCGACAGCGCGGCTCTTCGGGGTGCGCGCCGCAGTA
CGCGTAGATTTCCTCGTCCTTAAAAACACGCATCCGGATTCTTTACAAAACGGAAAAAAG
ACCGCGGAAAAGAAGCGCGCTCTCGCCAGGACAACAGGGACGCGCGCTCTTGCCAGGACA
ACAGGGACGCGCGCTCTTGCCGGGCCCGTGGCGCACTCGCGCTTTCGTCGCGAAAGGCGC
TTGATCCTGCGATGGCCGTGATCGCGCGCGTGAGCTACAGCCTCTACACGCAGAACGAGA
TCAACGCCAACGACATCCTCATTAACCACGTGAAGAACGACGACGATGTGGGCACCGTCA
AGGACAGCAGGCTGGGCGCCATGGACGGCGTTCTGTGCCGCACGTGCGGGCGCACGGAAC
TGGAGTGCTTCGGGCACTGGGGAAAGGTGCGTCTCTACGAGACGCACATCGTGAAGCCCG
AGTACATCCACGAGGTGATCCGCATCTTCAACCACATCTGCTCGCGCTGCGGGCTGCTGC
GCTCGCGCGAGCCCTACACCGTGCCTGAGCTGGGCACGCTGTCCGCGCACGCGCTGAAGA
AGCTCAAGGACAAGATCTCGTCGAAGAAGAAGTCGTGCTGGAACAACAAGTGCATGCAGC
CTTACCAGAAGATCGCGTTCTCGAAGAAGAAGGTGTGCTTCGTCAACAAGATCGACGACG
TGGCGATTCCGAATGCACTCCTGTACCAGAAGATCACGTCCATCCACCGCAGCTTCTGGC
CGCTGCTGGAGATCTTCCAGGACCCCGCGAACCTCTTCTACAAGGGCTACTTCCCCATCC
CGCCGCTGATCATCCGCCCGGCCATCAGCTTCTGGATCGACAGCATCCCCAAGGAGACCA
ACGAGCTCACCTACCTGCTGGGCATGATCGTGAAGTACAGCAACATGAACGCCGAGGAGC
AGGTGTTGCAGAAGGCGGTCATCGAGTACGACAACATCAAGATCATCGTGAACAATAACA
CCTCCAGTATCAACCTGTCCTACATTACGTCTGGCAAGAACAACATGATCCGCAGTTACA
TGGTGGCGCGCCGCAAAGACCAGACGGCGCGCTCCGTGCTGGGCCCCGACCCCGAGCTGT
CAATTACCGAGGTGGGCATCCCCGACTACGTGCGCAACACGCTCACCGAGAAGGTCTTCG
TGAACGCCTTCACGGTGCCCGCCGTGGAGGAGCTCTTCCGCAGGAACGAGGTCAAGTTCT
ACTTCAACAAGCGGCTGGGCCAGCTCACTCGCATCAAGCCCAACAAGTTTGTCAAGAACA
AAATCCACCTGCTGCCCGGGGACTGGGTGGAGACGCGCGTGCGCGAGTTCACCAGCATCA
TCTTCGGGCGCCAGCCTTCGCTGCACAAGTACAACGTAATCTCCTCGTCCGTGCGCGCCA
CGAGCGGGGACACGATCAAGATCCCGCCCGGCATTGCCAACTCGCAGAACGCGGACTTCG
ACGGCGACGAGGAGTGGATGATCCTGGAGCAGAACCCCAAGAGCGTGCTGGAGCAGAGCA
TCCTCATGTACCCCGCGACGCTGCTCAAGCACGACGTGCACGGCATGCCTGTCTACGGCG
CCATCCAAGACGAGATCCTGGCGGCCTACGCGCTCTTCCGCCAGCGCGACCTCAGCCTGG
CGGCCGTGCGCAACATCCTGGGCAAGTACGGCGCGGGCTTTGCGGGCGCACCCGGCGCGC
GCTTCTCGGGCCGCGACATCTTCCGCTTCCTGGTGGGCCAGGACATTTACTACCCCGGCA
TCCTGGAAGCGGGCGAGATCGTGGCGGAGGACATCGACAGCAGCTTTGTCGTTGCCATGA
AGCACCGCTCGCTGGCCGGGCTCATCGCCGACTACCGCTCCAGCCTGGAAGGCATTGCCT
TCATCGACCGCTCGTCCTACGTCTTTAAGCGCTACCTGCGCATCTACGGCTTTAGCGTGA
CCTTCCGCAACCTGTGCCCCGACTTCCGCTTCGTGAACCGCCTGCACGCGCTGAACGTGG
AGAAGATCAACCTGGTCAAGGCCGCGTACCGGCAGTACCTGGCCGACGTAGCCAGCGGCG
CCGTGCTGCCGCTGTCGCCGGGCGACGAGGCGGAGGCGGTGGACGCCATGCTGTCGGGGC
TCACCAACATGAACGTGCGCGAGATCGAGGCCTACATGCGGCGCACGCTGCGCGAGGACC
CGGACAACAGCCTGCTGCGCATGTCCTGCGCCGGCTACAAGGTGAACCCCACCGAGCTCA
TGTACATCCTGGGCACCTACGGGCAGCAGCGCGTGGACGGCGAGGCGGTGGAGCCGCGCG
TGCTGGGCCGAGTGCTGCCCTACTTCCCGCCCGACTCGCGCGACCCCGAGGGCCGAGGCT
ACATCCTGAACTCGCTCATGCAGGGCCTCACCGGCTCGCAGTACTACTTTGCCATGCTCA
TCGCGCGCTCGCAGTCCACGGACATCGTCTGCGAGACCTCGCGCACCGGCACGCTGGCGC
GCAAGATCATCAAGAAGATGGAGGACATGGTGGTCAACGGCTACGGGCAGGTGGTCTACG
GCAGCACGCTCATCAAGTACGCCGCGAACTACGCCAAGGTGCTGGGCTCCGTGTGCAAGC
CGGTGGAGCTCATCTACCCGCACGAGGGCCTGGAGTGGTTCCTGGAGATCAGCGCCATCT
GGGAGCGCATCAAGCACGGCTTCATCTACAGCCAGCGCCAGAAGCTGGCGCGAGTGATCC
TGGCACCCTTCAACTTCCAGGTCTTCGTGCGGCCCGCCGCGCCGCGCGACGCCATGCCGT
CCAAGGCGCTCTACGACCTCATCCAAGCGGTGGTAGAGGACGTGCGCGAGAACTACTTCT
TCGGCGTCTCGGACATCGACTTCATCGAGTACGTCTTCCTCACGCACCTGAACCCCGCGC
GCGTGCGTATCAGCCGCGCCACCGCCACGCTCATCTTCGCGAAGCTCTACGAGAAGCTGA
ACTACACGCTGGGCGGCGGGCTGCCCATCGGCATCATCTCGGCGCAGGTGCTCAGCGAGA
AGTTCACGCAGCAGGCGCTGTCCAGCTTCCACACCACCGAGAAGAGCGGCGGCGTCAAGC
GCAAGCTGGGCTTCAACGAGTTTAACAACCTCACCAACCTCAGCAAGAACAAGACGGAGA
TCGTGACGCTGATCTCGGACGACGCGCGCCGCCTACAGACCGTGAAAATCAACTTCGAGT
TCGTGTGCCTGGGCGAGCTCATGCCGCGCATCTCCGTGCGCCGCGCCGAGGGCGCAGCGC
ACCACACCATCGACATCCTGGTGAACCGCCTCTACGTGAAGCGGCACGCGCTCACCGAGC
TGGTGGTGGAGCACATGATCGAGAAGTTCGTGGCCTTCAGCGTGCTGGTCAAGGACTGGG
GGCTGGAGACGACCGTGGAGGACGCGTACAACATCCGCTTCACCGTGCTGGCCAGCTTCG
TCGAGCCGCAGGAGCTGAACAAGAACAAGTTCATGCTCATGCTGCCCGGCGCCGCCAACA
AGGGCAAGATCAGCAAGTACAAGATCCCCATTTCCGAGTACCAGGCCTATGACGACTTCC
ACAGCACGCGGCGCATGTTCCGCATGACCGTGGAGCTCATGAGCCTCAAGGAGCTGGGCA
TCTTCAACCTGCTGGGCGTGAACGTCATCCCGGGCATCTGGAACACGTACGAGATCTTCG
GCATCGAGGCGGCCAAGAGCTTCCTGTGCGAGGCGCTGCTGGGCACCTACGGCGAGGGCC
TGGACTACCTCTACCAGCCGTGCGACCTGCTGGCCAGCCTGCTCTGCATGAACTACGAGC
CAGAGTCCATAAACAAGTTCAAGTTTGGCGCGGCCAGCGCGCTCAAGCGCGCCACCTTCG
GCGACAACAAGGCGCTGATCAACGCCGCGCTGCACAAGCGCACCGAGCCCGTGGCGGACA
ACAGCAGCTGCCACTTCTTCAGCAAGGTCCCGCGCATCGGCACCGGCTACTACCGCTACT
TCGTGAACCTGGAGCTGCTGCTGCGCATGGAGAAGACGCTCACCGAGCAGGTGGTGGAGA
AGAAGGTGGAGGACATTGCTACGCACGTGGAGGACTTTTAGGGAGCACAAAGAGACGCGG
CCGCGGAGGGAGGCTCGAGCGCGCGCCTGCTGGCGGGGAAAGCTGAAAAAGTATGCCCAC
TGGGAACACCACACGCGCGGCGGAGATGACGGGCACGCTCATACTCCTGCTGGCGTGCGT
ACTCAACGCGATGGCGCAGCTCCTAGCGCGCGTGTGCATGGCGGCGGCCACGCTCGCGCG
CATGCTCGCGCTCTCGGTCGCCTTCTTGCTGGCGCTCGCGCGCACGCGCACGGGCCTGCG
CGCTATTCTCGTGGCGTTGCTGCTGCGCGCGCTACTGCGCGCACTGCTCGCGCACGCGCA
CGCGCACACGCTGAGTTACGTGGCCGCGGTCGTGTACACGCCGGGAAACGCACAGCCCCT
GCTGCTCGCGGAGGGCAGCATCAACGACCTTGTCTTCATGCGCTACCATCGCCAAAGTGG
CAGTGTGCTCCCGAGCCCGGAATGGGCGCCGAGCGTGTACTTCCATGACGAGCTCTGGAT
GCTCAACGCGCGAGTGGACGCACTGCGGAGCTTGAGCGTGCCGGGCGCGAGGCTCGGCAA
TGGGACTCTCGGGGCACGTAGCTTGCAGCTGGCGGTGGGCTGCGAGAAGGTGGCCGGAGA
CGCGAGCTTCTGGGACCTTGTCTACGACGGCACCGAGCAGATCTGCATGCACGCAGACGC
CACGGAGTGCGAGCCGGGCTTGCCCGTGCACGCACGCCTCGCGAAAGAGCGTTGGACCCG
GCTCGGGGCGCACTCGCACGCACTCGAGCAGCGCTGCTTGCAGTGGCTAGAGCGACACTT
GGGCGCCCGGACAAACAGGCCCGTGGTCTCGGTGCCGCTCCTGAGCGTGGTCGCGTACGC
GGACGGCTCGGGAACTCGCCTCCGTTGCACGGCCTCGGGCTTTTCTCCGAGAGACGTGCG
TCTGCTTTGGACGCGCGACGGTATTCCGGGCCCCGACTACGACTTTGTGGAGCCCCGGCC
TTCCGGCGACGGCTCTTTCCAGCAGTGGGCAGAACTTGTCGTGGCGGCGGGCCTGGAAAC
GCACTACGTGTGCGTGGCCAGCCATGACTCGTGGAAGAGTTCTTGGCGCGCACGCTGGGA
GGAGGGGAAACGGCGCGTCGCGACGAGTGCCCGCGTTGCTCCGCTCGCGACCATCGCAGA
GATGCTCGTTGCGCTGGAACTCATGCTGATCCTGCGCGAGCGGCGCCTGACGCTCGGCGC
ACTGGCAACGATGCTCGCTTGCTCGATGCCGAACTTGCTTCCGCAGGCGCTGCGGGAACG
CGCCGGCTTCTAGGCGGCGAGCGCATTCGCGCGCCCCCGCAAAAGATGAAAAGATAGCTC
GCGTTCTTTCCGGACGATAAATGGACCTCAAGACGCTGGTGATCACGCACGAAGACTACG
GCACTAAGGCCGTCAGCGTCGACGGCGCCTCGAGCGCGCTGGACTTGCGCGAGCGAGTGA
AGGTCGCGTTCCAGGTGCTGGGCGAGATTGAGCTCTTTGTACACCCGTGCCCGCTCCGCT
CGCGCGTGCTCGACTCGGATGCGCTGCCGGTGGAAGAGCCCGCACACGCCGCGTTCTTCG
TGGCGCTGGGCGCGCCGCGCGCGCCGGGAATGCTGCGCACGCTAGTCGTTGGCGCGCCCG
GCGCCCGCAGCGCGCAAAAGGCACGAGGCAGCCGCGGCGCCCGGTGCCAGCTCTAGGCCG
GCTCCGCGAACGCCGGCGCGGGGCTCGTCCTCGGGCGCCAACGCTTGGCAAGCTTCCTTT
TCTCCGCTCTCGAGCTCACAGGTAGTGGTCCACCAGCTGCCGCTTGAAGGACGCGTTCTC
CAGGAACGCGCCGCGGATGTCCTTGATGCCGTGGTACACGTAGAGGAAGTAGATCACGGC
CGGGATTTGCCGGTTGCGCGTGTGCAGCAGGTAGGCCATGATCATGGCGCCGCTGCGGTT
CACGCCCGCAATGCAGTGCACCAGCACCGGCGTGTGGCTCTTCTCGCAGCGTTCCAGGAA
CGCCGCCACGCCGTCGAAGTACTTCGCGATGTGCACCTGGTCGTTGTCGGGAATGGGGAT
GTGGACGATGGTGGCGCTGCTGCCCGGCAGCGAGTAGCGGACCATGGACATGTTCAGCAC
GTAGCGGAACGGCACGCCGCTGCTTTCCAGTGCCATGGCGTTGTTGTAGCTGCCCAGGTA
CACGTACTCGGTAATGCGCGTGATCTGCGTGAGTTCGTCCTTGGTCATCACCGGCGTGCT
GGTGGACTTCAGGATCAGGCGCCGGTACAGCTGTTTTTTGTCCATTTATAGGGTTACAAA
TGGCAGACGCTACCACGCTCTCCGTGAACGGGCTGGAACTGCAGTACGTGCGCGCGCACG
AGCGCGCCAGCGTGCGCTACGCGCGCGTCTCCACCGTGTGCTTTTTCTTGCTGGTGCTGC
TGGCGAGCAGCGTGCTCTTCCTCTACCAGACCTCCGACAACAACGTGCTCGCGGAGCTGG
CGCGCTACGCGCGCATCAAGAGCGCCGTGCGCAGCTGGAAGCCGCTGCTGCTAGCCAAGG
CGCGCATCGAGCGCGAGCGCGGACGCGCGCTGGCCAGCACGCGCCCCGACGTCTTCGAGT
TCCGCTGCCTAGACTTCGGCCCCTTCTTCGTCCCGGTGCGGCTGGACCGCGCCAGCTTCC
TGCCGCAGGCCGTGCGCCGCGGGCGCGGCGACGGCTGGATGGTGAACAAGGCGTCGCAGG
TGGACCCTAGCGCGCAGCAGTTCTGCGAGTTTGTGCTGCGCAACCACGAGGGGAACACCA
TCACGTGCGGAGCCGAGATGTTCGCCGAGATCGGCTACGGAGGCTACTTCGAGCAAGCGC
ACTGGTGTGGCGCCATGCTGGAGCTGCTGCAGTAAGAGCGCGGGCGGCGGCCCGTCGGAA
GTCGGCGTGGCCAGGCCGCGCCGGAAAGAAGGGCTCGCCATGCTGGCGGGCGCGGTACGG
TGCCGTCCCCGCGCTCACTGCAGCAGCCCCGACGCCAGCGCGCCCACCAGCAGCCAGGCT
AGGCGCGACTGCACGTCGAAGACCACCAGCACCAGCACAAAGAGCACGGACAGCACCCCG
AAGACGTTTACGTCCACGCGCCCGAAGAGCGAGAACACGGGGGTCGTAGCGGCGGCGTAG
GCCTGCGGGTAGTTGCGAGCCAGCCAGGCGCCGGCGCGCGCGCGCAGGCTCGCACCGTAC
TCGCGTCCGCGCAGCTCGTTGCGCAGCCGGTACTCGTGCGTCACGTACTCGCTGCTCCCC
GCCAGCACCATGCGTGTCAGGCCTTGCGCGCGTTCCACGCGGGGCAGCTCCAGAGGGAGC
CCCGCGGTCACGCGCGACCGTAGAAACTCGGCGTGCAAGCGCCCCGCGCTGGGCTTGTGG
ATGATGTACGCGCCCAAGCTGGCGTGCAAGCGCGCGGGGTACACGTACGCGCTCGGGTTG
CCGCTGAGCGGCGTCTGTGCGCGCACGCCCGCGTGCAGCGGCTCGCGCAGCTGCAGCACG
TGCACCTGCTGCGCGCGCATGCCGCCGACGAGCGCGGCCGCGCTTTGCAGCAGCAGCGGC
TGCACCGTATTGTCGTCCTCCACCACGATGGCGTACTCGGACTCCGCGCCCGCGGCCTTG
GGCGCGGACTCCGAGCCCAGCTCCTTCCAGAGGCTCAGGTGGTTGAGAATGGTTTGCTTG
GCCTCCGCGGAGCAGAGCACGCGGCATAGCGCCGAGTAGTACTGGCCCGCTTGCTCGGAC
TTGGCGCCCCCCGGCGTCCATTGGCTCACGCGCACGGTACCCGTGGACTTATTCCCGGGC
ACCACTTCCGCCGCGCCGCGGCCCACCACGGGCAGCACGTACAGCGGAATCGTGCTTTCG
CTCTCGGCCATTTAATTGTTAAAATTAATCAGGTACAGATCCCGAATCAGGCTGGTGTTT
TCGTCCATCCACTGCTGCACGTCCACGTAATTGCAGAGAAACATGTAGAAGGCCAGCTCC
AGCTCGTGCCTGTGCAGAGAGCTGCCGAAGTACACGAAGAGCTCGCTCCGCGGCAGCAGC
GCGTGCCGCAGAAGGTTGTAGCCGTTGACCTTGTACTGCACGTGCTCCGCGTCGATGAGC
TCCGAGTCGAAAGGGAACGGGTCCCCGAACTTGAACACGTAGAAGGCCGTGCTCGAGTAG
TACTTGAGCGTGTTGCTCACGAAGAGCTTCTTGAGCGGGATAATCAGCTTCTTCTTCTCG
ACCTCGATCTTGAGGTGTGTGGTGAAGAAGACGGGGTTGGTGGCATTGGTGTCGTTCACG
CGGATGAGCACGCGCGTGTCGGCGCCCGTCATGGCCTCGAAGCGGCGCACGTGCTCAGGC
GTTGCGGGCACGGGCTCGGCGGGCGTGACCAGCCCCGTGCCCTGCGCGCGCGGCGGTGGC
GCGGGGAAGAACTGCGTACAGGTGGCGCGCAGCGGGAAGAAGCGCGGGCGCAGCGCGGGC
ACGGGCGCGCGGTTGTCCACGTCGTAGTCGGGCTTGCGGCGCGAGCGCTGGATGGAGATG
AGCCTGCGCAGCTCGGCGCGGATGCGCGCGTGGTGTGCTACCAGCTCCTCGGGCATGATG
GACATGTACACGCGCGCGAAGAAGACGATGGTGTCCAGCGCGTTCTTCTCGCAGATGCGC
GTCTTCAGCAAGAAGTCGTAGATGATGACGGCAATGGCCTGGTCGAGAGTGTCCTCGCTC
AGCGCGCGCTTCTTGCCGGCCATGTAGGACATGATGAAGTCGGCGCTGCTGTTGAGCACG
ATCACCAGTACCACCAGGAAGTTCAGGTTCAGGATCTTCGCAGAGTAGAACAGCTCCATC
GACGAGACGTGGATGTCGAAGAGGTTGGCGGCCAGGCGCAGGAAGAAGATGCCGCGCTTG
ATCTCGGCGGCGAAGCGCTTCTCATACTCCTGGCGCCGGTTGTTAATGCTGATGAGGAAG
TTCAGGATGAGCCTGTTGATGTTGTACTTCATGGCCCAGGTCTGCGCCTTCATGATGGTG
TCGAAGGACATGATGATGTTGAAAATGAAGCGCTGGCTGTGCACGAAGTAGTTGTAGGGC
TCGCTCAGGAAGATGGACTTGCTGTAGGTGGACACCAGCACGCTGCTCTTGGTCACGTCC
GCCGCGCCCACGTTGAACACCGGCACGTTCATGCCGCACAGCACGCAGTAGGCAAGCCCG
TCCTCGTACTCCAGGAACTCGGTGGCAAAGCGGTTCACCTTGCTGTAGTAGTCCAGGTCC
ACGCGCAGCGCCTCGGCCAGCCGCACCTGGTGCTCACACGGCTGTACTTCCACGCTCACC
GCGGCGCGCCAGGCGCGCGGCTCGGCCACGGGCACGCGCGAGCGCGCGGGCGCCGCGCGG
AAGCTCGCCGAGCCCAGCTCGCGCAGCTCCAGGAACAGGTCGCACAGGTGGTAACTGGAC
AGGAACAGGTAGCTGTACAGCGCGCGGTTCTGCAGCCGCGGGATGAGCAGGCGCCCCCAC
TCCAGCAGGCTGTCGTTGCGCTCGTCCGAGAAGCGGTTGCGGTAGACCTTGCCGGTCTCG
CGCAGGTACACGAACTTCACGTCCAGGTAGTCCTTGATCACCACCGGGATCTGCAGGTCG
TCCACGCGCAGCAGGTACACGTAGCGCACGTTGAACTTGCGCTTCGAGATGGGAATGCCG
ATGTTGCGGCACAGATACGCGAACTCCAGGTACTTCTTCGAGAAGCGCAGCTGGTCCAGG
TTCTTCGCCACGTACGGCAGCAGGTCGCGCATGTTGAAGGGGATCTCGCGCACCTCGGGC
TCGCGCGCCGCGTCGAAGCTGGAGCGCAGGTCGCTCGTGTGGCGCGGGATGGCCACGTCG
TTGTGCGCGTCGTCGTTAACCAGCACGCTCACGCGCCGCTGCCGCACGTACATGTCCAGC
GTGCTGAAGAACAGGTCGTACAGGTTGTAGGTCATGTCGTCCGTGATCTGCGCGCCCGCG
CCCGCGCTCTCGCCCGCGTCCTCCTGCACGCTGCGCTCGAACTTGTACCCGATGTACGAG
AAGATGGAGACCAGAGCCTGGTCGTCCGCGTCCATGTTTTGCTCGATGGTCAGGTAGAGC
AGGCGCACGTCGTCGTCCGTCAGCGCGTTCACGTTGTACAGGTTGCACACGAAGATGCTC
TTGTTGCGCGAGATGAAGTCGGAGTACGACTTCTCGCCAGCACCCTCGCGCAGGTACGCG
CGGATCTTCGGGATGATCTCCAGCAGCACGGACTCCTTGGTGTTCATTTAAGGCCCGAAA
ACCTGCGCGCCGCGGCGGCAAAAGTGAAAAAGTACTGGCTCCTGGTGTTGCGCGCCGGGC
CCTGCCCAATTCAAAGCCTGCGCGTACCTATAAATCGGATGGCGTGGTCCGTCTCCGGCG
CGTGCGGCTCCGGCTTCCAGACACTCGAGGACCTGCGCGAGCAGCTGCGCTGCGAGGCCG
AGGACGCGCCCGCGGACGAGGAGCCCGTGCTCAGCGCGCTCGACATCCCCGGCTGCGGGA
TGCCCGGCTCGCCAAAGCGCCAGCGCCGCGCGCGCAAGGAGAAGGAAGCGCCTTCCGCGC
CGCGCAAACGCGGCGCCGGAGCGCCCCCGCTGCCGGAGAAGAAAGGCGCGCGCGCGCGCA
AGCCGCGCGCGGCGGAGGCCGAGTGCGCGCCGGACTCGGACGAGGACTGCCCCTGCGAGA
TGCCCTGCGGGCCATGCGAGCTCTCTGCCAAGGACGAGCCGCAGTCGGGGGCTAGTCCGT
GCGCGCTCGAGCAAGACTCGCTCGAGACGACTGAAGACGACGCGGCGTGTCTGAGCGAGT
CGGAGCTCGCGCTGGCTGCGGCCAACATCCATAAGGACCTGCGCAAGCTCACGGCGCGGG
TCACGGCGCTGACAACAGTGCTCACGGACGCGCAGGCTGTCGCGACCTCGCGCGCGTTTT
GCTCGCTCGTGCGCGCCATCGAAAAGCTGCAGCTGACAGCGTACGGAGGCACGGAGCAGG
TCGCGCGCAAGCCCCGCGCCAAGCGCACGGCCCGCGTCTAGCCCGGGAAGGCAGGCCCCG
CACCAGTGCCGACGTGTGCCGCTCGGCCCGCGGACGCGCAGCTGTTTCTGCCGCGCCTCC
GAGCGCGCGTGCTCGCGAGCGTTTCTGCCGGAGTAAATGAAACGCTTTTTTTTTTACAAG
GACGGAGAGTTGTTCCACGACCGCAAGTGCACGCGGCGCGTGTCGCGGAGCAACGCGACC
TACGAGGTGCTGCGCCACGTGCGCATCCCTGCGCACCTGCACGACGTACGAGTGCTGGAG
CAGACGTACGAGCAGGCGCAGCGCGGCCTGGTCTTCGTCGGCTTGGACAGCAAGCAGCGC
GCGCAGTACTTCTACGGGAAGCTGCACGTGCAGCGGCGCCACGAGCGCCGCGACGCCATT
TTCGTGCGCGTCTTCGGAATCATGGACGGGCTCCGCCGCTTTATCGACAGGCACCTGGAC
AGCCCCGAGGCGGCGCGCGACTCCAAGACGCAGCTGGCCATCTTTTTGCTCATGGAGACG
AGCTTTTACATCCGCACAGGCAAGATGCGCTACTTCCGCGAGAACGAGACTGTGGGCATG
CTCACGCTCAAGAACAGGCACCTGCACGAGGAGGACGGGCTGCTGGCCATCCGCTTCGTA
GGCAAAGACCAGGTCACGCATGAGTTCCGAGTGCACGCCGAGGACAGGCTTTACGTACCG
CTCATGCGCTTGCGCGACGCCGACGCGCCCGAGGCGTTCCTCTTCTCGCGGCTCAGCGAG
CGCGTGGTCTACCGCTTCCTGCGAACCTTTGGCGTGCGCGTCAAGGACCTACGCACCTAC
GGCGTGAACGTCACGTTTCTGAGCAGCCTCTGGACCAACGTCAAGGAGCTGCCCGCGCTG
CCATCCGCGCGCAAGCTGGTGGCGCTGTCCATCCGGCAAACGGCGGAAGCCATCGGGCAC
TCCCCGCACATCGCGCGGCAGGCCTACATGGCGCTGACAGTGCTGGAGCTGGCGCGCGAC
GCCAGCGTCTTCGAGCACATCCGCACGCTCAGCCGCGACGAGTTCCTGGCCTTCATCGTG
GACTACGTGAAGCGCCGCGCACGGGCGCGGTGCCCCGAAACGGGGTGAAGGCGCGCGCGA
GCGCCGGACTACTATGTAAAGAAACGCGCCCGAGCTAAATGGACGCGGACCTAAAGCTGC
TGGCGGAGACACTCTTCGCAGGCGTGCTCAGCACCAAGGACGTGTACGTGCTTGCGCGCG
AGATGCGCGGACAGAGCCCGCGGCGCACGGTCTTCTCGGTGGACGCACAGGGCTGCGTGG
GCGTCGACTTTGAGTACGACGGTTTCCGCGCCTCCGACTACCTAGGCACTCCGCGCACCG
CGTTGCCGCCCGCCGAGTACCGCGCGCACGCGGCGCTCGTGGCGCGGGAGCTCACGGCTG
TGGACATGATCGACGAGGACCCCGCCGCGTACATGCGTGCTAGCCCGCACCTGCGCCGCC
TCATGCGCGTGGCTCGCGACCGCAAGCGCATGGCCGCGATCGCGCGCACGCAGCAGCGTG
CGGCGCGCCGCGGGTTGGACTGTGCTTTTATCAAGGATGTGGTCTTCTAGGGGACGTGAT
CGTTCCTGGCCAAGGACGACAACACTCGGCATGTGCGCACCGCGGGCTGGACTGTGCTTC
CCGAAAAACAATAACGTCATTGTAAAACGACAGACCCCTGAAAGGCATCCTCGCCGAACG
GCAGACCCCTTGCTACAGGACGTCCTTGTCGAACGACGGCCCCCTTACGCTACAGCAGCC
GCAGCCCACGTGCCAGCTCATAGCCCATGCGCAGTGCCTTGTACGGGTGCATACGCAGAG
GCGCGTCCGCGGCCGGGATCGGACGCAGACGCGCGTCCGCAGGCGTCATGCGCGCGCGCT
CGAACGCGCGTGCGCGTGCCTCTGCCAGCCGCTCGTCCAGCTGCGCGAGCTCGTCGCGCG
CGTAAAGAGCGTCCAGCCGCAGCCGCGCTAGCCGCCTCTGGCTTTCCTCGTCGTAGCGCG
GGCGCGTGGCCCACTCCGGCACGGAGAGCAGCGGCACAGCTTTCTTCGAAAGTATAAATA
GAAAAAACATCAGCACCATTAATAGCAGAAGCATTTAGATGGATGAACATCTCGAGCGGC
CGCTCGAGTACTACTTTCGGGAGCTCGTCGCCGAGTTCGAGCGCGCCGTGCGCCGCGGAG
ACTCGGCCGTCAAGAAGAACTCCCCGAAGCGCTCGCGCGCGCCCCAGAGCCTCACCAACA
GCAAAGGCAATGCTGGCGGCAAAGCCGAGCCCGAGCCTGAGCTCGAGAACGGAAACACGG
GCGCCGGCGCGCCCAAAGCCCGCACACGAGCAGCGCCAGAGGCGCAGGCGGCGCACCCGC
CCGTGTCCGCGCACAAGTCGCGGCCCCGCGCGCATGCCGCGTTCACAAGCCGGGCACGGA
CGGAAGAGCGCGAGCCCGGGCCCGCGCTCGAGCCCGTGCACGGACCCGCGCCCGCGCCCG
CCGCGGACACGACATCCGACGTGCATCACGAGGTGGAGCTCATCTTTGTGCGCCCGCCAC
TAGTCACGCTCTCGCACCTACTGGGGATTGCCACGCGGCAGGAATCGTACGTGCTCTTTA
GCTTGACCTCCCTGGAGCGCGAGGGCGTGAAGTTGCGCACGCGCTTGCCGCTGGCGCGCG
TGCACGGGCTGGACATGAAGAACAATCAGCTGGTGGAGGCAATCGACAGCATCCTCTGGG
AAAAGAAGACGCGCGTGGCGCAGCGCGACTTTCCCGAGGCGCACTGCCTGCTCCGGCACT
CCACGGAGGAGCAGTACGTCTTCCTGGACTTTCGCAACTTTAACTCTGCGATTCGCCTGG
AACTGGTGAACCACGTGCAGGCGCGCGTGCGCAACATCGTGGTGGACTTCAAGCTCAAGT
ATTTCCTGGGCTCAGGCGCGCAAACGCGCAACTCGCTGCTGGCCGTGCTGAACTACCCCA
AGTTCAGGCCCAGCGTGACGCTGGAGTTCGAGGTGCTGTTGCGGGACCCCGCCGCGTTCT
CGCCGCGGGAACTACTGCGAGAGTTGCTGGTACTGGGAAACCTGCTCTTTATGGCGCCCG
CGGAGCACGTCTTTCTCATGCCCGCGCCCAAAGAGCCATTAACCACTCACATGCTCAAGA
AGCAGGACCTGCTCACGCTAGAGTTGCGCGACCTCTACGTGACCGGCAAAACGGACGGCG
TGCCGACCTTCGTGCACGTGGCGGGCGCGTCCGTGTACTGCTTCTTCTCGCACCTGGGCT
ACGCCATTCGCTACCCCGCGCGCGTGACTCTGCCCGCGCCCGTGGCGCTCTTTGGCGAGG
CGGTGCGCGACGCGCAGTCCAAGCAGCTGACTGTGTACCTGATCAAGCTGATGGCGCCCG
CGCTGGAGGACCGGCTGGAGGAGCGCGAGTTCGTGCTGCGGCGGCTGCAGGGGCTGTGCG
AGCGCGTGGCCTTCCAGGCCAAGCAGTACGAGGGCCCGTTCGCCACCAGCTCGGAGCTTA
CGGACGCGCTGGCGCAGATGCTAGCCGCGCAGCCCGAGGGTGTGGTCCTGTTCTACGCGC
GCGGATCGCGCAGCGGCGCGGACCTGAAGCTCAAGCGCGACAACACGGTGGACCAGGCGG
TGAACGTGATCTACCGCTACATGTCCAGTGAGCCGGTCATTTTCGGGGACGGAGTGACCT
TCCTGGAGTTCAAGCGCTTCAGCAACGACAAGGGCTTCCCCAAGGAGTTCGGCACGGGCC
GCCTGGTGCTGGCGGAAGGCGCGCGCTACCTCAACAACATCTACTGCCTGGAATTCGCGG
ACACGCACTCGGGCGTGGGGCTGCGCAAGGTGGTGGTGCCCGTGAAGTTTGTGGGCGAGT
TCTCGCATGACGGGCGCCTGCTGCGCCCGCGCCTCGCGAAGACCATGCTCTACCTGAGCA
ACGCGAACTACTACGGCAACCAGGCCAGCGTGGTGCTGGAGCACCTGCAGGACCAGCGGC
TGCGCGTGGGCGACGTCTTCCGCGAAGACAAGCTCGCGGACGCAGGCAAGGCGGCGGCGG
TGGCCGACGCGCACAGGCTCAACCCTGACACCGCCTACTTCACCAAGCGCCGCGTGCGCG
GCCCGCTGGGCGTGCTGTCGAACTACGTGAAGACGCTGCTGATCTCGCTGTACTGCTCGA
AGACTTTCTTCGACAACCCCAACAAGCGCAAGGTGCTAGCCGTGGACTTTGGCAACGGCG
CAGACCTGGAAAAGTACTTCTACGGCGAGATCGCGCTGCTCATCGCGACGGACCCCGACG
CGCGCGCCATCGAGTGCGGGCGCGAGCGCTACAACAAGCTCAACTCGGGAAACAAGTCCA
AGTACTACAAGTTCGACTACATCCAAGAGACGATCCGCTCCGAGAGCTTCGTGGCAAGCG
TGCGCGAGGTCTTCTACTTTGGCAAGTTCGATATCGTGGACTGGCAGTTTGCGATCCACT
ACTCCTTCCACCCGCGGCACTACGCCACCGTCATGCGCAACCTGGCGGAGCTCACGGCCT
CGGGCTGCCGCGTGCTCATTACCACTGTGGACGGCGACTTCCTGGCAACTCTCACGCGCA
AGCGCAGCTTCGTCATTCACCGCGACCTGCCCGAGCCCGAGAACTACATTTCCTTCGAGA
AGCTGGACTCGGAGCACGTCCTTGTCTACAACCCGTCCACCATGGCCAAGCCCATGGTGG
AGTACATCGTGCGCAAGCAGGCGCTGGTACGCGTCTTCGGCGAGTACGGCTTCGTGCTGG
TGGACCACGTGGACTTTCACACGGTAGTTCATCGTAGCCGCGCCTTCATCGACGGCGTCG
CGCAGATGGAGTCGCGCACCTCCACCAAGAACTTTTTCGAGCTCAACCGCGCGGCGCTGC
AGAGCTGCCGCGGCCTGGACGTGGAGGAGCTGCTGCAGTACTACGTTGTTTACGTCTTCG
CGAAACGCTAGGCACGGCAAGCCCCCCTCACGGCGAGCGCGCCCTTTGCGGCACGGGCTC
GAGCTCTTCTCGCAGCGGGAGGTAGTAGTACGGCACGGACCCGGGCGCGGCACCAGAACG
GAAGGCGTTAAAGAGTTCCAGCAGCGCCAGCTTGGTGCGCTCGAGCTCCGAGGGCGCGTG
CTCGGTGTCGGTACCTGCAGGCTCTAAGCGCACGCGCGACTCTCGTTCTTCCGGCAGCGC
GCCTAGCTCCAGCGTTTCCTCTGGCTCCAGGGGAATGATCGACTCGAGCATTTGCTCGCT
CGGAAAGAGCGCGCGAAGCATGTCAGGCCGGTCGCGGAAGACGTGCTTCACGACCTGGTA
GATGCTGAGCGTGTCGAAGCGCGCAGCGCCCGCGTACACGTGCACGCGCACGGGTGTGGC
CCCCGAGTACGTGAGCACAGTGTAGCGCGCGCGCGCCACGCGCGCCGCGTCCTGCGGACA
AAACACGCGCGCGCGCGCCAGGAAGTTCTGCAGTTGCTGGGGGGAGAATTCCACAGACAT
CGTCGATTTATGTGTCGGAAGATGGCGCGCGATGCTCTGCACGGACAGCGTCCGCGGATG
CGTCTGGAGGCGGCGATAGCTTCCAGCAAACTCCCGCGTTCCTCGCCGCGGACGCGCGCC
ACTGCTTTTGTTGTGTTGGCAACGGTGGCGCGCGCTCCTCTCGCTCCTCGCTCCTCGTCT
CCGAGCTCCTCTTCAGCGCTCCTCGTTTCCGCACTCTTAAATCCATGGACGTGTATGTGG
TACGCGACGGCGCGTACCCGCGAGTTGCCGCGCGCGGAGACGCCACCGCCTTCGTGCTGC
TGGGCGAGCATGTGCCGTTCGTGCAAGCGCGCCTGCGCGAGATGCGCGAGCGCGACGAGC
GCGTCTTCCTGGCCGAGTATGCGCTCACGCCCGACGCGCGAACGCTCGCGCTGCGCGCGC
GCGTTGTGAGCTCTAGCGCCGCCGTGCACGGACGTCCTGTCTCGGCCGCGCAGTTTCTGC
ATGCGCCGCACGCCTTCCGCCTGCAAACAGTGCCGCGAGAGCTCACGCGCTCACGCGACG
CTGGCACGCTCACGGTGCACGCGCTTTGCGTGCCCGAGCACGCGTGTGTGCGCGTGACCG
CTTTCGTGCACTGCCCGCCCACGCCGCCCGTGCCCGCGGATCTGCGTTTGCAAGGGGAGC
GCGTGCGCGACGCCGCCTTCTTCTACAGCGACGCGCGCCTGGCGCTGCAGATGCGTGGCA
CGCCCGGCGCGCGCGCGAGCGCCTTTCGCAACGCCGCACTGCGCGCCGCGCTTGGCGCCG
CCGTGCGCGGGGCCGCCCCCGCGCCGTTGCGCGAGCTGCTCGAGGCGCTGCTGCCGCCGC
TGCGCGCCGCGCGCTGGCTGGCACTGCTGCCTGCGCACGACGCGGACGCCGCGCGGCTCG
CGCGCTTCTGCTACGAGCGCGAGCGCTTCCGCGCCTTCGTCTTCGCCTGGTTCTGTGGGC
AGCTTAGCGCACAGCGCGCGGAAAATGAAAAGATATCGCGCGCCTACGAGAGCGTCGCGC
GCGCGCTTTGAGCAGGGCAAGCGCCGCCATGCTGCGCGAGCGCGCGCTGCGCGCCGCGCC
GCACGTGCTGCGCTACCACGAGGACTGGGAACCCGTGGCCGAGCCGCTGGCCGATGCCTA
TGCCGAGGTGGCACCCTGGCTGCTGCGCGACCGCACCGAGCCCGCCCCCGAGCGCTTCTT
CCGGCAGCTGGAGCTGCCGCTGCGCGACAAGCGCGTCTGCATCGTGGGCATCGACCCGTA
CCCCGAGGGCGCGACCGGCGTGCCTTTCGAGTCCCCAGACTTCTCCAAGAAGACGGCGCG
CGCGCTAGCCGCCGCTGCCGCGCGCGCCGCAGAACACGGGGGCTGCCGGCGCGTGAGCGC
CTACCGCAACTACGACTTCCGCGGCGTGCAGGGCGTGCTTGCCTGGAACTACTACCTGAG
CTGCCGGCGCGGCGAGACCAAGAGCCACGCCATGCACTGGGAGCGCATCGCGCGCATGCT
GCTGGCGCACATCGCGCGCTTCGTGCGCGTATTCTACTTCCTGGGCCGCTCCGACTTCGG
CGGCGTGCGCGCCAAGCTGACCGCGCCCGTCACGCTACTGGTGGGCTACCACCCCGCGGC
GCGCGGGGGCCAGTTCGAGAGCGAGCGGACGCTGGAGATCCTGAACGTGCTGCTGGAGCT
GCACGGGCTGGCACCGGTCGACTGGGCGCAGGGCTTCGTACCCCTTTAGTGAAAATTTAA
TCAAGGATTTAAATGGCGCGCGCGGTCGACGGGAACGAGGTCATCTTCGTGCTGAAGACG
CTGGCCGTGCCCGCCGACTGCCGCCGCCGCGAGGACCCGCGCTTTGTCGAGGCCTTCGCG
CCCGACGAGCTTGACGCGTACATCCGCGAGCACCCCCGCTGCACGCTCTTCGAGACGCTG
CGCGACGAGGAGGCGTACTCCGTGGTGCGCGTCTTCTTCGACGTGGACCTTGGCGCGCCG
CTGCCCGCGCACGAGCTGCTGCCCGCCTTCGACGGCTTCATCCGCGCGCTCTCACGCTTC
GTGGCCAACTTCGCGGTCGACGAGTGCGCCGCGCCCGCGTCGCGCGCCGCGCTGGCGCGC
GCGCTGCGCGCGGACTTCTCGCTCACGCGCTCCACCAACCCTGGCAAGACCAGCTTCCAC
CTGGTCTTCCGCAACCTCTATACCACGCTCGACACACTGGTGGCCATGAAGCGCCCGCTG
CTGGCGCTGGCGCGCCGCGCTGACAACCCGCTGCTGCGAGCGCTGGACCCCGCCGTCTTC
CGGCGCGGTGCGTCGCTGCGCGTGGTGGGCACGCGCAAGACGCCCGACAGCCCGCACGTG
CACGCGCGCACGCCGCCGCACACGCGCATCCAGGACTACCTGTTCACCTTCGTGGACTTC
TCGGAGAAGAGTTGCTATTTTTCTCTGCGTCCACGCCGCGACGCGCCCGAGCCCATTGCC
TGGGACCACCAGCAGCTGGTCCCGTTCGCGGACGCCATGCGCAAGGTGTGCCAGGTGCTG
GGCAACGAGATCCTGAACCTGCACGAGTTCACGGAGGACAACTTTACCACCACGCCGCTG
CTGCTGGACTACGTCACGCCCTGCGCGCTCTGCCGCAAGAGCGCGCACAAGCACCCGCAC
CACCTGGCGCTGGGCAACGGCGCGCTGCGCATCTTCAAGTCGGGCAACCCGCACAGTTGC
CGCCTCAAGGTGATCCCGCTGGAGGGCAACCGGCTCTTCACCATCGCGCAGCGCATCCTG
GATGCCAACGTGATTAACCTCACGGAGCGCGGGGACTACATCGTGTGGCTGCGCAACTGC
TGGCGCTTCAGCGGCGAGGAGTCGGTCATCACCAAGCTGGTGCTGCACATGCGCGACGAG
CTGGCGCCTGAGTTCGCACTGCCACTGCTCTGCCCGCGCAACCGCCGCGTCATCGAGCAC
AACCTGCGCGACATGCTGGTGGACGCCGTGGAGACCGACGTCTTCCCCGAGAAGCTGCCG
TTCGCCGACGGCGTGCTGGACATCGCGGACGGCAGCTTCCACACCGGCGCGGACGCCAAG
GACTTCATGTGCACCGTCTCCACCGGCTACCGGTTGGAGCGCGACGCGCGCGCGCGCGAC
GCGCTGGCGCCGGCGCGCGCCGAGCTGGAGCGCGTGCTGGACGACATCCAGCCGCGCAGC
CCCGGCAATGCCGAGAACCGCGCGCTCTACGAGAAGGTGCTGGCCAGCTGCCTCTGCGGC
GCAACCAAGCCCTGCATCTTCTTCTTCTTCGGCGAGACGGCGACCGGCAAGTCCACCACG
AAGAAGTTGCTGCAGTCGGCACTGCACGGGCTGTTCCTGGAAACCGGACAGACAATCCTC
ACCGACCTCATGGACAAGGGCCCCAACCCGTTCCTGGCCAACATGCACCTGAAGCGCGCC
GTCTTCTGCAGCGAGCTGCCCGACTTTAGCTGCAGCGGCGCCAAGAAGATCCGTGCCGAC
AACGTGAAGCGCCTTACCGAGCCCTGCCTGGTGGGGCGCCCGTGCTACTCCAACCGCATC
AACAACCGCAACCATGCCACCATCATCATCGACACCAACTACCGCCCGGTCTTTGACAAG
GTAGACAACGCGCTCATGCGCCGCGTGGGGCTGGTCCGCTTCCGCACGCACTTCTCCAAC
CGCGGCGCGCCCGCTAGCCGGCTCTACGACACCGTGAAGCCGCTGGACGCCGCGCTGGAC
CGCAAGATCCAGAGTCACTACTTTCGCTTCGCGTTCCTGGAGTTGCTGCTGGAGTGGTAC
CAGCGGCACCACGCGGCCGCGCTGGAGCTGGAGCCGACGCCCGACCTCATCCCCGACTTT
TGCTTCCAGCGAAGGCTGGACGCCGTGCTGCTGCCGAGCGACAGCACGCACCGCAGGCTC
ATGCCACAGCTGGCCAAGCTGGGCTACGTGCTGGCGGGCGACGACGCGCTGGGCATGCCG
GGCGCGCTCTTCCAGCAGCGGCTGGCCGAGCACTTCAACGTGCGCGTCTTCGGGCAGGAG
ATCGAGAGCTTCGTGCAGAAGAACAAGAAGTACGTGAGCGTGAGCGAGGACTACGTGGAG
TACATCTTCGTGGCGGACCTGGAGAAGGCAAAGGCAGAGACGCAGTGACGGCGACTCCGC
GAGGAGATTCGCACGACCACGCTGGCACGGCCGGCGCCGCGCAAGATGACGACGGGAGAG
GTTGCGCGGGGCAGGCAGTGCCGCCGCGCGCGCCGGTAGGGTGCCGAGGCGCTGCCGCGG
GACGAGAGGGCGCGCGTCGAGGGCGCCGGGCGCACCTTTGGTGCAGATCTCGCGAATAAT
AAATGAACCTGGGCATCGTCTCGCTCTTCCGCGAGCACGTGGACAGCATCCCCAACATCC
TGCCACACCAGCTGGCTACGCTGGACTTCCTGCTGCGCAGCATCCTCGATGAGAACAACA
GCGTGTTGCTGTTCCACATCATGGGCTCGGGCAAGACCATCATCGCGCTGCTCTTCGCGC
TGATCGTGTCCAAGTTCAAGAAGGTGTACATCCTGGTACCCAACATCAACATCCTGAAGA
TCTTCACGTACAACATGGGCATTGCCGTGAACCTGATCAACTCTGACTACGTGCTGGAGA
ACATCCACATCTACTCCACCACCAGCTTCTACTCGCTGAACTACAACGACAACGTGATCA
ACTACAACGGGCTGGCGAAGTACAACAACGCAATCTTTATCATCGACGAGGCGCACAACA
TCTTCGGCAACAACACGGGCGAGCTGATGACGGTGATCAAGAACAAGAACAAGGTGCCGT
TCCTGCTGCTGTCGGGCTCGCCCATCACCAACACGCCCATCACGCTCTCCAACATCATTA
GCATCATGTCGGACGAGGGCATTAATTTTAGCGACATCATCATCCAGGGCAAGAAGGTGT
TCCAGATCCTGCTCAACGAGAACGGAGTGTCAGTGCTGAAGCGCATCCTGCGCGACAAGA
TCTCGTACTACGAGCTGCAGGACACCGAGCTGCCCAGCATCGTCTTTCACGGGCGCCGCT
TCCTGGACACGCGCATCGTGTACTGCCACATGTCCAAGCTGCAGGAACGCGACTACATTA
ACGTGCGCAAGCTGTGCAACAACGAGATGTTCGAGAAGAACATGAACAACGTCTCTCTGG
CCGTGCTGGGCCCGCTCAACCTCATCAACAACCTGGACATTCTCTTCCAGGACCAGGACA
AGGAGCTCTACCCCAATCTCAAGATCAGCAACGGCGTGCTCTACGGCGACGAGCTGGTCT
CGCTAAACATCAGCTCGAAGTTCAAGTACTTTATCGCGCGCATCCAGAGCCTCACGGGCA
AGCACTTCATCTACTTCTCCAACTCCACCTACGGCGGGCTCATCATCAAGTACATCATGC
TGAGCAACGGCTACTCCGAGCATAATGGCTCGCAGGGTACCAACCCCAAGACGATCGGCG
GCCGGCTCAAGACCTTCGCCATCGTCACCAGCAAGATGAAGTCGTCTCTGGAGGAGCTGC
TGGCCGTGTACAACTCGCCCGCTAACAACGACGGCAGCCGCATCATGTTCCTCTTCTCCT
CCAACATTATGTCCGAGTCGTACACACTCAAGGAGGTCATGCACATCTGGTTCATGACAA
TCCCCGACACCTTCTCGCAGTACAACCAGATCCTCGGGCGCTCCATACGCAAGTTCTCCT
ACACCAACATCGCCGAGCCTGTGAACGTGTACCTGCTCGCCGCCATCTACGCGGACTTCG
ACGACGACATTACCTCTCTCGATAACTATTCCATCGACGAGATCAACGTGCTGCCCTTCG
ACATCAAGAAGCTGCTCTACCTCAAGTTCAAGACCAAGGAGACCAAGCGCATCTACTCCA
TTCTCAAGGACATCTCCGTGAACTACACGCTACCGCCGCACCCGCAAATTGTGGACGTGG
TGCTGGGCGAGCTCACACGCCAGTTCTTTTACCACCACTCGCGCGTGCGCGCGGACGACC
CCGAGCTCTTCGCCGCCATCGACCGCGTGCTGTGCTCGCCAGACTCCACGCGCCGCTACC
TGGACGAGATCACGCGCGGGCACTTCTTTGTTTGTAACCGCGTCTTCGAGAAGGCGTTAC
TGTACCGGCACGGCGAAGACATCATCGTGGTGCCCTTCAAGCTCTCGCACGACCAGTTCC
TTTGGGCCATCAACTTCCGCAAGGAGTACAACGTGGGCGCGCCGCTATGAGCGAGGCCCT
GCTTGCCCGCGCCGCAAATTCCGTCCCCTCTCCGGTCGCCCTCCGCCGTAAAAGTGAGAG
ATAAAGTCCTCTGAAGGGGAGAGAGGACTTCACAACACTGACGCTCGGGCCGGCGCGCCG
CGGGCCGCCGGGCCTGCGGCGGCGCACGCGGCTCTGGAGCGGCCACTCTCCCGGGCTCTG
TCGTTGTCGCCGTGAACTCGACCCTTCGCGCGCGCGTGTTTGTGCTGTCCCTCTGTGCGG
AGGGTGCACGCGGGCGCCGGCGTCCGCGGCACGCGAGCGCGAGTGCAAGGAGGTCTAGCC
GTGAACGAGGCTGCTGCCGCGCGTTTTCCCGAGGCGTCCAGCGGCTGCCCGCGGAGACCA
CCGCTGGGGCGTGACTCGGCCGCGGGGCGGGGGACTAGCCACTCCGAGGGACAAATCCGC
CGCTCCCCGCGCAGAGGCAACGCGGGCACGAGGCGGTGCATCCCTCGGAGGGAAAACGCG
AAACGTAGCTCTCGTGCCGCCTCTCGCCGGAAGGGGAGAGCACGGGCGCAGCTGAGGTGT
TGCTGCGCCACGGATACCGCAGCGCTAGGGAGTCGGGCGCGCTGCGAGAACATCGGCGCC
TCTTTGCAGAAGGCCTCGGGATCTCGTGCAAGCACGGAGCGACGGACTGCCTGGGGCGGC
CCGGCTCTGTGGCGCGCGCGGGGGGCGCTTGTCGCGCGCAAGGAACCTCCGCGCCAGCGG
AAGGCGTGCGTGCCAGGCAAGATGCCGGAACGAGGCTGGGTTGACCCTGTCTCCGGGCTG
GTTCTCCGGAGCCGGCGTGGGGATGATTGTGGTGCGGGCCCGAGTGGAGCTCTGGCGGCG
TTGCCGCCCCCTCGAGGGGGGAACGGCTCCTCGCTGGCTCTGCCGGTCTCGTCACGCGCA
AGTGTCTGCGTCGGGGGACGTGTGTCAAGATGGGGGTCCTCGCCTGCGACCAGGGCTGTG
ACTCCCACGTTGAGACGCGTCCCGCAGGGCCCCGCTCGCGGGGGAACCAACTGGCCACGA
ACATCGGCAAGCGCGACCGTGGTACCGCGGTCTCCGGTTGGTACTCCCGCGCGCCGGGGG
AGAAGTGCGCGCGCGGCAACAACGCCTTGCGCCGCGCGCGCAACCGCGGCCGTCGAGAAC
AACCAAGCGCGGCCACGGCCTCAAAGGGAAGGACGCGGGCTCTGGAAAGAGGACTTGACA
ACACCGACGCTCGTGCCTGTGGCAGCGCCAGCGGCTCTGGAGCGGCCACCTTCCAGCGGA
CGCGCACGGAAACGGGGCTGTGCTAGCACGCGCCACGAGGAGGTCACGGCTCCGCGCGTG
CAAACGCAGACAACGCCCGCGGCGCGCACGCTCGCTCCTTCCGCCCTCGGTACAGCGGTC
GGTGGCGACCGCTCGCTTTCTTTCCCCCTTTTTTCTCTCTGACTTCGCACTGGCCTGCAA
AGAGCCCGTCATAGCATAGCACTGCACTTTCAGGCTGCTGCTACGCCCTCACTCCGGCGC
GAGGGCGTCGCGGCGTCCTTCTCGCGTGTTGCCCGCATGTCCGCGCTCGCAACATGGAAA
AAATAACTGCGCCTGTAAATAGCGATGTCCACCTTCACGCGGAAGGTATATATGCCGGTG
ACGTTGGAGCCGCACGAGCTGGGGCTGGAAGTGCGCGAGCACCTGCGCGCCGCGGTCATG
CGGCGCTACCTGCACAAGGAGTCCACAGGCATCATGCCCAAGGAGATCCGCGTGTGCGAG
GACGTGGCGCTGCCGCTGGGCGAGATCGTGAACAATCAGGTCGTGGTGCGCGTGCCGTGC
CAGGTCACGTACAAGTACTACCGCGTTGGCGACACTGTGCGCGGCACGCTGCACATCACG
GACGAGTCGGACATCTCGGTGGCGTGCGGGGACCTGCTGTGCCGCCTGCGGCGCGACTCG
GGCACCGTCTCCTTCAACGACGGCAAGTACTGCTTCATGCGCAACGGGCAGGTCTACGAG
GACGGCAGCGAGGTGACCGTGACGCTGAAGGAGGCGCAGACGGGAACCGAGTCGATGTTC
GTGTTCCTCGCGAGCATAAGTGAAAAATAATCCGCACTTTAAAAGGCCGGGTTTTTTCCC
ATGCTCGAGGCGACGTTCGAGACCAGCCGCGAGCGCGTGTCGGTATGCGAGGCCTGCGTG
GACAGCATCCCTGCCACATGCAGTACGCACGTCTTCGCCGTGTGCGTGACACGCGACGGT
GTGCCGCTGGTGGGCGTGCGGCGCACCTCCTTCGCGTACCAAGCCGTGACGCTGCGGCGG
CGCAACGCCAATATCACGCCGGTGGCGCGCGAGCTGCTGCGCTACATGTATGCCAGCGAG
CTCAAGGACATCTACAGCCGCCTGCCGCGCTCGTGCCGCCTGCGCGCACCCGAGGGCGTG
CGCTTTGAGGAACTAGTGCTGCTGGGCGGTTGCCTGCACAAGCAGGAGTCCGTGACAGAG
TGCCTGGCGCGCGAGATCCGCGAGGAGAGCGACTCGCGCCTGTCGGCGCGGCGCTTCGGC
GCGCGCGCACTCAAGATCTGCATCTTCGACAAGCTGCTAACCAAGCAGTACAGCGGCTAC
TGCATGCTGTGCTTCGTGGAGCAGCGGCTGGACGACGTGCAGCATGCCACGCTGTACAAC
TTCGAGGTGTGCAGGCTCTGCTCGCTGTTGGAGAAGAGCGACAACGAGAAGTTCGAGTAC
CTGCACTTTATTTATAACTCGCTCGTAACCACTAAATGACCCTCTGCGAGTCGCCCGTGT
TCGCGGAGCTGTGCCGCAGCAACCCGCGGCTCTCGCGGCCCTTCGTGTTCGCGGACGGCG
CGCAGCGCGTGACGCTCACGGCCTTCGCGTTCCGGCGGCTGGACCTGCGCCAGCGCCTGT
CCGTGGGCGGCATCCTGATGACGGCAGACGGCAAGTTCCTGGTGTGCCAGCGGCGCCGCA
GCTTTTTATTCTCCGAGATCCGTAGTAGCCGCAACCTCTTCCGGAGGCAGCGCTTGTTTC
GCATGCACAGCCGCTTTCTGGGCGCGTGCGAGCGGCGCGCGCTGAGCGCGGAGCTGGCGT
TGCCGAGCGAGCACGCCAACCACCACGTGGACCTGATTTTCCCGGGCGGCGCGCCGCGCG
CGCGCGAGGGCGCGCTGGAGTGCCTGCTGCGCGAAATCAAGGAGGAGACCAACATTGACC
GCGAGCACGTGCGCATTGACGAGCGCGCGTTCCTGCACGCGTACATCGCCGACTTGCTTA
TCGACAAGCAGTTTGACACGGTACTGTTCCTGGGCGCCGTGCGGCTGACGTGTGCGCAGA
TCCGCGCCGTGTTCGTGGCCAACGCCGAGGTGGCGGCGCTGTCGTTCGTGGACGCGGACA
ACGCGGGGGATGCGGTGGCCTGTAAGATCGTCCGGTACGCGGCACGCGCGCTGTACGCGG
ACTAGCAGGGGCACGGCACCCGCCAGCTTTCCCTAGCGAAGCTCCGGAAAGATATACACC
AGGCGCGTGCCCTGCACGCGCACGATGGGGCGCTCGGGCATGGTGGTGAGAAAGTTCCCG
TCCGCGTCGTAGACGCGCCCGTCCTCCGTCTTAAAGCCCGGGTGCACGGTGATCATGAGC
GTGGAGAAGGCATACCAGATGTTCTCGCCAGTGGCCAGCGCGCGGCGCGTACTCGCGCCG
CGGGTCACGTCAATGGCGCGCGAGCACAGCGCGCGGAAGCCCGCCTCGTCGTCCACAGGC
GCGAACTCGCGGCAGTGCTGGTGAATCCACTCGATGGACGCCAGCTTGAGCACACGGTAG
AGCTGCGAGAACTCGCGTGCCTTGTTCTGAATAATCTCGAGCAGGTCGTCGTCGACCGAG
GGCGCCCCCGATCCGAGCTGCGCCACCACGAAGTGCACGTTTACGTAGCGGCGCTCGGGC
GGGTTGTTGGCGTGGCTGTGCAGGCGGATGGCGCGCCCGATGATCTGCTTGAGCGACGCC
TCGTTCCATGTCATGTCCAGGATAAAAATGTCGTTGATCGAGAGAAAGCTGATGCCCTCG
TTGCCGCTGAGCGAGAAGACGCAGGTTTTGATGAGCTCGCCGTTGGTGTTCTCTACGCGG
TTGAACTCGGCCACGGCGCGCGTGCGCGTGTCTTTGGTGCGCGAGGAAAACTCGATGTAG
GAAATGCCGAAGACTTCCAGGTACTTGACGAAAATGCGTATGCCCGAGAGGTTAATGAAG
GGCTCGAAAACCAGGCACTTTCCTGGCGAGGCCAGGATGGCCACGCAGACCTCGGCGTAC
TTGCAGCTGTGCTCGTAAAGTGCCTGGTACAGCGACAGGTCCTCGGCGCTGGCGGCGCAC
TCGATGGGCTCCCCGGCGCGCAGGCGAGCTCGCGTCGCGTCCGACAGCGCGCGGCCCGCG
AAGAGCGCCTCGAAGTCGCGCACCAGGCTGGCTACCAGCGCGTCGTACTCGTCGGGCGTG
AGGTTCTTGCGCACCGGGAACTCGTCGAAGGCGAAGGTGGCGGCCATGCGGCGATGCACG
CGGAAGACGGCGATGCCCGAGCGGAACTCGGCGGCGCGCGCCTTGTGGTAGATGTCCTCC
TGCTTGGCGGACATGCGCACGTACTTGAGCAGTACGCGCTTGCGCGCGAAAAGCTCGCTG
CCCTCGACGTCCTCGAAGATGGACGCCTCGTGGTGTACCAGGTACGAGCAGATGCAGCCC
AGCTTGGACACAAGCTCCGCCTCGTCCAGCAGGCGCTTGTTGTGGAAGAGCGACTGCGGC
GGCAGCACGCCGGGCCGGAGCAGGTTCACCAGCAGCGCGAACTCGCGCACGTTGTTGACG
ATGGGCGTGGCCGAGAGGCACAGCAGCTTGTTGTGGCTGCTGGCGATGTGGCGCGCCAGG
AAGTTGTACACGTGCTTGGTGTTGCGCGCGCGTCCGTCCTCGCGCGACAACGACTTGGAG
ATGAAGTTGTGGCACTCGTCGATGATGACGAAGATCCGGCTGCGCGCGCTGACAGTCTTG
ATGTTAGTGAAGAACTTGTTGTGGAAGTTCTGGTCGTCGTAGTTCATGAAGACGCAGTCC
TTGGCCACCTCGGGGGCAAAGCGCAGGATGGTGTTCATCCACGGCTCCTCCACCAGCGCC
TTCTTGACCAGCACCAGCACCGTCCAGCTGGTGTAGAGGAAGCGCAGGTGCTTGAGCATG
TACACGGCCGTCACGGTCTTGCCGACGCCGGTCTCCTGGAAGAGCAGCAGCGAGTTCATG
CTGTCCAGCCCCAGGAAGACTTTGGCCACGAAGAGCTGGTAGTCCTTGAGCAGCACGTTG
TCGGCGCCGCTCATCTCGGCCTGCATGTGCTGCGAGCGCCGCAGCGCGTAGTCGATGTAC
GCCGCGTGCAGGTTCATTATTTAGGGCCGGGAATTGCGCGCGCGCGCGGAGCCGCCGGAA
GCGCGAGGTCTCGAGAAGTGCATGCCCGAGAGCGCACCGCCTACGAGCGCAGCAGCCGCA
CCAAGCGGCGCTGGAAGTCGTTCTCGATACTCTTGGACTCGGAGGTCATGCTGTTGTAAA
GCAGCGTGTGCACGTAGTAGATGGCCATGTAGACCTGGTTGCTGAAGCCCAGGAACTGTT
CCAGGAACTCCCTTTCCACGGGCGCGTCCAACAGCGTGAAGGGCGCGTTGTTGGCTTCCC
GCCACGCGGGCGAGCGCGTGCTGGCGCGCACGTACGCCAGGAAGCGCTCTAGGTTGGGTG
TGTACGCGTCGCGGCACACTAACAGCGCGCTGTCCTTGAGCCAGCTGTCGCTCGCGCCCT
TGCACAGCTGCACGCGCCGGAAGAGGCTGCAGTACACGCGCACGGCGTTGGCCACGGTGC
GCCCAAAGAGCGTGGGTAGCTTGACGATGCAGAAGCGCTCGCTTCCCAGGTCGAAGAGCG
GGCGGAAGACCTCGAAGGTCATCATGGAGTAGTCGCTAACGTAGAAGTTGTTCTCCTTGA
GGTAGTTGTTGGACTTGACGAAGGTGCGCTCCTTCTTGAAGAGCTTGTTGCGCGCGCTCA
GGTCCGCCACGATAGCGTCGGCGCGGATGCTCTTGCCGTAGGCCTTGATGGACTCGATGC
CGTGCTCCTCGTAGACCTTCTCCAGGTCCGTTTCCGGCGCTGTGAGGTCGTGCGTGTAGA
GGTTGACCATGTCCGTGGACATGCGGTTGAGGTCGTTCACCTTGGACAGCTGCAGGAAGT
AGTTCGCGCCGTACTGCAGGCTAGGCGTATGGTTCTTTCCGAAGACCAGGTTCAGCTCCG
GCAACGTCTCGTAGAAGGGCATGTCCGCACAGAGCCCGTCGCGCACCAGCGCGTGCACCT
GCGCAGCGAAGCCCGTGGGCGCGGCCATTTATAGGAGCGCGTATTTTTTCTTCACTGTTG
TCGGCGTCCTCTAGCGAGCGCACGAAGATTGCCGCCCACCGACCTGTTCGAAAGAGTGCG
CGCGGTGCGTCACTCGCTGACCTTGCTCACCCGTATGTAGGGGTCGTAGGTCACACGGTG
TAGGTCCGTGCACACCACCACCAGCTGCTTGGGCACGTACGAGATGGGGTTGTTGGGGTC
CATGCTCGAGTAGACCACGCGCACGGCGAGCTTGTCCTTCCCGCGCGACGGGTTGGCCGT
GAGCGTAGTGGGCCTGAAGAAGGCGCCGGGGTTGAAGTTGAAGAGCAGCTTGCGCGTGCC
GCAGTGCGCGCCGTGCAGGACCTGGTTGTAGACGCGCGAGATGGGCGCGATCTCCGAGTA
CATGACGTCGTTGCCGAAGCGCACCTCCATGCGCGAGATGACCTCCGCCTTGTTCAGGAA
GTCCACGCCCTTGAGGAACGGGTCGTTCACAAAGATGTCCTTGGCGCGCGAGGAGCACGA
GCGGTTGTCGCCGTGGTAGACGTTCTTGGGCGAGCTCCAGAAGCCCACGGGGATGGACGC
GTCGGTCACGCTCACCGTGTGCTGCACGCTCGTGAAGATGATCTTGCCAGTGGCGGGGCT
AAAGCAGCCGGCGATCACGCTGAACTTCTTGGACAGGTTGTACATGAAGGAGTTGCGCCG
CGTGCCGAAGACCAGCAGGTTGGTGTGGAAAAAGACGGTCTTGCCCGCGGGCACGCCGTC
GATGCGCACCAGCACGTCCACGTCCTGGATGGACACCAGCCCCCCGGGCGGCACCTCCAC
CAGCTCAGCCGCCTCTGGAAAGCCCGAGGGCTCCGCGTCGGAGATGCGGATGAGATCCTC
CAGCAGGCGCTCCACGAAGGCGCAGACGTAGCTCTGCTCGCTCTGCGAGAAGCCGGGGTA
CGCGATGAACTTGTTCTCGACGGGGCCGTAGTAGGGCTTTACGTACACGGCAAGCGCGGT
CGCGGCGTGCACGTCGGTGACGACGGCGGTGGGCAGGTTCATCTGCCCGACCTGGCGGCG
CGTGATCTCCAGGAAGGACGGCTTGGCGTGGATGTTGCGCACCATGTAGCCCACGAAGCT
CAGCTCCGTGGCGTAAACGAAGCTGCGCAGGAAGGCGTCCAGGTCGAAGGCGGCGTCGTA
GACCAGCACGTCGCTGATGGGGTTGAAGGTCACGGCCAGCGTGACCTTGGCGTCCGACAG
CTTGAGGCTGCTAAAGGTGTGGTCGCAGTCGAAGGGCGAGCGCAGATAGACGTACACAGT
GCTAGCGTCCTTGATGGTGTCGTTGGGGCTGTCTCCGCGCGTGATGTCGTTGAGTTCGCG
CGAGTGCCCAGCCAGCTCCAGCGCTGCGGCGTGCCCGCGCACGCTGTCGAAGAGCTCCTC
CCCGGACACCTCCCAGACTGTGCCGTTGACCGAGGTCAGCGCCACGTTGCGGATGCACTT
GTAGCCCACGTGCGGGATGTACGCGAAGCGGCCCACACCCTTGACCTCGGGAAGCTCGAT
GGCCAGCACCATGTTGTTCATGGCGGTGATGTACTGGTCGCGCACCTCGTAGGCGACCAC
GGGGTGCGCGCCCGCGTCGGGCTGCAGCACGCCGCTGACTGTCACGTACTGCGGCATGTA
CAGCGTGGGCTGGTGCATGTCAAAGCCGAAAACGTTGGAGCGGCGCACGCCGTCCTCCGC
GTGGATGAGCGAGTTGATAATGGACGCGTTCATGGCGCTATTTAGAGTCGCGCGCATCAT
TGAATACGCCGCCGGCGGTCTCGTCCTGCTCATGCAGGCTGCGCAGCGTGAGCGTGACCG
CCCCCGCGCGCTCGTCGAAGAAGCAGGTTCCGTAGATGCCCTCGCGCGAGCGCAGCGAGC
GGATGAGCTCGAGCACCTTCTCGGGATGCTGGAAAAAGACCAGCGGCAACAGCGTGACCT
TGGGCTCCTCGCGCAGCGCCACGTGCGTGCGTACAGTGCTCGCAAAGGAGTCGCGGCAGA
TGCGCGAGCAGAAGCTGCCCACGGCGTGCCCGTGCAGAGTTTCGATGGCCCAGGCCGCGG
CGCCCACCGCCTGCGAGCAGAACCAGCAGCGCGCGCGCTCGGAGTTGACCTGCAGGCGCA
GCTGCGCGACAGTGTAGTAGTACTCGGGAAGCACGCAGGACAGAGGCTCCTGCCTTTCCT
GGCGCAGCACCGCGCGCGGCGCAGAGATTGTCACGCTGGGAAGGCTGATTCGGCGCGGCG
CGGCCATTTAGAGGGGCGCGCTTCTTTGTATATCTCAGAGCGGAGGTCGCGCGCGACGCC
GCCCGCCCCGGAAGCAACAGTGGCGGCCGCGGGAGACGCAACTCGCGTCCCTCAGAGCTC
CAGCGAGCACGCCGCGAAGCCGTGGTCCACGAAGACGTACTCGTGTCCGTAGTCGTGCAC
GCACGTGTTCAGCTTCTTGCCGCGCATGTAAACCAGAAAGTTCTCCCAGATGAGCTGGTT
GCTGTTGTTCTTGGTGTAGTTCTTGACCGTCTGCGGACGCAGGTTGCGCGTGACCGACGT
CAGAGTGAAGATCTTGTCCAAGAAGAAGGAGTAGTTGATTGTCTTGGAGGGCGTGTTTTC
CTGGCAAAAGAAGACCAGGTGCTTGAAGATCTCGATGACCTCGTTAATCTTCTGCGTGTC
CAGCTCCAGGCGCTCGTCCTTGATCTGGTTGATGATCTCGAAGACCAGCTTGTAGTCCTT
CTTGTTGATCTTCTCGTGCGCCTTGAGGAAGCTCGAGACGAAGTTGGCGTCGATGTCCGC
GGGCGCCAGCTGGTTGCGCGCCATGAGCGCGCGCAGCTCCGCGATGATGTCTCCCGAGCA
CTGCTTCGAGAGCAGGCGGCGCAGCACGTTGCGCAGGTGGATGAGCTTGTTGGAGACGTG
GAAGTTGGAGCGCTTGGCCACCTTGGCGCAGTGCTGGAAGACCGCCTGGCAGAAGATGCA
GAACTCGTAGCCCTGCTCCAGCACGAGCCCGTTGTGCTTGCAGCCGTGGCAGTGGCGCAG
CGCGTTCATCCCCGGCATGCGCTCTCGTACTTTAGTAGAGCGCGCGTTCTTTGAGATAGG
AGGGGCGCCGCTCTCCTCGGGCAAGGAGGCGAGCTCGGCACTAGCTCAGCACGCGCCGCA
GCTCGGGGTCCAGCGGAGCCAGCGAGAGCGTGCGCGTGCGCGCCAGTGCCAGGAAGCGGC
GCAGCGCGCTCAGCTTGCGAGGGTTGGCCAGCAGCGCGGCGCGCATGCGCTCGCGGTCCT
CCTGCAGGTAGGCCACGAAGTTGGTGGCGCAGCCGGCGCAGCGGCGCGGCGGCGCGAGCT
GGTACTGGAACATTTATATGCGGGAAAAGCTAGCAGAAGATCTCGGTGATGTTCTTCGCG
GCGATGTAGGGCTCGTAGTCCTGCGCGTAGACCAGCACGCAGCAGTGGCGCGAGACCAGC
GACATGGCCTCCTCCATGGGCAGCAGGTCGTCGTCGAACATAGCGCGGTGGTTCATGAGC
TGCTGCTGCTTGGCCATGAGCACGGGCTGCGTGCTCTCCTGCTTGAGCCAGTCGTAGAAG
AGCGCCTCGTCCTCGCCCGCGTTCTCGCGCGCGTAGTGATTCTTGAGCGCGCGCAGCAGG
CGCGCCTCGCGCGCGGGCTTGCTGAAGACCGAGAGCGGGTCGTAGAGCCAGGGCCCGAGC
TCGGTGAAGACGATGGTGTAGTAGCCCTTGAGGAAGATGTCCCCGGCAGGCTCGCAGCCG
TCGATGAGTTGGTCGCCCACCTTGTAGCACACGGCCGAGCGCAGGCGGTACAGGATGCCG
TTGATGGTGATGTCATTGGCCACGTCCATGGGCCTGTCGTTGATGAGCGAGCGGAAGCCA
GCGTAGCTCTCGCCGCCGATGATGTTCTTGTTCTGGCGGCGCTCCACGTAGTAAATGAGC
GTGCCGTTCACGATGACGGGCGCGTTCATGGGCCTCTCGAGCACGGGCATGTTGTTGCCG
TGCAGGATGGGCAGCGCGTCCACGCCGCGGCAGCCCAGCTGGCCCTGGTAGCTCATGTGT
GGCGGCGAGAAGAGCACGCGCCCGGTGGCGCCGTCGAACGTCAGCGAGTACACCGAGCTG
GAGTTGATGGCCACGGGGTTGTCCATGGTGGTGATCATGCGCGCGGGGTTGACCACGATG
TAGGGCACGGACTGCAGGTTCACGTCGAAGCCAGGCGCCGCGCCCGCGCGCACCACCGAC
ACCAGCGCGGGCCGGAAGCCCACGATGGCCAGCACGGACGCCAGCAGCTGCTCCTCGTCC
GCCATCATCTGCGAGCTGCTCGTGTGGATGATCTTCATCAGGTAGGGGTCCACAGCCTCG
CTGTCGCAGCAGTAGAAAATGCCCAGCCGAATGTTCAGGATGAGCTTGCGGATCATGGTG
TGCACGTTCGCGCGCTGCACCTCGGTGGAGACCACGTCGTTCACGCCGGTGAATAGGATG
GGCGCGTCCTCCGTGAGCCTGTTAATCAGCAGCATGTAGTTGTCGGGACGCACCTTCTTG
AGCTCGTACAGTTGCCGGAGCAGGCTGTAGCTGTCGCCGTACACGAAGGCATTCTCCAAC
GCGGGCAGCTTCACGCCGAAGAGCGCCACCAGGATGGGGTGCACGAAGCAGGTCGAGTCG
TTCTCGCGGTACTTGAAGACCAGGTCCTGCGAGCTCGACATGTCCACGAAATGCCCCGAC
TGGAAGCGCGTAGTGGCCAGCAGCGTCTGGTAGCGCGACGGCGAGTACACGCGCTCCAGC
GCGCGGAGCTGCTCGCCGATGTGGGGGTCCGCGTGCGAGTAGATGAGCACCAGCGGGTGC
GTGGTCTTCACGGACACGCTCGAGTTCGACAGCGAGCCTTTCACGTGCCCCAGCAGCTCA
AAGAGCTCCTGCCTGTCGCTGCGCACGATGTTCAGCTTGCGCATGATGCCGATCATGTCC
TGGATCGTAAAACTCGCCAGGTCGCACTTGTTCTCCACTAGGTAGCGCACGATCGCGTCG
CCGTCGCGCCGCAGCCGCAGGTGCCAGTCCTGCGTGGACGCGACCTCGTCGATGGGAATC
ATGGGTACGTCTCCGGCCTCGCTGCTGGGCTTGCACGCGTCCTCTCCGCGCGCGCCCGCG
ACTCGCCGCGGACTCACGCGCGCGCGCGGCGCTGCCGGAACACGCCGCACCGGGCGCTGC
TGGCGCGCGCCCGCGGACACGCCCGCGTCCTCGGGAAGTACCTTCGCCAGCGTGTCGCAG
ATGCTACAGAGTATTGACGGCGCCGGCTCGTGCAGGTGCGCGCGATCCACGAGCGACAGC
AGCTGGTTGCGGTAGTGCGCGCCCAGGTTCAGGCGCGAGCACAGAAAAACGGAGTCAGGA
CCGGCCTTCGTTTCCATTTATATTCGGAGTTTTTCGCACTCCGCGGGGGGCGAATTTGCG
CGCGATCGCGGCTCGAGCGCCAGCAGCTCGCGCAGACTCTCCACGGCGCGGCAGGCCTCG
GACAGCCCGCGGCATAACTTGCGCAGCTCCGGGCCCTCCAGCACGGTGTAGCACCCGCGC
GCGCCGCCGGCGCCGTCGTCGTCCTCGTCGTCGTCATCGTCATCGTCTTCAGGTCGCAAG
CGCTCGCGGCTGCGTCGCAGCGTCGCGTGCAGGTTCTCGAACAGAGACTTGAGGTCGTCG
ATGGCGCCAACCGTGGACTGCCTGGCATCTTGGATCTCGCTAAGGAGCCCGTTGGCCTGC
GTCTGCAACGCAAGCGTGTCCTGTTGCAAAGACTGCAGCTCCTGGCGCACGCTGGGCACC
GCGCACGCGGGCGCCGTTGCGGGCGCGGGGCACGCGGGAGTGGGGCACGCGGGCGCGGGG
CACGCGGGCGCCGTTGCGGGCGCGGGGCACGCGGGCGCCGTTGCGGGTGCGGGGCACGCG
GGCGCCGTTGCGGGAGCGGGGCACGCGGGCGCCGTTGCGGGCGCGGGGCACGCGGGCGAC
GTTGCGGGCGCGGGGCACGCGGGCGCCGTTGCGGGCGCAGGGCACGTGTCTGTGTCGCGC
GCGGGAGAAGGCGCCGGCTCTCCGTCCGGAGACAGGGCAAAGCGCAGGCGCGCGGCAGCC
ACCGGCGGCGGCGGCTTCGCCAGGAGCATGTTGAGCGTCGGATCTAAGGGATTCCTGCGC
GGAAGCTGTTCGGGCACTCGGATGGAGAGTATTGAAGGCCGCGGCGGAACCGGGGGGCGC
GTCGGCAACGTCGTGGCCAGTGCTGAGCACGCGGACGTGGACTCCGGCATCGGACACGTG
GTTGTTCCTAACGAAGACACGGGTCCCGGCATCGGACAGGCCTGCGCTGCCGCGGGTGCT
GTCGCCGGCATCGGGCACGTCTGCGCGGCCGCGATCGCCGGCGTCGGGCATGTCTGCACA
GCCACGGCTGCAGGCACGGTGTGCGAGCTCGTACCTACGCGCTGTCGAGCGTACGCGGCG
GGCGTGGATCGTAACGCCGCGCGTAGTCGGCGTTGTAGCGCCGCGCCCTGCGCCTTGAGG
TCAATGTCCTCGCGCGCCTCAATCTGCTCCTCGACCTCGATGCGCACTTCCAGGCGCGAG
AAGAGAACGGACTGCTCTGCGGCCAAGCTGCGCGAAGTGCGGCCCAGGCTCTCGGCCATG
GCCTCGCGCAGATTTCGAGCCATTTAGTACCACTAAAATTGAACAGTGACTCTGACTATA
AATGGAGAATTCCGCGGACATAAACGATTTTCTCTCCGGGGAGGACTTCAGCAGCTATGA
GGAGATGGGCTCGGACGAGCTCACGGAGCCCAGCGAGGAGGGCTCGGCCTCGAAGCCGTC
GGAGTACAAGGTGGACTCGCGCGTAGACAGCAGGGACGACGTGGAGACTCAGTCTCCGCC
GCGGCAGATTAGCGAGCGCATCGCGGACATCAAGCGCCGCTACACGCGCAGGATCAGCCT
TTTCGAGATCACGGGTATCCTCTGCGAGAGCTTCAACCTGCTGCAACGCGGCCGCCTGCC
GCTGGTGTCGGACCTATCCGACGAGACTTTCCGCGAGGAAATCCTGCACGTGGTCGTGCG
CGAGATCGAAGAAGGCACGTGTCCAGTGGTGATCCAGAAGAACGGCGAGCTGCTGTCCGT
GACGGACTTCGACGCCACCGGCCTCCGCTACCACCTGGACTACATCATCTCCATTTGGAA
ACAGCAACACCGCTACTAGGAGTACGCCAGCGCGCGCCTTGCAGCGCAGCAGCGCGACTA
GCCTGTGCCCTGGAAGCTTCCTTTTTCACTTTCGCGCGCACTCGGGTGCCCGGACAGAGC
CCCGTTCACTTGCGCGCGTGCCTGTGGCGCACACGCGTCGGGAAGTGTTGCCGCCGGCCT
TGTTCGCGCTTCTGCCCCGTCCTCGCTCGTGCTCTTGGCGTTCGCAGTGCCCGGGGGCGC
TTCCCCGTCCTTGCTCTGGCTCTCGGCGTCCGCAGCGGCGCCACCGGCAGTGCTTGCTTC
GGCGGCTGTGCCCGCGGCGTTCCCGCTCAACCTCGAGAAGACCTGTTCTTTCAGCGCGCG
CAGCACCGCGGCGACGTCAACCGGGCTCTCGCGGAACTGGACGCCGTTGCGCGTGACAAT
CTCCTGCAGCAAGTGCACTAGCGTGTCCTCGCGCGCGCGCCATTCTCCAAGCAGCAGCTC
GCGGTAGAACTCGCGCCGGCTGGCAATGTAGCGTACCAGCGACTGCAGGTTGCGCACGCC
GTGCTGGCGCAGCTCGTCCACAGAGAGCCTGTCCTTGATGGAGTCGAGCACGGCACTGAG
CATCTCGGCGAGCGCGGCGTTCTGCGTGAGCTCGCTGTGGATCAGCGTGTACAGCTTGCT
CACGATCTGTACGAAGCGCTGCGCGTTCAGACCGTGCGTCTGGAAGAGCAGCACGTTGCT
GAGCACGCGCCGGAAAAACGCGCTGTAGCGGCTGCCGGCGAAGTCTACGGCCTCCACACT
GACGTCGCACATGCAGCGGATGCCGTGCACGGCGTTCTCGGCCGACAGCGAGAAGAGCTC
GCGGTACTCTTCCATGCGCTCGCGGTCCTGCACCAGCTCGGTGTTGAAGAGCGCGATCAG
TTTCAGCAGGTAGTTCTCGTCCGACAGGACCTTGTTGGCCGTCTTCACCAGGAAGTTGTA
GTTGCTACTGAGCAGCCGGTAGGCTTGCTGCTCGCACGTGGTCGCACGCACCTGCGCCAC
GATCTCCAGGATCTTCTTGGAGTCGGCAATGATGTCCGCCGTGTCCTGCTTGATGTTGCG
GTACATGGCGTTCAGCGAAACCAGCGTCTGCGTGCTCGCCAGGAGCGCGCGGAAGAGCTC
GCGGAAATGCGCGCGCGCGGGCTCGTCCTGCAGGCGGTTGTACAGCGATTTCACCACCGC
GTCGGAGCGCAGGAACCAGAAGGACAGCACCTTGTAGTTGAAGTATTTCATGAAGAGAAG
CAGCTGCTCGTCGCTGGCGGCGTGCAGCGCGCACACCTTGCGTTCGAGTATGGGCAGCAG
CGAGAGCATGGTATCCACGTCCACGTCCACGTCCACCGCGTCTGCGCGCGTGCCCGTCTC
GCGTTCCAGGTGCTCCACGCTGAGCCGGCAGAACTCGCCGTAGAGCGCACGGAACCGGTC
CATCGATTTATGTGCATGCACGTTTGTTTAATTCGCGGGCGGCGGCCCGCGGGGAAGAGC
TCGGCGGGCGACCGCGCCTGGCCAACACAAAACAACACACGTCTTTGCTCGCGCGACACA
GGAGCCAGGCTTGCCGCGCGCCCGCGCTAGCTCAGCCGGTAGTAGCGCTCGAGCGCCTCT
CGCGTTTGTGCCGCGCTGCTCTCGCCCGTTAGTCCCAGCTGCATCATCACGTTGAGCAGC
CAGGTCTTGATGAAGAGCTCGCGCGCCTCTGTCACCACGTACTTGAAGACCGGCGCGAAG
TACTTGGCCGCCACGCCCGCGGTACCCACGTTCTCCGTGAAGGCCACGTAGCGCGTGGAC
AGCGGCTCGGAGAAGAGCTTCCCGTCCACGTAGAAGCCGTCGGTGGTGAGCACCAGTCCG
TGCTCTTCCTTAATGCGCGCGCTGGGCACGCGGTACGGGAAGAACTCCCAGAGCCGGTTG
CGCTCCAGCTCGCGGAAGCGGATGCGGTCGCTGTCGTGCGCCTTCTGCACCATTACCACC
TCGTGCACGATCTCCTGGATGAGAATGTACACGCGCTGGTGCTCGGCGCCCGCGCTGCGC
GCTCCGTGCATGGGAAAGTAGACCATGTCGCCCGCGATGAGCGTGTTCTGCTCGGCGTTT
ACGAACTGGATGATGTCGCGCTGCGTGCGAAGGCGCGTGATCTCGCTGCGCGTGCAACAC
TTCACCACGTGGTAGCCGTCTGTGGCCTTGAGCCGCTTGTGGTCCGCCTCGAACTCGATG
CGCAGCCCCTCGTTGAAGAACTGGTCGAAGAGGATGGGCAGGAAGGAAATCTTGGCTTCC
GTGACGATCTTGCCGAAGTTGAGCACGTAGGGGCTGACCAGCTGCCGGTCCAGCTCGCGG
TGGTGCACGCAGGAGATGAAGGTGTCGGTGTGCGCCTGGCTGCGCAGGAAGCAGCACGGG
ATGCACATCTTCTGCAGCTTGTAAAAGATGGCCAGGAAGCCCACGCTGTTATACTTGCCC
AGCGGGTCCACGCACGAGAACATGATGTTGTTGCTGTTGACAAAGACCTCGCGCGTGGGC
GAGCGGAAGAAGTTGTCGCTCACGCGCTCCATGTTCGCGTCCAGCGAGCTCACGATCACC
GGCTTGCGGTTCTTGTCGCGCGTGTTCTGGCAGATGCGCGACCAGTAAATGGTCTCGATC
TTGGTGAAGTCCACGGCCTGCTGCACCGCGTTGAACATGCGGTTAATGAAGATCACCAGG
AACGTGAAGTACTTCTCGATGTTGGGAATGTGGTTCTTGACCTTGATCGAGATGTGGTTC
TTGGCCAGAATGATGGAGATCTTCTTGTCGGCCGACAGCAGGATGTTGTTGGTCGCCGTC
TCCACGAAGATAAAGCTGGTCTCGATGTCCAGCTTGATCTTCGACGTGATGGGCGACAGC
AGGAAGATGCGGTAAGTGATGTCGCCCTTGATGCGCTCCATCTGCAGGTTGCTGTCGGTG
ACAAGCTCGGTAAAAAGCCGCACGTCGTTGACCGTGATGGTGTCGCCGTCGCTGGAGATG
GCCAGCCGGCCCTGCGCGTCCCAGATCGACAGGTTCAGCGCCTCGTTGTTCAGCACGAAG
TGGTTGCCCGACATGGTAATGAAGAACTCGTCCGTCTTGATGAACAGGATGCGGTTGTCC
TGGTTGCGCTTCACGATGTTGCGCAGCCCGGTGCTGCGCAGGTTGGTGCGGAAGACGTTG
TTGAACTTGGACTGGATGCTGAACTCCAGGTCGAGCTCGGGGAACATCTCTACCAGCCGC
GCCTCGAACTTCAGGATGTTCGCGTCCACCTCCTCGAACGAGCCGAACTCTGGCACCGGC
GTGTCCTGCGCGCGCGCTACCCACACCACCAGGAAGTCGCACGCGTCCACGTACACGTTG
TACAGAAAGCTGTCCGCCTTGATGAGCGTCTTCTTCTGCGTCATGGTGAACGGGTTGAAG
ATCGTGTTGTCGACGTAGCTGTACTCCAGGTTGTTCTTGTGCGAGTAAATGATGATGTCC
TCACGCAGCCCTAGCAGGTGGCACAGGTAGCCCTTGAGCTGCGAGATCTTCAGCGTCAGC
AGGATGTGCCGTCGCTCCACCGCGAGCGTCTCCGCGCGCAGGTGCTGCTTCGCGAAGTAG
TACAGTGGCGACGCCTCGTCGAGCGTACCGTACAACGAGAGATAGCGCACTTCGCGCAGT
TGCTGCTGCCGGTCCACCAGCACCACGAGCTGCGGGTTCACGGTATACATTTATAGAGGG
GGGAAAGCGGAGGCACATCCGGAGTCGCACCAACAACGCGCGTCGAGATACCGCCGCGAC
GCGAGGGCCACCTGCTTGGTCTGTGCGAGTAGGAACACGCCAGCAACGCGCGTCTCCGTA
CGCACGAAGAGAGGGGCAAGTGCCAACGACTCCGCGGAAGGCCCGTGCCCGTGACGCCGG
AGGAAGCGTGTCCGCGACTCCGTGCGGGGCATATGCACGCGAGAGGTTCGAACCCGGCTT
GCGCTGCGAAGAATATAAGGGCCGGCCCCTAGGCAAGCTCCTTTCCTGCGTGAGGGGGCA
CCCGGAGTCCGTAGAAGTGAAAGATTATTCCGACACGGCGTGACCATGTTCCAGCGCGTG
CCCGACCTCGAGGTGGACGCCGTGCTAGAGCTGGGAGACTTCTGCATCCAGGATACGCGC
GGCGCGCCGCGCGAGAGCGCTCACTACGTGGCACGCCACCGACGCCTCTTCGTCAACCGC
AGCAAGGACGACGAGCGCAAGCTGGCGCTTGGCTTCTTCCTGCCGCGCCTGCCCTTCCTT
ACCGGCAGGGAGATCCACCACCTCTTCCAGTGCGTGGACACGGTCAAGCACGTGCACATT
ACCAAGAAGAACAACGTCATCGTCGCGCCCTACGTCATCCTCATTACCATGGCTGCGCGC
GGGTACCGGCTCACGGAGACGCTGCTGGAGATGTTCTTCCCAGAGCTGCACAAGGAGAGC
AGCAAGAAGTTCCGCTTCGCGACGCAAATCCAGATCATCCAGGAGAAGCTGGGCTACGCG
CCCGGCGGCTACTATGTGTACGAGTTCGAGTGCTACTACGCCACGGTGGGGCTGCTGCTG
CAGAGCTACCACGGCGAGCGCGACCCCGGAGAGCTCTTCGACGCGCGCCGCGTTAGCTCG
CTTGTCAAGGCACTGGCCGAGATCACGTACCGCCTCTACTGCATACACCTGCGCTCGCAG
TCTGTGCAGTGGAGCATTAGCGCCAGCACGCTCATCAACCAGATTGTCAACACCGTTCTG
CTCACGCTGCAGACTCTGCAGGCGCGCGCGCTCGCGTGCGGCGAGGTACTGACGTGCACC
CTGGCGCGAGACTCGGGGTTCCCCTCGCAGCAGTTCGCGCACTACGCAGACGCGCTCGCG
CTGTTGGTCGCCGACATGCGCCGCGTGCAAAGCTGCAAAGCGAACAGGCACGACCAGCAG
GTGCTACTGAGCTTCTGTCGCGTGGGCGGCAGAGAGCCGGCGCTCGCACCAGAGGCGCGC
GCCGCGCCTGTGTCCGTCTCCGCGTCCATGTTCGCAGCGCGCGACTTGCGCGCGCGCCAG
CGCACGCGTACGCGCGCCCGTGCGCAGCGTGCGCGCCTCGCAGACGCAAACGTGCCGCCA
GCGGGAAGACCAGGAGCGGCTCTCCCGGCAGGAACACCTGGCGTGCTTGCTAGCCCGAGC
GCGCTTGCCCCGCGAGACGGCGCGCCGAGGGCCCCGACTTGGCAAGGACAACGAACGGCG
GCAGTGGCACGAGCGGACGAACCTCCAGCAATCGCGCTGCCGGTGCTTGCGCCGCCGGCA
AGCGAGCATCCGCAAACATTGCCCGCGCTCGCGGCCCCGAACACGCTGTCAGGGAAGGAG
GCCTGCAAGTGCCGCGCAAAACGCAGAGCTTAGCCGCGCGCGGCGCTTTCGCCCGCCGCG
CCTAGCCGTGCGCGCACACGACGCTTTCGTCCGCCGCTCCGGTCACCGCGTCCGCTACCG
CAGCCACGGCCGCGCTGGTGGCCGCACTCGCCGCGGAACTGACTGCTGCCCCCGCCGCGG
CGCCCACGGCGGCACCCGCCGCGGTGCCGGGCGTCTCCGCGCGGGCCATGTCTGTGCGCG
AGGAGACGTAGAGCAGCGCTAGCCCCAGCACCAGGTAGAGCAACATGCTGAGTCCGATCT
TGATGACCACGAAAGCAAAGGAGTTGGCGCGCAAGCGCTGCTCGTAGAAGTACATGAGGC
AGTGCTTGAGCATCTCGATGGCGCCGTTGGCCACCTGGAAAAGCGCGAGCCCACCGATGG
ACTTCAGGATGGCGGCCGCGCAGGACATTTATTCCGTGTCAAAAGAGACGGCGCTACCGT
CGAGCATGTTCAGGTTTTTTTTCATCTGCTCGAAATACGCGCGGCTGATGTCGTGGTAGT
AGCTGGTGAGCCTGCTAATCTTGGGCCTGATGAGCTCGTAGGACTTGCGCAGATCCTCGG
GTCCGATCTCAGTCTCGTCGAGAGAGCGCCCGCTGCGCTTGACAATGTAGAGCAGCGCCT
TGATGTGTTCCAGCGCGATGAGGTCCGCGTAGAGCGACTTGGACAGGTCCACGAAGGCCT
TGTACTTCTCGAGCAGCTCGGCCTTGACATCGTCGCTGATGCGCGCCTTGAAGATGCGCT
CGGTTGCGTAGATGGAGCGCGCCAGGTTCTTGAAGATGCCGGCCACCTGGCACGCGGACG
CGCGCACGTCCTGCAGCTGCCGCTCGGAGCGCGCCGCCACGCTATTGATGGTGTGCGCTG
TCAGCGCCGACGCCTCCTTGGCGTAGCTCTCGCGCAGCGCGCTGTTGATCATGTCCACGA
TTTCGTTGGTGGCGTCGCAGTCCTCGGCCGGGTCCCCGATGCTGTCCATGAGCGCGCCAA
TGGAGACGAAGGAAGCGCCCGCGGACGTGACCAGGCGGTCCAGCAGGCTGAGCGGCATAA
TGTGCATCACGGCCTCGCCGGACAGCTGCTCGCTCTCGATGAGCTGCTCCAGGTTGCGCT
TGAAGGCGGCGTTCTCTGGCAGGAAGGCGTCCACGTCTAGCATCTCGTTGAGCGTATCTG
CGCCCAGCAGCCCCTGCACGTTCACGCGCTCCAGGAGCCCCACGGGCGCGGAGAACTGCA
CCAGCGTGGCGGCATTGCCGTCGCAGCGCGCCGCGCCGCCGTACGCGCACGCTCCCCAGC
GGCGCGCGTAACGGTAGCTGTGCGCGTCGCGCGCGTTTCCGGCCGCCAGCATGAAGGCCA
GCAGCTCGTGCGCCGAGGACATGAGCTTGTCGGCCTCGGCACGGCTGCAGCTGGCCTTGA
GCAGCATGCTGGCGATGTAGTGGCGAGAGACGCGCGGCGTCACGGTATAGGTGGTGTAGT
TGTGGCTGCCCACGACAGAGTTGTGCACGGACACGCGGAAGCCCATGGCGCTGAAAAGCA
GCATGACGAAGGCCTTGTAGCTGTCGCTGCGAATGCGGTGCGGCGCGCCCTGGTCGCCCA
TTTTCACGCCCGCGTAGGTCATGAGCACCTCCTTCACGGCCGTCTCGGGCGGGCGCGCGC
CCAGCAGGCGCAGCAGCTGGAAGAAGCGCATGAAACCCTGCTCCGACAGCCCTATGTGGT
CGTGCGCGGAACCGCTGGGCCGCGGAAAGTCGCGGAGCGAGATGGCGTTGATGCTGCGCA
GCGTCTCAGCGATGAGGCGCGGCGCCGTCTTGTTGCCCACCACGCGCGGCATGATGCAGA
CACGGCTCGGCGTGTGGCCCGCGGCCAGCGCGTCGGACAGCAGCGAGCAGAAGGTGACGC
CATTGTGCTCGAAGAGCGCGAACACGTAGCAGCAGGAGCTGATGAAGAGCATGTCGCTGA
GTTTCTTCTGCTTGTAATCTTGGTAGTCGAGGCCGTCCCAGAAAAGAGAGCTCTCTGCCT
TGAGCGCGGGTGCGCGGTCTGCGCGCGCGAAGACGCTGAGCACGGTCAGGTAGTGCGGGA
CGAGCGAGTGCAGCTGCAGGAAGCGCACGCCGTCCAACGCCACGCGGCGGCGTGCGAGCG
CACCGCCCGCCGAGTAGACTACCAGCTCCATGCTGTCGTAGAGCGGCACGCCGAGCTGCG
CGAGACGCGCCAGCTGCGCCTGGTAGTGCAGCGACGCGGCCAGGCTGGCCACCTCGAGGT
GGCCCTGCGCCACGGGCTCCCCGTTGAAGCTGAGTTGCCGAAGGGCGTAGCGGTCTGCGA
AGTGCTGGTAGTACATGAGCAGCGGCTTCAGCGGCATGCTGGTCAGTTCCAGGTCCACAG
CGGGGTCGGGCGTGATGGCGATGCCATGGTCCTGCGCCGCCTGCTGCAGCGCGAAGTCCT
CCTCGAGCCGCGCGCGCGACTCGGGCGTCAGCAGCGCGCGCAGCGCTAGCAGGTTGGCCA
GGTCCTTGGCCACCATGACGCCATCCACGGTGCGCGCGCGGAAGCTGCCGTCGCGCGCGC
CCAGCGTGTGCGGGTAGAGCATGTTGGCCAGGTAGGTGTTCTCGAAGCTGAGCTCGGGGA
AGGCCACTGGCGAGCGTACGCCCGGCGCGCCGGGCGCGCGTACGTACCCGCCGAAGAAGC
GCGCGTGCGCCTCGAAGCTGGACGTGCGCAAGCGCAGTAGCTCGCGCGTGAAGAGCGGCA
GCTCGCTGAAGCTGTGCGCGCAGGCCACGGGGTTGGCGTGCTCGCTGACGCCGGCGCGCG
TGGGCAGCATCTCGACGCTGTCCGCCGAGATCACGGCGGGAAAGTAGTGCCGCTCGGGGC
CCTGCAGCAGGTAGTTGATCCCCAGTTGCTGCACCGCGGCGTCCAGCTCCTCGGCGCGCG
CCACGTCGCCCGCGGGCGGGTAGAAGATGGCGTCGAAGGCGTGCACGAAGGTGTGCTGCA
GCGCGGGCTCCACCTTGTAGTCCAGGCAGAGCGACGGCAGGATGGTGGAGAGCAGCCGGA
AGACGTATTCCGAGCTCTCGAGCTGGTCCAGCGTGACAATGTTCCCTATTGGCATCATTT
ATTAGATAATAAATGACGGCCATACCGGTGACCGATATCGCCAACGAATACGCGGTGACC
ACGTTCTCGGAGGACGGGTACCCGTGCAACAAGAACTACGAGATCACCAGCGGGCAGATG
TCCATCCTGCGCTCCGTGCACGAGAAGCTGCTGTCGCACGCGGCAGAGACCGAGGCCTTC
GAGGAGGACGCGGACTCGGGCTGCGCGCCCGGAGACGCGTGCGAGTGCGGCGCGGGCGCT
TGCGAGTGCGGCGCGGGCGCTTGCGCGTGCGGCGCGTCCACACCCGTGTCCCCGGGTGTG
CCGCGCGTGGACATCCTGGTGTCGGAGGTGGAAACGGTGATCGAGCGCCGCGCGCACGAG
CGCGCGGGCGCGTCGCTGCCCACGCAAACGCCGTCGCTGTCGGGCGTTTACGATCGCGAG
CAGCGCATGCAGCTGCTGGAGGCGGAGGTGGCCGCGCTACGGCGGCGGCGCGCAGAGCAG
GGCTCTGACAACCTGGCAAACTTCACGAAGCTGCTGTTCCAGAAGAACCCCGCACGTGCG
GGCACCGTGAACAAGCGCGTGGTCATCGTGAACTACGCCAGCATGAACCAGGTCCCGCTG
GCGCTGGAGGACCTGGAGGGCGTGTCCGACGAGGAGGTGGACAGCATGTACCGCACCATT
CGGCAGTACCACGAGGTGCGCAAGAAGAAGATCGTGGTGACCAACTTCATCATCATCGTG
ATTAACGTGCTAGAGCAACTACTGCTGAAGCTGGGCTTCGACGACATCAAAGGGCTCAGC
AGCGAGGTCACGTCGGAGCTGATCGACGTGGAGATCGGCGACGACTGCGAGCAGATCGCC
ACGCGCCTGGGCATCAGCAACACCCCCGCGCTCAACATCACGCTTTTCATCGTGAAGCTG
TTCATCCGGAGGATCCGCATCCTCTAGGCGCAGCCTCCGGTTTTCGCGGGAGCGGCCTCC
GGAGAAGCTTTAGTCCATGCCGTAGTCCGGCATGGAGGGCGAGTCTCCCGTGGCGCGCCG
GCGCGGCGAGCCGCGCGAGCGCGCCCCCGAGCTGCGTGTGCCGGTGCTGCGGCGCGTGCC
GCTGCGCGGAGCTCGCGGGCGTGGGGAGCTGGAGCGAGTGCGCGTGCGCCTGCCGGCGTT
CACGGACTCGAGCCCCAGAAGGTCGTGCGAGACTTCTCCGACCGTGCCCTGGACCTCCAT
CTTGCCGTCGCGCATAGTGCCGTAGACGATTTTGCCGCAGTTGGTCACCGCCTGTACCTG
CTCGGGCTGCGCGGCGGTGTATGCTCGTCGCCGGGCCCCTGTCGCGCACGAGCGCGGGCG
CCCGGTGCTCGTGTAGCAACGAGTCCCGCTACGGGGGCTAGAACGCGCGCGCGCGCCGCC
CACGGGCGCGGCCTGCGCCTGCTCGCTACTAATGTGCGCCAGCAGCGTCTTGAGCTGCGG
GGTGATCTTGTTGATGGTTTCGATGTAATCGTCGTAGCTGCTGCGCGACAGCTTTTTCTC
GGCCATTTAAAAAGCGGAAAAATGCACGCCCGGGCATGGCTCTGCGTCTGGCTTTTCGTT
TTTTGCGTGGCAATGTTCTGGCGCCCGGCGCGGCCACCGCGGCCCGGCGCGCGCGAGTTC
CGGCGCGCGCGCGCCAGCAGTGCCGAGCGGCGTGCCGCGCGCGAGCTAGAAGCGCTCCGC
GCCGCGGTGGCAGAGCGCCGCGCGGAGCTGGCGGCGCTCGGCTGAGGCCTAGAAAAGGGC
CAAGGTTTGCGGGCGCAGGCCCGCCTACGGGGCTGCTCCGGCTTAGCTGGCGCCCGTAAA
GAAGCGGTGCAGCGCCCGGATCTGGTCCGGCGTGAGCTCGTCGCGGAAGATCGCGTCGTT
CTCTACCAGCTCGTCAACGGTGCGCTTGGGCGTCGTCTGCGTCTCGCGGCCGCGGCGGTA
CACGGCGTAGAGTAGCAACGCGACGATGGCCACGCAGATCAGGAGCATGGCCGCGTCCGT
TAGCATCATTTATTGGCCGTTAAGTTCGATCTCGCTAGAGTTAAATCGAGCGCCCTCAGT
CACGTTTTTCGCGGGCGCCGCGCAATAGCGCCCGTATCCCGCGAAGAGCACGATGCCCAG
CAGCGAGACCATCCCGGTGATGAAGCACACAATGCAGAGCGCTCGCCAGGTGTAGTCGCT
CGTCGTGACCTTGCTAAACTCCACGAAGGCAAAGATGCAGGCGAGCACCAGCAGCGCGAT
GCCGGCGAACACCACGCTGGAGTAATTGTTCTTGACGGTGCGGAGCACGTCCATTTAACA
GGTTGGAAAATTAAAACACTGAATAGAGAAAGTGGAACAAAAACCACAGGAAAAAGACGG
CGTGCACGGAGAAAACGGCATCGAGCTTGCTGGCGCGCGAGAGCAGGCGGTTGGCCGCCA
GGCTGGCGCCAACGCAACAGAGCAGGAGCAGCGGCTCGTAGCTGGTGATCATTTACTACC
CGCAAAAGGGCTGCGCGTCCCGGCGGCGCTCGAGGAGCAGCCGGAGCTCTCCGCCCCAGC
GGCGGCGCCGCAAAAAGACGCACGTGCGCAGCAGCTGCTCGTACGTGGGATTGACCATGC
AAACTGCGGGCACGCGCTCGTCAACGTCGAAGGGCTCGTCCGTGTGCGCCACGTGCACGT
ACGCACGCGCGTTGAAGGGCGTGAGCACGCGCCCGCCGGCCGTCAGCCCCGAGGGCCAGG
GCGTGCCGCGCGGCAGCAGCAACAGCGTGTTGTCGGCCACGAACATTTAGGGACCTGGAA
TTGCATTCGTGTCCCCGCTCCGCGCGTCCTTTCGCTTCACGCGCGAGAGTGGCCAGCTCC
GCTCGCGTGTCTCGGAGAGCTGTGGTTGTGCGGCTGCTTGCTGCGGCCGCCCTTTGCTGC
GCTAGCGCCGCCGCGTGCGCACGGGCCTGTCGGGAACGCGGCGCCGCGCGTACAGCGCCA
GGAAGTAGAAGAGCACGGCAGCCGCCAGCAGCGCGGAAGTTACTGGCAGCACGGGCAGCG
CGGGCACGTGCGCGCTCCGCGTGCCCGGACTCTCGTCCCCCGGCGCATCGGTGCCTACGC
AGTCGGACACAAGCGTGGCGCTCGCATTCTCGAGCTGTAACATGTCCACCGTGATGTTGC
AGCCCACGTACTGGCACTTCTTGCGCTGCACGTCCTGGTCGAAGAGCAGGTACTTGCGGT
CGCGCGACTGGTCCGTGCACTCGTGCAGCCAGCACACTCGCGGGCCCAGGAAGACCTCGG
CATTGCGCACGCGAGGCGTGGGCGGCGCCACGCACCAACACTCGCGGCGCGCGCGGTGTG
TGCGACAGTATTGCAAGATCGCGGCGTCGGAGTAGGCAAAGAACTCTGGCCGCGAGACGT
TCACGAACTGCGAGCAGTAGCTACGGTCCAAGTCGCGCGCGCAGATGTCCGCGTACGCGG
CCAGCGCGGGCGCGCGCCGCGTGTCGAGCCAGGCCAGGCACGGCGCGCTTCCGGGCTGCG
CGGCGCAGAAGCTGGCCATGGCAGCGTCGCAATCGGGCGTGCTGTAGCCGTTGCGCAGGC
GCTCGGGGCAGTCTTGCGCGTTAGGCTGCGTGCAGCAGCGCGCCAGGTCGCGGTCCTGCG
CAAGGAAGTCTCCGCGCACGAAGCGGCAGCGCTCGCCAAGCGCCACGTATTGCTCTACGC
CCTTGGGCGGCGGGCGCGTGTCGGTGATGAGCGAGCCGGGTCGGAAGGACAGCGAGCGGC
ACTGCTCTCCGCGCGCCAGCAAGTAGCGCTTGCGCAGCGCGGGCGTGAGAAAGCCGCCGC
AAAAGGCGGGGGCCATTTCGGGGAGCAGGCAGAAGCGCGGGCGGATCTCTGGCAGCGAGT
CGTCTGCGAAGTGCTGCGTTTCCTCGGAGAAGGGCACGCTGGTGTTGTCTGCCGCGCGGC
TGTACTCCACGCGCAGCATCTTCTCCCCGGGTACGGCGGTGTCCTCCACGCGCAGCGCCG
TCAGCGTTTGCCCCATTTATTAGCGCCTAGTAGCCGTCGGAAAAGGTGGGAAGGAAGCCG
GCGCCTGCGCGCTTGCAGCCGGTCACGGCGCTGGGCCGCGAGAGCCGCAGCGCGTACGCG
CAGAAGAGCGCTAGCAGCACGCCGGCCGCAGTTAGCGAGAGCGCGGCGGATGCGGCCACC
GAGCGCACCAGCAGCATCACCGCCACGGAGGCTAGAACGCAGAGCACTGCCATGCCCACA
TTGGCGCCCGCGTTCGGGTGCGTGATCTGCATGGCTAGGCAGTACGCGATGACCAGGCAG
GGCAGCGGCATGAGTAGCGCGGCGGCGCAGACCATGAACACACCCACGCTAGGCGGCGCG
CCCAGCGCGATCACGAATAGCACCAGCCCCAGTAGCGTGCGCACGTCGGCGTTGCGCAGA
ATACTCGAAAAAAAAGCGTTGCCAGGGGCGACACCCGCGTGCGGGAGGAACGACTTCTCC
TCCTCGGGCGTGAAGAGCTCCTCGTCCATCACGCCCGCCCCTGCCTGGAAGTCGTCGAAG
ATATTATAATAATTTAAATAACTCATTTATATATAAAAAAATGTCCGGTTTCCTCGCAAT
GGACGACAAACTGTACACGGACTTGAAAAAACTCGTGGGCGCACAGCCACTGTATTTGTT
CACGGCGCGCGGCGATTTCGTGGAAGTCGCGCGCCGCTCAGAGTTCCGCTTCCGCGTACC
CGCGGGCTTTTTCGCAGGCGAGGGCGTGGCGCTGCGCGGGCAGCAGTTTCCCGCTGGCAG
CGCGCGCATGCCGGACGCTGCGCATCTGCGGCTGCCGCGCCTGTACCCCGCTCAGCAGCA
GGTAGTCGCGGAGCTGCGCGCCATTGCCAAGGCGTGCGCGCGCGAGCAGCGCCCGCTGTA
CGTAACGCTGCACCTGGCCTGCGGCTTCGGCAAGACCGTGACTGCCAGCTACCTGCTGGG
CACGCACCGGCGGCGCGCCGTGGTCTGCGTGCCCACCAAAATGCTGCTGGCACAGTGGGG
CGCGGTGCTGGCCGCACTGCGCGTCAGCGTGTACGTGTCCGGCGAGGGCGTGCGCAAGCT
CATGTCCGTGCTGCGCACGCGCGACTTTAGCGTGCTGGTGGTGGTGAACAAGCACTTTGC
CGACCCGGGCTTCTGCGCGCTGGTGCACGAGCGCTACGACGTCTTCGTGCTCGACGAGTC
GCACACGTATAACCTCATGAACCTCACGCTCATGACGCGCTTCCTGAGTTTCTTCCCGCC
GCGTATCTGCTACTTCCTCAGCGCCACGCCGCGCGCCGCGAACCGTGTCTATTGCAACCG
CGTGGTCAACGTGACCAAGTTCTCGGCGCTGCGCAAGACTGTGCGCGTGCTGAGCACCTT
CTTCCCGCCCTTCAGCAACGCGCGCATCCGTGAGTTCGTGCAGCGCCTGGACAGCGTGCA
CAACAAGTACCACATCTACACCGAGAAGGCTCTGGCCGAGGACGCGCCGCGCAACGCCAG
CATCGTAGCGGTTACCGCCGCCGCCTTCGAGCACCGAGACGCTCATCGCGTGCTGCTCAT
TACCAAGCTGCGCTCGCACATGCTGGGCATGCACGCGGCGCTGAGCGCGCGCCTGGGCGC
GCAGCACGTCTTCCTGGGAGACGCACAAAGCAGGCACACACCCGAGATCGTGTGCGAGCT
GCGCGCGAGCGAGCGCTTCGTCTTCGTGTCCACGCTCTTCTACTCGGGCACAGGGCTGGA
TATTCCGCACCTGGACACGCTCGTGGTTTGCCACGCCGTCATGAACCACATGCAGGCGGA
GCAGCTGCTGGGACGCATTTGCCGCGAAACCGAGCAGCCGCGCCGCACTGTCTACGTTTT
CCCTACCACCTCGGTGCGCGAGATCAAGAACATGGTGGGGCTCTTCGCACAGCGCTTCAT
TACGCTGGCAACGCAGAAGCTAGGCTTCACGCAGGAGCGCGAGCAACCTGAGGACGCGGC
AGTGCCTGCATCCGCGGACAGGCCCGCGTCCGCGGACAAGCGTGCGCCCGCGGACAGGCC
CGCGCCCGCGGACAGGCCCGCGTCCGCGGACAAGCGTGCGCCCGCGGACAGGCCCGCGTC
CGCGGACAAGCGTGCGCCCGCGGACAGGCCCGCGTCCGCGGACAAGCGTGCGCCCGCGGA
CAGGCCCGCGTCCGCGGACAAGCGTGCGCCCGCGGACAGGCCCGCGTCCGCGGACAGGAC
CGCGCATGCGTACTGGCGCGCGAACGGCCCCTGTTGCTCGAACAGATTTGCGTCCGCAGA
CAACAAGAAGCCAGCGCTCTCAATCTCGCGGGCATCAGGAGGAGACAACGCAGTCGAGCT
CGGGCACAAACCCGGGCCCGGGCCCGGAACGCACGCCTCCTTGAGGTCCGTGCGCAAGCA
CGGGCGCTCGCTAGCGTGCGAACTCGCTCAGGGGACACAGTGCCGATCCGCACGCCGCGC
AGTGCAACGTGTCGGGCCCGGGCGTGGCCATGCGCAGCGGGCTGGCTTGCAGCTTGCTCA
CATCGGAGAAGAATGCGAGGCGCGACTGGCACACGGAGCACGTGGTGCACGAGTCCGCGG
GCGGCTCCTCCACGGTGGTACGCGGCTTGCGCTTGCGCCGCCGTTGCTTGGCTCCGGACA
CGTCCATTTAGATGCGGAGAAATAGCTCTGCGTAAGCGCCTGCACACGCGTCGCGCAGGC
GCCCAACGCCCGCGCCCGACTCGCAGCTCACGAGATGGCTGCTCTCGGCAGCGTCGCGGA
GCGCGCACGGCAGCGGCGATCCCTTCGCGTCCACGGGTAGCAGCGCCTGTACCCCGAACG
GCGTGTACTCGAAGGTGCTCAGTGTGCCGTTCACGCACACGAATCGCTCGCGGTGCAGCT
GCCGCAGAGCCGCGAAAGCGTCGTGCTCCACGCGCAGCTTCTCTGCGATCGCGGGCACGA
GCATGTTAAAAATGAGAATAAAATAGCAGAGCACGAGAAACAAGACGAACATGTCCAAGG
AGCCCGATTTAACTAAGCTAAAAGAGCTGCTGCGGCTCCAACAGCAGCTGGCGCGCGCCG
AGCCCGCGGACACGACACGCTACAACGCGCTGGTCGACTGGGCGCGGCGCACGTACTGGC
ATGTGGGCGTGCGTGAGTGCGGGCTGCAAAGCGAATTGCTCGTGGAGCCCTTCGAGCAAC
ACCGCACGCGCGCGTTCACGCTCGCGCCCGGCACGTATACGTTTTCGGCGCTGCACTTTG
GTACCGCGCTGCTCTACGCAGGCGGGCAGCTGCTCGAGCTCGGCTCGGGGGCAGCGCGCG
GCGCGCCCGAAGAGCTGCACGCGCGCTGCCGCGCGATGCTAGCGCGCTATGCCGACGTCG
AGGCGCTGCGCTTCTGCAACTTCCGCGAGCGCTACGTGCTGGAACAGGTGCACGCGCGTG
CGCGCCCTGCGCCGCACGTATGGCTGCCGCTCGCGGCCGCGGAGGGGCTGTCGGTTGCGC
AGCACACGCGTGTGCGCGTCGAGCGCGACACCGAGTTCTCGGAAGAGTACTTTGGCGTGC
TGGTGCGCTACCTGCGCGCGCGCGACGCCGCGCTGCACGTGGAGGCGGTGTGCTGCGTGC
GCGACGGCCGTGCCGAGCGCTGGAGAATCGCCTTCGGGCGTCCTGTGTACTCCTGCGTGG
ACAGACTGGAGCTCGAGCAGGTGGGCCCGAACCGCTTCCTGCCGTGCCTGATTACTTTCG
CGGGCGACCGCGTGCTAGCGCGCGACCTCGAGCATTTGGTGCAAGCGCACGTGCGCGTCG
GCGCCTTCATTGTCATGCGCAAGCTGCGCACCGCCACCGTGCTAGTGGCCGCCGCGGAGG
CGTCCACGGAGACTCGCGCAACAGCGCTGCGCAGGATCATGCAGGCGCTGGGCGGCGAGT
ACTTTGCCAACGGTGCCTACGTCTCGCGCCTAGCGCAGGTCAGCGTCGAGCAGCTAGCCG
ACCGCATGGGCGTGTCGCTGCCGTGCGCCACGCCTGCAAAGCTGTGCGCCGCTCTGCGCG
AGGATGCCAAGCTGCGCGAGCGTGTACTGCGGACGTCGGACTTCGACATGGCGTGCGAAT
ACCTCAGCTACCAGCGCGCGGACGTTGTGGCCGTAATAAACAGCATGAAGTTTAAAATCG
AGCAGCGCAAGATCGTGTCTTTTGAGCTCGAGTCCGCCGGCTGCCTGCGTGACGACCCCA
CGCTCGAGACCATCTACAGTCACTTTTGCCAGTTTGTCGCTGTCTTTAACTTCCTGGCCG
AGGTCCGGCTTGCGCTCGAGTGCGACGCGAGCGGCGTGAAGGAACTACCGGGAGGAGAGG
CGCGGAATGCCGCAGAAAGCGCGGTGGCAGGACACGGTCCGGATGCGGAGCCCCGAGAAG
AAACCGAGCCCGAGTCCGAGGAGTCCAGCGCCGAGAAGTAAGGGCACGTCCGCGCGGCCC
GAGCAGGACGTGCACGTGGTTTGCTCGATCGATGTAGGTACCCGCAACCCCGCGCGTACG
CTGCTCGAGATTCGTGGCGAGCATCTGCGCGTGCTGTCAGTGGACAAGCTAGACTGGAGC
ACGGACTGGGAGCACCGCGTGGCGCGCGACGTGTGCTCTGTGCGCGCAGACGTGGTGCTC
GTGGAAAAGCAGGGCCCGCGCTCGCCGCACGCGAAGTTCCTGCATTTCATGCGCGGGCTA
CTTTTCGGGCAAACGCCAGTGCTTTGTCGCAACCCCGCGCTGCGCGGCGGCAGCTACCGC
GCGCGCAAGCGCCGCTCGGTACAACTTTTCCTGCGTCGCCTGAGCTTCTTTGGCATTGAC
ACTCGCGAACTACGAGCGCACAGCAAGCTTGACGACGTGGCGGACAGCTTCCACATGGCA
CTCGAGTACGCGCTGGCGCGCGCGGCGCAAGCAGAGCGCGCGCGTGAGAGTGCGACGGCG
CGCGCCCGGCAAGCGGGCGCGAACGTCGCGGCAGGATTTCGAGCCTGTCCGGAGCCTCTC
GCGCGCGCGGACACTCCTCCACACCGACGAAGGCGCGCGCGTGTCACACAGGCAAGTGAG
TTGCTCGTCGCAGTAAGGCACGACAGGTCGTGTGTGCGGCAAGCCGAGAATAAGGAGCGA
GCGTGGCACACGCCCAAGCTCGACGCGCCGCGGAGAACAGAGACCTTCGAGCGCGCAGGG
GGAAGAGAGCACTGACCTTCGAGCAGGGGGGCTAGAAAATCGAAATTCGAACGGACACGG
GTGAGCTCGCCAATGGAGCCGCTGCTGCGGTATCTACACTCCGTGGAGGATCGCTACGTG
CGCACCATCTTCAACTTCCACATCCGGCACGTGCCCGACGTGCCTGCCATCTACGAGCCC
ATCAAGGCGCGCATCGCGGGCACGCAGCTCTTCCACGAAGTCGTTCCGGACGTGCACGCA
CGCGCGGGCATCAAGAAGTTCATCTACTGCGACATCCACATGACCAAGCACATTCTCAAC
CATGCGGCGTACGCGCAGGGAGCTGCGGACGCGGGCCGCGCGCACAAGATGGCGCAGCAC
TTCGACGTGGTACTGGCGCCCGGCGCCGACAGCGCGCGCACGCGCGACATCTTCCTGCGC
GACAAGTCCTCGCTGCTGTCTTACATCAAGACGACCAGCAAGAAAAGCAAGATCGACTAC
GGCGAGATCAAGAAGACCATCCACTGCGCGGGCGGCGGCGCGGCGGGCTACTACTCGGGC
CGCCGCAGCGACGAGTACCTGAGCACTACCGTGTGCGTAGACAGCGCGCGGCCCTGGATC
AAGAGCGTGTCCAAGCGCCTGCGCGTGGACATCGCACGGCACGCCATCGTCACGCGCGGC
AAGAGCTCGATCCTGCAGACCATTGAGGTCATTTACGTCAACCGCACCTGCGTCAAGATC
TTCAAGGATTCCACGGTACACGTGATCCTGTCCAAGGACAAAGCGGAGCGCCGCTGCGTA
GACCTGGTGGACCGGCTCTTCGGCACCTACCGAGCACTCTTCGCGCTGCTGCACGCGCTC
ACGCAGCACGCGCCCTTCCGCGCGCATGCCGCGGCCGCCGACGCCGTGCTGGCGGCGCCC
GGCTTCGACGAGAAGCTGGCGCTTATCCGCGCACACGCGCACATGTACGGCGTACACAAC
TTCCGCGTGGGCATGTTCAACCTCACGTACACGCCGCACATTGCCTTCACCGTCTTCCCG
TCACTACTGGACCACAAGAGTAAGATCAAATTCTTCAAGGGCAAGAAGCTGAACATCGTG
GCGCTGAGCTCGCTACAGGAGTGCGCGTACTACGTGGGCTGCGCGGAGGCGCTGTTGCGC
ACCATGCAGCTGCGCTCCGAGCGCTTGGACGCCACGGACGTGCTCGCGGCCAGCGTGGAG
GAACTCAAGGAGCTGCTGTTGTGAGCGCGGCGGCGCGCTCGCCACCGCGCCCTTTTGCCG
CGGCGCGGCCTCTTTTTGCGCCGCAAAATGAAAAATTATCGCGTACATAAAATGGACCAG
AAACTGGGCTTCAAGTTCCTGGAGCCCGACCCCAAGAAGAACGTCTTCTACCGCCCGCTG
CACTTCCAGTATGAATCCTACGCAAACTTCATCCTCTACCGCCTGCGGGAGATCCTGGCG
GTGCGGCGCACGCTGCTGTCCTTCAAGAACGACACGGAGCGGATCGTGCTGGAGATCGAC
AAGATCAAGGTCACGCCGCCCGAGTATTCGCCCATCATCGCCAGCATCAAGGGCAAGGGC
TACGACGCGCTGGTGACCTTCACCATCAACATCTACAAGGAGGTCATGACCAAGGAGGGA
GTTACTCTGACCAAGATCAGCAGCTACGAGGGCAACGACTCGCAGCTGATCAAGATTCCG
CTGCTCATCGCCTACGGCAACAAGAACCCGCTGGACCCCGCGAAGTTTGTCTCGCCCAAC
ATCATTGGCGGCGTTTTTATCAACAAGCAGTCCATCGAGAAGGTGGGCATCAACATCGTG
GAGAAGATCACCACCTGGCCCAAGTTCAAGGTCGTGAAGCCGAACGCCTTCACCTTCTCC
TTCTCGTCCGTGTCGCCGGTGAATGTGCTGCCCACCAAGTACCGGCACTACAAGATCACG
CTGGACCTGGCGCAGCTGGAGCACTGCACCATCTCGTCCTCCAAGACCTTCATCACGGTG
AACGTGCTGCTGCTGGTGCAGTTTCTGGCCAACGTGGGGCTGGACTTCATTCGCAACAGC
CTGGCCTACGACATGCCGCCAGAGGCCGTGTACCTGGTCAACGCGCTGGTGGAGAGCACG
CGCCGCCTGGCGGCAGCCGAGGACGACTTTGACGTGGCGGAGTACGTGGCCGAGCTCATC
GAGGCGGAGCACGCCAAGCAGCGTTCGCCCGCCAAGCTGGAGGACTTCCGCTACGACATG
CTGCAGAACTTCCTGCCGCACATGCTGCACAGCGGCAACCAGCTCAAGGGGCTTTACCTG
CTCAGCCTGCTTCGCAAGTTCCTCTTCTGCACCTTCTTCCCGAGTCGCTACCCCGACCGC
GACTCCATGATCTGCCACCGCATCCTCACCTACGGCAAGTACTTCGAGACGCTGGCCAAC
GACGAGCTGGAGAACTACATCAACAACATCAAGACGGACCTCTTCAACAACCACAAAAAC
CGCGGCACTTGCACCGTGAACATCCACGTGCTGACCACGCCCGGCTTCAACCACGCCTTC
TCGGGGCTGCTCAGCGGCAAGTTCAAGAAGACGGACGGCAGCTACCGCACGCACCCGCAC
TACTCCTGGATGCAGAACATCTCCATCCCGCGCAGCGTGGGCTACTACCCCGACCAGGTC
AAGATCTCAAAGATGTTCTCAGTGCGCAAGTACCACCCCAGCCAGTACGTGTACTTCTGC
CCGTCCGACGTGCCCGAGCGCGGCCCGCAGGTGGGGCTGGTCTCGCAGCTGTCCGTGCTG
TCCTACGTGACCAACATCCGCACGGACGAGTACCTGGCGCTCGAGCAGCGCATCCGCGAG
TACGTCTACTCCTACCCGCAGGTCAACATCAGCTTCTTCGAGACCGGCTTCCCGCTCACC
ATCGAGAACGCGCTGGTGGCCGTGCTCAACCCGCACCTGGTCGACGACTTCGTGGCGGAC
TTCAAGACGCGCAAGCGGCTCAACTTCTTCGAGAACATGGAGCTGGGCATCACGCTGGTC
AAGGACCACATGAACGAGGTGCGCGTGAACATCGGCAGCGGGCGCCTAGTGCGCCCGTTC
CTGGTAGTGCACCAGGGCGTTCTGGTCATGGACACCGTCGGTGCCGAGCTTGACGCGCGC
ATGGAAACCATGACCTTCTCCGACATCCAGCGCGAGTATCCGCACGTGCTGGAGCTGGTC
GATGTGGAGCAGTTCACCTTTAGCAACGTCTGCGAGTCGGCCGCGCGCTTCCGCGCGCTG
CCCGAGGCGGAGCGCAGGCTCTACGACTACGTGGACTTCCCCGCCGAGTTTCGCGACGGC
TACGTGGCGTCCACACTGGTGGGCGTGAACCACAACTCGGGCCCGCGCGCCATCCTGGGC
TGCGCGCAGGCCAAGCAGGCCATCTCGTGCCTGAGCTCCGACCTGCGCAACAAGATTGAC
AACGGCATCCACCTGCTCTTCCCCGAGCGCCCCATCGTGCTCAGCAAGGCGGTAGAGACC
TCCAAGATCGCCGTGAACTGCTTCGGGCAGCACGTGCTCATTGCGCTCATGTCCTACAAG
GGCATCAACCAGGAGGACGGCATCATCCTCAAGCGCGAGTTCGTGCAGCGCGGAGGGCTG
GACATCGTCACGGCCAAGAAGCACCAGGTGGAGATCCCGCTGGAGAACTTCAACAATAAG
GAGCGCGTGAAGTCCACGGCGTACTCCAAGCTGGACAGCAACGGGCTGGTGAAGCTGAAC
GCCTTCCTGGAGCCGGGCGACGCGGTAGCGCGCAACATTTCCTCGCGCACGCTGGAGGAC
GAGTTTGTGGACGACAACCAGATCAGCTTTGACATCGCCGAGCGCTACACCGACATGTAC
CCCTCGCGCGTGGAGCGCGTGCAAGTGGACCTCACAGACAAGGTCAAGGTGCGCGTGCTT
ACCATCAAGGAGCGCAGGCCCGTGCTGGGCGACAAGTTCACCAGCCGCACCAGCCAGAAG
GGCACGGTGGCATACCTTGCAGACGAGGCCGAGCTGCCCTACGACGACGACGGGCTCACG
CCCGACATCATCGTGAACTCAACGTCGATCTACTCGCGCAAGACCATCTCCATGCTGGTC
GAGATCATGCTCACAGCCGCGTACGCCGCCAAGCCCTACAACAACCAGGACCAGAACCGC
CCCATATGCTTCCCCAGCAGCAACGAGACCAGCATCGAGACCTACCTGGCCTTCGCGCGC
AAGTGCTACGAGAGCGTGTTCCCAGAGCTGCGCGAGACCGAGCTGCAGGCGCGCCTGTTC
TGCGAGAAGACGCTGTACGACCCCGAGACGGACGAGCCCTACGCGGCCGCCGTCTTCATG
GGCCCCATCTACTACCTGCGGCTGCGGCACCTCACGCAGGACAAGGCCACGGTGCGCTGC
CGCGGCAAGAAGACCAAGCTGATCCGGCAGGCCAACGAGGGCCGCAAGCGAGGCGGCGGC
ATCAAGTTCGGCGAGATGGAGCGCGACTGCCTCATCGCGCACGGCGCGGCCAACACCATT
ACCGAGATCCTGAAGGACTCGGAGGAGGACTCGCAGGACGTGCACGTGTGCGAGCACTGC
GGCGACATCGCCACGCGCAAGAACAACGTGCTGTTCTGCATCCGCTGCACCAAGCTCAAC
CTCTCGCCCGTGCTCACGCGCGTGGACACCACGCACGTGTCCAAGGTCTTCCTCACGCAA
ATGAACGCGCGCGGCGTCAAGGTGCGCCTGGAGTTCGAGAAGCAGGAACCGCTCTTCTAC
AGCCCGCTCAAGCCCGTAGACCTGCGCCCGCGCGTGCTGGGCTAGGAGGGGAAAGATGAA
GCTCTCGCGCGCAGGGCGCGAACCTAGACACGAGCGCGGCAACAGCACGACGAAGAAGGT
TCTGGTGTCCGCAGTACCGGCCAAGGCAAAGTTCTCGCGTTCGCGTTCGACAGCTCTTCG
TCTTAACTCAGCGGGCAGACAGGCTCCGACCCGCTCGTGAAGCTGTCAACAGTGCGTGCC
AGGCGTAGCGCGTCTCTGCGCAGAGCGTCGAACTTCTCCTCGACGCGTTCTAGCAGCGTG
CGCACCAGCTGCAAACATTGCCTGGCCTGGTACAAGTCATCGGAGAGCCCGGACACGTAG
CCCAGGAACATCTGCAACTCGCGCTGCAGCACCTGCAGTTCCACCTCGAGCTCGTTTTCG
GATAGCCCCTCGAGCAGCGGTAACAACGGCAGCAAGTTTTGTTCTCCGTATGCGTCTGCA
CGCGGGTCAAAGTTTGGATCCGCGGCCACAGATGTGTCTTCGTCAAAGGCGTGCGGACGA
GCTGCGTACATGTCCTCGTTAAAGATGAACTCCGTGCATGTATCTGGGGTCACAAGCCGA
TTGCGGTAGAGCTCCTCGGGTTCTCGCGCGGAAAGTATCGCCAGCGCACTGATGTCTTTT
TGCGCGTCGTAGGTCAGAGGTACGCCCGCAGGGTAATCGCGGTCCAACTCGAAGTATTGA
TACGCTCCGTTTCCGTGACTGAACAGGTACATACGCGCACGAGGCGAGTTGAACACGTAG
ATGGCGTCCCTGGCACTGAAGCCTAGACCCTCCATCACAAACTCGGGCACGGATAGCGTG
GTTTCCAGGCGCAACCAGCGCTGTTGTAAGATGACCCGTGGCGTGCTCGGCCCCGAACTC
TTGAGTTCTTCCTTGATCGAGCCTAGGAACACCACAAAGTCGATGTACTTGTCGAGATAC
GCATCCACGGCGTTCACGCGGATCATTCTCTTTGTGTGCTCGTCATAGACCTGAACGTCG
CGCATACTAGTCAGCAGTTCGACGAAATCCTTGGAACTCATACCCTGCACGAGGTACGCG
GGGAGACCTACAAACATGTACTTGCAGCGCCGCAGAAAATGGGTGCGTAGTACCTTCATT
AGAAAGGTTTTCGGGGCGTCCGCGCGAGCCGCTACCTGCGCAGAGAGCACGAGCGAGAAC
ACGTAGTAAAGAATATACTTGCCGCGAGTGTCCAGCACTGTGCCAAGCTGTTCCCCATGC
GCGTGTATGTGCTCGTAGGCGTGCAAGAGTTTACCGTCGTTCGCTGCTAAGAGAGCTTTG
GCAAAGCGATTCTGGAGAACCTCGGGGTAAAACACGTCGAGCTTACCGTTTCGCGCTTGC
GTCGCGGCTACAAGCGCGCGGAAGACGTTGCGCACAACGTTGCGTTGCTTGCGAGACAGG
CACGAGTTCTCGCGCAACTCTTTGCCCCAGCTATTCTCGACAACGCGATGAAACTCGCCG
ATGACTCGCTGGAAGTCGAAGCGCTGAGCCTCGTCCATTTATTCCGCAGAATCTTGCGTC
GTGCTACGACGCGAGAAGATCCGTGCTCAACAGCGCCTTTGGAGGGCGCTCCAAGCCTCG
TGGCCAGCTGCCATCTACCGCGTGAGGGCTAGGCCACACTTCCGTCACGAGACCGCTTTG
TATGTCCGTCTTGCGAGACAACAACACGGAGTATTGCCGCATTGTTTCGAGGTGATGGCG
CAAACGGGATTCGATACGGCTGTTTTCATGGCAGCATTTGGACGCGTTCCGTAAGTAGTG
CTCGAGCCAACGAATCTGCCTTTGGATGATCTGTACCCGCTGCTGCTCGCTATCCGGAAT
GTAGAAGTCGTCAGGGACGCGTCTCGAAGGGGGCTCGTCCTCGGGAAGTTCCGGACTTCC
TGGAAACGTTTCCTCTGGGAACTCATCGTCCGGCAGGCCGGACTCACCTTCTTCCTTTTC
TGTGCTCGCGGTCACCTTCAAGTCGATCTGGACGGCGCGGCGAGCAGGTTCTGGTTGCAC
GTACTGTTGCAAGACGAGTTGCTGTCCGCAAAGCGACGGCGTCACGAGTTTGTACACGGG
GAAGTACCAGTCGCGATTATCGAGACGCCCGTCTGCGTGTTCGATCGAGATCGCGCTGAT
GTCTCGGTGCGTAGCAAGCTGCACGTGACGCGTGCCAGGCACACCGCTATTGAGGACTTC
GCGGAAAGTGCTGCCGAGCTCGTGATAGAGATACGTGGGCTCGGAGTCGTAACTGTGGAG
TTCTTCGACGTAAAGCAACACTCGGCTGTCATCCGTCTTCTCGAGCGTGTCCGCCACGGT
ATAGCAAAGCGCTTCTAGTATGAACTCCGGCGCGCTGAGACTGAAAGCCCAGGTTTCTCC
GCAGAACCGCAGCATGACGCTGCGCACCTCGCTGCCCGTGTGCCGGATAGTTGCACGCAC
GTACTCGAAATACGCCCTGTACATCTTCGTGGAGGGCAACAGTTCGACGAACGCGTTCTC
ATATAAATGCTTATACGCCCAGTAGTAGTCAACGTACTGTGCCCAGTACATTGGTGCGCC
GATGAACATGTACGCGGAGTTCTCGTAGTGGTTAATGTACGTGCCGTACGTGAGCAAAGA
CACGAACGCGTGTGTGAGCCGATGCCTTAGCTCCTGCCGAGAACTGTTCACGTCGAGACC
GACGAACTCGGACCCGTGGAGGAATTCCACGCGCAGGATGCAAAAGACCATGAAGAGCAC
ATACTGCCCGACCGTTTCCACATTATAATATGCTCTCAACTCAGAAAGCCTGGACAGGAA
AATGCCTTTGTCGTACTGTATCAAACGCTGGAAATACGGGTTCTGGTCGCGACACTCCTC
CAGTAGCCACTGCACTGGCATCCCTGACGGAGAGGACAGGGGCTCGACGCTTCGCATATA
GTCTCGGATCACGTTACGAATGCATTTGCGCTCGGCGCGCGACAAACAACTGCGCTCGCT
CAGAGGTTTGCGCCACAAGTTTTCGACCATCAGCCCGAAGGCCTGGATGCTTTTCATGCG
GGGGTCCTTGTCCCCCTCCCATTCTCGGATCTTGAGCGCGTCCATTTATAGGCACTTTTT
TTTTTTACGCGCGTGCTTGGAGATGGCCCCCGCGTTGCCAACGCAATGCGAGTGGCTCGC
GAAGAAGATTAATAAAAAAAGCATTCCGCGAGGACTAACAACGCTGCAGAAGCAGGTCCG
AGTCACGAGTGCTAGTGTCGGGCCGGAGTTGCAAGTGCCGCGCGCAAATCCAGTTCGTGT
ACTTCTGCGCCTGTGACTGACCCCGCAAAAGGCAAGTTCTCCAGATCGCACACAGACATT
GCAGTTGCAAGCTGGGCGGATCTGGGCGAGGCCAGGGTCCCGAGAGAGCGCCGCGCACAA
CGGCCTGTTGCCCCCACTTGCCCTCGTACCCATAGTCCGAAGAGCACGACCAGTAGCAGT
CCACGAGATTTCCCTGCTCCCACAAATGCGAGTGTGCCTGCTCGCGAAAGAGTTCTAGCG
TTCTGATGGCAGAACCCATACAGGACAGGTGATACGTGAGGGGGTTTCCTTGCACGCGAG
GTCGGCAAAACAGGAAGTGCCCAAGGCCATCCAGCATCCATCGTACTATGAGCGCTGAAC
CTGGGTGTTTCCTCACAAGAGGCACAGGGCCCGTATATCGGAACTGCAGATCATACAGGT
ACTCATACGCCTCCGGACACCAGGAACACTGCCCCTCAGAAGGGTGCCAACCGAGCCGCC
GCAAGAGCCGAGCCGCGAGCGCTTTTGCTTCGGGGGTCGGGAGGATTTCGCGTGCAAGTT
CCTCGAAGAAATCTTCGTTGCAGGCGCTCGGACCTAGCAAGCACGGGTCGGAAAAGTTCA
TCATGCGAGGTGAGATACACACCTGCAGCCAGCGCTAGTCACTTCCGCAAAGCTCGCCGC
TAGCGGTCACACGCTGGCAAACTTCGCTTTTCAGTTTTTGTGCGAAACTTACTCGTATAC
CATGTCGTCTCTGTAGCCTGCAGGCACGCGCCCGGTCTGGACGTTAATCTTGCGGACTAG
CGCCAGCATAGTCTTGCGCAGTGTTTCCGCGTGGCGCTCCAGTCGAGAAAGGCCCTCGGA
CACGGTACTGCAGCAGTTCACAACATCTGTGTGGTCCTTAGCTAGCGTGGTTACCCTGTC
CTCGAGCTCCCGAATCAGCCTCACCGAGTTTGCGAGAGAACCTAGATCTCCACGACGACG
AGCAATGTCTGCTCCGGGATCCTCGTCTTGAAGCCCTACGGGGATCGTGTTTTCTGTCTG
ATCGGCGACGGCGCCAGGCTCGTCCTGTCCTTCGGAGAGCTTTGTATCTTTGCTCTCGTC
ACGTGCCGCGGGAGTAAGGTCTTCATCGGTTAGCTGGGTCCCGCACTCCTCCGGAGTGAT
GAGCTTTGCCAGGGACAGGTACGGGTCTGGCGTGCCTGTCGCTGCTTCTGAAGTCGGGGG
GATCACCAACAGCGCGCTAATGTCGCTACCATAGTTCATATTCTTGATGGGCACTCCTCC
TTTCGACGTCACCCCCGCAGCTCCCGCGCTGCTGTCGAGCACAGGGTACTCGTAATACGA
GTACGAGTCTGTTGCAACCTTGTCCACGTAAACACGCACTGTAGAGAGATCGTATCTGGT
GAGCTCGTCGTCCGCTCGAAAACACAGAGCTTCCATAGCGAACTCGGGTACGCTGCGGCG
GAAATTCCAGCTCTCGCCCATGTACTCCACTTTGAGCCGCGCGCTAGGAATGTCGCGCGG
GTTCTGCGCGATAAATCGCAGATATGCAGCGTAGAGTTTCATGGACGATTCTCGTAATAG
TCCTGCGCCCCAGACCTGCAACGCAGACACAGAAACTCCATGCCAGTAATACGAAGGGAT
GCCCACGAACATGTACTTGCACTGCGTCCGCGTGTGAATCTCGTACACGCGGTTGAGGAT
TTTATGCATCATGATTGTCAGCACGGAGGGCCCGTAGTTCGGATCGCTCGCGGTGCGTAG
CGAGACTTGCTCTTGCCCCACAGTCATGTAGTAATTGACCATGTACAGAACGTACTTCCC
GACAGTATCGACGGTGTTCGAGCGCGGAACCATTTCCACGAGCGCTTGCATCTGATCATA
GCTCATCAACTGACGGTAGTAACTATTGCCCAGCATGTACGGGTACGAGAGTATGTCCGC
GGGAGCCACATCTTGGCTGGTTGCGGCGGCAGGTACGCTCGCAGAGACGCCGCTCTCGTT
GTTGTTTGTATTGTTCTTGGACATGTACCCACGCAAAACATTCCTGATGGCGTCGCGCTG
TTGCCGGTGCAAACAAATCGTACTAGTCAGGGCCGTGTTCCACGTGTTGTTGACCAACTT
CGCAAAATCGACAATACTTGACGGCACGCCGACGGCGGGGTCGGGCACAGGCACCGGTGT
CGGCGTCGTGCCTGCTGCGTGCGCGGTCGTGGCATCTGTACTGCCGGCGCTGCTACTGCC
GGTAGTCTCTCCGGTATTCCCGGCGGAGCTGGTGTCTCCGGTATTCCCGGCGGAGCTGGT
GTCTCCGGTATTCCCGGCGGAGCTGGTGTCTCCGGAAGGAGTCGGATCGACAGCCTCGCT
ATCAGCCATTTATAGTACGGATTTTAAGAACGCGCAGTCTTCTGCCTGGGCACCGTTTGG
ATCCGTACACGGGTTCACGACGCGCGAAGTATCCGCAGTTCCGAAGGTGAAGTCGACACA
GTCATCCCGCGTGGAAAAGGTGCGCTTGCTGCCGTCAGGCTGGGCATAGAAACCGAAGGC
GGATGCGGACACGTAGACCTTGCCATACAACGCACAGCGCCACTTCTGCGTGACATCCGC
CACGCCATCGTTGGGGTCAAAGACGTGCTTGTCGATGTAGGAGCCGCCTAACGACTTCGA
GTACTCCAGGCTGGCGTGCGCGTCATTAAACTCCAGGATGCTGTCGAAATTCTCGTAGAC
GGCATACGCCTGCAGCAGCAATGTGCACACGGCGGCCGCGGCGACCACGAGGAAGAAGAC
CGAGAGCGGGTCCATTTACAGCCGGCGAGATTGTGCGCCGCGCTCTAGCGCGCACCATTA
GACGAGCGCGCGCAGGGTAGCAAAAGCCTCCGCGAGCGCGGACAGGAAGCGCTCGGTGTC
CACGACACGCATGTCGAAATCGTGGTAGGTGTCGAGCTGCGCACGCGCGCCGAAAAAGTT
AACGATGCTCATGGTCACCATGTCGCGGACCAGCAGCATGCGGCTCGCGGGGTCGTACTT
GGACACGCCGCCCTCGAAGTCCAGTTCCGGCGTGACAAGGATCTGGCTGCTGCGCACGTC
GGCCACAAGCTTCCTCTCCAGCAGGCGCAGCACGGCGTGCAGGTGCTGGTGCGTGTCAAC
CCAGGGGTAGGCCTCGAAGAAGATGCGCAGCTGCCCGCGCGGCGCGATCACGCCAAACGG
ACACGTGCTGCGAGGCTCCTCGGGGAAGGTCACCTTCACGTTGGCGTGCTCGCGCGTGAA
GACCTCGATGTCCAGCACCCCGGCCAGGTGCGTCAGCAGCTCCTCGCGGATCTGCGTGCC
GCTGCTAAAGGCCACCAGCTCGATGCTCTTGGTGTTCTTGAGCCGGTACTCCAGGAAGCT
GTGCAGCAGCGTCTCGCGCAGCTCCTTGGGCTTCTTGAGCTTGCTCAGCGTGCCGTCGTC
GCGCACCACGTAGTAGTCAAAGTCGTGCATGGACACGTACGCGTCGCCCTCGCTCTGCGT
CTTCTTGAGGTGCACGCACATGTGCAGCGTGCCCTCCAGCACGGGCTCCACGAAGGCGTG
GAAGACCTTGCGCGTGGGCATGGACTCCACGGCTGTGAGCCACTCTTCGTTAATGGCTGT
GGTAGTGTTGGCCAGCACCACGCCGAGCGCCAGCGTGGGCCAGCGCACGTGGTGCCGGAA
GCCGTGCTTGATGAAGCTGGCCACGCTGGGCGGGAGGTCAATGCGAAGCGTTTTCTCTTC
TCGGTACATGCTCGCCCGCACGCGCACTTTTTTTTGATTTTTTATTAAGGGTGAGCACCT
TTGAATTGATGGCGCTGATTAGCTCGCGGATGGCGGCCAGCGTTGCGCCGAAGTCGTCGT
CGCCGCTGCCCGCCAAGCGTTCCAGCAGGTGCAGGAGGTTGGCCTCGTCCACGTCTTCCA
TTTAAAACGGAAAAATAAGTACGGACTGGCGTCGCTCGCATTCTTCGCCGCCGTCGGGCA
GCCAGCGTAAGCAGCGCGTTCTTATGACCAGCAGGCAGCGCAAGCGCAGGCAGTACGCGG
CCACGTACGCGCGCAGCAGTGCCAGCGCTGTCCGCAGCGCGCGAGCGTCCATTTACGGAG
CATGGAAACCTTCCATATGCTGCGCTCCATGGAGCGCAAGTTCTACGCGGACCTGGCTCT
CGCGCTGCCCGCGCACAAGAGCGCCTTCGCGCACCGCGACATGCTCTTCATCTTCTACGC
GCCCAAGGCGGCTACGGTGGCTCGCTATCTGGCCGCGGCCGACGTGTGCCACAGCGACAT
GACCGTGCTGGGCAAGCTGCACATTGGCGGGCGCAAGCTGCTGCTAGTACACATGGACCT
GTTCTACTACGGGCTTTCGCGAGCGGGAGCCATGTACAGGCTGGGCCGCAGCATTGCGCG
CCTGTCCCTGGATAGCAGGAAGGTCTACGCGCACATCAGCGCAGAGTCAGCGTAAGAACA
AGTCGTCGATCGCCTCGACGCTGGACGGAGAGCGCGCGGCGCCGAGCAACTCGCGAGAGA
CACAGTTCGGCCGCACGTGTGTGTGTGTTTGTTCTCGGGGGCTCGGAAGAGCGTCCGCGG
TGCGTTGTGCGGGGCTCGAAACGCGGGCATCGCAGTTCGGCGACACGCCCGCGTCCCGAC
AGCAGAGGTAATCCCGAGCTTCTAAATCGCGCGCGGGCTCAAGTCGCCCTTTTTGTCTCG
AACTCGTGCGCCGCGCCGAAGTACTTTCCTCTTCGGCGTCCGGCGCTTGCCCCTCGTCCG
GCGCTCGCCTTTCCCCGGCGTCCGGTGCTCGCCCCTCCCCGGCGTCCGGCGCTCGCCTTT
CCCCGGCGTCCGGCGCTCGCCCCTTCCCGGCGTCCGGCGCTCGCGTTCTCGCGAGAGTCA
CAGCCATGGACGTGCTTCTCAAGCTGCATCGCGAGCGCACCGTGAGCAGTGCCGATGTGC
GCGCGTTTGTGCGCGCACTGTACGTACCGGAGGCGCAGATCGAGCCCGTGCCTCCGGACG
ACGTGCCGCTTGACACGCTGCTTGCCGCGCGCGTCGAGTATACTCGGGCCGACGTGGAGA
TGCTCATGGACGCGCTCGGGCTTCCGCGCACTCTAGCGGTCTCGCGAGTTGCGTTCGTGC
GCGCACTCACCGCGTTTACGCGTGCGGCCCCGTGCGTACACGTCCTCTTTGGCGAGGCGC
GCGCGTTACCGCGCGCAGAGCTAGCTACGCGGCTGCTGGCACTGCTGCGATCGCAGTGAG
CGCCGGTGCCCGGCGGGCTCTTCCTTTGCTCTACGCAACACGGCGGTGCCCGCCAAGAGC
TGGTCGCCGGCGCTTCTACTGCGCACCCGCCACGATGGCCGGCAACTGGCTTTTCATGTG
CGAGAACTGGCGCAGCAGGATGCTGGTGTCGAGCTCGCGCGCCAGCACGCGCTCGTCCGC
CGCGTCGTAGCAAATGCGCTGCTCGCCGTCGCAGAAGACGGAGTCCTCGACAATGAGCAC
TTGCCGCGCCTTGAGCGCGCCGCGCATGACAGCCATGGCCTGTAGTAGCAGCTTCTTGGA
GCCCTTGATCGACATGGAGCGCATCATGTTCTCCACGTCCGACTCGGACACGTTGCAGCA
GCACAGGTGCGTAATGCTGGCGCGTCCGTTCACGGGCACGTGCTTGTACGTCTGGCAGAG
CATGGCCAGGGACACGTTCAGGTGCCGCCCGTAGTTCAGCAGCCCGAGCAGCGTGCGCGA
GCGCAACTGCATGTCGCCCAGATCGTCCAGGATGAGCAGGAAGCGCTCGCCGCCGCGGCT
GCCCGCCACGTAGCGCTCGATCTTCTTCTTGGCCACCGAGAGCGTGTACTCCAGCTCCTC
GTGCGACGACACCTTCTGGATGTGGTCTGGCCACACGTACCCGTCGTAGGCCGAGTTCAG
CACGGGCGTGAACAGGAAGATGTGCCGATACGCGCCCACTAGCGTGCGGAAGAGCGACAG
CAGGTACAGTGTCTTTCCCGAGCCGCTGCCGCCCACCAGCGCCATGCGGAAGGGCGCGCG
CAGCAGGCTCGCGCGCGCAAAGCGTGCCTCCTGCACGCGGTCCATCGCGCGCGGTATTTA
CAGGATCGCAAAAATGAATTAGTATAGCTCTAGAAGCTAAGTGGCGGCACAGCGACGCGC
GTGGATGTCCACGGCCTTGGGCGAGAATGGCAAGGACGGCGAGGCCAGCTCCCCGTGCTC
GAGCACGCCCGCGAGCACGCCTGCGAGTACGCCTGCGGGAACGCCGACGATGACTGCCCC
CGCGTTCTACTATAGCATCGACGGCGAGCGCAGCACGTACGGAGGCTACGCGCCGGCGGC
GTACTACGCGCCGACTCAGCTCATGCCCGCGCCATACACAGGCGCGCCCTCACACGCGCC
CGCGCCCGCGCACGCGCCCGCGCCCGCGCACGCGCCCGCGCATTCCGCCGCCGTCACGAG
CCTTTCCGTGCAGAGCGCGGCGCTGCCAACCAACGCGCACGCGCACATTGACTGGGTCTC
CTGCGTGAACGTGGTCATGCAGAGGATGCATCAGTCTTCCAACTTCTTTCCCGAGATCGA
CGTGCACGGGACCAACGGGCGCTTCCTGTGCACCATGGTCCACGAGACGGTGCGGCTCAC
CTCGGGCATTCACTGCTCGGTCAAGGCGGCCAAGAATGAGGTGTGCCACCTGCTGATGAA
TCGCCTCACCGGCGTGCCGAACTCTTCGCACCAGGAATGCCCGTGCAGCATGGCCGAGAC
GCAAGCATATTATGAAAAATTACACCATAAAAAGCAAGACCACGTACGCAGCGTGCAAGC
AGTCTCTCACTCCGCGAACCTGATCGAGCGCAAGTACTTTTCCACGCGCGGCTTCGGACG
CGGGCACGGTAGCGGGCCCTGCGGCTCTGGGCGCTTGCAGTGCGGCCCGAGCGCGTTTCC
CGAGCGCTTCCCGCCCCCGTCCGGGGACCATTCCCACTTGAAAACGCGGCGCGGCGCGCC
AAGAGGCACTCCGCGCGGCAGCTGGCGCGGCGCTGCTCCCGGCGGCGCTCCCGGTGGTGC
CCCTGGCGGAGCCGCGTGCGGCTTGACGCCGATCCCGGACGGAATCAACCCACCATGCCT
CAACGGGACGACGATGCGGGCTCGAGGGGGCCGCGGCCGGAGAGCGCGCGGTGTAGCCTG
TCCCGGACCCAACTCCTCGATGCCGAGGATGTTGCTACGCCCGGTTTCCGTGCCAGTCAG
CTCCGAGTGAAAGCGCGCGCCAAGTGCTCCGGGCGCTCCGAGCGGCTGCTCGCGTGCGTG
CTGCGCATGGTGGCGATCCTGTCCATCTTCGTCTTATGCATCCTGATGCTTTTGTTACTC
TCAGAGCTCCGCGCATGCCAGACCCGAAAGCTGCCCTGCGATACCCTTGGCAGCAACTGC
ACAGGGATTCGCCGCGGAAACATGTGTCTGACCGCGGGCACGGGCACCGTTGGCTATGAG
GAGGCCAACGCCAGCTGTAGCAGGATCGGAGCGCAGCTGCCGGGGCCGGACGTCCATCCT
CTCGCAAAAGAGTATCTCGACGAGACGTGGGCAAGAAACGGGAGTCACTTCTCGGAAGCG
CCCGTGATGCACCCGAGCGGGGACGTAAATGGTGTACGAAAGTACTTTTGCGTGACGTCC
GTGTGAGCGCAAGCCTCGCGGACGAGAATGACTTAGCCACTGTGCTGACCCCCTCCCCAG
CGCCGCCTCGCGCGCACTGCGGGACCTCTTTCTCGCGCCGTTTCGCAAGTCTCCCTCGCG
CGCATGTATATACTCCCCGCGCGCGTGCCGGGCTTGCTCCCTCGCGCGCAGCTTTACGCC
ATCCTTAAATGAACCGGCAAGCTTCGGGCCGCTGCCGTCGCGCGCTGTGGATTTCGGCGC
GCGTGCTTTTTCTGTGCGCCTTCGTCACGCTAGCGGGCCTGTACCTGCGACAGCTGCTGC
TCGCACCCGCGCCGCGGCGGTTGCCCGCCTGCCGCGAGCACTGGCTGGCGTTCGACGGCT
GGTGTTACCGGGTCGCGGGGCCCTCGAGCAATGCGAGCAAGGCGCGCGCGCTCTGCGCGG
CGCAAGGCGCCGAGCTGGTCCCTGCACTCCGCACGCACGTCTCGGTGGTAGCTCGCGTGC
TCTCACAAACCCGATTCTGGATTGATGCGCACCAAATCTCCGGGAGATGGCTCGACTCGC
AAAGCAAATCGTTGGGCTGGACAGGTGCAGGTAGCGGCAACTGCGCAGCCGCCGAGTATG
GCGTGTTTATACCCCGCGTGTGCTCGCTCGTGCTGCCGGTGGTCTGCGCCGTGCCTTTCT
ACACTTGACGCGGACCGTCAGCCTCTGTGCGGCGCCGTGGCGCGCGACGACGTTGTGCTC
CTTGTCCGAGCGAACCGCGGCAGCCTTGCGAGAATTGAACATCTATGCACGGCACGGCAA
GACGACACGAGGGCCTTGGCGGCGCGGCTAGCACCGCATGGGCCCTGGCGGCTTTCCTGT
CATCACCCCGCTGGGCCGCATGCACCTACGCGCCGACATGCGCACGCGCGTCATGTGCGT
GGACTTTGGCGTGACCATGGACACGCTGCGCGTGCTGGGCCCCTACGTGGTCATGGTGCC
CATGCTCGAGCCTGCCAGCGCCAGCCTGCTGGCACCGCGCGCGCTCCGAGACTGCTACGT
CGCGGCGCACGGTGTGCTACTGCACTGCAGCGAGCTCGCGTACCTGTGCGCGCCCATGAC
ACGCATCTTCGCCGTCTTTCGCGCGCGCCGCCGCTACGTGCTCTGCTGCGACGACTACGA
CGTGCTGCGCACGCACGTGGGCGGCTCTGCCTTCAGCGTGCGCAGGTTCACAGACGCGGA
CTTCGAGCGCGTGCGCGTGCTCGAGCTCTACAACTACAACTACTGCGGCGAGTACCAGTT
GGTGCTGCTGCCCTCCGTGCGACTCCTGCGCCAGCTGCAGTCTTGTGCTACGTACTGCTT
GGACGACGGGCACGGCTGGCTAGCGGTCGACGCGTGCGAGTGCCCGCTCTCGCGCTTCCG
CTTCGCGCTGCCTTCGTCGCCGCGCGCGAACGCGCCGCCAGCCACGCCGCCGGCCGCGTG
GCCGCTCGAGCGATCACAAACGCCGGCGGAAACGCTGTTGCCGCCCGCGCGCCCGCTCGA
GCCGCCGAAACTGAAATAATAGAAGGCTTTTTGCGTATCGGAGTCAGGCAAAAGCCGCCG
CGCGCGATGTACAAGCCCGTACGCAACTTGTGCGCCCCCGCTTGCGAGTTTGCAAGTTCG
CTGCTGGCAGACACAGACGATGACGAGGAGCTGTCCGAGCCGGACGCGCGAACTCTCATC
GAGCACCTCAACTGTTGCCTGGAGGGCAGTGCCAAGGTTCTGGACGTGTCCGACGCGTGT
ATCATGCACATGCGCTTCGGCTCCCAGCAGCGTTGCTATTACCTGACCGACGGCGACGAC
AGCGACGAGATCTTTGACCGCTTCGAGTGCTCCCGAGGCGCGCTCTACGAGACTCTGGAA
GCCTTCTTCGTGCTGTGCCTAGGAGGAGAACTCCAAGTGAACTACAGTTCCGATCGCGAG
AACGCAAGCGTACGCGTCGCGGAGGGCGAGGCCTTCTTCATGGACGTCGCGGCCACGCAC
TCGCTGGCCTCTGCCTGCAAGGAGGTCAAGATGCTGGTTCTGCGCTGCCAGCTCGACACT
GTGCTGGCGCACTGGGGCGATCGCGTCACGTCCTCAAGCGCCCTCGTGTACGAGAAGTTC
TGCGGTGTCAACTTCGCGCTGTACCGGCTCAGTTGCGACGGAACCGTGGTGCGCGACCTA
CTCCTGGCCAACAGGAATGTGTACGACGCGCCCACGTGCCAAGACCTGGGCGTCGTGCAC
CTGGAGCAGGTTCTCGCACAGTACCAGATTAGCAACTGCCCCATGCCCGACCACGTGCCA
GAGTCGCCGCTGCGCATCTGCGAGCGCGAATTGGCCGCGGAGGACTCGGAGGCCGTCTTC
GCCGGCATCCGGCCGAGGCACGCGGTTTCGATCGCGCTCTTCCCGTGCAAGGTTTACGCC
GTGCAAATCGCGTACGGTGTCCTCTTCACATAGCGATGGCGCGCGTGGGCTCGGACTTGG
CCCCTTCGCTTGTCGTGCTTCCTGCAAACTTGACTTGCGGCGAGTCAGTACATGCCCGGC
CTCGCCTCCGGGCGCACAACTTGGGCCCGCCTCCGGGCAGATAGCAACCTCGGGAAGCCC
TCAGGGGCTCTCCTACACATTCCTCGGCGCACACTCCTCGGCGCTACGCACTTCACGGCG
TTCACCTTGGCGCTGCACAGTTCACGGCGCTCGCCTCTGGGCGTCGCACAGTTCACGGCG
CTTGCTTCCAGGCGCCGCACCTCACCGCGCACATCTCGAGACGCTGCCTGACGTCGCAGG
GGGGGCTTGCGGTCTTGGCATGCGTGCTTCACGTGCTTGCCCGACCTTGGTGCTCATCCT
CCCTGCGGGCGCTCGCAACGTCGCGCACGTGCGCATACAAGCACGCCTACGGGCGGCTGC
CGTTTCGCTCGTGATACAGTAACCTTCCCAGCCGGCGGCTCCAGGATTTCAAGAGTTTGT
GTGTGTTTTTCTTTTCGAATCACTACTGGTGGAGGGATTATTGAAAATCTAGCCCCTAAC
AGCGAGCCCTGCGAGCCGCCATGCGCGCGCTAGTTCTGCTCGCGGTGGTCGCTGCACTGA
GCGTATGCGCTTGCTACCTGCTCTACCTGTGCCGGTACCGCTTGCGGCGCTGCCTGCGCC
GCGATTTGCAAGGCCGCTCTCGAGGCAAGCGAAGGCACAGAGCATTTTGCTGCGCGGACT
CCGACGGCACGCCGGATGGCGCGTCCTGCGGCACGGTTTGCAAGGAACCTTGCGACGCGA
GCCGCCTCCAGGAACCTGACCTCGGGCTGCTGTGCGGCGCGCTAGCGCCTTTCCAAACAC
TCGGCCACAGCCTCGGCTGCTGCCGGCGCGCTCGCGACAAGCTCTTTCCGGCCAGCGTCA
CTTTCCGCGTCGATGCGGGCACGCGCATGAACAGTGCTAGTGGCGCCAGCAGCAGCGTCA
GCAGCAGCGTCAGCAGCAGCGTCAGCAGCAGTCTTAGTGGTAGCGCTCGCGCCGGCTTCT
GTAGCAGTGCTAGTAGTTCTAGCAGCAGTGCAGACAGCAACTCTGCTAGCAGCAGAGCTC
GCGTCAGCGCCCGCAGCAGCGGCTGCAGCGGTCGCGACAAACGCACTCTCAAGTCCCGCG
ACGAAATGTCTCGAATGGGAAACGCGGCCGGAAACAGCGCCGGGCAGGATCCCGCCGACA
GAAGTGGATGCGATCAGGAGCACGTTTACGCGGACGCGTGCGTTGCCTCGGAGGCTTTGT
ACGCGCGCGTGGCCTCATCAAGCGCGGAAACGTTGTACGTCAACGCGAGCGCGGCGGCAC
ACGCGGAGGCACTGTTGTGCACGGAAGCGCGCGTGCGCGCCGTGCTCGCGCTGAGCCGCG
GGATGTGCATGCTGCGCAAAGACTTGCAGAGCACGCTTGGAGTCCTATGCGCGCGCGCGA
GAGCGCTTAGCGACGGCGACGGCGGAAGCGAACGTAGCAGCAGCGAGTCTGACGAAGACA
CCGGGACTCTAGAAGGCGTCCGGAGTGAGATGCGGCAGGCCGAGGTTTCGTTGGCACTAT
GCGGGGAAACGGAGCTGGCGGAAGACGTCGCGGAGTTCCGCGGCTACCTGGACGAGGTCC
GGCACGATATCTTGAGGCTTCGCTTGCGCGACAGCAGCGCGAGCGAGCTGGCGCGCGGGA
TGCTGCTGGCGCGCGACGCCATCGACGCGGTGGAAGATGTCTCCGCGAGTACTGAGAGCG
TGCTCCTCGGCGTGGACCAGTTCATGCGCGCGCAAAAATGAAGTTCCGTGTGCGAAGGGC
TTTTTCGATGGGAGGCGGCGTCCTCTTTTGGGCACGTGGCTATGAGCGGCACGGGAAGGC
TCTCAACTGCAGGCCCCTACACGCAACTAGGGAGCGGCATGGAAAGCTTCTCGCCAGAAG
TCAGAGTCCGACCCGTGCTGCTTGTTGTGGGCTCGCGGCTAGGACTAGCATTCCTTCACA
CAGACGTGCACAAAGCCAACCCCGAGCCCGATCTTGAATGTCGCGACGGAGATGGACACA
GCAAAAGCTTTTTCTTCAGAGGACACCGCGTTTGTGGCGACACGGAGACGTCTGGGGATG
GCCACGGGATGTTGGAGCGCGCCCCGAACAAAAAGTGAACTTCTACGCCAAGAGGACGAG
CTGCTAACAACATGAGGGGCGGAGACGTCTTCGCGAGCGTTGTCTTGATGCTGTTACTTG
CACTACCGCGACCGGGAGTGTCACTCGCGAGACGGAAATGTTGTTTGAATCCCACAAATC
GTCCGATCCCGAATCCTTTACTGCAAGATCTATCACGCGTCGACTATCAGGCGATAGGAC
ATGACTGCGGACGGGAAGCTTTCAGAGTGACGCTGCAAGACGGAAGACAAGGCTGCGTTA
GCGTTGGTAACAAGAGCTTACTAGACTGGCTTCGGGGACACAAGGATCTCTGCCCTCAGA
TATGGTCCGGGTGCGAGTCTCTGTAACAAGCGTTTTCGTCATGGAGCAGGAGAACTACAA
AACTGAATTTTTATATGGCAAGCTTGCGACCCCCGTTTGTTCACACCATGCAGCCCTTCC
GAGTTCTGGCCGCATTTTCTCTGGAGAGCGTGAGCAGGGTTTTCACGCAGGACCTGGCTG
GCGCTCAACCGATCCCGGCCGCGGACCACGACGGGCTCATCCCGGGACACGAGGTCACTC
GCTACTGCAACGTGGCGCCGCTGCTGGAACAGGTGCGCAAGCATTTCCACTGTACGGAGC
GCGTCTATCCTGTCAGTAACACCGCCAAATACCAAGTCTTCGGAGTGGGCCAGTCTCTAT
ACTCCAGACGCGATGACACGCGTGTCTGCGCTCGCCTGCTTGTCTGCCTCAAGGCGCCAA
GTCGGGGCGGGGGGCTCGTGCTCAAGCCCGATTGCCACACGCGCACCACGCTCACGCCGC
GCGTGGGAATGGCCGTTCTCGTCTCGAATCTCGCGGACTACGACGTGACTGCAGTCACGG
GTGGGCAAATGCTGCTGGCAGTGGTTGAGCTCGACATCCCGCGCATGCGTATGCACGTCT
CTGCGCAGGGGGATCTCCTCTTTGCCGGCAGCAGCGTGATCTTCGAGCAGCCTTCCGTAC
GCGACGTATGCTTTGCCTTCCGACTGGTAGTTGACGAGCAGACCAAAGACGCCGTGTGCG
AGCAGCTGCTGCACAACGGCGAGCTGTACACCGTGCTACAAATCGTAAGCTCGGGAGAGC
GAGTTCCTGTCCGCGCGCAAGACCCTCTAGCCCTGCATCACGATATCGATTTCGTGCCGC
ACGCGCGCGTCAGCAACAAGGACGAGATGCTGCAGCGCTTGGCAACGATGATGCCGCCTT
ACGCGCAAGCGGCCAAGCAGGTCTGTGTCTACGGGAGCCCGTCATACAAAGTCTGCACTG
TATACACGATCTACGGGCGGCTGCTAGGTGCCAATGTCTGAAAGCACGCGGGCCCACCGC
GCCAGCGACAGACACCGGCCTTTTGTCGTTCTCGTTCGCGACCTGGCGCGTGCGAGCAGA
GGCATGCTTTTTGTTCTGCGCAGGGACGCGCTTTTCGCACGAGCGAAAACGCGTGTCTTC
CGCTCGTGTTTGTCAAGAGGTGCGTGCCCCTCGTGTGTCGGCCCGGAGCGTTACCAAGTC
GCGCTCTTCAAGAACAGTCGCGCGCCTGCCGCCTGCAGGCAAAACTGAAATAACAGCCCC
CTCTTGGCAAAGGCAGGGGCCGCCGCTGACTAGATGCGTCCTATGCATCTAGTCAGCGGC
GGTCTCAACGAAATTAACCAACAGTATCCGTGACGCGCGGCGGCGCGAAGCAGGCGCCAT
CGCGCGTGACTACCTTGTGAACAAGGCGAAATGAAAACATCAGTGCACACCAGCGAGGCT
CCCTCGCACCTTTTTGGAGTATACGTCTATATATGCATATCAGGGTTTTGGTTTTGTGGA
CAGGGCACAGGTGTGGCAATTTCGCACCAGCGAATGAAAGGTGTATTGTACAAGGGAATA
TGTACCGTCTTTGCATCCGATCAGCAAAAAGACAAAGAAAAAAAAAACCAAACGTCATAC
AGAAAAAACAGCAAACGTCATTCAGAAGAGGGAAGACGTTCCCGGCACCAAGTGTAGTCC
TTTGGGGGTGCTTACTTTCCCTTTTCCATCTAGACACAGCCGGAGCTCGCCGTGCTGCGC
ACGCCGCAGCACGGCGCGCTCGCGGGCACGCCACGACACGGGGCCGGCAAGGTGCCGTGT
CGTGACGTGACGCCAATCCCAAGATACTTCCGGTGTCCCCGGAACGATTTTACGCACACG
AGTGCCCGCGCGCTGTATAGTCCCCGGCGCCGGCACCCGTGCGCGCGCTGAGATACAACC
GCTGCTATTACCTGAGATCCACGCGTGCTGCGCGGCGCCGCAGCACGCGTGTGCGAGCAC
GAGGGCACAGGGTTCCGCGCCTGCCCATCTTGTGATGATTTGATGGCTGCTCATTCTCCA
AATGCCGTGTATCCAAGAGGCCGTCACATGCTTCGCGCAAACAAGCAGTCTCATGGTCAT
TTTTGTTTCGAAGTTTCACGCGTGAGTAGCAACAAAGAGGAAAAGAAACCCCTAGCAGAC
AACTGCGTCTCAAGACAAGTCACACTCTTGTTTGTTGTCCCACTCTCGAAAGTCGCGCTC
TTTGCTTTCCTTGGTGAAGAGCCACGCCGCACTTGACAGGCACGTTCTTCCGAGACTGTC
AAGTGTCCGGCTCCAAAGTGAAAAAGAACTTCTCTTAGCACGGCACGCCCAAACTGCGGG
CATGAAGGTGTACGCGGTGACGGGTGGCGGTGGCTTCATCGGCAGCTACATTGTACGCGC
ACTGCTGCAATGTGAGCGCACGCTCATTGAGCTGCGCGTGATTGACGTCCGATGGGGGAC
AAAAGTCTCCTCGCGGAACGTGAACGTGGTCTACATCTACTGCGACGTGTGCGACACTGC
GCGCCTGTGTGCCGCGCTCGAGGGAGTGGACGTGCTCATCCACACTGCGGGGCTAGTCGA
CGTGATGGGGGAGTATAGCGAGGACGAGATTTACCGCGCGAACGTGCACGGGACACACAG
CGCGCTTAGCGCCTGCGTCTGCGCGGGCGTGCGCTTTGTGGTGTACACCAGCAGTATGGA
GGTCGTTGGCCCGAACATGCGCGCGGAGCCCTTCGTTGGCGACGAGAAAACCGAGTACGA
GTCTTGCCACCAGCACTGCTACCCGCGCAGCAAGGCGGAAGCCGAGGAGCTAGTGCTCAG
TTCCAACGGGCGCCGAGTACGCGGGGGTCAGCGCATGCTTACATGCGCGTTGCGCCCGCC
GGGTGTCTACGGTGAGGGCAACCAGCTGCTGCTGCGGCTAGCAAAGAACTACGTGCGCAT
GGGCTTGCACGTGCCACGTACCGTGTGCGAGAACGCTCTGCAAAGCAGGGTCTACGTTGG
CAACGTGGCCTGGATGCACGTACTTGCCGCACGCGCGCTGCAGGAACCGGACTCGCGCCT
GCCGGGCAACGCATATTTCTGTTACGACCACTCTCCGTGCATGGACTACGAAGCTTTCAA
TGTGATGCTCTTACGCTCGTTCGGCGTGGAGCTGGGCGGTCCGCGGCTCCCGCGCGCTTT
ACTGACCGTGGCGGCGTATACCAACGCCGCACTGCAGTGGCTGCTCCGCCAGCTGGGCAT
CCGCTTCTCGCCTCTGCTCAACCCTTACACGCTCGCCGTTGCCAATGCCTGCTTCGTCAT
ACGCACGCGCAAGGCACGCGAGCACATGGGCTACGAGCCGATCCACAACTGGAAGCAGTC
GCGCAAAAACACCACGCGATGGCTGCGCTCGCAGCTCGCGAGCTAACTGCACCTTGCTAG
AGCGAGCGCGGGCGCGGACACTGGCACCGGAAGCAACGACAAGGAAAGGCACCCACCAGG
AACGAAAGTCGCTACCAAGAACAGAGAAAGGCACCCACCAGGAACAGGGAAAAATCCCCC
GCCAGGAACGAGGAAAGGCACACCCCTGTAACAAGGAAAAGGCACACCCCGGGAACGAGG
AAAGGCACCCCGAAGGAAAGGCCCCCCGCAACAAGGAAAGGCACCCGCAGGAAAGGTACC
CGCAGGAAAGGTACCCCGCAGGAAAGGCACCCCGCAGGAAAGGTACCCGCAGGAAAGGCA
CCCGCAACAAGGAAAGGCACCTGCAGGAAAGGCACCCGCAGGAAAGGCACCCCGAAAGGC
ACCCGCAGGAAAGGCACCCCGCAGGAAAGGTACCCGCAGGAAAGGCACCCGCAGGAAAGG
CACCCGCAGGAAAGGCACCCGCAGGAAAGGCACCCGCAGGAAAGGCACCCGCAGGAAAGG
CACCCGCAGGAAAGGCACCCGCAGGAAAGGCACCCGCAGGAAAGGCACCCCGCAGGAAAG
GCACCCGGCAGCACACAGGGAAAAAGGCGCCGAACAGCGAACGAGGTCCCTGGGAAAGGT
CGAGTCGGTGTTGGCAAAAAGGAAAAAGTAGGTAACAAGAACAAATGGGTCATAGCTGAG
TCTTGCTCGCAGGCGTCGTGCGAGAACGCGCGTACAGCACGACGGCTGCGCTGCCGGCGC
GTGACGGACGCGATGTGCTGCAGTTGCCACACGTCACGTCCGCAACCCTCATCACAGTAG
CGGGCTGTGGCGGAGGCGCGCGTTTTTCCTACGTGACGGGCACACAATGCACCAACTTTG
TTCAAAACAAACAAAGGAAAATGACAACAAACGCGATCTAGCGCATCCAATCGAAAGACA
TTAGAACCTTCTGCCGTGGCGGTCTTGTCGCGGACGGCTCTGCCGCGCCAAGACCGGCAT
TGATTTCCTTCTGGTTGCTCGCAGGAACAGCAAACCCGATCGGAATGTGGCAGCACTCTT
CAGAACGTGTTTTCACGCGGGCATGCCCATTGCGACGGCGCTCGAGTCGGTGCCACGACT
TTGCTCGCTAGCATTTCGGTAAGTCCATTTGACGATGTAACTCAAGCATAATCGATGGCA
ATCACTATCGAATCAACACTTGCAGAGCGCGTCCTGCGCTCCGAGCCAATGGATTCATTG
TTACGCATGTTGTCCGAAGTTGTAATTCTTAGGTCACCAGTATTCCAAATGTTTTGCATG
TTGTATATAGAGATTGAGTCCTGTCCAGGATATGATGTCTCGACGATAAGCTGTGAGCGT
GTTGACACAGCTTGCCGTGCTTGTGCATATCGCAAACACGGTACCGCCAGGAACGCGGGC
GGTCGTGCGCTCCAGTGTTTGTGCTTTTTTTTTTTGCTTGTACTAGACTATGGCAAAAAT
GTGCATCCGAGAGTACCCAGTGCAAAGGCATCAATGGCGCAACGGATACAGCGCGCGGGC
ACAGGAACAAGGCAAAGTCCGCCATCGGAGCACCCCGGCGCGAGGCACGCGTTTCGCTGC
CGAAAGACAGGGAGTGGCGCGCCCGCTTGGCAACGGTGGTCGAGTCTGTGCAATGCTTGT
TCTCGCGAGCATTTCGTGGCCCGCGCTTCGCACGCCGGGCAAAAGTGAACAAACATGCCT
CTTGGGAGCAAAGGCATGGAGCCACTCACGTACCGCTGCTTCGAGCGCCTGCCGTTCTGC
GCGCTAGCGCAGCTGCGCTGCCTGGAGCAGCGCGTGAGCTACGAGCGCCAGCAACCGGCG
CGCGCTGGTGTGTGTCGAGAGCACAGGATGGCAGTGGGCAGCGCAGCTTGCGGGCTGGTG
CCGCTGCCGTCCGTGCTGCACGTGGACCGCTTTATGCAGTTGTGCTTGCACAGCTACGGC
AGCGTTGCGCGCTCCTCGCGCTTTGCTACCTTTTCCACACTCAGGCACGGCGACTGCGTC
TCGCGCCGAGCCGCTTCCGCATTCTCGCGCGACGCTGACAGCCTGCTCTGCGTTGTCATG
GTGTGCTTCGAGAATCCCGAGCCCGCGGGGCACATCGGGATTTGTGTAAACACGCCTCGC
CAGGACACGCGCGTGTACCCGCTCTCAGGTACCGTTGTTGCGTGTAGTGCCACTGTCGCC
GTCACGGTCAGCGGAGGCTCCGCGCTCAAGATTGCCACCCTCTACTACAGCATCTCCTCG
CGCATGTACCTACTCGCACCACTCGAGGAAGCTGCCGGCGTCGTTTACGTGCACAGTGCC
ATCTTGTCGCGCAATGCGTGCATCTTCGACAACCTGCTGAGTCCGCGCGTCTGCTTTTGC
GTCGCGCGTTACCAGCGCATTGACACCGACGCGCGCGCAAACGCGGACGGGCGTGCCGAC
GCGCGCGCAAACGCGGACGGGCGTGCCGACGCGCGCGCAAACGCTGGCGTCGACGCTGGC
GCGCGCGCGGAGACGAATACGTACTACCGCGTCTTTGTGGACGGCGAAGTCTACGACATG
GAGCTGGGAGCAGCACTGGCAAACCAGCGCCTGGCCCTAGACGACTGTGAGTGCTGCGAG
AGCGAGTTACGGGCGCCCGCGCGACAAGGCGAGCACTCGGAGTTGCTGGACTCGCAGTGT
GCGTTCCGCGGCTACGCGGAGCACTCGGAGGCGCTGCTCTTCCACTTTCCCGGCGGACGC
ACTGCGGTTCTGACGCGGCTAGCACGCGCGGAACCCTCGCCCGTGGGCGAGATCTTCTTG
CAATTCCCCGTGCCGCGCGTGCCGCTGCAGGCCCAGGCATCGCTACGCGATCTGAGCGAC
ATCGTGCGCGTGGCTTCGGACACGCTGGTGGACACGACCGCGGCCTGCGCGGGCGACAGT
TACGCGGTGTCCGTGCGCTCGGGCGTGCGCTGTTTGTACTCCATGCGCTTCCTCTTCGGC
GTGATTACGCGGCTCGAGTGGGAAAACTGAGAAAGAAGCCCCCTCAGAAATACACCGGCT
TGGCCAAGCTTTGCACGCACGCGCTCTCCAGAGATGCGTACGATGGGCGCGGATGCGACC
GGCAACAACGTCACGCTCGAGGAGGACCACGCCGACCATTTCCTGCGAGTGTCTCGAACC
GAGGCCGCGCTCTTCGTGGTGCTCACGCTGTTTGGAATTGTGCTGCTGTTGGCCTTCCTC
GCGTACCTACTCGCCGTGTCTTTGTCGCAGTAAATTGAAAATCGAGTGTCGAGCTTCGGA
CGAGCTCGCCATGTGCGAAGACGAGCGCGTGCCGCTCGGAGGCTTGCCCCGCGCGTTGCT
GCCCGTGCCCGAGTTTGCCCGCGGGGGCGTGGCAGATAGTTTGGACGAGCTGCTTCGCGA
CCACGATCACCAGCTCTGTGCGTGCTACTCGGGCTACCGCTCGCAGGCTCTGGAAGACGA
GCGCCAAGCGCGTGCGCTACTCACCGAGCACATCCAGAGCTACATGCGCAAGAACTACCA
CTCCGAGAGCTTGCTCGTGCGCGAGCAGCTGCGCGTGTGCGCCAAGCGTATGCTGTTCCA
GGACGTGTCGTGCCTGCTGCACGCACTGCGTTACTCGGGCTGCTATGCCTCGGGCATGGC
CACCGGGATGCGCATGGCGCGCACATGCTACTGCCCGTACGTGTACCCCGGGCTGGACGT
GGTCTTGCCCAGCTTCGAGCTCGAGCTCTCGGGCGCCTCCGAGAAGGGGCTAGGTGCGGC
GCGCGCCTCTATGGAAATCGTACTCCGCGAGACTCGGATCGAGGACTTGGATCACATTGT
CTCTGTGCAGGCGAGCCTCATGGCCGCCAGCAAGGCCATCTACGACATCTTCCTGCGTGT
CCGCCGCTTCTTTCGCAACGCGTACTACTGCACGGAGGCCTGTTGCGAGTGCCTGTACGT
GCAAGAACAGTGCTCGCATCCCTGCGTTTTCTCGGACGAAGTCGCGCGAGTGCCCAAGTG
CCTGAACAAGGCCTACATCGAGAACTGCCTGGACAAGGCGTGGCCGCACCTGGCCGCCGT
GCGCCGGATGGCGAACAGGGCCTCGCGGCAGTGTACGCGCTACAGCCGCTCGATGGAGGC
CACGCTCATGCGGGAATTGCGGAGGGTACTTCCGTACCGCGCCACGCCGACCGTGGGCAG
CCTTTACCGCACCCGGCACTGCGACTGCAGCTGCGCTTTCTACGAGGCGCTGCGGGACAT
GCTCAAAGTCAACCCGTGCGTCACCGTGCAGATCCGCGAGGGGAGTTGCGCGCGCCCCTG
CAGGCGGCCCAGCTCCTCGGAGCCTTGCTGCGTCGTGGCGCGCACGTTCGTGCAGTAGGC
ACTCCCGGGCTCTTCCGGCCCGACACACTCCTGTCCTCTCGAGAAAATGAAAAAAGAGCC
GGCTGCCCTGTTACGGACGGCGCACGCACAAAGATCGCGGTGGCAGGCGCGCGCGATGTT
ACTCGGCGAGGGCGAGTCCCCGAGCAGCGGGGACTCTCCCGTCGCCGGACAGCTCAGCAG
GCTGTGTTCCAGCTCGGGTTCCAGCTCCGGCTTTATTTCCGGCTCCGGCTTGGACTCCGA
GGCAGGTTCCGGTGTCAGCCCCGGGCCCGCATGCAGTCACGACTGTGTTCCCGGCTGCCG
CTGCCTGTGCCCAGTTATTCTCTGCGCGCAAGTCACCGCTCCGCAGCCGGAGCTTGCGCG
CGGTGCGGGCGCGAGCGACGGCAGGCCCTCGAACGAAAGCGAGCGCGAGCGCGACGGCGA
GAACGAGCGCAGCGCCGGGCCCTCGAGTGCACATTCGAGCAGCGGCGAGTACGAGCGCGC
GAGCAACGAAGGGCGCTCGAGCTCGTGTTCGCGCGCGAGCGAGCACGAATCCGAGCGCAG
CTCTGGGTCCGGTTCCGAATACCAGTCGGCGCTGAGCGCCTTCGGAGGGTCGGAGCCTGA
GCGTTCGCGCGGCCTTCCCCCCCCCGCGCGGGGCGTACCTTCGTGCGAGCCCGCATTTCA
GGTCGTGTTGGATCTGCTTCGGAGCGCCGGCATCAACGCGCAGCTATACGCCATCGAGCC
CGAGTCTTCCAGCTCGGAGACGTACAGCGACTCGGACTCGAGCGACTCTGGCTGCGGCAG
CCGTGACAGCCGGAGCCTTAGCCGGAGCGGTGGCCAGCGCTACGAGCGCAACCTCTCCGG
AGGCAGCACGCCGTCAGACATGCGCTGCGTGCTTTGTAACGCGAACCTGCTGGAGTGCAT
GTGCCTGATGGACCCCTCGGCTGTCCTGCAGCACGTGTCCATCATCTCTTCGGACAGCAG
CAGCGTAGTCGGCGGATGTTTCGAAAGTTCGTCGTCGACTCTTTCGGAAGAAGTGCGCCT
GCTGCGCTCCGGCTGCTATTGCTGCGTGCTCATGTAATCGCCGCGAGCTCGCGTCATCGC
TGCACGCGAATGTCCGGCGCTGGAGAAAGAAGTGTGCCTGCTGCGCTTCTATTGCCGCGT
GCTCGTGTTGTTGCATCTTCTTGCTTTTTTTTTTTCGTTGCCTGCACTGAGAAGTGAAAA
TAAAGACCGTGTCTGGTGTATCCAGGATCACGATGTGCGCGCGACGTGTGTCCGAGATCA
CGGCGTGCGCGAGACTTGTGTTGAGCCTTCTCGTCGAGAGCGCGTTCACAAAGGGGTCCG
CGTCTGTCGTGGAGGAAACACCCGCGCTCGACGCGTGCATGGCACGCGAGCAATGGCGGC
CTGCCCTGCTCATGCGCAAGCAGCTCGGCGAGAGCGCGCAGTTGTGCGTACCCTGGCAGC
CGAGCCGGGGGAACACGCTTGAGTGGTACTACCTCTTTGAGAGTTCTGCGCCCGCGGAGA
AAGACGTCCCGCAGTGTGCCCCCGGAGGTACTGCCGCCAGGAAAACGGAAACAGCACCGT
TGCCGCGGCAGTGGCCGTCGGGCGCCAACACGAGCGCGCGCCCCGCAAGCGTCTGCAAGT
ACTTTCGCCCGCTTGTAAACGTGTCCGGACTGGCCACGCGCACACACACGTTTTCCATGA
GCGAGCAGACTTGTCTTTACGTGACAGATCTAGGGCGGGACGACAGTGGCGTGTACGTAG
CCTTGGCGCGGAAAGCAAGCACGGCGACGTTGCTCCTAATAACCCGCGTGCTCGTACGCG
CTCGCGTGCCAATGGTACGTGTACGCACGCAGGTACTGCTGGCAGCGTACGGCCGCTGCG
TGATCGAAGTGGCCTGCGAGGCGAGAGAGCTCTCTGCAGGCGCGAGCTTGTTTCTGGGAG
ACAGAGTTAGCGGGAGCTCCGCGATCACGTCTTGGGAGTACTACCGCAACACGACGGCTC
GCGTCTTGACACACCAGGAGGCGGTGTCTACTCTCTCGCAGGCCCTCTCCGTGTCCATGC
AACTACACTGGAGCTCGAACGCGTTTCCGAAGCGCGACGGGCTCTATACGTGCGTGGTTT
CTTTCGGCGGACAGGCCGTCTCCGCAAGTGCTCGAGTCGACAGCGAGTGCGCGCGTGCGT
TAGAGGGCGCTCCCAAACTCGAGGAGAGAAAAGGCCAGGACCAAGACGGAGGGGACGGCG
TCCACAAGTTGGAGCCGTGCAAGAGCAAGTGCCCACCATGTCCGACACGTCTTCCCTGCA
AGGGTTGCGATGGCCTGCCGTATGCACTTGTCGCGATCGTCTTCCTGACAACGTTGCTGC
TAATCGCCGGCGGGATTGTCATCACCTTGTGCCTATGGGGACGCGAGGGGGGCACAAGCT
GCGCCGCCAACACCGACGCCGACACTGTGACGCTAGATTACGGCCCTCTCGAGTTCGAGA
AGCCCTCGAAGTCGAGTTCGCGAGCACGCAGAGCACTCTTGGCAGGGGAAGGCGCGCTCG
GGCTCTGCGGCGAAGAAGAAGAGCCGGCTTCCCAGGACCTCGACGCCGTTACCACCGTAC
ACGATTTCTAGCCGCGCTAAGAACCGTCTTCCCAGGACCTTAACGCCGTCACCACCGTAC
ACGAGTTTTACGCGCTTTTTTTCGGAGACAGGGTGCCTACTCGCGACGCGTCCGCCTCTT
CCTCGTGCAAATTGAAAAAACATGTGCCTGCTGGGAGCTTGCACGAACATGGGGTTTCGG
AACGCTATCCTGTTCGCGCTGCTCGCGCTCGCGGGAGCGGGAGGGCGCAACTCCAAGGAG
GGCAAGAACGACTGCTACATGCACAGACAGCACGGGCCGGGGCCTCGCGTTAGCGCTGGC
CCGTGCACGTCCTCCAATCCTCCTGCCGCGCCCCCGTGTCGGCGAAGACTTGCCGTCTCG
CGCTCGCCTTTCGCATTAAACAACACGCGCGAGTCTGAAGAGGAGCCCTCCACGCCGGAA
CAGCCATCGCTATCGCCATCGCCGCCGCCTCCACCTCCTCCGCCACCTCCGCCACTTCCC
GGGGCACGCGAGCCGCGACCTCTCGGGGTAGTTCCTGAAGGCATGTGGAGATCACTCTGC
ATTTGTTCGGTGCTCGTGTCGATCTCCGTCATGGTACTATGTCTCGCGGCCATTCCCGGT
GTGGATATGCAACTGGTCCTGAGCGCGATCGTAGCTGTCTTGGTCGCAGCCATTTTGTCC
GTTCTCCTAGCAGAAGGAACGATTCCGTAGCGAAGAAAAAAGCGCGAGAACCGCCGTCAA
CATTTCACAAGTGGTCTTTGTCTTTCTCCGACTCCGAGCGCGACTTGTCCTCAAGTCGTT
TGCTCGGGGCTGTCGCTGGAGGATTCTTGTACGGGCGTGCGCAGCAGCTCGGGGCTGTCA
GAGGATTCTTGCACGGGCATGCACAGCTGCTCGTGTTCACTCGCGCCGTGCCCCCGACGT
AACGTACGAACTGGCAATGAGGGCGAGGCCGCGTAACAGTAACGGTACCTGGCTTGCTCT
TGTTGTTCGTACTCAACAAGCTGCTGGCACAAATCGAGGCGCCGAAGAGTGCGCAACATG
TCCGCAAGCACGGAAACACTCGATGGCGAGACGAGTCCTACGTTTTCAAGCGCGAGTACA
AGCTCGACAAAGCGGCTGCTCTCAGAAAGCGCCGTGCTCAGGCTCGGATTCAGGTTGCAC
GCGAACAAGCGTAGAGCGCGTAGCTCGCTCGAGTCGAGCTCCTCACCCACGCAAACCATG
AGCTTGCGGTAGCGCGTGAGAAAGCTTGTGCCCAGCAATTGCTCGGCCCCCTCCTTGCTG
AGCCCGAAGCGGCTCTTGAGAAGATCCATACGCTGCAGCACGTAGAGCATCTCGACCAGA
GCCGCGAGGGTCAGCTTGCGCTGTTGGCTAAGCGAGCACAAAGCTTGCGTGACCGTCGTG
CAGCCCGGGGCCGCGTCGTGACACAGAAACAGCAGCAAGCTGTCCTCATGGCTGTCCAAC
TCTTCGAGCAAGTGTCGCAAAAATGGAAGGCTAGGGACCTCCTTGGAGTCGGACATGCTC
CCCGTCGCAGTAGCGTGCTTGATCTTCACTTTTGGGGCGTCGCTCGCTAGTAGGAAGCTT
TCGTTCGCAGAAGAAGCGACGACACCGATTTCGCGCGCCCAAACATGGACAAGGCCATGC
CCGCGCACGATGGCCCTGCAGAGTCCTCGGGCTCGGAGTCCGTACAAGCCGAGGTCGTGC
GCATTAACGAGGAGTTTGCATCCGCGACCGCGTTCACAAGCGAGGAGTCTGCACCCGCGT
CCGCGTTCACAAGCGAGGAATCTGCACCCGCGTCCGCGTTCACAAGCGAGGAGTCTGCAC
CCGCGTCCGCGTTCACAAACATGGAGGAATCTGCAGTAGCGTTCGCGCGCACAAACATGG
ACAAGTCCACGTCTGCGTACACCGGATCCGCGACCGCGAAAACAGAGTCCTCGGGCTCGG
AGTCCGTGAGATCCGATGTTGCGAGGTCCTCGCCCTTGCCCGCGCTCGTACAGGCTGCAA
AAGCCCCGTCCGCGAGAGGCGCCCCCGCGGAAGCCGCGCCCGCGAGCTTGACAACTCCGA
TCTCATCGCACGCTGGTGTCGCTTCCATGGGCTCCGCGTCATCGACTTCGAGCACGTCCA
TGGGCTCGTCCTGTACTGGCGTTCCCACGCCCACAGTCATGTGCCCATGTGCTACTGCCG
ACAGCGCCACGGAAAGATCGTATCTGCAAACGGCGTGAAGGAGGGTCACCAGGACAGAAA
CGTCCTGCGGAGAGATAGCCCCCGCGTCCTCGAGCGCGGAGACAAGATCGACAAGGCAGC
GCGGCGTGCAGCTTGGCGGCAAGAGCTTTCCCGCGCAAAGGCACATGACGCGTAGGTCTT
CGCTCCCGACCATGTTGTTGATGGCAGCAACTTGAAGCCTGTACTGCGAAAGGAAACCGT
GCCCCAGCAAGCGCCCCGCGCACTCGCGCGTCATACCAAAGCGGACCTTGAGAACGTCAA
AGCGCCGGAGCGCACAGAGCAGTTCTGCCATGCTCGAGAGTGTCAGCAGACGCCGTCTCT
GCAACGCTCGCAAAGCGTCTTCTGCAGTCTTGCTAGCAGGCGCCACATCGCGGCACAGGA
ACCGTAAGACCTCGTGCTCGCTAGCGTCCAGCTCTGCCAGCAGATTCCGCAGGAAAGAGA
AGGGGATTGGCTCGTGCGCCATGGCTTTCGGAAGGTGTGCAGACTCGATCTTCACTTTTT
TGGAGGCTGTGTATTAACTGAAATAACATGCCCGGAACATGCAGGAAGAAGATGAGCACG
GCCAAGGTCAAGGAGAAAGCGGGCGGCAGTTCGCCGCGTGACGAAAACCACAGTTTGGCC
CTTGCGGGGCTCGTGTCCGGACTCCTTGTCTTGGGCGCGATCTGTGTCTTGTTCGTGGGT
TTGCTCTCACAGGAACATTTGGGTCACCAGCCCGAGCCCGTGTCTCCGAAACCCGTCGCA
AATCACACTCAGGGGCCTGGTCAAGGGACTAACATCAGCAACTCGCAAGGGCCTATCCAA
GGCGGGGTCCCGACAAGGCCTAGCCAAGCAGAAGGGGCCGTCCAAGGCGGAGACTCAAGG
GAGCACGTCCAAGGCGGAGACTCAAGGAGGCCTGGCCAAGACAGAAACTCTGTCAAGCCG
GGGCAGGCAGAGGTGCCTTTCCAGGCCATGCCTCCTCTCGACACTGCTTCCAACGAAACC
TCCGAATCCCTCCCGTCTTCGACGCTAGGCAGTGCGTTCTCCGCGGACCAACCGACGTCT
CCGTCGCTGTTTAGCCCAGCGCTGAGCGTAGACTTCGACGACGCCGACAACTACAATGAA
GAGCCTTGGCTTCTACGCGGCAAGCCCATACATCTTGCCAAGACCTGCAAGACAGTGCTT
GTCCTGGAAGGAGAAACAGCATTGTTCGTGAATCTTCGCACCGCCGAGTTTCCTCTGTCC
GCACAAAGTACTCATTATAACTCGGAGACGACGACGAACGATCGATTCGTGTCCTGCGAC
GGCCCCAACGAGAAGCAGGACATTTACCTTGTCCCTGGGGGAGTTGCCTTGCGCTCGACC
TCATACAAGCAGGCAGGGATGTATACGCTGACAGTGTCTTACCGTTCCCACTACGTCCGC
AGTTGTTACTGCCTTGTCGTGTGGCCGCAGATGCCGACGCCTTTCGTGGGCGTACAGTCG
GTTTCTCTTGAACAGCGTATGTGCACCGTCCGTTTCTTTTGTGCCGTCCGGAACTTGCCA
GGGCTGCTCCTGACACTGGAAGGAAAGTACGCGTTCCTCGAGGTAACTCTCGACGAAACT
CGCACGGAGACATACACGCACCTCTTCGTGCGGATGACTCTGTTCCAGCACGAAAGCGCG
AGTGTGTTTTGCCTTGCCAAGGGGCCTTACGGGGTCGACGCGAGCGAGACGTTGTTCCTG
CGCAGCGTTTGCCGGCGCGAGGAGTACAGGCTCTCCTGGAGGCGGCAGGGGCATCAGCGA
CTACTGGACGAAAACACACAGGGCAAGTGTGGCGAGCACCTCGAGAACAAGCCCTCTCCA
GAAGATCTCGCCCGCGGGCGCGCGTGCCAAGTGCTGCTCTTCCTCGCGATCGTGTTTTCC
GCATCGTTTGCACTCGCGCTCCTCGAGTCCACGCTGTTGAGCACGTGGCGTGCGCGGCGT
ATACGCCGCAGCTTCGACCTGTAAGGCCGCGCGGCCGCAGGCTCGGTGGTGGGCGGGTGT
CTGGGCGAGAGCTTTTCTTTGTGGTCAAGACTGGCCTCGTCCTGGAGGGGTGTTTCCTTG
CCTTCTCGAAAACTGTTCCCATGTAGGAGCAGGGTCTAGACTTCTTGGTGGACAGCCTTT
GTGTTTTTGTGTAAGTGGCTTCGCAAGCATGCGGTGTGTGTTCTCAAATAAAGAGATGGC
GCCCTTTGGCTAGCACACATTATTGAAAATAAAGTCTTCAAGACTGGCACTTGCGCAGCC
ATGACCGCTCGCGGATTCCACGCTTGCACGGGGAAGCACGCGCGCGTTTCCGTGGCGTGC
GTCGTGGTCGTGTGCGTACTGGGAGCTTTCCTTGCGCTTGTCCTCTTGGCCCCTCCCGGT
AGCGGGAGAATACGCTTCCTTGATGCAGAGCCCACTCACGTCTCATACCTGCCAACCACG
ACTGGGGTTCCTTTCGTGACCACGACCGTGAACGGAACCATCGGCGTTGCCGACAATGGC
ACGAACGGGTCTGACAACAGCACGAACGGCGCCAACAGCGCCAACGTCACCGGCAACTGG
CCCTCGAACAGCACTGTTCCAAGCACTCGCCCGCGAGTTCGCACAACTAGCAAGCCTCTG
ACGCCGCCACCGGGCTTTCACATCGGGGCAACTCCTCGTCGGGAACTGCCTTTGCCCTCG
GAGGCCGACTATCTTCTTTACGGAACGCCCTGGTTCTGGAAGAATCGGACTCGGACAGTG
GATACCCGCTGTAAGCGCGTGATGGCGATGGAAACAGAAACCCTGGTCCTGTCGAACTCG
CGGGTGCAGGGCCCTGTTTTGTACGCTCACGTGGTGCACACGACGAGTAGCTCCACGCGG
TATGTGACCCTCAAGACTGTGGACGGAACTTGCATGAGCGGCTGCGCGGGCGACGGAAGT
GGGCGGCACGGGTACATGCGCATGCTCCTGGGGGGAGTGTCCGTGAGTGTCGCGACCGTA
GAAGATGCTGGCATGTACCTTGTCACTGTCGCGACAACAACAAGCTACACGGTCAACTGT
TACTCGGCTACAATCTTGGCACGCCTACAAAGGCCTCGGCTTGAGATCGTGCACGCGGGC
TACGGGGAAGAAATGTGCTCGTTCCGCCTTCGCTGTTCGATGCCTGGAGACACGCCTGCG
AAAATCATCCTCTCCGGATTGTACGATCGGAGAAATTCACAGCTCTGGACATCGAGTCCC
GGCCAGGACCTTGACGTGCTCCTCACCGTGAGCGGGTACGGCTATGACAAGGTCGCATGC
CACGCGATGACATACCGCGATTCCGTGGCTAGCAAAAGCTTGCCTCTCTCCGAGATCTGC
AGGAAAGACCGCATTGACACCAGGGCGCCGGACGATTCCTCCGCTTGCTCGCTCCGTGTT
TCGGACCTGGAGGGACAACTCGCCAACAAGTGTCCTAAGCCTTGGTGCCCCAAATGTAGT
CAGTGTCCGACGCCAGAAACCAAGCCCGAGTGTCCGCGTACAAACTCGGAGCTCTCGGGA
AAGCTGGTCGTCGCGGCAGCAGTTTCGGCAGTGCTCAATCTCATCACGGCGGCGGTGCTG
GTGTGGCGCGGTCTGTGTCGCTTGTGCAAGGTGTTGCTGGCTGCACGTACCCGGCAACCA
CAATACCACTTTCTGGAAGAGGGCGGGCATCTGCCGCCGCCGCCTCCGTACTGTCCTGTG
CCGCCGCCGTACAGTGACAACACTCGCCCGGATGCCAGCCCTGGCGCCGGCCAGGATGTT
GCCCAGGACACCAGCTCTGACGCTGGCCCAGGCGCCGCCCCGGACGCCGGCACGGAGACC
GTACCCACGAACGCCGCCTTGCCGGTAGCTCTTCCCTGAGTTCCGCCTACCCCTTGCTTC
AGCGGGCCTATCTTTTTGTACTTGCTTCCTCTCCCCGGAATGTAGCCTTTGTTCTTAGCA
GCGCCGCCATTAGCAACGTGAAAAAAGAATCCTTCTCTGGCAAGGATTACGCTGCCGTGA
GCACGAGATGGGCCCGCGCGCGCAGCGCGCGCGTAGTACGCTACGCAAGCTGAGGCGTGC
GTTATGCGGGCGTCAAGACTCGCCCGCGCGCGCGCGAACGCCAGAAAACAGGCACTTCGC
ACGCAAATGCGCGCGAACGTGCGAACACGGATACGCGCACACCCACACGTGCGAGGATAC
GCCCGCGAAAGAACACGGACACTTGGGAGAACACGAGTGCTTGCGCGGCCATGGTCACGC
GCACGCGTACGAAGAGCGATGCGAGAACAAGCACAAACACTTACATGCGCACGAGCACAC
GCACGAGCGCCACGGCCGCGCACCGCGAAGATTGGCGTTGACGGCACCGCTACCGTTGCT
ATTGCTGCCACTGCTATTACCGCCGATGATACTTTTGTTCTTCTTGTCGCCGGCGGACGC
AAAGCCCGTGCTCGAGAGACAAGTCTTCTGGAACCATAGCGAGCCTCGCGCCTCGTTCCT
TACACCACCACACGGGCCGGGCGCACCGCCAGGAGGTCCGTTCTTAACGGCCGTGGGAGG
CGATGGAACCCTGTATCTGATCCCGAGCAACAGCAGCAATCCCCCTGTTTGCGTCGAAAT
CCCGTTACCATACGGGCCCGGTCACGAGAATGTCATTACCTTACTGTTAGTGGATGGGGG
GCCTAGAACACCCGATGCTCTCACAGTGGCGGCTTGCCTGGAAGTAGGCGTGTCGCTGCT
GACCACCAACGCCACAGAGCCAACAAATGCATCGAACAGCAGCCCGCGGCTGACAGGAAG
CTGCGAGAAACTGCGCACCTGGGCACTTGGCAATCCCCCGTTCACGCGCGTTTGCGGCAC
AGGCGGCGGGACTCCGCGCTGCTGGGCACTCAGTACCAACGGTTCCATTCACGATCTGGG
TTTGGACGGCGTTGGGTACTCGCCACCACAGCACAACGGCACGCGCCCGCTCCTGTGCAC
GAACACATCCGAGCCCCACCTCCACAGTTGTGAACACACTGCATGGAACGGCGATCACGA
CCCTCAGCGCTGCACTCGTACGCCCTTGGACAAGCACGGCCAGAGCTGGTCGCCGCAGTG
CCACAAGAGCACGGCCCCGAACCAGCTGGGAACGCGCCCGCCTTTGTTGATCACAAAGAT
GTCTGACGAGAATGGTACCGACTACGTCTATTTCCTCATTGGAGGCTCAGGAGACGACTA
CCCGCCCCTGCTAGCGCGTGTGTGCGAGGACGATTGCTGGCTCAGCGGGCACTGGACTCC
GCGGTTGCAAACTGTCTTGCAAACGAACGTTAGCTGCGCTAACGCTAGCGCGCTCTTGAA
AAGTACCTCTGGCAACGGAGGCCCAATTGTGCTGCTTGTCGAGGGCGAGGGTGGCAACGG
AAGCATATGCACGTACTCGGGGCTCGATACAGGCAAGCACTTTGCACACACGCCGCAACT
GGGAGAGACGGGTCCGCGAGACCCGCTCGTTGGCGCCTGCGGGCACAACGGAGATGTTCC
TGAGTCGCTGGCAAAGAAGGCGAGAGAACATCCGGATCTCAAGCAGACACTAACGCCGAG
CGGCGGCCCAGTGGCTTTGCCCGGCCTCGATCCTCGACACGTGACTGCCTTGGGAACGGG
CCCCGGGCTTCTGTTCCTGGGAACCAACCAAAGCAACGTCTTCCTTCTCCGGATGAACGA
CAACGGCCGTCCCAACGGGAGTCTGACCTTGTTTTGGAACGGCACCGGGAACGGGAATGG
GCGCGCCGGGCCACGGGGGCCCGTCCTGGGGCTACAACACAGTAGCGGCGGCGGCGCGGG
GGCGGCGGGGCTGCTGGCGGTGCTCTTCGGGGACGGCGTGACGGTGCTGCGCACGGAGGG
CGCGCTGTGAGCGCGCCGCTCGCGCTCGTTGTTTCTTCCGGCGGTTCTCGTTGTTCGTTC
TTCTTGGTGTTCTGCGCGCCGCTCGTCGCTGCGGACAAGACAACACTCGTGCTCGTGTGT
CCGCACGCACACGACGACGGCTGCTCGCTGCCTGGTGCACACACACACACACACACACAC
ACTCGCTCTCTCAGGGTGGTTTGACGCCCGGTGCCTGGCGTCCGCACGCACGGAGCACAA
CGAACATGTTGTGCTCGTGTTGTCCTCGTGGGATAGGCACACACGAACGCACGCGGAAAC
AAGCACATGTGTTTGTAGCCGCGCGAACAAAAAACAACTCTGCTCGTGCCCGCACACGCA
AACAAAACGCGACGCCCCGGCGCGAAACAAGCGTGTTCGTGCCGGGGCGTCTGCGCGCGC
AGGAGGAAACAGAACCCAAAACACAAACACAGCCGTGTTCGTGCCAGGTGCCTGCACGCG
CGAAAGGACACAACCGGGTTCGTGCCCGGAAACTAGTACTCGCCGCCAGGTGCATGCACG
CGCGAGAGGAAAACAAAAAACACAAAACACGCCCGTGTTCGGTCCTGCTGCCTGCACGGA
AAACAAAAAACACGACCGTGCTCGTGCCCCTGGCACCTGGTGCCTGCTGCCTGCGCGCGT
GAAAGAACAAAACACCTGTGCGCGCCCCCGGCACCTGGTACTTCTTTGTGCTTGCACAAC
GACCACTCGCGCGCTTGGACGGACTCTGCTTGTTTTGTGCCCCGGGACAACAACGGTTTG
CCCCGCGAAGAACTGTTCGTGCCTGCACGCACGAGACAAAGCAACCGTGCGTGCGCGACA
CCAAACAAGCGCGCGCGCCCCGGCGCCTAGTGCCTGCTGCCCCGCACACGCGACAAAACA
ACGGTTCGTGCCCCGGCGCCTAGTGCCTGCTGCCCCGCACGCGCGACACAACACGGCTCG
GTCCCCGGCACCACGCGAAAACGCCTGGCGCCTACAACGGTGTCTTCTTGGTTGGACCCA
CGGCGACAAGTGGTGCTCGTACTCCTCATGAATGCGAGCAGCTGGCTCCCTTGGACGGAA
TGCGAGCGCCCGACGACTGACACGAGACAAAACGTTGTTGTGCCTACCACCCACACGGAA
CAAAATGGTTAGTGCCCGGCACTCACACGATAACGAATCCTTGTTTGTGCCGGTACCCCC
CACGGAAGAAAAACAGTTGTTTGGGCCGGCACCCACACGGAAGAAAAAAAGAAGCCAGTG
CTTCGTGCAGGCGCCCGGTACCCGCACGCACGGAAGAAAAAAAAAACCTTTTTTTTTTTT
TTTTTTGCGCCGGCACCTACACGGAACAGAATGCTTTGGACCCACACGGAACGAGAACAT
CTTTGGTGTCTCCGGCACTACACGAAAACGCCACGAAGTTGTACTTGGCGCGACCCACCA
CAAATGCTTGATGCCCGGCGCCTGGTACTCGGTGCCTGCTCGCACACACAAAAACAAAAG
CCTTTGTTTGGTTTTGTCGACGACAACATGTGTTGATGTCCGCACACACGGAAGGAAAAG
CCTGTTCGCGCCGGCACCTGGTCTCCGCACACACGGAAGGAAAAAAAAACAAGCTTTGTC
TTCGGGACCGGCACCTGCTACTCCCGTACGCACGGAAGGAGAAAAGGGGTTGTAGTCCCG
GTACCTACACGGGAGGAAAAACGCTTGTTGTGGTACCGGCACCAATTGCACACGCGGAAC
GACACGCGACACGACGAAGCTTGTTGTTTCTTGTATCCCCACACGCAACACGACGACTTG
TTGTTTTGTACACGCACGGAATGAGCAAATGCTTGCGTGTGTGTGTGCTCACACGGAACG
GGAACAAGGTTTTGCGTGTGTGCCCGCACGGAACGAGAAGAGGTTGTGTGTGTGTGTGTG
CTCACACGGAACGAGAACAAGTCTGTGTGTGCTCACACGGAACGAGAACAAGTTTGTGTG
TGTGTGTGTGCTCACACGGGACGAGAACAAGTGTGTGTGTGCTCACACGGAACGAGAACA
AGTGTGTGTGTGTGTGTGTATGTGTGTGTGCTCACACGGAACGAGAACAAGTTTGTGTGT
GTGTGTGTGTGCTCACACGGAACGAGAACAAGTCTGTGTGTGTGTGTGCTCACACGGAAC
GAGAACAAGTGTGTGTGTGTGTGTGTGTGTGCGCGCGCTCACACGGAACGAGAACAAGTG
TGTGTGTGTGTATGTGTGTGCGCTCACACGGAACGAGAACAAGTGTGTGTGTGTGTGCGC
TCACACGGAACGAGAACAAGTGTGTGTGTGCGCTCACACGGAACGAGAACAAGTGTGTGT
GTGCGCTCACACGGAACGAGAACAAGTGTGTGTGTGTGTGTGCGCTCACACGGAACGAGA
ACAAGTGTGTGTGTGCGCTCACACGGAACGAGAACAAGTGTGTGTGTGTGTGCGCTCACA
CGGAACGAGAACAAGTGTGTGTGTGCGCGCTCACACGGAACGAGAACAAGTGTGTGTGCG
CGCTCACACGGAACGAGAACAAGTGTGTGTGCGCGCTCACACGGAACGAGAACAAGTGTG
TGTGTGTGCTCACACGGAACGAGAACAAGCGTGTGTGTGTGTGCTCACACGGAACGAGAA
CAAGTTTGTGTGTGTGTGCTCACACGGAACGAGAACAAGTGTGTGTGTGTGCTCACACGG
AACGAGAACAAGTTTGTGTGTGCGCTCACACGGAACGAGAACAAGTGTGTGTGCGTGCTC
ACACGGAACGAGAACAAGTTTGTGTGTGCGCTCACACGGAACGAGAACAAGTGTGTGTGT
GTGCTCACACGGAACGAGAACAAGTTTGTGTGTGTGTGTGTGTGTGCTCACACGGAACGA
GAACAAGTGTGTGTGTGTGTGTGTGTGTGCTCACACGGAACGAGAACAAGTGTGTGTGTG
TGTGTGCGCGCGCTCACACGGAACGAGAACAAGTGTGTGTGTGTGTATGTGTGTGTGCTC
ACACGGAACGAGAACAAGTGTGTGTGTGTGTGTGCTCACACGGAACGAGAACAAGTTTGT
GTGTGCGCTCACACGGAACGAGAACAAGTGTGTGTGTGTGTGTGCTCACACGGAACGAGA
ACAAGTTTGTGTGTGCGCTCACACGGAACGAGAACAAGTGTGTGTGTGTGTGTGCTCACA
CGGAACGAGAACAAGTTTGTGTGTGCGTGCTCACACGGAACGAGAACAAGTGTGTGTGCG
TGCTCACACGGAACGAGAACAAGTTTGTGTGTGCGCTCACACGGAACGAGAACAAGTGTG
TGTGCGTGCTCACACGGAACGAGAACAAGTTTGTGTGTGCGCTCACACGGAACGAGAACA
AGTGTGTGTGTGTGCTCACACGGAACGAGAACAAGTGTGTGTGCGCGGACTGAGAAAAAG
GTTTTTGTGTACCTGCGCACACGGGACGAGAACCCGCCGTCGTGTACCCGCGCACACGGG
ACGAGAACCCGCCGTCGTGTGCCCACTCGGGACGAGACCATGTCGCTGTGTACCCGGCAC
CTTGCAGCCACGGAAAGAGAACATGTTGGTGTGTCTCCGGTACCTATACACACAGAGTGA
GAACAATGTTCGTGTGCCACCGGCACCTAGTACCTGGTACCTGCACACGCAGGACGAGAA
CATGTCTTGGAGTGTGTAGCCGGCACCTACACACACACACACACACACGGGATGGGGGAA
ATGTTTTGTGTGTGTGTACTCGGCACCCGCACACACGGGACGAGAACATGTCTCGGAGTG
TGTACCCGGCACCTGCACACACACACACACACACACACACACACACGGGATGAGGGAAAT
GTGTGTGTGTGTGTGTGTGTGTGTGTGTGCTCGGCACCCGCACACACGGGACGAGAACAT
GTCTTGGAGTGTGTACCCGGCGCCTGCGCACACACGGGATGAGGGAAATGTTTGTTGTCA
TGTGTGCCCGGCACCTTCACACACACGGGATGAGGAAAAATGTTTGGAGTGTGTACCCGG
CACCCCGCACACACGGGATGAGAAAAAATATTTGTTCATGTGTACCCGGCACCCGCACAC
ACGGGATGAGAAGAAAAATATTTGTTGATGTGTACCCGGCACCTTCACGCACTCGCACAC
ACGGGATGAGGAAAAAAATGGTTTTGTTGTCATGTGTGCCCGGCACCTTCACGCACTCGC
ACACACGGGATGAGGAAAAAAAAATGGTTTTGTTGTCATGTGTGCCCGGCACCTTCACGC
ACTCGCACACACGGGATGAGGAAAAAAAATGGTTTTGTTGTCATGTGTGCCCGGCACCTT
CACGCACTCGCACACACGGGATGAGGAAAAAAAATGGTTTTGTTGTCATGTGTGCCCGGC
ACCTTCACGCACTCGCACACACGGGATGAGGAAAAAAAATATTTTTTTTTTACTGTGTAC
CCGGTACTCGTACATGCGAAAACAACCACTGTTTTGTTTTGTGTCAGCCAAAGGGCGTCC
GTTCCGTCGTGTGTACGTGTTCTCTCGTAAGATGGTCCCTTCTCCTAGTGCCGTAAGGAC
TCTCGTCCTTAGTGCCGTCAGGGCGCCCTTTGTACGTGCGCGGTTTTGCCAAATTTTTCC
CCCTATAAATGAACTCTTTTCTAGGGGCA
