# Supplementary material for: Prioritizing antiviral drugs against SARS-CoV-2 by integrating viral complete genome sequences and drug chemical structures
Source: Sci Rep. 2021 Mar 18;11:6248. doi: 10.1038/s41598-021-83737-5 (PMC7973547; doi:10.1038/s41598-021-83737-5)
Supplement: Supplementary file 1 — Supplementary Information 1. [file 41598_2021_83737_MOESM1_ESM.zip › dataset_VDA-RWR/dataset2/virus FASTA/Nipah virus.fasta]

>Nipah virus
ACCAAACAAGGGAGAATATGGATACGTTAAAATATATAACGTATTTTTAAAACTTAGGAA
CCAAGACAAACACTTTTGGTCTTGGTATTGGATCCTCAAGAAATATATCATCATGAGTGA
TATCTTTGAAGAGGCGGCTAGTTTTAGGAGTTATCAATCTAAGTTAGGGAGAGATGGGAG
GGCTAGTGCAGCAACTGCTACTTTGACAACCAAGATAAGGATATTTGTACCAGCTACTAA
TAGTCCAGAGCTCAGATGGGAACTAACATTGTTTGCACTTGATGTGATTAGATCTCCGAG
TGCTGCCGAGTCAATGAAAGTTGGAGCTGCTTTCACACTCATCTCTATGTATTCAGAGAG
ACCCGGGGCTCTCATTAGAAGTCTCCTCAATGACCCAGACATTGAAGCTGTAATAATAGA
TGTTGGATCAATGGTCAACGGAATACCAGTAATGGAGAGGAGAGGAGACAAGGCTCAGGA
GGAGATGGAAGGCTTGATGAGAATCCTCAAAACTGCTCGAGACAGCAGCAAGGGAAAAAC
ACCTTTTGTTGACAGCCGAGCTTACGGCCTACGGATAACAGACATGAGCACCCTGGTCTC
TGCAGTTATCACCATCGAGGCCCAGATCTGGATACTGATCGCTAAAGCAGTTACAGCTCC
CGACACTGCCGAGGAAAGTGAAACTAGAAGATGGGCTAAATACGTCCAACAAAAGAGAGT
CAATCCGTTCTTTGCTCTAACTCAGCAATGGCTAACAGAAATGAGGAATCTGCTCTCCCA
GAGTCTATCAGTAAGGAAGTTCATGGTTGAGATCCTCATAGAAGTCAAGAAAGGAGGATC
TGCTAAAGGCAGAGCAGTAGAAATAATCTCAGACATCGGAAACTATGTCGAGGAAACTGG
TATGGCAGGATTCTTCGCAACCATCAGATTCGGGTTGGAGACAAGGTATCCAGCACTTGC
ACTCAACGAATTCCAGAGTGACCTCAACACCATCAAAAGCTTGATGCTACTCTACAGAGA
AATTGGCCCAAGAGCCCCTTATATGGTGCTTCTTGAAGAATCAATTCAGACTAAATTTGC
CCCTGGAGGTTACCCATTATTGTGGAGCTTTGCCATGGGTGTGGCTACTACTATTGACAG
GTCTATGGGGGCATTGAATATCAATCGTGGTTATCTTGAGCCTATGTATTTCAGACTAGG
CCAAAAATCAGCACGTCACCATGCTGGAGGAATTGATCAGAACATGGCAAATAGACTGGG
ACTAAGTTCAGATCAAGTTGCAGAACTCGCTGCTGCAGTTCAGGAAACATCAGCAGGAAG
GCAAGAGAGTAATGTTCAGGCTAGAGAGGCAAAATTTGCTGCAGGAGGTGTGCTCATTGG
AGGCAGTGATCAAGATATCGATGAAGGGGAAGAACCTATAGAACAGAGTGGCAGACAGTC
AGTTACCTTCAAAAGGGAGATGAGTATTTCATCCCTTGCTAACAGTGTGCCGAGCAGTTC
TGTGAGCACATCCGGTGGGACCAGATTGACTAATTCATTACTAAACCTCAGATCAAGACT
GGCTGCAAAAGCAGCAAAAGAAGCCGCCTCATCCAATGCAACAGATGATCCAGCAATCAG
CAACAGAACTCAAGGGGAATCAGAGAAGAAGAATAATCAAGACCTCAAACCTGCTCAAAA
TGACCTTGATTTCGTCAGAGCTGATGTGTGACGTCTATTTCCAATATTCTACAGTATCCA
AAAATCTTTCTATAGTACACTATCATAATACGACACTAAGGGATCAACCATATCAAAGTT
ACGAATCGTTTTAATTATATTAATCAAATGATACTCTTTTATGGGCAAACCGAAGAACCA
ATGTCTACATGTAAATTGAGCTTTGGTATTGCAATCTAATACTTGCTCAAAATCTTGAAC
TATTAGTGTAATTTCTATCATCATAGAGTTATCAAGATTTTATTATATAAGTTGGTGCAG
ATCTTTGGACATGAATTACACACTACACTCTAATGAAGACAAAATTTACATTACATATTT
AAGGACTATTTCCTATCCTTTCAATGGTACTTGGTTATGAAGGTTTCTTAATTTAACTAA
GCTACTGTCTTTGCACTGGAATATACAATACCTCTTACCTCATTTCTTACTTTAATATCA
TGTTATTTTTTTGATAAGTCACTTAACTTGACCAAGGTCTACCAGGTAATGCTCGCACAA
GTGAACTGCAATCTCAACTTAGATTAAACATAATCATGCAAAATCACTATTTTGTACTAC
TAACTCATTAAGAAAAACTTAGGATCCAAGAGATTTACTCTAGGATCTCCTATTAAGCTT
AGCAGTCATTAGTTGAGAGTTCAACTTGCAAAACTCTAACCTTCACTCTAATAACAATTC
ATCCAATGGATAAATTGGAACTAGTCAATGATGGCCTCAATATTATTGACTTTATTCAGA
AGAACCAAAAAGAAATACAGAAGACATACGGACGATCAAGTATTCAACAACCCAGCATCA
AAGATCAAACAAAAGCCTGGGAAGATTTTCTGCAGTGCACCAGTGGAGAATCTGAACAAG
TTGAGGGGGGAATGTCTAAGGATGATGGAGATGTTGAAAGAAGAAACTTGGAGGATCTAT
CCAGTACTTCTCCCACAGATGGAACTATTGGAAAGAGAGTGTCGAACACCCGTGACTGGG
CAGAAGGTTCAGATGACATACAACTGGACCCAGTGGTTACAGACGTTGTATACCATGATC
ATGGAGGAGAATGTACCGGATATGGATTTACTTCAAGCCCTGAGAGAGGGTGGAGTGATT
ACACATCAGGAGCAAACAATGGGAATGTATGTCTTGTATCTGATGCAAAGATGCTGTCCT
ATGCTCCCGAAATTGCAGTTTCTAAAGAAGATCGGGAAACTGATCTAGTTCATCTTGAGA
ATAAACTATCTACTACAGGACTGAATCCCACAGCAGTACCGTTCACTCTGAGAAACCTGT
CTGATCCTGCAAAAGACTCTCCTGTGATTGCTGAACACTACTACGGACTAGGAGTTAAAG
AGCAAAACGTTGGCCCTCAGACTAGCAGAAATGTCAATTTGGACAGCATCAAATTGTACA
CATCAGATGACGAAGAGGCAGATCAGCTTGAATTCGAAGATGAGTTTGCAGGAAGCTCAA
GTGAAGTGATAGTCGGCATTTCTCCTGAAGATGAAGAGCCTTCAAGTGTTGGCGGAAAAC
CCAATGAATCCATTGGACGTACAATCGAAGGCCAATCAATCCGAGACAACCTTCAAGCCA
AGGACAACAAATCAACAGATGTACCAGGAGCAGGACCGAAAGATTCAGCAGTGAAGGAAG
AACCACCCCAGAAGAGGCTACCTATGTTAGCTGAAGAATTTGAGTGCTCTGGATCGGAAG
ACCCAATCATTCGGGAGCTGCTGAAGGAGAACTCACTCATAAATTGTCAGCAAGGGAAAG
ATGCTCAGCCTCCATATCATTGGAGCATCGAGAGGTCAATAAGCCCGGATAAAACTGAGA
TCGTCAACGGTGCTGTGCAAACTGCTGACAGGCAAAGACCAGGAACTCCGATGCCAAAGT
CCCGAGGTATTCCCATTAAAAAGGGCACAGACGCGAAATATCCATCTGCTGGGACGGAAA
ACGTGCCTGGGTCGAAGAGTGGTGCAACCCGGCATGTTCGAGGATCACCCCCCTACCAAG
AAGGCAAGAGTGTCAATGCGGAGAATGTCCAACTGAATGCTTCCACTGCGGTTAAGGAAA
CTGATAAGTCAGAAGTAAACCCCGTAGACGACAACGACTCACTTGATGATAAATACATCA
TGCCTTCAGATGATTTCTCAAACACTTTCTTCCCGCACGACACTGATCGCTTGAATTATC
ACGCAGATCATTTAGGTGATTATGACCTTGAAACCCTGTGTGAAGAGTCGGTTCTAATGG
GAGTGATCAACTCTATAAAATTAATTAATCTGGATATGCGCTTAAATCACATTGAAGAAC
AAGTTAAAGAGATCCCAAAGATCATCAATAAGCTTGAGTCCATTGACAGAGTTCTGGCCA
AGACTAACACCGCACTCTCAACCATTGAAGGACACCTGGTTTCCATGATGATAATGATAC
CAGGGAAAGGGAAAGGAGAAAGAAAGGGGAAAAATAATCCTGAGCTTAAACCAGTGATAG
GAAGAGACATTCTAGAGCAGCAATCTCTTTTTTCTTTTGACAATGTCAAGAATTTCAGAG
ATGGATCGTTGACAAACGAACCGTATGGGGCAGCTGTACAGTTGAGAGAAGATCTTATTC
TTCCTGAACTTAATTTTGAGGAGACAAATGCATCTCAATTTGTTCCTATGGCAGATGATT
CATCCAGAGATGTTATCAAGACATTGATAAGGACTCACATTAAAGATAGAGAGTTGAGAT
CAGAACTGATTGGTTACCTGAATAAAGCGGAAAATGATGAGGAAATTCAGGAGATAGCGA
ACACTGTCAATGACATCATTGACGGTAATATTTGATCACTGAATTGTCAGCAGAAATACA
ATGATCTAACAACAATCTCCCACAAGTAGACAATGGTTTCAGGTCAATAATAACAACCTC
AATACTAATCTTTCACATAAGCATTACTCATTCCAGCCCTCAGACGATAACACAATACTT
GATACATGTTTATTGAAGTGTATGTAGCATGATTGAACTATTCAATAACTGTATTTCTCA
CTCTTGCTCTTAGTTAGTCATTGTGTCTAATAATTATTATTACAGTACAAGGTATTATGA
ATTCAAAGATACGCAATAAATCTGATATCAGCATAGAGTAGAAAATTGTTGTTTTTGTCA
TGATCATTCGAAGATTTAACAATGATGTCAACTTTCATACCTAAACATAATAACATAAAA
TGGTCGATTTGTATTGTAGATCTCTCACGCATTTTAGTGTCATGAATTAGTGTTTCAAAT
CAGTTGCATATCAATTAAGAAAAACTTAGGAGACAGGTATAGAACCTCTCTTTCAGATAA
CTGGTCAATTAAGGACAGAAATTCTGTTTCTCAAATCCGCTAGCCTTTGTCAAAGAGGAC
ACAAGCAATGGAGCCGGACATCAAGAGTATTTCAAGTGAGTCAATGGAAGGAGTATCTGA
TTTCAGCCCTAGTTCTTGGGAGCATGGTGGGTATCTTGATAAGGTTGAACCAGAAATTGA
TGAAAATGGCAGTATGATTCCAAAATACAAGATCTATACCCCAGGAGCTAACGAGAGGAA
ATACAACAACTACATGTACCTTATATGTTACGGCTTTGTTGAAGATGTTGAGAGAACCCC
AGAGACAGGGAAACGCAAGAAGATCAGGACAATTGCTGCCTACCCTCTGGGTGTTGGTAA
GAGTGCCTCTCATCCCCAAGATCTTCTGGAGGAACTCTGTTCCCTCAAAGTTACTGTGAG
AAGAACAGCTGGATCAACTGAGAAAATTGTGTTTGGATCATCTGGCCCTCTAAATCACCT
CGTTCCGTGGAAGAAAGTACTGACTAGTGGTTCAATTTTTAATGCAGTCAAGGTTTGTCG
GAACGTTGATCAGATACAGCTTGACAAGCATCAAGCTCTGAGAATATTTTTTCTCAGTAT
CACAAAGCTCAATGATTCTGGAATCTACATGATTCCACGAACCATGCTTGAGTTCAGGAG
AAACAATGCCATTGCCTTCAATCTTCTAGTGTACTTGAAGATTGATGCTGATTTATCCAA
AATGGGGATCCAGGGAAGCCTCGATAAAGATGGCTTCAAGGTTGCCTCCTTCATGCTACA
CTTGGGGAACTTTGTCCGTCGTGCAGGGAAGTATTACTCTGTTGATTATTGTAGGAGGAA
GATTGATAGGATGAAATTGCAGTTTTCACTGGGTTCCATAGGCGGACTAAGTCTCCACAT
TAAGATCAATGGTGTAATCAGCAAACGGCTGTTTGCTCAAATGGGATTCCAAAAAAACCT
TTGTTTCTCTTTGATGGACATCAATCCTTGGCTCAACAGATTGACCTGGAACAACAGTTG
TGAGATCAGCCGAGTAGCAGCTGTGTTGCAGCCTTCTATTCCAAGAGAGTTCATGATCTA
TGATGATGTCTTCATTGACAATACAGGGAGAATTCTAAAGGGCTAAACAGAATTCTTCTA
AAATTTAATCAGTCATGAGTTTAGTAATCATACCTAGTCATAATACATCACACAGGACTA
TTTACAAAAGACAGTTAAAAAATGGAATAATCATGTAGTAGTAATTGAGAACATTATTAG
AATAGTATAACTAAAATGTAGTTTTTTTGAGTATTTGATTTAAAATTAGATAACTATTAC
AAAAAACTTAGGAGCCAAGCTCTTGCCTCGTTCAGAAGGTTAAACAAGCATTCTTACCAT
TGGATCAACAAAAGGATTGGTTTTATCGTCTAAGAAATTTATTGAAAGGCAAAGAAATTC
CTGGTTTTATGTTGAATGAGGTGTATCAAACTAAGGAGACCTTCTAACAGCCAGGTCATA
GGAATATAAATAAAAATAAGAATAAAATTGATTCCATCGGAAGATTCATTTCAAGAAGTG
ATCAAATCAAAGCGGTTGGCAGACCTACCAATCATATACCACAAGACTCGACAATGGTAG
TTATACTTGACAAGAGATGTTATTGTAATCTTTTAATATTGATTTTGATGATCTCGGAGT
GTAGTGTTGGGATTCTACATTATGAGAAATTGAGTAAAATTGGACTTGTCAAAGGAGTAA
CAAGAAAATACAAGATTAAAAGCAATCCTCTCACAAAAGACATTGTTATAAAAATGATTC
CGAATGTGTCGAACATGTCTCAGTGCACAGGGAGTGTCATGGAAAATTATAAAACACGAT
TAAACGGTATCTTAACACCTATAAAGGGAGCGTTAGAGATCTACAAAAACAACACTCATG
ACCTTGTCGGTGATGTGAGATTAGCCGGAGTTATAATGGCAGGAGTTGCTATTGGGATTG
CAACCGCAGCTCAAATCACTGCAGGTGTAGCACTATATGAGGCAATGAAGAATGCTGACA
ACATCAACAAACTCAAAAGCAGCATTGAATCAACTAATGAAGCTGTCGTTAAACTTCAAG
AGACTGCAGAAAAGACAGTCTATGTGCTGACTGCTCTACAGGATTACATTAATACTAATT
TAGTACCGACAATTGACAAGATAAGCTGCAAACAGACAGAACTCTCACTAGATCTGGCAT
TATCAAAGTACCTCTCTGATTTGCTTTTTGTATTTGGCCCCAACCTTCAAGACCCAGTTT
CTAATTCAATGACTATACAGGCTATATCTCAGGCATTCGGTGGAAATTATGAAACACTGC
TAAGAACATTGGGTTACGCTACAGAAGACTTTGATGATCTTCTAGAAAGTGACAGCATAA
CAGGTCAAATCATCTATGTTGATCTAAGTAGCTACTATATAATTGTCAGGGTTTATTTTC
CTATTCTGACTGAAATTCAACAGGCCTATATCCAAGAGTTGTTACCAGTGAGCTTCAACA
ATGATAATTCAGAATGGATCAGTATTGTCCCAAATTTCATATTGGTAAGGAATACATTAA
TATCAAATATAGAGATTGGATTTTGCCTAATTACAAAGAGGAGCGTGATCTGCAACCAAG
ATTATGCCACACCTATGACCAACAACATGAGAGAATGTTTAACGGGATCGACTGAGAAGT
GTCCTCGAGAGCTGGTTGTTTCATCACATGTTCCCAGATTTGCACTATCTAACGGGGTTC
TGTTTGCCAATTGCATAAGTGTTACATGTCAGTGTCAAACAACAGGCAGGGCAATCTCAC
AATCAGGAGAACAAACTCTGCTGATGATTGACAACACCACCTGTCCTACAGCCGTACTCG
GTAATGTGATTATCAGCTTAGGGAAATATCTGGGGTCAGTAAATTATAATTCTGAAGGCA
TTGCTATCGGTCCTCCAGTCTTTACAGATAAAGTTGATATATCAAGTCAGATATCCAGCA
TGAATCAGTCCTTACAACAGTCTAAGGACTATATCAAAGAGGCTCAACGACTCCTTGATA
CTGTTAATCCATCATTAATAAGCATGTTGTCTATGATCATACTGTATGTATTATCGATCG
CATCGTTGTGTATAGGGTTGATTACATTTATCAGTTTTATCATTGTTGAGAAAAAGAGAA
ACACCTACAGCAGATTAGAGGATAGGAGAGTCAGACCTACAAGCAGTGGGGATCTCTACT
ACATTGGGACATAGTGTATTCAGATTGATGAAATTATGTTAGAGAAATCAGAAAACTTCT
GACTTTCAGAAATGGATTGTATACAATTAGTTAGATCATCCTGAATAATCGAGGTGAGAA
CATTGCAACTATAAAATCAGATCATGTAAATAGTTGTAAAAAATTAAAAGCTTCTTTTAA
TTCTTTTGAACAATAATTTAATTAATATATAACATATTCTCTCACACGAGCGCTAACCTA
TACACTCTCTACTAATATTTTATACTCATAATTAATGATATAATGACAAATAAGGATTCA
AATTGGATTATGATATAGTTTCATACTACAATAGCATTTCGACCAAGAAAATATCCTTAC
AATTATACAATGTACTTAACCGTGAATATGTAATTGATAATTTCCCTTTAGAAATTTAAT
AAAAAACTTAGGACCCAGGTCCATAACTCATTGGATACTTAACTGTATCTTTCTAAGCTA
TCACATATCAAAGGAGAGATTGAATGCTTTTTTGGAGATCTAGATCATTACTATATGTGT
CTCCTATAATCACATCATAGGAGTGAACCATAATACACATCTTTGGGTAGGGGAAGGAAA
GTATTGTTGACGTACTGATTGATCTGCTTGAGTCAAATAATCAGTCATAACAATTCAAGA
AAATGCCGGCAGAAAACAAGAAAGTTAGATTCGAAAATACTACTTCAGACAAAGGGAAAA
TTCCTAGTAAAGTTATTAAGAGCTACTACGGAACCATGGACATTAAGAAAATAAATGAAG
GATTATTGGACAGCAAAATATTAAGTGCTTTCAACACAGTAATAGCATTGCTTGGATCTA
TCGTGATCATAGTGATGAATATAATGATCATCCAAAATTACACAAGATCAACAGACAATC
AGGCCGTGATCAAAGATGCGTTGCAGGGTATCCAACAGCAGATCAAAGGGCTTGCTGACA
AAATCGGCACAGAGATAGGGCCCAAAGTATCACTGATTGACACATCCAGTACCATTACTA
TCCCAGCTAACATTGGGCTGTTAGGTTCAAAGATCAGCCAGTCGACTGCAAGTATAAATG
AGAATGTGAATGAAAAATGCAAATTCACACTGCCTCCCTTGAAAATCCACGAATGTAACA
TTTCTTGTCCTAACCCACTCCCTTTTAGAGAGTATAGGCCACAGACAGAAGGGGTGAGCA
ATCTAGTAGGATTACCTAATAATATTTGCCTGCAAAAGACATCTAATCAGATATTGAAGC
CAAAGCTGATTTCATACACTTTACCCGTAGTCGGTCAAAGTGGTACCTGTATCACAGACC
CATTGCTGGCTATGGACGAGGGCTATTTTGCATATAGCCACCTGGAAAGAATCGGATCAT
GTTCAAGAGGGGTCTCCAAACAAAGAATAATAGGAGTTGGAGAGGTACTAGACAGAGGTG
ATGAAGTTCCTTCTTTATTTATGACCAATGTCTGGACCCCACCAAATCCAAACACCGTTT
ACCACTGTAGTGCTGTATACAACAATGAATTCTATTATGTACTTTGTGCAGTGTCAACTG
TTGGAGACCCTATTCTGAATAGCACCTACTGGTCCGGATCTCTAATGATGACCCGTCTAG
CTGTGAAACCCAAGAGTAATGGTGGGGGTTACAATCAACATCAACTTGCCCTACGAAGTA
TCGAGAAAGGGAGGTATGATAAAGTTATGCCGTATGGACCTTCAGGCATCAAACAGGGTG
ACACCCTGTATTTTCCTGCTGTAGGATTTTTGGTCAGGACAGAGTTTAAATACAATGATT
CAAATTGTCCCATCACGAAGTGTCAATACAGTAAACCTGAAAATTGCAGGCTATCTATGG
GGATTAGACCAAACAGCCATTATATCCTTCGATCTGGACTATTAAAATACAATCTATCAG
ATGGGGAGAACCCCAAAGTTGTATTCATTGAAATATCTGATCAAAGATTATCTATTGGAT
CTCCTAGCAAAATCTATGATTCTTTGGGTCAACCTGTTTTCTACCAAGCGTCATTTTCAT
GGGATACTATGATTAAATTTGGAGATGTTCTAACAGTCAACCCTCTGGTTGTCAATTGGC
GTAATAACACGGTAATATCAAGACCCGGGCAATCACAATGCCCTAGATTCAATACATGTC
CAGAGATCTGCTGGGAAGGAGTTTATAATGATGCATTCCTAATTGACAGAATCAATTGGA
TAAGCGCGGGTGTATTCCTTGACAGCAATCAGACCGCAGAAAATCCTGTTTTTACTGTAT
TCAAAGATAATGAAATACTTTATAGGGCACAACTGGCTTCTGAGGACACCAATGCACAAA
AAACAATAACTAATTGTTTTCTCTTGAAGAATAAGATTTGGTGCATATCATTGGTTGAGA
TATATGACACAGGAGACAATGTCATAAGACCCAAACTATTCGCGGTTAAGATACCAGAGC
AATGTACATAAAAATCAACCTCATAATTTAATGGATTGATCTAATATAATGATAATAATC
GTACAAAGACATGTGATGTAAACAAAATTGTTGTAATTAAATAAGTCCTCAGCTGAATAC
TTTTTTAAGATTAGCAATAGCATGTTTTTCCAGTTATTGGATAGTTGATAATATAATTCT
GAAACTGGGTTAATAAATAATCTTGATCGGTGATCTTTGAGAACAATGATATCATATAGT
TCATCAAGTGATAATCAATTCTTTATATGTACACTTTAGAGTATATTTTGAGACTTAGTA
TTTTCGGCCCGAATGTTAAATTTAATAGTTCATACATAACCTAAACTCAAGTTCTAAGCA
TAATGATAACAATTAATGCGAACTTGTCTTGATGTAAGGAAGATTTGATATTAACTGAGA
CTCCACTTGATATAGTAGAGCTGAATCTTGTAAATAAATTATAATGAATAGTTTATTCAA
AGATTATCATTCATATTAGTGTAAATTAAGAAAAACTTAGGACCCAGGTCCTTGATTATG
CCAATTTTCTCGAGAAATCATTCAATTGACCATAGACTGAAAGCGTTGTTACCTAGTTCT
TCAGAAGAGATCTTATTAGAATTAATTTATATGATCTAATTCCCTTAAAAACTGAATACC
AAAAAACAAAAATGGCCGATGAATTATCAATATCCGACATCATTTACCCTGAATGTCATT
TGGATAGTCCTATAGTCTCTGGTAAACTAATATCAGCTATTGAATATGCTCAATTGAGAC
ACAATCAGCCCAGTGATGATAAAAGACTGTCTGAGAATATTAGGTTAAACCTTCACGGGA
AAAGAAAGAGTCTATACATATTAAGACAATCCAAACAGGGTGATTACATTAGAAACAACA
TAAAAAACCTAAAGGAATTCATGCATATTGCGTACCCTGAATGCAATAACATTCTATTCT
CCATCACATCCCAAGGCATGACTAGCAAACTTGATAACATCATGAAAAAGTCATTCAAAG
CATACAATATCATTAGTAAGAAAGTAATTGGGATGCTGCAAAATATCACTAGAAATCTCA
TAACTCAAGATAGAAGAGATGAAATAATTAATATACATGAGTGTAGGCGATTAGGGGATT
TAGGGAAGAATATGAGTCAATCTAAATGGTATGAGTGTTTTTTGTTTTGGTTTACTATCA
AAACAGAGATGCGAGCAGTGATCAAGAATTCGCAAAAGCCGAAATTCCGTTCAGATTCAT
GCATAATACACATGCGAGACAAAAGTACTGAAATAATCCTAAATCCGAATCTTATCTGCA
TTTTCAAATCAGACAAAACTGGAAAGAAGTGTTATTATCTTACACCCGAAATGGTTCTAA
TGTATTGTGATGTCCTAGAGGGAAGGATGATGATGGAGACAACAGTCAAATCGGATATCA
AGTACCAACCTCTAATCTCGAGATCCAATGCCCTCTGGGGGCTAATTGATCCCTTGTTCC
CTGTCATGGGAAACAGAATTTACAATATAGTGTCTATGATAGAGCCTTTAGTTCTTGCAC
TACTCCAACTCAAGGATGAGGCTAGGATCCTGAGGGGTGCATTTCTGCATCACTGCATAA
AGGAAATGCATCAAGAATTGAGTGAGTGTGGTTTTACAGATCAGAAGATTCGGTCTATGT
TTATTGATGATCTTTTATCCATTCTAAATATCGATAATATACATCTGTTGGCAGAGTTCT
TTTCTTTCTTTCGTACGTTTGGCCATCCTATTCTTGAGGCTAAAGTTGCTGCAGAAAAAG
TGAGAGAACATATGTTGGCAGATAAAGTTCTTGAATATGCCCCTATAATGAAAGCACATG
CTATATTCTGCGGGACTATAATAAATGGGTATAGGGATAGACACGGAGGAGCCTGGCCTC
CTCTTTACCTCCCCGCACATGCATCTAAACATATAATCCGTTTGAAAAATTCTGGGGAAT
CTTTGACCATTGATGACTGTGTCAAGAATTGGGAATCATTCTGTGGGATTCAATTTGATT
GTTTCATGGAGCTGAAATTGGACAGTGATCTGAGTATGTATATGAAAGATAAAGCTTTAT
CTCCAATCAAAGACGAATGGGACAGTGTATACCCACGTGAAGTGTTGAGCTATACCCCAC
CGAAGTCAACCGAGCCAAGAAGATTGGTTGACGTTTTTGTAAATGATGAAAACTTTGATC
CATACAACATGCTGGAATATGTCTTATCCGGTGCTTATCTCGAGGATGAACAATTCAATG
TTTCTTATAGCTTGAAGGAGAAAGAGACGAAGCAAGCTGGACGATTGTTCGCAAAGATGA
CCTACAAAATGCGTGCATGTCAAGTCATAGCAGAGGCCCTGATAGCCTCAGGTGTCGGTA
AATATTTTAAGGAGAACGGGATGGTTAAGGATGAGCACGAACTTTTGAAGACACTCTTCC
AATTGTCTATTTCCTCAGTTCCTCGAGGGAACAGTCAGGGTAATGATCCTCAATCCATCA
ATAATATAGAAAGAGATTTCCAATACTTTAAAGGGGTCACTACCAATGTGAAAGACAAAA
AGAATAACTCTTTTAATAAGGTTAAATCTGCTCTCAATAATCCGTGCCAAGCTGACGGAG
TCCATCATAACATGTCACCCAATACACGAAATCGTTATAAGTGTAGTAATACAAGTAAGT
CTTTTCTCGATTATCATACCGAGTTTAATCCTCACAATCACTATAAATCAGACAATACAG
AGGCGGCCGTACTGTCCAGGTATGAGGACAACACTGGGACAAAATTTGATACAGTAAGTG
CATTTCTTACAACTGATCTTAAGAAATTCTGTCTCAATTGGAGATACGAATCAATGGCTA
TATTTGCTGAACGTCTGGATGAGATATACGGTTTACCTGGATTTTTTAATTGGATGCACA
AACGACTAGAAAGATCTGTTATCTATGTTGCAGACCCTAATTGCCCCCCTAATATTGACA
AACATATGGAACTAGAAAAAACTCCTGAAGATGATATATTCATTCATTATCCTAAAGGCG
GTATTGAAGGATATAGCCAAAAAACATGGACTATAGCAACTATCCCCTTTTTATTCTTGA
GTGCCTATGAGACAAACACGAGGATTGCTGCAATTGTCCAAGGAGACAATGAATCAATTG
CTATCACTCAAAAAGTTCATCCTAATCTTCCCTACAAGGTAAAGAAAGAGATCTGTGCAA
AGCAAGCTCAGCTTTATTTTGAAAGGTTAAGGATGAACTTAAGAGCCCTCGGCCACAATC
TTAAAGCTACAGAAACTATCATCAGTACACATCTTTTTATTTATTCGAAGAAAATTCATT
ATGATGGTGCTGTGCTGTCTCAGGCACTCAAATCAATGTCAAGATGTTGCTTTTGGTCAG
AGACTCTGGTGGATGAAACTAGATCAGCTTGTAGTAACATCAGCACTACAATAGCTAAAG
CTATAGAAAATGGGTTGTCAAGAAATGTCGGCTATTGCATCAATATTTTGAAAGTAATTC
AGCAGCTTCTCATATCAACTGAGTTTAGTATTAACGAGACATTGACACTGGATGTGACAT
CTCCCATTTCAAATAATTTAGATTGGCTTATAACAGCTGCATTAATCCCGGCACCTATTG
GAGGATTCAATTACCTTAATTTGTCTAGAATTTTTGTTAGAAATATAGGTGATCCGGTTA
CAGCATCTTTGGCTGATCTTAAGAGAATGATTGATCACAGTATTATGACTGAAAGCGTAT
TACAAAAAGTTATGAATCAAGAACCTGGTGATGCGAGTTTCTTGGACTGGGCCAGTGATC
CATACTCGGGCAACTTGCCTGACTCACAAAGCATCACTAAAACAATTAAAAATATCACAG
CAAGGACTATACTGAGGAACTCACCGAACCCAATGCTAAAAGGTTTATTTCATGACAAAT
CTTTTGATGAAGATCTTGAACTAGCTAGCTTCTTAATGGACAGGAGGGTTATATTACCTA
GAGCCGCTCATGAGATACTGGATAATTCATTGACAGGTGCCAGAGAGGAAATTGCTGGTT
TATTAGATACAACTAAAGGCTTGATCAGATCAGGGCTAAGAAAGAGTGGACTTCAGCCAA
AGTTAGTTTCTAGATTATCTCATCATGATTATAATCAATTTTTAATACTGAACAAACTTC
TATCAAACAGAAGACAAAATGACTTGATATCATCAAATACTTGCTCAGTTGACTTGGCAC
GAGCATTGAGATCTCACATGTGGAGGGAATTAGCGTTAGGTAGAGTAATATACGGTCTTG
AGGTACCAGATGCACTTGAGGCTATGGTGGGAAGGTATATAACAGGGAGCTTAGAGTGCC
AAATTTGTGAGCAGGGAAACACGATGTATGGGTGGTTCTTTGTACCTAGGGATTCCCAAT
TGGATCAGGTAGATAGAGAGCACTCATCAATAAGAGTACCTTATGTAGGATCAAGTACGG
ATGAAAGATCGGATATCAAACTAGGGAATGTCAAAAGACCAACTAAGGCCTTGCGTTCTG
CTATCAGAATTGCGACAGTATATACTTGGGCCTATGGGGACAATGAAGAGTGTTGGTATG
AAGCTTGGTACCTAGCGTCTCAGAGGGTAAACATAGACTTAGATGTATTGAAAGCTATAA
CCCCAGTTTCCACTTCAAACAATTTATCCCATAGATTGAGAGATAAATCCACACAATTTA
AGTTTGCAGGGAGTGTACTCAACAGAGTTTCTAGATATGTTAACATAAGCAATGACAATC
TAGATTTCAGAATTGAGGGAGAAAAGGTAGATACGAATCTTATTTATCAACAAGCAATGC
TATTAGGGTTATCGGTATTGGAAGGTAAATTCAGATTGAGATTAGAAACTGATGATTACA
ACGGGATATATCACTTACACGTAAAGGATAATTGTTGTGTCAAAGAAGTGGCTGATGTAG
GCCAAGTAGACGCTGAGTTGCCTATCCCAGAATATACTGAAGTGGATAACAATCATCTTA
TATATGATCCAGACCCCGTTTCAGAAATAGATTGCAGCCGTCTTTCTAATCAGGAGTCCA
AATCAAGAGAATTAGACTTTCCTTTATGGTCAACTGAGGAACTTCATGATGTCCTAGCTA
AGACTGTTGCTCAGACCGTTCTTGAGATTATAACAAAGGCTGACAAGGATGTTTTAAAGC
AACACCTTGCAATAGACTCTGACGATAACATCAACAGCTTAATCACAGAATTTCTAATAG
TTGATCCTGAACTGTTTGCACTTTATCTAGGACAATCTATATCAATAAAATGGGCCTTTG
AAATTCATCATAGGCGTCCTAGAGGAAGACATACTATGGTCGACCTATTGTCAGATCTTG
TATCAAATACATCAAAGCACACTTACAAAGTGTTGTCAAATGCCTTGTCACATCCTAGAG
TATTCAAGAGATTTGTAAACTGTGGCTTGCTATTGCCTACACAGGGTCCTTACCTTCATC
AACAAGATTTTGAAAAGTTGTCTCAAAACCTTCTTGTAACATCTTATATGATTTATCTAA
TGAACTGGTGTGACTTCAAGAAATCCCCCTTTTTAATCGCCGAACAGGATGAAACTGTGA
TAAGTCTACGAGAGGATATAATAACATCCAAACATCTCTGTGTTATAATTGACTTATATG
CAAATCACCATAAACCTCCTTGGATAATAGATCTAAACCCACAAGAAAAAATATGTGTAC
TGCGTGACTTTATTTCTAAATCTAGGCATGTGGACACGTCCTCCAGATCATGGAATACTT
CTGACCTGGATTTTGTAATATTCTATGCATCTTTGACTTATTTGAGAAGAGGTATAATAA
AACAATTAAGGATAAGACAAGTTACTGAGGTTATAGATACCACAACAATGTTAAGGGACA
ATATAATTGTAGAGAATCCTCCTATTAAAACAGGAGTGTTAGACATCAGAGGTTGTATAA
TATACAATTTAGAGGAAATCCTGTCTATGAACACAAAATCAGCATCAAAAAAGATCTTTA
ATCTTAATAGTAGGCCGTCAGTGGAGAATCATAAATATAGAAGGATAGGTCTCAACTCAT
CATCTTGTTACAAGGCATTAAATCTATCACCTCTGATTCAAAGGTATTTGCCGTCGGGAG
CTCAAAGGTTGTTTATAGGAGAAGGTTCTGGGAGCATGATGTTATTATATCAGTCTACAT
TGGGGCAATCAATTTCTTTTTACAATTCAGGTATAGATGGAGATTATATACCAGGTCAAA
GAGAACTGAAACTATTTCCCTCTGAATACTCAATTGCTGAGGAAGACCCATCTCTGACGG
GGAAATTGAAAGGACTAGTGGTGCCCCTATTCAATGGAAGACCAGAAACAACATGGATCG
GGAATTTAGACTCCTACGAGTATATCATAAATAGGACAGCGGGGCGAAGTATAGGTCTTG
TCCATTCTGACATGGAGTCTGGGATTGACAAAAATGTAGAGGAGATACTAGTAGAACATT
CCCATCTAATATCTATCGCGATAAATGTTATGATGGAGGACGGACTATTAGTATCCAAGA
TAGCATACACCCCTGGATTCCCAATCTCAAGATTATTTAACATGTACAGATCATATTTCG
GACTAGTACTGGTGTGTTTCCCAGTATATAGTAATCCAGATTCTACTGAAGTATATCTTC
TTTGCTTACAGAAGACGGTCAAGACTATTGTTCCCCCGCAAAAAGTCCTTGAGCACTCTA
ATTTGCACGATGAAGTCAATGACCAGGGAATAACATCAGTGATTTTTAAAATCAAGAATT
CACAGTCTAAGCAGTTCCACGATGATCTAAAGAAGTACTATCAGATTGACCAACCTTTTT
TTGTACCAACTAAAATCACTAGTGATGAACAAGTACTTCTCCAAGCAGGGCTGAAACTCA
ATGGGCCAGAAATTCTTAAGAGTGAAATCAGTTATGATATCGGTTCAGATATCAATACAT
TAAGAGACACCATCATAATTATGTTAAATGAGGCTATGAATTATTTTGATGACAACAGAT
CACCTTCACACCACCTAGAACCCTATCCAGTTTTGGAGAGAACTAGAATTAAAACAATAA
TGAATTGTGTGACTAAAAAAGTGATTGTCTACTCACTTATCAAGTTCAAGGACACCAAAA
GCTCAGAACTTTATCACATCAAAAATAACATCAGAAGAAAAGTTCTAATCTTAGATTTCA
GATCGAAGCTCATGACAAAGACTCTACCTAAAGGGATGCAAGAGAGAAGAGAAAAAAACG
GTTTCAAAGAAGTTTGGATAGTAGATTTATCGAATCGAGAAGTTAAAATCTGGTGGAAGA
TAATCGGATACATATCTATTATCTGATTTAACCTTCCAAATCCAAGACCAACTGATAACT
TATGTTGATCTAAGGTTCAGTTATTAAGAAAAACTTAATAACGATTCTTCTTTACCCTTG
TTCGGT
