# Supplementary material for: Prioritizing antiviral drugs against SARS-CoV-2 by integrating viral complete genome sequences and drug chemical structures
Source: Sci Rep. 2021 Mar 18;11:6248. doi: 10.1038/s41598-021-83737-5 (PMC7973547; doi:10.1038/s41598-021-83737-5)
Supplement: Supplementary file 1 — Supplementary Information 1. [file 41598_2021_83737_MOESM1_ESM.zip › dataset_VDA-RWR/dataset2/virus FASTA/Norovirus.fasta]

>Norovirus
GTGAAATGAGATGGCGTCTAACGACGCTATCCCCGCTGCTAGCCCAAAGGCTAACAACGA
GAAGAAATCTAACGATGGCAGTGCCAACAACACTGCCTACGTCCAACCCGAGGTTGGCGT
GTTTGCCAACATGAAGGTTGGTATGCAGAAGCTACTGAGCTCGGGGGCTCGTCCCAAGGT
GAGGCCTCAAAAGCCCCCAGATAGGGGCGGGACTGAGCAGATGGCCAACGCCGGGAAGCC
CAACACGGCGCGAGCGCCTGTCGCGGAGGGTGATGACCATCCGGGGCTGGCTCCCCAAGC
CGACCAGGGTCCTCCACCTTCCGAGGTCGAGGCGGTGCTGGGGAGCGATGGGGCTGGCCG
TGTGCGTTACATCCGCGACCAGGACCGCATTGAGGGGCTGCCTGACCTGCATGCAGCCCC
CTTCCTGTCTGAGCGTGAAGTCAAACGCGCCCCGCCACTTGATCGCCGTGAGTTCTCCGC
AGCCAGGGAGCCCCCATCTGGCTCCATCCTCGAGATGTGGGATGGCGACTACTACCACTA
CGCCATCTACCTCGAGAGGGGTCTCATCGTCGGGATAAACCGCCCCGGCAAGGCCCTGGG
CACCGCCACCGTCAACATCGAGCCCATTGGCCTCTGGTGGAGGGTGGTGCACGTTCCCAG
GATGCGGGTCTCGCTGCCCGCACTCTACAAACTCAATGGTGAGAAGTTCCCCTACAATGC
CTTTAACAATAACTGCTACACTTTTTGCTGCCAAGTCCTCGAGCTAGACGACTCCTGGCT
CAATAGGAAATACGTGCAGCGCACAACTGGCTTCTACGACCCCTACCAGTCCTGGAACAA
GAAGCCGTCCATCCACGTGGCAGACACCAAAATGGAGAAGGTTGGGGACATGTTGCTGAC
CGCCCTTGGCGCGCTCTTCAGCAGACCAATCAAGTCCATCATCAACAAGTTCAAGCCCCT
CAACCTACTCAACATACTTGCCTCTTGCGACTGGACGTTCGGTGGCATAGTCGAGGCCCT
CATCCTCATCGCAGAGCTTTTCGGGGTTTACTGGGAGCCACCCGATGTCACCGCCTTCCT
GATGCCTCTGCTCGACGACTTCGAGCTCCAGGGCCCGGCTGAGGAGCTGGCCACTGAGAT
CGTCCCGATCCTGCTTGGCGGCCTGGGCATGATCACTGGTTTCACATCTGAGAAGGTGGG
TCGGCTCTTCTCCTCAGCTGCGGCCACACTCCGCGCTACCAAGGAGATAGGCAACTACGG
GCTCGAGATTGTGAAGCTCGTCATGAAGTGGTTCTTCCCTAAGAAGGGTGATGAGGACAC
CATGGCGACCATGGTCCGCAACATTGAGGAGGCAGTCCTCGACATGGAGGCGCTTGAAAA
CAACCATATCACCAGTCTCCTCAAGAACAAAGACAATATGAACGCCTTCATCAAAACCCT
TGATGCAGAGGAGGAGAAGGCCAGGAAACTCTCGACCAAGGCCGCCTCGCCGGACATAGT
CGCTACGGTTAACGCCCTCCTGGCGAGGATCTCCACCGCCCGTTCGCTGATCCATCGGGC
CAAGGATGAGATGTGCGCCCGCGTTCGCCCCGTGGTGGTCATGATTTCCGGGAGGCCTGG
CATCGGTAAGACGCACTATGCTAGACACCTCGCTGAGCGCATATCCCAGCAGCTCGGTGG
GGATAAAAGGGTGGGCCTCATCCCGAGAAACGCGGTTGACCACTGGGATGCTTACCGCGG
TGAGCAAGTTGTGCTCTGGGACGACTATGGCATGGGTAATATAATTAAGGACGCCCTCAT
GCTGCAGGAAATGGCTGACACTTGCCCGGTCACGCTCAACTGTGACCGTATAGAGAACAA
AGGCAAGATGTTCGATAGCGATGTCATCGTGATAACAACCAATTCTCCCAACCCAAGCCC
CATGGATTACGTCAACATGGAAGCCGTGGCCCGCCGCGTGGACTTCCTCGTCTACGCAGA
AGCCCCAGAGATTGAGAAGGCCAAGAGGGACCACCCCGGTGACCCCGCTGCCTGGAAGCC
CCACTTCAAGGCCGATCACTCCCACCTGGTGCTCACGCTCGCACCCCAGGGCGGTTTTGA
CAAGGCTGGCAACACGCCCCACGGCAAGGGCGCGGTGAAGAAGATCACCCCCTCGGGTCT
CGTAGCTAGGGCGGCCGCTCTCGCGTGCGAGAGGAGAGACGAGTTCCAGCTCGAGGGCAA
GGAGGACCCGACCTATAACTTTGATTTGTCCCCAGTGACCGCCTTCCGCCGCCTGGCTGC
TGACAACGGGTACAACCTGGCTAAGACCATGGCTGTTGGCGCGAAACTCCGCAAAGTGAC
AACCATGGAAGGGTTTAGGGATGCTGTCAAAGACGTCTCCTTCAAGCCGTGCCGCATTGT
CTATAAGGGTGTTGCATATGACATGCAGTCTGACGGTAGAGGTAAGGTGAGGGTGGACAG
GGTCCAAGATCAGGTGGTCCAGCAGGTCACAGAAATCCACCAAGTAGTCCACCGTCTCCG
CCAGGCCCGCGTGCGATACTATGTGCATGTGGCGCAGGAGCTGGTCTGGTCACTCGTTCA
GATGGCGGGCGCGGCCTACGTCACGCAGAGGATCTTCAGGCGGGCCCACGTGGCCCATAT
GTGGGAAAGCATGAGCGGATCCAGGGCCGTGGAAGACACCCCCTCCCCCCAACCGGTTCA
TGGGTGCGAAAAGTGCCACGATAGGGAGCGGTGCTCGTGCAATTGGGTGATTGAGCCGGA
GGACTTTGAGGACGAAGGGAAGAAGGGTAAGAGCAAGAAGGGTCGTGGGCGAAAGAATAC
CGCCTTCTCCAGTAAAGGACTCAGTGATGAGGAGTACGACGAGTACAAGAAGATCAGAGA
GGAGAGGGGTGGGAAGTACAGCATCCAGGAATACCTCGAGGACAGGGAGCGCTTCCAGGA
GGAGGTCGCTTACGCCGCTGCTGCTGGTGGTGAGTGTGACGACGTCGAGGTGTCCCGCAT
CCGCAACATGGTCTTCAGGCCATCAGGGAAGCAACGAAAGGAGGAGCGAGCAACCCTCGG
CCTCGTGACGGGTAATGACATCAGAAAGAGGCGCCCTGATGATTTCAAACCTAAGGGCAA
GCTCTGGGCAGATGACGATCGCCAGGTTGACTACAATGAGAGGATCCAATTTGAGGCCCC
CGCCTCCATCTGGTCGAGGATAGTCAGCTTTGGTTCAGGGTGGGGGTTTTGGGTCTCACC
CACCCTTTTCATCACGTCCACCCACGTCATACCCAGGGGGATCAAAGAGGCGTTTGGTGT
CCCCATAGACCAGATTCAGGTTTTCCAAGGAGGTGAGTTTTGCCGCATGCGGTTCCCCAA
GCCAATTCGGCCCGATGTCACCGGCCTGATCCTTGAGGAGGGGGCCCCCGAGGGAACCGT
CTGCAGCATTCTTGTCAAACGTGCCAGTGGTGAACACATGCCGCTTGCCGCCCGCATGGG
TACGCATGCCACTATGAAGGTGCAGGGTAAGATCGTCGCGGGGCAACTCGGTATGTTACT
CACCGGTTCTAACGCCAAGAACATGGACCTCGGCACCACCCCAGGTGACTGTGGCTGCCC
CTACATTTACAAGCGCGGGAATGACTTCGTCGTCATCGGGGTCCATGCCGCTGCGGGCCG
GGGTGGCAACACTGTCATTTGCGCCACCCAGGCAGAAGAAGGTGAGGCCACCCTCGAGGG
GGGTAACGAATACGGCACGTATTGTGGTGCACCCATTGTCAGCAAGGGCAACGCACCCAC
CTTGTCAACAAAGACTAAGTTTTGGAGGTCATCCAACGAGCCCCTCCCGCCGGGCACGTA
CGAGCCAGCTTATCTCGGGGGCCGCGACCCTAGGGTGGAGAATGGCCCGTCGTTGCAGCA
AGTGATGCGGGATCAAATAAAGCCCTTCACTGAGCCGAGGGGGAGGCCCATCAAGCCCCA
CATCCTGAAAGCTGCCGTTGACACTATCTGCAATGTCCTTGAACAAACACTCGAGCCTGC
TAAGCCCTGGACGTTCGCGCAAGCATGTCAATCGCTGGACAAAACAACGTCGAGTGGCCA
CCCGCACCACGTGCAAAAGAACCAGCACTGGAACGGTGAATCGTTCACCGGGCCGCTTGC
CGACCAAGCCTCACACGCCAACCTGATGTATGAACAATGCAAGTCGGTCAAGCCCAGATT
CACCGCAGCCCTTAAGGATGAATTGGTTAAGACTTCAAAAATCTACGGTGAGCAAAAGAA
GAAGCGCTTGCTCTGGGGGTCGGATCTTGGGACGATGATCCGGTGTGCGCGCGCCTTCGG
TGGGGTGTGTGACGCCCTCAAGGAGTGCTGCCTTGCGCTACCGCCAAAGGTGGGCATCAA
CATCAACGAGGAGGGCCCCATCATATTTGAGAAACATTCCAGGTACAAGTACCACTATGA
TGCTGACTACTCCAGGTGGGACTCGACACAGCAAAGGGAGGTTATTAAGGCCGCGCTTGA
CATCATGGTTAAATTCTCTGCCGAACCCGAGAGGGCCGCTATAGTGGCACAAGATCTCGT
GGCCCCCAGCCACCTCGATGTCGGTGACTTTGTCATCCAGATAGATGAGGGTCTGCCATC
TGGGGTTCCCTGCACCTCTCAAGTCAACAGCATCGCCCACTGGATTTACACCCTCTCAGC
CATGTCGGAAGCCTGTGACCTTGAACCCGACGTCGTCCAAGCTAACAGCTATTTTTCCTT
TTATGGTGATGATGAGATAGTGTCCACAGACCTGGAGTTTGACCCGGAGGTCCTCACATT
GAAACTCAAGGCAGTCGGGCTCGTGCCAACCCGTCCAGATAAGACAGAGGGGCCCTTGGT
CGTCAGCAGGGAACTCTCCGGGTTAACCTTCCTCAGGCGTACTATTGTCAGGGACACGGT
CGGCTTCTTCGGCCGCCTAGACAAAGATTCTATAGACCGCCAGCTCTACTGGACCAGAGG
ACCCAACCATCAGGACCCCAACGAGACGATGATGCCGCACGCAAACAGGGCCACGCAGCT
CATGGCGCTCCTTGGCGAGGCTGCGCTTCATGGTGCCAACTATTATGGTAAGGTCTCGCG
GAGGGTCATCAAGGAGATCAAGGAGGGCGGGATGGACTTTTACGTGCCCAAGTTCGAAGC
CATGTACCGGTGGATGCGGTTCTCCGACCTTGGGATGTGGGAAGGGGATCGCAATCTCGC
TCCCGAGTATGTGAATGAAGATGGCGTCTAGCGACGCCACCCCATCGTCTGATGGTGCTG
GCAACCTCGTTCCAGAGAGTCAACAAGAGGTCTTGCCACTTGCTCCTGTGGCGGGCGCGG
CCTTAGCCGCACCAGTCGTGGGGCAACAGAACATAATTGACCCCTGGATCAAAGAAAATT
TTGTGCAGGCTCCCCAGGGTGAGTTCACCGTTTCACCTAAGAACTCCCCTGGCGAGGTCC
TAGTCAATTTGGAGCTGAGCCCTAGATTGAACCCTTATTTGGATCACCTTTCAAAGATGT
ATAATGCCTATGCTGGTGGCATGGAGGTTGAGATAATCCTCGCGGGGAACGCTTTCACTG
CTGGCAAAGTGCTCATTGCAGCGGTGCCACCAAACTTCCCCATCGAGAACATCTCGGCCT
CTCAGGCTAGCCAGTTCCCCCATGTGATTGTGGATGTCAGAACTCTCGAACCCATTCGCC
TACCCTTGCCCGATGTGCGCACCAACTTCTTCCACTACACCACACAGGAGGAGCCCAGAA
TGCGCATCGTCGCTTGGCTCTACACCCCGCTGAGGACGAACGGCAGCGGCGATGACTCCT
TCACAGTCTCTGGGCGCATTTTGACACGCCCATCCCCAGATTTTGAGTTTTCCTTCCTGG
TTCCGCCAACTGTCGAGACTAAGACCGTCTCGTTCTCAGTCCCTGGCTTGGTCGTCGAGG
ATATGTCCAACTCCAGGTGGCCTGCCCAGATCAACGGGTTGGTCGTTAGGGGCAATGAGG
CCCAGGTTGTGCACTTTCAAAATGGCAGGTGCACCACCGAAGGCACGCTCCTTGGCACGA
CCACGCTCAGCATCAACTCCATCTGCGGACTGCGGGGACTCTCAGTCTCCCAAGCCTCCG
TGCGCGGCGCCCCCGCGCTCACCGAGGAGATGCCGCCTCTCGAGGATGAGGTGGCTGACG
GTGCCGCCGCCACCTACACCCTCGCCCGTGCCGCGGACACCACGCTGTGGCTGAGGGTGG
AGGAACCCGATGGCCGTCCCTATGACATCTTCGGGGACCAGCCGGCGCCCCTAGGGACAC
CCGATTTCACGGCAGTGATTGTCGGCACCGCCATCAGGCCCCGTACCGCGTCTGGCGCGT
ACCTCCACGACGCCTACGTGGACACCACTCCTGGTGACGCTGACTTCACTCCCTCCACTG
GCAACACCAAGATCGTGCTGCGAGGTGGTGGTTCTGGCCACGTCGGCCAAGGCCACTACT
GGCAGTTTAGGCCGATCGCTGTCGAGGGTGGTGGAAGTAGACCCCAGTACCAGGAGTATA
ATCTGCCCGATTACGCCGGGCCGACCGCGTCCAACCATGATCTGGCACCACCGGTCGCCC
CTAGAATGCCCGGTGAGCTCCTGTTACTCTTTGAATCTGACATGCCTGTGTGGGACAACG
GGGCTGGCGCGGCACCCGCGCAGAAAATTCATTGCCTTCTCCCCAATGAGTTTATAACCC
ACCTGTTCGATCTTCAAGCCCCGGCTCTCGCCGAGGCGGCCCTCTTGAGGTATGTCCACC
CTGACAGCGGCAGAACCCTCTTTGAATGTAAGCTCTACAGGGAGGGCTACATGGTCGTGG
CCGCACCAGCTGGTAGGCTGAATTTCCCGCTCGATGGGTACTTCAGGTTTGATTCTTGGG
TTAGTGCATTCTACATCCTTTCCCCCGTGGGAAGCGGCCAAGGCCGTCGGGGCAGGTCCA
AAGCTGCATAATGGCTGGTGCTCTGGTGGCTGGCATTGCTGGCGACCTCTTGGGGTCTGC
CGTCAATGGATTGGTTGGTGCGGGCGCCAACGCCATAAACCAGAGCGTGGAGTTTGGGTA
CAACCAAGCCCTCCAGTCCAATTCCTTCCGCCACGACAAGGAAATGCTGGCGATGCAGGT
AGCGGCCACCCGCCAGTTGCAGAGCGATCTCATTGGTGTGCGCGAGCAAGCGTTGCGCAA
GGGCGGCTTCACTGACACTGATGCAGCGCGCGGTGCAATCGGGGCCCCGATGACCACGCT
AGTTGACTGGAATGGCACGCGCCTCTCCGCTCCGGGCGCCATGCACACCTCAGCCTACTC
CGGCAGGTTTGTGCCGCAGGTCGCGCCGCGGCGGGAAGTGCGGGCCCCCTTGGCCCACGC
CATCCCCTCGAGTCCCACCCCCGCCCGCCTTGAGCTCGAGAGCGCGTCGATAGCCAGCTC
CAGTTGGGGCCAGCCGGTTGCCAGCAACACCACCTCCTCCACCTCGCTCTCCCGCAGCAG
TGGCAGTGCTGCTAGTGCTGATAGGGTCAACGGGTGGGTCTCTGAGCAGAACCGGCTTGC
ACCCTTTCACGCCGACGCTCTGCGCTTGACATGGGGTTCCTCTGGTTCCAGCAGGTCTAG
TTCGCTAGCATCCACTGTGGACGGCGCGGTTTTGGACTCTTGGACGCCCGCTTTCAACCT
ACGGCGGCAACCGCTTTTCGCCCGCTTCCACCCTCGTGGAGCTTCTAACGCCTAGGGCCG
AGAGCTTGGGTTCTTTCTCCCCCTTTCCTTGCCTCAATCACTCATGATTCAGGACTTATT
TTGTAATCTGTGAAATGTTTAGATTCAGTTCAAGCATTT
