# Supplementary material for: Prioritizing antiviral drugs against SARS-CoV-2 by integrating viral complete genome sequences and drug chemical structures
Source: Sci Rep. 2021 Mar 18;11:6248. doi: 10.1038/s41598-021-83737-5 (PMC7973547; doi:10.1038/s41598-021-83737-5)
Supplement: Supplementary file 1 — Supplementary Information 1. [file 41598_2021_83737_MOESM1_ESM.zip › dataset_VDA-RWR/dataset2/virus FASTA/Parechovirus A3.fasta]

>Parechovirus A3
TTTGAAAGGGGTCTCCTAGAGAGCTTGGCCGTCGGGCCTTACACCCCGACTTGCTGAGTT
TCTCTAGGAGAGTCCCTTTCCCAGCCAGAGGTGGCTGGTCAAACAATACCAAACGTAACT
AAACATCTAAGATAACATAGCCCTATGCCTGGTCTCCACCAGTTGAAGGCATCTTGCAAT
AAAATGGGTGGATTAAGACGCTTAAAGCATGGAGTCAATTATCTTTTCTAACTAGTGATC
TTCACTGGGTGGCAGATGGCGTGCCATAACTCTATTAGTGGGATACCACGCTCGTGGATC
TTATGCCCACACAGCCATCCTCTAGTAAGTTTGCAAGGTGTCTGATGAGGCGTGGGAACT
TATTGGAAATAATTACTTGCTGCGAAGCATCCTACTGCCAGCGGATCAACACCTGGTAAC
AGGTGCCCCTGGGGCCAAAAGCCACGGTTTAACAGACCCTTTAGGATTGGTTAAAACCTG
AGTAATTATGGAAGATACTTAGTACCTACCAACTTGGTAACAGTGCAAACACTAGTTGTA
AGGCCCACGAAGGATGCCCAGAAGGTACCCGCAGGTAACAAGAGACACTGTGGATCTGAT
CTGGGGCCACCTACCTCTATCCTGGTGAGGTGGTTAAAAAACGTCTAGTGGGCCAAACCC
AGGGGGGATCCCTGGTTTCCTTATTTTAGTGTAAATGTCATTATGGAGACAATCAAGAGC
ATTGCAGATATGGCGACCGGTGTAACTAAAACCATTGATGCCACAATCAATTCTGTTAAT
GAGATCATCACTAACACAGATAATGCTTCAGGTGGAGATATATTGACTAAAGTTGCTGAT
GATGCTTCAAATATTTTAGGGCCCAACTGTTATGCGACAACATCTGAGCCAGAAAACAAG
GATGTGGTGCAAGCAACCACCACTGTGAACACCACTAATCTGACACAGCACCCATCAGCA
CCAACGTTACCATTTACACCAGACTTTTCGAATGTTGACACGTTTCATTCAATGGCTTAT
GATACTACAACTGGTAGTAAGAACCCTAATAAGTTAGTTAGGTTAACGACACATGCTTGG
GCTAGTACCCTACAGAGGGGTCATCAGATTGATCATGTTAATCTACCAGTTGACTTCTGG
GATGAACAGAGGAAACCAGCTTATGGCCATGCTAAATATTTTGCAGCTGTTCGGTGTGGA
TTTCATTTTCAAGTACAGGTCAATGTGAATCAGGGAACTGCTGGGAGTGCTTTGGTAGTG
TATGAACCAAAGCCAGTAGTTGATTATGATAAGGATTTGGAATTTGGAGCATTTACCAAT
TTACCACATGTGTTAATGAACTTGGCCGAGACTACCCAGGCCGACTTATGTATCCCCTAT
GTTGCAGATACAAACTATGTGAAGACTGATTCATCTGACTTAGGGCAATTGAAAGTTTAT
GTGTGGACTCCCCTTAGCATTCCATCAGGCTCATCTAACCAAGTGGACGTGACTATATTG
GGTAGCTTATTACAATTGGATTTCCAAAACCCAAGGGTGTATGGGCAAAATGTTGACATT
TACGATACAGCACCCTCTAAACCAATTCCATTGAGGAAGACTAAATATTTGACTATGAGC
ACAAAATACAAATGGACAAGAAATAAAGTAGACATAGCTGAAGGTCCAGGTTCAATGAAC
ATGGCAAATGTACTTAGTACGACAGCAGCACAATCAGTAGCATTGGTTGGGGAGAGGGCT
TTTTATGATCCCAGGACTGCTGGTAGCAAATCTAGATTTGATGACTTAGTAAAAATCTCA
CAGTTGTTTTCAGTTATGGCAGATTCCACCACTCCATCTGCCAATCATGGAATAGACCAA
AAGGGTTATTTCAAATGGTCTGCCAATTCTGATCCACAGGCAATAGTGCATAGAAACTTA
GTTCATTTAAATCTATTTCCAAATTTGAAGGTCTTTGAAAACAGTTATTCATACTTCAGA
GGTTCTCTTATAATCAGGTTAAGTGTTTATGCTAGTACATTCAACAGAGGCCGTTTGAAT
GGGTTCTTTCCAAATTCCAGTACAGATGAAACTTCTGAAATTGATAATGCCATCTACACC
ATATGTGATATTGGATCTGACAATAGTTTTGAGATTACTATCCCTTATTCATTTTCCACT
TGGATGAGGAAGACACATGGTAAACCTATTGGCCTATTCCAGATTGAAGTCCTAAATAGG
TTAACATACAATTACTCCAGTCCAAATGAGGTATACTGCATAGTGCAAGGTAAAATGGGA
CAAGACGCCAAATTTTTCTGCCCCACTGGGTCTTTAGTAACTTTCCAGAATTCATGGGGT
TCCCAAATGGACTTGACTGACCCGCTTTGCATAGAAGATTCAGTAGAAGATTGTAAGCAA
ACCATTACACCAACAGAATTGGGACTAACCTCAGCACAAGATGATGGCCCTTTAGGAAAT
GACAAACCAAATTATTTTCTTAACTTTAAGTCTATGAATGTTGATATCTTTACTGTCAGT
CACACCAAAGTAGACAATATTTTTGGACGTGCTTGGTTTGCCCATGTTCATGACTTCACT
AATGATGGCCTATGGAGACAGGGATTGGAATTTCCAAAGGAAGGGCACGGTGCCCTATCA
CTTCTGTTTGCCTACTTTACTGGTGAATTAAACATCCATGTTCTATTTCTTAGTGATAGG
GGTTTTCTCAGAGTTGGACATACATATGACACTGAGACAAACAGAACCAATTTTTTATCA
TCCAGTGGCATAATTACAGTACCAGCAGGAGAACAGATGACACTATCTGTCCCCTCTTAT
TCCAACAAGCCATTACGGACAGTTAGATCATCCAATGCTTTAGGTTATTTACTGTGTAAA
CCATTGCTAACTGGTACCAGCTCTGGTAGAATAGAGATATTCCTTAGCTTGAGATGTCCA
AATTTCTTCTTTCCCTTACCAGCACCAAAACCAGCAACACGTAAATATAGAGGAGATTTG
GCAACATGGTCTGACCAAAGTCCCTATGGTCGTCAGGGGAAAAAACAGCTGATGAAACTG
GCTTATTTAGATAGAGGTTTTTACAAGCACTATGGAATTGTTGTAGGTGATGATGTTTAC
CAGTTGGATTCGGATGACATTTTTAAGACAGCTTTAACTGGTAAGGCCAAATTTACTAAA
ACAAGATTAACACCAGATTGGGTTGTGGAGGAAGAGTGTGAATTAGACTATTTCAGAATT
AAGTATTTGGAATCTTCTGTCAATTCTGAACACATCTTTTCTGTAGACAACAATTGTGAG
ACCATAGCGAAGGACATATTTGGTTCACATTCATTAAGTCAGCACCAACAAATAGGGTTA
ATCGGAACAATACTCTTAACTGCTGGCCTTATGTCAACCATTAAAACACCAGTAAATCCT
ACCACAATCAAAGAGTTCTTTAATCATGCTATAGAAGGTGATGAACAAGGATTGTCCTTG
CTTGTGCAAAAATGTACTACATTTTTCTCATCTGCAGCAACTGAGTTATTGGACAATGAC
TTAGTCAAGTTTATTATAAAAATATTGGTTAGAATACTCTGTTATATGGTACTTTACTGC
CATAAGCCAAACATTTTAACAACTGCCTGTCTATCCACTCTATTAGTTATGGATGTTACA
TCATCTTCTGTGTTATCCCCGTCATGTAAGGCCTTGATGCAATGCCTGATGGATGGGGAT
GTAAAGAAATTAGCTGAGGTGGTTGCGGAGTCAATGTCCAATACAGACGATGATGAGATC
AAGGAACAGATTTGTGACACAGTGAAATATACTAAACAAATTCTTTCCAACCAAGGACCA
TTCAAAGGCTTCAATGAAATATCTACTGCTTTCAGACATATTGATTGGTGGATACAAACT
TTGTTGAAAATTAAGGATATGGTACTATCAGTATTTAAGCCCAGTGTGGAGAAGAGAGCA
GTTGAATGGTTGGAAAGAAATAAAGAGCATGTGTGCAGTATACTTGATTATGCTTCTGAC
ATTATAGTTAAGTCAAAGGACCAGACAAAAATGAAAACACAAGAATTTTATCAGCGTTAC
AATGATTGTTTGTCTAAATTTAAACCCATTATGGCAATGTGCTTTAGAAGCTGTCACAAT
AGTATTAGTAACACAGTCTACAGATTATTCCAGGAATTAGCTAGAATACCCAACAGAATG
GCCACACAAAATGACTTAATCCGAGTAGAACCAATTGGAATTTGGATCCAAGGTGAGCCC
GGTCAGGGCAAATCATTCCTAACACACACACTTTCTAAACAACTACAAAAGACTTGTGGA
TTACAGGGTATTTATACCAACCCAACTGCAAGTGAATTCATGGATGGATATGATAATCAG
GATATACATTTGATTGATGATTTGGGCCAAACAAGGAAGGAGAGGGACATTGAGATGTTG
TGTAATTGTATATCATCAGATCCCGATATAGTCCCTATGGCCCACCTTGAGGAAAAAGGC
AAATTCTACACAAGCAAATTAGTTATAGCCACCACAAATAAACCTGATTTTTCCAGTACA
GTCTTATTAGATTCAGGTGCTCTGAGGAGAAGGTTTCCATACATTATGCATATTAGAGCT
GCTAAACATTATAGCAAATCAGGCAAACTAAATGTCTCCCAAGCTATGCCACATATGTCA
ACCGGCGAGTGTTGGGAAGTCTCTAAGAATGGTAGAGACTGGGAAACTTTGAAACTGAAA
GAGCTAATAGATAAGATCACAGTTGACTACAAAGAGAGAATTGCAAATTACAACACTTGG
AAGAAGCAGTTAGAGGACCAGACCCTCGATGATTTGGATGATGCAGTTTCATACATCAAG
CACAACTACCCAGATGCAATTCCGTATATTGATGAATATCTGAATATTGAAATGTCAACA
CTAATTGAACAAATGGAAGCTTTTATTGAACCAAAACCTAGTGTTTTCAAATGTTTTGCC
AGCAGAGTTGGAGATAAAATTAAAGAAGCTTCTAGGGAGGTTGTTAAATGGTTCTCAGAT
AAATTAAAATCTATGCTAAATTTTGTAGAAAGGAACAAGGCATGGTTAACTGTGGTTTCA
GCAGTAACTAGTGCCATTGGTATCCTCTTACTGGTCACCAAAATTTTTAAAAAAGAAGAA
TCTAAAGATGAGAGGGCTTACAACCCTACATTACCAGTGGCCAAACCAAAAGGCACTTTC
CCTGTTTCACAGAGGGAGTTCAAGAATGAAGCGCCATATGATGGCCAACTGGAGCATATC
ATCTCCCAGATGGCATACATCACTGGCTCAACCACAGGCCACATAACCCATTGTGCAGGT
TACCAGCATGATGAGATCATACTGCATGGACACTCAATCAAATATTTAGAACAAGAAGAA
GAACTGACATTACATTATAAGAATAAAGTTTTCCCAATTGAGCAACCATCTGTCACTCAG
GTAACGCTTGGTGGTAAACCTATGGATTTGGCCATTGTAAAATGTAAATTGCCATTCAGA
TTCAAGAAAAACTCTAAATATTATACTAATAAAATTGGGACTGAGAGCATGTTGATCTGG
ATGACTGAGCAGGGTATCATCACAAAAGAAGTTCAGAGGGTGCATCATTCTGGTGGCATT
AAAACTAGAGAGGGGACTGAAAGCACTAAGACCATCAGCTACACGGTGAAATCTTGCAAA
GGTATGTGTGGTGGACTTTTGATCTCAAAAGTGGAAGGCAATTTTAAGATTCTTGGTATG
CACATTGCTGGGAATGGTGAGATGGGTGTAGCTATCCCCTTTAATTTTCTTAAAAATGAC
ATGTCTGATCAGGGAATTGTTACTGAAGTCACACCCATACAGCCCATGTACATTAACACC
AAATCCCAAATTCACAAGAGCCCAGTTTATGGTGCTGTGGAAGTTAAAATGGGCCCAGCT
GTACTGAGTAAATCGGACACTAGACTAGAAGAACCAGTGGATTGTTTGGTCAAGAAGTCA
GCATCAAAATATAGGGTCAATAAATTTCAGGTCAACAATGAGCTATGGCAGGGGGTTAAA
GCTTGTGTTAAGTCAAAGTTTAGAGAAATATTTGGTGTTAATGGTATTGTTGACATGAAA
ACAGCTATATTAGGAACTTCCCATGTTAACTCAATGGATCTCAGTACTTCTGCAGGATAT
TCATTTGTCAAATCTGGGTACAAAAAGAAAGATCTAATTTGTTTAGAACCATTCTCGGTG
AGCCCAATGTTAGAGAAATTAGTACAAGAGAAATTCCACAACCTCCTAAAAGGAAATCAG
ATTACAACCATTTTTAATACATGTCTCAAGGATGAGTTGAGGAAGCTGGATAAAATCGCA
ACCGGTAAAACTCGATGTATTGAGGCTTGTGAAATAGACTATTGCATTGTTTACAGAATG
ATTATGATGGAGATATATGACAAAATTTACCAAACTCCATGTTACTATTCAGGGCTTGCT
GTTGGTATCAATCCGTACAGAGATTGGCACTTCATGATTAATGCACTCAATGATTACAAT
TATGAAATGGACTACTCCCAATATGATGGATCACTTAGTTCAATGCTATTGTGGGAGGCT
GTGCAGGTCCTAGCCTATTGCCATGATTCACCTGATCTCGTTATGCAACTACACAAACCA
GTGATTGACTCTGATCACGTGGTCTTTAACGAGAGGTGGCTGATACATGGTGGTATGCCT
TCAGGATCTCCCTGTACCACAGTTCTGAATTCACTTTGTAATCTGATGATGTGCATCTAC
ACTACAAATCTAATTAGCCCTGGGATTGATTGCTTACCAATAGTTTATGGGGATGATGTC
ATCTTATCCCTTGACAAGGAAATAGAACCAGAGAGACTGCAAAGTATCATGGCAGAATCA
TTTGGAGCTGAAGTGACCGGTTCACGCAAGGACGAACCACCATCATTGAAACCAAGGATG
GAGGTTGAATTCCTTAAGCGCAAGCCAGGTTACTTTCCAGAGTCTACATTTATAGTAGGT
AAATTGGACACTGAAAACATGATACAACATCTAATGTGGATGAAAAATTTCAGCACATTT
AAGCAGCAACTCCAATCCTACTTGATGGAGTTATGCCTCCATGGAAAGGACACTTACCAA
CACTACGTCAAAATCTTGAATCCTTATCTCAAGGAATGGAATATTCCAGTGGATGATTAT
GAAGTGGTTATTGGTAAGTTGGTGCCCATGGTGTTTGATTAAAATTAATGTTTTGGTTTT
CTTTTGCTATGGACTATTCATTAGGATACTAATTTGATTAGAACACTAATTTGGAATATT
GGACATAACAAAAAAAAAAAAAAAAAAA
