# Supplementary material for: Prioritizing antiviral drugs against SARS-CoV-2 by integrating viral complete genome sequences and drug chemical structures
Source: Sci Rep. 2021 Mar 18;11:6248. doi: 10.1038/s41598-021-83737-5 (PMC7973547; doi:10.1038/s41598-021-83737-5)
Supplement: Supplementary file 1 — Supplementary Information 1. [file 41598_2021_83737_MOESM1_ESM.zip › dataset_VDA-RWR/dataset2/virus FASTA/Parvovirus B19.fasta]

>Parvovirus B19
CCAAATCAGATGCCGCCGGTCGCCGCCGGTAGGCGGGACTTCCGGTACAAGATGGCGGAC
AATTACGTCATTTCCTGTGACGTCATTTCCTGTGACGTCACTTCCGGTGGGCGGGACTTC
CGGAATTAGGGTTGGCTCTGGGCCAGCTTGCTTGGGGTTGCCTTGACACTAAGACAAGCG
GCGCGCCGCTTGATCTTAGTGGCACGTCAACCCCAAGCGCTGGCCCAGAGCCAACCCTAA
TTCCGGAAGTCCCGCCCACCGGAAGTGACGTCACAGGAAATGACGTCACAGGAAATGACG
TAATTGTCCGCCATCTTGTACCGGAAGTCCCGCCTACCGGCGGCGACCGGCGGCATCTGA
TTTGGTGTCTTCTTTTAAATTTTAGCGGGCTTTTTTCCCGCCTTATGCAAATGGGCAGCC
ATTTTAAGTGTTTTACTATAATTTTATTGGTCAGTTTTGTAACGGTTAAAATGGGCGGAG
CGTAGGCGGGGACTACAGTATATATAGCACAGCACTGCCGCAGCTCTTTCTTTCTGGGCT
GCTTTTTCCTGGACTTTCTTGCTGTTTTTTGTGAGCTAACTAACAGGTATTTATACTACT
TGTTAATATACTAACATGGAGCTATTTAGAGGGGTGCTTCAAGTTTCTTCTAATGTTCTG
GACTGTGCTAACGATAACTGGTGGTGCTCTTTACTAGATTTAGACACTTCTGACTGGGAA
CCACTAACTCATACTAACAGACTAATGGCAATATACTTAAGCAGTGTGGCTTCTAAGCTT
GACCTTACCGGGGGGCCACTAGCAGGGTGCTTGTACTTTTTTCAAGCAGAATGTAACAAA
TTTGAAGAAGGCTATCATATTCATGTGGTTATTGGGGGGCCAGGGTTAAACCCCAGAAAC
CTCACAGTGTGTGTAGAGGGGTTATTTAATAATGTACTTTATCACTTTGTAACTGAAAAT
GTGAAGCTAAAATTTTTGCCAGGAATGACTACAAAAGGCAAATACTTTAGAGATGGAGAG
CAGTTTATAGAAAACTATTTAATGAAAAAAATACCTTTAAATGTTGTATGGTGTGTTACT
AATATTGATGGATATATAGATACCTGTATTTCTGCTACTTTTAGAAGGGGAGCTTGCCAT
GCCAAGAAACCCCGCATTACCACAGCCATAAATGATACTAGTAGCGATGCTGGGGAGTCT
AGCGGCACAGGGGCAGAGGTTGTGCCATTTAATGGGAAGGGAACTAAGGCTAGCATAAAG
TTTCAAACTATGGTAAACTGGTTGTGTGAAAACAGAGTGTTTACAGAGGATAAGTGGAAA
CTAGTTGACTTTAACCAGTACACTTTACTAAGCAGTAGTCACAGTGGAAGTTTTCAAATT
CAAAGTGCACTAAAACTAGCAATTTATAAAGCAACTAATTTAGTGCCTACTAGCACATTT
TTATTGCATACAGACTTTGAGCAGGTTATGTGTATTAAAGACAATAAAATTGTTAAATTG
TTACTTTGTCAAAACTATGACCCCCTATTGGTGGGGCAGCATGTGTTAAAGTGGATTGAT
AAAAAATGTGGCAAGAAAAATACACTGTGGTTTTATGGGCCGCCAAGTACAGGAAAAACA
AACTTGGCAATGGCCATTGCTAAAAGTGTTCCAGTATATGGCATGGTTAACTGGAATAAT
GAAAACTTTCCATTTAATGATGTAGCAGGAAAAAGCTTGGTGGTCTGGGATGAAGGTATT
ATTAAGTCTACAATTGTAGAAGCTGCAAAAGCCATTTTAGGCGGGCAACCCACCAGGGTA
GATCAAAAAATGCGTGGAAGTGTAGCTGTGCCTGGAGTACCTGTGGTTATAACCAGCAAT
GGTGACATTACTTTTGTTGTAAGCGGGAACACTACAACAACTGTACATGCTAAAGCCTTA
AAAGAGCGCATGGTAAAGTTAAACTTTACTGTAAGATGCAGCCCTGACATGGGGTTACTA
ACAGAGGCTGATGTACAACAGTGGCTTACATGGTGTAATGCACAAAGCTGGGACCACTAT
GAAAACTGGGCAATAAACTACACTTTTGATTTCCCTGGAATTAATGCAGATGCCCTCCAC
CCAGACCTCCAAACCACCCCAATTGTCACAGACACCAGTATCAGCAGCAGTGGTGGTGAA
AGCTCTGAAGAACTCAGTGAAAGCAGCTTTTTTAACCTCATCACCCCAGGCGCCTGGAAC
ACTGAAACCCCGCGCTCTAGTACGCCCATCCCCGGGACCAGTTCAGGAGAATCATTTGTC
GGAAGCCCAGTTTCCTCCGAAGTTGTAGCTGCATCGTGGGAAGAAGCCTTCTACACACCT
TTGGCAGACCAGTTTCGTGAACTGTTAGTTGGGGTTGATTATGTGTGGGACGGTGTAAGG
GGTTTACCTGTGTGTTGTGTGCAACATATTAACAATAGTGGGGGAGGCTTGGGACTTTGT
CCCCATTGCATTAATGTAGGGGCTTGGTATAATGGATGGAAATTTCGAGAATTTACCCCA
GATTTGGTGCGATGTAGCTGCCATGTGGGAGCTTCTAATCCCTTTTCTGTGCTAACCTGC
AAAAAATGTGCTTACCTGTCTGGATTGCAAAGCTTTGTAGATTATGAGTAAAGAAAGTGG
CAAATGGTGGGAAAGTGATGATGAATTTGCTAAAGCTGTGTATCAGCAATTTGTGGAATT
TTATGAAAAGGTTACTGGAACAGACTTAGAGCTTATTCAAATATTAAAAGATCATTATAA
TATTTCTTTAGATAATCCCCTAGAAAACCCATCCTCTCTGTTTGACTTAGTTGCTCGCAT
TAAAAATAACCTTAAAAATTCTCCAGACTTATATAGTCATCATTTTCAAAGTCATGGACA
GTTATCTGACCACCCCCATGCCTTATCATCCAGTAGCAGTCATGCAGAACCTAGAGGAGA
AGATGCAGTATTATCTAGTGAAGACTTACACAAGCCTGGGCAAGTTAGCGTACAACTACC
CGGTACTAACTATGTTGGGCCTGGCAATGAGCTACAAGCTGGGCCCCCGCAAAGTGCTGT
TGACAGTGCTGCAAGGATTCATGACTTTAGGTATAGCCAACTGGCTAAGTTGGGAATAAA
TCCATATACTCATTGGACTGTAGCAGATGAAGAGCTTTTAAAAAATATAAAAAATGAAAC
TGGGTTTCAAGCACAAGTAGTAAAAGACTACTTTACTTTAAAAGGTGCAGCTGCCCCTGT
GGCCCATTTTCAAGGAAGTTTGCCGGAAGTTCCCGCTTACAACGCCTCAGAAAAATACCC
AAGCATGACTTCAGTTAATTCTGCAGAAGCCAGCACTGGTGCAGGAGGGGGGGGCAGTAA
TCCTGTCAAAAGCATGTGGAGTGAGGGGGCCACTTTTAGTGCCAACTCTGTGACTTGTAC
ATTTTCTAGACAGTTTTTAATTCCATATGACCCAGAGCACCATTATAAGGTGTTTTCTCC
CGCAGCAAGTAGCTGCCACAATGCCAGTGGAAAGGAGGCAAAGGTTTGCACCATTAGTCC
CATAATGGGATACTCAACCCCATGGAGATATTTAGATTTTAATGCTTTAAACTTATTTTT
TTCACCTTTAGAGTTTCAGCACTTAATTGAAAATTATGGAAGTATAGCTCCTGATGCTTT
AACTGTAACCATATCAGAAATTGCTGTTAAGGATGTTACAGACAAAACTGGAGGGGGGGT
GCAGGTTACTGACAGCACTACAGGGCGCCTATGCATGTTAGTAGACCATGAATACAAGTA
CCCATATGTGTTAGGGCAAGGTCAAGATACTTTAGCCCCAGAACTTCCTATTTGGGTATA
CTTTCCCCCTCAATATGCTTACTTAACAGTAGGAGATGTTAACACACAAGGAATTTCTGG
AGACAGCAAAAAATTAGCAAGTGAAGAATCAGCATTTTATGTTTTGGAACACAGTTCTTT
TCAGCTTTTAGGTACAGGAGGTACAGCAACTATGTCTTATAAGTTTCCTCCAGTGCCCCC
AGAAAATTTAGAGGGCTGCAGTCAACACTTTTATGAGATGTACAATCCCTTATACGGATC
CCGCTTAGGGGTTCCTGACACATTAGGAGGTGACCCAAAATTTAGATCTTTAACACATGA
AGACCATGCAATTCAGCCCCAAAACTTCATGCCAGGGCCACTAGTAAACTCAGTGTCTAC
AAAGGAGGGAGACAGCTCTAATACTGGAGCTGGGAAAGCCTTAACAGGCCTTAGCACAGG
TACCTCTCAAAACACTAGAATATCCTTACGCCCGGGGCCAGTGTCTCAGCCGTACCACCA
CTGGGACACAGATAAATATGTCACAGGAATAAATGCTATTTCTCATGGTCAGACCACTTA
TGGTAACGCTGAAGACAAAGAGTATCAGCAAGGAGTGGGTAGATTTCCAAATGAAAAAGA
ACAGCTAAAACAGTTACAGGGTTTAAACATGCACACCTACTTTCCCAATAAAGGAACCCA
GCAATATACAGATCAAATTGAGCGCCCCCTAATGGTGGGTTCTGTATGGAACAGAAGAGC
CCTTCACTATGAAAGCCAGCTGTGGAGTAAAATTCCAAATTTAGATGACAGTTTTAAAAC
TCAGTTTGCAGCCTTAGGAGGATGGGGTTTGCATCAGCCACCTCCTCAAATATTTTTAAA
AATATTACCACAAAGTGGGCCAATTGGAGGTATTAAATCAATGGGAATTACTACCTTAGT
TCAGTATGCCGTGGGAATTATGACAGTAACCATGACATTTAAATTGGGGCCCCGTAAAGC
TACGGGACGGTGGAATCCTCAACCTGGAGTATATCCCCCGCACGCAGCAGGTCATTTACC
ATATGTACTATATGACCCTACAGCTACAGATGCAAAACAACACCACAGACATGGATATGA
AAAGCCTGAAGAATTGTGGACAGCCAAAAGCCGTGTGCACCCATTGTAAACACTCCCCAC
CGTGCCCTCAGCCAGGATGCGTAACTAAACGCCCACCAGTACCACCCAGACTGTACCTGC
CCCCTCCTATACCTATAAGACAGCCTAACACAAAAGATATAGACAATGTAGAATTTAAGT
ATTTAACCAGATATGAACAACATGTTATTAGAATGTTAAGATTGTGTAATATGTATCAAA
ATTTAGAAAAATAAACGTTTGTTGTGGTTAAAAAATTATGTTGTTGCGCTTTAAAAATTT
AAAAGAAGACACCAAATCAGATGCCGCCGGTCGCCGCCGGTAGGCGGGACTTCCGGTACA
AGATGGCGGACAATTACGTCATTTCCTGTGACGTCATTTCCTGTGACGTCACTTCCGGTG
GGCGGAACTTCCGGAATTAGGGTTGGCTCTGGGCCAGCGCTTGGGGTTGACGTGCCACTA
AGATCAAGCGGCGCGCCGCTTGTCTTAGTGTCAAGGCAACCCCAAGCAAGCTGGCCCAGA
GCCAACCCTAATTCCGGAAGTCCCGCCCACCGGAAGTGACGTCACAGGAAATGACGTCAC
AGGAAATGACGTAATTGTCCGCCATCTTGTACCGGAAGTCCCGCCTACCGGCGGCGACCG
GCGGCATCTGATTTGG
