# Supplementary material for: Prioritizing antiviral drugs against SARS-CoV-2 by integrating viral complete genome sequences and drug chemical structures
Source: Sci Rep. 2021 Mar 18;11:6248. doi: 10.1038/s41598-021-83737-5 (PMC7973547; doi:10.1038/s41598-021-83737-5)
Supplement: Supplementary file 1 — Supplementary Information 1. [file 41598_2021_83737_MOESM1_ESM.zip › dataset_VDA-RWR/dataset2/virus FASTA/Powassan virus.fasta]

>Powassan virus
AGATTTTCTTGCACGTGTGTGCGGGTGCTTTAGTCAGTGTCCGCAGCGTTCTGTTGAACG
TGAGTGTGTTGAGAAAAAGACAGCTTAGGAGAACAAGAGCTGGGAGTGGTTATGATGACC
ACTTCTAAAGGAAAGGGGGGCGGTCCCCCTAGGCGCAAGCTTAAAGTGACCGCAAATAAG
TCGCGACCAGCAACGAGCCCAATGCCAAAGGGCTTCGTGCTGTCGCGCATGCTGGGGATT
CTTTGGCACGCCGTGACAGGCACGGCCAGACCCCCAGTGCTGAAAATGTTCTGGAAAACG
GTACCACTGCGCCAGGCGGAGGCTGTTCTGAAGAAGATAAAGAGAGTTATCGGGAACTTG
ATGCAGAGCCTTCACATGAGAGGGCGTCGCAGGTCAGGTGTGGACTGGACTTGGATTTTT
TTGACGATGGCGTTGATGACCATGGCCATGGCAACCACCATCCACCGGGACAGGGAAGGA
TACATGGTTATGCGGGCCAGTGGAAGGGACGCTGCAAGCCAGGTCAGGGTACAAAACGGA
ACGTGCGTCATCCTGGCAACAGACATGGGAGAGTGGTGTGAAGATTCAATCACCTACTCT
TGCGTCACGATTGACCAGGAGGAAGAACCCGTTGACGTGGACTGCTTCTGCCGAGGTGTT
GATAGGGTTAAGTTAGAGTATGGACGCTGTGGAAGGCAAGCTGGATCTAGGGGGAAAAGG
TCTGTGGTCATTCCAACACATGCACAAAAAGACATGGTCGGGCGAGGTCATGCATGGCTT
AAAGGTGACAATATTCGAGATCATGTCACCCGAGTCGAGGGCTGGATGTGGAAGAACAAG
CTTCTAACTGCCGCCATTGTGGCCTTGGCTTGGCTCATGGTTGATAGTTGGATGGCCAGA
GTGACTGTCATCCTCTTGGCGTTGAGTCTAGGGCCAGTGTACGCCACGAGGTGCACGCAT
CTTGAGAACAGAGATTTTGTGACAGGAACTCAAGGGACCACCAGAGTGTCCCTAGTTTTG
GAACTTGGAGGCTGCGTGACCATCACAGCTGAGGGCAAGCCATCCATTGATGTATGGCTC
GAAGACATTTTTCAGGAAAGCCCGGCTGAAACCAGAGAATACTGCCTGCACGCCAAATTG
ACCAACACAAAAGTGGAGGCTCGCTGTCCAACCACTGGACCGGCGACACTTCCGGAGGAG
CATCAGGCTAATATGGTGTGCAAGAGAGACCAAAGCGACCGTGGATGGGGAAACCACTGC
GGGTTTTTTGGGAAGGGCAGTATAGTGGCTTGTGCAAAGTTTGAATGCGAGGAAGCAAAA
AAAGCTGTGGGCCACGTCTATGACTCCACAAAGATCACGTATGTTGTCAAGGTTGAGCCC
CACACAGGGGATTACTTGGCTGCAAATGAGACCAATTCAAACAGGAAATCAGCACAGTTT
ACGGTGGCATCCGAGAAAGTGATCCTGCGGCTCGGCGACTATGGAGATGTGTCGCTGACG
TGTAAAGTGGCAAGTGGGATTGATGTCGCCCAAACTGTGGTGATGTCACTCGACAGCAGC
AAGGACCACCTGCCTTCTGCATGGCAAGTGCACCGTGACTGGTTTGAGGACTTGGCGCTG
CCCTGGAAACACAAGGACAACCAAGATTGGAACAGTGTGGAGAAACTTGTGGAATTTGGA
CCACCACATGCTGTGAAAATGGATGTTTTCAATCTGGGGGACCAGACGGCTGTGCTGCTC
AAATCACTGGCAGGAGTTCCGCTGGCCAGTGTGGAGGGCCAGAAATACCACCTGAAAAGC
GGCCATGTTACTTGTGATGTGGGACTGGAAAAGCTGAAACTGAAAGGCACAACCTACTCC
ATGTGTGACAAAGCAAAGTTCAAATGGAAGAGAGTTCCTGTGGACAGCGGCCATGACACA
GTAGTCATGGAGGTATCATACACAGGAAGCGACAAGCCATGTCGGATCCCGGTGCGGGCT
GTGGCACATGGTGTCCCAGCGGTTAATGTAGCCATGCTCATAACCCCCAATCCAACCATT
GAAACAAATGGTGGCGGATTCATAGAAATGCAGCTGCCACCAGGGGATAACATCATCTAT
GTGGGAGACCTTAGCCAGCAGTGGTTTCAGAAAGGCAGTACCATTGGTAGAATGTTTGAA
AAAACCCGCAGGGGATTGGAAAGGCTCTCTGTGGTTGGAGAACATGCATGGGACTTTGGC
TCAGTAGGCGGGGTACTGTCTTCTGTGGGGAAGGCAATCCACACGGTGCTGGGGGGAGCT
TTCAACACCCTTTTTGGGGGGGTTGGATTCATCCCTAAGATGCTGCTGGGGGTTGCTCTG
GTCTGGTTGGGACTAAATGCCAGGAATCCAACGATGTCCATGACGTTTCTTGCTGTGGGG
GCTTTGACACTGATGATGACAATGGGAGTTGGGGCAGATTATGGATGTGCCATTGACCCA
GAAAGGATGGAAATCCGCTGTGGAGAAGGGCTTGTTGTGTGGAAAGAGGTGTCGGAATGG
TATGACGGCTACGCCTATCACCCAGAATCACCTGACACGCTTGCACAGGCTCTCAGAGAG
GCCTTTGAGAGAGGCGTTTGTGGGGTCGTGCCCCAAAACAGACTTGAAATGGCCATGTGG
AGAAGCACTGCTCCGGAACTCAACTTGGTGCTGAGTGAGGGAGAAGCAAACTTGACCATC
GTGGTAGACAAAACAGATCCGGCAGACTATAGGGGAGGCACTCCCATGGTTCTAAAGAAG
ACTGGAAAAGAGAGCAAGGTGTCCTGGAAGAGCTGGGGCAAGTCAATCTTGTGGAGTGTT
CCTGATAGCCCCAGGCGCATGATGATGGGGGTTGACGGAGTTGGGGAGTGCCCCTTGTAT
AGGAGAGCAACAGGAGTGTTCACAGTGGCAGAGTTTGGAGTGGGCCTACGCACGAAAGTG
TTCTTGGATCTGCGTGGTGAAGCTTCAAAAGAGTGTGACACAGGAGTGATGGGAGCAGCC
GTGAAGAATGGAAAAGCCATCCACACGGACCAAAGTATGTGGATGAGCTCCTTTCGGAAT
GACACGGGCACGTACATCCATGAGCTTATTCTCACTGATCTCAGGAACTGCACATGGCCA
GCAAGTCACACTATTGATAATGATGGAGTTTTAGACTCCCATCTTTTCTTGCCAGTCACC
CTTGCTGGGCCCAGGTCAAAGTACAACAGGATACCTGGGTACAGTGAACAAGTAAGAGGA
CCATGGGACCAGACTCCTCTGAGGGTGGTCCGGGACCATTGCCCTGGAACAAGTGTGAGG
ATTGACAGCCATTGTGACAAGAGAGGAGCTTCAGTTAGAAGCACCACAGAAAGTGGAAAG
ATCATTCCAGAGTGGTGCTGCCGGGCCTGTGAGCTACCACCGGTGACATTCCGTAGTGGC
ACGGATTGTTGGTACGCTATGGAAATCAGGCCAGTCCATTCGCAGGGCGGCTTGGTGCGT
TCCATGGTAGTTGCTGACAATGGTGCCTTGCTTAGTGAGGGAGGAGTTCCTGGTCTAGTG
GCAGTGTTTGTATTGATGGAATTCCTTTTGAGAAGGCGTCCGGGATCTGTCACGTCCATT
TTGTGGGGAGGCATACTAATGCTGGGCTTGCTGGTCACGGGTCTCGTGAGAGTGGAGGAG
ATCGTGCGCTATGTCATAGCAGTTGGGGTCACTTTCCACTTGGAATTGGGACCAGAGACC
ATGGTTCTTGTGATGCTGCAGGCGGTCTTCAACATGCGCACATGTTATCTCATGGGGTTT
CTTGTCAAGAGGGTGATCACCACACGTGAGGTGGTGACTGTTTACTTCTTGCTATTGGTC
CTTGAGATGGGGATACCGGAGATGAACTTCGGACACCTCTGGGAATGGGCTGATGCACTG
GCCATGGGGTTGCTCATAATCAAGGCCAGTGCGATGGAAGATCGCAGAGGTTTGGGATTC
TTGCTGGCTGGGCTCATGACACAAAGACACCTAGTCGCTGTCCATCATGGTTTGATGGTA
TTTCTCACTGTGGCCTTGGCGGTAGTGGGACGGAATATCTACAATGGACAAAAAGAGAGG
AAAGGACTGTGTTTCACAGTCCCCCTGGCCTCACTACTTGGTGGCTCCGGCTCCGGATTG
CGCATGCTGGCCTTGTGGGAATGTCTTGGGGGTCGTGGCAGACGGAGCCTCAGTGAGCCC
CTTACTGTGGTGGGGGTCATGCTGGCCATGGCCAGTGGACTACTACGACATTCATCCCAA
GAGGCTCTTTTGGCCCTTTCTGCAGGATCCTTTCTCATTTTGATGCTGATCCTGGGGACC
CGTAGACTCCAGCTAACGGCGGAATGGGCCGGAGTGGTGGAGTGGAACCCTGAGTTGGTC
AATGAGGGAGGTGAGGTAAGCTTGAAGGTCAGACAGGATGCCATGGGGAACTTGCACTTG
ACAGAGGTGGAACGGGAGGAGCGTCGTTTGGCCTTATGGCTTGTGTTCGGCCTACTGGCA
TCGGCTTATCATTGGTCCGGAATATTGGTCACAATGGGGGCTTGGACAGTTTATGAGCTC
TTCTCATCCACGCGGAGAACTGACCTGGTTTTTTCAGGGCAGTTGCCTGACCAAGGGGAA
AAACGTTCCTTTGACATCAAGGAAGGCGTATACCGCATATACGCCCCTGGGCTCTTCTGG
GGTTACCGCCAGATAGGTGTGGGATATGGAACGAAAGGAGTCTTACACACCATGTGGCAT
GTGACAAGAGGAGCCGCCCTCAGCGTGGAGGGGGCCACATCAGGACCATACTGGGCGGAT
GTGCGTGAAGACGTGGTCTGCTATGGGGGGGCCTGGGGCTTGGACAAAAAATGGGGAGGC
GAAGTCGTTCAGGTACACGCATTCCCTCCGGACAGTGGACACAAAATCCATCAATGCCAG
CCAGGAAAGCTGAACCTTGAGGGGGGGAGAGTTCTGGGGGCCATCCCGATAGACCTCCCA
CGTGGTACTTCAGGTAGCCCAATCATCAATGCACAGGGAGATGTGCTGGGTCTGTACGGC
AATGGTCTGAAATCAAATGATGTTTACATCAGTAGCATTGCTCAGGGCAATGTTGAAAAG
AGTCGCCCTGAGATGCCATTGGCAGTCCAGGGTGGCAAATGGACATCTAAGGGCAGCATC
ACAGTTTTGGATATGCATCCCGGGTCGGGAAAGACACACAGAGTCCTTCCCGAACTGATT
CGTGAGTGCATTGACAAAAGGTTGAGGACTGTTGTATTGGCGCCAACACGGGTGGTCCTG
AAGGAAATGGAAAGGGCCTTGCAGGGGAAACGTGTCAAGTTTCATTCGGCAGCAGTTGAC
AATGCTTCTTCATCATCGGGAGCTATTGTTGATGTCATGTGTCATGCCACCTACGTCAAC
CGCCGGCTCTTGCCACAAGGGAGACAGAACTGGGAGGTGGCCATAATGGATGAGGCACAT
TGGACCGACCCACACAGCATAGCTGCCCGAGGCCATCTTTACTCCTTGGCCAAGGAGAAC
AGATGTGCACTCGTGCTGATGACTGCTACCCCACCTGGCAAGAGCGAGGCGTTCCCTGAA
TCCAAAGGAGCCATAGTGAGTGAGGAAAAACCCATTCCCGAAGGAGAGTGGAGAGATGGC
TTTGATTGGATAACAGAATTTGAGGGTCGAACAGCCTGGTTTGTGCCATCGATAGCCAAG
GGAGGCGCCATAGCACGGACACTGAGACAGAAAGGGAAAAGCGTGATCTGTCTGAACAGT
AAGACCTTTGACAAGGATTATGGCAGAGTCCATGAGGAAAAACCTGACTTCGTCGTGACA
ACTGACATCTCAGAAATGGGGGCCAATCTAGATGTTAATCGGGTCATAGATGGTAGAACT
AACATCAAACCCGAGGAGATAGATGGAAAGGTGGAATTGATTGGCACGAGACGAGTGACG
ACAGCATCAGCTGCGCAACGCAGAGGGCGAGTTGGAAGGCATGAAGGACGCACGGACCTC
TATGTGTATTCTGGGCAGTGTGATGATGATGACAGCTCCTTAGTGCAGTGGAAAGAAGCG
CAGATTCTGCTTGACAACATTACTACAGTGAGAGGACCAGTTGCCACTTTTTATGGTCCA
GAGCAAGGGAAAATGCTCGAGGTGGCGGGGCACTTCCGCTTGACGGAGGAAAAAAGAAAG
CACTTCCGGCACCTTCTGACAAACTGTGACTTCACGCCCTGGCTCGCATGGCACGTGGCT
GCAAACACTGCCTGTGTGACGGACCGGAAATGGACCTGGGAAGGTCCCGACGAGAATGCC
ATTGATGGTCCAGGCGGCGAACTGGTCACGTTCAGAAGCCCCAATGGAGCGGAACGGAAG
CTGAAGCCAATCTGGAAGGACAGTAGAATGTTCCGGGAGGGGAGAGATGTGGCAGACTTC
ATCCAGTACGCTTCCGGTCGTAGGAGTGCCGTGGACATCCTGACTGGACTTGGTGGAGTC
CCAGACCTGCTGCGGTTGCGCTGCACAGCGGCGTGGGATGTTGTCTACACACTGCTTAAT
GAGACCCCAGGGAGTCGCGCCATGAAAATGGCGGAGAGAGATGCTCCTGAGGCGATGCTG
ACACTTTTGGAGGTAGCGGTTCTGGGCATCGCCACACTGGGGGTGGTTTGGTGTTTCATT
GTCCGGACGTCAGTCAGCAGAATGGTTCTGGGCACCCTGGTGTTGGCAGTGGCTCTCATC
CTGTTGTGGTTGGGAGGAATGGACTATGGAACCATGGCAGGAGTGGCTCTCATCTTCTAT
TTGCTCCTCACGGTACTGCAACCAGAACCGGGAAAGCAGCGTAGTGGAGAGGATAACCGA
CTGGCCTTCCTGTTGATTGGACTGGGGAGCGTGGTGGGCCTTGTGGCAGCCAATGAGCTG
GGCTATCTGGAACAAACGAAAACTGACATTTCAGGACTCTTTAGACGTGAGGACCAGGGA
GGGATGGTTTGGGACGCATGGACGAACATCGACATACAGCCTGCCCGATCCTGGGGAACT
TATGTGCTCATTGTCTCCCTCTTTACTCCATATATGCTCCATCAGCTACAAACAAAAATC
CAGAGGCTGGTGAACAGCTCAGTTGCAGCGGGAACACAGGCCATGAGAGACCTTGGGGGA
GGCACCCCATTCTTTGGTGTAGCTGGACATGTCGTGGCACTCGGTGTGACCTCTTTGGTA
GGAGCGACGCCCACCTCCCTTGCATTGGGTGTTGCCTTGGCTGCCCTCCATTTGGCCGTG
GTCACATCTGGGCTGGAGGCTGAACTGACCCAGAGGGCGCACCGGGCATTTTTCTCAGCC
ATGGTAAAGAATCCAATGGTGGATGGAGAGATCATCAACCCCATTCCGGATGGAGACCCA
AAACCAGCTTTGTATGAGAGGAAGATGAGTTTGTTTCTCGCCATCGGCCTGTGCATAGCG
GCCGTAGCCTTGAACAGGACTGCCGCGGCGATGACAGAAGCTGGCGCAGTGGCTGTGGCG
GCTTTGGGACAGTTGCTGAGGCCCGAAGAGGAGAGCTGGTGGACCATGCCCATGGCTTGC
GGAATGGCTGGACTGGTGCGGGGAAGCCTATGGGGCTTACTGCCAGTTCTTCACCGCATC
TGGCTCAGAACCCAGGGAGCTAGAAGGGGTGGAGCAGAGGGAAGCACCCTTGGTGACATT
TGGAAGCAGCGGCTGAACTCATGCACCAAAGAAGAATTTTTTGCCTACAGGCGCACAGGG
GTCATGGAGACAAACCGAGACCAAGCTCGTGAATTGCTTCGCCGAGGTGAGACTAACATG
GGGTTGGCAGTATCGCGAGGCTGTGCCAAACTAGCTTGGCTAGAGGAAAGGGGGTACGCG
ACACTCAAAGGAGAGGTTGTGGACCTTGGTTGTGGAAGGGGGGGCTGGTCATATTATGCC
GCCTCAAGACCATCCGTCATGGCTGTGAGAGCTTACACCATTGGAGGGAAGGGCCATGAA
GCACCACGCCTTGTGACGAGTCTTGGATGGAATCTCATAAAGTTCAGGAGTGGGATGGAT
GTGTTCTCAATGGCGACCACAAGAGCAGACACAATCTTGTGTGACATTGGGGAGAGCAGT
CCAGATCCGGAGAAGGAAGGGGCTCGGAGCCGAAGAGTGATTCTTTTGATGGAACAATGG
AAAGCCAGAAACCCAGACGCCGCGGCAGTCTTCAAGGTGTTGGCCCCGTATAGGCCAGAG
GTGCTCGAGGCTCTGCACAGATTTCAGCTACAATGGGGGGGGGGGCTTGTGAGAGTCCCT
TTCTCACGGAATTCCACCCATGAAATGTACTATTCCACGGCCGTCACAGGAAATCTTGTT
AATTCAGTCAATGTGCTCTCGCGGAAGCTCCTGGCTAGATTTGGGGAGACGAGAGGACCC
ATCCAGGTGCCTGAGATCGACCTGGGAACTGGAACCAGGTGTGTGACGCTAGCTGAGGAC
AAAGTGAAGCCCAGGGACGTGGCGGAGCGCATTGGAGCCTTGAGGGAACAGTACTCAGAG
TCGTGGCACGAAGACAAAGAACATCCCTACCGGACATGGCAATACTGGGGCAGCTATCGC
ACTCCGGCTACCGGATCAGCGGCATCCCTGATCAACGGAGTGGTGAAGCTGCTAAGCTGG
CCTTGGAATGCACGGGAGGATGTTACCAGAATGGCCATGACAGACACAACGGCCTTTGGG
CAGCAGCGAGTTTTCAAAGAAAAGGTTGACACAAAGGCCCAAGAGCCGCAGCCAGGCACC
AGAGTGATCATGAGAGCTGTGAGTGACTGGCTGTTGGAGCATCTAAGCCGCCGAGCCAAA
GTGAGGATGTGTACCAAAGATGAGTTCATAGCGAAGGTGAGGTCCAACGCTGCTCTAGGT
GCATGGTCGGATGAACAGAATAAGTGGAGCTCGGCAAAAGAGGCAGTGGAAGATCCAGAA
TTTTGGAAATTGGTGGATGAAGAGCGCTCCAGACACTTGAAAGGTCAGTGCCGACATTGT
GTGTACAACATGATGGGAAAGAGAGAGAAGAAGCTAGGTGAGTTTGGAGTTGCAAAAGGC
AGCAGGGCCATCTGGTACATGTGGCTTGGAAGCCGCTTCCTTGAGTTTGAGGTCCTTGGG
TTTCTTAATGAGGAGCATTGGGCTTCCAGAGAGGTGAGTGGAGCTGGGGTGGAAGGAACT
AGTCTCAACTATCTGGGCTGGCTGCTAAGAGAACTTGGAATGAAAGACGGTGGCAAACTG
TACGCCGACGATACCGCTGGCTGGGACACTCGGATCACCAATGCAGATTTGGAAGATGAA
GAGCAGATCCTTCGGTACATGGAAGGAGAACACCATGTGCTGGCAAAAACAATACTTGAA
AAGGCTTACCATGCCAAAGTGGTCAAGGTTGCCAGGCCCTCACCCCAAGGGGGATGTGTG
ATGGACGTGATCACAAGGAGAGACCAGAGGGGATCAGGACAGGTCGTCACATACGCCCTC
AACACCATCACAAACATGAAAGTCCAACTCATCCGCATGATGGAAGGAGAAGGAGTCATA
GGACCAGCTGACTCACAGGACCCTCGTCTGAAAAGGGTAGAAACCTGGTTGAAGGAGCAC
GGAGTTGAAAGACTAGGGAGGATGCTTGTGAGTGGAGATGATTGTGTCGTCAAGCCCATC
GATGACAGGTTCGGAAAGGCGCTGTACTTCCTGAATGACATGGCCAAGGTTCGTAAGGAT
GTGGGAGAGTGGGAGCCCTCGATGGGCTTCACAGAGTGGGAGGAGGTCCCTTTCTGTTCA
CATCACTTCCATGAACTTGTGATGAAGGATGGACGCTCTCTCATAGTGCCATGCAGAGAC
CAAGATGAGCTGGTTGGCAGGGCAAGGGTGTCACCAGGATGTGGATGGAGTGTGCGAGAG
ACGGCCTGCCTGTCCAAGGCGTACGGGCAGATGTGGCTTCTCAACTACTTTCATCGCAGA
GACCTTCGCACCCTTGGTTTCGCCATATGTTCTGCTGTTCCCGTGAGTTGGGTTCCCATG
GGTCGCACCACTTGGAGCATCCACGCGAGTGGTGAATGGATGACAACAGAAGACATGCTG
CGCATCTGGAACAAAGTCTGGATTTTGGACAACCCTCACATGGAAGATAAGCAGACAGTG
GATGAGTGGAGAGACATCCCCTATCTGCCAAAAACACAGGACCTGGTATGTTCCTCACTT
GTTGGGAGAAAGGAGAGGGCAGAATGGGCTAAGAACATCTGGGGCTCAGTGGAGAAGGTC
AGGAAGCTCATTGGACCAGAAGACTACAGAGACTACTTATCAAGCATGGACAGACATGAC
CTGCACTGGGAGCTCAAGCTAGAGAGCTCGATAATCTAAACTAGCATGACTGAACAGTCA
AAAGAACCCTAACACAGGGGATGGTGTGGCAGCGCACAACGACATCGTGACGGGAGTGGG
TCGCCCCCGACGCACCATCCTCTTGGGAAAAATTTTCGTGAGACCCTCACGGCTGGCAAA
GGGCACCAGTCGTGTAGTAAGAAGGCCCTGGCCCAGTGCGGCAGCACACTCAGTGACGGG
AAAGTGGTCGCTCCCGACGTAACTGGGTAAAAACGAACTTTGTGAGACCAAAAGGCCTCC
TGGAAGGCTCACCAGGAGTTAGGCCGTTTAGGAGCCCCCGAGCATAACTCGGGAGGAGGG
AGGAAGAAAATTGGCAATCTTCCTCGGGATTTTTCCGCCTCCTATACTAAATTTCCCCCA
GGAAACTGGGGGGGCGGTTCTTGTTCTCCCTGAGCCACCACCATCCAGGCACAGATAGCC
TGACAAGGAGATGGTGTGTGACTCGGAAAAACACCCGCT
