# Supplementary material for: Prioritizing antiviral drugs against SARS-CoV-2 by integrating viral complete genome sequences and drug chemical structures
Source: Sci Rep. 2021 Mar 18;11:6248. doi: 10.1038/s41598-021-83737-5 (PMC7973547; doi:10.1038/s41598-021-83737-5)
Supplement: Supplementary file 1 — Supplementary Information 1. [file 41598_2021_83737_MOESM1_ESM.zip › dataset_VDA-RWR/dataset2/virus FASTA/Rabies virus.fasta]

>Rabies virus
ACGCTTAACAACCAGATCAAAGAAAAAACAGACAGCGTCAATGGCAGAGCAAAAATGTAA
CACCTCTACAATGGATGCCGACAAGATTGTATTCAAAGTCAATAATCAGGTGGTCTCTTT
GAAGCCTGAGATTATCGTGGATCAATATGAGTACAAGTACCCTGCCATCAAAGATTTGAA
AAAGCCCTGTATAACTCTAGGAAAGGCTCCCGATTTAAATAAAGCATACAAGTCAGTTTT
ATCATGCATGAGCGCCGCCAAACTTGATCCTGACGATGTATGTTCCTATTTGGCGGCGGC
AATGCAGTTTTTTGAGGGGACATGTCCGGAAGACTGGACCAGCTATGGAATCGTGATTGC
ACGAAAAGGAGATAAGATCACCCCAGGTTCTCTGGTGGAGATAAAACGTACTGATGTAGA
AGGGAATTGGGCTCTGACAGGAGGCATGGAACTGACAAGAGACCCCACTGTCCCTGAGCA
TGCGTCCTTAGTCGGTCTTCTCTTGAGTCTGTATAGGTTGAGCAAAATATCCGGGCAAAG
CACTGGTAACTATAAGACAAACATTGCAGACAGGATAGAGCAGATTTTTGAGACAGCCCC
TTTTGTTAAAATCGTGGAACACCATACTCTAATGACAACTCACAAAATGTGTGCTAATTG
GAGTACTATACCAAACTTCAGATTTTTGGCCGGAACCTATGACATGTTTTTCTCCCGGAT
TGAGCATCTATATTCAGCAATCAGAGTGGGCACAGTTGTCACTGCTTATGAAGACTGTTC
AGGACTGGTGTCATTTACTGGGTTCATAAAACAAATCAATCTCACCGCTAGAGAGGCAAT
ACTATATTTCTTCCACAAGAACTTTGAGGAAGAGATAAGAAGAATGTTTGAGCCAGGGCA
GGAGACAGCTGTTCCTCACTCTTATTTCATCCACTTCCGTTCACTAGGCTTGAGTGGGAA
ATCTCCTTATTCATCAAATGCTGTTGGTCACGTGTTCAATCTCATTCACTTTGTAGGATG
CTATATGGGTCAAGTCAGATCCCTAAATGCAACGGTTATTGCTGCATGTGCTCCTCATGA
AATGTCTGTTCTAGGGGGCTATCTGGGAGAGGAATTCTTCGGGAAAGGGACATTTGAAAG
AAGATTCTTCAGAGATGAGAAAGAACTTCAAGAATACGAGGCGGCTGAACTGACAAAGAC
TGACGTAGCACTGGCAGATGATGGAACTGTCAACTCTGACGACGAGGACTACTTCTCAGG
TGAAACCAGAAGTCCGGAAGCTGTTTATACTCGAATCATAATGAATGGAGGTCGACTGAA
GAGATCGCACATACGGAGATATGTCTCAGTCAGTTCCAATCATCAAGCTCGTCCAAACTC
ATTCGCCGAGTTTCTAAACAAGACATATTCGAGTGACTCATAAGAAGTTGAATAACAAAA
TGCCGGAAATCTACGGATTGTGTATATCCATCATGAAAAAAACTAACACCCCTCCTTTCG
AACCACCCCAAACATGAGCAAGATCTTTGTCAATCCTAGTGCTATTAGAGCCGGTCTGGC
CGATCTTGAGATGGCTGAAGAAACTGTTGATCTGATCAATAGAAATATCGAAGACAATCA
GGCTCATCTCCAAGGGGAACCCATAGAAGTGGACAATCTCCCTGAGGATATGGGGCGACT
TCACCTGGATGATGGAAAATCGCCCAACCCTGGTGAGATGGCCAAGGTGGGAGAAGGCAA
GTATCGAGAGGACTTTCAGATGGATGAAGGAGAGGATCCTAGCCTCCTGTTCCAGTCATA
CCTGGACAATGTTGGAGTCCAAATAGTCAGACAAATAAGGTCAGGAGAGAGATTTCTCAA
GATATGGTCACAGACCGTAGAAGAGATTATATCCTATGTCGCGGTCAACTTTCCCAACCC
TCCAGGAAAGTCTTCAGAGGATAAATCAACCCAGACTACCGGCCGAGAGCTCAAGAAGGA
GACAACACCCACTCCTTCTCAGAGAGAAAGCCAATCCTCGAAAGCCAGGATGGCGGCTCA
AACTGCTTCTGGCCCTCCAGCCCTTGAATGGTCGGCCACCAATGAAGAGGATGATCTATC
AGTGGAGGCTGAGATCGCTCACCAGATTGCAGAAAGTTTCTCCAAAAAATATAAGTTTCC
CTCTCGATCCTCAGGGATACTCTTGTATAATTTTGAGCAATTGAAAATGAACCTTGATGA
TATAGTTAAAGAGGCAAAAAATGTACCAGGTGTGACCCGTTTAGCCCGTGACGGGTCCAA
ACTCCCCCTAAGATGTGTACTGGGATGGGTCGCCTTGGCCAACTCTAAGAAATTCCAGTT
GTTAGTCGAATCCAACAAGCTGAGTAAAATCATGCAAGATGACTTGAATCGCTATACATC
TTGCTAACCGAACCTCTCCACTCAGTCCCTCTAGACAATAAAGTCCGAGATGTCCTAAAG
TCAACATGAAAAAAACAGGCAACACCACTGATAAAATGAACTTTCTACGTAAGATAGTGA
AAAATTGCAGGGACGAGGACACTCAAAAACCCTCTCCCGTGTCAGCCCCTCTGGATGACG
ATGACTTGTGGCTTCCACCCCCTGAATACGTCCCGCTAAAAGAACTTACAAGCAAGAAGA
ACAGGAGGAACTTTTGTATCAACGGAGGGGTTAAAGTGTGTAGCCCGAATGGTTACTCGT
TCGGGATCCTGCGGCACATTCTGAGATCATTCGACGAGATATATTCTGGGAATCATAGGA
TGGTCGGGTTAGTCAAAGTAGTTATTGGACTGGCTTTGTCAGGAGCTCCAGTCCCTGAGG
GCATGAACTGGGTATACAAGTTGAGGAGAACCCTTATCTTCCAGTGGGCTGATTCCAGGG
GCCCTCTTGAAGGGGAGGAGTTGGAATACTCTCAGGAGATCACTTGGGATGATAATACTG
AGTTCGTCGGATTGCAAATAAGAGTGAGTGCAAAACAGTGTCATATCCGGGGCAGAATCT
GGTGTATCAACATGAACTCGAGAGCAGGTCAACTATGGTCTGACATGTCTCTTCAGACAC
AAAGGTCCGAAGAGGACAAAGATTCCTCTCTGCTTCTAGAATAATCAGATTATATCCCGC
AAATTTATCACTTGTTTACCTCTGGAGGAGAGAACATATGGGCTCAACTCCAACCCTTGG
GGGCAATATAACAAAAAAACATGTTATGGTGCCATTAAACCGCTGCATTTCATCAAAGTC
AAGTTAATTACCTTTACATTTTGATCCTCTTGGATGTGAAAAAAACTATTAACATCCCTC
AAAAGACTCAAGGAAAGATGGTTCCTCAGGCTCTCCTGTTTGTACCCCTTCTGGTTTTTC
CATTGTGTTTTGGGAAATTCCCTATTTACACGATACCAGACAAGCTTGGTCCCTGGAGCC
CGATTGACATACATCACCTCAGCTGCCCAAACAATTTGGTAGTGGAGGACGAAGGATGCA
CCAACCTGTCAGGGTTCTCCTACATGGAACTTAAAGTTGGATACATCTCAGCCATAAAAA
TGAACGGGTTCACTTGCACAGGCGTTGTGACGGAGGCTGAAACCTACACTAACTTCGTTG
GTTATGTCACAACCACGTTCAAAAGAAAGCATTTCCGCCCAACACCAGATGCATGTAGAG
CCGCGTACAACTGGAAGATGGCCGGTGACCCCAGATATGAAGAGTCTCTACACAATCCGT
ACCCTGACTACCACTGGCTTCGAACTGTAAAAACCACCAAGGAGTCTCTCGTTATCATAT
CTCCAAGTGTGGCAGATTTGGACCCATATGACAGATCCCTTCACTCGAGGGTCTTCCCTG
GCGGGAATTGCTCAGGAGTAGCGGTGTCTTCTACCTACTGCTCCACTAACCACGATTACA
CCATTTGGATGCCCGAGAATCCGAGACTAGGGATGTCTTGTGACATTTTTACCAATAGTA
GAGGGAAGAGAGCATCCAAAGGGAGTGAGACTTGCGGCTTTGTAGATGAAAGAGGCCTAT
ATAAGTCTTTAAAAGGAGCATGCAAACTCAAGTTATGTGGAGTTCTAGGACTTAGACTTA
TGGATGGAACATGGGTCGCGATGCAAACATCAAATGAAACCAAATGGTGCCCTCCCGGTC
AGTTGGTGAATTTGCACGACTTTCGCTCAGACGAAATTGAGCACCTTGTTGTAGAGGAGT
TGGTCAAGAAGAGAGAGGAGTGTCTGGATGCACTAGAGTCCATCATGACCACCAAGTCAG
TGAGTTTCAGACGTCTCAGTCATTTAAGAAAACTTGTCCCTGGGTTTGGAAAAGCATATA
CCATATTCAACAAGACCTTGATGGAAGCCGATGCTCACTACAAGTCAGTCAGAACTTGGA
ATGAGATCATCCCTTCAAAAGGGTGTTTAAGAGTTGGGGGGAGGTGTCATCCTCATGTAA
ACGGGGTATTTTTCAATGGTATAATATTAGGACCTGACGGCAATGTCTTAATCCCAGAGA
TGCAATCATCCCTCCTCCAGCAACATATGGAGTTGTTGGTATCCTCGGTTATCCCCCTTA
TGCACCCCCTGGCAGACCCGTCTACCGTTTTCAAGAACGGTGACGAGGCTGAGGATTTTG
TTGAAGTTCACCTTCCCGATGTGCACGAACGGATCTCAGGAGTTGACTTGGGTCTCCCGA
ACTGGGGGAAGTATGTATTACTGAGTGCAGGGGCCCTGACTGCCTTGATGTTGATAATTT
TCCTGATGACATGCTGGAGAAGAGTCAATCGATCGGAACCTACACAACACAATCTCAGAG
GGACAGGGAGGGAGGTGTCAGTCACTCCCCAAAGCGGGAAGATCATATCTTCATGGGAAT
CATACAAGAGCGGGGGTGAGACCGGACTGTGAGAGCTGGCCGTCCTTTCAACGATCCAAG
TCCTGAAGATCACCTCCCCTTGGGGGGTTCTTTTTGAAAAAAAACCTGGGTTCAATAGTC
CTCCTTGAACTCCATGCAACTGGGTAGATTCAAGAGTCATGAGATTTTCATTAATCCTCT
CAGTTGATCAAGCAAGATCATGTAGATTCTCATAATAGGGGAGATCTTCTAGCAGTTTCA
GTGACTAACGGTGCTTTCATTCTCCAGGAACTGACACCAACAGTTGTAGACAAATCACGG
GGTGTCTCAGGTGATTCTGCGCTTGGGCACAGACAAAGGTCATGGTGTGTTCCATGATAG
CGGACTCAGGATGAGTTAATTGAGAGAGGCAATCTTCCTCCCGTGAAGGACACAAGCAGT
AGCTCACAATCATCTCGTGTTTCAGCAAAGTGTGCATAATTATAAAGTGCTGGGTCATCT
AAGCTTTTCAGTCGAGAAAAAAACAGTAGATCAGAAGAACAACTGGCAACACTTCTCATC
CTGAGACCTACTTCAAGATGCTCGATCCTGGAGAGGTCTATGATGACCCTATTGACCCAA
TCGAGTTAGAGGCTGAACCCAGAGGAACCCCCACTGTCCCCAACATCTTGAGGAACTCTG
ACTACAATCTCAACTCTCCTTTGATAGAAGATCCTGCTAGACTAATGTTAGAATGGTTAA
AAACAGGGAATAGACCTTATCGGATGACTCTAACAGACAATTGCTCCAGGTCTTTCAGAG
TTTTGAAAGATTATTTCAAGAAGGTAGATTTGGGTTCCCTCAAGGTGGGCGGAATGGCTG
CACAGTCAATGATTTCTCTCTGGTTATATGGTGCCCACTCTGAATCCAACAGGAGCCGGA
GATGTATAACAGACTTGGCCCATTTCTATTCCAAGTCGTCCCCCATAGAGAAGCTGTTAA
ATCTCACGCTAGGAAATAGAGGGCTGAGAATCCCCCCAGAGGGAGTGTTAAGTTGCCTTG
AGAGGGTTGATTATGATAATGCATTTGGAAGGTATCTTGCCAACACGTATTCCTCTTACT
TGTTCTTCCATGTAATCACCTTATACATGAACGCCCTAGACTGGGATGAAGAAAAGACCA
TCCTAGCATTATGGAAAGATTTAACCTCAGTGGACATCGGGAAGGACTTGGTAAAGTTCA
AAGACCAAATATGGGGACTGCTGATCGTGACAAAGGACTTTGTTTACTCCCAAAGTTCCA
ATTGTCTTTTTGACAGAAACTACACACTTATGCTAAAAGATCTTTTCTTGTCTCGCTTCA
ACTCCTTAATGGTCTTACTTTCTCCCCCAGAGCCCCGATACTCAGATGACTTGATATCTC
AGCTATGCCAGCTGTACATTGCTGGGGATCAAGTCTTGTCTATGTGTGGAAACTCCGGCT
ATGAAGTCATCAAAATATTGGAGCCATATGTCGTGAATAGTTTAGTCCAGAGAGCAGAAA
AGTTTAGGCCTCTCATTCATTCCTTGGGAGACTTTCCTGTATTTATAAAAGACAAGGTAA
GTCAACTCGAAGAGACGTTCGGTTCCTGTGCAAGAAGGTTCTTTAGGGCTCTGGATCAAT
TCGACAACATACATGACTTGGTTTTTGTGTATGGCTGTTACAGGCATTGGGGGCACCCAT
ATATAGATTATCGAAAGGGTCTGTCAAAACTATATGATCAGGTTCACATTAAAAAAGTGA
TAGATAAGTCCTACCAGGAGTGCTTAGCAAGCGACCTAGCCAGGAGGATCCTTAGATGGG
GTTTTGATAAGTACTCCAAGTGGTATCTGGATTCACGATTCCTAGCCCGAGACCACCCCT
TGACTCCTTATATCAAAACCCAAACATGGCCACCCAAACATATTGTAGATTTGGTGGGGG
ATACATGGCACAAGCTCCCGATCACGCAAATCTTTGAGATTCCTGAATCAATGGATCCAT
CAGAAATATTGGATGACAAATCACATTCTTTCACCAGAACGAGACTAGCTTCTTGGCTGT
CAGAAAACCGAGGGGGGCCTGTTCCTAGCGAAAAAGTTATTATCACGGCCCTGTCTAAGC
CGCCTGTCAATCCCCGAGAGTTTCTGAAGTCTATAGACCTCGGAGGATTGCCAGATGAAG
ACTTGATAATTGGCCTCAAGCCAAAGGAACGGGAATTGAAGATTGAAGGTCGATTCTTTG
CTCTAATGTCATGGAATCTAAGATTGTATTTTGTCATCACTGAAAAACTCTTGGCCAACT
ACATCTTGCCACTTTTTGACGCGCTGACTATGACAGACAACCTGAACAAGGTGTTTAAAA
AGCTGATCGACAGGGTCACCGGGCAAGGGCTTCTGGACTATTCAAGGGTCACATATGCAT
TTCACCTGGACTATGAAAAGTGGAACAACCATCAAAGATTAGAGTCAACAGAGGATGTAT
TTTCTGTCCTAGATCAAGTGTTTGGATTGAAGAGAGTGTTTTCTAGAACACACGAGTTTT
TTCAGAAGTCCTGGATCTATTATTCAGACAGATCAGACCTCATCGGGTTACGGGAGGATC
AAATATACTGCTTAGATGCGTCCAACGGCCCAACCTGTTGGAATGGCCAGGATGGCGGGC
TAGAAGGCTTACGGCAGAAGGGCTGGAGTCTAGTCAGCTTATTGATGATAGATAGAGAAT
CTCAAATCAGGAACACAAGAACCAAAGTACTAGCTCAAGGAGACAACCAGGTTTTATGTC
CGACATATATGTTGTCGCCAGGGCTATCTCAAGAGGGGCTCCTCTATGAATTGGAGAGCA
TATCAAGGAATGCATTTTCGATATACAGAGCCGTCGAGGAAGGGGCATCTAAACTAGGGC
TGATCATCAAGAAAGAAGAGACCATGTGTAGTTATGACTTCCTCATCTATGGAAAAACCC
CTTTGTTTAGAGGTAACATATTGGTGCCTGAGTCCAAAAGATGGGCCAGAGTCTCTTGCG
TCTCTAATGACCAAATAGTCAACCTCGCCAATATAATGTCGACAGTGTCCACCAACGCGC
TAACAGTGGCACAACACTCTCAATCTTTGATCAAACCGATGAGGGATTTTCTGCTCATGT
CAGTACAGGCAGTCTTTCACTACCTGCTATTTAGCCCAATCTTAAAGGGAAGAGTTTACA
AGATTCTGAGCGCTGAAGGGGAGAGCTTTCTCCTAGCCATGTCAAGGATAATCTATCTAG
ATCCTTCTTTGGGAGGGGTATCTGGAATGTCCCTCGGAAGATTCCATATACGACAGTTCT
CAGACCCTGTCTCTGAAGGGTTATCCTTCTGGAGAGAGATCTGGTTAAGCTCCCACGAGT
CCTGGATTCACGCGTTGTGTCAAGAGGCTGGAAACCCAGATCTTGGAGAGAGAACACTCG
AGAGCTTCACTCGCCTTCTAGAAGATCCTACCACCTTAAATATCAGAGGAGGGGCCAGTC
CTACCATTCTACTCAAGGATGCAATCAGAAAGGCTTTATATGACGAGGTGGACAAGGTGG
AGAACTCAGAGTTTCGAGAGGCAATCCTGTTGTCCAAGACCCATAGAGATAATTTTATAC
TCTTCTTAACATCTGTTGAGCCTCTGTTTCCTCGATTTCTCAGTGAGCTATTCAGTTCGT
CTTTTTTGGGAATCCCCGAGTCAATCATTGGACTGATACAAAACTCCCGAACGATAAGAA
GGCAGTTTAGAAAGAGTCTCTCAAAAACTTTAGAAGAATCCTTCTACAACTCAGAGATCC
ACGGGATTAGTCGGATGACCCAGACACCTCAGAGGGTTGGGGGGGTGTGGCCTTGCTCTT
CAGAGAGGGCAGATCTACTTAGGGAGATCTCTTGGGGAAGAAAAGTGGTAGGCACGACAG
TTCCTCACCCTTCTGAGATGTTGGGGTTACTTCCCAAGTCCTCTATTTCTTGCACTTGTG
GAGCAACAGGAGGAGGCAATCCTAGAGTTTCTGTATCAGTACTCCCGTCTTTTGATCAGT
CATTTTTTTGCACGGGGCCCCTAAAGGGGTACTTGGGCTCGTCCACCTCTATGTCGACCC
AGCTATTCCATGCATGGGAAAAAGTCACTAATGTTCATGTGGTGAAGAGAGCTCTATCGT
TAAAAGAATCTATAAACTGGTTCATTACTAGAGATTCCAACTTGGCTCAAACTCTAATTA
GGAACATTGTGTCTCTGACAGGCCCTGATTTCCCTCTAGAGGAGGCCCCTGTTTTCAAAA
GGACGGGGTCAGCCTTGCATAGGTTCAAGTCTGCCAGATACAGCGAAGGAGGGTATTCTT
CTGTATGCCCGAACCTCCTCTCTCATATTTCTGTTAGTACAGACACCATGTCTGATTTGA
CCCAAGACGGGAAGAACTACGATTTCATGTTCCAGCCATTGATGCTTTATGCACAGACAT
GGACATCAGAGCTGGTACAGAGAGACACAAGGCTAAGAGACTCTACGTTTCATTGGCACC
TCCAATGCAACAGGTGTGTGAGACCCATTGACGACGTGACCCTGGAGACCTCTCAGATCT
TCGAGTTTCCGGATGTGTCGAAAAGAATATCCAGAATGGTTTCTGGGGCTGTGCCTCACT
TCCAGAGGCTTCCCGATATCCGTCTGAGACCAGGAGATTTTGAATCTCTAAGCGGTAGAG
AAAAGTCTCACCATATCGGATCAGCTCAGGGGCTCTTATACTCAATCTTAGTGGCAATTC
ACGACTCAGGATACAATGATGGAACCATCTTCCCTGTCAACATATACGGCAAGGTTTCCC
CTAGAGACTATTTGAGAGGGCTCGCAAGGGGAGTATTGATAGGATCCTCGATTTGCTTCT
TGACGAGAATGACAAATATCAATATTAATAGACCTCTTGAATTGATCTCAGGGGTAATCT
CATATATTCTCCTGAGGCTAGATAACCATCCCTCCTTGTACATAATGCTCAGAGAACCGT
CTTTTAGAGAAGAGATATTTTCTATCCCTCAGAAAATCCCCGCCGCTTATCCAACCACTA
TGAAAGAAGGCAACAGATCAATCTTGTGTTATCTCCAACATGTGCTACGCTATGAGCGAG
AGGTAATCACGGCGTCTCCAGAGAATGACTGGCTATGGATCTTTTCAGACTTTAGAAGTG
CCAAAATGACGTACCTAACCCTCATTACTTACCAGTCTCATCTTCTACTCCAGAGGGTTG
AGAGAAACCTATCTAAGAGTATGAGAGATAACCTGCGACAATTGAGTTCCTTGATGAGGC
AGGTGCTGGGCGGGCACGGAGAAGATACCTTAGAGTCAGACGACAACATTCAACGACTAC
TAAAAGACTCTTTACGAAGGACAAGATGGGTGGATCAAGAGGTGCGCCATGCAGCTAGAA
CCATGACTGGAGATTACAGCCCCAACAAGAAGGTGTCCCGTAAGGTAGGATGTTCAGAAT
GGGTCTGCTCTGCTCAACAGGTTGCAGTCTCTACCTCAGCAAACCCGGCCCCTGTCTCGG
AGCTTGACATAAGGGCCCTCTCTAAGAGGTTCCAGAACCCTTTGATCTCGGGCTTGAGAG
TGGTTCAGTGGGCAACCGGTGCTCATTATAAGCTTAAGCCTATTCTAGATGATCTCAATG
TTTTCCCATCTCTCTGCCTTGTAGTTGGGGACGGGTCAGGGGGGATATCAAGGGCAGTCC
TCAACATGTTTCCAGATGCCAAGCTTGTGTTCAACAGTCTTTTAGAGGTGAATGACCTGA
TGGCTTCCGGAACACATCCACTGCCTCCTTCAGCAATCATGAGGGGAGGAAATGATATCG
TCTCCAGAGTGATAGATTTTGACTCAATCTGGGAAAAACCGTCCGACTTGAGAAACTTGG
CTACCTGGAAATACTTCCAGTCAGTCCAAAAGCAGGTCAACATGTCCTATGACCTCATTA
TTTGCGATGCAGAAGTTACTGACATTGCATCTATCAACCGGATAACCCTGTTAATGTCCG
ATTTTGCATTGTCTATAGATGGACCACTCTATTTGGTCTTCAAAACTTATGGGACTATGC
TAGTAAATCCAAACTACAAGGCTATTCAACACCTGTCAAGAGCGTTCCCCTCGGTCACAG
GGTTTATCACCCAAGTAACTTCGTCTTTTTCATCTGAGCTCTACCTTCGATTCTCCAAAC
GAGGGAAGTTTTTCAGAGATGCTGAGTACTTGACCTCTTCCACCCTTCGAGAAATGAGCC
TTGTGTTATTCAATTGTAGCAGCCCCAAGAGTGAGATGCAGAGAGCTCGTTCCTTGAACT
ATCAGGATCTTGTGAGAGGATTTCCTGAAGAAATCATATCAAATCCTTACAATGAGATGA
TCATAACTCTGATTGACAGTGATGTAGAATCTTTTCTAGTCCACAAGATGGTGGATGATC
TTGAGTTACAGAGGGGAACTCTGTCTAAAGTGGCTATCATTATAGCCATCATGATAGTTT
TCTCCAACAGAGTCTTCAACGTTTCCAAACCCCTAACTGACCCCTTGTTCTATCCACCGT
CTGATCCCAAAATCCTGAGGCACTTCAACATATGTTGCAGTACTATGATGTATCTATCTA
CTGCTTTAGGTGACGTCCCTAGCTTCGCAAGACTTCACGACCTGTATAACAGACCTATAA
CTTATTACTTCAGAAAGCAAGTCATTCTAGGGAACGTTTATCTATCTTGGAGTTGGTCCA
ACGACACCTCAGTGTTCAAAAGGGTAGCCTGTAATTCTAGCCTGAGTCTGTCATCTCACT
GGATCAGGTTGATTTACAAGATAGTGAAGACTACCAGACTCGTTGGCAGCATCAAGGATC
TATCCGGAGAAGTGGAAAGACACCTTCATAGGTACAACAGGTGGATCACCCTAGAGAATA
TCAGATCTAGATCATCCCTACTAGACTACAGTTGCCTGTGCATCGGATACTCCTGGAAGC
CTGCCCATGCTAAGACTCTTGTGTGATGTATTTTGAAAAAAACAAGATCTTAAATCTGAA
CCTCTAGTTGTTTGATTGTTTTTCTCATTTTTGTTGTTTATTTGTTAAGCGT
