# Supplementary material for: Prioritizing antiviral drugs against SARS-CoV-2 by integrating viral complete genome sequences and drug chemical structures
Source: Sci Rep. 2021 Mar 18;11:6248. doi: 10.1038/s41598-021-83737-5 (PMC7973547; doi:10.1038/s41598-021-83737-5)
Supplement: Supplementary file 1 — Supplementary Information 1. [file 41598_2021_83737_MOESM1_ESM.zip › dataset_VDA-RWR/dataset2/virus FASTA/Ravn virus.fasta]

>Ravn virus
AGACACACAAAAACAAGAGATGATGATTTTGTGTATCATATAAATAAAGAAGAATATTAA
CATTGACATTAAGACTAGTCATTTTGTTAATATTCTTTAAAAGATGGATTTACATAGTTT
GCTAGAATTAGGTACAAAACCCACAGCCCCTCATGTTCGTAATAAGAAGGTGATATTGTT
TGATACAAACCATCAGGTTAGTATCTGTAACCAGATAATAGATGCAATAAACTCAGGGAT
CGATTTAGGAGATCTTTTGGAAGGCGGCTTGTTGACATTATGTGTTGAACATTATTACAA
TTCTGACAAAGATAAATTCAATACAAGTCCTATTGCAAAATATCTGCGGGACGCGGGCTA
TGAGTTTGATGTCATCAAGAATCCTGATGCAACTCGCTTTCTAGAGGTTATTCCCAATGA
ACCTCATTACAGCCCTTTGATTTTGGCTCTCAAAACCTTAGAAAGCACTGAATCTCAAAG
GGGGAGGATTGGGCTCTTTCTGTCATTTTGCAGTCTTTTTCTCCCGAAACTCGTTGTCGG
AGACCGAGCTAGCATCGAAAAGGCCCTGAGACAAGTAACAGTGCATCAGGAACAAGGGAT
TGTAACATACCCCAATCATTGGCTCACTACAGGTCACATGAAAGTAATCTTTGGGATTTT
AAGATCTAGCTTCATTTTAAAGTTTGTCTTAATCCATCAGGGAGTAAACTTGGTGACAGG
TCATGATGCCTATGACAGTATCATCAGTAATTCAGTAGGACAAACTAGATTCTCAGGGCT
TCTTATTGTGAAAACAGTTCTAGAGTTCATCCTACAAAAAACTGATTCAGGGGTGGCATT
GCATCCACTTGTGCGGACCTCAAAAGTAAAAAATGAAGTTGCAAGCTTCAAACAGGCATT
GAGTAACTTAGCTCGTCATGGAGAGTACGCACCATTTGCACGGGTTTTGAATTTATCAGG
GATCAATAACCTTGAGCATGGGCTCTATCCTCAGCTTTCAGCAATTGCACTGGGCGTTGC
AACAGCACATGGCAGTACATTGGCTGGTGTTAACGTTGGCGAACAATACCAACAACTGCG
AGAAGCAGCACATGATGCAGAAGTAAAATTACAAAGGCGACATGAACACCAGGAAATTCA
GGCCATCGCCGAGGATGACGAAGAGAGAAAAATATTAGAACAGTTCCATCTCCAGAAGAC
TGAGATTACACACAGTCAGACATTGGCCGTCCTCAGCCAGAAACGAGAGAAACTAGCCCG
TCTTGCTGCAGAAATTGAAAACAACATTGCAGAGGATCAGGGGTTCAAACAATCGCAGAA
TCAGGTGTCACAGTCTTTCTTAAATGATCCCACACCTGTAGAAGTGACAGTCCAAGCCAG
GTCTATAAATCGACCAACAGCCCTGCCCCCCCCAGTCGACAACAAAATTGAGCATGAAAC
TGAAGAGGACAGCTCCTCATCAAGTAGTTTTGTTGACTTGAATGATCCATTTGCACTGCT
GAACGAAGACGAGGATACTCTTGAAAATAGTGTCATGGCCCCAAGCACTACTTTGAGAGA
ACCCAAAGAAGTTTCCGAACCACTAAGGCAAACTCAGGACCTTGATATTAGCCAAAAGAA
ACAGGGAAATGAATCAACAGATCCAGCAAGAAAACAATTCTTACGATATCAAGAATTACC
TCCTGTTCAAGAAGACGATGAATCAGAATACACAACTGATTCTCAGGAAAGTGACGATCA
ACCAGGATCTGATAATGAACAAGGTGTTGATCTCCCACCACCTCCATTATATGCTCAGGA
AAAGAGACAGGATCCCATACAGCATCCAGCCGTGAGCTCCCAAGATCCCTTTGGCAGTAT
TGGTGATGTAGATGGTGATATTTTGGAACCTATAAGATCGCCTTCCTCACCGTCTGCTCC
TCAGGAGGACACAAGGATGGGAGAAGCCTATGAATTATCACCTGATTTTACAAGCTATGA
GGATAATCAGCAGAATTGGCCACAGAGAGTGGTAACAAAGAAAGGCAGGACCTTCCTTTA
TCCTAATGACCTTTTACAGACGAGTCCTCCAGAGTCATTAATAACAGCCCTTGTTGAAGA
GTACCAAAACCCTGTCTCAGCAAAAGAGCTTCAAGCGGATTGGCCTGACATGTCATTTGA
TGAGAGGAGGCATGTTGCTATGAACTTGTAATTTCGACAACACAGCACGACTACTCATTT
ATTTACTTCAATATATTTTACCTCCGAAACATAATAGTCAAATTTATTTAAATATCTAGA
CCACTTTCAAATACCTTGTTATATATCACTGTTATGTGAGATGGTGCAAACCTTAGAATG
ATAACCAAAGGTAGGAACTGGTTATATGACAGTACCTCGAAGGTGTTATTCAATGGTTTA
GATCTCTCCTCTAATTGCTACGATAATACAACTACAAACCTCTTTACCTTGGTTACAATA
CTGTAATAGATATGATTGTATTTCTTTCTTAAATCATCTGATTCAACTTGATAGATATAA
CTTGATTCAGAGAACATTTTGGGAACGTCATTAACTAAATTCTCTAAATGATGTACTGTA
TTACTGTTTCACCCGACTAATTATATAGTAGCATATTAATGGATCCTTTACCTCTCCTCC
TATGCTCTTCTTATAAGTCACTCAACCGGTGAAACGCCGAGTTTGTTGGCTTAGAGTTTT
CCTGTTTTACTGAATGTAGTAATTAATGATTGACTTGAGTGTTGATGGAATCAAGATAGT
GCGATGATTCATATTATAAGGTACAATTTCCATTTCTGTTTTGCCAATGTATCCTCTTCC
TTATCACATGCCAATTAAGAAAAACAAAGAGTCGAAGAATATTAAAGATTCTCTTTAATA
TTCAAAAACAGTTCTTAATTCTTTTCCTTTCCTTTATTAATATAATATATCGATAAATCT
TACAATGTGGGACTCGTCATACATGCAACAAGTGAGTGAGGGACTGATGACTGGAAAAGT
TCCAATAGATCAAGTGTTCGGCACTAATCCCTTAGAAAAGTTATATAAGAGAAGAAAGCC
GAAAGGGACAGTGGGATTACAATGTAGTCCTTGCTTAATATCAAAATCAACAAGTACTGA
CGACATTGTTTGGGATCAGCTAATCGTAAAGAAAACATTGGCTGACTTGCTTATACCTAT
AAATAGGCAAATGTCGGACATTCAAAGCACCCTAAGCGAAATGACAACAAAAGTCCATGA
GATCGAGCGTCAACTACATGATATCACCCCAGTTGTAAAAATGGGAAAAACGCTAGAAGC
AATTTCCAAAGGAATGTCAGAGATGCTAGCTAAGTACGATCATCTCGTGATTTCAACTGG
AAGAACCACCGCACCAGCTGCTGCCTTTGATGCTTACTTAAACGAGCATGGAGTCCCCCC
CCCTCAGCCTGCAATCTTCAAAGATCTTGGAGTTGCCCAACAAGCCTACAGTCAAAAGAC
TATGGTCAAAAACCAAACAACAGATGCAGCTGACAAAATGTCAAAGGTTCTGGAACTCAG
TGAAGAAACATTTTCCAAGCCAAACCTTTCAGCTAAGGATTTAGCTCTATTATTATTTAC
TCATCTCCCTGGCAACAACACTCCATTCCACATACTCGCCCAAGTCCTTTCAAAAATTGC
TTACAAATCAGGAAAGTCTGGAGCATTCTTGGATGCATTCCATCAGATTTTAAGCGAAGG
GGAGAATGCTCAGGCTGCATTAACCCGATTAAGCAGAACATTCGATGCTTTCCTTGGAGC
AGTTCCTCCAGTAATAAAAGTTAAAAACTTTCAAACGGTCCCCCGCCCTTGTCAAAAAAG
CCTCCGAGCTGTTCCCCCAAATCCAACAATTGACAAGGGATGGGTCTGTGTCTATTCATC
TGAACAGGGTGAAACCCGGGCTCTTAAAATCTAATCCTTGCGATTCATTCTTGAACAAAG
AATGATCTTTCTAGGTTAATACAAAAACACTAAACATTTCAAGAGTTTGTGGATGATTTA
AGCATATTTGGGTAAATTTAATCAGGATAGTAGTTTAAATTTGTTTTAAGCGTGATTTTC
ATTAAGAGAGGGTTAATTAGTTATAGATTGATCTTTAGTGTACTCCATACGCATAATATA
GAGAAATTAATATTACTAACAAAAAGGGTTTTTTAAACGGATTTGATTAATAGATCAGTA
TATCTCAAAAGCCAAATAATTGACTTCTTACTCTTTGGGAATTTACTAACAATATAGGAA
AGATATTTATTCTTACGTAATCCTTGGCCCAACGGAAACTAACCTCAATGGTCATTCAAT
ATGCTTGCTCATGATATATCCAGAGATTTTTTATAAGTTCAAAACGTTGTAAATTATACT
TGCATAAAATACTGTTTTAATTAAGAAAAACTATGAAGAACATTAAGTGGATTTTTCCTT
CTTAGTGTTCTTTTACAAAGCAAGGTTTTTAAATTCAAGTAGATCAAGTCTACTCTTGCT
GAACTTACTTCTTTAAAAATTAATTTACACTAAACAATTCGTTTTTGTTGACGGAACAAA
TTCAGATATGGCCAGTTCCAGCAATTATAATACGTATATGCAATACCTGAACCCTCCCCC
TTATGCTGATCATGGTGCAAATCAGTTAATCCCAGCAGACCAGCTATCAAATCAACATGG
TATAACTCCGAATTATGTGGGCGACTTGAATCTAGATGATCAGTTTAAAGGGAATGTTTG
TCACGCCTTCACTTTGGAAGCAATAATTGATATATCTGCTTATAATGAGCGGACGGTCAA
AGGAGTCCCAGCGTGGCTGCCTCTTGGGATCATGAGCAATTTTGAATACCCTTTAGCCCA
CACTGTTGCTGCATTGCTTACAGGGAGCTACACGATTACCCAATTCACGCACAATGGACA
AAAATTTGTTCGTGTTAATCGACTTGGGACAGGAATCCCAGCACATCCACTCAGAATGCT
GCGGGAAGGAAACCAAGCTTTTGTCCAAAACATGGTGATTCCCAGGAACTTTTCTACAAA
TCAGTTTACGTACAATCTTACTAATCTAGTATTGAGCGTGCAAAAGCTTCCTGATGATGC
TTGGCGCCCGTCCAAAGACAAATTAATCGGAAACACCATGCACCCTGCGGTTTCTGTACA
CCCAAACCTGCCGCCTATTGTCCTACCAACAGTTAAAAAACAAGCCTATCGTCAGCATAA
GAATCCTAACAATGGACCACTGCTGGCCATATCTGGCATCCTTCATCAACTGAGGGTTGA
AAAAGTCCCAGAGAAGACGAGCTTATTCAGGATTTCACTTCCTGCCGACATGTTCTCAGT
AAAAGAGGGCATGATGAAGAAAAGAGGAGAAGGTTCTCCGGTAGTTTATTTCCAAGCGCC
TGAGAATTTTCCTTTGAATGGCTTCAACAACCGGCAAGTTGTGCTAGCATATGCTAACCC
GACACTCAGTGCTGTTTAATAAGATAATTGGGTAAGACAATGGCCCTTCTGTACAAAGGG
TCTGATTCAGATAGATATTTGTCAGATTCATGCAGGATCATTTTAAGTTGATTTTAATAG
TGCTTTAACCCTTCACTGCTACCCTAAAGGATTGATTGAGCTGATTAACCTATAATGTAT
AACTTCTTTTAAACCGCTAAATCAATCATAAGTTTGTCAGATCATATAGGATGAATGTTA
ATACGTGATAAATGGTTCCTATTCAGTTTTACTTTAACCTCATAGTAAATCTTATAAGAC
TACTCATCTTCAAGTTGATCAATTCAAAGATAATTTCCCTTCTAAAATAATAAGAAAAAC
TAATGAAGAACATTAATTGCTAGGTAAAGGCAATTAAGTTCTTTGAACTTTGCAAAAGTA
AGGTTTCACTAGTGAGTAAATTCCTGTATTAGTAGATTAAAACCAAGGAAGCACCCCGAC
ATGAAGACCATATATTTTCTGATTAGTCTCATTTTAATCCAAAGTATAAAAACTCTCCCT
GTTTTAGAAATTGCTAGTAACAGCCAACCTCAAGATGTAGATTCAGTGTGCTCCGGAACC
CTCCAAAAGACAGAAGATGTTCATCTGATGGGATTTACACTGAGTGGGCAAAAAGTTGCT
GATTCCCCTTTGGAAGCATCTAAACGATGGGCTTTCAGGACAGGTGTTCCTCCCAAGAAC
GTTGAGTATACGGAAGGAGAAGAAGCCAAAACATGTTACAATATAAGTGTAACAGACCCT
TCTGGAAAATCCTTGCTGCTGGATCCTCCCAGTAATATCCGCGATTACCCTAAATGTAAA
ACTGTTCATCATATTCAAGGTCAAAACCCTCATGCACAGGGGATTGCCCTCCATTTGTGG
GGGGCATTTTTCTTGTATGATCGCGTTGCCTCTACAACAATGTACCGAGGCAAGGTCTTC
ACTGAAGGAAATATAGCAGCTATGATTGTTAATAAGACAGTTCACAGAATGATTTTTTCT
AGGCAAGGACAAGGTTATCGTCACATGAACTTGACCTCCACCAATAAATATTGGACAAGC
AGCAATGAAACGCAGAGAAATGATACGGGATGTTTTGGCATCCTCCAAGAATACAACTCC
ACAAACAATCAAACATGCCCTCCATCTCTTAAACCTCCATCCCTGCCCACAGTAACTCCG
AGCATTCACTCTACAAATACTCAAATTAATACTGCTAAATCTGGAACTATGAACCCAAGT
AGCGACGATGAGGACCTTATGATTTCCGGCTCAGGATCTGGAGAACAGGGGCCCCACACA
ACTCTTAATGTAGTCACTGAACAGAAACAATCGTCAACAATATTGTCCACTCCTTCACTA
CATCCAAGCACCTCACAACATGAGCAAAACAGTACGAATCCTTCCCGACATGCTGTAACT
GAGCACAATGGAACCGACCCAACAACACAACCAGCAACGCTCCTCAACAATACTAATACA
ACTCCCACCTATAACACTCTCAAGTACAACCTCAGTACTCCTTCCCCTCCAACCCGCAAC
ATCACCAATAATGATACACAACGTGAACTAGCAGAAAGCGAACAAACCAATGCTCAGTTG
AACACAACTCTAGATCCAACAGAAAATCCCACCACAGCACAAGACACCAACAGCACAACC
AACATCATCATGACGACATCAGATATAACAAGCAAACACCCCACAAATTCTTCTCCGGAT
TCTAGTCCGACAACCCGCCCTCCTATATACTTTAGAAAGAAACGAAGCATTTTCTGGAAA
GAAGGTGATATATTCCCGTTTTTAGATGGGTTAATAAATACTGAAATTGATTTTGATCCA
ATCCCAAACACAGAAACAATCTTTGATGAATCTCCCAGCTTTAATACTTCAACTAATGAG
GAACAACACACTCCCCCGAATATCAGTTTAACTTTCTCTTATTTTCCTGATAAAAATGGA
GATACTGCCTACTCTGGGGAAAACGAGAATGATTGTGATGCAGAGTTGAGGATTTGGAGT
GTGCAGGAGGACGATTTGGCGGCAGGGCTTAGCTGGATACCATTTTTTGGCCCTGGAATC
GAAGGACTCTATACTGCCGGTTTAATCAAAAATCAGAACAATTTAGTTTGTAGGTTGAGG
CGCTTAGCTAATCAAACTGCTAAATCCTTGGAGCTCTTGTTAAGGGTCACAACCGAGGAA
AGGACATTTTCCTTAATCAATAGGCATGCAATTGACTTTTTGCTTACGAGGTGGGGCGGA
ACATGCAAGGTGCTAGGACCTGATTGTTGCATAGGAATAGAAGATCTATCTAAAAATATC
TCAGAACAAATCGACAAAATCAGAAAGGATGAACAAAAGGAGGAAACTGGCTGGGGTCTA
GGTGGCAAATGGTGGACATCTGACTGGGGTGTTCTCACCAATTTGGGCATCCTGCTACTA
TTATCTATAGCTGTTCTGATTGCTCTGTCCTGTATCTGTCGTATCTTCACTAAATACATT
GGATGACATAAAGTTTACAATGGTTAGAGCTTTAGGAAAGTTGCTGCTGAGCCCTTTGTC
TAATCTACTGAAATCGACTTAAAGAATCCTCAGGGAGCTTATAACTCAATGTGAATCGAT
TCCCTATATATTGTTGATCGTGATGATATAGCAGTCAAGTGTCACCATCATTAGGAGCAA
TTCTTCTGATCCAATGCATTGAAGTCACTAATTACTTCTAAAATCCTTATCTTTAATCCG
AATATTCACATAGAAATCAATTTTGGGAAAATTCCAGTAGTGCGTCTTTTCATGTCACTT
CTCTGAACCTAAGACCATAATAAATATTGGTTAAAGAGGTCAGCTGGTCAATCTTCTATT
TTCATATTAAAGATATACTGCTCAGAAACTCCTAGTTTGCAACCCAATCTTGGAAAAATA
AACCTCCTCTTTTGATCATAACTATCTCTATCAATGTCTTGAACACTTAATATTATTAAC
AACTTATTTTTATTTAATCTTTTAAATGCAAATCAAAAGAGGACATGAGCCACCCTCATT
TTACTTCAATACGAAGGAATTCTTCTTCTCAGCCTACATTTTAATTTACCAGGTGATAAA
CTTTTGGTAATTTACCTTAACATAGGTGCTGATAAGATGATTGGATGATAACACATTTAC
CGAGATTTAATCGTATCTCATTAAGAAAAAGATAATTAGAACACTGGAAATTGATAAACT
TCTATTTTGATCAATGTAGAAAAGAATTATAAAAATCTTAGTAAATAAATTACTGCAAAG
TAAAAACGAAGAACATTAAGTGTTCTTTATTAAAATTGTTCATCCTTTTCGCTTTTGATT
ATATTTGATCAAATACAACTTCATTTGGTATTCATTCCAAGATTCAGAATGCAACAGCCT
CGTGGGAGAAGCCGAAATCGTAGCCACCAAGTTGCACTATCCACATACCATGAAAATCAA
TTACCCTCTAAACCTCAGTACATTAACCATCATCCACGTGCAAGATCAATGAGTTCAACC
CGTAGTAGTACAGAAGGTAGCCCTACTAATCATGCTTCCCGTGCTCGACCACTTTCAACA
TTTAATCTATCGAAACCTCCTCCCCCCCCGAAAGACATGTGCAGGAACATGAAAATTGGG
TTACCCTGTACTGACCCCGCTTGCAACAGGGATCATGACCTTGATAATCTAACAAATCGT
GAACTTTTGCTGTTGATGGCACGGAAGATGCTCCCCAATACAGATAAGGCTTTCAAAAGT
CAGCAGGACTGTGGATCGCCATCTCTTTCCAAAGGGCTTTCAAAGGACAAGCAGGAACAA
GCAAAGGATGTACTGACTTTGGAAAATCTAGGGCACATATTGAATTATCTTCATAGATCA
GAAATCGGAAAATTGGACGAGACATCACTCCGTGCAGCATTGAGTTTAACATGTGCCGGA
ATCCGAAAGACAAATAGGTCTTTGATTAATACTATGACAGAATTGCATATCAACCATGAG
AATCTTCCACAGGACCAAAATGGTGTTATTAAGCAGACATATACAGGTATTCATCTTGAC
AAAGGGGGTCAATTTGAAGCTGCCTTATGGCAGGGCTGGGACAAGAAGTCAATATCGTTG
TTTGTGCAAGCTGCATTATATGTGATGAATAATATCCCCTGTGAATCGTCCATCAGTGTG
CAGGCCTCATATGATCACTTTATTCTCCCTCGAAATCAGGGTGAAAGACAATGATTGTCA
TTTCAAAATCAACGATATAATTATTGTTAACATTCTACCTTGGTTCTTATTGTAAGACTT
GTATACTCTCCTATCAACTGTGACTACTAGTTCAAAATTAAAACTCACAAAAATTCAATC
GCATTGTAATCAATTATTTATCATCGATTGTTTAGTTTGAGGGATTCCACATCATCTTAA
ATCCAATAACACGATTTTGTTTGATTTTTCTTTTAATTTCTACACCACAACAACATACAA
GTGTCTGACGAACGACCTGTGTTTCTATGGAAAAACATGAAGAACATTAAGAAAAAGGAT
GTTCTTGTATTTCAACCAAGGTTGTATATATTTGGCCGATATCCTCGGAGAATAATTGTC
AATATCTGACAATTGATCATACACATTCCAATAATACATTATAGACTTTTTATCATATAT
AGAACTGGGATTCTAATAGTTCTACTTCTTAGTGCAGTACAGGTTTTTGCAAAGAAACTT
CTGAGTATGGCAGAACTGTCAACACGTTACAACTTACCAACAAATATTACAGAGAAGAGC
ATAAATCTTGATCTCAATTCTACTGCACGGTGGGTAAAAGAGCCCAGTGTTGGGGGCTGG
ACAGTGAAATGGGGGAATTTTATCTTTCACATCCCAAATACCGGAATGACATTGTTGCAT
CATTTAAAATCTAATTTTGTTGTTCCAGAATGGCAACAAACAAGGAGTCTCTTCTCCCAT
CTCTTTAAAAACCCAAAATCAACCATCATGGAGCCTTTCTTGGCTTTGAGGATCTTACTT
GGCGTTGCTTTGAAGGATCAAGAATTGCAGCAATCATTGATTCCTGGATTTAGATCCATT
GTGCATATGCTTTCAGAATGGCTGCTTTTAGAAGTTACGTCAGCTATCCATATCAGTCCT
AACCTGTTGGGGATCTATTTGACCTCAGACATGTTTAAAATCCTAATGGCAGGTGTGAAA
AACTTTTTCAATAAGCTGTTTACCCTCCATGTTGTAAATGATCATGGAAAACCTAGCAGT
ATTGAAATAAAATTAACCGGACAACAGATCATAATCACTCGAGTTAACATGGGGTTCTTA
GTAGAAGTTAGGAGGATTGACATTGAACCTTGCTGCGGCGAGACTGTCCTCTCAGAATCA
GTTGTGTTTGGGCTAGTAGCTGAAGCAGTCCTAAGGGAACACAGCCAGATTGAGAGAGGT
CAACCTCTTAATTTGACACAATACATGAACAGCAAAATTGCTATTTAGACAGCTTGATTC
GGCATCTAAAGCTTTAATTCAGCTGTATAAGGATATTGAGAAGACAGTGGATCATAATCA
ATTGCCCTTTATAATAAAAGATGTAGTTGCCCTAATTTGTATTCACTAACCTAAAATAAT
AGTATTATCACACTAGATAGTCATCACATAATAAGTTGTTTCTATGAATTAATCATGATA
GTATAATCTTGTAGAATTACTATGGGTTCTATATACGGCATTTATTCCGGACTGTATCCT
TTGTAAACAATGCATGCTTAAGTATTCTCATATCATACATGTTATCACTGCCTGATTAAG
AAAAACCAATGATGGATATTAAACATCCTTCAATTGACTGTTTTGAGACTTTAAAATCTT
ACAGGCTGTCTTGATTTTTAAATTCTCTACGGGATTATACAGTCACCTTTAGCATACATT
ATGCCTCTCGCGAAATAATATAAGTGACTCTATGACATTCCGAGCCAGGTCTTTATCTTG
AATTAACCCTCTTTTTGGTATGCAACACCCGACTCAATATCCAGATGCAAGATTATCTTC
TCCCATAATTTTAGATCAGTGTGATTTATTGACCAGAAGTCTAGGGTTGTATAGTCATTA
CTCACACAATCCAAAACTACGTAATTGTAGGATTCCATACCACATTTATCGCTTGAGGAA
TTCTACAGCATTAAAGACATTTCTTCAGAACTGTTCGATACTCACAGTTCCTTTTCACTC
AATTTGGGATCACATCATAACTTCAATTCAACACGATGCAATTAATCATATCAATGATTT
CAAATACCTATTACCATCAGAACTCATAAAGTATGCTAATTGGGACAATGAGTTCTTAAG
AGTATTCCTTAACAAGATCTTGAGACTCGATCATGCTTTTACAAATTCTGCAAAGTTACA
ATGTGAGGATTTCTCTCCCAAAGAGAATCCTTATTATTGGGGGATGTTATTGCTCGTGCA
TTTATCTCAACTTGCCAGAAGGATTAAGGGACAAAGAGGGTCTTTAAGGAGCAACTGGAA
GTTTATAGGAGTTGATTTGGAACTATTTGGAATAGCAGATTTTGTTATTTTTAAAGTTCC
GATAAAAGCAATAATTCGGAATGCTACAAGTTTACAGGCCTCAAAACCAGGGTTAAAGAC
ATGGTACCGTGATCAAAACTTAACTCCTTATCTGTGTGATGATGAATTTGTTGTAAGCAT
CGCTAGTTATGAATGTTTTATCATGATTAAAGATGTCTTCATCGAAAGGTACAACACGTG
GGAGATCTGTGCTCGCGCTTGGGTCGAAGATAATGAAGAAGCTGATTACCCACCTCTTGG
TATATTAAGAGATTTGTACAATCAAGGGGACCAAATTATAACCATGTATCTAGAGGATGG
TTTCAAATTAATAAAACACTTAGAACCCTTATGTGTCAGTTGTATACAAACGTACGGTAT
TTTTACGCCGAGGAAGTACTGGTTTCAATCTCAGATGATTAAATCATATTATGATGAACT
TCAAAGTCTTAACCTAAAACTTCAGATTCCAGATAATAGGACTGAATGTGCACAGAACTT
TATTAAAACCATAATTCAGGCAAAACTGACTCCTCAACAATACTGTGAATTGTTCTCTTT
ACAAAAACATTGGGGTCACCCAGTTTTATACAATGATGTTGCACTAGACAAAGTGAAGAA
ACATGCCCAATCAACAAAAATTTTAAAACCTAAGGTCATGTTTGAAACTTTTTGTGTCTT
TAAGTTTATAGTGGCAAAAAATCATTATCACTCTCAAGGATCGTGGTACAAAACCACACA
TGATCTACATTTGACCCCATATCTACGGCAGCACATTGTGTCAAATTCATTTCCATCGCA
AGCCGAGATTTATCAGCACCTCTGGGAATGGTACTTTGTAGAGCATGAACCTCTTTTTTC
TACAAAAATAATAAGTGATTTGAGTATTTTCATAAAAGATAGAGCTACTGCTGTAAATCG
AGAGTGTTGGGACAGCGTTTTTGATAGGAGTGTGCTAGGATACAATCCCCCTGTCAGATT
TCAATCAAAGAGGGTACCTGAGCAATTCTTAGGTCAAGCAGATTTCTCTTTAAATCAAAT
ATTGGATTTTGCTGAGAAATTAGAGTATCTAGCTCCTTCATATAGAAACTTTTCCTTTTC
ATTAAAGGAAAAAGAATTGAATATTGGGAGAACATTCGGGAAGTTGCCCTATCGTGTCAG
AAATGTCCAAACACTTGCAGAAGCCTTATTAGCAGATGGACTAGCGAAGGCATTCCCTAG
TAATATGATGGTTGTTACTGAGAGAGAGCAGAAAGAAGCTCTATTGCATCAAGCCTCTTG
GCACCATAATTCAGCAAGTATAGGGGAGAATGCCATAGTAAGAGGTGCAAGTTTTGTTAC
TGATCTTGAGAAATACAATCTTGCCTTTAGATATGAGTTTACACGACATTTCATAGACTA
CTGTAATCGATGTTACGGTGTTAAAAATTTATTCGACTGGATGCATTTCTTAATACCACT
ATGCTATATGCATGTCAGTGACTTTTATAGCCCTCCTCACTGCGTGACAGAAAATAACCG
AAATAACCCACCTGATTGTGCCAATGCTTATCATTATCATTTAGGAGGTATAGAAGGACT
ACAACAGAAATTGTGGACATGTATATCATGTGCTCAAATCACGCTTGTAGAACTGAAAAC
TAAGTTAAAATTGAAATCCAGTGTCATGGGTGATAATCAATGTATAACAACTCTAAGTCT
TTTCCCTATTGATGCTCCCAATGATTATCAAGAAAATGAGGCAGAATTAAATGCTGCACG
AGTTGCTGTTGAATTAGCTATTACTACAGGCTATAGTGGGATATTCTTAAAACCTGAAGA
GACATTTGTGCATTCAGGGTTTATTTACTTTGGTAAAAAGCAATACCTAAATGGTGTTCA
ATTACCACAATCATTGAAGACAATGGCAAGGTGTGGACCTTTATCAGATTCCATTTTCGA
CGATCTTCAAGGTTCACTAGCCAGTATTGGCACATCATTTGAGAGAGGGGCAAGCGAGAC
ACGGCATATTTTTCCAAGTCGTTGGATAGCTGCATTTCATTCCATGTTAGCCGTAAATTT
GTTAAATCAGAATCACCTCGGATTTCCCCTAGGATTTAGTATTGATGTATCCTGTTTTAA
AAAGCCTCTTACTTTCTCGGAGAAATTAATTGCTTTGATCACACCTCAAGTGCTAGGGGG
ATTATCTTTCTTAAACCCGGAGAAATTATTCTATCGGAACATCAGTGATCCTCTTACTTC
AGGGTTATTTCAACTCAGGAATGCATTAGAGTTCCTTAGAAAGGAAGAGTTGTTCTACAT
CTTGATTGCTAAAAAACCCGGTTTAGCTGATGCTTCAGATTTCGTTATGAATCCATTAGG
TTTAAATGTGCCAGGATCTAGGGAAATAATAACGTTTCTCAGGCAAACAGTTCGTGAAAA
CATAACAATTACATCACAAAATAGAATAATAAATTCTCTTTTTCACATAGGTTCCGACTT
AGAGGATCAAAGAGTATGTGAATGGCTTTTATCATCAAACCCTGTAATGAGCCGATTTGC
TGCTGATATTTTTTCACGAACACCTAGTGGAAAAAGACTTCAAGTTTTAGGTTACTTGGA
AGGAACCAGAACGTTATTAGCTTCCCGCACGATCAGTTTAACCACTGAGGGTACAATGTT
GATGAGATTAAGAGAGTTAACTAAGAGTCGATGGAAGAGTTGGTTTTCTTACATTGATGC
ATTAGATGATGATTTGTCTGAGTCTCTTGAAAAGTTCATATGCACTGTTGATGTGGCTAA
TTTCTTGAGAGCATATTCATGGTCAGATGTCTTGAAAGGAAAAAGGTTAATTGGTGCCAC
ACTACCATGTTTACTGGAGCAATTCAATGTAAAGTGGGTCAACTTGTCTGAAGACTTAAA
GGAGCAATTTAAGCTATCTTCAGATCTGGGATCACCTACGGATTTATTGCAGTACGATTG
CAATGGACTGCATTCAAAGGGGGCCGATAACGCAGAATTAAATTATGTGAGTTGTGCCCT
TGACCGGAAAATTGTTCAAAAGCATCCATCTGACAATCGCCTGGCATGGACAATAGGAAA
TCGAGCACCGTATATAGGGTCACGAACAGAAGATAAAATTGGTTACCCTCCTTTAAGAGT
AAACTGCCCATCGGCAGCCCTTAAAGAAGCTATTGAAATGGTCTCTAGACTATTGTGGGT
GACTCAAGGCACCGCAGATCGAGAAAAATTGCTCATTCCTCTTCTCAATTCAAGAGTTAA
TTTAGACTATCAGACAGTGCTCAACTTCCTGCCCACTCACTACTCAGGCAATATAGTTCA
CAGATACAATGATCAATATGGACAACACTCCTTTATGGCAAATAGAATGAGCAATACATC
CACTCGTGCAATCATATCAACTAACACACTAGGGAAATATGCTGGAGGGGGTCAAGCTGC
TGTTGATAGTAATATAATCTTCCAGAACACTATTAATTTAGGTGTTGCAGTTTTGGACAT
TACATTGTCTCTTTCTAAATTGTCATCAACATCAAATGTTTCTTTCCGTTTAATGTTAAG
TAAATGTTGCACACGGCATGTACCGTCTGAGTATTTATTCTTTGATAAACCTTTAGATGT
GGATTTGAACAAGTACATGGACAACGAGTTAGTTTACGATAATGATCCTCTCTGTAGTGG
AATAAAGGGAAGATTAGGTAGAGTATCAAGATCAACACTCTCATTGAGTCTAAATGTAAG
CGATATTGGATCTTACGACTTTCCGACTATTGCTGCGTGGACTTTAGGAGAGACAATTAT
TGGAAGTATTTTTTCTGATGAATCTTCTCAAAGTACAGACCCTATAAGTTCAGGCTGTAC
AAAAACTTTTGTAACACACTTTCTTGTGTATCCAGTTGAGAGTATCTTTTATGCCTTTGG
AGCTAATCTAATAGTGGAAAGTTTAAGTTTAAGCAGGATCAATTCAATCAAGAGCCTCTC
AGATTTAACATTTCTTATATCATCCACAATCAGAAATTTGTCACACAGATCACTTCGAAT
TCTTCAATCTACTTTCCGACATGAATTGGTATTAACTAGACTAGCTCATCATATACCATT
GATTTCCTTAATGCTAGGAGGTTCTGCGGGTGAGAAAAGTTCGTCGGATGCTGTCCGACT
ATTTCTTACGGCAAGTTATCAAAATTTTATCAATAATTTCAGTTGTTTGATGAGAAAGAA
CCAATCACCATTACCAGTTTGGCTTTATTTCCCTAGTGAAGGGCAACAACTAAAACCTAT
TTTAAAAATTTTGCAAAGGTTATCATGTTTATTAACAACTAAAAAGGTTCAAAATCACAG
ACCTGTAGCTGATACTTGTTTTTTGACTGATAATTTTTGGGTCTATCCAAGCAAATCAAC
GAGAACTAATCATTATTATGCAAGTCTTAATTATTGGAGAGACAAAGCTAATAAGATTAA
GAATACTTCATTTTCACATTTGATAAACTATTCATTTTCTGAACCCTCTCTACATGCGAG
CTCTATCTCTTCTAGTCAAGAAGTGGTCAATTTAAAACACACCAGTCGTTTAGATGAAAC
ACCTAATATGAGTGAAAGGGCTCAATCAACAAATCATGAGCCAACAGCTTTACAAGAGGT
GTGCACTGAGATACCCTACTCGGAACAAGATCCAGCCAAAAGTTATTTGCTGTTAGAGAA
TACTAGATTCAGGGATGATCAGAAAATATTAAGACATGATCAGAAAGCTGAGAGGGGTGA
ACCTCTTTCATTGCAAGTGTCTTCTAGGGGTTGCCTGCAGGCTCTTACTTGCCCTCATCA
CCCCTCCCCATCTCAAACCACCACAGAACCACTAAGCATGCTTAGGAATTGTGACGCCAT
AAAAGCAGCCTTACGTTCTGAGACGAATGATCCCCGTCTTATGAGCAGTATCCTTGATAT
GAGATCATTGAAAACTCCCATGAGAATAGAATCTCGAAACACGAGTCTATTGCAACCTTC
TGAGTGTCTGTCAACTTCTAAGGGAAAATCTGTACTGTCTAGAGAACAGGCTTCATACCT
GTATGTTGATTGCAGTAATATCTCTTCTATTTCTCTGGATTCAGGTTTTCGAAATATGTC
TGATAGAAATCAAGTCCAAATGCTAATAAATACTTACAAACGTGACTTATACACTTGTTT
TGATAGTAACCAATTCTGCAGGTTTACAGGGGTCGTTTCATCAATGCATTATAAGCTTTA
TGATCTTTTGCCAGCAGGCAAACTCGGAAAGGCAATCTGCCTAGCCGAAGGGGAAGGGAG
TGGCGCTCGACTACTCTTGAAGTGGAAGGAGACAGATTATTTATTCTTCAATACTTTGGC
CACAGATTCACAACAGGAAGCAGAAATTTTGAGTGGTCGAGTTATTCCAAGGATGTTGTA
TAACATAGATAAGCTAAGTGTTTTACTTGAATCCAGAAAATTAATCTTGAATAATCTAAC
TATTCAAATCACGGATATTACAAACCCACTATGGCTGGACTCTGTCATACAATACCTACC
TGAAGATAGTGACATTCTAACAATGGATGCAGAGACCACTAAAGAAGAGACAAGAGAGCA
ACTCTATAAAACTATCATAAATATTTGGGCACGTACTTCTCCTAATATCCCTAAAACCAG
CATCATTAAAGTGTTTTTATTAGATTATGGGGGAACCTTGTTCTTAATGAAGAATGCTAT
TCAATATTATGGACAAGTTCAACTTAAGAAACCATATAGTTCAAATGCAAAAAATTCAGA
ATGGTACTTATGTTGTGGAAAACGAAGAGTTCAACGACTCCGAGTTGATTTTCCAGACCA
AGTAGGAATATTCTTGATCTGTAAAGCAATGTCACGTCAGAGGCAAGCAATTCCTTACTG
GCTAAAGCACATAGAAAAGAATTACCCTGCTTCATTGCACGAGTTCTTTATAACTTTAGG
TTTTCCTTCTTTAGAGTCATCTTTCTGCCATCGCTACACCATTCCGTTCACTGAGGGAAC
GGCTCTCTTTCACAAGGTCCAGTCTTATGTCCGACAAGGTAGACAACACCTACACTCTCT
TATGTTAGATTACGAAAATAATTCACCCCTCCTAGATCTGAGAAATCACTTCATATGCTC
ATTGAGGGGAAAGATAACCAAGTATTACAATGACATATTGAAATTAAATCTAGTAGTGAG
AGCAGTAGAAAGAGGGAAAAATTGGTCGCAACTCGTTGAGTCCCTTCCTAATATGCACTC
AGTATGCATAACACATGTTGATCACGAATGTATTGGCTGTGAGAGACGGTTATTACTTAA
ATTGGACTTTGTCAGAAATACAAAGATAGCAGAACAAAAGTTACTCAATAGGGTAATTGG
GTATATTCTATTCTTCCCTTTTGGTTTCTCCAGACCCAAGTGACTACAGATATATTCTTC
AATAAAGGAAGCTCAGTCTAACTCACAGAAATAATCTACTTCAAAACAAGGATCACCCAT
TTTGGAACATTGTATAAGAAACTGCAAGACAAATAATAAGGAAAGGATACTACTGTATAA
CTTGTTATATCCAAAAGGATCTTGGGTCATTTTAAGCATGATGCAAATAAAAAATCGTCT
ACATAGCCGAACTGACCGCTCAGTACTTATTCACAATCATGCTAACTTTTAGTTTTTAAT
TGTGCAAAAATTACTAAGAATAATTAATATTGATATTAAAACATTAAATGGACATTTGAG
TTTTATGCCTAGAATAATATAAAGAAATTTAAGAGACATTTAGATATATCAGTTGAATTG
ATTTATGACACATAGTGCATCATGAATACAAAGAGAAAAATTGTTGCAATTCAGGAATAT
CTTATTTAAATGTATTAGAGAGAAAGTCAGATTATTATCAAAATCAAGCAAAATACAATA
GGTTTTTTCAAAGAATAGGTGGTAAAGCCTTATGGTTATTTTTTAAAGATGTCAATGTGA
ATTTTTATTAAGAAAAAGTAATGCATGAAATTAAAAAATTAAAGAACTTTGATATAAGTA
ACACAAAACACTCTTCATCTTTTTAGTGTGTCCA
