# Supplementary material for: Prioritizing antiviral drugs against SARS-CoV-2 by integrating viral complete genome sequences and drug chemical structures
Source: Sci Rep. 2021 Mar 18;11:6248. doi: 10.1038/s41598-021-83737-5 (PMC7973547; doi:10.1038/s41598-021-83737-5)
Supplement: Supplementary file 1 — Supplementary Information 1. [file 41598_2021_83737_MOESM1_ESM.zip › dataset_VDA-RWR/dataset2/virus FASTA/Respiratory syncytial virus.fasta]

>Respiratory syncytial virus
ACGCGAAAAAATGCGTACAACAAACTTGCGTAAACCAAAAAAATGGGGCAAATAAGAATT
TGATAAGTACCACTTAAATTTAACTCCCTTGGTTAGAGATGGGCAGCAATTCATTGAGTA
TGATAAAAGTTAGATTACAAAATTTGTTTGACAATGATGAAGTAGCATTGTTAAAAATAA
CATGCTATACTGACAAATTAATACATTTAACTAATGCATTGGCTAAGGCAGTGATACATA
CAATCAAATTGAATGGCATTGTATTTGTGCATGTTATTACAAGTAGTGATATTTGCCCTA
ATAATAATATTGTAGTGAAATCCAATTTCACAACAATGCCAGTGTTACAAAATGGAGGTT
ATATATGGGAAATGATGGAATTAACACACTGCTCTCAACCTAATGGCCTAATAGATGACA
ATTGTGAAATTAAATTCTCCAAAAAACTAAGTGATTCAACAATGACCAATTATATGAATC
AATTATCTGAATTACTTGGATTTGATCTTAATCCATAAATTATAATAAATATCAACTAGC
AAATCAATGTCACTAACACCATTAGTTAATATAAAACTTGACAGAAGATAAAAATGGGGC
AAATAAATCAATTCAGCCGACCCAACCATGGACACAACACACAATGACACCACACCACAA
AGACTGATGATCACAGACATGAGACCATTGTCACTTGAGACTATAATAATATCACTAACC
AGAGACATCATAACACACAGATTTATATACTTGATAAATCATGAATGTATAGTGAGAAAA
CTTGATGAAAGACAGGCCACATTTACATTCCTGGTCAACTATGAAATGAAACTATTGCAC
AAAGTGGGAAGCACTAAATACAAAAAATATACTGAATACAACACAAAATATGGCACTTTT
CCTATGCCAATATTTATCAATCATGATGGGTTCTTAGAATGCATTGGCATTAAGCCTACA
AAGCACACTCCCATAATATACAAGTATGATCTCAATCCATGAATTTCAACACAAGAGTCA
CACAATCTGAAATAACAACTTCATGCATAACCACACTCCATAGTTCAAATGGAGCCTGAA
AATTATAGTAATTTAAAATTAAGGAGAGACATAAGATGAAAGATGGGGCAAATACAAAAA
TGGCTCTTAGCAAAGTCAAGTTGAATGATACACTCAACAAAGATCAACTTCTGTCATCCA
GCAAATACACCATCCAACGGAGCACAGGAGATAGTATTGATACTCCTAATTATGATGTGC
AGAAACACATCAATAAGTTATGTGGCATGTTATTAATCACAGAAGATGCTAATCATAAAT
TCACTGGGTTAATAGGTATGTTATATGCTATGTCTAGATTAGGAAGAGAAGACACCATAA
AAATACTCAGAGATGCGGGATATCATGTAAAAGCAAATGGAGTGGATGTAACAACACATC
GTCAAGATATTAATGGGAAAGAAATGAAATTTGAAGTGTTAACATTGTCAAGCTTAACAA
CTGAAATTCAAATCAACATTGAGATAGAATCTAGAAAATCCTACAAAAAAATGCTAAAAG
AAATGGGAGAGGTAGCTCCAGAATACAGGCATGACTCTCCTGATTGTGGGATGATAATAT
TATGTATAGCGGCATTAGTAATAACCAAATTAGCAGCAGGGGATAGATCTGGTCTTACAG
CTGTGATTAGGAGGGCTAATAATGTCCTAAAAAATGAAATGAAACGTTATAAAGGCTTAC
TACCCAAGGATATAGCCAACAGCTTCTATGAAGTGTTTGAAAAATATCCTCACTTTATAG
ATGTTTTTGTTCATTTTGGTATAGCACAATCTTCTACCAGAGGTGGCAGTAGAGTTGAAG
GGATTTTTGCTGGATTGTTTATGAATGCCTATGGTGCAGGGCAAGTGATGTTACGGTGGG
GGGTCTTAGCAAAATCAGTTAAAAATATTATGCTAGGACACGCTAGTGTGCAAGCAGAAA
TGGAACAAGTTGTGGAGGTTTATGAATATGCCCAAAAATTGGGTGGAGAAGCAGGGTTCT
ACCATATATTGAACAACCCAAAAGCATCATTATTGTCTTTGACTCAATTTCCTCACTTCT
CCAGTGTAGTATTAGGCAATGCTGCTGGCCTAGGCATAATGGGAGAATACAGAGGTACAC
CAAGGAATCAAGATCTATATGATGCTGCAAAAGCATATGCTGAACAACTCAAAGAAAATG
GTGTGATTAACTACAGTGTATTAGACTTGACAGCAGAAGAACTAGAGGCTATCAAACATC
AGCTTAATCCAAAAGATAATGATGTAGAGCTTTGAGTTAATAAAAAAAATGGGGCAAATA
AAACATCATGGAAAAGTTTGCTCCTGAATTCCATGGAGAAGATGCAAACAACAGAGCTAC
CAAATTCCTAGAATCAATAAAGGGCAAATTCACATCACCTAAAGATCCCAAGAAAAAAGA
TAGTATCATATCTGTCAACTCAATAGATATAGAAGTAACCAAAGAAAGCCCTATAACATC
AAATTCAACCATTATAAACCCAACAAATGAGACAGATGATACTGTAGGGAACAAGCCCAA
TTATCAAAGAAAACCTCTAGTAAGTTTCAAAGAAGACCCTACGCCAAGTGATAATCCCTT
TTCAAAACTATACAAAGAAACCATAGAAACATTTGATAACAATGAAGAAGAATCTAGCTA
TTCATATGAAGAAATAAATGATCAGACAAACGATAATATAACAGCAAGATTAGATAGGAT
TGATGAAAAATTAAGTGAAATACTAGGAATGCTTCACACATTAGTAGTAGCGAGTGCAGG
ACCTACATCTGCTCGGGATGGTATAAGAGATGCCATGGTTGGTTTAAGAGAAGACATGAT
AGAAAAAATCAGAACTGAAGCATTAATGACCAATGACAGACTAGAAGCTATGGCAAGACT
CAGGAATGAGGAAAGTGAAAAGATGGCAAAAGACACATCAGATGAAGTGTCTCTCAATCC
AACATCAGAGAAATTGAACAACCTGTTGGAAGGGAATGATAGTGACAATGATCTATCACT
TGATGATTTCTGATCAGTTACCAATCTGTACATCAACACACAACACCAACAGAAGACCAA
CAAACAAACCAACTCACCCATCCAACCAAACATCTATACGCCAATCAGCCAATCCAAAAC
TAGCCACCCGGAAAAAATAGATACTATAGTTACAAAAAAAGATGGGGCAAATATGGAAAC
ATACGTGAACAAACTTCACGAAGGCTCCACATACACAGCTGCTGTTCAATACAATGTCTT
AGAAAAAGACGATGACCCTGCATCACTTACAATATGGGTGCCCATGTTCCAATCATCCAT
GCCAGCAGATTTACTTATAAAAGAACTAGCTAATGTCAACATACTAGTGAAACAAATATC
CACACCCAATGGACCTTCATTAAGAGTCATGATAAACTCAAGAAGTGCAGTGCTAGCACA
AATGCCCAGCAAATTTACCATATGTGCCAATGTGTCCTTGGATGAAAGAAGCAAGCTGGC
ATATGATGTAACCACACCCTGTGAAATCAAGGCATGTAGTCTAACATGCCTAAAATCAAA
AAATATGTTAACTACAGTTAAAGATCTCACTATGAAAACACTCAACCCAACACATGACAT
CATTGCTTTATGTGAATTTGAAAATATAGTAACATCAAAAAAAGTCATAATACCAACATA
CCTAAGATCCATCAGTGTCAGAAATAAAGATCTGAACACACTTGAAAATATAACAACCAC
TGAATTCAAAAATGCCATCACAAATGCAAAAATCATCCCTTACTCAGGATTACTGTTAGT
CATCACAGTGACTGACAACAAAGGAGCATTCAAATACATAAAGCCACAAAGTCAATTTAT
AGTAGATCTTGGAGCTTACCTAGAAAAAGAAAGTATATATTATGTTACAACAAATTGGAA
GCACACAGCTACACGATTTGCAATCAAACCCATGGAAGATTAACCTTTTTCTTCTACATC
AGTGAGTTGATTCATACAAACTTTCTACCTACATTCTTCACTTCACCATCATAATCACCA
ACCCTCTGTGGTTCAACTAATCAAACAAAACCCATCTGGAGCCTCAGATCATCCCAAGTC
ATTGTTCATCAGATCTAGTACTCAAATAAGTTAATAAAAATATCCACATGGGGCAAATAA
TCATTGGAGGAAATCCAACTAATCACAATATCTGTCAACATAGACAAGTCAACACGCCAG
GCAAAATCAACCAATGGAAAATACATCCATAACAATAGAATTCTCAAGCAAATTCTGGCC
TTACTTTACACTAATACACATGATAACAACAATAATCTCTTTGCTAATCATAATCTCCAT
CATGATTGCAATACTGAACAAACTCTGTGAATATAACGTATTCCATAACAAAACCTTTGA
GCTACCAAGAGCTCGAGTCAATACATAGCATTCACCAATCTGATGGCACAAAACAGTAAC
CTTGCATTTGTAAGTGAACAACCCTCACCTCTTTACAAAACCACATCAACATCTCACCAT
GCAAGCCATCATCCATATTATAAAGTAGTTAATTAAAAATAATCATAACAATGAACTAAG
ATATTAAGACTAACAATAACGTTGGGGCAAATGCAAACATGTCCAAAAACAAGGACCAAC
GCACCACCAAGACACTAGAAAAGACCTGGGACACTCTCAATCATCTATTATTCATATCAT
CGTGCTTATACAAGTTAAATCTTAAATCTATAGCACAAATCACATTATCCATTCTGGCAA
TGATAATCTCAACTTCACTTATAATTGCAGCCATCATATTCATAGCCTCGGCAAACCACA
AAGTCACACTAACAACTGCAATCATACAAGATGCAACAAGCCAGATCAAGAACACAACCC
CAACATACCTCACCCAGAATCCCCAGCTTGGAATCAGCTTCTCCAATCTGTCTGAAACTA
CATCACAAACCACCACCATACTAGCTTCAACAACACCAAGTGTCAAGTCAACCCTGCAAT
CCACAACAGTCAAGACCAAAAACACAACAACAACCAAAATACAACCCAGCAAGCCCACCA
CAAAACAACGCCAAAACAAACCACCAAACAAACCCAATAATGATTTTCACTTTGAAGTGT
TCAACTTTGTACCTTGCAGCATATGCAGCAACAATCCAACCTGCTGGGCTATCTGTAAAA
GAATACCAAACAAAAAACCTGGAAAGAAAACCACCACCAAGCCCACAAAAAAACCAACCA
TCAAGACAACCAAAAAAGATCTCAAACCTCAAACCACAAAACCAAAGGAAGTACCTACCA
CCAAGCCCACAGAAAAGCCAACCATCAACACCACCAAAACAAACATCAGAACTACACTGC
TCACCAACAATACCACAGGAAATCCAGAACACACAAGTCAAAAGGGAACCCTCCACTCAA
CCTCCTCCGATGGCAATCCAAGCCCTTCACAAGTCTATACAACATCCGAGTACCTATCAC
AACCTCCATCTCCATCCAACACAACAAACCAGTAGTCATTAAAAAGCGTATTATTGCAAA
AAGCCATGACCAAATCAACCAGAATCAAAATCAACTCTGGGGCAAATAACAATGGAGTTG
CCAATCCTCAAAACAAATGCAATTACCGCAATCCTTGCTGCAGTCACACTCTGTTTTGCT
TCCAGTCAAAACATCACTGAAGAATTTTATCAAACAACATGCAGTGCAGTCAGCAAAGGC
TATCTTAGTGCTCTAAGAACTGGTTGGTATACTAGTGTTATAACTATAGAATTAAGTAAT
ATCAAGGAAAATAAGTGTAATGGAACAGACGCTAAGGTAAAATTGATAAAACAAGAATTA
GATAAATATAAAAGTGCTGTAACAGAATTGCAGTTGCTCATGCAAAGCACACCGGCAACC
AACAATCGAGCCAGAAGAGAACTACCAAGGTTTATGAATTATACACTCAACAATACCAAA
AATACCAATGTAACATTAAGCAAGAAAAGGAAAAGAAGATTTCTTGGCTTTTTGTTAGGT
GTTGGATCTGCAATCGCCAGTGGCATTGCTGTATCTAAGGTCCTGCACCTAGAAGGGGAA
GTGAACAAAATCAAAAGTGCTCTACTATCCACAAACAAGGCTGTAGTCAGCTTATCAAAT
GGAGTTAGTGTCTTAACCAGCAAAGTGTTAGACCTCAAAAACTATATAGATAAACAGTTG
TTACCTATTGTGAACAAGCAAAGCTGTAGCATATCAAACATTGAAACTGTGATAGAGTTC
CAACAAAAGAACAACAGACTACTAGAGATTACCAGGGAATTTAGTGTTAATGCAGGTGTA
ACTACACCTGTAAGCACTTATATGTTAACAAATAGTGAATTATTATCATTAATCAATGAT
ATGCCTATAACAAATGATCAGAAAAAGTTAATGTCCAACAATGTTCAAATAGTTAGACAG
CAAAGTTACTCTATCATGTCCATAATAAAGGAGGAAGTCTTAGCATATGTAGTACAATTA
CCACTATATGGTGTAATAGATACACCTTGTTGGAAACTGCACACATCCCCTCTATGTACA
ACCAACACAAAGGAAGGGTCCAACATCTGTTTAACAAGAACCGACAGAGGATGGTACTGT
GACAATGCAGGATCAGTATCTTTCTTCCCACTAGCTGAAACATGTAAAGTTCAATCGAAT
CGAGTATTTTGTGACACAATGAACAGTTTAACATTACCAAGTGAAGTAAATCTCTGCAAC
ATTGACATATTCAACCCCAAATATGATTGCAAAATTATGACTTCAAAAACAGATGTAAGC
AGCTCCGTTATCACATCTCTAGGAGCCATTGTGTCATGCTATGGCAAAACTAAATGTACA
GCATCCAATAAAAATCGTGGAATCATAAAGACATTTTCTAACGGGTGCGATTATGTATCA
AATAAGGGGGTTGACACTGTGTCTGTAGGTAATACATTATATTATGTAAATAAGCAAGAA
GGCAAAAGTCTCTATGTAAAAGGTGAACCAATAATAAATTTCTATGACCCATTAGTGTTC
CCCTCTGATGAATTTGATGCATCAATATCTCAAGTCAATGAGAAGATTAACCAGAGCCTA
GCATTTATTCGTAAATCCGATGAATTATTACATAATGTAAATGCTGGTAAATCCACCATA
AATATCATGATAACTACTATAATTATAGTGATTATAGTAATATTGTTATCATTAATTGCC
GTTGGACTGCTCCTATACTGCAAGGCCAGAAGCACACCAGTCACACTAAGCAAGGATCAA
CTGAGTGGTATAAATAATATTGCATTTAGTAACTAAATAAAAATAGCACCTAATCATGTT
CTTACAATGGTTTCATATCTGCTCATAGACAACCCATCTATCATTGGATTTTCTTAAAAT
CTGAACTTCATCGAAACTCTCATCTATAAACCATCTCACTTACATTATTTAAGTAGATTC
CTAGTTTATAGTTATATAAAACAATTGAATACCAGATTAACTTACTATTTGTAAAAAATG
AGAACTGGGGCAAATATGTCACGAAGGAATCCTTGCAAATTTGAAATTCGAGGTCATTGC
TTGAATGGTAAGAGGTGTCATTTTAGTCATAATTATTTTGAATGGCCACCCCATGCACTG
CTTGTAAGACAAAACTTTATGTTAAACAGAATACTTAAGTCTATGGATAAAAGCATCGAT
ACTTTATCAGAAATAAGTGGAGCTGCAGAGTTGGACAGAACAGAAGAGTATGCCCTCGGT
GTAGTTGGAGTGCTAGAGAGTTATATAGGATCTATAAATAATATAACTAAACAATCAGCA
TGTGTTGCCATGAGCAAACTCCTCACTGAACTCAACAGTGATGACATCAAAAAACTGAGG
GACAATGAAGAGCCAAATTCACCCAAGATAAGAGTGTACAATACTGTCATATCATATATT
GAAAGCAACAGGAAAAACAATAAACAAACTATCCATCTGTTAAAAAGATTGCCAGCAGAC
GTATTGAAGAAAACCATAAAAACCACATTGGATATCCACAAGAGCATAACCATCAATAAC
CCAAAAGAATCAACTGTTAGTGATATAAACGACCATGCCAAAAATAATGATACTACCTGA
CAAATATCCTTGTAGTATAAATTCCATACTAATAACAAGTAGTTGTAGAGTTACTATGTA
TAATCAAAAGAACACACTATATTTCAATCAAAACAACCAAAATAACCATATATACTCACC
GAATCAACCATTCAATGAAATCCATTGGACCTCTCAAGACTTGATTGATGCAATTCAAAA
TTTTCTACAACATCTAGGTATTACTGATGATATATACACAATATATATATTAGTGTCATA
ACACTCAATCCTAATGCTTACCACATCATCAAACTATTAACTCAAACAATTCAAGCCATG
GGACAAAATGGATCCCATTATTAATGGAAATTCTGCTAATGTGTATCTAACCGATAGTTA
TTTAAAAGGTGTTATTTCTTTCTCAGAATGTAATGCTTTAGGAAGTTACATATTCAATGG
TCCTTATCTCAAAAATGATTATACCAACTTAATTAGTAGACAAAATCCATTAATAGAACA
CATAAATCTAAAGAAACTAAATATAACACAGTCCTTAATGTCTAAGTATCATAAAGGTGA
AATAAAAATAGAAGAACCTACTTATTTTCAGTCATTACTTATGACATACAAGAGTATGAC
CTCGTTAGAACAGATTACTACCACTAATTTACTTAAAAAGATAATAAGAAGAGCTATAGA
AATTAGTGATGTCAAAGTCTATGCTATATTGAATAAACTGGGGCTTAAAGAAAAAGACAA
GATTAAATCCAACAATGGACAAGATGAAGACAACTCAGTTATTACAACCATAATCAAAGA
TGATATACTTTTAGCTGTTAAGGATAATCAATCTCATCTTAAAGCAGTCAAAAATCACTC
TACAAAACAAAAAGATACAATCAAAACAACACTCTTGAAGAAATTAATGTGTTCAATGCA
ACATCCTCCATCATGGTTAATACATTGGTTTAATTTATACACAAAATTAAACAACATATT
AACACAGTATCGATCAAGTGAGGTAAAAAACCATGGTTTTATATTGATAGACAATCATAC
TCTCAATGGATTCCAATTTATTTTGAATCAATATGGTTGTATAGTTTATCATAAGGAACT
CAAAAGAATTACTGTGACAACCTATAATCAATTCTTGACATGGAAAAATATTAGCCTTAG
TAGATTAAATGTTTGTTTAATTACATGGATTAGTAACTGTTTGAACACATTAAATAAAAG
CTTAGGCTTAAGATGCGGATTCAATAATGTTATCTTGACACAACTATTCCTCTATGGAGA
TTGTATACTAAAACTATTCCACAATGAGGGGTTCTACATAATAAAAGAGGTAGAGGGATT
TATTATGTCTCTAATTTTAAATATAACAGAAGAAGATCAATTCAGAAAACGGTTTTATAA
TAGTATGCTCAACAACATCACAGATGCTGCTAATAAAGCTCAGAAAAATCTGCTATCAAG
AGTATGTCATACATTATTAGATAAGACAGTATCCGATAATATAATAAATGGCAGATGGAT
AATTCTATTAAGTAAGTTCCTTAAATTAATTAAGCTTGCAGGTGACAATAACCTTAACAA
TCTGAGTGAATTATATTTTTTGTTCAGAATATTTGGACACCCAATGGTAGATGAAAGACA
AGCCATGGATGCTGTTAAAGTTAATTGCAACGAGACCAAATTTTACTTGTTAAGCAGTTT
GAGTATGTTAAGAGGTGCCTTTATATATAGAATTATAAAAGGATTTGTAAATAATTACAA
CAGATGGCCTACTTTAAGGAATGCTATTGTTTTACCCTTAAGATGGTTAACTTACTATAA
ACTAAACACTTATCCTTCCTTGTTGGAACTTACAGAAAGAGATTTGATTGTTTTATCAGG
ACTACGTTTCTATCGTGAGTTTCGGTTGCCTAAAAAAGTGGATCTTGAAATGATCATAAA
TGATAAGGCTATATCACCTCCTAAAAATTTGATATGGACTAGTTTCCCTAGAAATTATAT
GCCGTCACACATACAAAATTATATAGAACATGAAAAATTAAAATTTTCCGAGAGTGATAA
ATCAAGAAGAGTATTAGAGTACTATTTAAGAGATAACAAATTCAATGAATGTGATTTATA
CAACTGTGTAGTTAATCAAAGTTATCTTAACAACCCTAATCATGTGGTATCTTTGACAGG
CAAAGAAAGAGAACTCAGTGTAGGTAGAATGTTTGCAATGCAACCAGGAATGTTCAGACA
AGTTCAAATATTAGCAGAGAAAATGATAGCTGAAAACATTTTACAATTCTTTCCTGAAAG
TCTTACAAGATATGGTGATCTAGAACTACAGAAAATATTAGAATTGAAAGCAGGAATAAG
TAACAAATCAAATCGTTACAATGATAATTACAACAATTACATTAGTAAGTGCTCTATCAT
CACAGATCTCAGCAAATTCAATCAAGCATTTCGATATGAAACATCATGTATTTGTAGTGA
TGTACTGGATGAACTGCATGGTGTACAATCTCTATTTTTCTGGTTACATTTAGCTATTCC
TCATGTCACAATAATATGCACATATAGGCATGCACCCCCCTATATAAGAGATCATATTGT
AGATCTTAACAATGTAGATGAACAAAGTGGATTATATAGATATCATATGGGTGGTATCGA
AGGGTGGTGTCAAAAACTATGGACCATAGAAGCTATATCACTATTGGATCTAATATCTCT
CAAAGGGAAATTCTCAATTACTGCTTTAATTAATGGTGACAATCAATCAATAGATATAAG
TAAACCAGTCAGACTCATGGAAGGTCAAACTCATGCTCAAGCAGATTATTTGCTAGCATT
AAATAGTCTTAAATTACTGTATAAAGAGTATGCAGGCATAGGCCACAAATTAAAAGGAAC
TGAGACTTATATATCAAGAGATATGCAATTTATGAGTAAAACAATTCAACATAACGGTGT
ATATTACCCAGCTAGTATAAAGAAAGTCCTAAGAGTGGGACCGTGGATAAACACTATACT
TGATGATTTCAAAGTGAGTCTAGAATCTATAGGTAGTTTGACACAAGAATTAGAATATAG
AGGAGAAAGTCTATTATGCAGTTTAATATTTAGAAATGTATGGTTATATAATCAAATTGC
TTTACAACTAAAAAATCATGCATTATGTAACAATAAATTATATTTGGACATATTAAAGGT
TCTGAAACACTTAAAAACCTTTTTTAATCTTGATAATATTGATACAGCATTAACATTGTA
TATGAATTTGCCCATGTTATTTGGTGGTGGTGATCCCAACTTGTTATATCGAAGTTTCTA
TAGAAGAACTCCTGATTTCCTCACAGAGGCTATAGTTCACTCTGTGTTCATACTTAGTTA
TTATACAAACCATGATTTAAAAGATAAACTTCAAGATCTGTCAGATGATAGATTGAATAA
GTTCTTAACATGCATAATCACATTTGACAAAAACCCTAATGCTGAATTCGTAACATTGAT
GAGAGATCCTCAAGCTTTAGGGTCTGAGAGACAAGCTAAAATTACTAGCGAAATCAATAG
ACTGGCAGTTACTGAGGTTTTGAGCACAGCTCCAAACAAAATATTCTCCAAAAGTGCACA
ACACTATACCACTACAGAGATAGATCTAAATGATATTATGCAAAATATAGAACCTACATA
TCCTCACGGGCTAAGAGTTGTTTATGAAAGTTTACCCTTTTATAAAGCAGAGAAAATAGT
AAATCTTATATCCGGTACAAAATCTATAACTAACATACTGGAAAAGACTTCTGCCATAGA
CTTAACAGATATTGATAGAGCCACTGAGATGATGAGGAAAAACATAACTTTGCTTATAAG
GATATTTCCATTAGATTGTAACAGAGATAAAAGGGAAATATTGAGTATGGAAAACCTAAG
TATTACTGAATTAAGCAAATATGTTAGGGAAAGATCTTGGTCTTTATCCAATATAGTTGG
TGTTACATCACCTAGTATCATGTATACAATGGACATCAAATATACAACAAGCACTATAGC
TAGTGGCATAATCATAGAGAAATATAATGTTAACAGTTTAACACGTGGTGAGAGAGGACC
CACTAAACCATGGGTTGGTTCATCTACACAAGAGAAAAAAACAATGCCAGTTTATAATAG
ACAAGTTTTAACCAAAAAACAGAGAGATCAAATAGATCTATTAGCAAAATTGGATTGGGT
GTATGCATCTATAGATAACAAGGATGAATTCATGGAAGAACTTAGCATAGGAATTCTTGG
GTTAACATATGAGAAAGCCAAAAAATTATTTCCACAATATTTAAGTGTTAACTATTTGCA
TCGCCTTACAGTCAGTAGTAGACCATGTGAATTCCCTGCATCAATACCAGCTTATAGAAC
TACAAATTATCACTTTGATACTAGCCCTATTAATCGCATATTAACAGAAAAGTATGGTGA
TGAAGATATTGATATAGTATTCCAAAACTGTATAAGCTTTGGCCTTAGCTTAATGTCAGT
AGTAGAACAATTTACTAATGTATGTCCTAACAGAATTATTCTTATACCTAAGCTTAATGA
GATACATTTAATGAAACCTCCCATATTCACAGGTGATGTTGATATTCACAAGTTAAAACA
AGTGATACAAAAACAGCATATGTTTTTACCAGACAAAATAAGTTTGACTCAATATGTGGA
ATTATTCTTAAGTAATAAAACACTCAAATCTGGATCTCATGTTAATTCTAATTTAATATT
GGCGCATAAGATATCTGACTATTTTCATAATACTTACATTTTAAGTACTAATTTAGCTGG
ACATTGGATTCTGATTATACAACTTATGAAAGATTCTAAGGGTATTTTTGAAAAAGATTG
GGGAGAGGGATATATAACTGATCATATGTTCATTAATTTGAAAGTTTTCTTCAATGCTTA
TAAGACCTATCTCTTGTGTTTTCATAAAGGTTACGGCAGAGCAAAGCTGGAGTGTGATAT
GAATACTTCAGATCTCCTATGTGTATTGGAATTAATAGACAGTAGTTATTGGAAGTCTAT
GTCTAAGGTATTTTTAGAACAAAAAGTTATCAAATACATTCTTAGCCAGGATGCAAGTTT
ACATAGAGTAAAAGGATGTCATAGCTTCAAACTATGGTTTCTTAAACGTCTTAATGTAGC
AGAATTCACAGTTTGCCCTTGGGTTGTTAACATAGATTATCATCCAACACATATGAAAGC
AATATTAACTTATATAGATCTTGTTAGAATGGGATTGATAAATATAGATAAAATATACAT
TAAAAATAAACACAAATTCAATGATGAATTTTATACTTCTAATCTCTTTTACATTAATTA
TAACTTCTCAGATAATACTCATCTATTAACTAAACATATAAGGATTGCTAATTCTGAATT
AGAAAATAATTACAACAAATTATATCATCCTACACCAGAAACCCTAGAAAATATACTAAC
CAATCCGGTTAAATGTAATGACAAAAAGACACTGAATGACTATTGTATAGGTAAAAATGT
TGACTCAATAATGTTACCATTGTTATCTAATAAGAAGCTTATTAAATCGCCTACAATGAT
TAGAACCAATTACAGCAAACAAGATTTGTATAATTTATTTCCTACGGTTGTGATTGATAA
AATTATAGATCATTCAGGTAATACAGCCAAATCTAACCAACTTTACACTACTACTTCTCA
TCAAATACCTTTAGTGCACAATAGCACATCACTTTATTGCATGCTTCCTTGGCATCATAT
TAATAGATTCAATTTTGTATTTAGTTCTACAGGTTGTAAAATTAGTATAGAGTATATTTT
AAAAGACCTTATAATTAAAGATCCTAATTGTATAGCATTCATAGGTGAAGGAGCAGGGAA
TTTATTATTGCGTACAGTAGTGGAACTTCATCCCGATATAAGATATATTTACAGAAGTCT
GAAGGATTGCAATGATCATAGTTTACCTATTGAGTTTTTAAGGCTGTACAATGGACATAT
CAACATTGATTATGGTGAAAATTTGACCATTCCTGCTACAGATGCAACCAACAACATTCA
TTGGTCTTATTTACATATAAAGTTTGCTGAACCTATCAGTCTTTTTGTCTGTGATGCTGA
ATTGCCTGTAACAGTCAACTGGAGTAAAATTATAATAGAGTGGAGCAAGCATGTAAGAAA
ATGCAAGTACTGTTCCTCAGTTAATAAATGTACGTTAATAGTAAAATATCATGCTCAAGA
TGATATCGATTTCAAATTAGACAATATAACTATATTAAAAACTTATGTATGCTTAGGCAG
TAAGTTAAAGGGGTCTGAAGTTTACTTAGTCCTTACAATAGGTCCTGCAAATGTGTTCCC
AGTATTTAATGTAGTACAAAATGCTAAATTGATACTATCAAGAACCAAAAATTTCATCAT
GCCTAAGAAGGCTGATAAAGAGTCTATTGATGCAAATATTAAAAGTTTGATACCCTTTCT
TTGTTACCCTATAACAAAAAAAGGAATTAATACTGCATTGTCAAAACTAAAGAGTGTTGT
TAGTGGAGATATACTATCATATTCTATAGCAGGACGTAATGAAGTTTTCAGCAATAAACT
TATAAATCATAAGCATATGAACATCTTAAAATGGTTCAATCATGTTTTAAATTTCAGATC
AACAGAACTAAACTATAATCATTTATATATGGTAGAATCTACATATCCTTATCTAAGTGA
ATTGTTAAACAGCTTGACAACTAATGAACTTAAAAAACTGATTAAAATCACAGGTAGTTT
GTTATACAACTTTCATAATGAATAATGAATAAAAATCTTATATTAAAAATTCCCATAGCT
ACACACTAACACTGTATTCAATTATAGTTATTTAAAATTAAAAATTATATAATTTTTTAA
TAACTTTTAGTGAACTAATCCTAAAATTATCATTTTGATCTAGGAGGAATAAATTTAAAT
CCAAATCTAATTGGTTTATATGTATATTAACTAAACTACGAGATATTAGTTTTTGACACT
TTTTTTCTCGT
