# Supplementary material for: Prioritizing antiviral drugs against SARS-CoV-2 by integrating viral complete genome sequences and drug chemical structures
Source: Sci Rep. 2021 Mar 18;11:6248. doi: 10.1038/s41598-021-83737-5 (PMC7973547; doi:10.1038/s41598-021-83737-5)
Supplement: Supplementary file 1 — Supplementary Information 1. [file 41598_2021_83737_MOESM1_ESM.zip › dataset_VDA-RWR/dataset2/virus FASTA/Rift Valley fever virus.fasta]

>Rift Valley fever virus
ACACAAAGGCGCCCAATCATGGATTCTATATTATCAAAACAGCTGGTTGACAAGACTGGT
TTTGTTAGAGTGCCAATCAAGCATTTTGACTGTACAATGCTAACTCTGGCACTTCCAACA
TTTGATGTTTCCAAGATGGTAGATAGAATTACCATAGACTTCAATCTGGATGATATACAA
GGAGCATCTGAAATAGGCTCAACTTTGCTACCCTCCATGTCGATAGATGTGGAAGATATG
GCCAATTTTGTTCACGATTTCACCTTTGGCCACTTAGCTGACAAGACTGACAGACTGTTA
ATGCGTGAGTTTCCCATGATGAATGACGGGTTTGATCATTTGAGCCCTGACATGATCATT
AAAACTACATCTGGCATGTACAACATCGTTGAGTTCACCACCTTTAGGGGAGATGAAAGA
GGTGCATTCCAGGCTGCCATGACTAAACTCGCTAAGTATGAGGTTCCTTGTGAGAACAGA
TCTCAGGGCAGGACTGTTGTTCTTTATGTTGTTAGTGCTTATCGGCATGGTGTATGGTCT
AATCTGGAGCTAGAGGACTCTGAAGCAGAGGAGATGGTTTATAGGTACAGACTTGCTCTT
AGTGTGATGGATGAGCTAAGGACCTTGTTCCCAGAACTGTCATCCACAGATGAGGAACTA
GGGAAGACTGAGAGAGAGTTGCTAGCCATGGTCTCCTCCATCCAAATAAATTGGTCAGTC
ACAGAATCTGTGTTTCCACCCTTCAGCAGAGAAATGTTTGACAGGTTTAGATCCTCCCCT
CCCGATTCAGAGTATATCACGAGGATAGTGAGCAGATGCCTAATAAATTCTCAAGAGAAA
CTCATCAATAGTTCCTTCTTTGCTGAAGGGAATGATAAGGCTCTGAGATTTTCAAAAAAC
GCTGAAGAGTGTTCCTTGGCAGTAGAGAGAGCCTTAAATCAGTATAGAGCAGAAGACAAC
CTTAGGGACCTCAATGACCACAAGTCAACTATTCAGCTGCCTCCCTGGCTGTCCTATCAT
GATGTCGATGGCAAAGATCTGTGCCCTCTTCAGGGACTAGATGTGAGAGGGGACCATCCC
ATGTGCAACTTGTGGAGGGAAGTGGTCACCTCTGCAAACCTAGAGGAGATTGAGAGGATG
CACGATGATGCAGCAGCAGAACTTGAGTTTGCCCTTTCGGGAGTAAAGGACAGGCCAGAT
GAGAGAAACAGATACCATAGAGTCCACCTAAATATGGGCTCAGATGATAGTGTCTACATA
GCTGCTTTAGGAGTTAATGGAAAGAAGCATAAAGCAGACACTTTAGTGCAACAAATGAGA
GACAGGAGTAAACAGCCTTTCTCCCCAGACCACGATGTGGATCACATATCTGAATTTCTC
TCTGCATGCTCTAGTGACTTGTGGGCAACAGATGAGGACCTGTACAGCCCTCTCTCTTGT
GATAAAGAGCTTAGATTGGCAGCCCAGAGGATTCATCAGCCATCCTTGTCAGAAAGGGGT
TTCAATGAGATCATAACAGAGCACTACAAATTCATGGGAAGTAGGATAGGTTCATGGTGC
CAAATGGTCAGCTTGATAGGAGCTGAGCTATCAGCTTCTGTTAAACAACATGTCAAGCCT
AACTACTTTGTGATTAAACGACTACTAGGTTCTGGGATTTTCTTGCTAATCAAGCCCACT
TCCAGCAAAAGCCATATATTTGTGTCTTTTGCAATTAAGCGCTCTTGCTGGGCCTTTGAT
CTCTCCACTTCCAGGGTTTTCAAGCCCTACATAGATGCTGGGGATCTGTTAGTTACTGAC
TTTGTTTCTTATAAGCTAAGCAAGCTTACCAACCTCTGCAAGTGCGTTTCATTAATGGAG
TCCTCCTTCTCATTCTGGGCAGAAGCATTTGGAATTCCAAGCTGGAACTTTGTTGGTGAC
TTGTTCAGGTCTTCAGACTCTGCAGCAATGGATGCCTCATACATGGGCAAACTTTCTTTA
TTAACCCTTTTGGAAGACAAAGCAGCAACTGAAGAGTTACAGACTATTGCAAGATATATA
ATCATGGAGGGCTTTGTCTCGCCCCCAGAAATCCCAAAACCTCACAAGATGACCTCTAAG
TTTCCTAAGGTTCTCAGGTCAGAGCTGCAGGTTTACTTATTAAACTGCTTATGCAGAACT
ATCCAGAGAATAGCAGGTGAGCCCTTCATTCTTAAGAAGAAGGATGGGTCTATATCCTGG
GGTGGCATGTTCAATCCTTTTTCAGGGCGTCCACTGCTTGATATGCAACCACTCATCAGC
TGTTGTTACAATGGTTACTTTAAAAATAAAGAAGAAGAGACTGAGCCTTCGTCCCTTTCT
GGGATGTATAAGAAAATCATAGAACTTGAGCACCTTAGACCACAGTCAGATGCCTTCTTG
GGTTACAAAGATCCAGAACTTCCCAGAATGCATGAGTTCAGTGTTTCCTACTTGAAGGAG
GCTTGCAATCATGCTAAGCTAGTCTTGAGGAGCCTCTATGGACAGAATTTCATGGAGCAG
ATAGACAACCAGATTATTCGAGAGCTCAGTGGGTTGACTCTAGAAAGGTTGGCCACACTT
AAGGCCACAAGCAACTTTAATGAGAATTGGTATGTCTATAAGGATGTAGCAGACAAAAAC
TACACAAGGGATAAATTATTAGTGAAGATGTCAAAATATGCCTCTGAGGGAAAGAGCCTA
GCTATCCAGAAGTTTGAGGATTGTATGAGGCAGATAGAGTCACAAGGATGCATGCATATT
TGTTTGTTTAAGAAACAACAGCATGGAGGTCTGAGAGAGATCTATGTGATGGGTGCAGAG
GAAAGAATTGTTCAATCGGTGGTGGAGACAATAGCCAGGTCCATAGGGAAGTTCTTTGCT
TCTGATACCCTCTGTAACCCCCCCAATAAAGTGAAAATTCCTGAGACACATGGCATCAGG
GCCCGGAAGCAATGTAAGGGGCCTGTGTGGACTTGTGCAACATCAGATGATGCAAGGAAG
TGGAACCAAGGCCATTTTGTTACAAAGTTTGCCCTCATGCTGTGTGAGTTCACCTCTCCT
AAATGGTGGCCGCTGATCATTAGGGGATGCTCAATGTTTACCAGGAAAAGGATGATGATG
AATTTGAATTATCTTAAGATCCTGGATGGTCATCGGGAGCTTGATATTAGAGATGACTTT
GTGATGGATCTCTTCAAAGCTTATCATGGCGAGGCAGAAGTTCCATGGGCCTTTAAAGGC
AAAACATATTTGGAAACCACAACAGGGATGATGCAGGGAATACTGCATTATACTTCCTCA
CTATTACACACCATTCACCAAGAATACATCCGGTCCTTGTCCTTTAAGATATTCAACCTG
AAGGTTGCTCCTGAGATGAGCAAGAGCCTGGTTTGTGACATGATGCAAGGATCAGATGAT
AGTAGTATGCTAATCAGCTTCCCAGCTGATGATGAGAAGGTTCTTACCAGATGCAAAGTG
GCCGCAGCTATATGCTTCCGCATGAAGAAGGAGCTGGGAGTGTACCTTGCCATTTACCCC
TCAGAGAAGTCCACAGCAAACACAGATTTTGTGATGGAGTACAATTCTGAATTTTATTTC
CACACCCAGCATGTTAGACCAACGATCAGGTGGATTGCAGCTTGTTGCAGCCTGCCAGAA
GTGGAAACACTAGTAGCCCGCCAGGAAGAGGCCTCTAACCTAATGACTTCAGTTACTGAG
GGAGGTGGGTCATTCTCCTTAGCTGCAATGATTCAGCAAGCTCAGTGTACTCTCCATTAC
ATGCTGATGGGCATGGGAGTGTCTGAGCTATTCTTAGAGTATAAGAAGGCAGTGCTGAAG
TGGAATGACCCTGGCCTGGGTTTCTTCCTGCTTGACAATCCTTATGCGTGCGGATTGGGA
GGTTTCAGATTTAATCTCTTCAAAGCTATCACCAGAACTGATTTGCAGAAGCTATATGCT
TTCTTCATGAAGAAGGTCAAGGGCTCAGCTGCTAGGGACTGGGCAGATGAAGATGTCACC
ATCCCAGAAACGTGTAGCGTGAGCCCAGGTGGCGCTCTAATTCTTAGCTCCTCTCTAAAG
TGGGGATCTAGGAAGAAGTTTCAGAAATTGAGAGACCGTTTGAACATACCAGAGAACTGG
ATTGAACTAATAAATGAGAATCCAGAGGTGCTCTATCGGGCTCCCAGAACAGGCCCAGAA
ATATTGTTGCGCATTGCAGAGAAAGTCCATAGCCCAGGTGTTGTGTCATCATTGTCTTCT
GGCAATGCAGTTTGTAAAGTCATGGCCTCAGCTGTATACTTCTTATCAGCAACAATTTTT
GAGGACACTGGACGTCCTGAGTTCAACTTCTTGGAGGATTCTAAGTACAGCTTGCTACAA
AAGATGGCTGCATATTCTGGCTTTCATGGTTTCAATGATATGGAGCCAGAAGATATATTA
TTCTTATTCCCGAATATTGAGGAATTAGAATCACTGGATTCTATAGTTTACAACAAGGGA
GAAATAGACATCATCCCAAGAGTCAACATCAGGGATGCAACCCAAACCAGGGTCACTATC
TTTAATGAGCAGAAGACCCTCCGGACATCTCCAGAGAAGTTGGTGTCAGACAAGTGGTTT
GGGACTCAGAAGAGTAGGATAGGCAAAACAACCTTCCTGGCTGAATGGGAAAAGCTAAAG
AAAATTGTAAAGTGGTTGGAAGACACTCCAGAAGCAACTCTAGCTCACACCCCACTGAAT
AACCATATTCAAGTTAGGAATTTCTTTGCTAGAATGGAAAGCAAGCCTAGAACAGTCAGA
ATAACAGGAGCTCCAGTAAAGAAGAGGTCAGGGGTTAGTAAGATAGCTATGGTTATCCGT
GACAATTTCTCCCGGATGGGCCATCTTCGAGGTGTAGAAGACCTTGCTGGCTTCACTCGT
AGTGTGTCAGCTGAAATTCTCAAGCACTTTCTATTCTGTATACTACAAGGTCCATACAGT
GAGAGCTATAAGCTACAGCTAATCTACAGAGTCCTAAGCTCAGTGTCAAACGTTGAGATA
AAGGAATCAGATGGTAAGACAAAAACCAACTTGATTGGAATCCTTCAGAGATTTCTAGAT
GGTGATCACGTTGTCCCCATAATTGAAGAGATGGGAGCCGGAACAGTGGGTGGATTCATC
AAGAGACAACAATCTAAAGTTGTGCAGAACAAAGTGGTCTATTATGGAGTTGGGATTTGG
AGAGGCTTCATGGATGGATATCAGGTCCATCTAGAGATAGAAAATGACATAGGACAGCCC
CCAAGGCTTAGGAATGTCACAACTAACTGTCAGAGCAGCCCATGGGACCTGAGTATTCCA
ATAAGGCAATGGGCAGAAGACATGGGGGTCACAAACAACCAGGATTATTCCTCTAAATCT
AGCAGGGGGGCCAGATATTGGATGCATTCATTCAGGATGCAAGGACCTAGCAAGCCATTT
GGATGCCCAGTTTATATTATTAAGGGTGATATGTCAGATGTCATCAGACTGAGAAAGGAG
GAGGTGGAGATGAAAGTACGGGGCTCTACTCTCAACTTGTACACCAAGCACCATTCTCAT
CAGGACCTACACATTCTATCTTACACTGCATCAGACAATGATCTCAGTCCAGGCATTTTC
AAGTCAATATCAGATGAGGGGGTGGCTCAAGCCCTGCAATTATTTGAGAGGGAGCCAAGC
AACTGCTGGGTGAGATGTGAGTCTGTAGCCCCAAAATTTATATCAGCCATCCTTGAGATA
TGTGAGGGGAAGAGACAGATAAAGGGAATTAACAGAACCAGACTCTCAGAGATTGTGAGA
ATTTGTTCTGAATCTTCCCTAAGATCAAAAGTCGGATCTATGTTCTCATTTGTCGCCAAT
GTCGAGGAGGCCCATGATGTTGATTATGATGCGTTAATGGATCTAATGATAGAGGATGCC
AAGAACAATGCATTCAGTCATGTTGTTGACTGCATAGAGTTGGATGTTAGTGGCCCTTAC
GAGATGGAGTCTTTTGATACATCTGATGTCAATCTCTTTGGGCCAGCCCATTACAAGGAC
ATCAGTTCATTATCTATGATTGCTCATCCCTTAATGGATAAGTTTGTTGATTATGCTATT
TCTAAGATGGGGAGAGCCTCAGTTAGGAAAGTTCTAGAAACAGGTCGGTGCTCCAGCAAA
GACTATGATTTATCAAAGGTTCTCTTCAGAACTCTACAGAGACCAGAAGAAAGCATTAGG
ATAGATGATCTGGAATTATATGAGGAGACAGATGTGGCGGATGACATGCTAGGCTAAGAC
CAGTAAGCAAAGTCAGGCTTAGATTTAGGGATACTATGCTAGTATTGGAATCCATGTGGG
TTCTGATACTAGCATAGTGCTACAATATTGGGCGGTCTTTGTGT
