# Supplementary material for: Prioritizing antiviral drugs against SARS-CoV-2 by integrating viral complete genome sequences and drug chemical structures
Source: Sci Rep. 2021 Mar 18;11:6248. doi: 10.1038/s41598-021-83737-5 (PMC7973547; doi:10.1038/s41598-021-83737-5)
Supplement: Supplementary file 1 — Supplementary Information 1. [file 41598_2021_83737_MOESM1_ESM.zip › dataset_VDA-RWR/dataset2/virus FASTA/Ross River virus.fasta]

>Ross River virus
NNTGGCGGACGTGTGACATCACCGTTCGCCTTTCTTGGATCCCTTGTTACTCCACCGCAG
TGAGAGATAAACAACCCAGAATGAAGGTCACTGTAGATGTTGAGGCTGACAGCCCATTTT
TGAAGGCCCTTCAGAAAGCATTCCCGGCTTTTGAGGTTGAATCACAGCAGGTCACACCTA
ATGACCATGCTAATGCCAGAGCTTTTTCGCATCTGGCCACAAAGTTAATTGAACAAGAGG
TTCCAGCCAACATCACCATCCTGGACGTGGGCAGTGCGCCCGCAAGGAGGTTGATGTCTG
ACCACAGCTACCATTGCATTTGTCCCATGAAGAGTGCGGAAGACCCAGAGAGATTAGCGA
ACTACGCCCGGAAACTGGCAAAAACAGCAGGGGAAGTGCTAGACAAAAATGTGTCCGGTA
AGATCACGGACCTGCAGGACGTCATGGCAACCCCCGATCTGGAATCTCCAACGTTCTGTC
TCCACACCGATGAGACGTGTCGCACTAGGGCTGAAGTAGCTGTGTACCAGGACGTGTANN
GGCACGCACCGACCTCGCTTTATCATCAAGCGATGAAAGGGGTCAGGACAGTATACTGGA
TAGGATTCGACACCACCCCATTCATGTTCGAGGTTGTTGCTGGCGCATACCCAACGTATT
CCACGAATTGGGCGGACGAGCAGGTCCTGCAGGCACGTAACATCGGCCTATGTGCGACCA
GTCTTAGCGAAGGACATCGAGGAAAAATCTCTATTATGAGGAAGAAACGCCTAAGGCCGA
GCGACAGGGNTATGTTCTCGGTTGGGNCAACGCTATATATAGAAAGTAGACGCCTTCTTA
AGAGTTGGCATCTTCCCTCCGTGTTCCACCTGAAAGGCAAGAATAGCTTTACTTGCAGGT
GCGATACAATAGTTTCATGCGAGGGCTACGTTGTTAAAAAGATCACAATGAGCCCGGGGA
CGTACGGGAAGACGGTTGGATACGCCGTTACGCACCATGCAGAAGGTTTCCTAATGTGCA
AGGTGACGGACACTGTGCGCGGGGAGAGAGTATCATTCCCGGTATGCACTTATGTGCCTG
CAACCATTTGCGATCAGATGACAGGAATCCTGGCTACCGACGTCACACCCGAAGATGCGC
AGAAACTACTGGTGGGGTTGAACCAACGTATAGTTGTGAATGGCAGAACCCAAAGGAATA
CCAACACAATGAAAAACTACCTATTGCCGGTAGTGGCCCAAGCTTTCAGCAAGTGGGCAC
GAGAAGCAAAAGCAGACATGGAGGATGAGAAACCTCTGGGAACCAGAGAAAGAACCCTGA
CGTGTTGTTGCCTGTGGGCATTCAAGAACCACAAGACACACACCATGTACAAAAGGCCGG
ATACCCAAACTATAGTCAAGGTGCCATCTACTTTTGACTCGTTTGTGATTCCAAGCCTGT
GGTCATCCAGCCTATCCATAGGCATACGGCAAAGAATAAAACTGCTGTTAGGCCCAAAAC
TCTCGCGAGACCTCCCGTACTCTGGAGACCGAAACGAAGCGCGAGAAGCAGAGAAGGAAG
CCGAAGAGACCAAGGAAGCAGAATTGACACGGGAAGCACTGCCACCATTGGTGGGAAGCA
ACTGTGCTGATGACGTCGATCAGGTAGATGTGGAAGAGCTGACGTACCGCGCCGGAGCAG
GGGTAGTGGAGACACCCAGGAATGCGCTCAAAGTGACACCACAAGAGCGCGATCAGCTGA
TCGGCGCGTACCTGATCTTGTCTCCGCAAACAGTACTGAAGAGTGAAAAACTCACACCGA
TACATCCACTCGCGGAGCAAGTGACAATCATGACGCACTCAGGAAGATCAGGCAGATACC
CGGTTGACCGCTACGACGGACGTGTGTTGGTCCCGACGGGCGCAGCGATCCCCGTCAGCG
AATTTCAGGCACTCAGTGAGAGTGCTACTATGGTCTACAACGAACGTGAGTTCATCAATC
GCAAGTTGCACCATATAGCACTCTACGGCCCCGCCCTAAACACTGATGAGGAGAACTACG
AAAAAGTAAGGGCAGAGAGAGCCGAAGCTGAATACGTGTTTGACGTCGACAAGAGGACGT
GCGTGAAGAGAGAAGATGCATCAGGCCTCGTACTAGTTGGCGACTTAATCAACCCACCCT
TCCATGAGTTCGCGTATGAAGGACTGAAGATACGGCCCGCAACGCCTTTCCAAACCACGG
TCATTGGCGTTTTCGGAGTACCTGGTTCCGGTAAGTCAGCCATAATCAAGAGTGTGGTGA
CTACGAGGGACCTGGTCGCCAGTGGGAAGAAGGAGAACTGCCAGGAGATAGTTAATGATG
TCAAAAAGCAGAGAGGACTGGATGTAACAGCCAGGACTGTTGACTCTATCCTGTTGAACG
GGTGCAGAAGAGGAGTAGAGAATCTATACGTGGACGAAGCATTTGCCTGTCATTCAGGTA
CACTGTTGGCCCTTATTGCCATGGTGAAACCAACTGGCAAGGTGATCCTATGCGGAGACC
CAAAACAGTGTGGATTCTTTAACCTGATGCAACTGAAGGTGAACTTCAACCACGATATCT
GCACACAAGTGCTCCACAAAAGCATATCCAGAAGATGCACCCTCCCGATCACGGCTATCG
TCTCGACCCTACACTATCAGGGTAAGATGAGAACCACGAACTTATGTAGTGCACCCATCC
AGATAGACACAACAGGTACCACTAAACCAGCCAAAGGAGACATCGTGTTAACGTGCTTCC
GNNGTTGGGTAAAGCAACTGCAGATAGACTATCGTGGACACGAAGTCATGACAGCAGCTG
CATCACAAGGACTGACTAGAAAAGGGGTATACGCCGTTAGGCAGAAAGTGAATGAAAACC
CACTTTATGCCCCTTCATCAGAACATGTCAACGTATTGCTGACTAGAACTGAAAACCGGC
TGGTGTGGAAAACACTGTCGGGAGACCCGTGGATAAAGGTGTTAACCAATATCCCCAAGG
GCGATTTCAGCGCTACGTTGGAGGAGTGGCAAGAGGAGCATGACAACATCATGAACGCCC
TTCGCGAGAGGTCGACAGCAGTAGACCCGTTCCAGAACAAAGCCAAAGTCTGCTGGGCAA
AGTGCCTCGTGCAGGTCCTAGAAACAGCTGGGATACGCATGACGGCGGAGGAGTGGGATA
CAGTGTTGGCTTTCCGCGAAGACAGGGCGTACTCACCCGAAGTGGCTCTGAACGAGATCT
GTACCAAGTATTACGGCGTTGACTTAGACAGCGGATTGTTCTCTGCCCAATCGGTCTCAT
TGTACTATGAAAACAACCACTGGGACAATAGACCGGGCGGCCGGATGTATGGATTCAACC
GCGAAGTCGCCCGTAAGTTTGAGCAACGCTACCCTTTCCTGAGAGGTAAGATGGACTCGG
GGCTACAAGTTAATGTTCCAGAGAGAAAAGTACAGCCATTCAATGCGGAATGTAATATAT
TACTATTAAACAGGCGACTTCCGCACGCCCTCGTCACCAGCTACCAGCAGTGCCGGGGCG
AGAGGGTAGAATGGCTTCTGAAGAAGCTTCCCGGATACCATTTATTGCTGGTAAGCGAGT
ACAATCTGGCGTTGCCCCATAAAAGAGTATTTTGGATTGCACCACCCCATGTGTCAGGTG
CAGATCGTATTTATGATCTTGACCTAGGATTACCCCTGAATGCAGGCCGTTACGACTTGG
TATTTGTGAACATACACACTGAGTACAGGACGCACCACTACCAACAGTGCGTCGACCATT
CCATGAAGTTACAGATGTTGGGCGGTGACTCCTTACATCTATTGNNNCCTGGCGGCTCAC
TGCTTATCCGTGCTTACGGGTACGCCGACAGAGTCAGCGAAATGGTGGTCACTGCATTAG
CTAGGAAGTTTTCCGCCTTTAGAGTCCTGAGACCAGCATGTGTAACCAGTAACACTGAAG
TCTTTCTGTTGTTTACCAATTTTGATAACGGCAGAAGGGCTGTGACTCTTCACCAGGCCA
ATCAGAGGCTTAGCTCCATGTTTGCATGCAACGGGCTACACACAGCCGGATGCGCACCCT
CATACCGTGTGCGCAGGACCGACATTTCCGGGCACGCCGAAGAGGCGGTTGTCAATGCCG
CCAATGCGAAGGGCACAGTCGGCGTTGGGGTTTGCAGAGCGGTGGCGAGAAAATGGCCAG
ACTCCTTCAAAGGCGCCGCGACTCCTGTGGGTACGGCCAAGTTGGTACAGGCCAACGGTA
TGAATGTCATCCACGCGGTAGGCCCGAATTTCTCCACGGTGACCGAGGCAGAGGGCGACA
GAGAGTTGGCCGCCGCATACCGTGCCGTGGCGGGTATCATCAATGCTAGTAACATTAAGA
GTGTAGCCATCCCTCTGTTGTCGACTGGGGTGTTCTCCGGAGGTAAAGATAGAGTCATGC
AGTCACTAAATCATCTGTTTACCGCAATGGACACCACGGACGCTGACGTAGTCATCTATT
GCCGCGACAAAGCCTGGGAGAAGAAAATCCAGGAGGCTATCGATCGCCGCACCGCCGTGG
AATTGGTATCTGAAGACATCTCACTTGAGTCTGATTTGATACGGGTGCACCCGGATAGTT
GCTTGGTAGGCAGAAAAGGTTACAGCATAACAGATGGGAAGCTGCATTCGTACCTGGAAG
GTACCCGCTTTCATCAGACTGCGGTGGATATGGCTGAGATATCTACCTTGTGGCCGAAAC
TTCAGGACGCAAACGAACAAATATGCTTGTATGCATTGGGTGAGAGTATGGACAGTATCA
GAACGAAATGTCCTGTCGAGGACGCCGATTCGTCCACGCCTCCGAAAACAGTTCCGTGTC
TGTGTAGGTATGCTATGACTGCTGAGAGAGTGGCGAGGCTTCGGATGAACAACACTAAGG
CCATAATTGTGTGCTCTTCATTCCCTTTACCGAAGTACAGAATTGAAGGCGTCCAGAAGG
TCAAGTGCGACCGAGTGCTGATTTTTGACCAGACGGTGCCATCTCTGGTTAGTCCAAGGA
AATACATACCAGCCGCCGCCTCTATGCACGCAGATACCGTGAGCTTGGATTCTACAGTAT
CCACAGGATCCGCGTGGTCATTCCCATCTGAGGCCACGTATGAGACCATGGAAGTAGTGG
CAGAGGTGCACCACTCGGAACCACCAGTCCCGCCACCGCGCAGGCGTCGTGCGCAGGTGA
CGATGCACCACCAGGAGCTGTTGGAAGTTTCTGACATGCACACCCCGATTGCGGCAAGGG
TCGAGATCCCTGTGTACGATACCGCTGTTGTAGCGGAGAGAGTGGCCATTCCTTGCACGA
GTGAGTATGCAACCCCCATACCAACACCACGGGCAGTAAGGGTCGTACCCGTGCCGGCAC
CACGCATTCAGCGAGCGTCGACGTACAGGGTCTCTCCTACACCCACGCCTCGCGTTCTGA
GAGCCTCGGTATGCAGTGTGACCACTAGCGCTGGGGTAGAGTTCCCTTGGGCGCCTGAAG
ATCTGGAGGTACTCACCGAGCCTGTGCATTGCGAAATGCGCGAGCCGGTTGAGTTACCGT
GGGAGCCTGAGGACGTTGATATCCAGTTCGGAGATTTTGAAACACCCGACAAAATCCAAT
TCGGCGACATTGATTTCGACCAATTCTGACTAAGCAGAGCGGGGGCGTACATCTTCTCGT
CTGATACCGGACCGGGGCACTTACAACAGAAGTCAGTACGGCAACACGCACTACCGTGCG
AAATGCTATACGCCCACGAGGAAGAACGGACGTACCCCCCCGCACTGGATGAGGCTAGGG
AGAAACTGCTGCAGGCAAAAATGCAGATGGCACCTACGGAAGCAAACAAGAGTAGGTACC
AATCAAGGAAGGTTGAAAACATGAAGGCAGTGATCATAGATAGGCTGAAGGATGGAGCAA
GAACCTACCTGGCAGAACAGTCAGAGAAGATTCCAACCTATGCTAGTAAGTACCCGCGGC
CAGTTTACTCGCCGTCGGTAGAGGATAGCTTGCAGAGTCCCGAGGTCGCTGTGGCGGCCT
GCAATGCTTTCCTGGAAGCCAATTACCCGACAGTGGCTAGTTACCAGATCACGGACGAGT
ATGATGCCTACTTGGATATGGTTGATGGGTCAGAGAGTTGCTTAGACCGGGCGACCTTCT
GCCCGGCAAAATTACGCTGCTACCCAAAGCATCATGCTTACCACCAACCGCAGGTTAGGA
GTGCGGTCCCATCACCATTTCAAAACACCCTGCAGAATGTGCTAGCAGCAGCCACGAAGA
GAAATTGCAATGTTACACAGATGAGAGAACTACCTACTCTAGACTCAGCAGTGTTTAACG
TGGAATGCTTCAAAAAATTTGCATGCAATGGAGAATACTGGCAGGAATTCAAAGATGACC
CAATAAGAATAACTACAGAGAACATAACAACTTATGTCACTAGGCTTAAGGGCCCTAAAG
CAGCAGCGCTGTTTGCGAAGACTCACAATTTAGTCCCGCTGCAAGAGGTGCCCATGGACC
GGTTTGTGGTAGATATGAAGAGAGACGTGAAAGTTACCCCTGGCACTAAACATACTGAGG
AACGCCCAAAGGTGCAAGTCATCCAGGCCGCCGAACCTTTAGCTACAGCTTATTTATGTG
GCATTCACAGGGAGTTAGTCCGCCGCCTGAAGGCCGTCCTGGCCCCGAACATACATACAT
TGTTCGATATGTCGGCAGAAGATTTTGACGCCATCATAGCCGCACATTTCCAACCAGGTG
ACGCAGTTTTGGAAACGGACATAGCCTCCTTTGACAAGAGCCAAGATGACTCTTTGGCGT
TGACGGCACTGATGCTGTTGGAGGACCTCGGGGTTGACCAAGAACTACTAGACCTGATAG
AGGAAGCGTTTGGGGAAATTACCAGCGTCCACCTGCCAACAGGTACGCGGTTCAAGTTTG
GCGCCATGATGAAGTCCGGAATGTTTCTGACACTATTTATAAATACCCTGTTAAACATTG
TCATAGCATGCCGTGTACTGCGTGAGAAGCTGACAAACTCCATCTGCGCCGCGTTCATCG
GGGATGACAACATAGTGCACGGGGTAAGATCTGACCCGTTGATGGCTGAGAGGTGCGCCA
GCTGGGTTAATATGGAGGTAAAGATAATTGACGCTACCATGTGCGAGAAACCACCATACT
TCTGCGGCGGGTTTATACTGTATGACAATGTCACCGGCTCGGCGTGCCGAGTGGCCGACC
CTCTGAAAAGGTTATTTAAATTAGGCAAACCTTTACCCGCCGGAGACACCCAAGATGAAG
ATCGTAGGCGTGCATTGAAGGATGAGACGGATAGGTGGGCACGAGTAGGGTTGAAGTCTG
AACTGGAAATAGCACTAAGTTCCCGGTATGAGGTGAACGGGACCGGCAACATAGTGCGAG
CAATGGCCACATTGGCCAAGAGCTTGAAGAACTTTAAAAAACTGCGTGGACCCATTGTAC
ACCTCTACGGCGGTCCTAAATAGATGCAGAGACACTCCTTCATCTACAGCTCACAACAGT
AAACATGAATTACATACCAACCCAGACTTTTTACGGACGCCGTTGGCGGCCTCGCCCGGC
GTTCCGTCCATGGCAGGTGCCGATGCAGCCGACACCTACTATGGTTACACCCATGCTGCA
AGCACCGGACCTACAGGCTCAACAGATGCAACAACTGATCAGCGCAGTCTCTGCACTAAC
CACCAAACAGAATGTAAAAGCACCAAAAGGGCAACGGAAACAGAAACAGCAGAAACCAAA
GGAAAAGAAGGAAAAACAGAAGAAAAAGCCGACGCNNAAGAAGAAGCAGCAGCAGAAACC
AAAACCACAGGCTAAGAAGAAGAAACCAGGGAGAAGAGAAAGAATGTGCATGAAGATCGA
GAATGACTGCATATTCGAGGTCAAACTGGACGGCAAGGTTACCGGCTATGCGTGCCTAGT
CGGAGATAAGGTCATGAAGCCGGCTCACGTTAAAGGCACAATTGATAACCCAGACCTTGC
GAAGTTGACTTACAAGAAATCCAGTAAGTATGACCTCGAATGCGCCCAGATCCCAGTGCA
CATGAAGTCCGACGCCTCCAAGTACACACATGAAAAGCCCGAAGGTCATTACAATTGGCA
CCATGGAGCAGTGCAGTACAGCGNNGGAAGGTTTACCATCCCCACAGGCGCCGGCAAACC
AGGAGATAGCGGTAGGCCTATTTTTGACAACAAAGGGCGAGTNGTGGCCATCGTGTTAGG
CGGGGCCAACGAAGGTGCCCGCACTGCGCTGTCTGTGGTGACGTGGACAAAAGACATGGT
CACTCGGGTAACGCCAGAAGGAACCGAAGAGTGGTCTGCCGCGCTGATGATGTGTATCCT
TGCCAACACCTCTTTCCCATGCTCGTCACCTCCCTGCTACCCCTGCTGCTACGAAAAACA
GCCAGAACAGACACTGCGGATGCTGGAAGACAACGTGAATAGACCTGGGTACTATGAGTT
ACTGGAAGCGTCCATGACATGCAGAAACAGATCACGCCACCGCCGCAGTGTAATAGAGCA
CTTCAATGTGTATAAGGCTACTAGACCGTACTTAGCNNACTGCGCTGACTGCGGGGACGG
GTACTTCTGCTATAGCCCGGTTGCTATCGAGAAGATCCGAGATGAGGCGTCTGATGGCAT
GCTCAAGATCCAAGTCTCCGCCCAAATAGGTCTGGACAAGGCAGGTACCCACGCCCACAC
GAAGATGCGATATATGGCTGGTCATGATGTTCAGGAATCTAAGAGAGATTCCTTGAGGGT
GTATACGTCCGCAGCGTGCTCTATACATGGGACGATGGGACACTTCATCGTCGCACACTG
TCCACCAGGCGACTACCTCAAGGNTTCGTTCGAGGACGCAAATTCACACGTGAAGGCATG
TAAGGTCCAATACAAGCACGACCCATTGCCGGTGGGTAGAGAGAAGTTTGTGGTTAGACC
ACACTTTGGCGTAGAGCTGCCATGCACCTCATACCAGCTGACAACGGCTCCCACCGACGA
GGAGATTGACATGCATACACCGCCAGATATACCGGATCGCACCCTGCTATCACAGACGGC
GGGCAACGTCAAAATAACAGCAGGCGGCAGGACTATCAGGTACAATTGTACCTGCGGCCG
TGACAACGTAGGCACTACCAGTACTGACAAGACCATCAACACATGCAAGATAGACCAATG
CCATGCTGCCGTTACCAGCCATGACAAATGGNAATTTACCTCTCCATTTGTTCCCAGGGC
TGATCAGACAGCCAGGAAAGGCAAAGTGCATGTTCCATTCCCTTTGACTAACGTCACCTG
CCGAGTGCCGTTGGCACGAGCGCCGGATGTCACCTATGGTAAGAAGGAGGTGACCCTAAG
ATTACACCCAGATCATCCGACGCNCTTCTCCTATAGGAGTTTAGGAGCCGTACCGCACCC
GTACGAGGAATGGGTTGACAAGTTCTCTGAGCGCATCATCCCAGTGACGGAAGAAGGGAT
TGAGTACCAGTGGGGTAACAACCCGCCGGTCCGCCTGTGGGCGCAACTGACGACTGAGGG
TAAACCCCATGGCTGGCCACATGAAATCATTCAGTACTATTATGGACTATACCCCGCCGC
CACTATTGCCGCAGTATCCGGGGCGAGTCTGATGGCCCTCCTAACTCTAGCGGCCACATG
CTGCATGCTGGCCACCGCGAGGAGAAAGTGCCTAACACCGTACGCTTTGACGCCAGGAGC
GGTGGTACCGTTGACATTGGGGCTGCTTNNNTGCGCACCGAGGGCGAACGCAGCATCATT
TGCTGAGACTATGGCCTATCTGTGGGACGAGAACAAAACCCTCTTTTGGATGGAATNNNN
NNNNNNNNNNNNNGCGCTTGCTTTGCTGGCATGCTGTATCAAAAGCCTGATCTGCTGTTG
TAAGCCATTTTCTTTTTTAGTGTTACTGAGCCTGGGAGCCTCCGCAAAAGCTTATGAGCA
CACAGCCACAATTCCGAACGTGGTGGGGTTCCCGTATAAGGCTCACATTGAAAGGAATNN
NTTCTCGCCCATGACTCTGCAGCTTGAAGTGGTGGANNCAAGCTTGGAACCCACACTTAA
CCTGGAGTACATTACCTGCGAATACAAGACGGTGGTCCCTTCGCCATTTATCAAATGTTG
CGGAACATCAGAATGCTCATCTAAAGAGCAGCCAGACTACCAATGCAAGGTGTACACGGG
TGTATACCCTTTCATGTGGGGTGGAGCTTACTGTTTCTGCGACTCCGAGAACACGCAGCT
TAGCGAGGCCTATGTCGACAGGTCAGACGTTTGCAAACATGATCATGCATTGGCCTACAA
GGCACACACGGCCTCTCTAAAAGCAACAATCAGGATCAGCTACGGCACCATCAACCAGAC
CACCGAGGCCTTCGTCAATGGAGAACACGCGGTCAACGTGGGCGGAAGCAAGTTCATCTT
TGGACCGATCTCAACAGCTTGGTCACCGTTCGACAATAAAATTGTCGTGTATAAAGATGA
TGTCTACAACCAGGACTTCCCACCCTACGGATCAGGCCAGCCGGGNAGATTCGGAGACAT
CCAGAGCAGGACAGTGGAGAGCAAAGACTTGTATGCTAATACGGCCCTAAAACTCTCAAG
ACCATCACCCGGGGTTGTGCATGTGCCATACACGCAGACACCATCCGGATTTAAGTATTG
GCTGAAGGAGAAAGGATCTTCATTGAATACAAAGGCCCCTTTTGGCTGCAAGATAAAGAC
CAATCCAGTCAGAGCTATGGATTGTGCAGTTGGCAGTATACCTGTGTCGATGGACATACC
TGACAGTGCATTCACACGAGTGGTAGATGCCCCGGCTGTAACAGACCTGAGCTGCCAGGT
AGCTGTCTGTACACACTCCTCCGATTTCGGANNNGTTGCCACATTGTCTTACAAGACGGA
CAAACCCGGCAAGTGCGCCGTTCACTCACATTCCAACGTCGCAACGTTGCAAGAGGCGAC
GGTGGATGTCAAGGAGGATGGCAAGGTCACAGTGCACTTTTCTNNNNNGTCCGCCTCCCC
GGCATTCAAAGTGTCCGTCTGTGACGCAAAAACAACGTGCACGGCGGCGTGCGAGCCTCC
GAAAGACCACATCGTCCCTTATGGGGCGAGCCATAACAACCAGGTCTTTCCGGACATGTC
AGGAACTGCGATGACGTGGGTACAGAGGATGGCCAGTGGGTTAGGTGGGCTGGCCCTCAT
CGCGGTGGTTGTGCTGGTCTTGGTAACCTGCATAACAATGCGTCGGTAAGTTTAAAGGGG
GCTATATTACCCCTGTTAAGTACTAACCAACAAGTAGACAAATAGACGCTAACCACATAT
ATAACCAGCTATAGCATACTATATTCAGCTAAGCAGTTGTAGTAGTAAGGAATGTAGTTC
AAAGGGCTATACAACCCCTGAATAGTAACAAAATACAAAAATATTAATAAAAATTTTAAA
AATCACAAGAAATTCAATCATTAAATTATTAATTGACTAGCCGAACTCTAAGGAGATGTA
GGCGTCCGAACTCTACGGAGATGTAGGACTAAATTCTGCCGAACCCCATAACACCGGGGA
CGTAGGCGTCTAATTTG
