# Supplementary material for: Prioritizing antiviral drugs against SARS-CoV-2 by integrating viral complete genome sequences and drug chemical structures
Source: Sci Rep. 2021 Mar 18;11:6248. doi: 10.1038/s41598-021-83737-5 (PMC7973547; doi:10.1038/s41598-021-83737-5)
Supplement: Supplementary file 1 — Supplementary Information 1. [file 41598_2021_83737_MOESM1_ESM.zip › dataset_VDA-RWR/dataset2/virus FASTA/Rubella virus.fasta]

>Rubella virus
CAATGGAAGCTATCGGACCTCGCTTAGGACTCCCATTCCCATGGAGAAACTCCTAGATGA
GGTTCTTGCCCCCGGTGGGCCTTATAACTTAACCGTCGGCAGTTGGGTAAGAGACCACGT
CCGATCAATTGTCGAGGGCGCGTGGGAAGTGCGCGATGTTGTTACCGCTGCCCAAAAGCG
GGCCATCGTAGCCGTGATACCCAGACCTGTGTTCACGCAGATGCAGGTCAGTGATCACCC
AGCACTCCACGCAATTTCGCGGTATACCCGCCGCCATTGGATCGAGTGGGGCCCTAAAGA
AGCCCTACACGTCCTCATCGACCCAAGCCCGGGCCTGCTCCGCGAGGTCGCTCGCGTTGA
GCGCCGCTGGGTCGCACTGTGCCTCCACAGGACGGCACGCAAACTCGCCACCGCCCTGGC
CGAGACGGCCAGCGAGGCGTGGCACGCTGACTACGTGTGCGCGCTGCGTGGCGCACCGAG
CGGCCCCTTCTACGTCCACCCTGAGGACGTCCCGCACGGCGGTCGCGCCGTGGCGGACAG
ATGCTTGCTCTACTACACACCCATGCAGATGTGCGAGCTGATGCGTACCATTGACGCCAC
CCTGCTCGTGGCGGTTGACTTGTGGCCGGTCGCCCTTGCGGCCCACGTCGGCGACGACTG
GGACGACCTGGGCATTGCCTGGCATCTCGACCATGACGGCGGTTGCCCCGCCGATTGCCG
CGGAGCCGGCGCTGGGCCCACGCCCGGCTACACCCGCCCCTGCACCACACGCATCTACCA
AGTCCTGCCGGACACCGCCCACCCCGGGCGCCTCTACCGGTGCGGGCCCCGCCTGTGGAC
GCGCGATTGCGCCGTGGCCGAACTCTCATGGGAGGTTGCCCAACACTGCGGGCACCAGGC
GCGCGTGCGCGCCGTGCGATGCACCCTCCCTATCCGCCACGTGCGCAGCCTCCAACCCAG
CGCGCGGGTCCGACTCCCGGACCTCGTCCATCTCGCCGAGGTGGGCCGGTGGCGGTGGTT
CAGCCTCCCCCGCCCCGTGTTCCAGCGCATGCTGTCCTACTGCAAGACCCTGAGCCCCGA
CGCGTACTACAGCGAGCGCGTGTTCAAGTTCAAGAACGCCCTGTGCCACAGCATCACGCT
CGCGGGCAATGTGCTGCAAGAGGGGTGGAAGGGCACGTGCGCCGAGGAAGACGCGCTGTG
CGCATACGTAGCCTTCCGCGCGTGGCAGTCTAACGCCAGGTTGGCGGGGATTATGAAAGG
CGCGAAGCGCTGCGCCGCCGACTCTTTGAGCGTGGCCGGCTGGCTGGACACCATTTGGGA
CGCCATTAAGCGGTTCCTCGGTAGCGTGCCCCTCGCCGAGCGCATGGAGGAGTGGGAACA
GGACGCCGCGGTCGCCGCCTTCGACCGCGGCCCCCTCGAGGACGGCGGGCGCCACTTGGA
CACCGTGCAACCCCCAAAATCGCCGCCCCGCCCTGAGATCGCCGCGACCTGGATCGTCCA
CGCAGCCAGCGAAGACCGCCATTGCGCGTGCGCTCCCCGCTGCGACGTCCCGCGCGAACG
TCCTTCCGCGCCCGCCGGCCAGCCGGATGACGAGGCGCTCATCCCGCCGTGGCTGTTCGC
CGAGCGCCGTGCCCTCCGCTGCCGCGAGTGGGATTTCGAGGCTCTCCGCGCGCGCGCCGA
TACGGCGGCCGCGCCCGCCCCGCCGGCTCCACGCCCCGCGCGGTACCCCACCGTGCTCTA
CCGCCACCCCGCCCACCACGGCCCGTGGCTCACCCTTGACGAGCCGGGCGAGGCTGACGC
GGCCCTGGTCTTATGCGACCCACTTGGCCAGCCGCTCCGGGGCCCTGAACGCCACTTCGC
CGCCGGCGCGCATATGTGCGCGCAGGCGCGGGGGCTCCAGGCTTTTGTCCGTGTCGTGCC
TCCACCCGAGCGCCCCTGGGCCGACGGGGGCGCCAGAGCGTGGGCGAAGTTCTTCCGCGG
CTGCGCCTGGGCGCAGCGCTTGCTCGGCGAGCCAGCAGTTATGCACCTCCCATACACCGA
TGGCGACGTGCCACAGCTGATCGCACTGGCTTTGCGCACGCTGGCCCAACAGGGGGCCGC
CTTGGCACTCTCGGTGCGTGACCTGCCCGGGGGTGCAGCGTTCGACGCAAACGCGGTCAC
CGCCGCCGTGCGCGCTGGCCCCCGCCAGTCCGCGGCCGCGTCACCGCCACCCGGCGACCC
CCCGCCGCCGCGCCGCGCACGGCGATCGCAACGGCACTCGGACGCTCGCGGCACTCCGCC
CCCCGCGCCTGCGCGCGACCCGCCGCCGCCCGCCCCCAGCCCGCCCGCGCCACCCCGCGC
TGGTGACCCGGTCCCTCCCATTCCCGCGGGGCCGGCGGATCGCGCGCGTGACGCCGAGCT
GGAGGTCGCCTGCGAGCCGAGCGGCCCCCCCACGTCAACCAGGGCAGACCCAGACAGCGA
CATCGTTGAAAGTTACGCCCGCGCCGCCGGACCCGTGCACCTCCGAGTCCGCGACATCAT
GGACCCACCGCCCGGCTGCAAGGTCGTGGTCAACGCCGCCAACGAGGGGCTACTGGCCGG
CTCTGGCGTGTGCGGTGCCATCTTTGCCAACGCCACGGCGGCCCTCGCTGCAAACTGCCG
GCGCCTCGCCCCATGCCCCACCGGCGAGGCAGTGGCGACACCCGGCCACGGCTGCGGGTA
CACCCACATCATCCACGCCGTCGCGCCGCGGCGTCCTCGGGACCCCGCCGCCCTCGAGGA
GGGCGAAGCGCTGCTCGAGCGCGCCTACCGCAGCATCGTCGCGCTAGCCGCCGCGCGTCG
GTGGGCGTGTGTCGCGTGCCCCCTCCTCGGCGCTGGCGTCTACGGCTGGTCTGCTGCGGA
GTCCCTCCGAGCCGCGCTCGCGGCTACGCGCACCGAGCCCGTCGAGCGCGTGAGCCTGCA
CATCTGCCACCCCGACCGCGCCACGCTGACGCACGCCTCCGTGCTCGTCGGCGCGGGGCT
CGCTGCCAGGCGCGTCAGTCCTCCTCCGACCGAGCCCCTCGCATCTTGCCCCGCCGGTGA
CCCGGGCCGACCGGCTCAGCGCAGCGCGTCGCCCCCAGCGACCCCCCTTGGGGATGCCAC
CGCGCCCGAGCCCCGCGGATGCCAGGGGTGCGAACTCTGCCGGTACACGCGCGTCACCAA
TGACCGCGCCTATGTCAACCTGTGGCTCGAGCGCGACCGCGGCGCCACCAGCTGGGCCAT
GCGCATTCCCGAGGTGGTTGTCTACGGGCCGGAGCACCTCGCCACGCATTTTCCATTAAA
CCACTACAGTGTGCTCAAGCCCGCGGAGGTCAGGCCCCCGCGAGGCATGTGCGGGAGTGA
CATGTGGCGCTGCCGCGGCTGGCATGGCATGCCGCAGGTGCGGTGCACCCCCTCCAACGC
TCACGCCGCCCTGTGCCGCACAGGCGTGCCCCCTCGGGCGAGCACGCGAGGCGGCGAGCT
AGACCCAAACACCTGCTGGCTCCGCGCCGCCGCCAACGTTGCGCAGGCTGCGCGCGCCTG
CGGCGCCTACACGAGTGCCGGGTGCCCCAAGTGCGCCTACGGCCGCGCCCTGAGCGAAGC
CCGCACTCATGAGGACTTCGCCGCGCTGAGCCAGCGGTGGAGCGCGAGCCACGCCGATGC
CTCCCCTGACGGCACCGGAGATCCCCTCGACCCCCTGATGGAGACCGTGGGATGCGCCTG
TTCGCGCGTGTGGGTCGGCTCCGAGCATGAGGCCCCGCCCGACCACCTCCTGGTGTCCCT
TCACCGTGCCCCAAATGGTCCGTGGGGCGTAGTGCTCGAGGTGCGTGCGCGCCCCGAGGG
GGGCAACCCCACCGGCCACTTCGTCTGCGCGGTCGGCGGCGGCCCACGCCGCGTCTCGGA
CCGCCCCCACCTCTGGCTTGCGGTCCCCCTGTCTCGGGGCGGTGGCACCTGTGCCGCGAC
CGACGAGGGGCTGGCCCAGGCGTACTACGACGACCTCGAGGTGCGCCGCCTCGGGGATGA
CGCCATGGCCCGGGCGGCCCTCGCATCAGTCCAACGCCCTCGCAAAGGCCCTTACAATAT
CAGGGTATGGAACATGGCCGCAGGCGCTGGCAAGACTACCCGCATCCTCGCTGCCTTCAC
GCGCGAAGACCTTTACGTCTGCCCCACCAATGCGCTCCTGCACGAGATCCAGGCCAAACT
CCGCGCGCGCGATATCGACATCAAGAACGCCGCCACCTACGAGCGCCGGCTGACGAAACC
GCTCGCCGCCTACCGCCGCATCTACATCGATGAGGCGTTCACTCTCGGCGGCGAGTACTG
CGCGTTCGTTGCCAGCCAAACCACCGCGGAGGTGATCTGCGTCGGTGATCGGGACCAGTG
CGGCCCACACTACGCCAATAACTGCCGCACCCCCGTCCCTGACCGCTGGCCTACCGAGCG
CTCGCGCCACACTTGGCGCTTCCCCGACTGCTGGGCGGCCCGCCTGCGCGCGGGGCTCGA
TTATGACATCGAGGGCGAGCGCACCGGCACCTTCGCCTGCAACCTTTGGGACGGCCGCCA
GGTCGACCTTCACCTCGCCTTCTCGCGCGAAACCGTGCGCCGCCTTCACGAGGCTGGCAT
ACGCGCATACACCGTGCGCGAGGCCCAGGGTATGAGCGTCGGCACCGCCTGCATCCATGT
AGGCAGAGACGGCACGGACGTTGCCCTGGCGCTGACACGCGACCTCGCCATCGTCAGCCT
GACCCGGGCCTCCGACGCACTCTACCTCCACGAGCTCGAGGACGGCTCACTGCGCGCTGC
GGGGCTCAGCGCGTTCCTCGACGCCGGGGCACTGGCGGAGCTCAAGGAGGTTCCCGCTGG
CATTGACCGCGTTGTCGCCGTCGAGCAGGCACCACCACCGTTGCCGCCCGCCGACGGCAT
CCCCGAGGCCCAAGACGTGCCGCCCTTCTGCCCCCGCACTCTGGAGGAGCTCGTCTTCGG
CCGTGCCGGCCACCCCCATTACGCGGACCTCAACCGCGTGACTGAGGGCGAACGAGAAGT
GCGGTACATGCGCATCTCGCGTCACCTGCTCAACAAGAATCACACCGAGATGCCCGGAAC
GGAACGCGTTCTCAGTGCCGTTTGCGCCGTGCGGCGCTACCGCGCGGGCGAGGATGGGTC
GACCCTCCGCACTGCTGTGGCCCGCCAGCACCCGCGCCCTTTTCGCCAGATCCCACCCCC
GCGCGTCACTGCTGGGGTCGCCCAGGAGTGGCGCATGACGTACTTGCGGGAACGGATCGA
CCTCACTGATGTCTACACGCAGATGGGCGTGGCCGCGCGGGAGCTCACCGACCGCTACGC
GCGCCGCTATCCTGAGATCTTCGCCGGCATGTGTACCGCCCAGAGCCTGAGCGTCCCCGC
CTTCCTCAAAGCCACCTTGAAGTGCGTAGACGCCGCCCTCGGCCCCAGGGACACCGAGGA
CTGCCACGCCGCTCAGGGGAAAGCCGGCCTTGAGATCCGGGCGTGGGCCAAGGAGTGGGT
TCAGGTTATGTCCCCGCATTTCCGCGCGATCCAGAAGATCATCATGCGCGCCTTGCGCCC
GCAATTCCTTGTGGCCGCTGGCCATACGGAGCCCGAGGTCGATGCGTGGTGGCAGGCCCA
TTACACCACCAACGCCATCGAGGTCGACTTCACTGAGTTCGACATGAACCAGACCCTCGC
TACTCGGGACGTCGAGCTCGAGATTAGCGCCGCTCTCTTGGGCCTCCCTTGCGCCGAAGA
CTACCGCGCGCTCCGCGCCGGCAGCTACTGCACCCTGCGCGAACTGGGCTCCACTGAGAC
CGGCTGCGAGCGCACAAGCGGCGAGCCCGCCACGCTGCTGCACAACACCACCGTGGCCAT
GTGCATGGCCATGCGCATGGTCCCCAAAGGCGTGCGCTGGGCCGGGATTTTCCAGGGTGA
CGATATGGTCATCTTCCTCCCCGAGGGCGCGCGCAGCGCGGCACTCAAGTGGACCCCCGC
CGAGGTGGGCTTGTTTGGCTTCCACATCCCGGTGAAGCACGTGAGCACCCCTACCCCCAG
CTTCTGCGGGCACGTCGGCACCGCGGCCGGCCTCTTCCATGATGTCATGCACCAGGCGAT
CAAGGTGCTTTGCCGCCGTTTCGACCCAGACGTGCTTGAAGAACAGCAGGTGGCCCTCCT
CGACCGCCTCCGGGGGGTCTACGCGGCTCTGCCTGACACCGTTGCCGCCAATGCTGCGTA
CTACGACTACAGCGCGGAGCGCGTCCTCGCTATCGTGCGCGAACTTACCGCGTACGCGCG
GGGGCGCGGCCTCGACCACCCGGCCACCATCGGCGCGCTCGAGGAGATTCAGACCCCCTA
CGCGCGCGCCAATCTCCACGACGCCGACTAACGCCCCTGTACGTGGGGCCTTTAATCTTA
CCTACTCTAACCAGGTCATCACCCACCGTTGTTTCGCCGCATCTGGTGGGTACCCAACTT
TTGCCATTCGGGAGAGCCCCAGGGTGCCCGAATGGCTTCTACTACCCCCATCACCATGGA
GGACCTCCAGAAGGCCCTCGAGGCACAATCCCGCGCCCTGCGCGCGGAACTCGCCGCCGG
CGCCTCGCAGTCGCGCCGGCCGCGGCCGCCGCGACAGCGCGACTCCAGCACCTCCGGAGA
TGACTCCGGCCGTGACTCCGGAGGGCCCCGCCGCCGCCGCGGCAACCGGGGCCGTGGCCA
GCGCAGGGACTGGTCCAGGGCCCCGCCCCCCCCGGAGGAGCGGCAAGAAACTCGCTCCCA
GACTCCGGCCCCGAAGCCATCGCGGGCGCCGCCACAACAGCCTCAACCCCCGCGCATGCA
AACCGGGCGTGGGGGCTCTGCCCCGCGCCCCGAGCTGGGGCCACCGACCAACCCGTTCCA
AGCAGCCGTGGCGCGTGGCCTGCGCCCGCCTCTCCACGACCCTGACACCGAGGCACCCAC
CGAGGCCTGCGTGACCTCGTGGCTTTGGAGCGAGGGCGAAGGCGCGGTCTTTTACCGCGT
CGACCTGCATTTCACCAACCTGGGCACCCCCCCACTCGACGAGGACGGCCGCTGGGACCC
TGCGCTCATGTACAACCCTTGCGGGCCCGAGCCGCCCGCTCACGTCGTCCGCGCGTACAA
TCAACCTGCCGGCGACGTCAGGGGCGTTTGGGGTAAAGGCGAGCGCACCTACGCCGAGCA
GGACTTCCGCGTCGGCGGCACGCGCTGGCACCGACTGCTGCGCATGCCAGTGCGCGGCCT
CGACGGCGACAGCGCCCCGCTTCCCCCCCACACCACCGAGCGCATTGAGACCCGCTCGGC
GCGCCATCCTTGGCGCATCCGCTTCGGTGCCCCCCAGGCCTTCCTTGCCGGGCTCTTGCT
CGCCACGGTCGCCGTTGGCACCGCGCGCGCCGGGCTCCAGCCCCGCGCTGATATGGCGGC
ACCTCCTACGCTGCCGCAGCCCCCCTGTGCGCACGGGCAGCATTACGGCCACCACCACCA
TCAGCTGCCGTTCCTCGGGCACGACGGCCATCATGGCGGCACCTTGCGCGTCGGCCAGCA
TTACCGAAACGCCAGCGACGTGCTGCCCGGCCACTGGCTCCAAGGCGGCTGGGGTTGCTA
CAACCTGAGCGACTGGCACCAGGGCACTCATGTCTGTCATACCAAGCACATGGACTTCTG
GTGTGTGGAGCACGACCGACCGCCGCCCGCGACCCCGACGCCTCTCACCACCGCGGCGAA
CTCCACGACCGCCGCCACCCCCGCCACTGCGCCGGCCCCCTGCCACGCCGGCCTCAATGA
CAGCTGCGGCGGCTTCTTGTCTGGGTGCGGGCCGATGCGCCTGCGCCACGGCGCTGACAC
CCGGTGCGGTCGGTTGATCTGCGGGCTGTCCACCACCGCCCAGTACCCGCCTACCCGGTT
TGGCTGCGCTATGCGGTGGGGCCTTCCCCCCTGGGAACTGGTCGTCCTTACCGCCCGCCC
CGAAGACGGCTGGACTTGCCGCGGCGTGCCCGCCCATCCAGGCGCCCGCTGCCCCGAACT
GGTGAGCCCCATGGGACGCGCGACTTGCTCCCCAGCCTCGGCCCTCTGGCTCGCCACAGC
GAACGCGCTGTCTCTTGATCACGCCCTCGCGGCCTTCGTCCTGCTGGTCCCGTGGGTCCT
GATATTTATGGTGTGCCGCCGCGCCTGTCGCCGCCGCGGCGCCGCCGCCGCCCTCACCGC
GGTCGTCCTGCAGGGGTACAACCCCCCCGCCTATGGCGAGGAGGCTTTCACCTACCTCTG
CACTGCACCGGGGTGCGCCACTCAAGCACCTGTCCCCGTGCGCCTCGCTGGCGTCCGTTT
TGAGTCCAAGATTGTGGACGGCGGCTGCTTTGCCCCATGGGACCTCGAGGCCACTGGAGC
CTGCATTTGCGAGATCCCCACTGATGTCTCGTGCGAGGGCTTGGGGGCCTGGGTACCCGC
AGCCCCTTGCGCGCGCATCTGGAATGGCACACAGCGCGCGTGCACCTTCTGGGCTGTCAA
CGCCTACTCCTCTGGCGGGTACGCGCAGCTGGCCTCTTACTTCAACCCTGGCGGCAGCTA
CTACAAGCAGTACCACCCTACCGCGTGCGAGGTTGAACCTGCCTTCGGACACAGCGACGC
GGCCTGCTGGGGCTTCCCCACCGACACCGTGATGAGCGTGTTCGCCCTTGCTAGCTACGT
CCAGCACCCTCACAAGACCGTCCGGGTCAAGTTCCATACAGAGACCAGGACCGTCTGGCA
ACTCTCCGTTGCCGGCGTGTCGTGCAACGTCACCACTGAACACCCGTTCTGCAACACGCC
GCACGGACAACTCGAGGTCCAGGTCCCGCCCGACCCCGGGGACCTGGTTGAGTACATTAT
GAATTACACCGGCAATCAGCAGTCCCGGTGGGGCCTCGGGAGCCCGAATTGCCACGGCCC
CGATTGGGCCTCCCCGGTTTGCCAACGCCATTCCCCTGACTGCTCGCGGCTTGTGGGGGC
CACGCCAGAGCGCCCCCGGCTGCGCCTGGTCGACGCCGACGACCCCCTGCTGCGCACTGC
CCCTGGACCCGGCGAGGTGTGGGTCACGCCTGTCATAGGCTCTCAGGCGCGCAAGTGCGG
ACTCCACATACGCGCTGGACCGTACGGCCATGCTACCGTCGAAATGCCCGAGTGGATCCA
CGCCCACACCACCAGCGACCCCTGGCATCCACCGGGCCCCTTGGGGCTGAAGTTCAAGAC
AGTTCGCCCGGTGGCCCTGCCACGCACGTTAGCGCCACCCCGCAATGTGCGTGTGACCGG
GTGCTACCAGTGCGGTACCCCCGCGCTGGTGGAAGGCCTTGCCCCCGGGGGAGGCAATTG
CCATCTCACCGTCAATGGCGAGGACCTCGGCGCCGTCCCCCCTGGGAAGTTCGTCACCGC
CGCCCTCCTCAACACCCCCCCGCCCTACCAAGTCAGCTGCGGGGGCGAGAGCGATCGCGC
GACCGCGCGGGTCATCGACCCCGCCGCGCAATCGTTTACCGGCGTGGTGTATGGCACACA
CACCACTGCTGTGTCGGAGACCCGGCAGACCTGGGCGGAGTGGGCTGCTGCCCATTGGTG
GCAGCTCACTCTGGGCGCCATTTGCGCCCTCCCACTCGCTGGCTTACTCGCTTGCTGTGC
CAAATGCTTGTACTACTTGCGCGGCGCTATAGCGCCTCGCTAGTGGGCCCCCGCGCGAAA
CCCGCACTAGGCCACTAGATCCCCGCACCTGTTGCTGTATAG
