# Supplementary material for: Prioritizing antiviral drugs against SARS-CoV-2 by integrating viral complete genome sequences and drug chemical structures
Source: Sci Rep. 2021 Mar 18;11:6248. doi: 10.1038/s41598-021-83737-5 (PMC7973547; doi:10.1038/s41598-021-83737-5)
Supplement: Supplementary file 1 — Supplementary Information 1. [file 41598_2021_83737_MOESM1_ESM.zip › dataset_VDA-RWR/dataset2/virus FASTA/Saffold virus.fasta]

>Saffold virus
TTTCAAAGGGGGCCCTGGGGTCTTTGTCGCGGAGATGCGCTAGCATCTTCGCGGTAAAGA
ACACCCCAGGGGTAACCCCTTTGAACGCGGGACTGCGATAGTGCCACCCCACGTCTTTCC
CACTCCTAACCCGACTCCCACCTCGGGTCCAATGAAAGGACCAAATAATTCATCCCTTGA
ATGTTGGCTAATCAGAGGAAAGTCAGCATTTTCCGGCCCAGGCTAAGAGAAACATATAAG
TTAGATTTGATTCAAATCCCTTGACGAATTCGAAACGAGATGTTCTCCCTCCCTTGCCGC
TTGTTCACACCCATACATTTAATTCGGCCTCCTGTGACAAGCCCCTCGGTGAAAGAACCT
CTCTCTTTTCGACGTGGTTGGAATTAACATCATTTCCGACGAAAGTGCTATCATGCCTCC
CCGATTATGTGATGTTTTCTGCCCTGCTGGGCGGAGCATTCTCGGGTTGAGAAACCTTGA
ATCTTTTCCTTTGGAACCTTGGTTCCCCCGGTCTAAGCCGCTTGGAATATGACAGGGTTA
TTTTCTTTATCTTATTTCTACTTTCACGGGTTCTATCCGTGAAAAGGGTACGTGTTGCCC
CTTCCTTCTTCGGAGAATTCACACGGCGGTCTTTCCGTCTCTCGACAAGTGTGAATGCAA
CATGCCGGAAACGGTGAAGAAAACAGTTTTCTGCGGAAGTCTAGAGTGCGCATCGAAACA
GCTGTAGCGACCTCACAGTAGCAGCGGACTCCCCTCTTGGCGACAAGAGCCTCTGCGGCC
AAAAGCCCCGTGGATAAGATCCACTGCTGTGAGCGGTGCAACCCCAGCACCCTGATTCGA
TGAACGTTCTTTACGGAACCAGAGGATGGTTTTCCTAAGCCCTCCGGTAGAGAAGCCAAG
AATGTCCTGAAGGTACCCCGCGTGCGGGATCTGATCAGGAGACCAATTGACTGTGCTTTA
CACCGTCACTTTGGTTTAAAAACTGTCACAGCTTCTCCAAACCAAGTGGTCTTGGTTTTC
CAATTTTATTAACTGGCAATATGGCGTGCAAGCACGGATATCCGTTTTTGTGCCCTCTTT
GCACTGCTATTGACATCTCTGCAGATGGATCTTTTGCTTTACTATTTGACAATGAATGGT
ACCCGACTGACCTCCTTACTGTTGACCTGGACGACGACGTGTTTCATCCCCCGGATTGTG
TTATGGAATGGACTGATCTACCATTGATTCAAGATGTGTTGATGGAACCACAAGGCAACT
CCAACTCCTCGGACAAAAACAATTCTCAGTCGTCAGGTAATGAAGGTGTCATTATTAACA
ATTATTACTCAAACCAATATCAAAATTCAATTGACCTTTCCGCTAATGCTAACGGCGTTG
GCAAAGAAAACACAAAACCACAAGGTCAACTAATGAATATCCTTGGAAGCGCGGCTGATG
CATTCAAGAACATTGCTCCGCTTCTTATGGATCAAAACACTGAAGAAATGACCAACCTTT
CTGACAGAGTGTCATCGGACACCGCAGGCAACACGGCTACAAACACTCAATCCACAGTGG
GTCGTTTGTTTGCGTTTGGTTCGAGACACAAAGGAAAGCATCCCGCTTCCTGTGCAGACA
CCGCCACAGACAAGGTGCTTGCTGCAGAGAGGTATTACACTCTCAAATTGGTTACATGGA
CAACAACACAAAAACCTTTTGACCACGTTCGAATACCTCTTCCACATGTGCTGGCAGGCA
AGCAGGGTGGAGTTTTTGGATCTACTCTTCGAAGACACTACCTTTGCAAGTGTGGCTGGC
GCATACAAGTTCAATGCAATGCCTCTCAGTTTCATGCAGGATCATTACTAGTTTTTATGG
CTCCAGAATTTGACACTTCCTCCTACTCTGCAGTCGACGACCCTATTGGAGAAGAGCCCT
TTAAGGTTGATACTACATGGCAAACAGGTTCTCTTCGTGGACATTCTTACGAAGATAAGT
CCACCCAAACTCTCCGGCCATTGGCACTCAACCACCAAAACTATTGGCAATGGACAGTTT
ATCCTCACCAAATTTTAAATTTGAGAACAAACACAACTTGTGACCTGGAAGTACCATACG
TGAACATTTGCCCAACATCATCCTGGACACAGCATGCAAATTGGACCATTGTGGTGGCTG
TTCTTTCCCCTTTGCAGTACGCTGCAGGCTCAGCCACGGAAGTGGACATTACTCTGTCCA
TACAACCTGTGAAACCAGTATTCAATGGCTTAAGACACTCAGTTTTGGAAGCAGACAGTC
CAATACCGGTGACTGTCAGGGAACACGCAGGTACTTTCTATTCCACAACTCCAGATAATA
CTGTTCCAGTATATGGAAAAACAGTAGCAACACCATCTGACTACATGTGTGGAGAATTTA
CAGACTTGCTGTCATTATGTAAAATCCCAACCTTTCTTGGTAATGTGTCTTCAACACAAA
GACTTCCTTATTTTTCAGCAACAAACACAGTCCCAAATAACGCTTTAGTGACATATCAAG
TCTCTCTGTCCTGCTCTTGCATGGCCAATTCCATGCTAGCATCAGTTGCTAGGAATTTCA
ATCAATACAGAGGTTCTTTAAATTACTTGTTTGTCTTTACGGGTAGTGCTATGACAAAAG
GAAAATTCTTGATATCGTACACACCACCTGGTGCAGGGAAACCAACGACTAGAGACCAAG
CCATGCAAGCCACCTATGCTATTTGGGATCTAGGATTGAATTCTAGTTACAACTTCACTG
TCCCTTTCATTTCCCCCACACATTATAGACAGACTTCATATACCACTCCATCCATTACTT
CTGTAGATGGGTGGCTTTCTGTCTGGCAACTTACGCCTCTCACCTACCCTGTTGGTTGCC
CTACTAATTCTGACATTCTTACACTCGTGTCGGGTGGGGATGACTTTACCCTCAGAATGC
CAATTTCCCCAACCAAGTATACCCCTCAAGGTGTGGACAACGCTGAGAAAGGAAAAGTTT
CAGATGATAACGCTTCAGCTGATTTTGTTGCCGTTCCAATTCAACTTCCTGAGAATCAGA
CTGAAGTTTCTTTCTTTTATGACAGAGCAGTTCTCGCTTCAGCCTTGGCTGTAGGCACAA
ACCAAGGCTTAAATAACTCTTTTTCTTTGGAATCTGCTTCAGGAGTTATGAACAATATTC
TCTTGACACCATTGCCTAGTGACAGACTCAAGGAAAACGAGTTTGGTTTAGATGAGCAAC
ATAGATGGTTAAGCTTTCAATCAGCAACTAGCTCAACCCCCCCTTATAGAACTAAACAAG
ACTGGAACTTTTTGATGTTTTCTCCTTTCACTTATTATAAGTGTGATCTGGAAGTAACCC
TTTCTCTCAATTCGGGAAGTGCGGCTGGGGCTGTAGTCAGGTACGTACCTAGCGGTGCTC
CGGTAGACATAACAACCCAAACAATGCCTTTCACTCCTTCTCTCGCAGACACTCGAGACC
CACACATGTGGCTGGTTGGAGCTGGTTCTACGAATCAAATTTCGTTTGTTCTGCCTTATA
CTTCTCCACTATCTGTCCTACCTGCTGTTTGGTTTAACGGATTCTCTGACTTTTCTAACA
CCTCACGCTTTGGTGTTGCTCCAACATCTGACTTCGGAAGATTGTTTGTACAGGGATCTG
ATAGGTTTTCCGTACATTTCAGATACAAGAAAATGAGAGTCTTCTGCCCAAGGCCTACTG
TTTACTTCCCTTGGCCTTCCGAATCTGTTTCAAAAATACATGCCAACACACCGGTTCAGA
TTTTGGAGCTTCAAGACCCTATTTCAATCTACAGAGTTGATTTGTTCATAAACTTCTCAG
ATGAAATCATTCAATTCACTTACAAGGTTCATGGCAGAACAGTTTGTCAATACGAAATTC
CCGGTTTTGGTCTGTCTCGCTCTGGACGTCTTCTTGTGTGTATGGGCGAAAAACCTTGTC
AGCTTCCCATCTCTACTCCTAAGTGTTTCTACCACATTGTCTTCACTGGCTCCAGAAACT
CTTTTGGAGTGTCCATTTACAAAGCAAGATATAGACCTTGGAAACAGCCCCTTCATGATG
AACTTTATGACTATGGGTTCTCTACTTTCACTGATTTTTTCAAAGCCGTTAGAGACTATC
ATGCTTCTTATTACAAACAGAGACTTCAACATGACGTTGAAACAAACCCTGGCCCTGTTC
AGTCGGTTTTTCAGTTGCAAGGTGGGGTGCTAACTAAATCCCAAGCACCCATGTCTGGTT
TACAAAGTATGTTACTGAGAGCAATTGGAATTGAAGCAGACTGTACTGAATTCACCAGAG
CTGTAAACTTGATCACCGATCTTTGTAACACCTGGGAGAGCGCTAAAACAACATTGTCCT
CTCCTGAATTCTGGACCAAAATGGTAATGAGAATTGTAAAAATGGTTGCTGCTTCAGTTC
TTTATCTTCACAATCCAGATTTGACCACTACTGTCTGTCTGTCTTTGATGGCTGGAATTG
ACATTCTCACTAATGATAGTGTTTTTAACTGGCTGTCTTCTAAACTTTCCAAATTCTTCC
ATACCCCCGCCCCTCCTATTGTTCCTCTTCTCCAGCAACAGTCTCCTATTAGAGAAGCAA
ATGACAACTTTAACTTGGCAAAAAACATAGAATGGGCAATAAAAACAATTAAAAGAATAG
TAGAATGGATTACTTCATGGTTCAAACAGGAAGAAACAAGTCCCCAAGCTAAACTAGACA
AAATGTTGACAGACTTTCCAGAACACTGCGCCTCCATTTTGGCCATGAGAAATGGTAGAA
AAGCATACACAGATTGTGCCAGTGCATTTAAGTATTTTGAACAACTCTACAATTTGGCAG
TACAGTGCAAAAGAATATCATTAGCAACTTTGTGTGAAAAATTCAAAAACAAGCACGATC
ACGCCGTAGCTAGGCCAGAACCTGTGGTCGTTGTGTTGCGAGGAAACGCTGGTCAGGGAA
AATCCGTGACTAGTCAAATCATCGCACAAGCAGTTTCTAAACTTTCATTTGGTCGCCAAT
CAGTTTACTCTCTCCCACCAGATTCTGATTATCTAGATGGTTACGAGAATCAGTACTCAG
TGATTATGGATGATTTAGGACAAAATCCTGATGGAGAAGATTTCAAAGTATTCTGTCAAA
TGGTTTCAAGCACAAACTTTCTTCCAAATATGGCCCATTTAGAGAAGAAAGGCACTCCTT
TCACTTCCAATTTTATAATAGCAACAACCAATCTTCCGAAGTTCCGGCCTGTTACCGTAG
CACACTATCCAGCTGTTGATAGGAGAATCACTTTTGATCTGACTGTCGAGGCAGGAGATG
AATGTATCACTCCTAATGGAATGTTGAATGTGGAAAAAGCTTTTGAGGAAATTTCAGGAA
AACCACAATTGGATTGTTTCAATACTGATTGCAGGCTTCTCCACAAAAGAGGCGTGCGGT
TTGTTTGCAACCGCACGAAGAATGTTTACAATCTTCAACAAGTGGTGAAAATGGTAAAAA
ATACTATTGATAACAAGGTGGAAAATCTAAAGAAAATGAACACATTGGTTGCCCAATCAC
CTGGTAATGACATGGACTATGTGTTGACTTGCCTGAGACAGACAAATGCTGCCCTACAGG
ATCAAATTGACGAACTCCAAGAAGCTTTCAATCAGGCCCAAGAAAGACAAAATTTCTTAT
CAGATTGGCTCAAAGTTTCAGCGATTGTTTTTGCATCCATTGCCTCTTTATCTGCGGTTT
GTAAATTAGTTTCTAGATTTAAAAATTTGGTGTGTCCAACCCCAGTTCAGATACAGTTAT
CCGAGGGAGAACAAGCAGCTTACTCTGGAGGTAAGAAAGGTGAGAAACAAACGCTCCAGG
TCTTGGATGTACAAGGAGGAGGAAAGATTGTAGCCCAGGCTGGAAACCCAGTCATGGACT
ATGAAGTAAACATTGCAAAGAACATGGTCACTCCTATCACTTTCTTTTATGCAGACAAGG
CACAAGTTACACAATCCTGTTTGTTGGTCAAAGGACACCTCTTTGTGGTCAACAGACATG
TAGCTGAAACAGATTGGTGCGCTTTTGAACTCAAAGGAACACGACACGAAAGAGATTCGG
TGCAAATGAGATCGGTGAACAAATCTGGAATGGAAGTTGATTTGACTTTTGTAAAAGTTG
TCAAAGGACCATTGTTTAAGGATAATTCTAAGAAATTTTGTTCTAAAAATGACGACTTCC
CGGCTAGAAATGAGACTGTCACAGGAATTATGAATACTGGAGTACCCTTTGTCTTCACTG
GAAAGTTTTTGGTAGGCAACCAACCGGTCAACACAACCACAGGTGCGTGCTTTAACCATT
GTATTCATTACAGAGCTACAACACACCGAGGTTGGTGCGGATCAGCGCTCATATGCCATG
TCAACGGCAAGAAGGCCGTTTACGCAATGCACTCGGCTGGTGGTGGCGGTATGGCTGCTG
CTACGATAATCACTCAGGAAATGGTTGAAGCTGCTGAGAAGGCCTTAGATTGTCTAACTC
CTCAAGGTGCAATAGTTGAAATTGGTATTGATACGGTTGTGCACGTTCCGCGAAAAACCA
AACTACGCAGGACAGTAGCGCACCCCTGCTTCCAACCAAAGTTTGAACCTGCCGTCCTTT
CACGTTACGACCCTAGGACTACAAAAGACGTAGACCAGGTCGCTTTCTCTAAGCACACAA
CTAATTTGGAAGAGCTTCCATCTGTTTTCTCCATGGTTGCAAAAGAATATGCTAATAGAG
TGTTTACAACAATAGGCAAGGAAAACCAAATTCTGACTCCAGAACAAGCTATTTTAGGAT
TACCAGGTATGGACCCAATGGAAAAGGACACATCGCCCGGCTTGCCTTACACCCAACAAG
GCTTAAAAAGGGCTCAGTTGGTGAATTTTGAACAAGGTACCATGGTACAAAATCTAAAAG
AAGCACACACTAAATTGACCGAAGGTAATTATGAAGATATTTTGTACCAGAGCTTTTTGA
AAGATGAAATTAGGCCCGTAGAAAAGATCCACGAAGCAAAGACTAGAATTGTGGACGTTC
CCCCCTTTCACCACTGTATTTGGGGACGCCAACTGTTAGGACGCTTTGCATCTAGATTTC
AAACAAACCCCGGCTTGGACCTTGGCTCAGCGATTGGCACTGACCCTGATACAGATTGGA
CTGCTTTCGCCTTCCAACTCTTACAGTACAAGTATGTCTACGATGTAGATTACTCTAACT
TTGATGCCTCACACTCCACCGCAATGTTTGAAATTTTAATTGAAAATTTCTTTACACCAG
AAAATGGATTTGATGAAAGAATAGGAGACTATCTAAGATCCCTTGCAGTTTCTCGACATG
CTTTTGAAGAGAGAAGAGTTTTGGTTAGGGGTGGTCTCCCGTCAGGGTGCGCCGCCACGA
GCATGTTGAACACAATTATAAATAATATAGTAATCAGAGCAGCACTACACTTGGCCTATT
CCAATTTTGAATTCGATGACATCAAAGTTTTGTCCTATGGTGATGATTTACTCATCGCCA
CAAATTACCAAATAAATTTCAATCTTGTTAAACAAAGATTAGCCCCCTTCAATTATAAGA
TTACACCTGCTAACAAGACTGTTGAATTTCCTGAAACTTCTAATCTTTATGAGGTTACTT
TTCTAAAAAGAAAATTTGTTAGACACAATTCTTGTTTGTTTAAACCTCAAATGGATACAG
AAAATTTGAAAGCAATGGTTAGCTATTGTAGACCAGGTACTCTAAAGGAAAAGCTCAACT
CTATCGCACTGCTGGCAGTGCATTCAGGGAAGAGTGTCTACGACGAGATTTTCGACCCAT
TTCGTCGTATCGGAATAATAGTCCCAGAACATAGTACCATGCTCTATAGATGGCTCAATC
TATTTAGATGAACATCCTCTCGATCGGATCGCAACGTGTTACCCAGGAATCCACTTGGGT
GTACGCGGCCGTTCTGACGTTGGAATTCTGTAGATGAAAGTTAGCTAGGAGCTTTTAATT
GGAAATGAGAACAAAAAAAAAAAAAAAAAAAAAAAAAAAAAAAAAAAAAAAAAAAAAAAA
AAAAAAAAAAAAAAA
