# Supplementary material for: Prioritizing antiviral drugs against SARS-CoV-2 by integrating viral complete genome sequences and drug chemical structures
Source: Sci Rep. 2021 Mar 18;11:6248. doi: 10.1038/s41598-021-83737-5 (PMC7973547; doi:10.1038/s41598-021-83737-5)
Supplement: Supplementary file 1 — Supplementary Information 1. [file 41598_2021_83737_MOESM1_ESM.zip › dataset_VDA-RWR/dataset2/virus FASTA/Severe fever with thrombocytopenia syndrome virus.fasta]

>Severe fever with thrombocytopenia syndrome virus
ATGAACTTGGAAGTGCTTTGTGGTAGGATAAACGTGGAGAATGGGCTGTCTCTTGGAGAA
CCAGGCCTGTACGACCAAATCTACGACAGGCCTGGGCTACCAGACCTAGATGTGACTGTC
GATGCCACAGGTGTGACAGTGGACATAGGGGCTGTGCCGGACTCAGCATCACAACTGGGT
TCATCAATCAATGCTGGGTTGATCACAATCCAGCTCTCTGAAGCATATAAGATCAATCAT
GACTTCACGTTCTCTGGCCTGTCAAAGGCAACAGATCGACGCCTCTCAGAGGTGTTCCCC
ATCACCCATGATGGTTCTGATGGGATGACCCCTGATGTGATTCACACCAGATTGGATGGG
ACCATTGTGGTGGTTGAATTTACAACCACTAGGAGCCATAACATTGGGGGCCTGGAGGCA
GCATATAGGACAAAGATAGAAAAATATAGGGACCCAATCTCAAGGCGTGTTGACATCATG
GAGAACCCAAGGGTCTTCTTTGGCGTTATTGTAGTCTCGTCAGGAGGGGTTCTGTCCAAC
ATGCCCTTGACTCAGGATGAGGCAGAGGAGCTCATGTACAGGTTTTGCATTGCCAATGAG
ATCTACACCAAGGCTCGATCTATGGATGCAGACATTGAGCTACAGAAGAGTGAGGAAGAG
CTTGAGGCTATTAGCAGGGCACTATCATTCTTCAGTTTGTTTGAGCCTAACATTGAAAGA
GTAGAAGGAACATTCCCTAATTCAGAAATCGAGATGCTAGAACAATTTCTCTCAACACCA
GCTGATGTTGACTTCATCACCAAGACCCTCAAAGCAAAAGAGGTAGAGGCCTATGCTGAT
CTTTGTGACAGCCACTACCTAAAGCCTGAAAAAACCATTCAGGAGCGGCTAGAGATCAAT
AGATGTGAGGCCATTGACAAAACTCAGGACCTCCTAGCTGGTCTGCATGCAAGGAGCAAC
AAGCAAACATCATTGAATCGAGGGACAGTCAAACTCCCGCCCTGGCTACCAAAGCCTTCA
AGTGAGTCAATAGACATCAAGACCGACTCAGGCTTTGGTTCCTTAATGGATCATGGCGCA
TATGGTGAGCTGTGGGCAAAGTGCCTTCTAGATGTCTCGCTGGGCAATGTGGAGGGGGTA
GTCAGTGACCCTGCAAAAGAACTTGACATTGCCATCTCTGATGATCCAGAAAAAGACACC
CCCAAAGAGGCAAAGATAACCTATAGGCGATTCAAGCCTGCCTTAAGTTCAAGTGCCCGT
CAAGAATTTTCTCTCCAAGGAGTGGAGGGGAAGAAGTGGAAGAGAATGGCAGCAAACCAG
AAGAAAGAGAAGGAGTCACATGAGGCATTGAGCCCTTTCTTGGATGTTGAAGACATCGGG
GATTTCCTAACATTCAACAATCTTCTTGCAGATTCGAGGTATGGAGATGAGTCCGTCCAG
AGAGCAGTGTCAATCTTGTTGGAAAAGGCATCTGCCATGCAAGACACAGAGCTCACTCAT
GCCCTCAACGATTCATTCAAGAGGAACCTAAGCAGTAATGTGGTTCAGTGGTCCCTTTGG
GTCTCCTGCTTAGCACAGGAGCTAGCTAGTGCTCTGAAGCAGCACTGCAGGGCTGGTGAG
TTCATCATCAAGAAGCTGAAATTCTGGCCTATCTATGTCATTATCAAGCCGACCAAATCA
TCATCCCATATCTTCTACAGCTTGGGGATCCGCAAGGCTGACGTGACAAGGAGGCTCACT
GGCAGAGTCTTCTCTGAAACCATTGATGCTGGGGAATGGGAGCTAACAGAGTTCAAAAGC
CTGAAGACATGCAAGCTTACAAACCTTGTCAACTTGCCATGCACCATGCTGAACTCAATA
GCTTTCTGGAGAGAGAAGCTGGGCGTGGCTCCATGGCTGGTTCGAAAACCTTGTTCAGAG
CTCAGGGAGCAGGTGGGCCTGACCTTCCTGATCAGTCTGGAGGACAAGTCTAAGACTGAG
GAGATCATCACCTTGACAAGATACACCCAGATGGAGGGCTTTGTCTCTCCCCCCATGCTA
CCTAAGCCCCAAAAGATGCTAGGGAAACTGGATGGACCTCTGAGAACTAAGCTACAGGTA
TACCTCCTCAGGAAGCATCTGGATTGCATGGTGCGAATTGCTTCTCAGCCATTCAGCCTA
ATCCCTAGAGAGGGGAGGGTAGAATGGGGAGGAACATTCCATGCCATCTCAGGCCGGTCC
ACAAACCTTGAGAATATGGTGAACAGCTGGTACATTGGGTACTACAAGAACAAAGAGGAG
TCAACGGAGCTAAATGCCCTCGGAGAAATGTATAAGAAGATCGTGGAGATGGAAGAGGAC
AAGCCCAGCAGCCCTGAGTTTCTAGGGTGGGGGGACACTGATTCCCCTAAGAAGCATGAA
TTCTCACGGAGCTTCCTCAGAGCTGCTTGCTCATCTCTGGAGAGAGAAATTGCTCAGCGA
CACGGAAGACAATGGAAGCAGAACCTTGAGGAGCGTGTCCTGAGAGAGATTGGGACCAAG
AACATTCTGGACCTTGCATCCATGAAGGCCACAAGCAACTTTTCCAAAGACTGGGAGCTC
TACTCAGAAGTCCAGACCAAAGAGTACCATAGGTCCAAACTGTTGGAGAAGATGGCCACA
TTGATTGAGAAAGGGGTCATGTGGTACATTGATGCTGTAGGCCAGGCATGGAAGGCAGTT
CTAGATGATGGGTGCATGCGAATCTGTCTCTTCAAGAAGAATCAGCATGGTGGCCTCAGA
GAGATCTACGTTATGGATGCGAATGCCCGACTTGTGCAGTTTGGGGTTGAGACCATGGCT
AGGTGTGTCTGTGAGCTGAGCCCACATGAGACTGTTGCCAACCCTAGGCTCAAGAATTCC
ATCATAGAGAACCATGGGCTGAAGTCAGCCCGTAGTCTTGGCCCTGGCTCTATAAACATA
AACTCATCCAATGACGCCAAGAAGTGGAATCAGGGGCACTACACAACAAAGCTAGCTCTA
GTTCTTTGTTGGTTCATGCCAGCCAAATTCCACAGATTCATTTGGGCTGCCATTTCCATG
TTTCGGAGAAAAAAGATGATGGTGGACCTAAGGTTTTTAGCTCACCTCAGTTCTAAATCT
GAGTCTAGGTCATCTGATCCATTTAGGGAAGCAATGACAGACGCCTTCCATGGTAATAGG
GAAGTCTCATGGATGGACAAAGGCCGAACTTACATAAAGACAGAGACAGGGATGATGCAG
GGCATACTGCACTTCACATCCAGTCTCCTCCACTCTTGTGTTCAGAGCTTTTACAAGTCT
TATTTCGTCTCAAAGCTCAAAGAGGGCTACATGGGGGAAAGCATCAGTGGGGTGGTGGAC
GTCATAGAAGGTTCTGACGACTCTGCGATCATGATCAGCATACGCCCTAAGTCAGACATG
GATGAAGTCCGATCAAGGTTCTTTGTTGCTAACTTACTCCACTCTGTCAAGTTCTTAAAC
CCCTTGTTTGGGATTTATTCATCAGAGAAATCAACAGTGAACACAGTATATTGTGTCGAG
TATAACTCTGAATTCCATTTCCACAGGCACTTGGTTAGACCCACACTGAGATGGATAGCA
GCGTCTCACCAAATCTCAGAGACTGAAGCCCTTGCAAGCAGGCAAGAGGATTACTCTAAC
CTTCTGACCCAGTGCTTGGAAGGGGGGGCCTCATTCTCTCTTACCTACCTCATACAGTGC
GCTCAGCTCCTACACCACTACATGCTTCTAGGACTATGCTTACATCCCTTGTTTGGAACC
TTCATGGGGATGCTGATATCAGACCCAGATCCAGCCCTAGGGTTCTTCCTCATGGACAAC
CCTGCATTCGCAGGGGGAGCAGGATTTAGATTCAATCTGTGGAGAGCCTGCAAGACAACA
GACCTTGGGCGGAAGTATGCATATTATTTCAATGAGATACAGGGTAAAACAAAGGGAGAT
GAGGACTACAGGGCTCTGGACGCCACATCGGGAGGAACTCTCAGCCACTCTGTTATGGTG
TACTGGGGGGACAGGAAGAAGTATCAGGCCTTATTGAACAGGATGGGCCTTCCTGAAGAC
TGGGTGGAGCAGATAGATGAGAATCCTGGAGTCCTTTACAGGAGAGCTGCCAACAAGAAG
GAACTGCTCTTAAAGCTGGCAGAGAAGGTTCATTCACCTGGTGTGACTAGCAGCCTGAGT
AAAGGGCATGTGGTGCCTCGGGTGGTGGCAGCAGGAGTATACCTCCTCTCACGTCACTGC
TTTCGCTTTAGTTCAAGCATCCATGGCAGGGGCTCAACACAGAAGGCTAGCCTTATAAAA
CTGTTGATGATGTCTTCTATTTCTGCCATGAAGCACGGGGGCTCACTAAACCCTAATCAG
GAGCGAATGCTCTTCCCTCAGGCTCAGGAGTATGACAGGGTATGCACATTGCTTGAGGAA
GTTGAACACCTAACAGGGAAATTTGTTGTTAGGGAGAGGAACATTGTCAGGAGCCGCATA
GACCTGTTCCAAGAGCCAGTGGACTTGCGGTGCAAGGCAGAAGATCTGGTGTCTGAGGTG
TGGTTTGGCCTGAAAAGGACAAAGCTTGGGCCCCGTCTCCTCAAGGAGGAGTGGGACAAA
CTTAGGGCCTCATTTGCATGGTTGAGCACAGACCCATCTGAAACATTGAGGGATGGTCCT
TTTCTTAGCCATGTGCAGTTTAGGAACTTCATAGCCCACGTTGATGCTAAATCAAGATCA
GTCAGGCTCCTAGGTGCCCCCGTGAAGAAATCAGGCGGGGTCACCACTATAAGCCAAGTA
GTCAGAATGAACTTCTTCCCAGGTTTTAGCCTAGAAGCTGAGAAGAGCTTAGACAACCAG
GAAAGACTAGAGAGCATCTCCATCCTCAAGCATGTTTTGTTCATGGTCTTGAATGGCCCA
TACACTGAGGAGTACAAGCTGGAAATGATCATAGAGGCCTTCTCTACTCTAGTGATACCA
CAGCCATCAGAGGTCATCAGGAAATCAAGGACCATGACTTTATGCCTTTTATCGAATTAC
TTGTCTAGTAGGGGTGGGTCCATTCTAGACCAGATTGAGAGGGCACAGTCAGGCACTCTA
GGAGGATTCAGCAAGCCCCAGAAGACATTCATTAGGCCAGGAGGTGGTGTTGGCTACAAG
GGAAAAGGTGTGTGGACTGGAGTGATGGAGGACACCCATGTCCAAATTCTGATAGATGGA
GATGGGACTAGTAACTGGCTTGAGGAGATCAGGCTCAGTAGTGATGCCAGGCTTTATGAT
GTCATTGAATCCATCCGAAGGTTATGTGATGACCTTGGGATCAACAACAGGGTAGCATCT
GCATATAGAGGTCATTGCATGGTCAGGCTGAGTGGATTCAAGATCAAGCCAGCATCAAGG
ACTGACGGCTGTCCAGTCAGGATTATGGAAAGGGGCTTCAGGATTAGGGAACTCCAAAAC
CCAGATGAGGTCAAGATGAGAGTGAGGGGCGACATCCTTAACCTCTCTGTCACCATACAA
GAAGGAAGGGTCATGAACATTCTAAGCTACAGGCCGAGAGACACTGACATATCAGAGTCA
GCCGCCGCATACCTCTGGAGCAATCGAGACCTCTTCTCCTTTGGGAAGAAGGAGCCATCC
TGCAGCTGGATCTGTTTGAAAACTCTTGACAATTGGGCCTGGTCACATGCCTCAGTTCTC
CTGGCAAATGATAGGAAGACCCAAGGCATTGACAATAGAGCTATGGGGAACATCTTCAGG
GACTGTCTCGAGGGTTCTCTAAGAAAGCAAGGGCTGATGAGGTCAAAGCTCACAGAGATG
GTTGAGAAGAATGTAGTTCCTTTAACAACTCAAGAGCTTGTCGACATACTAGAGGAGGAC
ATTGACTTTTCAGATGTCATAGCTGTAGAGCTCTCAGAGGGATCACTTGATATTGAATCC
ATCTTTGATGGAGCACCTATCTTGTGGTCTGCTGAGGTGGAAGAGTTTGGAGAAGGAGTG
GTGGCTGTGAGCTATTCCAGTAAGTACTATCATCTAACCCTGATGGACCAAGCTGCCATC
ACAATGTGTGCAATCATGGGTAAGGAAGGATGTAGAGGGCTCCTTACTGAGAAGAGATGC
ATGGCAGCCATACGAGAGCAGGTACGGCCATTCCTCATATTCCTGCAAATTCCTGAAGAC
AGCATTTCTTGGGTATCTGATCAGTTCTGCGACTCCAGGGGTCTTGATGAAGAGAGCACC
ATTATGTGGGGTTAA
