# Supplementary material for: Prioritizing antiviral drugs against SARS-CoV-2 by integrating viral complete genome sequences and drug chemical structures
Source: Sci Rep. 2021 Mar 18;11:6248. doi: 10.1038/s41598-021-83737-5 (PMC7973547; doi:10.1038/s41598-021-83737-5)
Supplement: Supplementary file 1 — Supplementary Information 1. [file 41598_2021_83737_MOESM1_ESM.zip › dataset_VDA-RWR/dataset2/virus FASTA/Sindbis virus.fasta]

>Sindbis virus
GACCATCTAGCGACCTCCACTTGACGGCGTAGTACACACTATTGAATCAAACAGCCGACC
AATTGCACTACCATCACAATGGAGAAGCCAGTAGTTAACGTAGACGTAGACCCTCAGAGT
CCGTTTGTCGTGCAACTGCAAAAGAGCTTCCCGCAATTTGAGGTAGTAGCACAGCAGGCC
ACTCCAAATGACCATGCTAATGCCAGAGCATTTTCGCATCTGGCCAGTAAACTAATCGAG
CTGGAGGTTCCTACCACAGCGACGATTTTGGACATAGGCAGCGCACCGGCTCGTAGAATG
TTTTCCGAGCACCAGTATCACTGCGTTTGCCCCATGCGTAGTCCAGAAGACCCGGACCGC
ATGATGAAATATGCCAGCAAACTGGCGGAAAAAGCATGCAAGATTACAAACAAGAACTTG
CATGAGAAGATCAAGGACCTCCGGACCGTACTTGATACACCGGATGCTGAAACGCCATCA
CTCTGCTTCCACAACGATGTTACCTGCAACACGCGTGCCGAGTATTCCGTCATGCAGGAC
GTGTACATCAACGCTCCCGGAACTATCTACCATCAGGCTATGAAAGGCGTGCGGACTCTG
TACTGGATTGGCTTTGACACCACCCAGTTCATGTTTTCGGCTATGGCAGGTTCGTACCCT
GCGTACAACACCAATTGGGCCGACGAGAAAGTCCTTGAAGCGCGTAACATCGGACTCTGC
AGCACAAAGCTGAGTGAAGGCAGGACAGGAAAGTTGTCGATAATGAGGAAGAAGGAGTTG
AAGCCCGGGTCACGGGTTTATTTCTCCGTTGGATCGACACTTTACCCAGAACACAGAGCC
AGCTTGCAGAGCTGGCATCTTCCATCGGTGTTCCATTTGAAAGGAAAGCAGTCGTACACT
TGCCGCTGTGATACAGTGGTGAGCTGCGAAGGCTACGTAGTGAAGAAAATCACTATCAGT
CCCGGGATAACGGGAGAAACCGTGGGATACGCGGTTACATACAATAGCGAGGGCTTCTTG
CTATGCAAAGTTACCGACACAGTAAAAGGAGAGCGGGTATCGTTCCCTGTGTGCACGTAT
ATCCCGGCCACCATATGCGATCAGATGACCGGCATAATGGCCACGGATATCTCACCTGAC
GATGCACAAAAACTTCTGGTTGGGCTCAACCAGCGAATTGTCATTAACGGTAAGACTAAC
AGGAACACCAATACCATGCAAAATTACCTTCTGCCAATCATTGCACAAGGGTTCAGTAAA
TGGGCCAAGGAGCGCAAAGAAGATCTTGACAACGAGAAAATGCTGGGCACCAGAGAGCGC
AAGCTTACGTATGGCTGCTTGTGGGCGTTTCGCACTAAGAAAGTGCACTCGTTCTATCGC
CCACCTGGAACGCAGACCAGCGTAAAAGTCCCAGCCTCTTTTAGCGCTTTCCCCATGTCA
TCCGTATGGACGACCTCATTGCCCATGTCGCTGAGGCAGAAGATGAAATTGGCATTACAA
CCAAAGAAGGAGGAAAAACTGCTGCAGGTCCCGGAGGAATTAGTCATGGAGGCCAAGGCT
GCTTTCGAGGATGCTCAGGAGGAAGCCAGAGCGGAGAAGCTCCGAGAAGCACTCCCACCA
TTAGTGGCAGACAAAGGCATCGAGGCAGCCGCGGAAGTTGTCTGCGAAGTGGAGGGGCTC
CAGGCGGACATTGGAGCAGCACTCGTCGAAACCCCGCGCGGTCATGTAAGGATAATACCT
CAAGCAAATGACCGTATGATCGGACAGTATATCGTCGTTTCACCAACCTCTGTGCTGAAG
AACGCCAAACTCGCACCGGCACACCCGCTAGCAGACCAGGTTAAGATCATAACGCACTCC
GGAAGAGCAGGAAGGTATGCAGTCGAACCATACGACGCTAAAGTACTGATGCCAGCAGGA
AGTGCCGTACCATGGCCAGAATTCTTAGCACTGAGTGAGAGTGCCACGCTAGTGTACAAC
GAAAGAGAGTTTGTGAATCGCAAGCTATACCATATTGCCATGCACGGCCCCGCTAAGAAT
ACAGAAGAGGAGCAGTACAAGGTTACAAAGGCAGAGCTCGCAGAAACAGAGTACGTGTTC
GACGTGGACAAGAAGCGATGCGTTAAGAAGGAAGAAGCCTCAGGACTCGTCCTCTCGGGA
GAACTGACCAACCCGCCCTATCACGAGCTAGCTCTTGAGGGACTGAAGACTCGACCCGCG
GTCCCGTACAAGGTCGAAACAATAGGAGTGATAGGCACACCAGGATCGGGCAAGTCAGCT
ATCATCAAGTCAACTGTCACGGCACGTGACCTTGTTACCAGCGGAAAGAAAGAAAACTGC
CGCGAAATTGAGGCCGACGTGCTAAGGCTGAGGGGCATGCAGATCACGTCGAAGACAGTG
GATTCGGTTATGCTCAACGGATGCCACAAAGCCGTAGAAGTGCTGTATGTTGACGAAGCG
TTCGCGTGCCACGCAGGAGCGCTGCTTGCTTTGATTGCAATCGTCAGACCCCGCAAGAAG
GTAGTACTATGTGGGGACCCTAAGCAATGCGGATTCTTCAACATGATGCAACTAAAGGTA
CATTTCAACCATCCTGAAAAAGATATATGTACCAAGACATTCTACAAGTTCATCTCCCGA
CGTTGCACACAGCCAGTCACGGCAATTGTATCGACACTGCATTACGATGGAAAGATGAAA
ACCACGAACCCGTGCAAGAAGAATATCGAAATTGACATTACAGGGGCCACGAAGCCGAAG
CCAGGGGATATCATCCTGACATGTTTTCGCGGGTGGGTTAAGCAACTGCAAATCGACTAT
CCCGAACATGAGGTAATGACAGCCGCGGCCTCCCAAGGGCTAACTAGAAAAGGAGTATAT
GCTGTCCGGCAAAAAGTCAATGAAAACCCGCTGTACGCGATCACATCAGAGCACGTAAAC
GTGTTGCTCACCCGCACTGAGGACAGACTAGTATGGAAAACCTTGCAAGGCGACCCATGG
ATTAAGCAGCTTACTAATGTACCTAAAGGAAATTTCCAAGCCACCATCGAGGACTGGGAA
GCTGAACACAAGGGAATAATTGCTGCAATAAACAGCCCCGCTCCCCGTACCAATCCGTTC
AGCTGCAAGACTAACGTTTGCTGGGCGAAAGCACTGGAGCCGATACTGGCCACGGCCGGC
ATCGTACTTACCGGCTGCCAGTGGAGCGAGCTGTTCCCGCAGTTTGCGGATGACCAACCG
CACTCGGCCATCTACGCCTTAGACGTAATCTGCATTAAGTTTTTCGGCATGGATTTGACA
AGCGGACTGTTTTCCAAACAGAGCATCCCGCTAACGTATCATCCTGCCGATTCAGCGAGG
CCGGTAGCTCATTGGGACAACAGCCCAGGAACCCGCAAGTATGGGTACGATCACGCCGTT
GCTGCAGAACTCTCCCGCAGATTTCCGGTGTTCCAGCTAGCTGGGAAAGGCACACAGCTT
GACTTGCAGACGGGCAGAACCAGAGTTATCTCAGCACAGCATAACTTGGTCCCAGTGAAC
CGCAATCTCCCTCACGCCTTAGTCCCTGAGCACAAGGAGAAGCAACCCGGCCCGGTCGAA
AAATTCTTGAACCAGTTCAAACACCACTCCGTACTTGTGGTCTCAGAAGAAAAAATTGAA
GCTCCCCACAAGAGAATCGAATGGATCGCCCCGATTGGCATAGCCGGTGCAGATAAGAAC
TATAACCTGGCTTTCGGGTTTCCGCCGCAGGCACGGTACGACCTGGTGTTCATCAATATT
GGAACTAAATACAGAAACCATCACTTTCAGCAGTGCGAAGACCATGCGGCGACCTTGAAA
ACCCTTTCGCGTTCGGCCCTGAACTGCCTTAACCCCGGAGGCACCCTTGTGGTGAAGTCC
TACGGTTACGCCGACCGCAACAGTGAGGACGTAGTCACCGCTCTTGCCAGAAAATTTGTC
AGAGTGTCTGCAGCGAGGCCAGAGTGTGTCTCAAGCAATACAGAAATGTACCTGATTTTC
CGACAACTAGACAACAGCCGCACACGACAATTCACCCCGCATCATCTGAATTGCGTGATT
TCGTCAGTGTACGAGGGTACAAGAGACGGAGTCGGAGCCGCACCGTCATACCGCACTAAA
AGGGAGAACATTGCTGACTGTCAAGAGGAAGCAGTTGTCAATGCAGCCAATCCGCTGGGC
AGACCAGGCGAAGGAGTCTGCCGTGCCATCTATAAACGTTGGCCGAACAGTTTTACCGAT
TCAGCCACAGAGACAGGCACCGCAAAACTGACTGTGTGCCATGGAAAGAAAGTGATACAC
GCGGTCGGCCCTGATTTCCGGAGACATCCAGAGGCAGAAGCCCTGAAATTGCTGCAAAAC
GCCTATCATGCAGTGGCAGACTTGGTAAATGAACACAATATCAAGTCTGTCGCCATTCCA
CTGCTATCTACAGGCATCTACGCAGCCGGAAAAGACCGCCTTGAAGTATCACTTAACTGC
TTGACAACCGCGCTGGACAGAACTGACGCGGACGTAACCATCTACTGCCTGGATAAGAAG
TGGAAGGAACGAATCGACGCGGTGCTCCAACTCAAGGAGTCTGTAACAGAGCTGAAGGAT
GAAGATATGGAGATCGACGACGAGTTAGTATGGATCCATCCGGACAGTTGCTTGAAGGGA
AGAAAGGGATTCAGTACTACTAAAGGAAAGTTGTATTCGTACTTCGAAGGCACCAAATTC
CATCAAGCAGCAAAGGATATGGCGGAGATAAAGGTCCTGTTCCCAAATGACCAGGAAAGC
AACGAACAACTGTGTGCCTACATATTGGGAGAGACCATGGAAGCAATCCGCGAAAAATGC
CCGGTTGACCACAACCCGTCGTCTAGCCCGCCAAAAACGTTGCCGTGTCTTTGCATGTAT
GCCATGACGCCGGAAAGGGTCCACAGACTCAGAAGCAACAACGTCAAAGAAGTTACAGTA
TGCTCCTCCACCCCTCTTCCAAAGTATAAAATCAAGAATGTTCAGAAGGTTCAGTGCACG
AAAGTAGTCCTGTTTAACCCGCATACCCCCGCATTCGTTCCCGCCCGTAAGTACATAGAA
GTGCCAGAACAGCCTGCAGCTCCGCCTGCACAGGACGAGGAGGCCCCCGAAGCTGTAGCG
ACACCAGCACCACCTGCAGCCGATAACACCTCGCTTGATGTCACGGACATCTCACTGGAC
ATGGATGACAGTAGCGAAGGCTCACTTTTTTCGAGCTTTAGCGGATCGGACAATTCTATT
ACTAGTATGGACCGTTGGTCGTCAGGACCTAGTTCGCTAGAGATGGTAGATCGAAGGCAG
GTGGTGGTGGCTGACGTCCATGCCGTCCAAGAGCCTGCCCCTGTTCCACCGCCAAGGCTA
AAGAAGATGGCCCGCCTGGCAGCGGCAAGTAAAACGCAGGAAGAGCCAATTCCACCGGCA
AGTACTAGCTCTGCGGACGAGTCCCTCCACCTTTCTTTTGGTGGGGTATCCATGTCCTTC
GGATCACTTCTCGACGGAGAGATGGCCCGCTTGGCAGCGGCGCAACCCCCCGCTACAGGC
CCTACGGATGTGCCTATGTCTTTCGGATCGTTTTCCGACGGAGAGATTGAGGAGCTGAGC
CGCAGAGTAACCGAGTCGGAACCCGTCCTGTTTGGGTCATTTGAACCAGGCGAAGTGAAC
TCAATCATATCGTCCCGATCAGCCGTATCTTTTCCACCACGCAAGCAGAGACGTAGACGC
AGGAGCAGGAGGACCGAATACTGACTAACCGGGGTAGGTGGGTACATATTTTCGACGGAC
ACAGGCCCTGGGCACTTGCAAATGAAGTCCGTTCTGCAGAACCAGCTTACAGAACCGACC
TTGGAGCGCAATGTTCTGGAAAGAATCTACGCCCCGGTGCTCGACACGTCGAAAGAGGAA
CAGCTCAAACTCAGGTACCAGATGATGCCCACCGAAGCCAATAAAAGCAGGTACCAGTCT
CGAAAAGTAGAAAATCAAAAAGCTATAACCACTGAGCGATTGCTAGCAGGGCTACGACTG
TATAACTCTGCCACAGATCAGCCAGAATGCTATAAGATCACCTACCCGAAACCATCGTAT
TCCAGCAGTGTGGCAGCTAACTACTCCGACCCAAAGTTTGCTGTAGCGGTTTGCAACAAC
TATCTGCATGAGAACTACCCGACGGTAGCATCTTATCAGATTACCGACGAGTACGATGCT
TATTTGGATATGGTAGATGGGACAGTCGCTTGCCTGGATACTGCAACCTTTTGCCCCGCC
AAGCTTAGGAGTTACCCGAAAAGACACGAGTACAGAGCCCCGAACATCCGCAGTGCGGTT
CCATCAGCGATGCAGAACACGTTGCAAAATGTGCTCATTGCCGCGACTAAAAGAAACTGC
AACGTCACGCAAATGCGGGAATTGCCAACGCTGGACTCAGCGACATTCAACGTCGAATGC
TTTCGAAAATACGCATGCAACGACGAGTATTGGGAGGAGTTCGCTCGAAAGCCAATTAGG
ATTACTACTGAGTTCGTCACCGCATACGTGGCCAGACTGAAAGGCCCTAAGGCCGCCGCA
CTGTTTGCAAAGACGCATAATTTGGTCCCATTGCAAGAAGTGCCTATGGATAGATTCGTC
ATGGACATGAAAAGAGACGTGAAAGTTACACCAGGCACGAAACACACAGAAGAAAGACCA
AAAGTACAAGTGATACAAGCCGCAGAACCCCTGGCAACTGCTTACCTATGCGGGATCCAC
CGGGAGTTAGTGCGCAGGCTTACAGCCGTCTTGTTACCCAACATTCACACGCTTTTTGAC
ATGTCGGCGGAGGACTTTGATGCAATCATAGCAGAACACTTCAAGCAAGGTGACCCGGTA
CTGGAGACGGATATCGCCTCGTTCGACAAAAGCCAAGACGACGCTATGGCGTTAACTGGC
CTGATGATCTTGGAGGACCTGGGTGTGGACCAACCACTACTCGACTTGATCGAGTGCGCC
TTCGGAGAAATATCATCCACCCATTTGCCCACGGGTACCCGTTTCAAATTCGGGGCGATG
ATGAAATCCGGAATGTTCCTCACGCTTTTTGTCAATACAGTTCTGAATGTTGTCATCGCC
AGCAGAGTGTTGGAAGAGCGGCTCAAAACGTCCAAATGTGCAGCATTCATCGGCGACGAC
AACATCATACACGGAGTAGTATCTGACAAAGAAATGGCTGAGAGGTGTGCCACTTGGCTC
AACATGGAAGTTAAGATCATTGACGCAGTCATCGGCGAGAGACCACCCTACTTCTGCGGC
GGATTCATCTTGCAAGACTCGGTTACCTCCACAGCGTGTCGCGTGGCTGACCCCTTGAAA
AGGCTGTTTAAGTTGGGTAAACCGCTCCCAACCGACGACGAGCAAGACGAAGACAGAAGA
CGCGCTCTGCTAGATGAAACGAAGGCGTGGTTTAGAGTAGGTATAACAGACACCTTAGCA
GTGGCCGTGGCGACTCGGTATGAGGTAGATAACATTACACCTGTCCTGCTGGCATTGAGA
ACTTTTGCCCAGAGCAAACGAGCATTCCAAGCCATAAGAGGTGAAATAAAGCATCTCTAC
GGTGGTCCTAAATAGTCAGCATAGTACATTTCATCTGACTAACACCACAACACCACCACC
ATGAATAGAGGGTTCTTTAACATGCTCGGCCGCCGCCCCTTCCCGGCCCCCACTGCCATG
TGGAGGCCGCGGAGAAGGAGGCAGGCGGCCCCGATGCCTGCCCGCAATGGGCTGGCTTCC
CAAATTCAGCAACTGACCACAGCCGTCAGTGCCCTAGTCATTGGACAGGCAACTAGACCT
CAAAACCCACGTCCACGCCCGCCGCCGCGCCAGAAGAAACAGGCGCCAAAGCAACCACCG
AAGCCGAAGAAACCAAAACCACAGGAGAAGAAGAAGAAGCAACCCGCAAAAACCAAACCC
GGAAAGAGACAGCGTATGGCACTTAAGTTGGAGGCCGACAGATTGTTCGACGTCAAAAAT
GAGGACGGAGATGTCATCGGGCACGCACTGGCCATGGAAGGAAAGGTAATGAAACCACTC
CACGTGAAAGGAACTATTGACCACCCTGTGCTATCAAAGCTCAAATTCACCAAGTCGTCA
GCATACGACATGGAGTTCGCACAGTTGCCGGTCAACATGAGGAGTGAGGCGTTCACCTAC
ACCAGCGAGCACCCTGAAGGATTCTATAACTGGCACCACGGTGCGGTGCAGTATAGCGGA
GGTAGATTTACCATCCCCCGAGGAGTAGGAGGCAGAGGAGATAGCGGACGTCCGATCATG
GATAACTCAGGTCGGGTTGTCGCGATAGTCCTCGGAGGGGCTGATGAGGGAACACGAACT
GCCCTTTCGGTCGTCACCTGGAATAGCAAAGGGAAGACAATCAAGACAACTCCGGAAGGG
ACAGAAGAGTGGTCTGCAGCACCTCTGGTCACGGCCATGTGCTTGCTTGGAAACGTGAGC
TTCCCATGCAACCGCCCGCCCACATGCTACACCCGCGAACCATCTAGAGCTCTCGACATC
CTCGAAGAGAACGTGAACCACGAGGCCTACGATACCCTGCTCAACGCCATATTGCGGTGC
GGATCGTCCGGCAGAAGCAAAAGAAGCGTCACTGACGACTTTACTCTGACCAGCCCATAC
TTGGGCACATGCTCGTACTGTCACCATACTGAACCGTGCTTTAGCCCGATTAAGATCGAG
CAGGTCTGGGATGAAGCGGACGACAACACCATACGCATTCAGACTTCCGCCCAGTTTGGA
TACGACAAAAGCGGAGCAGCAAGCACAAATAAGTACCGCTACATGTCATTCGAGCAGGAT
CATACCGTTAAAGAAGGCACCATGGATGACATCAAGATCAGCACCTCAGGACCGTGTAGA
AGGCTTAGCTACAAAGGATACTTTCTCCTCGCGAAATGCCCTCCAGGGGACAGCGTGACG
GTTAGCATAGCGAGTAGCAACTCAGCAACGTCATGCACGATGGCCCGCAAGATAAAACCA
AAATTCGTGGGACGGGAAAAATATGACCTACCTCCCGTTCACGGTAAGAAGATTCCTTGC
ACAGTGTATGACCGTCTGAAAGAAACGACCGCCGGCTATATCACTATGCACAGGCCCGGA
CCGCATGCCTACACATCCTACCTGGAGGAATCATCAGGGAAAGTTTACGCGAGGCCACCA
TCCGGGAAGAACATTACGTACGAGTGCAAGTGCGGCGATTACAAGACCGGAACCGTTACG
ACCCGTACTGAAATCACTGGCTGCACCGCCATTAAGCAGTGCGTCGCCTATAAGAGCGAC
CAGACGAAGTGGGTCTTTAACTCGCCGGACTTGATCAGGCATGCCGATCACACGGCCCAA
GGGAAATTGCATTTGCCTTTCAAGTTGATCCCGAGTACCTGCATGGTCCCTGTTGCCCAC
GCGCCGAACGTAATACACGGCTTTAAACACATCAGCCTCCAATTAGACACAGACCACCTG
ACACTGCTCACCACCAGGAGACTAGGGGCAAACCCGGAACCAACCACTGAATGGATCATT
GGAAAGACGGTTAGAAACTTCACCGTCGACCGAGATGGCCTGGAGTACATATGGGGCAAT
CACGAACCAGTAAGGGTCTATGCCCAAGAGTCAGCACCAGGAGACCCTCACGGATGGCCA
CACGAAATAGTACAGCATTACTACCATCGCCATCCTGTGTACACCATCTTAGCCGTCGCA
TCAGCTGCTGTGGCGATGATGATTGGCGTAACTGTTGCAGCATTATGTGCCTGTAAAGCG
CGCCGTGAGTGCCTGACGCCATATGCCCTGGCCCCAAATGCCGTAATTCCAACCTCGCTG
GCACTCTTGTGCTGTGTTAGGTCGGCTAACGCTGAAACGTTCACCGAGACCATGAGTTAT
TTGTGGTCGAACAGCCAGCCGTTCTTCTGGGTCCAGCTGTGCATACCCTTGGCCGCTGTC
ATCGTCCTAATGCGCTGTTGCTCCTGCTGCCTGCCTTTTTTAGTGGTTGCCGGCGCCTAC
CTGGCGAAGGTAGACGCCTACGAACATGCGACCACTGTTCCAAATGTGCCACAGATACCG
TATAAGGCACTTGTTGAAAGGGCAGGGTACGCCCCGCTCAATCTGGAGATTACTGTCATG
TCCTCGGAGGTTTTACCTTCCACCAACCAAGAGTACATCACTTGTAAATTCACTACCGTG
GTCCCCTCCCCTAAAGTCAAATGCTGCGGCTCCTTGGAATGTCAGCCCGCCGCTCACGCA
GACTATACCTGCAAGGTCTTTGGAGGGGTGTACCCCTTCATGTGGGGAGGAGCACAATGT
TTTTGCGACAGTGAGAACAGCCAGATGAGTGAGGCGTACGTCGAATTGTCAGCAGATTGC
GCGACTGACCACGCGCAGGCGATTAAGGTACATACTGCCGCGATGAAAGTAGGACTGCGT
ATAGTGTACGGGAACACTACCAGTTTCCTAGATGTGTACGTGAACGGAGTTACACCAGGA
ACGTCTAAAGACCTGAAAGTCATAGCTGGACCGATTTCAGCATCGTTTACACCATTCGAT
CACAAGGTCGTTATCCATCGCGGCCTGGTGTACAACTATGACTTCCCGGAATACGGAGCG
ATGAAACCAGGAGCGTTTGGAGACATTCAAGCTACCTCCTTGACTAGCAAAGACCTCATC
GCCAGCACAGACATTAGGCTACTTAAGCCTTCCGCCAAGAACGTGCATGTCCCGTACACG
CAGGCCGCATCAGGATTCGAGATGTGGAAAAACAACTCAGGCCGCCCACTGCAGGAAACC
GCCCCTTTCGGGTGTAAGATCGCAGTCAATCCGCTTCGAGCGGTGGACTGCTCATACGGG
AACATTCCCATTTCTATTGACATCCCGAACGCTGCCTTTATCAGGACATCAGATGCACCA
CTGGTCTCAACAGTCAAATGTGATGTCAGTGAGTGCACTTATTCAGCAGACTTCGGCGGG
ATGGCCACCCTGCAGTATGTATCCGACCGCGAAGGACAATGCCCTGTACATTCGCATTCA
AGCACAGCAACCCTCCAAGAGTCGACAGTTCATGTCCTGGAGAAAGGAGCGGTGACAGTA
CACTTCAGCACCGCGAGTCCACAGGCGAACTTCATTGTATCGCTGTGCGGTAAGAAGACA
ACATGCAATGCAGAATGTAAACCACCAGCTGACCATATCGTGAGCACCCCGCACAAAAAT
GACCAAGAATTCCAAGCCGCCATCTCAAAAACATCATGGAGTTGGCTGTTTGCCCTTTTC
GGCGGCGCCTCGTCGCTATTAATTATAGGACTTACGATTTTTGCTTGCAGCATGATGCTG
ACTAGCACACGAAGATGACCGCTACGCCCCAATGACCCGACCAGCAAAACTCGATGTATT
TCCGAGGAACTGATGTGCATAATGCATCAGGCTGGTATATTAGACCCCCGCTTACTGCGG
GCAATATAGCAACACCAAAACTCGACGTACTTCCGAGGAAGCGCAGTGCATAATGCTGCG
CAGTGTTGCCACATTATCACTATATTAACCATTTATTTAGCGGACGCCGTGGAGGTCGCT
AGATGGTCAGGAAGCATGGTGCATAATGCTATGCAGCGTCTGCATAACTTTTTATTATTT
CTTTTATTAATCAACAAAATTTTGTTTTTAACATTTCAAAAAAAAAAAAGAAAAAAGGAA
AGGAAAGGAAAGGAAAAAAAG
