# Supplementary material for: Prioritizing antiviral drugs against SARS-CoV-2 by integrating viral complete genome sequences and drug chemical structures
Source: Sci Rep. 2021 Mar 18;11:6248. doi: 10.1038/s41598-021-83737-5 (PMC7973547; doi:10.1038/s41598-021-83737-5)
Supplement: Supplementary file 1 — Supplementary Information 1. [file 41598_2021_83737_MOESM1_ESM.zip › dataset_VDA-RWR/dataset2/virus FASTA/Tick-borne encephalitis virus.fasta]

>Tick-borne encephalitis virus
AGATTTTCTTGCACGTGCATGCGTTTGCTTCGGACAGCATTAGCAGCGGTTGGTTTGAAA
GAGATATTCTTTTGTTTCTACCAGTCGTGAACGTGTTGAGAAAAAGACAGCTTAGGAGAA
CAAGAGCTGGGGATGGTCAAGAAGGCCATCCTGAAAGGTAAGGGGGGCGGTCCCCCTCGA
CGAGTGTCGAAAGAGACCGCAACGAAGACGCGTCAACCCAGAGTCCAAATGCCAAATGGG
CTTGTGTTGATGCGCATGATGGGGATCTTGTGGCATGCCGTAGCCGGCACCGCGAGAAAC
CCCGTATTGAAGGCGTTCTGGAACTCAGTCCCTCTGAAACAGGCAACAGCAGCACTGCGG
AAGATCAAAAGGACGGTGAGTGCCCTAATGGTTGGCTTGCAAAAACGTGGGAAAAGGAGG
TCAGCGACGGACTGGATGAGCTGGTTGCTGGTCATCACTCTGTTGGGGATGACGCTTGCT
GCAACGGTGAGGAAAGAAAGGGATGGCTCAACTGTGATCAGAGCTGAAGGAAAGGATGCA
GCAACTCAGGTGCGTGTGGAGAATGGCACCTGTGTGATCCTGGCTACTGACATGGGGTCA
TGGTGTGATGATTCACTGTCCTATGAGTGTGTGACCATAGATCAAGGAGAAGAGCCTGTT
GACGTGGATTGTTTTTGCCGGAACGTTGATGGAGTCTATCTGGAGTACGGACGCTGTGGG
AAACAGGAAGGCTCACGGACAAGGCGCTCAGTGCTGATCCCATCCCATGCTCAGGGAGAG
CTGACGGGAAGGGGACACAAATGGCTAGAAGGAGACTCGCTGCGAACACACCTTACTAGA
GTTGAGGGATGGGTCTGGAAGAACAAGCTACTTGCCTTGGCAATGGTTACCGTTGTGTGG
TTGACCCTGGAGAGTGTGGTGACCAGGGTTGCCGTTCTTGTTGTGCTCCTGTGTTTGGCA
CCGGTTTACGCTTCGCGTTGCACACACTTGGAAAACAGGGACTTTGTGACTGGTACTCAG
GGGACTACGAGGGTCACCTTGGTGCTGGAACTGGGTGGATGTGTTACTATAACAGCTGAG
GGGAAGCCTTCAATGGATGTGTGGCTTGACGCCATTTACCAGGAGAACCCTGCTAAGACA
CGTGAGTACTGTTTACACGCCAAGTTGTCGGACACTAAGGTTGCAGCCAGATGCCCAACA
ATGGGACCAGCCACTTTGGCTGAAGAACACCAGGGTGGCACAGTGTGTAAGAGAGATCAG
AGTGATCGAGGCTGGGGCAACCACTGTGGACTGTTTGGAAAGGGTAGCATTGTGGCCTGT
GTCAAGGCGGCTTGTGAGGCAAAAAAGAAAGCCACAGGACATGTGTACGACGCCAACAAA
ATAGTGTACACGGTCAAAGTCGAACCACACACGGGAGACTATGTTGCCGCAAACGAGACA
CATAGTGGGAGGAAGACGGCATCCTTCACAATTTCTTCAGAGAAAACCATTTTGACTATG
GGTGAGTATGGAGATGTGTCTTTGTTGTGCAGGGTCGCTAGTGGCGTTGACTTGGCCCAG
ACCGTCATCCTTGAGCTTGACAAGACAGTGGAACACCTTCCAACGGCTTGGCAGGTCCAT
AGGGACTGGTTCAATGATCTGGCTCTGCCATGGAAACATGAGGGAGCGCAAAACTGGAAC
AACGCAGAAAGACTGGTTGAATTTGGGGCTCCTCACGCTGTCAAGATGGACGTGTACAAC
CTCGGAGACCAGACTGGAGTGTTACTGAAGGCTCTCGCTGGGGTTCCTGTGGCACACATT
GAGGGAACCAAGTACCACCTGAAGAGTGGCCACGTGACCTGCGAAGTGGGACTGGAAAAA
CTGAAGATGAAAGGTCTTACGTACACAATGTGTGACAAAACAAAGTTCACATGGAAGAGA
GCTCCAACAGACAGTGGGCATGATACAGTGGTCATGGAAGTCACATTCTCTGGAACAAAG
CCCTGTAGGATCCCAGTCAGGGCAGTGGCACATGGATCTCCAGATGTGAACGTGGCCATG
CTGATAACGCCAAACCCAACAATTGAAAACAATGGAGGTGGCTTCATAGAGATGCAGCTG
CCCCCAGGGGATAACATCATCTATGTTGGGGAACTGAGTCATCAATGGTTCCAAAAAGGG
AGCAGCATCGGAAGGGTTTTCCAAAAGACCAAGAAAGGCATAGAAAGACTGACAGTGATA
GGAGAGCACGCCTGGGACTTCGGTTCTGCTGGAGGCTTTCTGAGTTCAATTGGGAAGGCG
GTACATACGGTCCTTGGTGGCGCTTTCAACAGCATCTTCGGGGGAGTGGGGTTTCTACCA
AAACTTTTATTAGGAGTGGCATTGGCTTGGTTGGGCCTGAACATGAGAAACCCTACAATG
TCCATGAGCTTTCTCTTGGCTGGAGGTCTGGTCTTGGCCATGACCCTTGGAGTGGGGGCG
GATGTTGGTTGCGCTGTGGACACGGAACGAATGGAGCTCCGCTGTGGCGAGGGCCTGGTC
GTGTGGAGAGAGGTCTCAGAATGGTATGACAATTATGCCTACTACCCGGAGACACCGGGG
GCCCTTGCATCAGCCATAAAGGAGACATTTGAGGAGGGAAGCTGTGGTGTAGTCCCCCAG
AACAGGCTCGAGATGGCCATGTGGAGAAGCTCGGTCACAGAGCTGAATTTGGCTCTGGCG
GAAGGGGAGGCAAATCTCACAGTGGTGGTGGACAAGTTTGACCCCACTGACTACCGAGGT
GGTGTCCCTGGTTTACTGAAAAAAGGAAAGGACATAAAAGTCTCCTGGAAAAGCTGGGGC
CATTCAATGATCTGGAGCATTCCTGAGGCCCCCCGTCGCTTCATGGTGGGCACGGAAGGA
CAAAGTGAGTGTCCCCTAGAGAGACGGAAGACAGGTGTTTTCACGGTGGCAGAATTCGGG
GTTGGCCTGAGAACAAAGGTCTTCTTGGATTTCAGACAGGAACCAACACATGAGTGTGAC
ACAGGAGTGATGGGAGCTGCAGTCAAGAACGGCATGGCAATCCACACAGATCAAAGTCTC
TGGATGAGATCAATGAAAAATGACACAGGCACTTACATAGTTGAACTTTTGGTCACTGAC
CTGAGGAACTGCTCATGGCCTGCTAGCCACACTATCGATAATGCTGACGTGGTGGACTCA
GAGTTATTCCTTCCGGCGAGCCTGGCAGGACCCAGATCCTGGTACAACAGGATACCTGGC
TATTCAGAACAGGTGAAAGGGCCATGGAAGTACACGCCTATCCGAGTTATCAGAGAGGAG
TGTCCCGGCACGACCGTTACCATCAACGCCAAGTGTGACAAAAGAGGAGCATCTGTGAGG
AGTACCACAGAGAGTGGCAAGGTTATCCCAGAATGGTGCTGCCGAGCGTGCACAATGCCA
CCAGTGACGTTCCGGACTGGAACTGATTGCTGGTATGCCATGGAAATACGGCCAGTCCAT
GACCAGGGGGGGCTTGTTCGCTCAATGGTGGTTGCGGACAACGGTGAATTACTTAGTGAG
GGAGGAGTCCCCGGAATAGTGGCATTGTTTGTGGTCCTTGAATACATCATCCGTAGGAGG
CCCTCCACGGGAACGACGGTTGTGTGGGGGGGTATCGTCGTTCTCGCTCTGCTTGTCACC
GGGATGGTCAGGATAGAGAGCCTGGTGCGCTATGTGGTGGCAGTGGGGATCACATTCCAC
CTTGAGCTGGGGCCAGAGATCGTGGCCTTGATGCTACTCCAGGCTGTGTTTGAGCTGAGG
GTGGGTTTGCTCAGCGCATTTGCATTGCGCAGAAGCCTCACCGTCCGAGAGATGGTGACC
ACCTACTTTCTTTTGCTGGTCCTGGAATTGGGGCTGCCGGGTGCGAGCCTTGAGGAGTTC
TGGAAATGGGGTGATGCACTGGCCATGGGGGCGCTGATATTCAGGGCTTGCACGGCAGAA
GGAAAGACTGGAGCGGGGCTTTTGCTCATGGCTCTCATGACACAGCAGGATGTGGTGACT
GTGCACCATGGACTGGTGTGCTTCCTAAGTGTAGCTTCGGCATGCTCGGTCTGGAGGCTG
CTCAAGGGACACAGAGAGCAGAAGGGATTGACCTGGGTTGTCCCCCTGGCTGGGTTGCTT
GGGGGAGAGGGCTCTGGAATCAGACTGCTGGCGTTTTGGGAGTTGTCAGCGCACAGAGGA
AGACGATCTTTCAGTGAACCACTAACTGTGGTAGGAGTCATGCTAACACTGGCCAGCGGC
ATGATGCGACACACTTCCCAGGAGGCTCTCTGTGCACTCGCAGTGGCCTCGTTTCTCTTG
CTGATGCTGGTGCTGGGGACAAGAAAGATGCAGCTGGTTGCCGAATGGAGTGGCTGCGTT
GAATGGTATCCGGAACTAGTGAATGAGGGTGGAGAGGTTAGCCTGCGGGTCCGGCAGGAC
GCGATGGGTAACTTTCACTTGACTGAGCTCGAGAAAGAAGAGAGAATGATGGCTTTTTGG
CTGATTGCCGGCTTGGCAGCTTCGGCCATTCACTGGTCAGGCATTCTTGGTGTGATGGGA
CTGTGGACGCTCACGGAAATGCTGAGGTCATCCCGAAGGTCTGACCTGGTTTTCTCTGGA
CAGGGGGGTCGAGAGCGTGGTGACAGACCTTTCGAGGTTAAGGACGGTGTCTACAGGATT
TTTAGCCCCGGCTTGTTCTGGGGTCAGAACCAGGTGGGAGTTGGCTACGGTTCCAAGGGT
GTCTTGCACACGATGTGGCACGTGACGAGAGGAGCGGCGCTGTCTATTGATGACGCTGTG
GCCGGTCCCTACTGGGCTGATGTGAGGGAAGATGTCGTGTGTTACGGAGGAGCCTGGAGC
CTGGAGGAAAAATGGAAAGGTGAAACAGTACAGGTCCATGCCTTCCCACCGGGGAGGGCG
CATGAGGTGCATCAGTGCCAGCCTGGGGAGTTGATCCTTGACACCGGAAGAAAGCTTGGG
GCAATACCAATTGATTTGGTGAAAGGAACATCAGGCAGCCCCATTCTCAACGCCCAGGGA
GTGGTTGTGGGGCTATACGGAAATGGCCTAAAAACTAATGAGACCTACGTCAGCAGCATT
GCTCAAGGGGAAGCGGAGAAGAGTCGCCCCAACCTCCCACAGGCTGTTGTGGGTACGGGC
TGGACATCAAAGGGTCAGATCACAGTGCTGGACATGCACCCAGGCTCGGGGAAGACCCAC
AGAGTCCTCCCGGAGCTCATTCGCCAATGCATTGACAGGCGCCTGAGAACGTTGGTGTTG
GCTCCAACTCGTGTGGTACTCAAAGAAATGGAGCGTGCTTTGAATGGGAAACGGGTCAGG
TTCCACTCACCAGCAGTCAGTGACCAACAGGCTGGAGGGGCAATTGTCGATGTGATGTGT
CACGCAACCTATGTCAACAGAAGGCTACTCCCACAGGGAAGACAAAATTGGGAGGTGGCA
ATCATGGATGAGGCCCACTGGACGGACCCCCACAGCATAGCTGCCAGAGGTCATTTGTAT
ACTCTGGCAAAAGAAAACAAGTGTGCACTGGTCTTGATGACAGCGACACCTCCTGGTAAG
AGTGAACCCTTTCCGGAGTCCAATGGAGCCATTACTAGTGAGGAAAGACAGATTCCTGAT
GGGGAGTGGCGTGACGGGTTTGACTGGATCACTGAGTATGAAGGGCGCACCGCCTGGTTT
GTCCCTTCGATTGCAAAAGGTGGTGCTATAGCTCGCACCTTGAGACAGAAGGGGAAAAGT
GTGATTTGTTTGAACAGCAAAACCTTTGAAAAGGACTACTCCAGAGTGAGGGATGAGAAG
CCTGACTTTGTGGTGACGACTGATATCTCGGAGATGGGAGCTAACCTTGACGTGAGCCGC
GTCATAGATGGGAGGACAAACATCAAGCCCGAGGAGGTTGATGGGAAAGTCGAGCTCACC
GGGACCAGGCGAGTGACCACGGCTTCCGCTGCCCAACGGCGCGGAAGAGTTGGTCGGCAA
GACGGACGAACAGATGAATACATATACTCTGGACAGTGTGATGATGATGACAGTGGATTA
GTGCAATGGAAAGAGGCGCAAATACTTCTTGACAACATAACAACCTTGCGGGGGCCCGTG
GCCACCTTCTATGGACCAGAACAGGACAAGATGCCGGAGGTGGCCGGTCACTTTCGACTC
ACTGAAGAGAAAAGAAAGCACTTCCGACATCTTCTCACCCATTGTGACTTCACACCGTGG
CTGGCATGGCACGTCGCAGCGAATGTATCCAGCGTCACGGATCGAAGCTGGACATGGGAA
GGGCCGGAGGCAAATGCCGTGGATGAGGCCAGTGGTGACTTGGTCACCTTTAGGAGCCCG
AATGGGGCGGAGAGAACTCTCAGGCCGGTGTGGAAGGACGCACGTATGTTCAAAGAGGGA
CGTGACATCAAAGAGTTCGTGGCGTACGCGTCTGGGCGTCGCAGCTTCGGAGATGTTCTG
ACAGGAATGTCGGGAGTTCCTGAGCTCCTGCGGCACAGATGCGTCAGTGCCCTGGATGTC
TTCTACACGCTTATGCATGAGGAACCTGGCAGCAGGGCAATGAGAATGGCGGAGAGAGAT
GCCCCAGAGGCCTTTCTGACTATGGTTGAGATGATGGTGCTGGGTTTGGCAACCCTGGGT
GTCATCTGGTGCTTCGTCGTCCGGACTTCAATCAGCCGCATGATGCTGGGCACGCTGGTC
CTGCTGGCCTCCTTGCTACTCTTGTGGGCAGGTGGCGTCGGCTATGGGAACATGGCTGGA
GTGGCTCTCATCTTTTACACGTTGCTGACGGTGCTGCAGCCTGAGGCGGGAAAACAGAGA
AGCAGTGACGACAACAAACTGGCATATTTCTTGCTGACGCTCTGCAGCCTTGCTGGACTG
GTTGCAGCCAATGAGATGGGCTTTCTGGAGAAGACCAAGGCAGACTTGTCCACGGCGCTG
TGGAGTGAACGGGAGGAACCCCGGCCATGGAGTGAATGGACGAATGTGGACATCCAGCCA
GCGAGGTCCTGGGGGACCTATGTGCTGGTGGTGTCTCTGTTCACACCTTACATCATCCAC
CAACTGCAGACCAAAATCCAACAACTTGTCAACAGTGCCGTGGCATCTGGTGCACAGGCC
ATGAGAGACCTTGGGGGAGGTGCCCCCTTCTTTGGTGTGGCGGGACATGTCATGACCCTC
GGGGTGGTGTCACTGATTGGGGCTACTCCCACCTCACTGATGGTGGGCGTTGGCTTGGCG
GCACTCCATCTGGCCATTGTGGTGTCTGGTCTGGAGGCTGAATTAACACAGAGAGCTCAT
AAGGTCTTTTTCTCTGCAATGGTGCGCAACCCCATGGTGGATGGGGATGTCATCAACCCA
TTCGGGGAGGGGGAGGCAAAACCTGCTCTATATGAAAGGAAAATGAGTCTGGTGTTGGCC
ACAGTGTTGTGCCTCATGTCGGTGGTCATGAACCGAACGGTGGCCTCCATAACAGAGGCT
TCAGCAGTGGGACTGGCAGCAGCGGGACAGCTGCTTAGACCGGAGGCTGACACGTTGTGG
ACGATGCCGGTTGCTTGTGGCATGAGTGGTGTGGTCAGGGGTAGCCTGTGGGGGTTTTTG
CCTCTTGGGCATAGACTCTGGCTTCGAGCCTCTGGGGGTAGGCGTGGTGGTTCTGAGGGA
GACACGCTTGGAGATCTCTGGAAGCGGAGGCTGAACAACTGCACGAGGGAGGAATTCTTT
GTGTACAGGCGCACCGGCATCCTGGAGACGGAACGTGACAAGGCTAGAGAGTTGCTCAGA
AGAGGAGAGACCAATGTGGGATTGGCTGTCTCTCGGGGCACGGCAAAGCTTGCCTGGCTT
GAGGAACGCGGATATGCCACCCTCAAGGGAGAGGTGGTAGATCTTGGATGTGGAAGGGGC
GGCTGGTCCTATTATGCGGCATCCCGACCGGCAGTCATGAGTGTCAGGGCATATACCATT
GGTGGAAAAGGGCACGAGGCTCCAAAGATGGTAACAAGCCTGGGTTGGAACTTGATTAAA
TTCAGATCAGGAATGGACGTGTTCAGCATGCAGCCACACCGGGCTGACACTGTCATGTGT
GACATCGGAGAGAGCAGCCCAGATGCCGCTGTGGAGGGTGAGAGGACAAGGAAAGTGATA
CTGCTCATGGAGCAATGGAAAAACAGGAACCCCACGGCTGCCTGTGTGTTCAAGGTGCTG
GCCCCATATCGCCCAGAAGTGATAGAGGCACTGCACAGATTCCAACTGCAATGGGGGGGG
GGTCTGGTGAGGACCCCTTTTTCAAGGAACTCCACCCATGAGATGTATTACTCAACAGCC
GTCACTGGGAACATAGTGAACTCCGTCAATGTACAGTCGAGGAAACTTTTGGCTCGGTTT
GGAGACCAGAGAGGGCCAACCAAGGTGCCTGAACTCGACCTGGGAGTTGGAACGAGGTGT
GTGGTCTTAGCTGAGGACAAGGTGAAAGAACAAGACGTACAAGAGAGGATCAGAGCGTTG
CGGGAGCAATACAGCGAAACCTGGCATATGGACGAGGAACACCCGTACCGGACATGGCAG
TACTGGGGCAGCTACCGCACGGCACCAACCGGCTCGGCGGCGTCACTGATCAATGGGGTT
GTGAAACTTCTCAGCTGGCCATGGAACGCACGGGAAGATGTGGTGCGCATGGCTATGACT
GACACAACGGCTTTCGGACAGCAGAGAGTGTTCAAAGATAAAGTTGACACAAAGGCACAG
GAGCCTCAGCCCGGTACAAGAGTCATCATGAGAGCTGTAAATGATTGGATTTTGGAACGA
CTGGCGCAGAAAAGCAAACCGCGCATGTGCAGCAGGGAAGAATTCATAGCAAAAGTGAAA
TCAAATGCAGCCTTGGGAGCTTGGTCAGATGAGCAAAACAGATGGGCAAGTGCAAGAGAG
GCTGTAGAGGATCCTGCATTCTGGCGCCTCGTGGATGAAGAGAGAGAAAGGCACCTCATG
GGGAGATGTGCGCACTGCGTGTACAACATGATGGGCAAGAGAGAAAAGAAACTGGGAGAG
TTCGGAGTGGCGAAAGGAAGTCGGGCCATTTGGTACATGTGGCTGGGGAGTCGCTTTTTG
GAGTTCGAGGCTCTTGGATTCTTGAATGAAGACCATTGGGCCTCTAGAGAGTCCAGTGGA
GCTGGAGTTGAGGGAATAAGCTTGAACTACCTGGGCTGGCACCTCAAGAAGTTGTCAACC
CTGAATGGAGGACTCTTCTATGCAGATGACACAGCTGGCTGGGACACGAAAGTTACCAAT
GCAGACTTAGAGGATGAAGAACAGATCCTACGGTACATGGAGGGTGAGCACAAACAATTG
GCAACCACAATAATGCAAAAAGCATACCATGCCAAAGTCGTGAAGGTCGCGAGGCCTTCC
CGTGATGGAGGCTGCATCATGGATGTCATCACAAGAAGAGACCAAAGAGGTTCGGGTCAG
GTTGTGACCTATGCCCTTAACACCCTCACCAACATAAAGGTGCAATTAATCCGAATGATG
GAAGGGGAAGGGGTCATAGAGGCAGCGGATGCACACAACCCGAGACTGCTTCGAGTGGAG
CGCTGGCTGAAAGAACACGGAGAAGAGCGTCTTGGAAGAATGCTCGTCAGTGGTGACGAT
TGTGTGGTGAGGCCCTTGGATGACAGATTTGGCAAAGCACTTTACTTTCTGAATGACATG
GCCAAGACCAGGAAGGACATTGGGGAATGGGAGCACTCAGCCGGCTTTTCAAGCTGGGAG
GAGGTACCCTTTTGTTCACACCATTTCCACGAGCTAGTGATGAAGGATGGACGCACCCTG
GTGGTGCCGTGCCGAGACCAAGATGAACTCGTTGGGAGGGCGCGCATCTCACCGGGGTGC
GGCTGGAGTGTCCGCGAGACGGCCTGCCTTTCAAAAGCCTACGGGCAGATGTGGCTGCTG
AGCTACTTCCACCGACGAGACCTGAGGACGCTCGGGCTTGCCATTAACTCAGCAGTGCCT
GCCGATTGGGTTCCTACCGGCCGCACGACGTGGAGCATTCATGCCAGTGGGGCCTGGATG
ACCACAGAAGACATGCTGGACGTTTGGAACCGGGTGTGGATTCTGGACAACCCTTTCATG
CAGAACAAGGAAAGGGTCATGGAGTGGAGGGATGTTCCGTACCTCCCTAAAGCTCAGGAC
ATGTTATGTTCCTCCCTTGTTGGGAGGAGAGAAAGAGCAGAATGGGCCAAGAACATCTGG
GGAGCGGTGGAAAAGGTGAGGAAGATGATAGGTCCTGAAAAGTTCAAGGACTATCTCTCC
TGTATGGACCGCCATGACCTGCACTGGGAGCTCAGACTGGAGAGCTCAATAATCTAAACC
CAGACTGTGACAGAGCAAAACCCGGAAGGCTCGTAAAAGATTGTCCGGAACCAAAAGAAA
AGCAAGCAACTCACAGAGATAGAGCTCGGACTGGAGAGCTCTTTAAACAAAAAAAAAAAA
AAAAAAAAAAAAAAAAAAAAAAAAAAAAAAAAAAAAAGCCAGAATTGAGCTGAACCTGGA
GAGCTCATTAAATACAGTCCAGACGAAACAAAACATGACAAAGCAAAGAGGCTGAGCTAA
AAGTTCCCACTACGGGACTGCTTCATAGCGGTTTGTGGGGGGAGGCTAGGAGGCGAAGCC
ACAGATCATGGAATGATGCGGCAGCGCGCGAGAGCGACGGGGAAGTGGTCGCACCCGACG
CACCATCCATGAAGCAATACTTCGTGAGACCCCCCCTGACCAGCAAAGGGGGCAGACCGG
TCAGGGGTGAGGAATGCCCCCAGAGTGCATTACGGCAGCACGCCAGTGAGAGTGGCGACG
GGAAAATGGTCGATCCCGACGTAGGGCACTCTGAAAAATTTTGTGAGACCCCCTGCATCA
TGATAAGGCCGAACATGGTGCATGAAAGGGGAGGCCCCCGGAAGCACGCTTCCGGGAGGA
GGGAAGAGAGAAATTGGCAGCTCTCTTCAGGATTTTTCCTCCTCCTATACAAAATTCCCC
CTCGGTAGAGGGGGGGCGGTTCTTGTTCTCCCTGAGCCACCATCACCCAGACACAGGTAG
TCTGACAAGGAGGTGATGTGTGACTCGGAAAAACACCCGCT
