# Supplementary material for: Prioritizing antiviral drugs against SARS-CoV-2 by integrating viral complete genome sequences and drug chemical structures
Source: Sci Rep. 2021 Mar 18;11:6248. doi: 10.1038/s41598-021-83737-5 (PMC7973547; doi:10.1038/s41598-021-83737-5)
Supplement: Supplementary file 1 — Supplementary Information 1. [file 41598_2021_83737_MOESM1_ESM.zip › dataset_VDA-RWR/dataset2/virus FASTA/Vaccinia virus.fasta]

>Vaccinia virus
ATTTAAAATATAATATTAATGTACTAAAACTTATATATTATTAATTTATCTAACTAAAGT
TAGTAAATTATATATATAATTTTATAATTAATTTAATTTTACTAATTTTATTTAGTGTCT
AGAAAAAAATGTGTGACCCATGACTGTAGGAAACTCTAGAGTGTAAGAAAGATCGATCGC
TTTATAGAGACCATCAGAAAGAGGTTTAATATTTTTGTGAGACCATCGAAGAGAGAAAGA
GATAAAACTTTTTTACGACTCCATCAGAAAGAGGTTTAATATTTTTGTGAGACCATCGAA
GAGAGAAAGAGATAAAACTTTTTTACGACTCCATCAGAAAGAGGTTTAATATTTTTGTGA
GACCATCGAAGGAGAAAGAGATAAAACTTTTTTACGACTCCATCAGAAAGAGGTTTAATA
TTTTTGTGAGACCATCGAAGGAGAAAGAGATAAAACTTTTTTACGACTCCATCAGAAAGA
GGTTTAATATTTTTGTGAGACCATCGAAGAGAGAAAGAGATAAAACTTTTTTACGACTCC
ATCAGAAAGAGGTTTAATATTTTTGTGAGACCATCGAAGAGAGAAAGAGATAAAACTTTT
TTACGACTCCATCAGAAAGAGGTTTAATATTTTTGTGAGACCATCGAAGGAGAAAGAGAT
AAAACTTTTTTACGACTCCATCAGAAAGAGGTTTAATATTTTTGTGAGACCATCGAAGAG
AGAAAGAGATAAAACTTTTTTACGACTCCATCAGAAAGAGGTTTAATATTTTTGTGAGAC
CATCGAAGAGAGAAAGAGATAAAACTTTTTTACGACTCCATCAGAAAGAGGTTTAATATT
TTTGTGAGACCATCGAAGAGAGAAAGAGATAAAACTTTTTTACGACTCCATCAGAAAGAG
GTTTAATATTTTTGTGAGACCATCGAAGAGAGAAAGAGATAAAACTTTTTTACGACTCCA
TCAGAAAGAGGTTTAATATTTTTGTGAGACCATCGAAGAGAGAAAGAGATAAAACTTTTT
TACGACTCCATCAGAAAGAGGTTTAATATTTTTGTGAGACCATCGAAGAGAGAAAGAGAA
AGAGATAGTTGATCTAGATATTTTTCTTAGTACAAAAGTCAATGTTTTAAAATATATGGA
CAAGAATTTGTCTGTATAAAAACTTGTGTGAAATTTTGTACCAAAGAAAAAATGTGAGCA
GTATCCCCTACATGGATTTTACTAGATCATTTATATACCAAAAAATATTATACGATCTAC
GTTTTATTATATGATTTTAACGTGTAAATTATAAACATTATTTTATGATATACAATTGTC
TGGTAACCTAGATGGGCATAGGGGATGTTGATAAGCTCGACGAGTATATGTTGTTGGACG
TTATTGTTTAAGAAATAGTTGATGCATCAGAAAGAGAATAAAAAATATTTTAGTGAGACC
ATCGAAGAGAGAAAGAGATAAAACTTTTTTACGACTCCATCAGAAAGAGGTTTAATATTT
TTGTGAGACCATCGAAGAGAGAAAGAGATAAAACTTTTTTACGACTCCATCAGAAAGAGG
TTTAATATTTTTGTGAGACCATCGAAGAGAGAAAGAGATAAAACTTTTTTACGACTCCAT
CAGAAAGAGGTTTAATATTTTTGTGAGACCATCGAAGAGAGAAAGAGATAAAACTTTTTT
ACGACTCCATCAGAAAGAGGTTTAATATTTTTGTGAGACCATCGAAGAGAGAAAGAGATA
AAACTTTTTTACGACTCCATCAGAAAGAGGTTTAATATTTTTGTGAGACCATCGAAGAGA
GAAAGAGATAAAACTTTTTTACGACTCCATCAGAAAGAGGTTTAATATTTTTGTGAGACC
ATCGAAGAGAGAAAGAGATAAAACTTTTTTACGACTCCATCAGAAAGAGGTTTAATATTT
TTGTGAGACCATCGAAGAGAGAAAGAGATAAAACTTTTTTACGACTCCATCAGAAAGAGG
TTTAATATTTTTGTGAGACCATCGAAGAGAGAAAGAGATAAAACTTTTTTACGACTCCAT
CAGAAAGAGGTTTAATATTTTTGTGAGACCATCGAAGAGAGAAAGAGATAAAACTTTTTT
ACGACTCCATCAGAAAGAGGTTTAATATTTTTGTGAGACCATCGAAGAGAGAAAGAGATA
AAACTTTTTTACGACTCCATCAGAAAGAGGTTTAATATTTTTGTGAGACCATCGAAGAGA
GAAAGAGATAAAACTTTTTTACGACTCCATCAGAAAGAGGTTTAATATTTTTGTGAGACC
ATCGAAGAGAGAAAGAGATAAAACTTTTTTACGACTCCATCAGAAAGAGGTTTAATATTT
TTGTGAGACCATCGAAGAGAGAAAGAGATAAAACTTTTTTACGACTCCATCAGAAAGAGG
TTTAATATTTTTGTGAGACCATCGAAGAGAGAAAGAGATAAAACTTTTTTACGACTCCAT
CAGAAAGAGGTTTAATATTTTTGTGAGACCATCGAAGAGAGAAAGAGATAAAACTTTTTT
ACGACTCCATCAGAAAGAGGTTTAATATTTTTGTGAGACCATCGAAGAGAGAAAGAGATA
AAACTTTTTTACGACTCCATCAGAAAGAGGTTTAATATTTTTGTGAGACCATCGAAGAGA
GAAAGAGATAAAACTTTTTTACGACTCCATCAGAAAGAGGTTTAATATTTTTGTGAGACC
ATCGAAGAGAGAAAGAGAATAAAAATATTTTATGACTCCATTGAAGAGAGAAAGAGAAAA
TGAGAATGAGAATAAAAATATTTTAGTGACACCATCAGAAAGAGGTTTAATATTTTTGTG
AGACCATCGAAGAGAGAAAGAGAATAAAAATATTTTATGACTCCATTGAAGAGAGAAAGA
GAAAATGAGAATGAGAATAAAAATATTTTAGTGACACCATCAGAAAGAGGTTTAATATTT
TTTATGAGACCATCAAAGAGAGAAAGAGAATAAAAATATTTTTGTAAAACTTTTTTTATG
AGACCATCAAAGAGAGAAAGAGAATAAAAATATTTTTGTAAAACTTTTTTTATGAGACCA
TCAAAGAGAGAAAGAGAATAAAAATATTTTTGTAAAACTTTTTTTATGAGACCATCAAAG
AGAGAAAGAGAATAAAAATATTTTTGTAAAACTTTTTTTATGAGACCATCAAAGAGAGAA
AGAGAATAAAAATATTTTTGTAAAACTTTTTTTATGAGACCATCAAAGAGAGAAAGAGAA
TAAAAATATTTTTGTAAAACTTTTTTTATGAGACCATCAAAGAGAGAAAGAGAATAAAAA
TATTTTTGTAAAACTTTTTTTATGAGACCATCAAAGAGAGAAAGAGAATAAAAATATTTT
TGTAAAACTTTTTTTATGAGACCATCAGAAAGAGGTTTAATATTTTTGTGATACCCTGAA
AGGAAATAGGAATAGGAATAGGAATAGTGTCATAATCGTATCACACTATTGAGACAGAAA
AAGAAGAAGTCGCGAGAGGTAACTTTTTGTGAATGTAGTTAAGAACATTTTTGTTTTGCA
AACCGGAATATAGTGTCCGGTACACTTTTTTAATTCGTGGTGTGCCTGAATCGTTCGATT
AACCCTACTCATCCAATTTCAGATGAATAGAGTTATCGATTCAGACACACGCTTTGAGTT
TTGTTGAATCGATGAGTGAAGTATCATCGGTTGCACCTTCAGATGCCGATCCGTCGACAT
ACTTAAATCCATCCTTGACCTCAAGTTCAGATGATTCCTTGCACATGTCTCCGATACGAA
CGCTAAACTCTAGATTCTTGACACATTTTGTATCGACGATCGTTGAACCGATGATATCTT
CGTAACTCACTTTCTTATGAGAGATGTTAGACCCGAGTACTGGATGGGTCTTGATGTCGC
TGTCTTTCTCTTCTTCGCTACATCTGATGTCGATAGACACCTCACAGTCTTTGATCATAG
CCAGAGCTTCTTCATGAGTGATCGCGGGAGAGTCCTTACCTTGTCCTGGGGACACGCTGG
ACAATCTAGCATTCACTGTGTTTCCATCAGCGGATTCTGAGATGGATTTAATCTGAGGAC
ATTTGGTGAATCCAAAGTTCATTCTCAGACCTCCACCGATGATGGAGTAATAAGTGGTAG
GAGGATCTACATCCTCGACTGATGTGGAATCATCTTCTGATTCCACCTCGGGATCTGGAT
CTGACTCGGACTCTGTAATTTCCGTTACGGATTGGCAAATCTTATCATTGGTCGGTGTTT
GGTCTTGCTTTGTGACTTTGATAATAACATCGATTCCCATATGATGTTTGTTTTCTTCTT
CCGTACACGAGGAGGAGGATGAGGATGATTGCTGAAGACTGGCAGGCACATGCATGCCAG
GACGATATATTGTTTCATGATTGCTATTGATTGAGTACTGTTCTTTATGATTCTACTTCC
TTACCGTGCAATAAATTAGAATATATTTTCTACTTTTACGAGAAATTAATTATTGTATTT
ATTATTTATGGGTGAAAAACTTACTATAAAAAGCGGGTGGGTTTGGAATTAGTGATCAGT
TTATGTATATCGCAACTACCGGGCATATGGCTATCGACATCGAGAACATTACCCACATGA
TAAGAGATTGTATCAGTTTCGTAGTCTTGAGTATTGGTATTACTATATAGTATATAGATG
TCGACGCTAGATAGACAGTCTCCGAATGCGGCATGATACCGTCATCATTCTTTGCTTTCG
TTAACTGTTTGGAGGAAAAATTTTTGTTATTGCATTTAATCTCGAAATTCAGAGTGCACA
CCTTTCTCCTGTAAAGAAACCTGAAGTTGCTACCTTATTAAGGACGGAGAAGTATTCCTC
ACGAAATACGGGATTACAGTCTTTATGATTCATAGTAATAGTTAGTTCCGACGTTGAGAT
GGATTCGCTGAGACCGGTAGTGGTCGTTAACTGGATACAGATTAATTTCCACATCGATAT
AGTTAAAGGTATTACTGGGTACGGGTTCGCATTTATCTGCGGAAGAGACGGTGTGAGAAT
ATGTTCCGAGACCACACGGAGAACAGATGACGTCTCCGGATACTCCGTATCCTATTCCAC
ATTTTGTTTGGGAAACACATGCCTTGCATCCGGATGATCCTTTGAGAAGACAATAATATC
CGGGAGAGCATTCACAGATTCTATTGTGAGTCGTGTTACACGGTCGCGTCTTCCGTTACA
ACTTAGACAAGCGGGTAAATGATTATTGCGAGATGTGAAGGTACCCGAACCACACGGCGT
ACATTGTGTGTTAGTCTTGCTATCGCATAATCTGGAAGCGTATGTTCCCGGACACAAATT
ATGGCGTTTGTATTCGTTGTCTTTACACTTTCCATCGGATGGTGCATGCGGTGCTATATC
TCTTCCGTTTATTATTATACATGAGAGAAACAATATATACGAGTATAATACGGACTTCAT
GATTTAATAATGTAGTAATCGTCGTCTTGTTCCTGTTTCCTACTTCTCCAATCATATAGA
TATTTTCTTTCTATCATGGATAATATTTGTAATGGTTCTTTTCGTACAACATACTGTTTA
GATGATATTGCGCATAATTTCCGGAGGCAAATACGATAGTCTAGATTGACCGATGGTAGA
CTCTAATTTATTGAGTGCTTTGTCGACGAGTTTACTTTTACGCTCCATCGATAGATGGCA
CTGTTCTATGAGATCGTCGTACATGGGAAATGAAATGTGACTGTCTGAATGTATGGCTTT
AAGATAGCTGTGATACCGTATACAGGTCGGTGTCGGAGATTCGAATCTCTTTAAGGCGAC
TTATGTCACGATGATGGAATCTATCTTATCGAATGATATATTTTTCATAAATACACTTTT
ATAGTCCTCGTTTAAACAGAATTTACTATGTAGTTCCGCGAATGACTCGTCCCTTAATAG
GCAGTAGGCTATTATCTTCTTTACGTAGTAATCGTCGTAGGGAGAGACATCTTGTAGAAC
AACGATTTAATCATAGGTAGAGATACTTTCAGTCTGTGGTGGATGATGTCATTCACAACA
TCCGCCTTGTATATGATGTTTCTGTTTTCAAACACCAAGTCGAATACCGTCTTTAGTCGG
AAGGTTGATGTCGTATCCGATGTATGAGGCAACATTGTTGTTACAATTTTGAAAGGCGGT
ATTATAGTATTCGTCTTTCTGAATGTCGAACCTATCTAGTAGATACCGTAGTATATTGAG
AGTGTATCCTTGATTATGTTTTATGAATAGATAAAGTAGATGTTGTCCTTCTTCCTTTTG
TTCGTGCCAATTGAGTAACATTATGAGAATATGACCTGTTGCACAATCGTTCCATGATGG
GTGTACAATCAAGATTATTACGTATCCTCGTATCGGCTCCTCGAGATAAAAGAGCATACA
CCACACGAGGACTATGTTTGGTATACTGTTGAAGGTAAGTGTGTAACCGCGTTAATGTTT
GCTCCATAATCTATTATCGCGTAGATGAATCGCTTCTCGGCTCGCATCTTAGTGTGACTT
AACTTGTAATAATTGCTTTTGTAGAACGTGGATATGTGTTTACAGTAGTAATGAAGAGAA
GTGAGTTCATCCTCGTCGGATCCTTTGTACAGAACGTAATAGTTTAAGCTCCCATTGAAT
TTATATCTAAGATAACACAGCAATAGATCGGATGATTTACTAAAGTCATCAATGGTGTCC
GTTAGTATATCAAAGATCTTGTTATCGATTGATAGTGGTGTCCTTTTTCATCCTTGCTAT
CAAAGTTACGCATGCCGTGGTGTAACAATATCTTTAATACAGATGGATTAAATCGTGTAT
TCATCGTATAGCAATGTAATGGAGAGTTACCTCGTTTATTCAGATCGCAGTGTTTAATAA
CTAGCTTAAACAGATGAGACGATGTATCCACATCAAAGAACGTGAAATACATATGACAGA
CATTGTTGACAGAAACGTGACCTTCATTCTTACCGTCGTCCATAAATACGTTAGGTATGT
ACCACATACTGTCGCGAACGATGCGTACAATCTCGTCCATCTCATAATGATTTACTTTTT
CATAATTAAAGATGTGAAAGAAAAACAGAACAATATATTTTTTTAGTAATGTTTATGCGA
GACATATAAAATAAACTCCGTGTTTATGATCATTTTTAACAGCAACACATTCAATATTGT
ATTGTTATTTTTATATTATTTACACAATTAACAATATATTATTAGTTTATATTACTGAAT
TAATAATATAAAATTCCCAATCTTGTCATAAACACACACTGAGAAACAGCATAAACACAA
AATCCATCAAAAATGTCGATGAAATATCTGATGTTGTTGTTCGCTGCTATGATAATCAGA
TCATTCGCCGATAGTGGTAACGCTATCGAAACGACATCGCCAGAAATTACAAACGCTACA
ACAGATATTCCAGCTATCAGATTATGCGGTCCAGAGGGAGATGGATATTGTTTACACGGT
GACTGTATCCACGCTAGAGATATTGACGGTATGTATTGTAGATGCTCTCATGGTTATACA
GGCATTAGATGTCAGCATGTAGTATTAGTAGACTATCAACGTTCAGAAAACCCAAACACT
ACAACGTCATATATCCCATCTCCCGGTATTATGCTTGTATTAGTAGGCATTATTATTATT
ACGTGTTGTCTATTATCTGTTTATAGGTTCACTCGACGAACTAAACTACCTATACAAGAT
ATGGTTGTGCCATAATTTTTATAAATTTTTTTATGAGTATTTTTACAAAAAAAATGTATA
AAGTGTATGTCTTATGTATATTTATAAAAATGCTAAGTATGCGATGTATCTATGTTATTT
GTATTTATCTAAACAATACCTCTACCTCTAGATATTATACAAAAATTTTTTATTTCGGCA
TATTAAAGTAAAATCTAGTTACCTTGAAAATGAATACAGTGGGTGGTTCCGTATCACCAG
TAAGAACATAATAGTCGAATACAGTATCCGATTGAGATTTTGCATACAATACTAGTCTAG
AAAGAAATTTGTAATCATCTTCTGTGACGGGAGTCCATATATCTGTATCATCGTCTAGTT
TATCAGTGTCCCATGCTATATTCCTGTTATCATCATTAGTTAATGAAAATAACTCTCGTG
CTTCAGAAAAGTCAAATATTGTATCCATACATACATCTCCAAAACTATCGCTTATACGTT
TATCTTTAACGATACCTATACCTAGATGGTTATTTACTAACAGACATTTTCCAGATCTAT
TGACTATAACTCCTATAGTTTCCACATCAACCAAGTAATGATCATCTATTGTTATATAAC
AATAACATAACTCTTTTCCATTTTTATCAGTATGTATATCTATATCAACGTCGTCGTTGT
AGTGAATAGTAGTCATTGATCTATTATATGAAACGGATATGTCTAGAACGGCAATTGTTT
TACGTCCAGTTAACACTTTCTTTGATTTAAAGTCTAGAGTCTTTGCAAACATAATATCCT
TATCCGACTTTATATTTCCTGTAGGGTGGTATAATTTTATTTTGCCTCCACATATCGGTG
TTTCCAAATATATTACTAGACAATATTCCATATAGTTATTAGTTAAGGGTACCCAATTAG
AACACGTACGCTTATTATCATCATTTGGATCGTATTTCATAAAAGTTATTGTACTATCGA
TGTCAACACATTCTACATTTTTTAATCGTCTATATAGTATTTTTCTGATATTTTCTATAA
TATCAGAATTGTCTTCCATCGGAAGTTGTATACTATCGGAATCAGTTACATGTTTAAATA
ATTCTCTGATGTCATTCCTTATACAATCAAATTCATTATTAAACAGTTTAATAGTCTGTA
GACCTTTATCGTCGTAAATATCCATTGTCTTATTAGTTACGCTTATTTTTATGTGTTTTA
CGTTGCTTTATTATATTTTATAAGAATGATTGTTTGACGAATCACGAGAACTATTAAGAC
ACATTATTAGGTATATATTATAAAAAAGTTTTTGATTACGATGTTATAAGAGGAAAGAGG
ACACATTAACATCATACATCAATTAACTACATTCTTATAACATCGTAATCAAAAGAATTG
CAATTTTGATGTATAACAACTGTCAATGGGTTATGGAATTGTATATTACATATTATACGG
TATGTTGGTAACGACAAATACCGATCGGTAATTGTCTGCCGGTGTAATAGAATTATATAT
ATCTATCTATTACACCGGCTGAGTATGCATAATAATAAGTTGTGGTAGTATGATCTCCAT
ATTTATAATTTAGGACTTTGTATTCAGTATTTTTGGAATCATAAAAAATAAAAAAAAGTT
TTACTAATTTAAAATTTAAAAAGTATTTACATTTTTTTCACTGTTTAGTCGCGGATATGG
AATTCGATCCTGCCAAAATCAATACATCATCTATAGATCATGTAACAATATTACAATACA
TAGATGAACCAAATGATATAAGACTAACAGTATGCATTATCCGAAATATTAATAACATTA
CATATTATATCAATATCACAAAAATAAATACACATTTGGCTAATCAATTTCGGGCTTGGA
AAAAACGTATCGCCGGAAGGGACTATATGACTAACTTATCTAGAGATACAGGAATACAAC
AATCAAAACTTACTGAAACTATACGTAACTGTCAAAAAAATAGAAACATATATGGTCTAT
ATATACACTACAATTTAGTTATTAATGTGGTTATTGATTGGATAACCGATGTGATTGTTC
AATCAATATTAAGAGGGTTGGTAAATTGGTACATAGCTAATAATACCTATACACCCAATA
ATACAACAACCATTTCTGAGTTGGATATCATCAAAATACTGGATAAATACGAGGACGTGT
ATAGAGTAAGTAAAGAAAAAGAATGTGGAATTTGCTATGAAGTTGTTTACTCAAAACGAT
AGATACTTTGGTTTATTGGATTCGTGTACTCATATATTTTGCATAACATGCATCAATATA
TGGCATAAAACACGAAGAGAAACCGGTGCGTCGGATAATTGTCCTATATGTCGTACCCGT
TTTAGAAACATAACAATGAGCAAGTTCTATAAGCTAGTTAACTAATAAATAAAAAGTTTA
ATTTGTTGACGACGTATGTCGTTATTTTTCTCGTATGAAAGATTAAATTCAATTCAATTC
GTTGTTTCTAATATAATCTGCCGTATTGGATGGATTCTCAAGACAATTGCATTTAGATTA
TATTATCATGAATAAAAATAGTAGCACGCACTACTTCAGCCAAATATTCTTTTTTGAAAC
GCCATCTATCGTAGTGAGGACACAAGTGAACCTATAATTATCAAATTTATTAGTATCAGT
CACATGAAGGACTTTCTGTAGAGTGACGATTCTACCATCTATGGTACTAACGGTTTCATC
CTCCTTGATACCCTCACCCAAATGTTCTATAAATTTAGCATCCTCGTCCGATCTCATATC
CTTTGCCAACCAATACATGTAGCTAAAATTAGGCATAAATTTCACACATCCAGTGCAACG
AAATTCTCCAGAAGATGTTACGATGTTTAGGTTAGGACATTTGATTTCGTCGGCATTAAC
ATATGGGTGAACACACCCATACATGAAAGCGATGAGAAATAGGATTCTCATCTTGCCAAA
ATATCACTAGAAAAAATTTATTTATCAATTTTAAAGGTATAAAAAATACTTATTGTTGCT
CGAATATTTTGTATTTGATGGTATACGGAAGATTAGAAATGTAGGTATTATCATCAACTG
ATTCTATGGTTTTATGTATTCTATCATGTTTCACTATTGCGTCGGAAATAATATCATATG
CTTCCACATATATTTTATTTTGTTTTAACTCATAATACTCACGTAATTCTGGATTATTGG
CATATCTATGAATAATTTTAGCTCCATGATCAGTAAATATTAATGAGAACATAGTATTAC
CACCTACCATTATTTTTTTCATTTCGTTCAATTCTTGATTGCAAAGATCTATATAATCAT
TATAGCGTTGACTTATGGACTCTGGAATCTTAGACGATGTACAGTCATCTATAATCATGG
CATATTTAATACATTGTTTTATAGCATAGTAGTTATCTACGATGTTAGATATTTCTCTCA
ATGAATCAATCACACAATCTAATGTAGGTTTATGACATAATAGCATTTTCAGCAGTTCAA
TGTTTCTAGATTCGTTGATGGCAATGGCTATACATGTATATCCGTTATTTGATCTAATGT
TGACATCTGAACCGGATTCTAGCAGTAAAGATACTAGAGATTGTTTATTATATCTAACAG
CCTTGTGAAGAAGTGTTTCTCCTCGTTTGTCAATCATGTTAATGTCTTTAAGATAAGGTA
GGCAAATGTTTATAGTACTAAGAATTGGGCAAGCATAAGACATGTCACAAAGACCCTTTT
TGTATGTATAAGTGTAAAAATTATAACATTCATAGTTGGATTTACATAGGTGTCCAATCG
GGATCTCTCCATCATCGAGATAATTGATGGCATCTCCCTTCCTTTTTTAGTAGATATTTC
ATCGTGTAAGAATCAATATTAATATTTCTAAAGTATTCGTGTATAGCCTCTTTATTTACC
ACAGTTCCATATTCCACTAGAGGGATATCGCCGAATGTCATATACTCAATTAGTATATGT
TGGAGGACATCCGAGTTCATTGTTTTCAATATCAAAAAGATGGTTTCCTTATCATTTCTC
CATAGTGGTACAATACTACACATTATTCCGTGCGGCTTTCCATTTTCCAAAAACAATTTG
ACCAAATCTAAATCTACATCTTTATTGTATCTATAATCACTATTTAGATAATCAGCCATA
ATTACTCGAGTGCAACATGTTAGATCGTCTATATATGAATAAGCAGTGTTATCTATTCCT
TTCATTAACAATTTAACGATGTCTATATCTATATGAGATGACTTAATATAATATTGAAGA
GCTGTACAATAGTTTTTATCTATAGAAGACGGCTTGATTCCGTGATTAATTAGACATTTA
ACAACTTCCGGACGCACATATGCTCTCGTATCCGACTTTGAATACAGATGAGAGATGATA
TACAGATGCAATACGGTACCGCAATTTCGTAGTTGATAATCATCATACGCGTATCAGTAC
TCGTCCTCATAAAGAACACTGCAGCCATTTTCTATGAACAAATCAATAATTTTAGGAACA
GGATCATTGTCATTACATAATTTTCTATAACTGAACGATGGTTTTCACATTTAACACTCA
AGTCAAATCCATGTTCTACCAACACCTTTATCAAGTCAACGTCTACATTTTTGGATTTCA
TATAGCTGAATATATTAAAGTCATTTATGTTGCTAAATCCAGTGGCTTCTAGTAGAGCCA
TCGCTATATCCTTTAACTTTAACATGTCTACTATTTGTGTATTCTTCTAATGGGGTAGCT
GTCTCCAATTTTTGCGTAATGGATTAGTGCCACTGTCTAGTAGTAGTTTGACGACCTCGA
CATTATTACAATGCTCATTAAAAAGGTATGCGTGTAAAGCATTATTCTTGAATTGGTTCC
TGGTATCATTAGGATCTCTGTCTCTCAACATCTGTTTAAGTTCATCGAGAGCCACCTCCT
CATTTTCCAGATAGTCAAACATTTTGACTGAATGAGCTACTGTGAACTCTATACACCCAC
ACAACTAATGTCATTAAATATTATTTTTTTGAATGTATTTATACCATGTCAAAAACTTGT
ACAATTATTAATAAAAATAATTTAGTGTTTAAATTTTACCAGTTCCAGATTTTACACCTC
CGTTAACCCCACTTTTTACACCACTGGACGATCCTCCTCCCCACATTCCACCGCCACCAG
ATGTATAAGTTTTAGATCCTTTATTACTACCATCATGTCCATGGATAAAGACACTCCACA
TGCCGCCACTACTACCCCCTTTAGAAGACATATTAATAAGACTTAAGGACAAGTTTAACA
ATAAAATTAATCACGAGTACCCTACTACCAACCTACACTATTATATGATTATAGTTTCTA
TTTTTACAGTACCTTAACTAAAGTCTCTAGTCACAAGAGCAATACTACCAACCTACACTA
TTATATGATTATAGTTTCTATTTTTATAGGAACGCGTACGAGAAAATCAAATGTCTAATT
TCTAACGGTAGTGTTGATAAACGATTATCGTCAATGGATACCTCCTCTATCATGTCGTCT
ATTTTCTTACTTTGTTCTATTAACTTATTAGCATTATATATTATTTGATTATAAAACTTA
TATTGCTTATTAGCCCAATCTGTAAATATCGGATTATTAACATATCGTTTCTTTGTAGGT
TTATTTAACATGTACATCACTGTAAGCATGTCCGTACCATTTATTTTAATTTGACGCATA
TCCGCAATTTCTTTTTCGCAGTCGGTTATAAATTCTATATATGATGGATACATGCTACAT
GTGTACTTATAATCGACTAATATGAAGTACTTGATACATATTTTCAGTAACGATTTATTA
TTACCACCTATGAATAAGTACCTGTGATCGTCTAGGTAATCAACTGTTTTCTTAATACAT
TCGATGGTTGGTAATTTACTCAGAATAATTTCCAATATCTTAATATATAATTCTGCTATT
TCTGGGATATATTTATCTGCCAGTATAACACAAATAGTAATACATGTAAACCCATATTTT
GTTATTATATTAATGTCTGCGCCATTATCTATTAACCATTCTACTAGGCTGACACTATGC
GACTTAATACAATGATAAAGTATACTACATCCATGTTTATCTATTTTGTTTATATCATCA
ATATACGGCTTACAAAGTTTTAGTATCGATAACACATCCAACTCACGCATAGAGAAGGTA
GGGAATAATGGCATAATATTTATTAGGTTATCATCATTGTCATTATCTACAACTAAGTTT
CCATTTTTTAAAATATACTCGACAACTTTAGGATCTCTATTGCCAAATTTTTGAAAATAT
TTATTTATATGCTTAAATCTATATAATGTAGCTCCTTCATCAATCATACATTTAATAACA
TTGATGTATACTGTATGATAAGATACATATTCTAACAATAGATCTTGTATAGAATCTGTA
TATCTTTTAAGAATTGTGGATATTAGGATATTATTACGTAAACTATTACACAATTCTAAA
ATATAAAACGTATCACGGTCGAATAATAGTTGATCAACTATATAATTATCGATTTTGTGA
TTTTTCTTCCTAAACTGTTTACGTAAATAGTTAGATAGAATATTCATTAGTTCATGACCA
CTATAGTTACTATCGAATAACGCGTCAAATATTTCCCGTTTAATATCGCATTTGTCAAGA
TAATAATAGAGTGTGGTATGTTCACGATAAGTATAATAACGCATCTCTTTTTTGTGTGAA
ATTAAATAGTTTATCACGTCCAAAGATGTAGCATAACCATCTTGTGACCTAGTAATAATA
TAATAATAGAGAACTGTTTTACCCATTCTATCATCATAATCAGTGGTGTAGTCGTAATCG
TAATCGTCTAATTCATCATCCCAATTATAATATTCACCAGCACGTCTAATCTGTTCTATT
TTGATCTTGTATCCATACTGTATGTTGCTACATGTAGGTATTCCTTTATCCAATAATAGT
TTAAACACATCTACATTGGGATTTGATGTTGTAGCGTATTTCTCTACAATATTAATACCA
TTTTTGATACTATTTATTTCTATACCTTTCGAAATTAGTAATTTCAATAAGTCTATATCG
ATGTTATCAGAACATAGATATTCGAATATATCAAAATCATTGATATTTTTATAGTCGACT
GACGACAATAACAAAATCACAACATCGTTTTTGATATTATTATTTTTCTTGGTAACGTAT
GCCTTTAATGGAGTTTCACCATCATACTCATATAATGGATTTGCACCACTTTCTATCAAT
GATTGTGCACTGCTGGCATCGATGTTAAATGTTTTACAACTATCATAGAGTATCTTATCG
TTAACCATGATTGGTTGTTGATGCTATCGCATTTTTTGGTTTCTTTCATTTCAGTTATGT
ATGGATTTAGCACGTTTGGGAAGCATGAGCTCATATGATTTCAGTACTGTAGTGTCAGTA
CTATTAGTTTCGATCAGATCAATGTCTAGATCTATAGAATCAAAACACGATAGGTCAGAA
GATAATGAATATCTGTACGCTTCTTTTTGTACTGTAACTTCTGGTTTTGTTAGATGGTTG
CATCGTGCTTTAACATCAATGGTACAAATTTTATCCTCGCTTTGTGTATCATATTCGTCT
CTAGTATAAAATTCTATATTCAGATTATCATGCGATGTGTATACGCTAACGGTATCAATA
AACGGAGCACACCATTTAGTCATAACAGTAATCCAAAATTTTTTAAAGTATATCTTAACG
AAAGAAGTTGTGTCATTGTCTACGGTGTATGGTACTAGATCCTCATAAGTGTATATATCT
AGAGTAATGTTTAATTTATTAAATGGTTGATAATATGGATCCTCATGACAATTTCCGAAG
ATGGAAATGAGATATAGACATGCAATAAATCTAATCGAAGACATGGTTACTCCTTAAAAA
AATACGAATAATCACCTTGGCTATTTAGTAAGTGTCATTTAACACTATACTCATATTAAT
CCATGGACTCATAATCTCTATACGGGATTAACGGATGTTCTATATACGGGGATGAGTAGT
TTTCTTCTTTAACTTTATACTTTTTACTAATCATATTTAGACTGATGTATGGGTAATAGT
GTTTAAAGAGTTCGTTCTCATCATCAGAATAAATCAATATCTCTGTTTTTTTGTTATACA
GATGTATTACAGCCTCATATATTACGTAATAGAACGTGTCATCTACCTTATTAACTTTCA
CCGCATAGTTGTTTGCAAATACGGTTAATCCTTTGACCTCGTCGATTTCCGACCAATCTG
GGCGTATAATGAATCTAAACTTTAATTTCTTGTAATCATTCGAAATAATTTTTAGTTTGC
ATCCGTAGTTATCCCCTTTATGTAACTGTAAATTTCTCAACGCGATATCTCCATTAATAA
TGATGTCGAATTCGTGCTGTATACCCATACTGAATGGATGAACTAACGAATATCAACGGC
GTTAATAGTAATTTACTTTTTCATCTTTACATATTGGGTACTAGTTTTACTATCATAAGT
TTATAAATTCCACAAGCTACTATGGAATAAGCCAACCATCTTAGTATACCACACATGTCT
TAAAGTTTATTAATTAATTACATGTTGTTTTATATATATCGCTACGAATTTAAAGAGAAA
TCAGTTTAGGAAGAAAAAAATTATCTATCTACATCATCACGTCTCTGTATTCTACGATAG
AGTGCTACTTTAAGATGAGACATATCCGTGTCATCAAAAATATACTCCATTAAAATGATT
ATTCCGGCAGCGAACTTGATATTGGATATATCACAACCTTTGTTAATATCTACGACAATA
GACAGCAGTCCCATGGTTCCATAAACAGTGAGTTTATCTTTCTTTGAAGCGATAGTTTGT
AGAGATCTTATAAAACCGTCAAACGACATCGCATTTATATCTTTAGCTAATTCATATATG
TTACCATCGTAATATCTAACCGCGTCTATCTTAAACGTTTCCATCGCTTTAAAGACGTTT
CCGATAGATGGTCTCATTTCATCAGTCATACTGAGCCAACAAATATAATCGTGTATAACA
TCTTTGATAGAATCAGACTCTAAAGAAAACGAATCGGCTTTATTATACGCATTCATGATA
AACTTAATGAAAAATGTTTTTCGTTGTTTAAGTTGGATGAATAGTATGTCTTAATAATTG
TTATTATTTCATTAATTAATATTTAGTAACGAGTACACTCTATAAAAACGAGAATGACAT
AACTAGTTATCAAAGTGTCTAGGACGCGTAATTTTCATATGGTATAGATCCTGTAAGCAT
TGTCTGTATTCTGGAGCTATTTTCTTTATCGCATTAGTAAGTTCAGAATATGTTATAAAT
TTAAATCGAATAACGAACATGACTTTAGTAAAGTCGTCTATATTAACTCTTTTATTTTCT
AGCCATCGTAATACCATGTTTAAGATAGTATATTCTCTAGTTACTACGATCTCATCGTTG
TCTAGAATATCACATACTGAATCTACATCCAATTTTAGAAATTGGTCTGTGTTACATATC
TCTTCTATATTATTGTTGATGTATTGTCGTAGAAAACTATTACGTAGACCATTTTCTTTA
TAAAACGAATATATAGTACTCCAATTATCTTTACCGATATATTTGCACACATAATCCATT
CTCTCAATCACTACATCTTTAAGATTTTCGTTGTTAAGATATTTGGCTAAACTATATAAT
TCTATTAGATCATCAACAGAATCAGTATATATTTTTCTAGATCCAAAGACGAACTCTTTG
GCGTCCTCTATAATATTCCCAGAAAAGATATTTTCGTGTTTTAGTTTATCGAGATCTGAT
CTGTTCATATACGCCATGATTGTACGGTACGTTATGATAACCGCATAAAATAAAAATCCA
TTTTCATTTTTAACCAATACTATTCATAATTGAGATTGATGTAATACTTTGTTACTTTGA
ACGTAAAGACAGTACACGGATCCGTATCTCCAACAAGCACGTAGTAATCAAATTTGGTGT
TGTTAAACTTCGCAATATTCATCAATTTAGATAGAAACTTATACTCATCATCTGTTTTAG
GAATCCATGTATTATTACCACTTTCCAACTTATCATTATCCCAGGCTATGTTTCGTCCAT
CATCGTTGCGCAGAGTGAATAATTCTTTTGTATTCGGTAGTTCAAATATATGATCCATGC
ATAGATCGGCAAAGCTATTGTAGATGTGATTTTTCCTAAATCTAATATAAAACTCGTTTA
CTAGCAAACACTTTCCTGATTTATCGACCAAGACACATATGGTTTCTAAATCTATCAAGT
GGTGGGGATCCATAGTTATGACGCAGTAACATAGATTATTACATTCTTGACTGTCGCTAA
TATCTAAATATTTATTGTTATCGTATTGGATTCTGCATATAGATGGCTTGTATGTCAAAG
ATATAGAACACATAACCAATTTATAGTCGCGCTTTACATTCTCGAATCTAAAGTTAAGAG
ATTTAGAAAACATTATATCCTCGGATGATGTTATCACTGTTTCTGGAGTAGGATATATTA
AAGTCTTTACAGATTTCGTCCGATTCAAATAAATCACTAAATAATATCCCACATTATCAT
CTGTTAGAGTAGTATCATTAAATCTATTATATTTTATGAAAGATATATCACTGCTCACCT
CTATATTTCGTACATTTTTAAACTGTTTGTATAATATCTCTCTGATACAATCAGATATAT
CTATTGTGTCGGTAGACGATACCGTTACATTTGAATTAATGGTGTTCCATTTTACAACTT
TTAACAAGTTGACCAATTCATTTCTAATAGTATCAAACTCTCCATGATTAAATATTTTAA
TAGTATCCATTTTATATCACTACGGACACAAAGTAGCTGACATAAACCATTGTATAATTT
TTATGTTTTATGTTTATTAGCGTACACATTTTGGAAGTTCCGGCTTCCATGTATTTCCTG
GAGAGCAAGTAGATGATGAGGAACCAGATAGTTTATATCCGTACTTGCACTTAAAGTCTA
CATTGTCGTTGTATGAGTATGATCTTTTAAACCCGCTAGACAAGTATCCGTTTGATATTG
TAGGATGTGGACATTTAACAATCTGACACGTGGGTGGATCGGACCATTCTCCTCCTGAAC
ACAGGACACCAGAGTTACCAATCAACGAATATCCACTATTGCAACTATAAGTTACAACGC
TCCCATCGGTATAAAAATCCTCGTATCCGTTATGTCTTCCGTTGGATATAGATGGAGGGG
ATTGGCATTTAACAGATTCACAAATAGGTGCCTCGGGATTCCATACCATAGATCCAGTAG
ATCCTAATTCACAATACGATTTAGATTCACCGATCAAATGATATCCGCTATTACAAGAGT
ACGTTATACTAGAGCCAAAGTCTACTCCACCAATATCAAGTTGGCCATTATCGATATCTC
GAGGCGATGGGCATCTCCGTTTAATACATTGATTAAAGAGTGTCCATCCAGTACCTGTAC
ATTTAGCATATATAGGTCCCATTTTTTGCTTTCTGTATCCAGGTAGACATAGATATTCTA
TAGTGTCTCCTATGTTGTAATTAGCATTAGCATCAGTCTCCACACTATTCTTAAATTTCA
TATTAATGGGTCGTGACGGAATAGTACAGCATGATAGAACGCATCCTATTCCCAACAATG
TCAGGAACGTCACGCTCTCCACCTTCATATTTATTTATCCGTAAAAATGTTATCCTGGAC
ATCGTACAAATAATAAAAAGCCCATATATGTTCGCTATTGTAGAAATTGTTTTTCACAGT
TGCTCAAAAACGATGGCAGTGACTTATGAGTTACGTTACACTTTGGAGTCTCATCTTTAG
TAAACATATCATAATATTCGATATTACGAGTTGACATATCGAACAAATTCCAAGTATTTG
ATTTTGGATAATATTCGTATTTTGCATCTGCTATAATTAAGATATAATCACCGCAAGAAC
ACACGAACATCTTTCCTACATGGTTAAAGTACATGTATAATTCTATCCATTTGTCTTCCT
TAACTATATATTTGTATAGATAATTACGAGTCTCGTGAGTAATTCCAGTAATTACATAGA
TGTCGCCGTCGTACTCTACAGCATAAACTATACTATGATGTCTAGGCATGGGAGACTTTT
TTATCCAACGATTTTTAGTGAAACATTCCACATCGTTTAATACTACATATTTTTCATACG
TGGTATAAACTCCACCCATTACATATATATCATCGTTTACGAATACCGACGCGCCTGAAT
ATCTAGGAGTAATTAAGTTTGGAAGTCTTATCCATTTCGAAGTGCCGTGTTTCAAATATT
CTGCCACACCCGTTGAAATAGAAAATTCTAATCCTCCTATTACATATAACTTTCCATCGT
TAACACAAGTACTAACTTCTGATTTTAACGACGACATATTAGTAACCGTTTTCCATTTTT
TCGTTTCAAGATCTACCCGCGATACGGAATAAACATGTCTATTGTTAATCATGCCGCCAA
TAATGTATAGACAATTATGTAAAACATTTGCATTATAGAATTGTCTATCTGTATTACCGA
CTATCGTCCAATATTCTGTTCTAGGAGAGTAATGGGTTATTGTGGATATATAATCAGAGT
TTTTAATGACTACTATATTATGTTTTATACCATTTCGTGTCACTGGCTTTGTAGATTTGG
ATATAGTTAATCCCAACAATGATATAGCATTGCGCATAGTATTAGTCATAAACTTGGGAT
GTAAAATGTTGATGATATCTACATCGTTTGGATTTTTATGTATCCACTTTAATAATATCA
TAGCTGTAACATCCTCATGATTTACGTTAACGTTTTCGTGGGATAAGATAGTTGTCAGTT
CATCCTTTGATAATTTTCCAAATTCTGGATCGGATGTCACCGCAGTAATATTGTTGATTA
TTTCTGACATCGACGCATTATATAGTTTTTTAATTCCATATCTTTTAGAAAAGTTAAACA
TCCTTATACAATTTGTGGAATTAATATTATGAATCATAGTTTTTACACATAGATCTACTA
CAGGCGGAACATCAATTATTATGGCAGCAACTAGTATCATTTCTACATTGTTTATGGTGA
TGTTTATCTTCTTCCAGCGTATATAGTCTAATAGCGATTCAAACGCGTGATAGTTTATAC
CATTCAATATAATCGCTTCATCCTTTAGATGGTGATCCTGAATTCGTTTAAAAAAATTAT
ACGGAGATGCCGTAATAATTTCCTTATTCACTTGTATAATTTCCCCATTGATAGAAAATA
TCACGCTTTCCATTCTTGAAGTACTATAAGTAATTATAGTATAATGTAAAGGTTTATATA
TTCAATATTTTTTATAAAAAAATCATTTTGACATTAATTCCTTTTTAAATTTCCGTCTAT
CATCTATAGAAACGTATTCTATGAATTTATAAAATGCTTTTACGTGTCCTATCGTAGGCG
ATAGAACCGCTAAAAAGCCTATCGAATTTCTACAAAAGAATCTGTTATATGGTATAGGGA
GAGTATAAAACATTAAATGTCCGTACTTATTAAAGTATTCAGTAGCCAATCCTAACTCTT
TCGAATACTTATTAATGGCTCTTGTTCTGTACGAATCTATTTTTTTGAACAACGGACCTA
GTGGTATATCTTGTTCTATGTATCTAAAATAATGTCTGACTAGATCCGTTAGTTTAATAT
CCTCAGTCATCTTGTCTAGAATGGCAAATCTAACTGCGGGTTTAGGCTTTAGTTTAGTTT
TTATATCTACATCTATGTCTTTATCTAACACCAAAAATATAATAGCTAATATTTTATTAC
AATCATCCGGATATTCTTCTACGATCTCACTAACTAATGTTTCTTTGGTTATACTAGTAT
AGTCACTATCGGACAAATAAAGAAAATCAGATGATCGATGAATAATACATTTAAATTCAT
CATCTGTAAGATTTTTGAGATGTCTCATTAAAATATTATTAGGGTCAGTACTCATTATCA
TTCGGCAGCTATTACTTATTTTATTTTTCTGTATTTTATTATTTTTCACCATATAGATCA
ATCATTAGATCATCAAAATATGTTTCAATCATCCTAAAGAGTATGGTGAATGACTCTTCC
CATCTAATTTCTGAACGTTCACCAATGTCTCTAGCCACTTTGGCACTAATAGCGATCATT
CGCTTAGCGTCTTCTATATTATTAACTGGTTGATTCAATCTATCTAGCAATGGACCGTCG
GACAGCGTCATTCTCATGTTCTTAATCAATGTACATACATCGCCGTCATCTACCAATTCA
TCCAACAACATAAGCTTTTTAAAATCATCATTATAATAGGTTTGATCGTTGTCATTTCTC
CAAAGAATATATCTAATAAGTAGAGTCCTCATGCTTAGTAATTTAACTATTTTAGTTAAC
AACTATTTTTTATGTTAAATCAATTAGTACACCGCTATGTTTAATACTTATTCATATTTT
AGTTTTTAGGATTGAGAATCAATACAAAAAATTAATGCATCATTAATTTTAGAAATACTT
AGTTTCCACGTAGTTAATGAAACATTTGAACTCATCGTACAGGACGTTCTCGTACAGGAC
GTAACTATAAACCGGTTTATATTTGTTCAAGATAGATACAAATCCGATAACTTTTTTTAC
GAATTCTACGGGATCCACTTTAAAAGTGTCATACCGGGTTCTTTTTATTCTTTTAAACAG
ATCAATGGTGTGATGTTGATTAGGTCTTTTACGAATTTGATATAGAATAGCGTTCACATA
TCCTCCATAATGGTCAATCGCCATTTGTTCGTATGTCATAAATTCTTTAATTATATGACA
CTGTGTATTATTTAGTTCATCCTTGTTCATCATTAGGAATCTATCCAAAATGGCAATTAT
ACTAGAACTATAGGTGCGTTGTATACACATATTGATGTGTCTGTTTATACAATCCATGAT
ATTTGGATCCATGCTACTACCTTCGGGTAAAATTGTAGCATCATATACCATTTCTAGTAC
TTTAGGTTCATTATTATCCATTGCAGAGGACGTCATGATCGAATCCTAAAAAAATATATT
ATTTTTATGTTATTTTGTTAAAAATAATCATCGAATACTTCGTAAGATACTCCTTCATGA
ACATAATCAGTTACAAAACGTTTATATGAAGTAAAGTATCTACGATTTTTACAAAAGTCC
GGATGCATAAGTACAAAGTACGCGATAAACGGAATAATAATAGATTTATCTAGTCTATCT
TTTTCTATAGCTTTCATAGTTAGATACATGGTCTCAGAAGTAGGATTATGTAACATCAGC
TTCGATAAAATGACTGGGTTATTTAGTCTTACACATTCGCTCATACATGTATGACCGTTA
ACTACAAAGTCTACACTAAAATGATTGAACAATAGATAGTCTACCATTGTTTCGTATTCA
GATAGTACAGCGTAGTACATAGCATCTTCACAAATTATATCATTGTCTAATAGATATTTG
ACGCATCTTATGGATCCCACTTCAACAGCCATCTTAAAATCGGTAGAATCATATTGCTTT
CCTTTATCATTAATAATTTCTAAAACATCATCTCTATCATAAAAGATACAAATATTAACT
GTTTGATCCGTAATAACATTGCTAGTCGATAGCAATTTGTTAATAAGATGCGCTGGGCTC
AATGTCTTAATAAGAAGTGTAAGAGGACTATCTCCGAATTTGTTTTGTTTATTAACATCC
GTTGATGGAAGTAAAAGATCTATAATGTCTACATTCTTGACTGTTTTAGAGCATACAATA
TGGAGAGGTGTATTTCCATCATGATCTGGTTTTGAGGGACTAATTCCTAGTTTCATCATC
CATGAGATTGTAGAAGCTTTTGGATTGTCTGACATAAGATGTCTATGAATATGATTTTTG
CCAAATTTATCCACTATCCTGGCTTCGAATCCGATGGACATTATTTTTTTAAACACTCTT
TCTGAAGGATCTGTACACGCCAACAACGGACCACATCCTTCTTCATCAACCGAGTTGTTA
ATCTTGGCTCCATACTGTACCAATAAATTTATTCTCTCTATGACTTCATCATCTGTTCCC
GAGAGATAATATAGAGGTGTTTTATTATGTTTATCACACGCGTTTGGATCTGCGCCGTGC
GTCAGCAGCATCGCGACTATTCTATTATTATTAATTTTAGAAGCTATATGCAATGGATAA
TTTCCATCATCATCCGTCTCATTTGGAGAGTATCCTCTATGAAGAAGTTCTTCGACAAAT
CGTTCATCTAGTCCTTTAATTCCACAATACGCATGTAGAATGTGATAATTATTTCCAGAA
GGTTCGATAGCTTGTAGCATATTCCTAAATACATCTAAATTTTTACTATTATATTTGGCA
TAAAGAGATAGATAATACTCGGCCGACATAATGTTGTCCATTGTAGTATAAAAATTAATA
TTTCTATTTCTATTTCTGTATATTTGCAACAATTTACTCTCTATAACAAATATCATAACT
TAGTTCTTTTATGTCAAGAAGGCACTGGTTTAGTTCATCTATAAATGTCACGCCATAACT
ACCACGCATGCTATACTCAGAATTATGATAAAGATATTTATCCTTGGGGTGTAGGTAATG
GGGATTAATCTTTGTTGGATCAGTCTCTAAGTTAACACATGTCACACATGATCCATTTAT
AGTTATATCACACGATGATGATTTATGAATTGATTCCGGAAGATCGCTATCGTATTTTGT
GGTTCCACAATTCATTTCCATACATGTTATTGTCACACTAATATTATGATGAACTTTATC
TAGCCGCTGAGTGGTAAACAACAGAACAGATAGTTTATTATCTTTACCAACACCCTCAGC
CGCTGCCACAAATCTCTGATCCGTATCCATGATGGTCATGTTTATTTCTAGTCCGTATCC
AGTCAACACTATGTTAGCATTTCTGTCGATATAGCTTTCACTCATATGACACTCACCAAT
AATAGTAGAATTAATGTCGTAATTTACACCAATAGTGAGTTCGGCGGCAAAGTACCAATA
CCGGTAATCTTGTCGAGGAGGACATATAGTATTCTTGTATTCTACCGAATACCCGAGAGA
TGCGATACAAAAGAGTAAGACTAATTTGTAAACCATCTTACTCAAAATATGTAACAATAG
TACGATGCAATGAGTAAGACAATAGGAAATCTATCTTATATACACATAATTATTCTATCA
ATTTTACCAATTAGTTAGTGTAATGTTAACAAAAATGTGGGAGAATCTAATTAGTTTTTC
TTTACACAATTGACGTACATGAGTCTGAGTTCCTTGTTTTTGCTAATTATTTCATCCAAT
TTATTATTCTTGACTATATCGAGATCTTTTGTATAGGAGTCAGACTTGTATTCAACATGC
TTTTCTATAATCATTTTAGCTATTTCGGCATCATCCAATAGTACATTTTCCAGATTAGCA
GAATAGATATTAATGTCGTATTTGAACAGAGCCTGTAACATCTCAATGTCTTTATTATCT
ATAGCCAATTTAATGTCCGGAATGAAGAGAAGGGAATTATTGGTGTTTGTCGACGTCATA
TAGTCGAGCAAGAGAATCATCATATCCACGTGTCCATTTTTTATAGTGATGTGAATACAA
CTAAGGAGAATAGCCAGATCAAAAGTAGATGGTATCTCTGAAAGAAAGTAGGAAACAATA
CTTACATCATTAAGCATGACGGCATGATAAAATGAAGTTTTCCATCCAGTTTTCCCATAG
AACATCAGTCTCCAATTTTTCTTAACAAACAGTTTTACCGTTTGCATGTTACCACTATCA
ACCGCATAATACAATGCGGTGTTTCCCTTGTCATCAAATTGTGAATCATCCAGTCCACTG
AATAGCAAAATCTTTACTATTTTGGTATCTTCCAATGTGGCTGCCTGATGTAATGGAAAT
TCATTCTCTAGAAGATTTTTCAATGCTCCAGCGTTCAACAACGTACATACTAGACGCACG
TTATTATCAGCTATTGCATAATACAAGGCACTATGTCCATGGACATCCGCCTTAAATGCA
TCTTTGCTAGAGAGAAAGCTTTTCAGCTGCTTAGACTTCCAAGTATTAATTCGTGACAGA
TCCATGTCTGAAACGAGACGCTAATTAGTGTATATTTTTTCATTTTTTATAATTTTGTCA
TATTGCACCAGAATTAATAATATCTCTAATAGATCTGATTAGTAGATACATGGCTATCGC
AAAACAACATATACACATTTAATAAAAATAATATTTATTAAGAAAATTCAGATTTCACGT
ACCCATCAATATAAATAAAATAATGATTCCTTACACCGTACCCATATTAAGGAGATTCCA
CCTTACCCATAAACAATATAAATCCAGTAATATCATGTCTGATGATGAACACAAATGGTG
TATTAAATTCCAGTTTTTCAGGAGATGATCTCGCCGTAGCTACCATAATAGTAGATGCCT
CTGCTACAGTTCCTTGTTCGTCGACATCTATCTTTGCATTCTGAAACATTTTATAAATAT
ATAATGGGTCCCTAGTCATATGTTTAAACGACGCATTATCTGGATTAAACATACTAGGAG
CCATCATTTCGGCTATCGACTTAATATCCCTCTTATTTTCGATAGAAAATTTAGGGAGTT
TAAGATTGTACACTTTATTCCCTAATTGAAACGACCAATAGTCTAATTTTGCAGCCGTAA
TAGAATCTGTGAAATGGGTCATATTATCACCTATTGCCAGGTACATACTAATATTAGCAT
CCTTATACGGAAGGCGTACCATATCATATTCTTCGTCATCGATTGTGATTGTATTTCCTT
GCAATTTAGTAACTACGTTCATCATGGGAACCGTTTTCGTACCGTACTTATTAGTAAAAC
TAGCATTGCGTGTTTTAGTGATATCAAACGGATATTGCCATATACCTTTAAAATATATAG
TATTAATGATTGCCCATAGAGTATTATTGTCGAGCATATTAGAATCTACTACATTAGACA
TACCGGATCTACGTTCTACTATAGAATTAATTTTATTAACCGCATCTCGTCTAAAGTTTA
ATCTATATAGGCCGAATCTATGATATTGTTGATAATACGACGGTTTAATGCACACAGTAT
TATCTACGAAACTTTGATAAGTTAGATCAGTGTACGTATATTTAGATGTTTTCAGCTTAG
CTAATCCTGATATTAATTCTGTAAATGCTGGACCCAGATCTCTTTTTCTCAAATCCATAG
TCTTCAATAATTCTATTCTAGTATTACCTGATGCAGGCAATAGCGACATAAACATAGAAA
ACGAATAACCAAACGGTGAGAAGACAATATTATCATCTTGAATATTTTTATACGCTACTA
TACCGGCATTGGTAAATCCTTGCAGACGATAGGTAGACACTGAACACGTTAACGATAGTA
TCAATAACGCAATCATGATTTTATGGTATTAATAATTAACCTTATTTTTATGTTCGGTAT
AAAAATTATTGATGTCTACACATCCTTTTGTAATTGACATCTATATATCCTTTTGTATAA
TCAACTCTAATCACTTTAACTTTTACAGTTTTCCCTACCAGTTTATCCCTATATTCAACA
TATCTATCCATATGCATCTTAACACTCTCTGCCAAGATAGCTTCAAAGTGAGGATAGTCA
AAAAGATAAATATATAGAGCATAATCCTTCTCGTATACTCTGCCCTTTATTACATCACCC
GCATTGGGCAACGAATAACAAAATGCAAGCATCTTGTTAACGGGCTCGTAAATTGGGATA
AAAATTATGTTTTTATATCTATTTTATTCAAGAGAATATTCAGGAATTTCTTTTTCCGGT
TGTATCTCATCGCAGTATATATCATTTGTACATTGTTTCATATTTTTTAATAGTCTACAC
CTTTTAGTAGGACTAGTATCGTACAATTCATAGCTGTATTTTGAATTCCAATCACGCATA
AAAATATCTTCCAATTGTTGACGAAGACCTAATCCATCATCCGGTGTAATATTAATAGAT
GCTCCACATGTATCCGTAAAGTAATTTCCTGTCCAATTTGAGGTACCTATATACGCCGTT
TTATCGGTTACCATATATTTGGCATGGTTTACCCTAGAATACGGAATGGGAGGATCAGCA
TCTGGTACAATAAATAGCTTTACTTCTATATTTATGTTTTTAGATTTTAGCATAGCGATA
GATCTTAAAAAGTTTCTCATGATAAACGAAGATCGTTGCCAGCAACTAATCAATAGCTTA
ACTGACACTTGTCTGTCTATAGCGGCTCTTCTTAATTCATCTTCTATATAAGGCCAAAAC
AAAATATTGCCTGCCTTCGAATAAATAATAGGGATAAAGTTCATAACAGATACATAAACG
AATTTACTCGCATTTCTGATACATGACAATAAAGCGGTTAAATCATTGGTTCTTTCCATA
GTACATAGTTGTTGCGGTGCAGAAGCAATAAATACAGAGTGTGGAACGCCGCTTACGTTA
ATACTAAGAGGATGATCTGTATTATAATACGACGGATAAAAGTTTTTCCAATTATATGGT
AGATTGTTAACTCCAAGATACCAGTATACCTCAAAAATTTGAGTGAGATCCGCTGCCAAG
TTCCTATTATTGAAGATCGCAATACCCAATTCTTTGACCTGAGTTAGTGATCTCCAATCC
ATGTTAGCGCTTCCTAAATAAATATGTGTATTATCAGATATCCAAAATTTTGTATGAAGA
ACTCCTCCTAGGATATTTGTAATATCTATGTATCGTACTTCAACTCCGGCCATTTGTAGT
CTTTCAACATCCTTTAATGGTTTGTTAGATTTATTGACGGCTACTCTAACTCGTACTCCT
CTTTTGGGTAATTGTACAATCTTGTTTAATATTATCGTGCCGAAATTCGTACCCACTTCA
TCCGATAAACTCCAATAAAAAGATGATATATCTAGTGTTTTTGTGGTATTGGATAGAATT
TCCCTCCACATGTTAAATGTAGACAAATATACTTTATCAAATTGCATACCTATAGGAATA
GTCTCTGTAATCACTGCGATTGTATTATCCGGATTCATTTTATTTGTTAAAAGAATAATC
CTATATCACTTCACTCTATTAAAAATCCAAGTTTCTATTTCTTTCATGACTGATTTTTTA
ACTTCATCCGTTTCCTTATGAAGATGATGTTTGGCACCTTCATAAATTTTTATTTCTCTA
TTACAATTTGCATGTTGCATGAAATAATATGCACCTAAAACATCGCTAATCTTATTGTTT
GTTCCCTGGAGTATGAGAGTCGGGGGGTGTTAATCTTGGAAATTATTTTTCTAACCTTGT
TGGTAGCCTTCAAGACCTGACTAGCAAATCCAGCCTTAATTTTTTCATGATTGATTAATG
GGTCGTATTGGTATTTATAAACTTTATCCATATCTCTAGATACTGATTCTGGACATAGCT
TTCCGACTGGCGCATTTAGTGTGATGGTTCCCATAAGTTTGGCAGCTAGCAGATTCAGTT
TTGAAACAGCATCTGCATTAACTAGAGGAGACATTAGAATCATTGCTGTAAACAAGTTTG
GATTATCGTAAGAGGCTAGCTCCCATGGAATGACCCAATAAGTAGATTTAATAGTTACCA
CGTGCTGTACCAAAGTCATCAATCATCATTTTTTCACCATTACTTCTTCCATGTCCAATA
TGATCATGTGAGAATACTAAAATTCCTAACGATGATATGTTTTCAGCTAGTTCGTCATAA
CGTCCAGAATGTTTACCAGCTCCATGACTTATGAATACTAATGCCTTAGGATATGTAATA
GGTTTCCAATATATGTAATCATTGTCCAGATTGAACATACAGTTTGCACTCATGATTCAC
GTTATATAACTATCAATATTAACAGTTCGTTTGATGATCATATTATTTTTATGTTTTATT
GATAATTGTAAAAACATACAATTAAATCAATATAGAGGAAGGAGACGGCTACTGTCTTTT
GTGAGATAGTCATGGCGACTAAATTAGATTATGAGGATGCTGTTTTTTACTTTGTGGATG
ATGATAAAATATGTAGTCGCGACTCCATCATCGATCTAATAGATGAATATATTACGTGGA
GAAATCATGTTATAGTGTTTAACAAAGATATTACCAGTTGTGGAAGACTGTACAAGGAAT
TGATGAAGTTCGATGATGTCGCTATACGGTACTATGGTATTGATAAAATTAATGAGATTG
TCGAAGCTATGAGCGAAGGAGACCACTACATCAATTTTACAAAAGTCCATGATCAGGAAA
GTTTATTCGCTACCATAGGAATATGTGCTAAAATCACTGAACATTGGGGATACAAAAAGA
TTTCAGAATCTAGATTCCAATCATTGGGAAACATTACAGATCTGATGACCGACGATAATA
TAAACATCTTGATACTTTTTCTAGAAAAAAAATTGAATTGATGATATAGGGGTCTTCATA
ACGCATAATTATTACGTTAGCATTCTATATCCGTGTTAAAAAAAATTATCCTATCATGTA
TTTGAGAGTTTTATATGTAGCAAACATGATAGCTGTGATGCCAATAAGCTTTAGATATTC
ACGCGTGCTAGTGTTAGGGATGGTATTATCTGGTGGTGAAATGTCCGTTATATAATCTAC
AAAATAATCATCGCATATAGTATGCGATAGTAGAGTAAACATTTTTATCGTTTCTACTGG
GTTCATACATCGTCTACCCAATTCGGTTATAAATGAAATTGTCGCCAATCTTACACCCAA
CCCCTTGTTATCCATTAGTATAGTATTAACTTCGTTATTTATGTCATAAACTGTAAATGA
TTTTGTAGATGCCATATCATACATGATATTCATGTCCCTATTATAATCATTACTAACTTT
ATCACAATATATGTTGATAATATCTATATATGATCTAGTCTTTGTGGGCAACTGTCTATA
CAAGTCGTCTAAACGTTGTTTACTCATATAGTATCGAACAGCCATCATTACATGGTCCCG
TTCCGTTGATAGATAATCGAGTATGTTAGTGGACTTGTCAAATCTATATACCATATTTTC
TGGAAGTGGATATACATAGTCGTGATCAACATTATTGCTAGCCTCATCTTCTATATCCTG
TACTATACCATTATCTATATCATCTACATAATCTACGATATTATTACACATAAACATCGA
CAACATACTATTGTTTATTATCTAAGTCCTGTTGATCCAAACCCTTGATCTCCTCTATTT
GTACTATCTAGAGATTGTACTTCTTCCAGTTCTGGATAATATATACGTTGATAGATTAGC
TGAGCTATTCTATCTCCAGTATTTACATTAAACGTACATTTTCCATTATTAATAAGAATG
ACTCCTATGTTTCCCCTATAATCTTCGTCTATTACACCGCCTCCTATATCAATGCCTTTT
AGGGACAGACCAGACCTAGGAGCTATTCTACCATAGCAGAACTTAGGCATGGACATACTA
ATATCTGTCTTAATTAACTGTCGTTCTCCTGGAGGGATAGTATAATCGTAAGCGCTATAT
AAATCATATCCGGCGGCGTAAGGTGATTGCCTAGTAGGAGATTTAGCTCTGTTAGTTTCC
TTAACAAATCTAACTGGTGAGTTAATATTCATGTTGAACATAAAACTAATATTTTATTTC
AAAATTATTTACCATCCCATATATTCCATGAATAAGTGTGATGATTGTACACTTCTATAG
TATCTATATACGATTCACGATAAAATCCTCCTATCAATAGCAGTTTATTATCCACTATGA
TCAATTCTGGATTATCCCTCGGATAAATAGGATCATCTATCAGAGTCCATGTATTGCTGG
ATTCACAATAAAATTCCGCATTTCTACCAACCAAGAATAACCTTCTACCGAACACTAACG
CGCATGATTTATAATGAGGATAATAAGTGGATGGTCCAAACTGCCACTGATCATGATTGG
GTAGCAAATATTCTGTAGTTGTATCAGTTTCAGAATGTCCTCCCATTACGTATATAACAT
TGTTTATGGATGCCACTGCTGGATTACATCTAGGTTTCAGAAGACTCGGCATATTAACCC
AAGCAGCATCCCCGTGGAACCAACGCTCAACAGATGTGGGATTTGGTAGACCTCCTACTA
CGTATAATTTATTGTTAGCGGGTATCCCGCTAGCATACAGTCTGGGGCTATTCATCGGAG
GAATTGGAATCCAATTGTTTGATATATAATTTACCGCTATAGCATTGTTATGTATTTCAT
TGTTCATCCATCCACCGATGAGATATACTACTTCTCCAACATGAGTACTTGTACACATAT
GGAATATATCTATAATTTGATCCATGTTCATAGGATACTCTATGAATGGATACTTGTATG
ATTTGCGTGGTTGTTTATCACAATGAAATATTTTGGTACAGTCTAGTATCCATTTTACAT
TATTTATACCTCTGGGAGAAAGATAATTTGACCTGATTACATTTTTGATAAGGAGTAGCA
GATTTCCTAATTTATTTCTTCGCTTTATATACCACTTAATGACAAAATCAACTACATAAT
CCTCATCTGGAACATTTAGTTCATCGCTTTCTAGAATAAGTTTCATAGATAGATAATCAA
AATTGTCTATGATGTCATCTTCCAGTTCCAAAAAGTGTTTGGCAATAAAGTTTTTAGTAT
GACATAAGAGATTGGATAGTCCGTATTCTATACCCATCATGTAACACTCGACACAATATT
CCTTTCTAAAATCTCGTAAGATAAAGTTTATACAAGTGTAGATGATAAATTCTACAGAGG
TTAATATAGAAGCACGTAATAAATTGACGACGTTATGACTATCTATATATACCTTTCCAG
TATACGAGTAAATAACTATAGAAGTTAAACTGTGAATGTCAAGGTCTAGACAAACCCTTG
TAACTGGATCTTTATTTTTCGTGTATTTTTGACGTAAATGTGTGCGAAAGTAAGGAGATA
ACTTTTTCAATATCGTAGAATTGACTATTATATTGCCACCTATAGCATCAATAATTGTTT
TGAATTTCTTAGTCATAGACAATGCTAATATATTCTTACAGTACACAGTATTAACAAATA
TCGGCATTTATGTTTCTTTAAAAGTCAACATCTAAAGAAAAATGATTATCTTCTTGAGAC
ATAACTCCCATTTTTTGGTATTCACCCACACGTTTTTCGAAAAAATTAGTTTTTCCTTCC
AATGATATATTTTCCATGAAATCAAACGGATTGGTAACATTATAAATTTTTTTAAATCCC
AATTCAGAAATCAATCTATCCGCGACGAATTCTATATATGTTTTCATCATTTCACAATTC
ATTCCTATAAGTTTAACTGGAAGAGCCGCAGTAAGAAATTCTTGTTCAATGGATACCGCA
TCTGTTATAATAGATCTAACGGTTTCTTCACTCGGTGGATGCAATAAATGTTTAAACATC
AAACATGCGAAATCGCAGTGCAGACCCTCGTCTCTACTAATTAGTTCGTTGGAAAACGTG
AGTCCGGGCATTAGGCCACGCTTTTTAAGCCAAAATATGGAAGCGAATGATCCAGAAAAG
AAGATTCCTTCTACTGCAGCAAAGGCAATAAGTCTCTCTCCATAACCGGCGCTGTCATGT
ATCCACTTTTGAGCCCAATCGGCCTTCTTTTTTACACAAGGCATCGTTTCTATGGCATTA
AAGAGATAGTTTTTTTCATTACTATCTTTAACATAAGTATCGATCAAAAGACTATACATT
TCCGAATGAATGTTTTCAATGGCCATCTGAAATCCGTAGAAACATCTAGCCTCGGTAATC
TGTACTTCTGTACAAAATCGTTCCGCCAAATTTTCATTCACTATTCCGTCACTGGCTGCA
AAAAACGCCAATACATGTTTTATAAAATATTTTTCGTCTGGTGTTAGTTTATTCCAATCA
TTGATATCTTTAGATATATCTACTTCTTCCACTGTCCAAAATGATGCCTCTGCCTTTTTA
TACATGTTCCAGATGTCATAATATTGGATTGGGAAAATAACAAATCTATTTGGATTTGGT
GCAAGGATGGGTTCCATAACTAAATTAACAATAACAATAAATTTTTTTTCAGTTATCTAT
ATGCCTGTACTTGGATCTTTTGTACATCGATATCGCCGCAATCACTACAATAATTACAAG
TATTATTGATAGCATTGTTATTAGTACTATCATAATTAAATTATCGACATTCATGGGTGC
TGAATAATCGTTATTATCATCATTATCATTTTGTAATTGTGACATCATACTAGATAAATC
GTTTGCGAGATTGTTGTGGGAAGCGGGCATGGAGGATGAATTATCGTTATTATTATTTAA
CGCCTCCCATTCGGATTCACAAATGTTACGCACATTCAACATTTTATGGAAACTATAATT
TTGTGAAAACAGATAACAAGAAAACTCGTCATCGTTCAAATTTTTAACGATAGTAAACCG
ATTAAACGTCGAGCTAATTTCTAACGCTAGCGACTCTGTTGGATATGGGTTTCCAGATAT
ATATCTTTTCAGTTCCCCTACGTATCTATAATCATCTGTAGGAAATGGAAGATATTTCCA
TTTATCTACTGTTCCTAATATCATATGTGGTGGTGTAGTAGAACCATTAAGCGCGAAAGA
TGTTATTTCGCATCGTATTTTAACTTCGCAATAATTTCTGGTTAGATAACGCACTCTACC
AGTCAAGTCAATGATATTAGCCTTTACAGATATATTCATAGTAGTTGTAACGATGACTCC
ATCTTTTAGATGCGATACTCCTTTGTATGTACCAGAATCTTCGTACCGCAAACTCGATAT
ATTTAAACAAGTTAATGAGATATTAACGCGTTTTATGAATGATGATATATAACCAGAAGT
TTTATCCTCGGTGGCTAGCGCTATAACCTTATCATTATAATACCAACTAGTGTGATTAAT
ATGTGACACGTTAGTGTGGGTACAAATATGTACATTATCGTCTACGTCGTATTCGATACA
TCCGCATACAGCCAACAAATATAAAATGACAAATACTCTAACGCCGTTCGTACCCATCTT
GATGCGGTTTAATAAATGTTTTGATTTCAATTTATTGTAAAAAAAGATTCGGTTTTATAC
TGTTCGATATTCTCATTGCTTATATTTTCATCTATCATCTCCACACAGTCAAATCCGTGG
TTAGCATGCACCTCATCAACCGGTAAAAGACTATCGGACTCTTCTATCATTATAACTCTA
GAATATTTAATTTGGTCATTATTAATCAAGTCAATTATCTTATTTTTAACAAACGTGAGT
ATTTTACTCATTTTTTATAAAAACTTTTAGAAATATACAGACTCTATCGTGTGTCTATAT
CTTCTTTTTATATCCAATGTATTTATGTCTGATTTTTCTTCATTTATCATATATAATGGT
CCAAATTCTACACGTGCTTCGGATTCATCCAGATCATTAAGGTTCTTATAATTGTAACAT
CCTTCTCTTCCCTCTTCTACATCTTCCTTCTTATTCTTATTCTTAGCGTCACAGAATCTA
CCACAGCAGGATCCCATGACGAGCGTCATATTAAACTAATCCATTTTCAATTATAATATA
CGATTAGTAATGACCATTAAAATAAAAAATATTCTTCATAACCGGCAAGAAAGTGAAAAG
TTCACATTGAAACTATGTCAGTAGTATACATCATGAAATGATGATATATATATACTCTAT
TTTGGTGGAGGATTATATGATATAATTCGTGGATAATCATTCTTAAGACACATTTCTTCA
TTCGTAAATCTTTTCACGTTAAATGAGTGTCCATATTTTGCAATTTCTTCATATGATGGC
GGTGTACGTGGACGAAGCTGCTCCTGTTCTTGTTGTAGTCGCCGACTGTCGTGTTTGCGT
TTAGATCCCTCCATTATCGCGATTGCGTAGATGGAGTACTATTATATACCTTGTAATTAA
ATTTTTTTATTAATTAAACGTATAAAAACGTTCCGTATCTGTATTTAAGAGCCAGATTTC
GTCTAATAGAACAAATAGCTACAGTAAAAATAACTAGAATAATTGCTACACCCACTAGAA
ACCACGGATCGTAATACGGCAATCGGTTTTCGATAATAGGTGGAACGTATATTTTATTTA
AGGACTTAACAATTGTCTGTAAACCACAATTTGCTTCCGCGGATCCTGTATTAACTATCT
GTAAAAGCATATGTTGACCGGGCGGAGCCGAACATTCTCCGATATCTAATTTCTGTATAT
CTATAATATTATTAACCTCCGCATACGCATTACAGTTCTTTTCTAGCTTGGATACCGCAC
TAGGTACATCGTCTAGATCTATTCCTATTTCTTCAGCGATAGCTCTTCTATCCTTTTCCG
GAAGCAATGAAATCACTTCAATAAATGATTCAACCATGAGTGTGAAACTAAGTCGAGAAT
TACTCATGCATTTGTTAGTTATTCGGAGCGCGCAATTTTTAAACTGTCCTATAACCTCTC
CTATATGAATAGCACAAGTGACATTAGTAGGGATAGAATGTTGAGCTAATTTTTGTAAAT
AACTATCTATAAAAAGATTATACAAAGTTTTAAACTCTTTAGTTTCCGCCATTTATCCAG
TCTGAGAAAATGTCTCTCATAATAAATTTTTCCAAGAAACTAATTGGGTGAAGAATGGAA
ACCTTTAATCTATATTTATCACAGTCTGTTTTGGTACACATGATGAATTCTTCTAATGCT
GTACTAAATTCGATATCTTTTTCGATTTCTGGATATGTTTTTAATAAAGTATGAACAAAG
AAATGGAAATCGTAATACCAGTTATGTTCAACTTTGAAATTGTTTTTTATTTTCTTGTTA
ATGATTCCAGCCACTTGGGAAAAGTCAAAGTCGTTTAATGCCGATTTAATACGTTCATTA
AAAACAAACTTTTTATCCTTTAGATGAATTATTATTGGTTCATTGGAATCAAAAAGTAAG
ATATTATCGGGTTTAAGATCTGCGTGTAAAAAGTTGTCGCAACAGGGTAGTTCGTAGATT
TTAATGTATAACAGAGCCATCTGTAAAAAGATAAACTTTATGTATTGTACCAAAGATTTA
AATCCTAATTTGATAGCTAACTCGGTATCTACTTTATCTGCCGAATACAGTGCTAGGGGA
AAAATTATAATATTTCCTCTTTCGTATTCGTAGTTAGTTCTCTTTTCATGTTCGAAAAAG
TGAAACATGCGGTTAAAATAGTTTATAACATTAATATTACTGTTAATAACTGCCGGATAA
AAGTGGGATAGTAATTTCACGAATTTGATACTGTCCTTTCTCTCGTTAAACGCCTTTAAA
AAAACTTTAGAAGAATATCTCAATGAGAGTTCCTGACCATCCATAGTTTGTATCAATAAT
AGCAACATATGAAGAACCCGTTTATACAGAGTATGTAAAAATGTTAATTTATAGTTTAAT
CCCATGGCCCACGCACACACGATTAATTTTTTTTCATCTCCCTTTAGATTGTTGTATAGA
AATTTGGGTACTGTGAACTCCGCCGTAGTTTCCATGGGACTATATAATTTTGTGGCCTCG
AATACAAATTTTACTACATAGTTATCTATCTTAAAGACTATACCATATCCTCCTGTAGAT
ATGTGATAAAAATCGTCGTTTATAGGATAAAATCGTTTATCCTTTTGTTGGAAAAAGGAT
GAATTAATGTAATCATTCTCTTCTATCTTTAGTAGTGTTTCCTTATTAAAATTCTTAAAA
TAATTTAACAATCTAACTGACGGAGCCCAATTTTGGTGTAAATCTAATTGGGACATTATG
TTGTTAAAATACAAACAGTCTCCTAATATAACAGTATCTGATAATCTATGGGGAGACATC
CATTGATATTCAGGGGATGAATCATTGGCAACACCCATTTATTGTACAAAAAGCCCCAAT
TTACAAACGAAAGTCCAGGTTTGATAGAGACAAACAATTAACTATTTTGTCTCTGTTTTT
AATTTCTTTGGTAATGAAATTATTCACAATATCAGTATCTTCTTTATCTACCAGAGATTT
TACTAACTTGATAACCTTGGCTGTCTCATTCAATAGGGTAGTAATATTTGTATGTGTGAT
ATTGATATCTTTTTGAATTGTTTCTTTTAGAAGTGATTCTTTGATGGTGCCAGCATACGA
ATTACAATAATGCAGAAACTCAGTTAACATGCAGGAATTATAGTAAGCCAATTCCAATTG
TTGCCTGTATTGTATTAGAGTATTAATATGCGCAATGGTGTCCTTGCGTTTCTCTGATAG
AATGCGAGCAGCGATTTTGGCGTTATCATTTGACGATATTTCTGGAATGACGAATCCTGT
TTCTACTAACTTTTTGGTAGGACAAAGTGAAACAATCAAGAAGATAGCTTCTCCTCCTAT
TTGTGGAAGAAATTGAACTCCTCTAGATGATCTACTGACGATAGTATCTCCTTGACAGAT
ATTGGACCGAATTACAGAAGTACCTGGAATGTAAAGCCCTGAAACCCCCTCATTTTTTAA
GCAGATTGTTGCCGTAAATCCTGCACTGTGACCAAGATAGAGAGCTCCTTTGGTGAATCC
ATCTCTATGTTTCAGTTTAACCAAGAAACAGTCAGCTGGTCTAAAATTTCCATCTCTATC
TAATACAGCATCTAACTTGATGTCAGGAACTATGACCGGTTTAATGTTATATGTAACATT
GAGTAAATCCTTAAGTTCATAATCATCACTGTCATCAGTTATGTACGATCCAAACAATGT
TTCTACTGGCATAGTGGATACGAAGATGCTATCCATCAGAATGTTTCCCTGATTAGTATT
TTCTATATAGCTATTCTTCTTTAAACGATTTTCCAAATCAGTAACTATGTTCATTTTTTT
AGGAGTAGGACGCCTAGCCAGTATGGAAGAGGATTTTCTAGATCCTCTCTTCAACATCTT
TGATCTCGATGGAATGCAAAACCCCATAGTGAAACAACCAACGATAAAAATAATATTGTT
TTTCACTTTTTATAATTTTACCATCTGACTCATGGATTCATTAATATCTTTATAAGAGCT
ACTAACGTATAATTCTTTATAACTGAACTGAGATATATACACCGGATCTATGGTTTCCAT
AATTGAGTAAATGAATGCTCGGCAATAACTAATGGCAAATGTATAGAACAACGAAATTAT
ACTAGAGTTGTTAAAGTTAATATTTTCTATGAGCTGTTCCAATAAATTATTTGTTGTAAC
TGCGTTCAAGTCATAAATCATCTTGATACTATCCAGTAAACCGTGTTTAAGTTCTGGAAT
ATTATCATCCCATTGTAAAGCCCCTAATTCGACTATCGAATATCCTGCTCTGATAGCAGT
TTCAATATCGACGGACGTCAATACTGTAATAAAGGTGGTAGTATTGTCATCATCGTGATA
AACTACGGGAATATGGTCGTTAGTAGGTACGGTGACTTTACACAACGCGATATATAACTT
TCCTTTTGTACCATTTTTAACGTAGTTGGGACGTCCTGCAGGGTATTGTTTTGAAGAAAT
GATATCGAGAACAGATTTGATACGATATTTGTTGGATTCCTGATTATTCACTATAATATA
ATCTAGACAGATAGATGATTCGATAAATAGAGAAGGTATATCGTTGGTAGGATAATACAT
CCCCATTCCAGTATTCTCGGATACTCTATTGATGACACTAGTTAAGAACATGTCTTCTAT
TCTAGAAAACGAAAACATCCTACATGGACTCATTAAAACTTCTAACGCTCCTGATTGTGT
CTCGAATGCCTCGTACAAGGATTTCAAGGATGCCATAGATTCTTTGACCAACGATTTAGA
ATTGCGTTTAGCATCTGATTTTTTTATTAAATCGAATGGTCGGCTCTCTGGTTTGCTACC
CCAATGATAACAATAGTCTTGTAAAGATAAACCGCAAGAAAATTTATACGCATCCATCCA
AATAACCCTAGCACCATCGGATGATATTAATGTATTATTATAGATTTTCCATCCACAATT
ATTGGGCCAGTATACTGTTAGCAACGGTATATCGAATAGATTACTCATGTAACCTACTAG
AATGATAGTTCGTGTACTAGTCATAATATCTTTAATCCAATCTAAGAAATTTAAAATTAG
ATTTTTTACACTGTTAAAGTTAACAAAGGTATTACCCGGATACGTGGATATCATATATGG
CATTGGTCCATTATCAGTAATAGCTCCATAAACTGATACGGCGATGGTTTTTATATGTGT
TTGATCTAACGAGGAAGAAATTCGCGCCCACAATTCATCTCTAGATATGTATTTAATATC
AAACGGTAACACATCAATTTCGGGACGCGTATATGTTTCTAAATTTTTAATCCAAATATA
ATGATGACCTATATGCCCTATTATCATACTGTCAACTATAGTACACCTAGAGAACTTACG
ATACATCTGTTTCCTATAATCGTTAAATTTTACAAATCTATAACATGCTAAACCTTTTGA
CGACAGCCATTCATTAATTTCTGATATGGAATCTGTATTCTCGATACCGTATTGTTCTAA
AGCCAGTGCTATATCTCCCTGTTCGTGGGAACGCTTTCGTATAATATCGATCAACGGATA
ATCTGAAGTTTTTGGAGAATAATATGACTCATGATCTATTTCGTCCATAAACAATCTAGA
CATAGGAATTGGAGGCGATGATCTTAATTTTGTGCAATGAGTCGTCAATCCTATAACTTC
TAATCTTGTAATATTCATCATCGACATAATACTATCTATGTTATCATCGTATATTAGTAT
ACCACGGCCTTCTTCATTTCGTGCCAAAATAATATACAGTCTTAAATAATTACGCAATAT
CTCAATAGTTTCATAATTGTTAGCTGTTTTCATCAAGATTTGTACCCTGTTTAACATGAT
GGCGTTCTATACGTCTCTATTTTCTTTTTTTTAAATTTTTAACGATTTACTGTGGCTAGA
TACCCAATCTCTCTCAAATATTTTTTTAGCCTCGCTTACAAGCTGTTTATCTATACTATT
AAAACTGACGAATCCGTGATTTTGGTAATGGGTTCCGTCGAAATTTGCCGAAGTGATATG
AACATATTCGTCGTCGACTATCAACAATTTTGTATTATTCTGAATAGTGAAAACCTTCAC
AGATAGATCATTTTGAACACACAACGCGTCTAGACTTCTGGCGGTTGCCATAGAATATAC
GTCGTTCTTATCCCAATTACCAACTAGAAGTCTGATCTTAACTCCTCTATTAATGGCTGC
TTCTATAATGGAGTTGTAAATGTCGGGCCAATAGTAGCTATTACCGTCGACACGTGTAGT
GGGAACTATGGCCAAATGTTCAATATCTATACTAGTCTTAGCCGACTTGAGTTTATCAAT
AACTACATCGGTATCTAGATCTCTAGAATATCCCAATAGGTGTTCCGGAGAATCAGTAAA
GAACACTCCACCTATAGGATTCTTAATATGATACGCAGTGCTAACTGGCAAACAACAAGC
CGCAGAGCATAAATTCAACCATGAATTTTTTGCGCTATTAAAGGCTTTAAAAGTATCAAA
TCTTCTACGAAGATCTGTGGCCAGCGGGGGATAATCAGAATATACACCTAACGTTTTAAT
CGTATGTATAGATCCTCCAGTAAATGACGCGTTTCCTACATAACATCTTTCATCATCTGA
CACCCAAAAACAACCGAGTAGTAGTCCCACATTATTTTTTTTATCTATATTAACGGTTAT
AAAATTTATATCCGGGCAGTGACTTTGTAGCTCTCCCAGATTTCTTTTCCCTCGTTCATC
TAGCAAAACTATTATTTTAATCCCTTTTTCAGATGCCTCTTTTAGTTTATCAAAAATAAG
CGCTCCCCTAGTCGTACTCAGAGGATTACAACAAAAAGATGCTATGTATATATATTTCTT
AGCTAGAGTGATAATTTCGTTAAAACATTCAAATGTTGTTAAATGATCGGATCTAAAATC
CATATTTTCTGGTAGTGTTTCTACCAGCCTACATTTTGCTCCCGCAGGTACCGATGCAAA
TGGCCACATTTAGTTAACATAAAAACTTATACATCCTGTTCTATCAACGATTCTAGAATA
TCATCGGCTATATCGCTAAAATTTTCATCAAAGTCGACATCACAACCTAACTCAGTCAAT
ATATTAAGAAGTTCCATGATGTCATCTTCGTCTATTTCTATATCCGTATCCATTGTAGAT
TGTTGACCGATTATCGAGTTTAAATCATTACTAATACTCAATCCTTCAGAATACAATCTG
TGTTTCATTGTAAATTTATAGGCGGTGTATTTAAGTTGGTAGATTTTCAATTATGTATCA
ATATAGCAACAGTAGTTCTTGCTCCTCCTTGATTCTAGCATCCTCTTCATTATTTTCTTC
TACGTACATAAGCATGTCCAATACGTTAGACAACACACCGACGATGGCGGCCGCCACAGA
CACGAATATGACTAGACCGATGACCATTTAAAAACCCCTCTCTAGCTTTCACTTAAACTG
TATCGATTATTCTTTTAGAACATGTATAATATAAAAACATTATTCTATTTCGAATTTAGG
CTTCCAAAAATTTTTCATCCGTAAACCGATAATAATATATATAGACTTGTTAATAGTCGG
AATAAATAGATTAATGCTTAAACTATCATCATCTCCACGATTAGAGATACAATATTTACA
TTTTTTTTGCTGTTTCGAAACTTTATCAATACACGTTAATACAAACCCAGGAAGGAGATA
TTGAAACTGAGGCTGTTGAAAATGAAACGGTGAATACAATAATTCAGATAATGTAAAATC
ATGATTCCGTATTCTGATGATATTAGAACTGCTAATGGATGTCGATGGTATGTATCTAGG
AGTATCTATTTTAACAAAGCATCGATTTGCTAATATACAATTATCCTTTTGATTAATTGT
TATTTTATTCATATTCTTAAAAGGTTTCATATTTATCAATTCTTCTACATTAAAAATTTC
CATTTTTAATTTATGTAGCCCCCGCAATACTCCTCATTACGTTTCATTTTTTGTCTATAA
TATCCATTTTGTTCATCTCGGTACATAGATTATCCAATTGAGAAGCGCATTTAGTAGTTT
TGTACATTTTAAGTTTATTGACGAATCGTCGAAAACTAGTTATAGTTAACATTTTATTAT
TTGATACCCTGATATTAATACCCCTGCCGTTACTATTATTTATAACTGATGTAATCCACG
TAACATTAGAATTAATTATCGATAGTAATGCATCGACGCTTCCAAAATTGTCTATTATAA
ACTCACCGATAATTTTTTTATTGCATGTTTTCATATTCATTAGGATTATCAAATCTTTAA
TCTTACTACGATTGTATGCGTTGATATTGCAAGACGTCATTCTAAAAGACGGAGGATCTC
CATCAAATGCCAGACAATCACGTACAAAGTACATGGAAATAGGTTTTGTTCTATTGCGCA
TCATAGATTTATATAGAACACCCGTAGAAATACTAATTTGTTTTACTCTATAAAATACTA
ATGCATCTATTTCATCGTTTTGTATAACGTCTTTCCAAGTGTCAAATTCCAAATTTTTTT
CATTGATAGTACCAAATTCTTCTATCTCTTTAACTACTTGCATAGATAGGTAATTACAGT
GATGCCTACATGCCGTTTTTTGAAACTGAATAGATGCGTCTAGAAGCGATGCTACGCTAG
TCACAATCACCACTTTCATATTTAGAATATATGTATGTAAAAATATAGTAGAATTTCATT
TTGTTTTTTTCTATGCTATAAATGAATTCTCATTTTGCATCTGCTCATACTCCGTTTTAT
ATCAATACCAAAGAAGGAAGATATCTGGTTCTAAAAGCCGTTAAAGTATGCGATGTTAGA
ACTGTAGAATGCGAAGGAAGTAAAGCTTCCTGCGTACTCAAAGTAGATAAACCCTCATCG
CCCGCGTGTGAGAGAAGACCTTCGTCCCCGTCCAGATGCGAGAGAATGAATAACCCTGGA
AAACAAGTTCCGTTTATGAGGACGGACATGCTACAAAATATGTTCGCGGCTAATCGCGAC
AACGTGGCGTCGAGACTTTTGAACTAAAATACAATTATATCCTTTTCGATATTAATAAAT
CCGTGTCGTCCAGGTTTTTTATCTCTTTCAGTATGTGAATAGATAGGTATTTTATCTCTA
TTCATCATCGAATTTAAGAGATCCGATAAACATTGTTTGTATTCTCCAGATGTCAGCATC
TGATACAACAATATATGTGCACATAAACCTCTGGCACTTATTTCATGTACCTTCCCCTTA
TCACTAAGGAGAATAGTATTTGAGAAATATGTATACATGATATTATCATGAATTAGATAT
ACAGAATTTGTAACACTCTCGAAATCACACGATGTGTCGGCGTTAAGATCTAATATATCA
CTCGATAACACATTTTCATCTAGATACACTAGACATTTTTTAAAGCTAAAATAGTCTTTA
GTAGTGACAGTAACTATGCGATTATTTTCATCGATGATACATTTCATCGGCATATTATTA
CGCTTACCATCAAAGACTATACCATGTGTATATCTAACGTATTCTAGCATGGTTGCCATA
CGCGCATTAAACTTTTCAGGATCTTTGGATAGATCTTCCAATCTATCTATTTGAGAAAAC
ATTTTTATCATGTTCAATAGTTGAAACGTCGGATCCACTATATAGATATTATCTATAAAG
ATTTTAGGAACTACGTTCATGGTATCCTGGCGAATATTAAAACTATCAATGATATGATTA
TCGTTTTCATCTTTTATCACCATATAGTTTCTAAGATATGGGATTTTACTTAATATAATA
TTATTTCCCGTGATAAATTTTATTAGAAAGGCCAAATCTATAAGAAAAGTTCTAGAATTA
GTCTGAAGAATATCTATATCGCCGTACCGTATATTTGGATTAATTAGATATAGAGAATAT
GATCCGTAACATATACAACTTTTATTATGGCGTCTAAGATATTCTTCCATCAACTTATTA
ACATTTTTGACTAGGGAAGATACATTATGACGTCCCATTACTTTTGCCTTGTCTATTACT
GCGACGTTCATAGAATTTAGCATATCTCTTGCCAATTCTTCCATTGATGTTACATTATAA
GAAATTTTAGATGAAATTACATTTGGAGCTTTAATAGTAAGAACTCCTAATATGTCCGTG
TATGTGGTCACTAATACAGATTGTAGTTCTATAATCGTAAATAATTTACCTATATTATAT
GTTTGAGTCTGTTTAGAAAAGTAGCTAAGTATACGATCTTTTATTTCTGATGCAGATGTA
TTAACATCGGAAAAAAATCTTTTTTTATTCTTTTTTACTAAAGATACAAATATGTCTTTG
TTAAAAACAGTTATTTTTTGAATATTTCTAGCTTGTAATTTTAACATATGATATTCGTTC
ACACTAGGTACTCTGCCTAAATAGGTTTCTATAATCTTTAATGTAATATTAGGAAGAGTA
TTCTGATCAGGATTCCTATTCATTTTGAGGATTTAAAACTCTGATTATTGTCTAATATGG
TCTCTACGCAAACTTTTTCACAGAGCGATAGAGTTTTTGATAACTCGTTTTTCTTAAGAA
ATATAAAACTACTGTCTCCAGAGCTCGCTCTATCTTTTATTTTATTTAATTCGATACAAA
CTCCTGATACTGGTTCAGAAAGTAATTCATTAATTTTCAGTCCTTTATAGAAGATATTTA
ATATAGATAATACAAAATTTTCAGTTCTTGATATCGATCTGATTGATCCTAGAACTAGAT
ATATTAATAACGTGCTCATTAGGCAGTTTATGGCAGCTTGATAATTAGATATAGTATATT
CCAGTTCATATTTATTAGATACCGCATTGCCCAGATTTTGATATTCTATGAATTCCTCTG
AAAATAAATCCAAAATAACTAAACATTCTATTTTTTGTGGATTAGTGTACTCTCTTCCCT
CTATCATGTTCACTACTGGTGTCCACGATGATAAATATCTAGAGGGAATATAATATAGTC
CATAGGATGCCAATCTAGCAATGTCGAATAACTGTAATTTGATTCTTCGTTCTTCATTAT
GAATTGATTCTTGAGGTATAAACCTAACACAAATTATATTATTAGACTTTTCGTATGTAA
TGTCTTTCATGTTATAAGTTTTTAATCCTGGAATAGAATCTATTTTAATGAGGCTTTTAA
ACGCAGAGTTCTCCAACGAGTCAAAGCATAATACTCTGTTGTTTTTCTTATATACGATGT
TACGATTTTCTTCTTTGAATGGAATAGGTTTTTGAATTAGTTTATAATTACAACATAATA
GATAAGGAAGTGTGCAAATAGTACGCGGAAAAAACATAATAGCTCCCCTGTTTTCATCCA
TGGTTTTAAGTAAATGATCACTGGCTTCTTTAGTCAATGGATATTCGAACATTAACCGTT
TCATCATCATTGGACAGAATCCATATTTCTTAATGTAAAGAGTGATCAAATCATTGTGTT
TATTGTACCATCTTGTTGTAAATGTGTATTCGGTTATCGGATCTGCTCCTTTTTCTATTA
AAGTATCGATGTCGATCTCGTCTAAGAATTCAACTATATCGACATATTTCATTTGTATAC
ACATAACCATTACTAACGTAGAATGTATAGGAAGAGATGTAACGGGAACAGGGTTTGTTG
ATTCGCAAACTATTCTAATACATAATTCTTCTGTTAATACGTCTTGCACGTAATCTATTA
TAGATGCCAAGATATCTATATAATTATTTTGTAAGATGATGTTAACTATGTGATCTATAT
AAGTAGTGTAATAATTCATGTATTTCGATATATGTTCCAACTCTGTCTTTGTGATGTCTA
GTTTCGTAATATCTATAGCATCCTCAAAAAATATATTCGCATATATTCCCAAGTCTTCAG
TTCTATCTTCTAAAAAATCTTCAACGTATGGAATATAATAATCTATTTTACCTCTTCTGA
TATCATTAATGATATAGTTTTTGACACTATCTTCTGTCAATTGATTCTTATTCACTATAT
CTAAGAAACGGATAGCGTCCCTAGGACGAACTACTGCCATTAATATCTCTATTATAGCTT
CTGGACATAATTCATCTATTATACCAGAATTAATGGGAACTATTCCGTATCTATCTAACA
TAGTTTTAAGAAAGTCAGAATCTAAGACCTGATGTTCATATATTGGTTCATACATGAAAT
GATCTCTATTGATGATAGTGACTATTTCATTCTCTGAAAATTGGTAACTCATTCTATATA
TGCTTTCCTTGTTGATGAAGGATAGAATATACTCAATAGAATTTGTACCAACAAACTGTT
CTCTTATGAATCGTATATCATCATCTGAAATAATCATGTAAGGCATACATTTAACAATTA
GAGACTTGTCTCCTGTTATCAATATACTATTCTTGTGATAATTTATGTGTGAGGCAAATT
TGTCCACGTTCTTTAATTTTGTTATAGTAGATATCAAATCCAATGGAGCTACAGTTCTTG
GCTTAAACAGATATAGTTTTTCTGGAACGAATTCTACAACATTATTATAAAGGACTTTGG
GTAGATAAGTGGGATGAAATCCTATTTTAATTAATGCGATAGCCTTGTCCTCGTGCAGAT
ATCCAAACGCTTTTGTGATAGTATGGCATTCATTGTCTAGAAACGCTCTACGAATATCTG
TGACAGATATCATCTTTAGAGAATATACTAGTCGCGTTAATAGTACTACAATTTGTATTT
TTTAATCTATCTCAATAAAAAAATTAATATGTATGATTCAATGTATAACTAAACTACTAA
CTGTTATTGATAACTAGAATCAGAATCTAATGATGACGTAACCAAGAAGTTTATCTACTG
CCAATTTAGCTGCATTATTTTTAGCATCTCGTTTAGATTTTCCATCTGCCTTATCGAATA
CTCTTCCGTCGATGTCTACACAGGCATAAAATGTAGGAGAGTTACTAGGCCCCACTGATT
CAATACGAAAAGACCAATCTCTCCTAGTAATTTGGCAGTACTCATTAATAACGGTGACAG
GGTTAGCACCTTTCCAATCAATAATTTTTTTAGCCGGAATAACATCATCAAAAGACTTAT
GATCCTCTCTCATTGATTTTTCGCGGGATACATCATCTATTATGACGTCAGCCATAGCAT
CAGCATCCGGCTTATCCGCCTCCGTTGTCATAAACCAACGAGGAGGAATATCGTCGGAGC
TGTACACCATAGCACTACGTTGAAGATCGTACAGAGCTTTATTAACTTCTCGCTTCTCCA
TATTAAGTTGTCTAGTTAGTTGTGCAGCAGTAGCTCCTTCGATTCCAATGGTTTTAATAG
CCTCACACACAATCTCTGCGTTAGAACGCTCGTCGATATAGATTTTAGACATTTTTAGAG
AGAACTAACGCAATCAGTAATAAAACTAATTTATTTTATCATTTTTTTTATTCATCATCC
TCTGGTGGTTCGTCGTTTCTATCGAATGTAGCTCTGATTAACCCGTCATCTATAGGTGAT
GCTGGTTCTGGAGATTCTGGAGGAGATGGATTATTATCTGGAAGAATCTCTGTTATTTCC
TTGTTTTCATGTATCGATTGCGTTGTAACATTAAGATTGCGAAATGCTCTAAATTTGGGA
GGCTTAAAGTGTTGTTTGCAATCTCTACACGCGTGTCTAACTAGTGGAGGTTCGTCAGCG
GCTCTAGTTTGAATCATCATCGGCGTAGTATTCCTACTTTTACAGTTAGGACACGGTGTA
TTGTATTTCTCGTCGAGAACGTTAAAATAATCGTTGTAACTCACATCCTTTATTTTATCT
ATATTGTATTCTACTCCTTTCTTAATGCATTTTATACCGAATAAGAGATAGCGAAGGAAT
TCTTTTTCGGTGCCGCTAGTACCCTTAATCATATCACATAGTGTTTTATATTCCAAATTT
GTGGCAATAGACGGTTTATTTCTATACGATAGTTTGTTTCTGGAATCCTTTGAGTATTCT
ATACCAATATTATTCTTTGATTCGAATTTAGTTTCTTCGATATTAGATTTTGTATTACCT
ATATTCTTGATGTAGTACTTTGATGATTTTTCCATGGCCCATTCTATTAAGTCTTCCAAG
TTGGCATCATCCACATATTGTGATAGTAATTCTCGGATATCAGTAGCGGTTACCGCCATT
GATGTTTGTTCATTGGATGAGTAACTACTAATGTATACATTTTCCATTTATAACACTTAT
GTATTAACTTTGTTCATTTATATTTTTTCATTATTATGTTGATATTAACAAAAGTGAATA
TATATATGTTAATAATTGTATTGTGGTTATACGGCTACAATTTTATAATTAGTGAAAGTC
AGTGTCCGATGATCAATGACGATAGCTTTACTCTGAAAAGAAAGTATCAAATCGATAGTG
CGGAGTCAACAATAAAAATGGATAAGAAGAGGACAAAGTTTCAGAATAGAGCCAAAATGG
TAAAAGAAATAAATCAGACAATAAGAGCAGCACAAACTCATTACGAGACATTGAAACTAG
GATACATAAAATTTAAGAGAATGATTAGGACTACTACTCTAGAAGATATAGCACCATCTA
TTCCAAATAATCAGAAAACTTATAAACTATTCTCGGACATTTCAGCCATCGGCAAAGCAT
CACGGAATCCAAGTAAGATGGTATATGCTCTGCTGCTTTACATGTTTCCCAATTTGTTTG
GAGATGATCATAGATTCATTCGTTATAGAATGCATCCAATGAGTAAAATCAAACACAAGA
TCTTCTCTCCTTTCAAACTTAATCTTATTAGAATATTAGTGGAAGAAAGATTCTATAATA
ATGAATGCAGATCTAATAAATGGAGAATAATTGGAACACAAGTTGATAAAATGTTGATAG
CTGAATCTGATAAATATACAATAGATGCAAGGTATAACCTAAAACCCATGTATAGAATCA
AGGGAAAATCTGAAGAAGATACCCTCTTTATCAAACAGATGGTAGAACAATGTGTGACAT
CCCAGGAATTGGTGGAAAAAGTGTTGAAGATACTGTTTAGAGATTTGTTCAAGAGTGGAG
AATACAAAGCGTACAGATACGATGATGATGTAGAAAATGGATTTATTGGATTGGATACAC
TAAAATTAAACATTGTTCATGATATAGTTGAACCATGTATGCCTGTTCGTAGGCCAGTGG
CTAAGATACTGTGTAAAGAAATGGTAAATAAATACTTTGAGAATCCGCTACATATTATTG
GTAAAAATCTTCAAGAGTGCATTGACTTTGTTAGTGAATAGGCATTTCATCTTTCTCCAA
TACTAATTCAAATTGTTAAATTAATAATGGATAGTATAAATAGTTATTAGTGATAAAATA
GTAAAAATAATTATTAGAATAAGAGTGTAGTATCATAGATAACTCTCTTCTATAAAAATG
GATTTTATTCGTAGAAAGTATCTTATATACACAGTAGAAAATAATATAGATTTTTTAAAG
GATGATACATTAAGTAAAGTAAACAATTTTACCCTCAATCATGTACTAGCTCTCAAGTAT
CTAGTTAGCAATTTTCCTCAACATGTTATTACTAAGGATGTATTAGCTAATACCAATTTT
TTTGTTTTCATACATATGGTACGATGTTGTAAAGTGTACGAAGCGGTTTTACGACACGCA
TTTGATGCACCCACGTTGTACGTTAAAGCATTGACTAAGAATTATTTATCGTTTAGTAAC
ACAATACAATCGTACAAGGAAACCGTGCATAAACTAACACAAGATGAAAAATTTTTAGAG
GTTGCCAAATACATGGACGAATTAGGAGAACTTATAGGCGTAAATTATGACTTAGTTCTT
AATCCATTATTTCACGGAGGGGAACCCATCAAAGATATGGAAATCATTTTTTTAAAACTG
TTTAAGAAAACAGACTTCAAAGTTGTTAAAAAATTAAGTGTTATAAGATTACTTATTTGG
GCTTACCTAAGCAAGAAAGATACAGGCATAGAGTTTGCGGATAATGATAGACAAGATATA
TATACTCTATTTCAACAAACTGGTAGAATCGTCCATAGCAATCTAACAGAAACGTTTAGA
GATTATATCTTTCCCGGAGATAAGACTAGCTATTGGGTGTGGTTAAACGAAAGTATAGCT
AATGATGCGGATATTGTTCTTAATAGACACGCCATTACCATGTATGATAAAATTCTTAGT
TATATATACTCTGAGATAAAACAAGGACGCGTTAATAAAAACATGCTTAAGTTAGTTTAT
ATCTTTGAGCCTGAAAAAGATATCAGAGAACTTCTGCTAGAAATCATATATGATATTCCT
GGAGATATCCTATCTATTATTGATGCAAAAAACGACGATTGGAAAAAATATTTTATTAGT
TTTTATAAAGCTAATTTTATTAACGGTAATACATTTATTAGTGATAGAACGTTTAACGAG
GACTTATTCAGAGTTGTTGTTCAAATAGATCCCGAATATTTCGATAATGAACGAATTATG
TCTTTATTCTCTACGAGTGCTGCGGACATTAAACGATTTGATGAGTTAGATATTAATAAC
AGTTATATATCTAATATAATTTATGAGGTGAACGATATCACATTAGATACAATGGATGAT
ATGAAGAAGTGTCAAATCTTTAACGAGGATACGTCGTATTATGTTAAGGAATACAATACA
TACCTGTTTTTGCACGAGTCGGATCCCATGGTCATAGAGAACGGAATACTAAAGAAACTG
TCATCTATAAAATCCAAGAGTAGACGGCTGAACTTGTTTAGCAAAAACATTTTAAAATAT
TATTTAGACGGACAATTGGCTCGTCTAGGTCTTGTGTTAGATGATTATAAAGGAGACTTG
TTAGTTAAAATGATAAACCATCTTAAGTCTGTGGAGGATGTATCCGCATTCGTTCGATTT
TCTACAGATAAAAACCCTAGTATTCTTCCATCGCTAATCAAAACTATTTTAGCTAGTTAT
AATATTTCCATCATCGTCTTATTTCAAAGGTTTTTAAGAGATAATCTATATCATGTAGAA
GAATTCTTGGATAAAAGCATCCATCTAACCAAGACGGATAAGAAATATATACTTCAATTG
ATAAGACACGGTAGATCATAGAACAGACCAAATATATTATTAATAATTTGTATATACATA
GATATAATTATCACATATTAAAAATTCACACATTTTTGATAAATGGGAACTGCTGCAACA
ATTCAGACTCCCACCAAATTAATGAATAAAGAAAATGCAGAAATGATTTTGGAAAAAATT
GTTGATCATATAGTTATGTATATTAGTGACGAATCAAGTGATTCAGAAAATAATCCTGAA
TATATTGATTTTCGTAACAGATACGAAGACTATAGATCTCTCATTATAAAAAGTGATCAC
GAGTTTGTAAAGCTATGTAAAAATCATGCAGAGAAAAGTTCTCCAGAAACGCAACAAATG
ATTATCAAACACATATACGAACAATATCTTATTCCAGTATCTGAAGTACTATTAAAACCT
ATAATGTCCATGGGTGACATAATTACATATAACGGATGTAAAGACAATGAATGGATGCTA
GAACAACTCTCTACCCTAAACTTTAACAATCTCCGCACATGGAACTCATGTAGCATAGGC
AATGTAACGCGTCTGTTTTATACATTTTTTAGTTATCTGATGAAAGATAAACTAAATATA
TAAGTATAATCCCATTCTAATACTTTAACCTGATGTATTAGCATCTTATTAGAATATTAA
CCTAACTAAAAGACATAACATAAAAACTCATTACATAGTTGATAAAAAGCGGTAGGATAT
AAATATTATGGCTGCCACCGTTCCGCGTTTTGACGACGTGTACAAAAATGCACAAAGAAG
AATTCTAGATCAAGAAACATTTTTTAGTAGAGGTCTAAGTAGACCGTTAATGAAAAACAC
ATATCTATTTGATAATTACGCGTATGGATGGATACCAGAAACTGCAATTTGGAGTAGTAG
ATACGCAAACTTAGATGCAAGTGACTATTATCCCATTTCGTTGGGATTACTTAAAAAGTT
CGAGTTTCTCATGTCTCTATATAAAGGTCCTATTCCAGTATACGAAGAAAAAGTAAATAC
TGAATTCATTGCTAATGGATCGTTCTCTGGTAGATACGTATCATATCTTCGAAAGTTTTC
TGCTCTTCCAACAAACGAGTTTATTAGTTTTTTGTTACTGACTTCCATTCCAATCTATAA
TATCTTGTTCTGGTTTAAAAATACTCAGTTTGATATTACTAAACACACATTATTCAGATA
CGTCTATACAGATAATGCCAAACACCTGGCGTTGGCTAGGTATATGCATCAAACAGGAGA
CTATAAGCCTTTGTTTAGTCGTCTCAAAGAGAATTATATATTTACCGGTCCCGTTCCAAT
AGGTATCAAAGATATAAATCACCCTAATCTTAGTAGAGCAAGAAGTCCATCCGATTATGA
GACATTAGCTAATATTAGTACTATATTGTACTTTACCAAGTATGATCCGGTATTAATGTT
TTTATTGTTTTACGTACCTGGGTATTCAATTACTACAAAAATTACTCCAGCCGTAGAATA
TCTAATGGATAAACTGAATCTAACAAAGAGCGACGTACAACTGTTGTAAATTATTTTATG
CTTCGTAAAATGTAGGTTTTGAACCAAACATTCTTTCAAAGAATGAGATGCATAAAACTT
TATTATCCAATAGATTGACTATTTCGGACGTCAATCGTTTAAAGTAAACTTCGTAAAATA
TTCTTTGATCACTGCCGAGTTTAAAACTTCTATCGATAATTGTTTCATATGTTTTAATAT
TTACAAGTTTTTTGGTCCATGGTACATTAGCCGGACAAATATATGCAAAATAATATCGTT
CTCCAAGTTCTATAGTTTCTGGATTATTTTTATTATATTCAGTAACCAAATACATATTAG
GGTTATCTGCGGATTTATAATTTGAGTGATGCATTCGACTCAACATAAATAATTCTAGAG
GAGACGATCTACTATCAAATTCGGATCGTAAATCTGTTTCTAAAGAACGGAGAATATCTA
TACATACCTGATTAGAATTCATCCGTCCTTCAGACAACATCTCAGACAGTCTGGTCTTGT
ATGTCTTAATCATATTCTTATGAAACTTGGAAACATCTCTTCTAGTTTCACTAGTACCTT
TATTAATTCTCTCAGGTACAGATTTTGAATTCGACGATGCCGAGTATTTCATCGTTGTAT
ATTTCTTCTTCGATTGCATAATCAGATTCTTATATACCGCCTCAAACTCTATTTTAAAAT
TATTAAACAATACTCTATTATTAATCAGTCGTTCTAACTCCTTTGCTATTTCTATGGACT
TATCTACATCTTGACTGTCTATCTCTGTAAACACGGAGTCGGTATCTCCATACACGCTAC
GAAAACGAAATCTGTAATCTATAGGCAACGATGTTTTCACAATCGGATTAATATCTCTAT
CGTCCATATAAAATGGATTACTTAATGGATTGGCAAACCGTAACATACCGTTAGATAACT
CTGCTCCATTTAGTACCGATTCTAGATACAAGATCATTCTACGTCCTATGGATGTGCAAC
TCTTAGCCGAAGCGTATGAGTATAGAGCACTATTTCTAAATCCCATCAGACCATATACTG
AGTTGGCTACTATCTTGTACGTATATTGCATGGAATCATAGATGGCCTTTTCAGTTGAAC
TGGTAGCCTGTTTTAACATCTTTTTATATCTGGCTCTCTCTGCCAAAAATGTTCTTAATA
GTCTAGGAATGGTTCCTTCTATCGATCTATCGAAAATTGCTATTTCAGAGATGAGGTTCG
GTAGTCTAGGTTCACAATGAACCGTAATATATCTAGGAGGTGGATATTTCTGAAGCAAGA
GCTGATTATTTATTTCTTCTTCCAATCTATTGGTACTAACAACGACACCGACTAATGTTT
CCGGAGATAGATTTCCAAAGATACACACATTAGGATACAGACTGTTATAATCAAAGATTA
ATACATTATTACTAAACATTTTTTGTTTTGGAGCAAATACCTTACCGCCTTCATAAGGAA
ACTTTTGTTTTGTTTCTGATCTAACTAAGATAGTTTTAGTTTCCAACAATAGCTTTAACA
GTGGACCCTTGATGACTGTACTCGCTCTATATTCGAATACCATGGATTGAGGAAGCACAT
ATGTTGACGCACCCGCGTCTGTTTTTGTTTCTACTCCATAATACTCCCACAAATACTGAC
ACAAACAAGCATCATGAATACAGTATCTAGCCATATCTAAAGCTATGTTTAGATTATAAT
CCTTATACATCTGAGCTAAATCAACGTCATCCTTTCCGAAAGATAATTTATATGTATCAT
TAGGTAAAGTAGGACATAATAGTACGACTTTAAATCCATTTTCCCAAATATCTTTACGAA
TTACTTTACATATAATATCCTCATCAACAGTCACATAATTACCTGTGGTTAAAACCTTTG
CAAATGCAGCGGCTTTGCCTTTCGCGTCCGTAGTATCGTCACCGATGAACGTCATTTCTC
TAACTCCTCTATTTAATACTTTACCCATGCAACTGAACGCGTTCTTGGATATAGAATCCA
ATTTGTACGAATCCAATTTTTCAGATTTTTGAATGAATGAATATAGATCGAAAAATATAG
TTCCATTATTGTTATTAACGTGAAACGTAGTATTGGCCATGCCGCCTACTCCCTTATGAC
TAGACTGATTTCTCTCATAAATACAGAGATGTACAGCTTCCTTTTTGTCCGGAGATCTAA
AGATAATCTTCTCTCCTGTTAATAACTCTAGACGATTAGTAATATATCTCAGATCAAAGT
TATGTCCGTTAAAGGTAACGACATAGTCGAACGTTAGTTCCAACAATTGTTTAGCTATTC
GTAACAAAACTATTTCAGAACATAAAACTAGTTCTCGTTCGTAATCCATTTCCATTAGTG
ACTGTATCCTCAAACATCCTCTATCGACGGCTTCTTGTATTTCCTGTTCCGTTAACATCT
CTTCATTAATGAGCGTAAACAATAATCGTTTACCACTTAAATCGATATAACAGTAACTTG
TATGCGAGATTGGGTTAATAAATACAGAAGGAAACTTCTTATCGAAGTGACACTCTATAT
CTAGAAATAAGTACGATCTTGGGATATCGAATCTAGGTATTTTTTTAGCGAAACAGTTAC
GTGGATCGTCACAATGATAACATCCATTGTTAATCTTTGTCAAATATTGCTCGTCCAACG
AGTAACATCCGTCTGGAGATATCCCGTTAGAAATATAAAACCAACTAATATTGAGAAATT
CATCCATGGTGGCATTTTGTATGCTGCGTTTCTTTGGCTCTTCTATCAACCACATATCTG
CGACGGAGCATTTTCTATCTTTAATATCTAGATTATAACTTATTGTCTCGTCAATGTCTA
TAGTTCTCATCTTTCCCAACGGCCTCGCATTAAATGGAGGAGGAGACAATGACTGATATA
TTTCGTCCGTCACTACGTAATAAAAGTAATGAGGAAATCGTATAAATACGGTCTCACCAT
TTCGACATCTGGATTTCAGATATAAAAATCTGTTTTCACCGTGACTTTCAAACCAATTAA
TGCACCGAACATCCATTTATAGAATTTAGAAATATATTTTCATTTAAATGAATCCCAAAC
ATTGGGGAAGAGCCGTATGGACCATTATTTTTATAGTACTTTCGCAAGCGGGTTTAGACG
GCAACATAGAAGCGTGTAAACGAAAACTATATACTATAGTTAGCACTCTTCCATGTCCTG
CATGTAGACGGCACGCGACTATCGCTATAGAGGACAATAATGTCATGTCTAGCGATGATC
TGAATTATATTTATTATTTTTTCATCAGATTATTTAACAATTTGGCATCTGATCCCAAAT
ACGCGATCGATGTGACAAAGGTTAACCCTTTATAAACTTAACCCATTATAAAACTTATGA
TTAGTCACGACTGAAATAACCGCGTGATTATTTTTTGGTATAATTCTACACGGCATGGTT
TCTGTGACTATGAATTCAACCCCCGTTACATTAGTGAAATCTTTAACAAACAGCAAGGGT
TCGTCAAAGACATAAAACTCATTGTTTACAATCGAAATAGACCCCCTATCACACTTAAAA
TAAAAAATATCCTTATCCTTTACCACCAAATAAAATTCTGATTGGTCAATGTGAATGTAT
TCACTTAACAGTTCCACAAATTTATTTATTAACTCCGAGGCACATACATCGTCGGTATTT
TTTATGGCAAACTTTACTCTTCCAGCATCCGTTTCTAAAAAAATATTAACGAGTTCCATT
TATATCATCCAATATTATTGAAATGACGTTGATGGACAAATGATACAAATAAGAAGGTAC
GGTACCTTTGTCCACCATCTCCTCCAATTCATGCTCTATTTTGTCATTAACTTTAATGTA
TGAAAACAGTACGCCACATGCTTCCATGACAGTGTGTAACACTTTGGATACAAAATGTTT
GACATTAGTATAATTGTTCAAGACTGTCAATCTATAATAGATAGTAGCTATAATATATTC
TATGATGGTATTGAAGAAGATGACAACCTTGGCATATTGATCATTTAACACAGACATGGT
ATCAACAGATAGCTTGAATGAAAGAGAATCAGTAATTGGAATAAGCGTCTTCTCGATGGA
GTGTCCGTATACCAACATGTCTGATATTTTGATGTATTCCATTAAATTATTTAGTTTTTT
CTTTTTATTCTCGTTAAACAGCATTTCTGTCAACGGACCCCAACATCGTTGACCGATTAA
GTTTTGATTGATTTTTCCGTGTAAGGCGTATCTAGTCAGATCGTATAGCCTATCCAATAA
TCCATCGTCTGTGTGTAGATCACATCGTACACTTTTTAATTCTCTATAGAAGAGCGACAG
ACATCTGGAGCAATTACAGACAGCAATTTCTTTATTCTCTACAGATGTAAGATACTTGAA
GACATTCCTATGATGATGCAGAATTTTGGATAACACGGTATTGATGGTATCTGTTACCAT
AATTCCTTTGATGGCTGATAGTGTCAGAGCACAAGATTTCCAATCTTTGACAATTTTTAG
CACCATTATCTTTGTTTTGATATCTATATCAGACAGCATGGTGCGTCTGACAACACAAGG
ATTAAGACGGAAAGATGAAATGATTCTCTCAACATCTTCAATGGATACCTTGCTATTTTT
TCTGGCATTATCTATATGTGCGAGAATATCCTCTAGAGAATCAGTATCCTTTTTGATGAT
AGTGGATCTCAATGACATGGGACGTCTAAACCTTCTTATTCTATCACCAGATTGCATGGT
GATTTGTCTTCTTTCTTTTATCATAATGTAATCTCTAAATTCATCGGCAAATTGTCTATA
TCTAAAATCATAATATGAGATGTTTACCTCTACAAATATCTGTTCGTCCAATGTTAGAGT
ATTTACATCAGTTTTGTATTCCAAATTAAACATGGCAACGGATTTAATTTTATATTCCTC
TATTAAGTCCTCGTCGATAATAACAGAATGTAGATAATCATTTAATCCATCGTACATGGT
TGGAAGATGCTCGTTGACAAAATCTTTAATTGTCTTGATGAAGGTGGGACTATATCTAAC
ATCTTGATTAATAAAATTTATAACATTGTCCATAGGATACTTTGTAACTAGTTTTATACA
CATCTCTTCATCGGTAAGTTTAGACAGAATATCGTGAACAGGTGGTATATTATATTCATC
AGATATACGAAGAACAATGTCCAAATCTATATTGTTTAATATATTATATAGATGTAGTGT
AGCTCCTACAGGAATATCTTTAACTAAGTCAATGATTTCATCAACCGTTAGATCTATTTT
AAAGTTAATCATATAGGCATTGATTTTTAAAAGGTATGTAGCCTTGACTACATTCTCATT
AATTAACCATTCCAAGTCACTGTGTGTAAGAAGATTATATTCTATCATAAGCTTGACTAC
ATTTGGTCCCGATACCATTAAAGAATTCTTATGATATAAGGAAACAGATTTTAGGTACTC
ATCTACTCTACAAGAATTTTGGAGAGCCTTAACGATATCAGTGACGTTTATTATTTCAGG
AGGAAAAAACCTAACATTGAGAATATCGGAATTAATAGCTTCCAGATACAGTGATTTTGG
CAATAGTCCGTGTAATCCATAATCCAGTAACACGAGCTGGTGCTTGCTAGACACCTTTTC
AATGTTTAATTTTTTTGAAATAAGCTTTGATAAAGCCTTCCTCGCAAATTCCGGATACAT
GAACATGTCGGCGACATGATTAAGTATTGTTTTTTCATTATTTTTATATTTTCTCAACAA
GTTCTCAATACCCCAATAGATGATAGAATATCACCCAATGCGTCCATGTTGTCTATTTCC
AACAGGTCGCTATATCCACCAATAGAAGTTTTCCCAAAAAAGATTCTAGGAACAGTTCTA
CCACCAGTAATTTGTTCAAAATAGTCACGCAATTCATTTTCGGGTTTAAATTCTTTAATA
TCGACAATTTCATACGCTCCTCTTTTGAAACTAAACTTATTTAGAATATCCAGTGCATTT
CTACAAAAAGGACATGTATACTTGACAAAAATTGTCACTTTGTTATTGGCCAACCTTTGT
TGTACAAATTCCTCGGCCATTTTAATATTTAAGTGATATAAAACTATCTCGACTTATTTA
ACTCTTTAGTCGAGATATATGGACGCAGATAGCTATATGATAGCCAACTACAGAAGGCAA
ACGCTATAAAAAACATAATTACGACGAGCATATTTATAAATATTTTTATTCAGCATTACT
TGATATAGTAATATTAGGCACAGTCAAACATTCAACCACTCTCGATACATTAACTCTCTC
ATTTTCTTTAACAAATTCTGCAATATCTTCGTAAAAAGATTCTTGAAACTTTTTAGAATA
TCTATCGACTCTAGATGAAATAGCGTTCGTCAACATACTATGTTTTGTATACATAAAGGC
GCCCATTTTAACAGTTTCTAGTGACAAAATGCTAGCGATCCTAGGATCCTTTAGAATCAC
ATAGATTGACGATTCGTCTCTCTTAGTAACTCTAGTAAAATAATCATACAATCTAGTACG
CGAAATAATATTATCCTTGACTTGAGGAGATCTAAACAATCTAGTTTTGAGAACATCGAT
AAGTTCATCGGGAATGACATACATACTATCTTTAATAGAACTCTTTTCATCCAGTTGAAT
GGATTCGTCCTTAACCAACTGATTAATGAGATCTTCTATTTTATCATTTTCCAGATGATA
TGTATGTCCATTAAAGTTAAATTGTGTAGCGCTTCTTTTTAGTCTAGCAGCCAATACTTT
AACATCACTAATATCGATATACAAAGGAGATGATTTATCTATGGTATTAAGAATTCGTTT
TTCGACATCTGTCAAAACCAATTCCTTTTTGCCTGTATCATCCAGTTTTCCATCCTTTGT
AAAGAAATTATTTTCTACTAGACTATTAATAAGACTGATAAGGATTCCTCCATAATTGCA
CAATCCAAACTTTTTCACAAAACTAGACTTTACAAGATCTACAGGAATGCGTACTTCAGG
TTTCTTAGCTTGTGATTTTTTCTTTTGTGGACATTTTCTTGTGACCAACTCATCTACCAT
TTCATTGATTTTAGCAGTGAAATAAGCTTTCAATGCACGGGCACTGATACTATTGAAAAC
GAGTTGATCTTCAAATTCCGCCATTTAAGTTCACCAAACAACTTTTAAATACAAATATAT
CAATAGTAGTAGAATAAGAACTATAAAAAAAATAATAATTAACCAATACCAACCCCAACA
ACCGGTATTATTAGTTGATGTGACTGTTTTCTCATCACTTAGAACAGATTTAACAATTTC
TATAAAGTCTGTCAAATCATCTTCCGGAGACCCCATAAATACACCAAATATAGCGGCGTA
CAACTTATCCATTTATACATTGAATATTGGCTTTTCTTTATCGCTATCTTCATCATATTC
ATCATCAATATCAACAAGTCCCAGATTACGAGCCAGATCTTCTTCTACATTTTCAGTCAT
TGATACACGTTCACTATCTCCAGAGAGTCCGATAACGTTAGCCACCACTTCTCTATCAAT
GATTAGTTTCTTGAGTGCGAATGTAATTTTTGTTTCCGTTCCGGATCTATAGAAAACTAC
AGGTGTGATAATTGCCTTGGCCAATTGTCTTTCTCTTTTACTGAGTGATTCTAGTTCACC
TTCTATAGATCTGAGAATGGATGATTCTCCAGTCGAAACATATTCTACCATGGCTCCGTT
TAATTTGTTGATGAAGATGGATTCATCCTTAAATGTTTTCTCTGTAATAGTTTCCACCGA
AAGACTATGCAAAGAATTTGGAATGCGTTCCTTGTGCTTAATGTTTCCATAGACGGCTTC
TAGAAGTTGATACAACATAGGACTAGCCGCGGTAACTTTTATTTTTAGAAAGTATCCATC
GCTTCTATCTTGTTTAGATTTATTTTTATAAAGTTTAGTCTCTCCTTCCAACATAATAAA
AGTGGAAGTCATTTGACTAGATAAACTATCAGTAAGTTTTATAGAGATAGACGAACAATT
AGCGTATTGAGAAGCATTTAGTGTAACGTATTCGATACATTTTGCATTAGATTTACTAAT
CGATTTTGCATACTCTATAACACCCGCACAAGTCTGTAGAGAATCGCTAGATGCAGTAGG
TCTTGGTGAAGTTTCAACTCTCTTCTTGATTACCTTACTCATGATTAAACCTAAATAATT
GTACTTTGTAATATAATGATATATATTTTCACTTTATCTCATTTGAGAATAAAAATGTTT
TTGTTTAACCACTGCATGATGTACAGATTTCGGAATCACAAACCACCGGTGGTTTTATTT
TATCCTTGTCCAATGTGAATTGAATGGGAGCGGATGCGGGTTTCGTACGTAGATAGTACA
TTCCCGTTTTTAGACCGAGACTCCATCCGTAAAAATGCATACTCGTTAGTTTGGAATAAC
TCGGATCTGCTATATGGATATTCATAGATTGACTTTGATCGATGAAGGCTCCCCTGTCTG
CAGCCATTTTTATGATCGTCTTTTGTGGAATTTCCCAAATAGTTTTATAAACTCGCTTAA
TATCTTCTGGAAGGTTTGTATTCTGAATGGATCCACCATCTGCCATAATCCTATTCTTGA
TCTCATCATTCCATAATTTTCTCTCGGTTAAAACTCTAAGGAGATGCGGATTAACTACTT
GAAATTCTCCAGACAATACTCTCCGAGTGTAAATATTACTGGTATACGGTTCCACCGACT
CATTATTTCCCAAAATTTGAGCAGTTGATGCAGTCGGCATAGGTGCCACCAATAAACTAT
TTCTAAGACCGTATGTTCTGATTTTATCTTTTAGAGGTTCCCAATTCCAAAGATCCGACG
GTACAACATTCCAAAGATCATATTGTAGAATACCGTTACTGGCGTACGATCCTACATATG
TATCGTATGGTCCTTCCTTCTCAGCTAGTTCACAACTCGCCTCTAATGCACCGTAATAAA
TGGTTTCGAAGATCTTCTTATTTAGATCTTGTGCTTCCAGGCTATCAAATGGATAATTTA
AGAGAATAAACGCGTCCGCTAATCCTTGAACACCAATACCGATAGGTCTATGTCTCTTAT
TAGAGATTTCAGCTTCTGGAATAGGATAATAATTAATATCTATAATTTTATTGAGATTTC
TGACAATTACTTTGACCACATCCTTCAGTTTGAGAAAATCAAATCGCCCATCTATTACAA
ACATGTTCAAGGCAACAGATGCCAGATTACAAACGGCTACCTCATTAGCATCCGCATATT
GTATTATCTCAGTGCAAAGATTACTACACTTGATAGTTCCTAAATTTTGTTGATTACTCT
TTTTGTTACACGCATCCTTATAAAGAATGAATGGAGTACCAGTTTCAATCTGAGATTCTA
TAATCGCTTTCCAGACGACTCGAGCCTTTATTATAGATTTGTATCTCCTTTCTCTTTCGT
ATAGTGTATACAATCGTTCGAACTCGTCTCCCCAAACATTGTCCAATCCAGGACATTCAT
CCGGACACATCAACGACCACTCTCCGTCATCCTTCACTCGTTTCATAAAGAGATCAGGAA
TCCAAAGAGCTATAAATAGATCTCTGGTTCTATGTTCCTCGTTTCCTGTATTCTTTTTAA
GATCGAGGAACGCCATAATATCAGAATGCCACGGTTCCAAGTATATGGCCATAACTCCAG
GCCGTTTGTTTCCTCCCTGATCTATGTATCTAGCGGTGTTATTATAAACTCTCAACATTG
GAATAATACCGTTTGATATACCATTGGTACCGGAGATATAGCTTCCACTGGCACGAATAT
TACTAATTGATAGACCTATTCCCCCTGCCATTTTAGAGATTAATGCGCATCGTTTTAACG
TGTCATAGATACCCTCTATGCTATCATCGATCATGTTAAGTAGAAAACAGCTAGACATTT
GGTGACGACTAGTTCCCGCATTAAATAAGGTAGGAGAAGCGTGCGTAAACCATTTTTCAG
AAAGTAGATTGTACGTCTCAATAGCTGAGTCTATATCCCATTGATGAATTCCTACTGCGA
CACGCATTAACATGTGCTGAGGTCTTTCAACGATCTTGTTGTTTATTTTCAACAAGTAGG
ATTTTTCCAAAGTTTTAAAACCAAAATAGTTGTATGAAAAGTCTCGTTCGTAAATAATAA
CCGAGTTGAGTTTATCCTTATATTTGTTAACTATATCCATGGTGATACTTGAAATAATCG
GAGAATGTTTCCCATTTTTAGGATTAACATAGTTGAATAAATCCTCCATCACTTCACTAA
ATAGTTTTTTTGTTTCCTTGTGTAGATTTGATACGGCTATTCTGGCGGCTAGAATGGCAT
AATCCGGATGTTGTGTAGTACAAGTGGCTGCTATTTCGGCTGCCAGAGTGTCCAATTCTA
CCGTTGTTACTCCATTATATATTCCTTGAATAACCTTCATAGCTATTTTAATAGGATCTA
TATGATCCGTGTTTAAGCCATAACATAATTTTCTAATACGAGACGTGATTTTATCAAACA
TGACATTTTCCTTGTATCCATTTCGTTTAATGACAAACATTTTTGTTGGTGTAATAAAAA
AATTATTTAACTTTTCATTAATAGGGATTTGACGTACGTAGCGTACAAAATGATTGTTCC
TGGTATATAGATAAAGAGTCCTATATATTTGAAAATCGTTACGGCTCGATTAAACTTTAA
TGATTGCATAGTGAATATATCATTAGGATTTAACTCCTTGACTATCAGGGCGGCACCAGA
AATTACCATCAAAAGCATTAATACAGTTATGCCTATCGCAGTTAGAACGGTTATAGCATC
CACCATTTATATCTAAAAATTAGATCAAAGAATATGTGACAAAGTCCTAGTTGTATATTG
AGAATTGACAAAACAATGTTTCTTACATATTTTTTTTTTATTAGTAACCGACTTAATAGT
AGGAACTGGAAAACTAGACTTGATTATTCTATAAGTATAGATACCCTTCCAAATAATATT
CTCTTTGATAAAAGTTCCAGAAAATGTAGAATTTTTTAAAAAGTTATCTTTTGCTATTAC
CAAGATTGTGTTTAGACGCTTATTATTAATATGAGTGATGAAATCCACACCGCCTCTAGA
TATCGCCTTTATTTCCACATTAGATGGTAAATCCAATAGTGAAACTATCTTTTTAGGAAT
GTATGGACTCGCGTTTAGAGGAGTGAACGTCTTGGGCGTCGGAAAGGATGATTCGTCAAA
CGAATAAACAATTTCACAAATGGATGTTAATGTATTAGTAGGAAATTTTTTGACGCTAGT
GGAATTGAAAATTCTAATGGATGATGTTCTACCTATTTCATCCGATAACATGTTAATTTC
CGACACCAACGGTTTTAATATTTCGATGATATACGGTAGTCTCTCTTTCGGACTTATATA
GCTTATTCCACAATACGAGTCATTATATACTCCAAAAAACAAAATAACTAGTATAAAATC
TGTATCGAATGGGAAAAACGAAATTATCGACATAGGTATAGAATCCGGAACATTGAACGT
ATTAATACTTAATTCTTTTTCTGTGGTAAGTACCGATAGGTTATTGACATTGTATGGTTT
TAAATATTCTATAACTTGAGACTTGATAGATATTAGTGATGAATTGAAAATTATTTTTAT
CACCACGTGTGTTTCAGGATCATCGTCGACGCCCGTCAACCAACCGAACGGAGTAAAATA
AATATCATTAATATATGCTCTAGATATTAGTATTTTTATCAATCCTTTGATTATCATCTT
CTCGTAGGCGAATGATTCCATGATCAAGAGTGATTTAAGAACATCCTCCGGAGTATTAAT
GGGCTTAGTAAACAGTCCATCGTTGCAATAATAAAAGTTATCCAAGTTAAAGGATATTAT
GCATTCGTTTAAAGATATCACCTCATCTGACGGAGACAATTTTTTGGTAGGTTTTAGAGA
CTTTGAAGCTACTTGTTTAACAAAGTTATTCATCGTCGTTTACTATTCTATTTAATTTTG
TAGTTAATTTATCACATATCACATTAATTGACTTTTTGGTCCATTTTTCCATACGTTTAT
ATTCTTTTAATCCTGCGTTATCCGTTTCCGTTATATCCAGTGATAGATCGTGCAGGTTAA
ATAGAATGCTCTTAAATAATGTCATTTTTTTATCCGCTAAAAATTTAAAGAATGTATAAA
CTTTTTTCAAAGATTTAAAACTTTTAGGTGGTGTCCTAGTACACAATATCATAAACAAAC
TAATAAACATCCCGCATTCAGATTCCAACAGCTGATTAACTTCCACATTAATACAGCCTA
TTTTCGCTCCAAATGTACATTCGAAAAATCTGAATAAAACATCAATGTCGCAATTTGTAT
TATCCAATACAGAATGTTTGTGATTCGTGTTAAAACCATCGGAGAAGGAATAGAAATAAA
AATTATTATAGTGGTGGAATTCAGTTGGAATATTGCCTCCGGAGTCATAAAAGGATACTA
AACATTGTTTTTTATCATAAATTACACATTTCCAATGAGACAAATAACAAAATCCAAACA
TTACAAATCTAGAGGTAGAACTTTTAATTTTGTCTTTAAGTATATACGATAAGATATGTT
TATTCATAAACGCGTCAAATTTTTCATGAATCGCTAAGGAGTTTAAGAATCTCATGTCAA
ATTGTCCTATATAATCCACTTCGGATCCATAAGCAAACTGAGAGACTAAGTTCTTAATAC
TTCGATTGCTCATCCAGGCTCCTCTCTCAGGCTCTATTTTCATCTTGACGACCTTTGGAT
TTTCACCAGTATGTATTCCTTTACGTGATAAATCATCGATTTTCAAATCCATTTGTGAGA
AGTCTATCGCCTTAGATACTTTTTCCCGTAGTCGAGGTTTAAAGAAATACGCTAACGGTA
TACTAGTAGGTAACTCAAAAACATCATATATAGAATGGTAACGCGTCTTTAACTCGTCGG
TTAACTCTTTCTTTTGATCGAGTTCGTCGCTACTATTGGGTCTGCTCAGGTGCCCCGACT
CTACTAGTTCCAACATCATACCGATAGGAATACAAGACACTTTGCCGGCGGTTGTAGATT
TATCATATTTTTCCACTACATATCCGTTACAATTTGTTAAAAATTTAGATACATCTATAT
TGCTACATAATCCAGCTAGTGAATATATATGACATAATAAATTGGTAAATCCTAGTTCTG
GTATTTTACTAATTACTAAATCTGTATATCTTTCCATTTATCATGGAAAAGAATTTACCA
GATATCTTCTTTTTTCCAAACTGCGTTAATGTATTCTCTTACAAATATTCACAAGATGAA
TTCAGTAATATGAGTAAAACGGAACGTGATAGTTTCTCATTGGCCGTGTTTCCAGTTATA
AAACATAGATGGCATAACGCACACGTTGTAAAACATAAAGGAATATACAAAGTTAGTACA
GAAGCACGTGGAAAAAAAGTATCTCCTCCATCACTAGGAAAACCCGCACACATAAACCTA
ACCGCGAAGCAATATATATACAGTGAACACACAATAAGCTTTGAATGTTATAGTTTTCTA
AAATGTATAACAAATACAGAAATCAATTCGTTCGATGAGTATATATTAAGAGGACTATTA
GAAGCTGGTAATAGTTTACAGATATTTTCCAATTCCGTAGGTAAACGAACAGATACTATA
GGTGTACTAGGGAATAAGTATCCATTTAGCAAAATTCCATTGGCCTCATTAACTCCTAAA
GCACAACGAGAGATATTTTCAGCGTGGATTTCTCATAGACCTGTAGTTTTAACTGGAGGA
ACTGGAGTGGGTAAGACGTCACAGGTACCCAAGTTATTGCTTTGGTTTAATTATTTATTT
GGTGGATTCTCTACTCTAGATAAAATCACTAACTTTCACGAAAGACCAGTCATTCTATCT
CTTCCTAGGATAGCTTTAGTTAGATTGCATAGCAATACCATTTTAAAATCATTGGGATTT
AAGGTACTAGATGGATCTCCTATTTCTTTACGGTACGGATCTATACCGGAAGAATTAATA
AACAAACAACCAAAAAAATATGGAATTGTATTTTCTACCCATAAGTTATCTCTAACAAAA
CTATTTAGTTATGGCACTCTTATTATAGACGAAGTTCATGAGCATGATCAAATAGGAGAT
ATTATTATAGCAGTAGCGAGAAAGCATCATACGAAAATAGATTCTATGTTTTTAATGACT
GCCACGTTAGAGGATGACCGAGAACGGCTAAAAGTATTTTTACCTAATCCCGCATTTATA
CATATTCCTGGAGATACACTGTTTAAAATTAGCGAGGTATTTATTCATAATAAGATAAAT
CCATCTTCCAGAATGGCATACATAGAAGAAGAAAAGAGAAATTTAGTTACTGCTATACAG
ATGTATACTCCTCCTGATGGATCATCCGGTATAGTCTTTGTGGCATCCGTTGCACAGTGT
CACGAATATAAATCATATTTAGAAAAAAGATTACCGTATGATATGTATATTATTCATGGT
AAGGTCTTAGATATAGACGAAATATTAGAAAAAGTGTATTCATCACCTAATGTATCGATA
ATTATTTCTACTCCTTATTTGGAATCCAGCGTTACTATACGCAATGTTACACACATTTAT
GATATGGGTAAAGTTTTTGTCCCCGCTCCTTTTGGAGGATCGCAAGAATTTATTTCTAAA
TCTATGAGAGATCAACGAAAAGGAAGAGTAGGAAGAGTTAATCCTGGTACATACGTCTAT
TTCTATGATCTGTCTTATATGAAGTCTATACAGCGAATAGATTCAGAATTTCTACATAAT
TATATATTGTACGCTAATAAGTTTAATCTAACACTCCCCGAAGATTTGTTTATAATCCCT
ACAAATTTGGATATTCTATGGCGTACAAAGGAATATATAGACTCGTTCGATATTAGTACA
GAAACATGGAATAAATTATTATCCAATTATTATATGAAGATGATAGAGTATGCTAAACTT
TATGTACTAAGTCCTATTCTCGCTGAGGAGTTGGATAACTTTGAGAGGACGGGAGAATTA
ACTAGTATTGTACGAGAAGCCATTTTATCTCTAAATTTACGAATTAAGATTTTAAATTTT
AAACATAAAGATGATGATACGTATATACACTTTTGTAAAATATTATTCGGTGTCTATAAC
GGAACAAACGCTACTATATATTATCATAGACCTCTAACGGGATATATGAATATGATTTCA
GATACTATATTTGTTCCTGTAGATAATAACTAAAAATCAAACTCTAATGACCACATCTTT
TTTTAGAGATGAAAAATTTTCTACATCTCCTTTTGTAGACACGACTAAACATTTTGCAAA
AAAAAGTTTATTAGTGTTTAGATAATCGTATACTTCATCAGTGTAGATAGTAAATGTGAA
CAAATAAAAGGTATTCTTACTCAATAGATTGGTAAATTCCATAGAATATATTAATCCTTT
CTTCTTGAGATCCCACATCATTTCAACCAGAGACGTTTTATCCAATGATTTACCTCGTAC
TATACCACATACAAAACTAGATTTTGCAGTGACGTCGTACCTGGTATTCCTACCAAACAA
AATTTTACTTTTAGTTCTTTTAGAAAATTCTAAGGTAGAATCTCTATTTGCCAATATGTC
ATCTATGGAATTACCACTAGCAAAAAATGATAGAAATATATATTGATACATCGCAGCTGG
TTTTGATCTACTATACTTTAAAAACGAATCAGATTCCATAATTGCCTGTATATCATCAGC
TGAAAAACTATGTTTTACACGTATTCCTTCGGCATTTCTTTTTAATGATATATCTTGTTT
AGACAATGATAAAGTTATCATGTCCATGAGAGACGCGTCTCCGTATCGTATAAATATTTC
ATTAGATGTTAGACGCTTCATTAGGGGTATACTTCTATAAGGTTTCTTAATCAGTCCATC
ATTGGTTGCGTCAAGAACTACTATCGGATGTTGTTGGGTATCTCTAGTGTTACACATGGC
CTTACTAAAGTTTGGGTAAATAACTATGATATCTCTATTAATTATAGATGCATATATTTC
ATTCGTCAAGGATATTAGTATCGACTTGCTATCGTCATTAATACGTGTAATGTAATCATA
TAAATCATGCGATAGCCAAGGAAAATTCAAATAGATGTTCATCATATAATCGTCGCTATA
ATTCATATTAATACGTTGACATTGACTAATTTGTAATATAGCCTCGCCACGAAGAAAGCT
CTCGTATTCAGTTTCATCGATAAAGGATACCGTTAAATATAACTGGTTGCCGATAGTCTC
ATAGTCTATTAAGTGGTAAGTTTCGTACAAATACAGAATCCCTAAAATATTATCTAATGT
TGGATTAATCTTTACCATAACTGTATAAAATGGAGACGGAGTCATAACTATTTTACCGTT
TGTACTTACTGGAATAGACGAAGGAATAATCTCCGGACATGCTGGTAAAGACCCAAATGT
CTGTTTGAAGAAATCCAATGTTCCAGGTCCTAATCTCTTAACAAAAATTACGATATTCGA
TCCCGATATCCTTTGCATTCTATTTACCAGCATATCACGAACTATATTAAGATTATCTAT
CATGTCTATTCTCCCACCGTTATATAAATCGCCTCCGCTAAGAAACGTTAGTATATCCAT
ACAATGGAATACTTCATTTCTAAAATAGTATTCGTTTTCTAATTCTTTAATGTGAAATCG
TATACTAGAAAGGGAAAAATTATCTTTGAGTTTTCCGTTAGAAAAGAACCACGAAACTAA
TGTTCTGATTGCGTCCGATTCCGTTGCTGAATTAATGGATTTACACCAAAAACTCATATA
ACTTCTAGATGTAGAAGCATTCGCTAAAAAATTAGTAGAATCAAAGGATATAAGTAGATG
TTCCAACAAGTGAGCAATTCCCAAGATTTCATCTATATCATTCTCGAATCCGAAATTAGA
AATTCCCAAGTAGATATCCTTTTTCATCCGATCGTTGATGAAAATACGAACTTTATTCGG
TAAGACAATCATTTACTAAGGAGTAAAATAGGAAGTAATGTTCGTATGTCGTTATCATCG
TATAAATTAAAGGTGTGTTTTTTACCATTAAGTGACATTATAATTTTACCAATATTGGAA
TTATAATATAGGTGTATTTGCGCACTCGCGACGGTTGATGCATCGGTAAATATAGCTGTA
TCTAATGTTCTAGTCGGTATTTCATCATTTCGCTGTCTAATAATAGCGTTTTCTCTATCT
GTTTCCATTACAGCTGCCTGAAGTTTATTGGTCGGATAATATGTAAAATAATAAGAAATA
CATACGAATAACAAAAATAAAATAAGATATAATAAAGATGCCATTTAGAGATCTAATTTT
GTTCAACTTGTCCAAATTCCTACTTACAGAAGATGAGGAATCGTTGGAGATAGTGTCTTC
CTTATGTAGAGGATTTGAAATATCTTATGATGACTTGATAACTTACTTTCCAGATAGGAA
ATACCATAAATATATTTCTAAAGTATTTGAACATGTAGATTTATCGGAGGAATTAAGTAT
GGAATTCCATGATACAACTTTGCGAGATTTAGTCTATCTTAGATTGTACAAGTATTCCAA
GTGTATACGGCCGTGTTATAAATTAGGAGATAATCTAAAAGGCATAGTTGTTATAAAGGA
CAGGAATATTTATATTAGGGAAGCAAATGATGACTTGATAGAATATCTCCTCAAGGAATA
CACTCCTCAGATTTATACATATTCTAATGAGCGCGTCCCCATAACTGGTTCAAAATTAAT
TCTTTGTGGATTTTCTCAAGTTACATTTATGGCGTATACAACGTCGCATATAACAACAAA
TAAAAAGGTAGATGTTCTCGTTTCCAAAAAATGTATAGATGAACTAGTCGATCCAATAAA
TTATCAAATACTTCAAAATTTATTTGATAAAGGAAGCGGAACAATAAACAAAATACTCAG
GAAGATATTTTATTCGGTAACAGGTGGCCAAACTCCATAGGTAGCTTTTTCTATTTCGGA
TTTTAGAATTTCCAAATTCACCAGCGATTTATCTGTTTTGGTGAAATCCAAGGATTTATT
AATGTCCACAAATGCCATTTGTTTTGTCTGTGGATTGTATTTGAAAATGGAAACGATGTA
GTTAGATAGATGCGCTGCGAAGTTTCCTATTAGGGTTCCGCGCTTCACGTCACCCAGCAT
ACTTGAATCACCATCCTTTAAAAAAAATGATAAGATATCAACATGGAGTATATCATACTC
GGATTTTAATTCTTCTACTGCATCACTGACATTTTCACAAATACTACAATACGGTTTACC
GAAAATAATCAGTACGTTCTTCATTTATGGGTATCAAAAACTTAAAATCGTTACTGCTGG
AAAATAAATCACTGACGATATTAGATGATAATTTATACAAAGTATACAATGGAATATTTG
TGGATACAATGAGTATTTATATAGCCGTCGCCAATTGTGTCAGAAACTTAGAAGAGTTAA
CTACGGTATTCATAAAATACGTAAACGGATGGGTAAAAAAGGGAGGGCATGTAACCCTTT
TTATCGATAGAGGAAGTATAAAAATTAAACAAGACGTTAGAGACAAGAGACGTAAATATT
CTAAATTAACCAAGGACAGAAAAATGCTAGAATTAGAAAAGTGTACATCCGAAATACAAA
ATGTTACCGGATTTATGGAAGAAGAAATAAAGGCAGAAATGCAATTAAAAATCGATAAAC
TCACATTTCAAATATATTTATCTGATTCTGATAACATAAAAATATCATTGAATGAGATAC
TAACACATTTCAACAATAATGAGAATGTTACATTATTTTATTGTGATGAACGAGACGCAG
AATTCGTTATGTGTCTCGAGGCTAAAACACATTTCTCTACCACAGGAGAATGGCCGTTGA
TAATAAGTACCGATCAGGATACTATGCTATTTGCATCTGCTGATAATCATCCTAAGATGA
TAAAAAACTTAACTCAACTGTTTAAATATGTTCCATCTGCAGAGGATAACTATTTAGCAA
AATTAACGGCGTTAGTGAATGGATGTGATTTCTTTCCTGGACTCTATGGGGCATCTATAA
CACCCAACAACTTAAACAAAATACAATTGTTTAGTGATTTTACAATCGATAATATAGTCA
CTAGTTTGGCAATTAAAAATTATTATAGAAAGACTAACTCTACCGTAGACGTGCGTAATA
TTGTTACGTTTATAAACGATTACGCTAATTTAGACGATGTCTACTCGTATATTCCTCCTT
GTCAATGCACTGTTCAAGAATTTATATTTTCCGCATTAGATGAAAAATGGAATGAATTTA
AATCATCTTATTTAGAAAGCGTGCCGTTACCCTGCCAATTAATGTATGCGTTAGAACCAC
GCAAGGAGATTGATGTTTCAGAAGTTAAAACTTTATCATCTTATATAGATTTCGAAAATA
CTAAATCAGATATCGATGTTATAAAATCTATATCCTCGATCTTCGGATATTCTAACGAAA
ACTGTAACACGATAGTATTCGGCATCTATAAGGATAATTTACTACTGAGTATAAATAGTT
CATTTTACTTTAACGATAGTCTGTTAATAACCAATACTAAAAGTGATAATATAATAAATA
TAGGTTACTAGATTAAAAATGGTGTTCCAACTCGTGTGCTCTACGTGCGGCAAAGATATT
TCTCACGAACGATATAAATTGATTATACGAAAAAAATCATTAAAGGATGTACTCGTCAGT
GTAAAGAACGAATGTTGTAGGTTAAAATTATCTACACAAATAGAACCTCAACGTAACTTA
ACAGTGCAACCTCTATTGGATATAAACTAATATGGATCCGGTTAATTTTATCAAGACATA
TGCGCCTAGAGGTTCTATTATTTTTATTAATTATACCATGTCATTAACAAGTCATTTGAA
TCCATCGATAGAAAAACATGTGGGTATTTATTATGGTACGTTATTATCGGAACACTTGGT
AGTTGAATCAACATATAGAAAAGGAGTTCGAATAGTCCCATTGGATAGTTTTTTTGAAGG
ATATCTTAGTGCAAAAGTATACATGTTAGAGAATATTCAAGTTATGAAAATAGCAGCTGA
TACGTCATTAACTTTATTGGGTATTCCGTATGGATTTGGTCATGATAGAATGTATTGTTT
TAAATTGGTAGCTGACTGTTATAAAAATGCCGGTATTGATACATCGTCTAAACGAATATT
AGGTAAAGATATTTTTCTGAGCCAAAACTTCACAGACGATAATAGATGGATAAAGATATA
TGATTCTAATAATTTAACATTTTGGCAAATTGATTACCTTAAAGGGTGAGTTAATATGCA
TAACTACTCCTCCGTTGTTTTTTCCCTCGTTCTTTTTCTTAACGTTGTTTGCCATCACTC
TCATAATGTAAAGATATTCTAAAATGGTAAACTTTTGCATATCGGACGCAGAAATTGGTA
TAAATGTTGTAATTGTATTATTTCCCGTCAATGGACTAGTCACAGCTCCATCAGTTTTAT
ATCCTTTAGAGTATTTCTCACTCGTGTCTAACATTCTAGAGCATTCCATGATCTGTTTAT
CGTTGATATTGGCCGGAAAGATAGATTTTTTATTTTTTATTATATTACTATTGGCAATTG
TAGATATAACTTCTGGTAAATATTTTTCTACCTTTTCAATCTCTTCTATTTTCAAGCCGG
CTATATATTCTGCTATATTGTTGCTAGTATCAATACCTTTTCTGGCTAAGAAGTCATATG
TGGTATTCACTATATCAGTTTTAACTGGTAGTTCCATTAGCCTTTCCACTTCTGCAGAAT
AATCAGAAATTGGTTCTTTACCAGAAAATCCAGCTACTATAATAGGCTCACCGATGATCA
TTGGCAAAATCCTATATTGTACCAGATTAATGAGAGCATATTTCATTTCCAATAATTCTG
CTAGTTCTTGAGACATTGATTTATTTGATGAATCTAGTTGGTTCTCTAGATACTCTACCA
TTTCTGCCGCATACAATAACTTGTTAGATAAAATCAGGGTTATCAAAGTGTTTAGCGTGG
CTAGAATAGTGGGCTTGCATGTATTAAAGAATGCGGTAGTATGAGTAAACCGTTTTAACG
AATTATATAGTCTCCAGAAATCTGTGGCGTTACATACATGAGCCGAATGACATCGAAGAT
TGTCCAATATTTTTAATAGCTGCTCTTTGTCCATTATTTCTATATTTGACTCGCAACAAT
TGTAGATACCATTAATCACCGATTCCTTTTTCGATGCCGGACAATAGCACAATTGTTTAG
CTTTGGACTCTATGTATTCAGAATTAATAGATATATCTCTTAATACAGATTGCACTATAC
ATTTTGAAACTATGTCAAAAATTGTAGAACGACGCTGTTCTGCAGCCATTTAACTTTAAA
TAATTTACAAAAATTTAAAATGAGCATCCGTATAAAAATCGATAAACTGCGCCAAATTGT
GGCATATTTTTCAGAGTTCAGTGAAGAAGTATCTATAAATGTAGACTCGACGGATGAGTT
AATGTATATTTTTGCCGCCTTGGGCGGATCTGTAAACATTTGGGCCATTATACCTCTCAG
TGCATCAGTGTTCTACCGCGGAGCCGAAAATATTGTGTTTAATCTTCCTGTGTCCAAGGT
AAAATCGTGTTTGTGTAGTTTTCACAATGATGCCATCATAGATATAGAACCTGATCTGGA
AAATAATCTAGTAAAACTTTCTAGTTATCATGTAGTAAGTGTCGATTGTAATAAGGAACT
GATGCCTATTAGGACAGATACTACTATTTGTCTAAGTATAGATCAAAAGAAATCTTACGT
GTTTAATTTTCACAAGTATGAAGAAAAATGTTGTGGTAGAACCGTCATTCATTTAGAATG
GTTGTTGGGCTTTATCAAGTGTATTAGTCAGCATCAGCATTTGGCTATTATGTTTAAAGA
TGACAATATTATTATGAAGACTCCTGGTAATACTGATGCATTTTCCAGGGAATATTCTAT
GACTGAATGTTCTCAAGAACTACAAAAGTTTTCTTTCAAAATAGCTATCTCGTCTCTCAA
CAAACTACGAGGATTCAAAAAGAGAGTCAATGTTTTTGAAACTAGAATCGTAATGGATAA
TGACGATAACATTTTAGGAATGTTGTTTTCGGATAGAGTTCAATCCTTTAAGATCAACAT
CTTTATGGCGTTTTTAGATTAATACTTTCAATGAGATAAATATGGGTGGCGGAGTAAGTG
TTGAGCTCCCTAAACGGGATCCGCCTCCGGGAGTACCCACTGATGAGATGTTATTAAACG
TGGATAAAATGCATGACGTGATAGCTCCCGCTAAGCTTTTAGAATATGTGCATATAGGAC
CACTAGCAAAAGATAAAGAGGATAAAGTAAAGAAAAGATATCCAGAGTTTAGATTAGTCA
ACACAGGACCCGGTGGTCTTTCGGCATTGTTAAGACAATCGTATAATGGAACCGCACCCA
ATTGCTGTCGCACTTTTAATCGTACTCATTATTGGAAGAAGGATGGAAAGATATCAGATA
AGTATGAAGAGGGTGCAGTATTAGAATCGTGTTGGCCAGACGTTCACGACACCGGAAAAT
GCGATGTTGATTTATTCGACTGGTGTCAGGGGGATACGTTCGATAGAAACATATGCCATC
AGTGGATCGGTTCAGCCTTTAATAGGAGTAATAGAACTGTAGAGGGTCAACAATCGTTAA
TAAATCTGTATAATAAGATGCAAACATTATGTAGTAAAGATGCTAGTGTACCAATATGTG
AATCATTTTTGCATCATTTACGCGCACACAATACAGAAGATAGCAAAGAGATGATCGATT
ATATTCTAAGACAACAGTCTGCGGACTTTAAACAGAAATATATGAGATGTAGTTATCCCA
CTAGAGATAAGTTAGAAGAGTCATTAAAATATGCGGAACCTCGAGAATGTTGGGATCCAG
AGTGTTCGAATGCCAATGTTAATTTCTTGCTAACACGTAATTATAATAATTTAGGACTTT
GCAATATTGTACGATGTAATACTAGCGTGAACAACTTACAGATGGATAAAACTTCCTCAT
TAAGATTGTCATGTGGATTAAGCAATAGTGATAGATTTTCTACTGTTCCCGTCAATAGAG
CAAAAGTAGTTCAACATAATATTAAACACTCGTTCGACCTAAAATTGCATTTGATCAGTT
TATTATCTCTCTTGGTAATATGGATACTAATTGTAGCTATTTAAATGGGTGCCGCGGCAA
GCATACAGACGACGGTGAATACACTCAGCGAACGTATCTCGTCTAAATTAGAACAAGAAG
CGAATGCTAGTGCTCAAACAAAATGTGATATAGAAATCGGAAATTTTTATATCCGACAAA
ACCATGGATGTAACCTCACTGTTAAAAATATGTGCTCTGCGGACGCGGATGCTCAGTTGG
ATGCTGTGTTATCAGCCGCTACAGAAACATATAGTGGATTAACACCGGAACAAAAAGCAT
ACGTGCCAGCTATGTTTACTGCTGCGTTAAACATTCAGACGAGTGTAAACACTGTTGTTA
GAGATTTTGAAAATTATGTGAAACAGACTTGTAATTCTAGCGCGGTCGTCGATAACAAAT
TAAAGATACAAAACGTAATCATAGATGAATGTTACGGAGCCCCAGGATCTCCAACAAATT
TGGAATTTATTAATACAGGATCTAGCAAAGGAAATTGTGCCATTAAGGCGTTGATGCAAT
TGACGACTAAGGCCACTACTCAAATAGCACCTAAACAAGTTGCTGGTACAGGAGTTCAGT
TTTATATGATTGTTATCGGTGTTATAATATTGGCAGCGTTGTTTATGTACTATGCCAAGC
GTATGTTGTTCACATCCACCAATGATAAAATCAAACTTATTTTAGCCAATAAGGAAAACG
TCCATTGGACTACTTACATGGACACATTCTTTAGAACTTCTCCGATGGTTATTGCTACCA
CGGATATGCAAAACTGAAAATATATTGATAATATTTTAATAGATTAACATGGAAGTTATC
ACTGATCGTCTAGACGATATAGTGAAACAAAATATAGCGGATGAAAAATTTGTAGATTTT
GTTATACACGGTCTAGAGCATCAATGTCCTGCTATACTTCGACCATTAATTAGGTTGTTT
ATTGATATACTATTATTTGTTATAGTAATTTATATTTTTACGGTACGTCTAGTAAGTAGA
AATTATCAAATGTTGTTGGCGTTGGTGGCGCTAGTCATCACATTAACTATTTTTTATTAC
TTTATACTATAATAGTACTAGACTGACTTCTAACAAACATCTCACCTGCCATAAATAAAT
GCTTGATATTAAAGTCTTCTATTTCTAACACTATTCCATCTGTGGAAAATAATACTCTGA
CATTATCGCTAATTGACACATCGGTGAGTGATATGCCTATAAAGTAATAATCTTCTTTGG
GCACATATACCAGTGTACCAGGTTCTAACAACCTATTTACTGGTGCTCCTATAGCATACT
TTTTCTTTACCTTGAGAATATCCATCGTTTGCTTGGTCAATAGCGATATGTGATTTTTTA
TCAACCACTCGAAAAAGTAATTGGAGTGTTCATATCCTCTACGGGCTATTGTCTCATGGC
CGTGTATGAAATTTAAGTAACACGACTGTGGTAGATTTGTTCTATAGAGCCGGTTGCCGC
AAATAGATAGAACTACCAATATGTCTGTACAAATGTTAAACATTAATTGATTAACAGAAA
AAACAATGTTCGTTCTGGGAATAGAAACCAGATCAAAACAAAATTCGTTAGAATATATGC
CACGTTTATACATTGAATATAAAATAACTACAGTTTGAAAAATAACAGTATCATTTAAAC
ATTTAACTTGCGGGGTTAATCTCACAACTTTACTGTTTTTGAACTGTTCAAAATATAGCA
TAGATCCGTGAGAAATACGTTTAGCCGCCTTTAATAGAGGAAATCCCACCGCCTTTCTGG
ATCTCACCAACGACGATAGTTCTGACCAGCAACTCATTTCTTCATCATCCACCTGTTTTA
ACATATAATAGGCAGGAGATAGATATCCGTCATTGCAATATTCCTTCTCGTAGGCACACA
ATCTAATATTGATAAAATCTCCATTCTCTTCTCTGCATTTATTATCTTGTTTCGGTGGCT
GATTAGGCTGTAGTCTTGGTTTAGGCTTTGGTATATCGTTGTTGAATCTATTTTGGTCAT
TAAATCTTTCATTTCTTCCTGGTATATTTTTATCACCTCGTTTGGTTGGATTTTTGTCTA
TATTATCGTTTGTAACATCGGTACGGGTATTCATTTATCACAAAAAAAACTTCTCTAAAT
GAGTCTACTGCTAGAAAACCTCATCGAAGAAGATACCATATTTTTTGCAGGAAGTATATC
TGAGTATGATGATTTACAAATGGTTATTGCCGGCGCAAAATCCAAATTTCCAAGATCTAT
GCTTTCTATTTTTAATATAGTACCTAGAACGATGTCAAAATATGAGTTGGAGTTGATTCA
TAACGAAAATATCACAGGAGCAATGTTTACCACAATGTATAATATAAGAAACAATTTGGG
TCTAGGAGATGATAAACTAACTATTGAAGCCATTGAAAACTATTTCTTGGATCCTAACAA
TGAAGTTATGCCTCTTATTATTAATAATACGGATATGACTGCCGTCATTCCTAAAAAAAG
TGGTAGGAGAAAGAATAAGAACATGGTTATCTTCCGTCAAGGATCATCACCTATCTTGTG
TATTTTCGAAACTCGTAAAAAGATTAATATTTATAAAGAAAATATGGAATCCGCGTCGAC
TGAGTATACACCTATCGGAGACAACAAGGCTTTGATATCTAAATATGCGGGAATTAATAT
CCTAAATGTGTATTCTCCTTCCACATCCATAAGATTGAATGCCATTTACGGATTCACCAA
TAAAAATAAACTAGAGAAACTTAGTACTAATAAGGAACTAGAATCGTATAGTTCTAGCCC
TCTTCAAGAACCCATTAGGTTAAATGATTTTCTGGGACTATTGGAATGTGTTAAAAAGAA
TATTCCTCTAACAGATATTCCGACAAAGGATTGATTACTATAAATGGAGAATGTTCCTAA
TGTATACTTTAATCCTGTGTTTATAGAGCCCACGTTTAAACATTCTTTATTAAGTGTTTA
TAAACACAGATTAATAGTTTTATTTGAAGTATTCGTTGTATTCATTCTAATATATGTATT
TTTTAGATCTGAATTAAATATGTTCTTCATGCCTAAACGAAAAATACCCGATCCTATTGA
TAGATTACGACGTGCTAATCTAGCGTGTGAAGACGATAAATTAATGATCTATGGATTACC
ATGGATGACAACTCAAACATCTGCGTTATCAATAAATAGTAAACCGATAGTGTATAAAGA
TTGTGCAAAGCTTTTGCGATCAATAAATGGATCACAACCAGTATCTCTTAACGATGTTCT
TCGCAGATGATGATTCATTTTTTAAGTATTTGGCTAGTCAAGATGATGAATCTTCATTAT
CTGATATATTGCAAATCACTCAATATCTAGACTTTCTGTTATTATTATTGATCCAATCAA
AAAATAAATTAGAAGCCGTGGGTCATTGTTATGAATCTCTTTCAGAGGAATACAGACAAT
TGACAAAATTCACAGACTTTCAAGATTTTAAAAAACTGTTTAACAAGGTCCCTATTGTTA
CAGATGGAAGGGTCAAACTTAATAAAGGATATTTGTTCGACTTTGTGATTAGTTTGATGC
GATTCAAAAAAGAATCCTCTCTAGCTACCACCGCAATAGATCCTGTTAGATACATAGATC
CTCGTCGCAATATCGCATTTTCTAACGTGATGGATATATTAAAGTCGAATAAAGTGAACA
ATAATTAATTCTTTATTGTCATCATGAACGGCGGACATATTCAGTTGATAATCGGCCCCA
TGTTTTCAGGTAAAAGTACAGAATTAATTAGACGAGTTAGACGTTATCAAATAGCTCAAT
ATAAATGCGTGACTATAAAATATTCTAACGATAATAGATACGGAACGGGACTATGGACGC
ATGATAAGAATAATTTTGAAGCATTGGAAGCAACTAAACTATGTGATGTCTTGGAATCAA
TTACAGATTTCTCCGTGATAGGTATCGATGAAGGACAGTTCTTTCCAGACATTGTTGAAT
TCTGTGAGCGTATGGCAAACGAAGGAAAAATAGTTATAGTAGCCGCACTCGATGGGACAT
TTCAACGTAAACCGTTTAATAATATTTTGAATCTTATTCCATTATCTGAAATGGTGGTAA
AACTAACTGCTGTGTGTATGAAATGCTTTAAGGAGGCTTCCTTTTCTAAACGATTGGGTG
AGGAAACCGAGATAGAAATAATAGGAGGTAATGATATGTATCAATCGGTGTGTAGAAAGT
GTTACATCGACTCATAATATTATATTTTTTATCTAAAAAACTAAAAATAAACATTGATTA
AATTTTAATATAATACTTAAAAATGGATGTTGTGTCGTTAGATAAACCGTTTATGTATTT
TGAGGAAATTGATAATGAGTTAGATTACGAACCAGAAAGTGCAAATGAGGTCGCAAAAAA
ACTGCCGTATCAAGGACAGTTAAAACTATTACTAGGAGAATTATTTTTTCTTAGTAAGTT
ACAGCGACACGGTATATTAGATGGTGCCACCGTAGTGTATATAGGATCTGCTCCCGGTAC
ACATATACGTTATTTGAGAGATCATTTCTATAATTTAGGAGTGATCATCAAATGGATGCT
AATTGACGGCCGCCATCATGATCCTATTTTAAATGGATTGCGTGATGTGACTCTAGTGAC
TCGGTTCGTTGATGAGGAATATCTACGATCCATCAAAAAACAACTGCATCCTTCTAAGAT
TATTTTAATTTCTGATGTGAGATCCAAACGAGGAGGAAATGAACCTAGTACGGCGGATTT
ACTAAGTAATTACGCTCTACAAAATGTCATGATTAGTATTTTAAACCCCGTGGCGTCTAG
TCTTAAATGGAGATGCCCGTTTCCAGATCAATGGATCAAGGACTTTTATATCCCACACGG
TAATAAAATGTTACAACCTTTTGCTCCTTCATATTCAGCTGAAATGAGATTATTAAGTAT
TTATACCGGTGAGAACATGAGACTGACTCGAGTTACCAAATCAGACGCTGTAAATTATGA
AAAAAAGATGTACTACCTTAATAAGATCGTCCGTAACAAAGTAGTTGTTAACTTTGATTA
TCCTAATCAGGAATATGACTATTTTCACATGTACTTTATGCTGAGGACCGTGTACTGCAA
TAAAACATTTCCTACTACTAAAGCAAAGGTACTATTTCTACAACAATCTATATTTCGTTT
CTTAAATATTCCAACAACATCAACTGAAAAAGTTAGTCATGAACCAATACAACGTAAAAT
ATCTAGCAAAAATTCTATGTCTAAAAACAGAAATAGCAAGAGATCCGTACGCAGTAATAA
ATAGAAACGTACTACTGAGATATACTACCGATATAGAGTATAATGATTTAGTTACTTTAA
TAACCGTTAGACATAAAATTGATTCTATGAAAACTGTGTTTCAGGTATTTAACGAATCAT
CCATAAATTATACTCCGGTTGATGATGATTATGGAGAACCAATCATTATAACATCGTATC
TTCAAAAAGGTCATAACAAGTTTCCTGTAAATTTTCTATACATAGATGTGGTAATATCTG
ACTTATTTCCTAGCTTTGTTAGACTAGATACTACAGAAACTAATATAGTTAATAGTGTAC
TACAAACAGGCGATGGTAAAAAGACTCTTCGTCTTCCCAAAATGTTAGAGACGGAAATAG
TTGTCAAGATTCTCTATCGCCCTAATATACCATTAAAAATTGTTAGATTTTTCCGCAATA
ACATGGTAACTGGAGTAGAGATAGCCGATAGATCTGTTATTTCAGTCGCTGATTAATCAA
TTAGTAGAGATGAGATAAGAACATTATAATAATCAATAATATATCTTATATCTCGTTTAG
AAAAATGCTAATATTAAAATAGCTAACGCTAGTAATCCAATCGGAAGCCATTTGATATCT
ATAATAGGGTATCTAATTTCCTGATTCAGATAGCGGACAGCTATATTCTCGGTAGCTACT
CGTTTGGAATCACAAACATTATTTACATCTAATTTACTATCTGTAATGGAAACGTTTCCC
AATGAAATGGTACAATCCGATACATTGCATTTTGTTATATTTTTTTTTAAAGAGGCTGGT
AACAACGCATCGCTTCGTTTACATGGCTCGTACCAACAATAATAGGGTAATCTTGTATCT
ATTCCTATCCGTACTATGCTTTTATCAGGATAAATACATTTACATCGTATATCGTCTTTG
TTAGCATCACAGAATGCATAAATTTGTTCGTCCGTCATGATAAAAATTTAAAGTGTAAAT
ATAACTATTATTTTTATAGTTGTAATAAAAAGGGAAATTTGATTGTATACCTTCGGTTCT
TTAAAAGAAACTGACTTGATAAAAATGGCTGTAATCTCTAAGGTTACGTATAGTCTATAT
GATCAAAAAGAGATTAATGCTACAGATATTATCATTAGTCATGTTAAAAATGACGACGAT
ATCGGTACCGTTAAAGATGGTAGACTAGGTGCTATGGATGGGGCATTATGTAAGACTTGT
GGGAAAACGGAATTGGAATGTTTCGGTCACTGGGGTAAAGTAAGTATTTATAAAACTCAT
ATAGTTAAGCCTGAATTTATTTCAGAAATTATTCGTTTACTGAATCATATATGTATTCAC
TGCGGATTATTGCGTTCACGAGAACCGTATTCCGACGATATTAACCTAAAAGAGTTATCG
GGACACGCTCTTAGGAGATTAAAGGATAAAATATTATCCAAGAAAAAGTCATGTTGGAAC
AGTGAATGTATGCAACCGTATCAAAAAATTACTTTTTCAAAGAAAAAGGTTTGTTTCGTC
AACAAGTTGGATGATATTAACGTTCCTAATTCTCTCATCTATCAAAAGTTAATTTCTATT
CATGAAAAGTTTTGGCCATTATTAGAAATTCATCAATATCCAGCTAACTTATTTTATACA
GACTACTTTCCCATCCCTCCGTTGATTATTAGACCGGCTATTAGTTTTTGGATAGATAGT
ATACCCAAAGAAACCAATGAATTAACTTACTTATTAGGTATGATCGTTAAGAATTGTAAC
TTGAATGCTGATGAACAGGTTATCCAGAAGGCGGTAATAGAATACGATGATATTAAAATT
ATTTCTAATAACACTTCCAGTATCAATTTATCATATATTACATCCGGCAAAAATAATATG
ATTAGAAGTTATATCGTCGCCCGACGAAAAGATCAGACGGCTAGATCTGTAATTGGTCCC
AGTACATCTATCACCGTTAATGAGGTAGGAATGCCCGCATATATTAGAAATACACTTACA
GAAAAGATATTTGTTAATGCCTTTACAGTGGATAAAGTTAAACAACTATTAGCATCAAAC
CAAGTTAAATTTTACTTTAATAAACGATTAAACCAATTAACAAGAATACGCCAAGGAAAG
TTTATCAAAAATAAAATACATTTATTGCCTGGTGATTGGGTAGAAGTAGCTGTTCAAGAA
TATACAAGTATTATTTTTGGAAGACAGCCGTCTCTACATAGATACAACGTCATCGCTTCA
TCTATCAGAGCTACCGAAGGAGATACTATCAAAATATCTCCCGGAATTGCCAACTCTCAA
AATGCTGATTTCGACGGAGATGAAGAATGGATGATATTAGAACAAAATCCTAAAGCTGTA
ATTGAACAAAGTATTCTTATGTATCCGACGACGTTACTCAAACACGATATTCATGGAGCC
CCCGTTTATGGATCTATTCAAGATGAAATCGTAGCAGCGTATTCATTGTTTAGGATACAA
GATCTTTGTTTAGATGAAGTATTGAACATCTTGGGGAAATATGGAAGAGAGTTCGATCCT
AAAGGTAAATGTAAATTCAGCGGTAAAGATATCTATACTTACTTGATAGGTGAAAAGATT
AATTATCCGGGTCTCTTAAAGGATGGTGAAATTATTGCAAACGACGTAGATAGTAATTTT
GTTGTGGCTATGAGGCATCTGTCATTGGCTGGACTCTTATCCGATCATAAGTCGAACGTG
GAAGGTATCAACTTTATTATCAAGTCATCTTATGTTTTTAAGAGATATCTATCTATTTAC
GGTTTTGGGGTGACATTCAAAGATCTGAGACCAAATTCGACGTTCACTAATAAATTGGAG
GCCATCAACGTAGAAAAAATAGAACTTATCAAAGAAGCATACGCCAAATATCTCAACGAT
GTAAGAGACGGGAAAATAGTTCCATTATCTAAAGCTTTAGAGGCGGACTATGTGGAATCC
ATGTTATCCAACTTGACAAATCTTAATATCCGAGAGATAGAAGAACATATGAGACAAACG
CTGATAGATGATCCAGATAATAACCTCCTGAAAATGGCCAAAGCGGGTTATAAAGTAAAT
CCTACAGAACTAATGTATATTCTAGGTACGTATGGACAACAAAGGATTGATGGTGAACCA
GCAGAGACTCGAGTATTGGGTAGAGTCTTACCTTACTATCTTCCAGACTCTAAGGATCCA
GAAGGAAGAGGTTACATTCTTAATTCTTTAACAAAAGGATTAACAGGTTCTCAATATTAC
TTTTCGATGCTGGTTGCAAGATCTCAATCTACTGATATCGTCTGTGAAACATCACGTACC
GGAACACTGGCTAGAAAAATCATTAAAAAGATGGAGGATATGGTGGTCGACGGATACGGA
CAAGTAGTTATAGGTAATACGCTCATCAAGTACGCCGCCAATTATACCAAAATTCTAGGC
TCAGTATGTAAACCTGTAGATCTTATCTATCCAGATGAGTCCATGACTTGGTATTTGGAA
ATTAGTGCTCTGTGGAATAAAATAAAACAGGGATTCGTTTACTCTCAGAAACAGAAACTT
GCAAAGAAGACATTGGCGCCGTTTAATTTCCTAGTATTCGTCAAACCCACCACTGAGGAT
AATGCTATTAAGGTTAAGGATCTGTACGATATGATTCATAACGTCATTGATGATGTGAGA
GAGAAATACTTCTTTACGGTATCTAATATAGATTTTATGGAGTATATATTCTTGACGCAT
CTTAATCCTTCTAGAATTAGAATTACAAAAGAAACGGCTATCACTATCTTTGAAAAGTTC
TATGAAAAACTCAATTATACTCTAGGTGGTGGAACTCCTATTGGAATTATTTCTGCACAG
GTATTGTCTGAGAAGTTTACACAACAAGCCCTGTCCAGTTTTCACACTACTGAAAAAAGT
GGTGCCGTCAAACAAAAACTTGGTTTCAACGAGTTTAATAACTTGACTAATTTGAGTAAG
AATAAGACCGAAATTATCACTCTGGTATCCGATGATATCTCTAAACTTCAATCTGTTAAG
ATTAATTTCGAATTTGTATGTTTGGGAGAATTAAATCCAGACATCACTCTTCGAAAAGAA
ACAGATAGGTATGTAGTAGATATAATAGTCAATAGATTATACATCAAGAGAGCAGAAATT
ACCGAATTAGTCGTCGAATATATGATTGAACGATTCATCTCCTTTAGCGTCATTGTAAAG
GAATGGGGTATGGAAACATTCATTGAGGACGAGGATAATATTAGATTTACTGTCTATCTA
AATTTCGTTGAACCAGAGGAATTGAATCTTAGTAAGTTTATGATGGTTCTTCCGGGGGCA
GCCAACAAGGGAAAGATTAGTAAATTCAAGATTCCTATCTCTGATTATACGGGTTATGAC
GACTTCAATCAAACAAAAAAGCTCAATAAGATGACTGTAGAACTCATGAATCTAAAAGAA
TTAGGTTCTTTCGATTTGGAAAACGTCAACGTGTATCCTGGAGTATGGAATACATACGAT
ATCTTCGGTATCGAGGCCGCTCGTGAATACTTGTGCGAAGCCATGTTAAACACCTATGGA
GAAGGGTTCGATTATCTGTATCAGCCTTGTGATCTTCTCGCTAGTTTACTATGTGCTAGT
TACGAACCAGAATCAGTGAATAAATTCAAGTTCGGCGCAGCTAGTACTCTTAAGAGAGCT
ACGTTCGGAGACAATAAAGCATTGTTAAACGCGGCTCTTCATAAAAAGTCAGAACCTATT
AACGATAATAGTAGCTGCCACTTTTTTAGCAAGGTCCCTAATATAGGAACTGGATATTAC
AAATACTTTATCGACTTGGGTCTTCTCATGAGAATGGAAAGGAAACTATCTGATAAGATA
TCTTCTCAAAAGATCAAGGAAATGGAAGAAACAGAAGACTTTTAATTCTTATCAATAACA
TATTTTTCTATGATCTGTCTTTTAAACGATGGATTTTCCACAAATGCGCCTCTCAAGTCC
CTCATAGAATGATACACGTATAAAAAATATAGCATAGGCAATGACTCCTTATTTTTAGAC
ATTAGATATGCCAAAATCATAGCCCCGCTTCTATTTACTCCCGCAGCACAATGAACCAAC
ACGGGCTCGTTTCGTTGATCACATTTAGATAAAAAGGCGGTTACGTCGTCAAAATATTTA
CTAATATCGGTAGTTGTATCATCTACCAACGGTATATGAATAATATTAATATTAGAGTTA
GGTAATGTATATTTATCCATCGTCAAATTTAAAACATATTTGAACTTAACTTCAGATGAT
GGTGCATCCATAGCATTTTTATAATTTCCCAAATACACATTATTGGTTACCCTTGTCATT
ATAGTGGGAGATTTGGCTCTGTGCATATCTCCAGTTGAACGTAGTAGTAAGTATTTATAC
AAACTTTTCTTATCCATTTATAACGTACAAATGGATAAAACTACTTTATCGGTAAACGCG
TGTAATTTAGAATACGTTAGAGAAAAGGCTATAGTAGGCGTACAAGCAGCCAAAACATCA
ACACTTATATTCTTTGTTATTATATTGGCAATTAGTGCGCTATTACTCTGGTTTCAGACG
TCTGATAATCCAGTCTTTAATGAATTAACGAGATATATGCGAATTAAAAATACGGTTAAC
GATTGGAAATCATTAACGGATAGCAAAACAAAATTAGAAAGTGATAGAGGTAGACTTCTA
GCCGCTGGTAAGGATGATATATTCGAATTCAAATGTGTGGATTTCGGCGCCTATTTTATA
GCTATGCGATTGGATAAGAAAACATATCTGCCGCAAGCTATTAGGCGAGGTACTGGAGAC
GCGTGGATGGTTAAAAAGGCGGCAAAGGTCGATCCATCTGCTCAACAATTTTGTCAGTAT
TTGATAAAACACAAGTCTAATAATGTTATTACTTGTGGTAATGAGATGTTAAATGAATTA
GGTTATAGCGGTTATTTTATGTCACCGCATTGGTGTTCCGATTTTAGTAATATGGAATAG
TGTTAGATAAATGCGGTAACGAATGTTCCTGTAAGGAACCATAACAGTTTAGATTTAACG
TTAAAGATGAGCATAAACATAATAAACAAAATTACAATCAAACCTATAACATTAATATCA
AACAATCCAAAAAATGAAATCAGTGGAGTAGTAAACGCGTACATAACTCCTGGATAACGT
TTAGTAGCTGCCGTTCCTATTCTAGACCAAAAATTCGGTTTCATGTTTTCGAAACGGTGT
TCTGCAACAAGTCGGGGATCGTGTTCTACATATTTGGCGGCATTATCCAGTATCTGCCTA
TTGATCTTCATTTCGTTTTCAATTCTGGCTATTTCAAAATAAAATCCCGATGATAGACCT
CCAGACTTTATAATTTCATCTACGATGTTCAGCGCCGTAGTAACTCTAATAATATAGGCT
GATAAGCTAACATCATACCCTCCTGTATATGTGAATATGGCATGATTTTTGTCCATTACA
AGCTCGGTTTTAACTTTATTGCCTGTAATAATTTCTCTCATCTGTAGGATATCTATTTTT
TTGTCATGCATTGCCTTCAAGACGGGACGAAGAAACGTAATATCCTCAATAACGTTATCG
TTTTCTACAATAACTACATATTCTACCTTTTTATTTTCTAACTCGGTAAAAAAATTAGAA
TCCCATAGGGCTAAATGTCTAGCGATATTTCTTTTCGTTTCCTCTGTACACATAGTGTTA
CAAAACCCTGAAAAGAAGTGAGTATACTTGTCATCATTTCTAATGTTTCCTCCAGTCCAC
TGTATAAACGCATAATCCTTGTAATGATCTGGATCATCCTTGACTACCACAACATTTCTT
TTTTCTGGCATAACTTCGTTGTCCTTTACATCATCGAACTTCTGATCATTAATATGCTCA
TGAACATTAGGAAATGTTTCTGATGGAAGTCTATCAATAACTGGCACAACAATAACAGGA
GTTTTCGCCGCCGCCATTTAGTTATTGAAATTAATCATATACAACTCTTTAATACGAGTT
ATATTTTCGTCTATCCATTGTTTCACATTTACATATTTCGACAAAAAGATATAAAATGCG
TATTCCAATGCTTCTCTGTTTAATGAATTACTAAAATATACAAACACGTCACTGTCTGGC
AATAAATGATATCTTAGAATATTGTAACAATTTATTTTGTATTGCACATGTTCGTGATCT
ATGAGTTCTTCTTCGAATGGCATAGGATCTCCGAATCTGAAAACGTATAAATAGGAGTTA
GAATAATAATATTTGAGAGTATTGGTAATATATAAACTCTTTAGCGGTATAATTAGTTTT
TTTCTCTCAATTTCTATTTTTAGATGTGATGGAAAAATGACTAATTTTGTAGCATTAGTA
TCATGAACTCTAATCAAAATCTTAATATCTTCGTCACACGTTAGCTCTTTGAAGTTTTTA
AGAGATGCATCAGTTGGTTCGACCGATGGAGTAGGTGCAACAATTTTTTGTTCGATGTAT
GTATGTACTGGAGCCATTGTTTTAACTATAATGGTGCTTGTATCGAAAAACTTTAATGCA
GATAGCGGAAGCTCTTCGCCGCGACTTTCTACATCGTAATTGGGTTCTAACGCCGATCTC
TGAATGGATACTAGTTTTCTAAGTTCTAATGTGATTCTCTGAAAATGTAAATCCAATTCC
TCCGGCATTATAGATGTGTATACATCGGTAAATAAAACTATAGTATCCAACGATCCCTTC
TCGCAAATTCTAGTCTTAACCAAAAAATCGTATATAACCACGGAGATGGCGTATTTAAGA
GTGGATTCTTCTACCGTTTTGTTCTTGGATGTCATATAGGAAACTATAAAGTCCGCACTA
CTGTTAAGAATGATTACTAACGCAACTATATAGTTCAAATTAAGCATTTTGGAAACATAA
AATAACTCTGTAGACGATACTTGACTTTCGAATAAGTTTGCAGACAAACGAAGAAAGAAC
AGACCTCTCTTAATTTCAGAAGAAAACTTTTTTTCGTATTCCTGACGTCTAGAGTTTATA
TCAATAAGAAAGTTAAGAATTAGTCGGTTAATGTTGTATTTCATTACCCAAGTTTGAGAT
TTCATAATATTATCAAAAGACATGATAATATTAAAGATAAAGCGCTGACTATGAACGAAA
TAGCTATATGGTTCGCTCAAAAATATAGTCTTGTTAAACGTGGAAACGATAACTGTATTT
TTAATCACGTCAGCGGCATCTAAATTAAATATAGGTATATTTATTCCACACACTCTACAA
TATGCCACACCATCTTCATAATAAATAAATTCGTTAGCAAAATTATTAATTTTAGTGAAA
TAGTTAGCGTCAACTTTCATAGCTTCCTTCAATCTAATTTGATGCTCACACGGTGCGAAT
TCCACTCTAACATCCCTTTTCCATGCCTCAGGTTCATCGATCTCTATAATATCTAGTTTT
TTGCGTTTCACAAACACAGGCTCGTCTCTCGCGATGAGATCTGTATAGTAACTATGTAAA
TGATAACTAGATAGAAAGATGTAGCTATATAGATGACGATCCTTTAAGAGAGGTATAATA
ACTTTACCCCAATCAGATAGACTGTTGTTATGGTCTTCGGAAAAAGAATTTTTATAAATT
TTTCCAGTATTTTCCAAATATACGTACTTAACATCTAAAAAATCCTTAATGATAATAGGA
ATGGATAATCCGTCTATTTTATAAAGAAATACATATCGCACATTATACTTTTTTTTGGAA
ATGGGAATACCGATGTGTCTACATAAATATGCAAAGTCTAAATATTTTTTAGAGAATCTT
AATTGGTCCAAATTCTTTTCCAAGTACGGTAATAGATTTTTCATATTGAACGGTATCTTC
TTAATCTCTGGTTCTAGTTCCGCATTAAATGATGAAACTAAGTCACTATTTTTATAACTA
ACGATTACATCACCTCTAACATCATCATTTACCAGAATACTGATCTTCTTTTGTCGTAAA
TACATGTCTAATGTGTTAAAAAAAAGATCATACAAGTTATACGTCATTTCATCTGTGGTA
TTCTTGTCATTGAAGGATAAACTCGTACTAATCTCTTCTTTAACAGCCTGTTCAAATTTA
TATCCTATATACGAAAAAATAGCAACCAGTGTTTGATCATCCGCGTCAATATTCTGTTCT
ATCGTAGTGTATAACAATCGTATATCTTCTTCTGTGATAGTCGATACGTTATAAAGGTTG
ATAACGAAAATATTTTTATTTCGTGAAATAAAGTCATCGTAGGATTTTGGACTTATATTC
GCGTCTAGTAGATATGCTTTTATTTTTGGAATGATCTCAATTAGAATAGTCTCTTTAGAG
TCCATTTAAAGTTACAAACAACTAGGAAATTGGTTTATGATGTATAATTTTTTTAGTTTT
TATAGATTCTTTATTCTATACTTAAAAAATGAAAATAAATACAAAGGTTCTTGAGGGTTG
TGTTAAATTGAAAGCGAGAAATAATCATAAATTATTTCATTATCGCGATATCCGTTAAGT
TTGTATCGTAATGGCGTGGTCAATTACAAATAAAGCGGATACTAGTAGCTTCACAAAGAT
GGCTGAAATCAGAGCTCATCTAAAAAATAGCGCTGAAAATAAAGATAAAAACGAGGATAT
TTTCCCGGAAGATGTAATAATTCCATCTACTAAGCCCAAAACCAAACGAGCCACTACTCC
TCGTAAACCAGCGGCTACTAAAAGATCAACCAAAAAGGAGGAAGTGGAAGAAGAAGTAGT
TATAGAGGAATATCATCAAACAACTGAAAAAAATTCTCCATCTCCTGGAGTCAGCGACAT
TGTAGAAAGCGTGGCCGCTGTAGAGCTCGATGATAGCGACGGGGATGATGAACCTATGGT
ACAAGTTGAAGCTGGTAAAGTAAATCATAGTGCTAGAAGCGATCTCTCTGACCTAAAGGT
GGCTACCGACAATATCGTTAAAGATCTTAAGAAAATTATTACTAGAATCTCTGCAGTATC
GACGGTTCTAGAGGATGTTCAAGCAGCTGGTATCTCTAGACAATTTACTTCTATGACTAA
AGCTATTACAACACTATCTGATCTAGTCACCGAGGGAAAATCTAAAGTTGTTCGTAAAAA
AGTTAAAACTTGTAAGAAGTAAATGCGTGCACTTTTTTATAAAGATGGTAAACTCTTTAC
CGATAATAATTTTTTAAATCCTGTATCAGACGATAATCCAGCGTATGAGGTTTTGCAACA
TGTTAAAATTCCTACTCATTTAACAGATGTAGTAGTATATGAACAAACGTGGGAGGAGGC
GTTAACTAGATTAATTTTTGTGGGAAGTGATTCAAAAGGACGTAGACAATACTTTTACGG
AAAAATGCATGTACAGAATCGCAACGCTAAAAGAGATCGTATTTTTGTTAGAGTATATAA
CGTTATGAAACGAATTAATTGTTTTATAAACAAAAATATAAAGAAATCGTCCACAGATTC
CAATTATCAGTTGGCGGTTTTTATGTTAATGGAAACTATGTTTTTTATTAGATTTGGTAA
AATGAAATATCTTAAGGAGAATGAAACAGTAGGGTTATTAACACTAAAAAATAAACACAT
AGAAATAAGTCCCGATGAAATAGTTATCAAGTTTGTAGGAAAGGACAAAGTTTCACATGA
ATTTGTTGTTCATAAGTCTAATAGACTATATAAGCCGCTATTGAAACTGACGGATGATTC
TAGTCCCGAAGAATTTCTGTTCAACAAACTAAGTGAACGAAAGGTATATGAATGTATCAA
ACAGTTTGGTATTAGAATCAAGGATCTCCGAACGTATGGAGTCAATTATACGTTTTTATA
TAATTTTTGGACAAATGTAAAGTCCATATCTCCTCTTCCATCACCAAAAAAGTTAATAGC
GTTAACTATCAAACAAACTGCTGAAGTGGTAGGTCATACTCCATCAATTTCAAAAAGAGC
TTATATGGCAACGACTATTTTAGAAATGGTAAAGGATAAAAATTTTTTAGATGTAGTATC
TAAAACTACGTTCGATGAATTCCTATCTATAGTCGTAGATCACGTTAAATCATCTACGGA
TGGATGATATAGATCTTTACACAAATAATTACAAAACCGATAAATGGAAATGGATAAGCG
TATGAAATCTCTCGCAATGACCGCTTTCTTTGGGGAGCTAAGCACATTAGATATTATGGC
ATTGATAATGTCTATATTTAAACGCCATCCAAACAATACCATTTTTTCAGTGGATAAGGA
TGGTCAGTTTATGATTGATTTCGAATACGATAATTATAAGGCTTCTCAATATTTGGATCT
GACCCTCACTCCGATATCTGGAGATGAATGCAAGACTCACGCATCGAGTATAGCCGAACA
ATTGGCGTGTGTGGATATTATTAAAGAGGATATTAGCGAATATATCAAAACTACTCCCCG
TCTTAAACGATTTATAAAAAAATACCGCAATAGATCAGATACTCGCATCAGTCGAGATAC
AGAAAAGCTTAAAATAGCTCTAGCTAAAGGCATAGATTACGAATATATAAAAGACGCTTG
TTAATAAGTAAATGAAAAAAAACTAGTCGTTTATAATAAAACACGATATGGATGCCAACG
TAGTATCATCTTCTACTATTGCGACGTATATAGACGCTTTAGCGAAGAATGCTTCGGAAT
TAGAACAGAGGTCTACCGCATACGAAATAAATAATGAATTGGAACTAGTATTTATTAAGC
CGCCATTGATTACTTTGACAAATGTAGTGAATATCTCTACGATTCAGGAATCGTTTATTC
GATTTACCGTTACTAATAAGGAAGGTGTTAAAATTAGAACTAAGATTCCATTATCTAAGG
TACATGGTCTAGATGTAAAAAATGTACAGTTAGTAGATGCTATAGATAACATAGTTTGGG
AAAAGAAATCATTAGTGACGGAAAATCGTCTTCACAAAGAATGCTTGTTGAGACTATCGA
CAGAGGAACGTCATATATTTTTGGATTACAAGAAATATGGATCCTCTATCCGACTAGAAT
TAGTCAATCTTATTCAAGCAAAAACAAAAAACTTTACGATAGACTTTAAGCTAAAATATT
TTCTAGGATCCGGTGCCCAGTCTAAAAGTTCTTTATTACACGCTATTAATCATCCAAAGT
CAAGGCCTAATACATCTCTGGAAATAGAATTTACACCTAGAGACAATGAAACAGTTCCAT
ATGATGAACTAATAAAGGAATTGACGACTCTCTCGCGTCATATATTTATGGCTTCTCCAG
AGAATGTAATTCTTTCTCCGCCTATTAACGCGCCTATAAAAACCTTTATGTTGCCTAAAC
AAGATATAGTAGGTTTGGATCTGGAAAATCTATATGCCGTAACTAAGACTGACGGCATTC
CTATAACTATCAGAGTTACATCAAACGGGTTGTATTGTTATTTTACACATCTTGGTTATA
TTATTAGATATCCTGTTAAGAGAATAATAGATTCCGAAGTAGTAGTCTTTGGTGAGGCAG
TTAAGGATAAGAACTGGACCGTATATCTCATTAAGCTAATAGAGCCTGTGAATGCAATCA
ATGATAGACTAGAAGAAAGTAAGTATGTTGAATCTAAACTAGTGGATATTTGTGATCGGA
TAGTATTCAAGTCAAAGAAATACGAAGGTCCGTTTACTACAACTAGTGAAGTCGTCGATA
TGTTATCTACATATTTACCAAAGCAACCAGAAGGTGTTATTCTGTTCTATTCAAAGGGAC
CTAAATCTAACATTGATTTTAAAATTAAAAAGGAAAATACTATAGACCAAACTGCAAATG
TAGTATTTAGGTACATGTCCAGTGAACCAATTATCTTTGGAGAGTCGTCTATCTTTGTAG
AGTATAAGAAATTTAGCAACGATAAAGGCTTTCCTAAAGAATATGGTTCTGGTAAGATTG
TGTTATATAACGGCGTTAATTATCTAAATAATATCTATTGTTTGGAATATATTAATACAC
ATAATGAAGTGGGTATTAAGTCCGTGGTTGTACCTATTAAGTTTATAGCAGAATTCTTAG
TTAATGGAGAAATACTTAAACCTAGAATTGATAAAACCATGAAATATATTAACTCAGAAG
ATTATTATGGAAATCAACATAATATCATAGTCGAACATTTAAGAGATCAAAGCATCAAAA
TAGGAGATATCTTTAACGAGGATAAACTATCGGATGTGGGACATCAATACGCCAATAATG
ATAAATTTAGATTAAATCCAGAAGTTAGTTATTTTACGAATAAACGAACTAGAGGACCGT
TGGGAATTTTATCAAACTACGTCAAGACTCTTCTTATTTCTATGTATTGTTCCAAAACAT
TTTTAGACGATTCCAACAAACGAAAGGTATTGGCGATTGATTTTGGAAACGGTGCTGACC
TGGAAAAATACTTTTATGGAGAGATTGCGTTATTGGTAGCGACGGATCCGGATGCTGATG
CTATAGCTAGAGGAAATGAAAGATACAACAAATTAAACTCTGGAATTAAAACCAAGTACT
ACAAATTTGACTACATTCAGGAAACTATTCGATCCGATACATTTGTCTCTAGTGTCAGAG
AAGTATTCTATTTTGGAAAGTTTAATATCATCGACTGGCAGTTTGCTATCCATTATTCTT
TTCATCCGAGACATTATGCTACCGTCATGAATAACTTATCCGAACTAACTGCTTCTGGAG
GCAAGGTATTAATCACTACCATGGACGGAGACAAATTATCAAAATTAACAGATAAAAAGA
CTTTTATAATTCATAAGAATTTACCTAGTAGCGAAAACTATATGTCTGTAGAAAAAATAG
CTGATGATAGAATAGTGGTATATAATCCATCAACAATGTCTACTCCAATGACTGAATACA
TTATCAAAAAGAACGATATAGTCAGAGTGTTTAACGAATACGGATTTGTTCTTGTAGATA
ACGTTGATTTCGCTACAATTATAGAACGAAGTAAAAAGTTTATTAATGGCGCATCTACAA
TGGAAGATAGACCATCTACAAGAAACTTTTTCGAACTAAATAGAGGAGCCATTAAATGTG
AAGGTTTAGATGTCGAAGACTTACTTAGTTACTATGTTGTTTATGTCTTTTCTAAGCGGT
AAATAATAATATGGTATGGGTTCTGATCTCCCAGTTCTAAATGCATTAAATAATTCCAAT
AGAGCGATTTTTGTTCCTATAGGACCTTCCAACTGTGGATACTCTGTATTGTTAATAGAT
ATATTAATACTTTTGTCGGGTAACAGAGGTTCTACGTCTTTTAAAAATAAAAGTTTGATA
ACATCTGGCCTGTTCATAAATAAAAACTTGGCGATTCTATATATACTCTTATTATCAAAT
CTAGCCATTGTCTTATAGATGTGAGCTACTGTAGGTGTACCATTTGATTTTCTTTCTAAT
ACTATATATTTCTCTCGAAGAAGTTCTTGCACATCATCTGGGAATAAAATACTACTGTTG
AGTAAATCAGTTATTTTTTTTATATCGATATTGATGGACATTTTTATAGTTAAGGATAAT
AAGTATCCCAAAGTAGATAACGACGATAACGAAGTATTTATACTTTTAGGAAATCACAAT
GACTTTATCAGATTAAAATTAACAAAATTAAAGGAGCATGTATTTTTTTCTGAATATATT
GTGACTCCAGATACATATGGATCTTTATGCGTCGAATTAAATGGGTCTAGTTTTCAGCAC
GGCGGTAGATATATAGAGGTGGAGGAATTTATAGATGCTGGAAGACAAGTTAGATGGTGT
TCTACATCCAATCATATATCTAAAGATATACCCGAAGATATGCACACTGATAAATTTGTC
ATTTATGATATATACACTTTTGACGCTTTCAAGAATAAACGATTGGTATTCGTACAGGTA
CCTCCGTCGTTAGGAGATGATAGTCATTTGACTAATCCGTTATTGTCTCCGTATTATCGT
AATTCAGTAGCCAGACAAATGGTCAATGATATGATTTTTAATCAAGATTCATTTTTAAAA
TATTTATTAGAACATCTGATTAGAAGCCACTATAGAGTTTCTAAACATATAACAATAGTT
AGATACAAGGATACCGAAGAATTAAATCTAACGAGAATATGTTATAATAGAGATAAGTTT
AAGGCGTTTGTATTCGCTTGGTTTAACGGCGTTTCGGAAAATGAAAAGGTACTAGATACG
TATAAAAAGGTATCTAATTTGATATAATGAATTCAGTGACTGTATCACACGCGCCATATA
CTATTACTTATCACGATGATTGGGAACCAGTAATGAGTCAATTGGTAGAGTTTTATAACG
AAGTAGCCAGTTGGCTGCTACGAGACGAGACGTCGCCTATTCCTGATAAGTTCTTTATAC
AGTTGAAACAACCGCTTAGAAATAAACGAGTATGTGTGTGCGGTATAGATCCGTATCCGA
AAGATGGAACTGGTGTACCGTTCGAATCACCAAATTTTACAAAAAAATCAATTAAGGAGA
TAGCTTCATCTATATCTAGATTAACCGGAGTAATTGATTATAAAGGTTATAACCTTAATA
TAATAGACGGGGTTATACCCTGGAATTATTACTTAAGTTGTAAATTAGGAGAAACAAAAA
GTCACGCGATCTACTGGGATAAGATTTCCAAGTTACTGCTGCAGCATATAACTAAACACG
TTAGTGTTCTTTATTGTTTGGGTAAAACAGATTTCTCGAATATACGGGCCAAGTTAGAAT
CCCCGGTAACTACCATAGTCGGATATCATCCAGCGGCTAGAGACCGCCAATTCGAGAAAG
ATAGATCATTTGAAATTATCAACGTTTTACTGGAATTAGACAACAAGGCACCTATAAATT
GGGCTCAAGGGTTTATTTATTAATGCTTTAGTGAAATTTTAACTTGTGTTCTAAATGGAT
GCGGCTATTAGAGGTAATGATGTTATCTTTGTTCTTAAGACTATAGGTGTCCCGTCAGCG
TGCAGACAAAATGAAGATCCAAGATTTGTAGAAGCATTTAAATGCGACGAGTTAGAAAGA
TATATTGAGAATAATCCAGAATGTACACTATTCGAAAGTCTTAGGGATGAGGAAGCATAC
TCTATAGTCAGAATTTTCATGGATGTAGATTTAGACGCGTGTCTAGACGAAATAGATTAT
TTAACGGCTATTCAAGATTTTATTATCGAGGTGTCAAACTGTGTAGCTAGATTCGCGTTT
ACAGAATGCGGCGCCATTCATGAAAATGTAATAAAATCCATGAGATCTAATTTTTCATTG
ACTAAGTCTACAAATAGAGATAAAACAAGTTTTCATATTATCTTTTTAGACACGTATACC
ACTATGGATACATTGATAGCTATGAAACGAACACTATTAGAATTAAGTAGATCATCTGAA
AATCCACTAACAAGATCGATAGACACTGCCGTATATAGGAGAAAAACAACTCTTCGGGTT
GTAGGTACTAGGAAAAATCCAAATTGCGACACTATTCATGTAATGCAACCACCGCATGAT
AATATAGAAGATTACCTATTCACTTACGTGGATATGAACAACAATAGTTATTACTTTTCT
CTACAACAACGATTGGAGGATTTAGTTCCTGATAAGTTATGGGAACCAGGGTTTATTTCA
TTCGAAGACGCTATAAAAAGAGTTTCAAAAATATTCATTAATTCTATAATAAACTTTAAT
GATCTCGATGAAAATAATTTTACAACGGTACCACTGGTCATAGATTACGTAACACCTTGT
GCATTATGTAAAAAACGATCGCATAAACATCCGCATCAACTATCGTTGGAAAATGGTGCT
ATTAGAATTTACAAAACTGGTAATCCACATAGTTGTAAAGTTAAAATTGTTCCGTTGGAT
GGTAATAAACTGTTTAATATTGCACAAAGAATTTTAGACACTAACTCTGTTTTATTAACC
GAACGAGGAGACCATATAGTTTGGATTAATAATTCATGGAAATTTAACAGCGAAGAACCC
TTGATAACAAAACTAATTTTGTCAATAAGACATCAACTACCTAAGGAATATTCAAGCGAA
TTACTCTGTCCAAGAAAACGAAAGACTGTAGAAGCTAACATACGAGACATGTTAGTAGAT
TCAGTAGAGACCGATACCTATCCGGATAAACTTCCGTTTAAAAATGGTGTATTGGACCTG
GTAGACGGAATGTTTTACTCTGGAGATGATGCTAAAAAATATACGTGTACTGTATCAACC
GGATTTAAATTTGACGATACAAAGTTCGTCGAAGACAGTCCAGAAATGGAAGAGTTAATG
AATATCATTAACGATATCCAACCATTAACGGATGAAAATAAGAAAAATAGAGAGCTATAT
GAAAAAACATTATCTAGTTGTTTATGCGGTGCTACCAAAGGATGTTTAACATTCTTTTTT
GGAGAAACTGCAACTGGAAAGTCGACAACCAAACGTTTGTTAAAGTCTGCTATCGGTGAC
CTGTTTGTTGAGACGGGTCAAACAATTTTAACAGATGTATTGGATAAAGGACCTAATCCA
TTTATCGCTAACATGCATTTGAAAAGATCTGTATTCTGTAGCGAACTACCTGATTTTGCC
TGTAGTGGATCAAAGAAAATTAGATCTGACAATATTAAAAAGTTGACAGAACCTTGTGTC
ATTGGAAGACCGTGTTTCTCCAATAAAATTAATAATAGAAACCATGCGACAATCATTATC
GATACTAATTACAAACCTGTTTTTGATAGGATAGATAACGCATTAATGAGAAGAATTGCC
GTCGTGCGATTCAGAACACACTTTTCTCAACCTTCTGGTAGAGAGGCTGCTGAAAATAAT
GACGCGTACGATAAAGTCAAACTATTAGACGAGGGGTTAGATGGTAAAATACAAAATAAT
AGATATAGATTCGCATTTCTATACTTGTTGGTGAAATGGTACAGAAAATATCATGTTCCT
ATTATGAAACTATATCCTACACCCGAAGAGATTCCTGACTTTGCATTCTATCTCAAAATA
GGTACTCTGTTAGTATCTAGCTCTGTAAAGCATATTCCATTAATGACGGACCTCTCCAAA
AAGGGATATATATTGTACGATAATGTGGTCACTCTTCCGTTGACTACTTTCCAACAGAAA
ATATCCAAGTATTTTAATTCTAGACTATTTGGACACGATATAGAGAGCTTCATCAATAGA
CATAAGAAATTTGCCAATGTTAGTGATGAATATCTGCAATATATATTCATAGAGGATATT
TCATCTCCGTAAATATATGCTCATATATTTATAGAAGATATCACATATCTAAATGAATAC
CGGAATCATAGATTTATTTGATAATCATGTTGATAGTATACCAACTATATTACCTCATCA
GTTAGCTACTCTAGATTATCTAGTTAGAACTATCATAGATGAGAACAGAAGCGTGTTATT
GTTCCATATTATGGGATCAGGTAAAACAATAATCGCTTTGTTGTTCGCCTTGGTAGCTTC
CAGATTTAAAAAGGTTTACATTCTAGTGCCTAATATCAACATTTTGAAAATTTTTAATTA
TAATATGGGTGTAGCTATGAACTTGTTTAATGACGAATTCATAGCTGAGAATATCTTTAT
TCATTCCACAACAAGTTTTTATTCTCTTAATTATAACGATAACGTCATTAATTATAACGG
ATTATCTCGCTACAATAACTCTATTTTTATCGTTGATGAGGCACATAATATCTTTGGGAA
TAATACTGGAGAACTTATGACCGTGATAAAAAATAAAAACAAGATTCCTTTTCTACTATT
GTCTGGATCTCCCATTACTAACACACCTAATACTCTGGGTCATATTATAGATTTAATGTC
CGAAGAGACGATAGATTTTGGTGAGATTATTAGTCGTGGTAAGAAAGTAATTCAGACACT
TCTTAACGAACGCGGTGTGAATGTACTTAAGGATTTGCTTAAAGGAAGAATATCATATTA
CGAAATGCCTGATAAAGATCTACCAACGATAAGATATCACGGACGTAAGTTTCTAGATAC
TAGAGTAGTATATTGTCACATGTCTAAACTTCAAGAGAGAGATTATATGATTACTAGACG
ACAGCTATGTTATCATGAAATGTTTGATAAAAATATGTATAACGTGTCAATGGCAGTATT
GGGACAACTTAATCTGATGAATAATTTAGATACTTTATTTCAGGAACAGGATAAGGAATT
GTACCCAAATCTGAAAATAAATAATGGCGTGTTATACGGAGAAGAATTGGTAACGTTAAA
CATTAGTTCCAAATTTAAATACTTTATTAATCGGATACAGACACTCAACGGAAAACATTT
TATATACTTTTCTAATTCTACATATGGCGGATTGGTAATTAAATATATCATGCTCAGTAA
TGGATATTCTGAATATAATGGTTCTCAGGGAACTAATCCACATATGATAAACGGCAAACC
AAAAACATTTGCTATCGTTACTAGTAAAATGAAATCGTCTTTAGAGGATCTATTAGATGT
GTATAATTCTCCTGAAAACGATGATGGTAGTCAATTGATGTTTTTGTTTTCGTCAAACAT
TATGTCCGAATCCTATACTCTGAAAGAGGTAAGGCATATTTGGTTTATGACTATCCCAGA
TACTTTTTCTCAATACAACCAAATTCTTGGACGATCTATTAGAAAATTCTCTTACGCCGA
TATTTCTGAACCAGTTAATGTATATCTTTTAGCCGCCGTATATTCCGATTTCAATGACGA
AGTAACGTCATTAAACGATTACACACAGGATGAATTGATTAATGTTTTACCATTTGACAT
CAAAAAGCTGTTATATCTAAAATTTAAGACTAAAGAAACGAATAGAATATACTCTATTCT
TCAAGAGATGTCTGAAACGTATTCTCTTCCACCACATCCATCAATTGTAAAAGTTTTATT
GGGAGAATTGGTCAGACAATTTTTTTATAATAATTCTCGTATTAAGTATAACGACTCCAA
GTTACTTAAAATGGTTACATCAGTTATAAAAAATAAAGAAGACGCTAGGAATTACATAGA
TGATATTGTAAACGGTCACTTCTTTGTATCGAATAAAGTATTTGATAAATCTCTTTTATA
CAAATACGAAAACGATATTATTACAGTACCGTTTAGACTTTCCTACGAACCATTTGTTTG
GGGAGTTAACTTTCGTAAAGAATATAACGTGGTATCTTCTCCATAAAACTGATGAAATAT
ATAAAGAAATAAATGTCGAGCTTTGTTACCAATGGATACCTTCCAGTTACATTGGAACCA
CACGAGCTGACGTTAGACATAAAAACTAATATTAGGAATGCCGTATATAAGACGTATCTC
CATAGAGAAATTAGTGGTAAAATGGCCAAGAAAATAGAAATTCGTGAAGACGTGGAATTA
CCTCTCGGCGAAATAGTTAATAATTCTGTAGTTATAAACGTTCCGTGTGTAATAACCTAC
GCGTATTATCACGTTGGGGATATAGTCAGAGGAACATTAAACATCGAAGATGAATCAAAT
GTAACTATTCAATGTGGAGATTTAATCTGTAAACTAAGTAGAGATTCGGGTACTGTATCA
TTTAGCGATTCAAAGTACTGCTTTTTTCGAAATGGTAATGCGTATGACAATGGCAGCGAA
GTCACTGCCGTTCTAATGGAGGCTCAACAAGGTATCGAATCTAGTTTTGTTTTTCTCGCG
AATATCGTCGACTCATAAAAAAGAGAATAGCGGTAAGTATAAACACGAATACTATGGCAA
TAATTGCGAATGTTTTATTCTCTTCGATATATTTTTGATAATATGAAAAACATGTCTCTC
TCAAATCGGACAACCATCTCATAAAATAGTTCTCGCGCGCTGGAGAGGTAGTTGCTGCTC
GTATAATCTCCCCAGAATAATATACTTGCGTGTCGTCGTTCAATTTATACGGATTTCTAT
AGTTCTCTGTTATATAATGCGGTTTTCCATCATGATTAGACGACGACAATAGTGTTCTGA
ATTTAGATAGTTGATCAGAATGAATGTTTATTGGCGTTGGAAAAATTATCCATACAGCGT
CTGCAGAGTGGTTGATAGTTGTTCCTAGATATGTAAAATAATCCAACTTACTAGGCAGCA
AATTGTCTAGATAAAATACTGAATCAAACGGTGCAGACGTATTGGCGGATCTAATGGAAT
CCAATTGATTAACTATCTTTTGAAAATATACATTTTTATGATCCAATACTTGTAAGAATA
TAGAAATAATGATAAGTCCATCATCGTGTTTTTTTGCCTCTTCATAAGAACTATATTTTT
TCTTATTCCAATGAACAAGATTAATCTCTCCAGAGTATTTGTACACATCTATCAAGTGAT
TGGATCCATAATCGTCTTCCTTTCCCCAATATATATGTAGTGATGATAACACATATTCAT
TGGGGAGAAACCCTCCACTTATATATCCTCCTTTAAAATTAATCCTTACTAGTTTTCCAG
TGTTCTGGATAGTGGTTGGTTTCGACTCATTATAATGTATGTCTAACGGCTTCAATCGCG
CGTTAGAAATTGCTTTTTTAGTTTCTATATTAATAGGAGATAGTTGTTGCGGCATAGTAA
AAATGAAATGATAACTGTTTAAAAATAGCTCTTAGTATGGGAATTACAATGGATGAGGAA
GTGATATTTGAAACTCCTAGAGAATTAATATCTATTAAACGAATAAAAGATATTCCAAGA
TCAAAAGACACGCACGTGTTTGCTGCGTGTATAACAAGTGACGGATATCCGTTAATAGGA
GCTAGAAGAACTTCATTCGCGTTCCAGGCGATATTATCTCAACAAAATTCAGATTCTATC
TTTAGAGTATCCACTAAACTATTACGGTTTATGTACTACAATGAACTAAGAGAAATCTTT
AGACGGTTGAGAAAAGGTTCTATCAACAATATCGATCCTCACTTTGAAGAGTTAATATTA
TTGGGTGGTAAACTAGATAAAAAGGAATCTATTAAAGATTGTTTAAGAAGAGAATTAAAA
GAGGAAAGTGATGAACGTATAACAGTAAAAGAATTCGGAAATGTAATTCTAAAACTTACA
ACGCGCGATAAATTATTTAATAAAGTATATATAGGTTATTGCATGGCGTGTTTTATTAAT
CAATCGTTGGAGGATTTATCGCATACTAGTATTTACAATGTAGAAATTAGAAAGATTAAA
TCATTAAATGATTGTATTAACGACGATAAATACGAATATCTGTCTTATATTTATAATATG
CTAGTTAATAGTAAATGAACTTTTACAGATCTAGTATAATTAGTCAGATTATTAAGTATA
ATAGACGACTAGCTAAGTCTATTATTTGCGAGGATGACTCTCAAATTATTACACTCACGG
CATTCGTTAACCAATGCCTATGGTGTCATAAACGAGTATCCGTGTCCGCTATTTTATTAA
CTACTGATAACAAAATATTAGTATGTAACAGACGAGATAGTTTTCTCTATTCTGAAATAA
TTAGAACTAGAAACATGTTTAGAAAGAAACGATTATTTCTGAATTATTCCAATTATTTGA
ACAAACAGGAAAGAAGTATACTATCGTCATTTTTTTCTCTAGATCCAGCTACTGCTGATA
ATGATAGAATAGACGCTATTTATCCGGGTGGCATACCCAAAAGGGGTGAGAATGTTCCAG
AGTGTTTATCCAGGGAAATTAAAGAAGAAGTTAATATAGACAATTCTTTTGTATTCATAG
ACACTCGGTTTTTTATTCATGGCATCATAGAAGATACCATTATTAATAAATTTTTTGAGG
TAATCTTCTTTGTCGGAAGAATATCTCTAACGAGTGATCAAATCATTGATACATTTAAAA
GTAATCATGAAATCAAGGATCTAATATTTTTAGATCCGAATTCAGGTAATGGACTCCAAT
ACGAAATTGCAAAATATGCTCTAGATACTGCAAAACTCAAATGTTATGGCCATAGAGGAT
GTTATTACGAATCATTAAAAAAATTAACTGAGGATGATTGATTAGAAAATATAAATTAAT
TTACCATCGTGTATTTTTATAACGGGATTGTCCGGCATATCATGTAGATAGTTACCGTCT
ACATCGTATACTCGACCATCTACGCCTTTAAATCCTCTATTTATTGACATTAATCTATTA
GAATTGGAATACCAAATATTAGTACCCTCAATTAGTTTATTGGTAATATTTTTGTTAGAC
GATAGATCGATGGCTCTTGAAACCAAGGTTTTCCAACCGGACTCATTGTCGATCGGTGAG
AAGTCTTTTTCATTAGCATGAATCCATTCTAATGATGTATGTTTAAACACTCTAAACAAT
TGGACAAATTCTTTTGATTTGCTTTGAATGATTTCAAATAGGTCTTCGTCTACAGTAGGC
ATACCATTAGATAATCTAGCCATTATAAAGTGCACGTTTACATATCTACGTTCTGGAGGA
GTAAGAACGTGACTATTGAGACGAATGGCTCTTCCTACTATCTGACGAAGAGACGCCTCG
TTCCATGTCATATCTAAAATGAAGATATCATTGATTGAGAAGAAGCTAATACCCTCGCCT
CCACTAGAAGAGAATACGCATGTTTTAATGCATTCTCCGTTAGTGTTTGATTCTTGGTTA
AACTCAGCCACCGCCTTGATTCTAGTATCTTTTGTTCTAGATGAGAACTCTATATTAGAG
ATACCAAAGACTTTGAAATATAGTAATAAGATTTCTATTCCTGACTGATTAACAAATGGT
TCAAAGACTAGACATTTACCATGGGATGCTAATATTCCCAAACATACATCTATAAATTTG
ACGCTTTTCTCTTTTAATTCAGTAAATAGAGAGATATCAGCCGCACTAGCATCCCCTCCC
AATAGTTCTCCCCTTTTAAAGGTATCTAATGCAGATTTAGAAAATTCTCTATCTCTTAAT
GAATTTTTAAAATCATTATATAGTGTTGCTATCTCTTGCGCGTATTCGCCCGGATCACGA
TTTTGTCTTTCAGGAAAGCTATCGAACGTAAACGTAGTAGCCATACGTCTCAGAATTCTA
AATGATGATATACCTGTTTTTATTTCAGCGAGTTTAGCCTTTTGATAAATTTCTTCTTGC
TTTTTCGACATATTAACGTATCGCATTAATACTGTTTTCTTAGCGAATGATGCAGACCCT
TCTACGTCATCAAAAATAGAAAACTCGTTATTAACTATGTACGAACATAGGCCTCCTAGT
TTGGAGACTAATTCTTTTTCATCAACTAGACGTTTATTCTCAAATAGCGATTGGTGTTGT
AAGGATCCTGGTCGTAGTAAGTTAACCAACATGGTGAATTCTTGCACACTATTGACGATA
GGTGTAGCCGATAAACAAATCATCTTATGGTTTTTTAATGCGATGGTCTTAGATAAAAAA
TTATATACTGAACGAGTAGGACGGATCTTACCATCTTCTTTGATTAATGATTTAGAAATG
AAGTTATGACATTCATCAATAATGACGCATATTCTACTCTTGGAATTAATAGTTTTGATA
TTAGTAAAAAATTTATTTCTAAAATTTTGATCATCGTAATTAATAAAAATACAATCCTTC
GTTATCTCTGGAGCGTATCTGAGTATAGTGTTCATCCAAGGATCTTCTATCAAAGCCTTT
TTCACCAATAAGATAATAGCCCAATTCGTATAAATATCCTTAAGATGTTTGAGAATATAT
ACAGTAGTCATTGTTTTACCGACACCCGTTTCATGGAACAATAAAAGAGAATGCATACTG
TCTAATCCTAAGAAAACTCTTGCTACAAAATGTTGATAATCCTTGAGGCGTACTACGTCC
GACCCCATCATTTCAACAGGCATATTAGTAGTTCTGCGCAATGCATAATCGATATAGGCC
GCGTGTGATTTACTCATTTATGAGTGATAAGTAATAACTATGTTTTAAAAATCACAGCAG
TAGTTTAACTAGTCTTCTCTGATGTTTGTTTTCGATACTTTTTGAATCAGAAGTCATACT
AGAATAAAGCAACGAGTGAACGTAATAGAGAGCTTCGTATACTCTATTCGAAAACTCTAA
GAACTTATTAATGAATTCCGTATCCACTGGATTGTTTAAAATACTAAATTGAACACTGTT
CACATCCTTCCAAGAAGAAGACTTAGTGACGGACTTAACATGAGACATAAATAAATCCAA
ATTTTTTTTACAAACATCACTAGCCACCATAATGGCGCTATCTTTTAACCAGCTATCGCT
TACGCATTTTAGCAGTCTAACATTTTTAAAGAGACTACAATATATTCTCATAGTATCGAT
TACACCTCTACCGAATAAAGTTGGAAGTTTAATAATACAATATTTTTCGTTTACAAAATC
AAATAATGGTCGAAACACGTCGAAGGTTAACATCTTATAATCGCTAATGTATAGATTGTT
TTCAGTGAGATGATTATTAGATTTAATAGCATCTCGTTCACGTTTGAACAGTTTATTGCG
TGCGCTGAGGTCGGCAACTACGGCGTCCGCTTTAGTACTCCTCCCATAATACTTTACGCT
ATTAATCTTTAAAATTTCATAGACTTTATCTAGATCGCTTTCTGGTAACATGATATCATG
TGTAAAAAGTTTTAACATGTCGGTCGGCATTCTATTTAGATCATTAACTCTAGAAATCTG
AAGAAAGTAATTAGCTCCGTATTCCAGACTAGGTAATGGGCTTTTACCTAGAGACAGATT
AAGTTCTGGCAATGTTTCATAAAATGGAAGAAGGACATGCGTTCCCTCCCGGATATTTTT
TACAATTTCATCCATTTACAACTCTATAGTTTGTTTTCATTATTATTAGTTATTATCTCC
CATAATCTTGGTAATACTTACCCCTTGATCGTAAGATACCTTATACAGGTCATTACATAC
AACTACCAATTGTTTTTGTACATAATAGATTGGATGGTTGACATCCATGGTGGAATAAAC
TACTCGAACAGATAGTTTATCTTTCCCCCTAGATACATTAGCCGTAATAGTTGTCGGCCT
AAAGAATATCTTTGGTGTAAAGTTAAAAGTTAGGGTTCTTGTTCCATTATTGCTTTTTGT
CAGTAGTTCATTATAAATTCTCGAGATGGGTCCGTTCTCTGAATATAGAACATCATTTCC
AAATCTAACTTCTAGTCTAGAAATAATATCGGTCTTATTCTTAAAATCTATTCCCTTGAT
GAAGGGATCGTTAATGAACAAATCCTTGGCCTTTGATTCGGCTGATCTATTATCTCCGTT
ATAGACGTTACGTTGACTAGTCCAAAGACTTACAGGAATAGATGTATCGATGATGTTGAT
ACTATGTGATATGTGAGCAAAGATTGTTCTCTTAGTGGCATCACTATATGTTCCAGTAAT
GGCGGAAAACTTTTTAGAAATGTTATATATAAAAGAATTTTTTCGTGTTCCAAACATTAG
CAGATTAGTATGAAGATAAACACTCATATTATCAGGAACATTATCAATTTTTACATACAC
ATCAGCATCTTGAATAGAAACGATACCATCTTCTGGAACCTCTACGATCTCGGCAGACTC
CGGATAACCAGTCGGTGGACCATCGCTAACAATAACTAGATCATCCAACAATCTACTCAC
ATATGCATCTATATAATCTTTTTCATCTTGTGAGTACCCTGGATACGAAATAAATTTATT
ATCCGTATTTCCATAATAAGGTTTAGTATAAACAGAGAGCGATGTTGCCGCATGAACTTC
AGTTACAGTCGCCGTTGGTTGGTTTATTTGACCTATTACTCTCCTAGGTTTCTCTATAAA
TGATGGTTTAATTTGTACATTCTTAACCATATATCCAATAAAGCTCAATTCAGGAACATA
AACAAATTCTTTGTTGAACGTTTCAAAGTCGAACGAAGAGTCACGAATAACGATATCGGA
TACTGGATTGAAGGTTACCGTTACGGTAATTTTTGAATCGGATAGTTTAAGACTGCTGAA
TGTATCTTCCACATCAAACGGAGTTTTAATATAAACGTATACTGTAGATGGTTCTTTAAT
AGTGTCATTAGGAGTTAGGCCAATAGAAATATCATTAAGTTCACTAGAATATCCAGAGTG
TTTCAAAGCAATTGTATTATTGATACAATTATTATATAATTCTTCGCCCTCAATTTCCCA
AATAACACCGTTACACGAAGAGATAGATACGTGATTAATACATTTATATCCAACATATGG
TACGTAACCGAATCTTCCCATACCTTTAACTTCTGGAAGTTCCAAACTCAGAACCAAATG
ATTAAGCGCAGTAATATACTGATCCCTAATTTCGAAGCTAGCGATAGCCTGATTGTCTGG
ACCATCGTTTGTCATAACTCCGGATAGAGAAATATATTGCGGCATATATAAAGTTGGAAT
TTGACTATCGACTGCGAAGACATTAGACCGTTTAATAGAGTCATCCCCACCGATCAAAGA
ATTAATGATAGTATTATTCATTTTCTATTTAAAATGGAAAAAGCTTACAATAAACTCCGT
AGAGAAATATCTATAATTTGTGAGTTTTCCTTAAAGTAACAGCTTCCGTAAACGCCGTCT
TTATCTCTTAGTAAGTTTATTGTATTTATAACCTTTTCCTTATCTTCATAGAATACTAAA
GGCAACAAAGAAATTTTTGGTTCTTCTCTAAGAGCTACGTGAGACTTAACCATAGACGCC
AACGAATCCCTACATATTTTAGAACAGAAATACCCAACTTCACCACCCTTGAATGTCTCA
ATACTAATAGGTTTAAAAACCAAATCTTGATTACAAAACCAACACTTATCAATTACACTA
TTTGTCTTAATAGACACATCTGCCATAGATTTATAATACTTTGGTAGTATACAAGCGAGT
GCTTCTTCTTTAGCGGGCTTAAAGACTGCTTTAGGTGCTGAAATAACCACATCTGGAAGG
CTTACTCGCTTAGCCATTTAATTACGGAACTATTTTTTTATACTTCTAATGAGCAAGTAG
AAAACCTCTCATCTACAAAAACATACTCGTGTCCATAATCCTCTACCATAGTTACACGTT
TTTTAGATCTCATATGTGCTAAAAAGTTTTCCCATACTAATTGGTTACTATTATTTTTCG
TATAATTTTTAACAGTTTGAGGTTTTAGATTTTTAGTTACAGAAGTGATATCGAATATTT
TATCCAAAAAGAATGAATAATTAATTGTCTTAGAAGGAGTGTTTTCTTGGCAAAAGAATA
CCAAGTGCTTAAATATTTCTACTACTTCATTAATCTTTTCTGTACTCAGATTCAGTTTCT
CATCTTTTACTTGATTGATTATTTCAAAGACTAACTTATAATCCTTTTTATTTATTCTCT
CGTTAGCCTTAAGAAAACTAGATACAAAATTTGCATCTACATCATCCGTGGATATTTGAT
TTTTTTCCATGATATCCAAGAGTTCCGAGATAATTTCTCCAGAACATTGATGAGACAATA
ATCTCCGCAATACATTTCTCAAATGAATAAGTTTATTAGACACATGGAAGTTTGACTTTT
TTTGTACCTTTGTACATTTTTGAAATACCGACTCGCAAAAAATACAATATTCATATCCTT
GTTCAGATACTATACCGTTGTGTCTACAACCGCTACATAATCGTAGATTCATGTTAACAC
TCTACGTATCTCGTCGTCCAATATTTTATATAAAAACATTTTATTTCTAGACGTTGCCAG
AAAATCCTGTAATATTTTTAGTTTTTTGGGCTGTGAATAAAGTATCGCCCTAATATTGTT
ACCGTCTTCCGCCAATATAGTAGTTAAATTATCCGCACATGCAAAAGAACACCGCTTAGG
CGGATTCAGTACAATGTTATATTTTTCGTACCAACTCATTTAAATATCATAATCTAAAAT
AGTTCTGTAATATGTCTAGCGCTAATATATTGATCATAATCCTGTGCATAAATTAAGATA
CAACAATGTCTCGAAATCATCGACATGGCTTCTTCCATAGTTAGAAGATCGTCGTCAAAG
TTAGCAACGTGATTCATCAACATTTGCTGTTTTGAGGCAGCAAATACTGAACCGTCGCCA
TTCAACCATTCATAAAAACCATCGTCTGAATCCATTGATAATTTCTTGTACTGGTTTTTG
AGAGCTCGCATCAATCTAGCATTTCTAGCTCCCGGATTGAAAACAGAAAGAGGATCGTAC
ATCCAGGGTCCATTTTCTGTAAATAGAATCGTATAATGTCCCTTCAAGAAGATATCAGAC
GATCCACAATCAAAGAATTGGTCTCCGAGTTTGTAACAAACTGCGGACTTTAACCTATAC
ATGATACCGTTTAGCATGATTTCTGGTGATACGTCAATCGGAGTATCATCTATTAGAGAT
CTAAAGCCGGTGTAACATTCTCCACCAAACATATTCTTATTCTGACGTCGTTCTACATAA
AACATCATTGCTCCATTAACGATAACAGGGGAATGAACAGCACTACCCATCACATTAGTT
CCCAATGGATCAATGTGTGTAACTCCAGAACATCTTCCATATCCTATGTTAGGAGGAGCG
AACACCACTCTTCCACTATTGCCATCGAATGCCATAGAATAAATATCCTTGGAATTGATA
GAAATCGGACTGTCGGATGTTGTGATCATCTTCATAGGATTAACAACTATGTATGGTGCC
GCCTGAAGTTTCATATCGTAACTGATGCCGTTTATAGGTCTAGCCACAGAAACCAACGTA
GGTCTAAATCCAACTATAGACAAAATAGAAGCCAATATCTGTTCCTCATCTGTCATAACT
TGAGAGCATCCAGTATGAATAATCTTCATTAGATGGGGATCTACCGCATCATCATCGTTA
CAATAAAAAATTCCCATTCTAATGTTCATAATTGCTTTTCTAATCATGGTATGCATGTTT
GCTCTCTGAATCTCTGTGGAAATTAGATCTGATACACCTGTAATCACTATCGGATTATCC
TCCGTAAGACGATTAACCAACAACATATAATTATAAGACTTTACTTTTCTAAATTCATAA
AGTTGCTGGATTAGGCTATAGGTGTCTCCATGTACATACGCGTTCTCGAGCGCAGGAAGT
TTAATACCGAATAGTGCCATCAGAATAGGATGAATATAGTAATTAGTTTCTGGTTTTCTA
TAAATAAAAGACAAATCTTGTGAACTAGACATATCGGTAAAATGCATGGATTGGAATCGT
GTAGTCGACAGAAGAATATGATGATTAGATGGAGAGTATATTTTATCTAACTCTTTGAGT
TGGTCACCGATTCTAGGACTAGCTCGAGAATGAATAAGTACTAAAGGATGAGTACATTTC
ACAGAAACACTAGCATTGTTCAATGTGCTCTTTACATGGGTAAGGAGTTGAAATAGCTCG
TTTCTATTTGTTCTGACAATATTTAGTTTATTCATAATGTTAAGCATATCCTGAATAGTA
AAGTTAGATGTGTCATACTTGTTAGTAGTTAGATATTTAGCAATTGCATTCCCATCATTT
CTCAATCTCGTACTCCAATCATGTGTAGATGCTACTTCGTCGATGGAAACCATACAATCC
TTTTTGATAGGCTGTTGAGATTGATTATTTCCTGCACGTTTAGGTTTGGTACGTTGATTT
CTAGCCCCTGCGGATATAAAGTCATCGTCTACAATTTGGGACAATGAATTGCATACACTA
CAAGACAAAGATTTATCAGAAGTGTGAATATGATCTTCATCTACCAAAGAAAGAGTTTGA
TTAGTATAACTAGATTTTAGTCCTGCGTTAGATGTTAAAAAAACATCGCTATTGACCACG
GCTTCCATTATTTATATTCGTAGTTTTTACTCGAAAGCGTGATTTTAATATCCAATCTTA
TTACTTTTGGAATCGTTCAAAACCTTTGACTAGTTGTAGAATTTGATCTATTGCCCTACG
CGTATACTCCCTTGCATCATATACGTTCGTCACCAGATCGTTTGTTTCGGCCTGAAGTTG
GTGCATATCTCTTTCAACATTCGACATGAGATCCTTAAGGGCCATATCGTCTAGATTTTG
TTGAGATGCTGCTCCTGGATTTGGATTTTGTTGTGCTGTTGTACATACTGTACCACCAGT
AGGTGTAGGAGTACATACAGTGGCCACAATAGGAGGTTGAGGAGGTGTAACCGTTGGAGT
AGTACAAGAAATATTTCCATCCGATTGTTGTGTACATGTAGTTGTTGGTAACGTCTGAGA
AGGTTGGGTAGATGGCGGTGTCGTCGTCTTTTGATCTTTATTAAATTTAGAGATAATATC
CTGAACAGCATTGCTCGGCGTCAACGCTGGAAGGAGTGAACTCGCCGGCGCATCAGTATC
TTCAGACAGCCAATCAAAAAGATTAGACATATCAGATGATGTATTAGTTTGTTGTCGTGG
TTTTGGTGTAGGAACAGTACTACTAGGTAGAAGAATAGGAGCCGGTGTAGCTGTTGGAAC
CGGCTGTGGAGTTATATGAATAGTTGGTTGTAGCGGTTGGATAGGCTGTCTGCTGGCGAC
CGTCATATTATCTCTAGCTAGTTGTTCTCGCAACTGTCTTTGATAATACGACTCTTGAGA
CTTTAGTCCTATTTCAATCGCTTCATCCTTTTTCGTATCCGGATCCTTTTCTTCAGAATA
ATAGATTGACGACTTTGGTGTAGAGGATTCTGCCAGCCCCTGTGAGAACTTGTTAAAGAA
GTCCATTTAAGGCTTTAAAATTGAATTGCGATTATAAGATTAAATGGCAGACACAGACGA
TATTATCGACTATGAATCCGATGATCTCACCGAATACGAGGATGATGAAGAAGAGGAAGA
AGATGGAGAGTCACTAGAAACTAGTGATATAGATCCCAAATCTTCTTATAAGATTGTAGA
ATCAGCATCCACTCATATAGAAGATGCGCATTCCAATCTTAAACATATAGGGAATCATAT
ATCTGCTCTTAAACGACGCTATACTAGACGTATAAGTCTATTTGAAATAGCGGGTATAAT
AGCAGAAAGCTATAACTTGCTTCAACGAGGAAGATTACCTCTAGTTTCAGAATTTTCTGA
CGAAACGATGAAGCAAAATATGCTACATGTAATTATACAAGAGATAGAGGAGGGTTCTTG
TCCTATAGTCATCGAAAAGAACGGAGAATTGTTGTCGGTAAACGATTTTGACAAAGATGG
TCTAAAATTCCATCTAGACTATATTATCAAAATTTGGAAACTTCAAAAACGATATTAGAA
TTTATACGAATATCGTTCTCTAAATGTCACAATCAAGTCTCGCATGTTCAGCAATTTATT
GTCGTACTTTATATCGTGTTCATTAACGATATCTTGCAAAATAGTAATGATTCTATCTTC
CTTCGATAGATATTCTTCAGAGATTATTGTCTTATATTTTTTCTTGTTATCCGATATGAA
TTTGATAAGACTTTGAACATTATTGATACCCGTCTGTTTAATTTTTTCTACAGATATTTT
AGTTTTGGCAGATTCTATCGTATCTGTCAATAGACATCCAACATCGACATTCGACGTCAA
TTGTCTATAAATCAACGTATAAATTTTAGAAATAACATTAGCGAATTGTTGTGCATTGAT
GTCGTTATTCTGAAACAGTATGATTTTAGGTAGCATTTTCTTAACAAAGAGAACGTATTT
ATTGTTACTCAGTTGAACAGATGATATATCCAGATTACTAACGCATCTGATTCCGTATAC
CAAACTTTCAGAAGAAATGGTGTACAATTGTTTGTATTCATTCAATGTCTCTTTTTCAGA
AATTAGTTTAGAGTCGAATACTGCAATAATTTTCAAGAGATAGTTTTCATCAGATAAGAT
TTTATTTAGTGTAGATATGATAAAACTATTGTTTTGTTGGAGAACTTGATACGCCGCGTT
CTCTGTAGTCGACGCTCTCAAATGGGAAACAATCTCCATTATTTTTTTGGAATCGGATAC
TATATCTTCGGTATCTTGACGCAGTCTAGTATACATAGAGTTAAGAGAGATTAGAGTTTG
TACATTAAGCAACATGTCTCTAAATGTGGCTACAAACTTTTCCTTTTTCACATAATCTAG
TTTATTATATACCGATTTCACAACGGCACCAGATTTAAGGAACCAGAATGAAAAACTCTG
ATAACTACAATATTTCATCATAGTTACGATTTTATCATCTTCTATAGTTGGTGTAATAGC
GCATACCTTTTTCTCCAAGACTGGAACCAACGTCATAAAAATGTTTAAATCAAAATCCAT
ATCAACATCTGATGCGCTAAGACCAGTCTCGCGTTCAAGATTATCTTTACTAATGGTGAC
GAACTCATCATATAGAACTCTAAGTTTGTCCATTATTTATTTACAGATTTAGTTGTTTAA
TTTATTTGTGCTCTTCCAGAGTTGGGATAGTATTTTTCTAACGTCGGTATTATATTATTA
GGATCTACGTTCATATGTATCATAATATTAATCATCCACGTTTTGATAAATCTATCTTTA
GCTTCTGAAATAACGTATTTAAACAAAGGAGAAAAATATTTAGCTACGGCATCAGACGCA
ATAACATTTTTTGTAAATGTAACGTATTTAGACGACAGATCTTCGTTAAAAAGTTTTCCA
TCTATGTAGAATCCATCGGTTGTTAACACCATTCCCGCGTCAGATTGAATAGGAGTTTGA
ATAGTTTGTTTTGGAAATAGATCCTTCAATAACTTATAGTTGGGTGGGAAAAAATCGATT
TTATCACTAGACTCTTTCTTTTTTACTATCATTACCTCATGAACTATTTCTTGAATGAGT
ATATGTATTTTCTTTCCTATATCGGACGCGTTCATTGGAAAATATACCATGTCGTTAACT
ATAAGAATATTTTTATCCTCGTTTACAAACTGAATAATATCAGATGTAGTTCGTAAACGA
ACTATATCATCACCAGCACAACATCTAACTATATGATATCCACTAGTTTCCTTTAGCCGT
TTATTATCTTGTTCCATATTAGCAGTCATTCCATCATTTAAGAAGGCGTCAAAGATAATA
GGGAGAAATGACATTTTGGATTCTGTTACGACTTTACCAAAATTAAGGATATACGGACTT
ACTATCTTTTTCTCAACGTCGATTTGATGAACACACGATGAAAATGTGCTTCTATGAGAT
TGATCATGTAGAAAACAACAAGGGATACAATATTTCCGCATATCATGAAATATATTAAGA
AATCCCACCTTATTATATTTCCCCAAAGGATCCATGCATGTAAACATTATGCCGTTATCA
TTAATAAAGACTTCTTTCTCATCGGATTTGTAAAAGTTGTTACTGATTTTTTTCATTCCA
GGATCTAGATAATTAATAATGATGGGTTTTCTATTCTTATTCTTTGTATTTTGGCATATC
CTAGACCAGTAAACAGTTTCCACTTTGGTAAAATCAGCAGACTTTTGAACGCTATTAAAC
ATGGCATTAATGGCAATAACTAAAAATGTAAAATATTTTTCTATGTTAGGAATATGGTTT
TTCACTTTAATAGATATATGGTTTTTGGCCAAAATGATAGATATTTTTTTATCCGAGGAT
AGTAAAATATTATTAGTCGCCGTCTCTATAAAAATGAAGCTAGTCTCGATATCCAATTTT
ATTCTAGAATTGATAGGAGTCGCCAAATGTACCTTATACGTTATATCTCCCTTGATGCGT
TCCATTTGTGTATCTATATCGGACACAAGATCTGTAAATAGTTTTACGTTATTAATCATC
ACGGTATCGCCGTCGCTAGATAACGCTAATGTACCATCCAAGTCCCAAATGGAGAGATTT
AACTGTTCATCGTTTAGAATAAAATGATTACCGGTCATATTAATAAAGTGTTCATCGTAT
CTAGATAACAACGACTTATAATTAATGTCCAAGTCTTGAACTCGCTGAATGATCTTTTTT
AACCCAGTTAGTTTTAGATTGGTACGAAATATATTGTTAAACTTTGATTCTACAGTAATG
TCCAAATCTAGTTGTGGAAATACTTCCATCAACATTGTTTCAAACTTGATAATATTATTA
TCTACATCTTCATACGATCCAAATTCCGGAATAGATGTATCACATGCTCTTGCCACCCAG
ATAACCAAAAAGTCACACGCTCCAGGATATACATTGTATAAAAAGCTATCGTTTTTTAGT
AGTGTTTTTTTCTGAGTATATACGAAGGGATTAAAAATAGTATTATCAACGTAACTATAT
TCCAAATTATTCTTATGAGAATAGATAATAATATCGTCCTTAATATCTAACAAATTTCCT
AAATATCCCTTTAATTGAGTCATTCGAAGCGTCAATAGAATATGTCTCTTAACTATTTCC
GGCTGTTGTATATTTAAATGACTTCGTAAAAAATAATATATGGGCGACTTCTCATCTATG
TAATCATATGGAGTGAGATATAGGGCTCGTTCTACCTCCTGCCCCTTACCCACCTGTAAT
ACCAATTGCGGACTTACTATATATCGCATATTTATATCGTGGGGTAAAGTGAAAATCTAC
TACCGATGATGTAAGTCTTACAATGTTCGAACCAGTACCAGATCTTAATTTGGAGGCCTC
CGTAGAACTAGGGGAGGTAAATATAGATCAAACAACACCTATGATAAAGGAAAATAGCGG
TTTTATATCCCGTAGTAGACGTCTATTCGCCCATAGATCTAAGGATGATGAGAGAAAACT
AGCACTACGATTCTTTTTACAAAGACTTTATTTTTTAGATCATAGAGAGATTCATTATTT
GTTCAGATGCGTTGACGCTGTAAAAGACGTCACTATTACCAAAAAAAATAACATTATCGT
GGCGCCTTATATAGCACTTTTAACTATCGCATCAAAAGGATGCAAACTTACAGAAACAAT
GATTGAAGCATTTTTTCCAGAACTATATAATGAACATAGTAAGAAATTTAAATTCAACTC
TCAAGTATCCATCATCCAAGAAAAACTCGGATACCAGTTTGGAAACTATCACGTTTATGA
TTTTGAACCGTATTACTCTACAGTAGCTCTGGCTATTCGAGATGAACATTCATCTGGCAT
TTTTAATATCCGTCAAGAGAGTTATCTGGTAAGTTCATTATCTGAAATAACATATAGATT
TTATCTAATTAATCTAAAATCTGATCTTGTTCAATGGAGTGCTAGTACGGGCGCTGTAAT
TAATCAAATGGTAAATACTGTATTGATTACAGTGTATGAAAAGTTACAACTGGTCATAGA
AAATGATTCACAATTTACATGTTCATTGGCTGTGGAATCAAAACTTCCAATAAAATTACT
TAAAGATAGAAATGAATTATTTACAAAATTCATTAACGAGTTAAAAAAGACCAGTTCATT
CAAGATAAGCAAACGCGATAAGGATACGCTACTAAAATATTTTACTTAGGACTGGAGTTA
GAATTTATAGACGACTCATTTCGTTTATCATTGTTACTATTATTACTATTACTATCATTA
TTAGTGTTGGCATTATTAGTATTCTTCTTGTCATCTTGTTCAGAAATATACAGCAATGCT
ATACCTAATACTAAATACATTATCATGCTCGCAATGGCTCTAACAACAACGAACCAAAAT
GAATTTGGTCGTAGCTTTTGTTCACAAAAATACATAAAGAAATGTCTACATAAATCTATG
GCGCCATTGGCTACTTGAAATAGCGCCAGTCCTCCTACAGATTTTAATATAGCTGTATAA
CATGACATTTATTCATCATCAAAAGAGACAGAGTCACCATCTGTCATATTTAGATTTTTT
TTCATGTGTTCAAAGTATCCTCTACTCATTTCATTATAATAGTTTATCATACTTAGAATT
TTAGGACGGATCAATGAGTAAGACTTGACTAGATCGTCAGTAGTAATTTGTGCATCGTCT
ATTCTGCATCCGCTTCGTCGAATAATGTATAGCATCGCTTTGAGATTCTCCATAGCTATC
AAGTCTTTATACAATGACATGGAAATATCTGTGAATACTTTATACTTCTCCAACATCGAT
GCCTTAACATCATCGCCTACTTTAGCATTGAAAATACGTTCTATTGTGTAGATGGATGTA
GCAAGATTTTTAAACAACAATGCCATCTTACACGATGATTGCCTCAAGTCTCCAATCTTT
TGTTTAGAACGATTAGCTACAGAGTTCAACGCTTGGCTGACTAGCATATTATTATCTTTA
GAAATTGTATTCTTCAATGAGGCGTTTATCATATCTGTGATTTCGTTAGTCATATTACAG
TCTGACTGGGTTGTAATGTTATCCAACATATCACCTATGGATACGGTACACGTACCAGCA
TTTGTAATAATCCTATCTAAGATGTTGTATGGCATTGCGCAGAAAATATCTTCTCCTGTA
ATATCTCCACTCTCGATAAATCTACTCAGATTATTCTTAAATGCCTTATTCTCTGGAGAA
AAGATATCAGTGTCCATCATTTCATTAATAGTATACGCAGAAAAGATACCACGAGTATCA
ATTCTATCCAAGATACTTATCGGTTCCGAGTCACAGATAATGGTTTCCTCTCCTTCGGGA
GATCCTGCATAGAAATATCTAGGACAATAGTTTCTATACTGTCTGTAACTCTGATAATCT
CTAAAGTCACTAACTGATACCATGAAATTGAGAAGATCAAACGCTGAAGTAATCAATTTT
TCTGCCTCGTTTTTACTACAACTAGTTTTCATCAATGTAGCGACGATGTATTGTTTAGTT
ACTCTTGGTCTAATACTGATGATAGAGATATTATTGCTTCCCATAATGGATCTTCTAGTA
GTCACCTTAAAGCCCATTGATGCGAATAGCAGATAGATAAAGTCTTGGTATGACTCCTTT
CTAATATAGTACGGACTACCTTTGTCACCCAACTTTATACCCACATAAGCCATAACAACC
TCTTTAATAGCCGTTTCATGAGGTTTATCAGCCATGAGCCTGAGTAGTTGGAAGAATCTC
ATGAATCCCGTCTCAGAAAGTCCTATATGCATGATAGATTTATCTTTCCTGGGAAACTCT
CGTATAGTCATAGATGAAATACTCTTCAAAGTTTCTGAAATAAGATTAGTAACAGTCTTA
CCTCCGACTACTCTGGGTAACAAACATACTCTAATAGGTGTTTTCTCTGCGGAGATAATA
TCAGAAAGGATAGAGCAATAAGTAGTATTATTGTGATTATAAAGACCGAATACATAACAG
GTAGAATTTATAAACATCATGTCCTGAAGGTTTTTAGACTTGTATTCCTCGTAATCCATA
CCGTCCCAAAACATGGATTTGGTAACTTTGATAGCCGTAGATCTTTGTTCCTTCGCCAAC
AGGTTAAAGAAATTAATAAAGAATTTGTTGTTTCTATTTATGTCCACAAATTGCACGTTT
GGAAGCGCCACGGTTACATTCACTGCAGCATTTTGAGGATCGCGAGTATGAAGTACGATG
TTATTGTTTACTGGTATATCTGGAAAGAAATCTACCAGTCTAGGAATAAGAGATTGATAT
CGCATAGAAATAGTAAAGTTTATAATCTCATCATCGAAGAGCATTTTGTTACCATTGTAA
TAAATATCCACTCTGTCATATGTATAAATGAAGTACTGTTCAAACATGATGAGATGTTTA
TATGTTGGCATAGTAGTGAGATCGACGTTTGGTAATGGCAATGTATTAAGATTAACTCCA
TAATGTCTAGCAGCATCTGCGATGTTATAAGCGTCGTCAAAGCGGGGTCGATCTTGTATT
GTTATATATTGTCTAACACCTATAAGATTATCAAAATCTTGTCTGCTTAATACACCGTTA
ACAATTTTTGCCTTGAATTCTTTTATTGGTGCATTAATAACATCCTTATAGAGGATGTTA
AACAAATAAGTGTTATCAAAGTTAAGATCTGGATATTTCTTTTCTGCTAGAACATCCATT
GAGTCGGAGCCATCTGGTTTAATATAACCACCGATAAATCTAGCTCTGTATTCTGTATCC
GTCAATCTAATATTAAGAAGGTGTTGAGTGAAAGGTGGAAGATCGTAAAAGCTGTGAGTA
TTAATGATAGGATTAGTTTCCGAACTAATGTTAATTGGGGTATTAATAATATCTATATTT
CCAGCGTTAAGTGTAACATTAAACAGTTTTAATTCACGTGACGTGGTATCAATTAAATAA
TTAATGCCCAATTTGGATATAGCAGCCTGAAGCTCATCTTGTTTAGTTACGGATCCTAAT
GAGTTATTAAGCAATATATCGAACGGATGAACGAAGGTTGTTTTAAGTTGGTCACATACT
TTGTAATCTAGACATAGATGCGGAAGAACGGTAGAAACTATACGAAATAAATATTCAGAG
TCCTCTAATTGATCAAGAGTAACTATTGACTTAATAGGCATCATTTATTTAGTATTAAAT
GACGACCGTACCAGTGACGGATATACAAAACGATTTAATTACAGAGTTTTCAGAAGATAA
TTATCCATCTAACAAAAATTATGAAATAACTCTTCGTCAAATGTCTATTCTAACTCACGT
TAACAACGTGGTAGATAGAGAACATAATGCCGCCGTAGTGTCATCTCCAGAGGAAATATC
CTCACAACTTAATGAAGATCTATTTCCAGATGATGATTCACCGGCCACTATTATCGAACG
AGTACAACCTCATACTACTATTATTGACGATACTCCACCTCCTACTTTTCGTAGAGAGTT
ATTGATATCGGAACAACGTCAACAACGAGAAAAAAGATTTAATATTACAGTATCGAAAAA
TGCTGAAGCAATAATGGAATCTAGATCTATGATAACTTCTATGCCAACACAAACACCATC
CTTGGGAGTAGTTTATGATAAAGATAAAAGAATTCAGATGTTGGAGGATGAAGTGGTTAA
TCTTAGAAATCAACGATCTAATACAAAATCATCTGATAATTTAGATAATTTTACCAAAAT
ACTATTTGGTAAGACTCCGTATAAATCAACAGAAGTTAATAAGCGTATAGCCATCGTTAA
TTATGCAAATTTGAACGGGTCTCCCTTATCAGTCGAGGACTTGGATGTTTGTTCAGAGGA
TGAAATAGATAGAATCTATAAAACGATTAAACAATATCACGAAAGTAGAAAACAAAAAAT
TATCGTCACTAACGTGATTATTATTGTCATAAACATTATCGAGCAAGCATTGCTAAAACT
CGGATTTGAAGAAATCAAAGGACTGAGTACCGATATCACTTCAGAAATTATCGATGTGGA
GATCGGAGATGACTGCGATGCTGTAGCATCAAAACTAGGAATCGGTAACAGTCCGGTTCT
TAATATTGTATTGTTTATACTCAAGATATTCGTTAAACGAATTAAAATTATTTAATTTAA
TACATTCCCATATCCAGACAACAATCGTCTGGATTAATCTGTTCCTGTCGTCTCATACCG
GACGACATATTAATCTTTTTATTAGTAGGCATCTTTTTAGATGGTTTCTTTTTCCCAGCA
TTAACTGAGTCGATACCTAGAAGATCGTGATTGATCTCTCCGACCATTCCACGAACTTCT
AATTGGCCGTCTCTAACGGTACCATAAACTATTTTACCAGCATTAGTAACAGCTTGGACA
ATCTGACCATCCATCGCATTGTACGATGTAGTAGTAACTGTTGTTCTACGTCTAGGAGCA
CCAGAAGTATTTTTGGAGCCCTTGGAGGCTGATGTAGAAGAAGACGAGGATTTTGATTTT
GGTTTACATGTAATACATTTTGAACTCTTTGATTTTGTATCACATGCGCCGGCAGTCACA
TCTGTTTGAGAATTAAGATTATTGTTGCCTCCTTTGACGGCTGCATCTCCACCGATTTGC
GCTAGTAGATTTTTAAGCTGTGGTGTAATCTTATTAACTGTTTCGATATAATCATCGTAA
CTGCTTCTAACGGCTAAATTTTTTTTATCCGCCATTTAGAAGCTAAAAATATTTTTATTT
ATACAGAAGATTTAACTAGATTATACAATGAACTAATATGATCCTTTTCCAGATTATTTA
CAAACTTGGTATTTTTTGGTTCTGGAGGAGGCGAATTTAAATTCGGACTTGGATTCGGAT
TTTGTGAGTTCTTGATCTTATTATACATCGAGTATAGGATGGCGACGGTAACTGCTACAC
AAATACCGATCAACAAAAGAATACCAATCATTTATTGACAATAACTTCACTATTGATCAA
GTATGCAATATATCATCTTTTCACTAAATAAGTAGTAATAATGATTCAACAATGTCGAGA
TATATGGACGATAATAATTTAGTTCATGGAAATATCGCTATGATTGGTATGAATGACTCC
GCTAACTCTGTGGGGCGCGCAGTGCTTTCCCCACATAGAATAAATTAGCATTCCGACTGT
GATAATAATACCAAGTATAAACGCCATAATACTCAATACTTTCCATGTACGAGTGGGACT
GGTAGACTTACTAAAGTCAATAAAGGCGAAGATACACGAAAGAATCAAAAGAATGATTCC
AGCGATTAGCACGCCGGAAAAATAATTTCCAATCATAAGCATCATGTCCATTTAACTAAT
AAAAATTTTAAATCGCCGAATGAACAAAGTGGAATATAAACCATATAAAAACAATAGTTT
GTACTGCAAAAATAATATCTATTTTTGTTTTCGAAGATATGGTAAAATTAAATAGTAGTA
CACAGCATGTTATAACTAACAGCAGCAACGGCTCGTAATTACTTATCATTTACTAGACGA
AAAGGTGGTGGGATATTTTCTTGCTCAAATAATACGAATATATCACCCATCCATTTTATG
CGATGTTTATATACTCTAATCTTTAATAGATCTATAGACGACGGGTTTACCAACAATATA
GATTTTATCGATTCATCTAATTTAAACCCTTCCTTAAACGTGAATGATCTATTATCTGGC
ATAACGATGACCCTACCTGATGAATCGGACAATGTACTGGGCCATGTAGAATAAATTATC
AACGAATTATCGTCTACGAACATTTATATCATTTGTTTTAATTTTAGGACGCGAATAAAT
AGATATAAAATAGAAAATAACAGATATTACAACCAGTGTTATGGCCGCGCCCAACCAGGT
AGGCAGTTTTATTTTATCTTTTACTACAGGTTCTCCTGGATGTACGTCACCAACGGCGGA
CGTAGTTCTAGTACAATTAGACGTAAGTTCCGCTTGGGAATTTTTTAACGCTAAAGAGTT
AACGTTAATCGTGCACCCAACGTATTTACATCTAGTTCTTTGAACATCTTGATTATAATA
TAACCATTTTCTATCTCTAGATTCGTCGGTGCACTCATGTAACCAACATACCCTAGGTCC
TAAATATTTATCTCCGGAATTAGATTTTGGATAATTCGCGCACCAACAATTTCTATTTCC
TTTATGATCGTTACAAAAGACGTATAATGCCGTATCCCCAAAAGTAAAATAATCAGGACG
AATAATTCTAATAAACTCAGAACAATATCTCGCATCCATATGTTTGGAGCAAATATCGGA
ATAAGTAGACATAGCCGGTTTCCGTTTTGCACGTAACCATTCTAAACAATTGGGGTTTCC
AGGATCGTTTCTACAAAATCCAGTCATGAAATCGTCACAATGTTCTGTCTTGTAATTATT
ATTAAATATTTTTGGACAGTGTTTGGTATTTGTCTTAGAACAACATTTTGCCACGCTATC
ACTATCGCCCAGGAGATAATCCTTTTTTATAAAATGACATCGTTGCCCGGATGCTATATA
ATCAGTAGCGTGTTTTAAATCCTTAATATATTCAGGAGTTACCTCGTTCTGATAATAGAT
TAATGATCCAGGACGAAATTTGAAAGAACTACATGGTTCTCCATGAATTAATACATATTG
TTTAGCAAATTCAGGAACTATAAAACTACTACAATGATCTATCGACATACCATCTATCAA
ACAAAACTTGGGTTTAATTTCTCCCGGAGATGTTTCATAATAGTACGTATAACTTTCTTC
TGCAAACTTAACAGCTCTATTATATTCAGGATAATTAAAACCTAATTCCATATATTTGTC
TCGTATATCTGCTATTCCTGGTGCTATTTTGATTCTATTAAGAGTAACAGCTGCCCCCAT
TCTTAATAATCGTCAGTATTTAAACTGTTAAATGTTGGTATATCAACATCTACCTTATTT
CCCGCAGTATAAGGTTTGTTGCAGGTATACTGTTCAGGAATGGTTACATTTATACTTCTT
CTATAGTCCTGTCTTTCGATGTTCATCACATATGCAAAGAACAGAATAAACAAAATAATG
TAAGAAATAATATTAAATATCTGTGAATTCGTAAATACATTGATTGCCATAATAATTACA
GCAGCTACAATACACACAATAGACATTCCCACAGTGTTGCCATTACCTCCACGATACATT
TGAGTTACTAAGCAATAGGTAATAACTAAGCTAGTAAGAGGCAATAGAAAAGATGAGATA
AATATCATCAATATAGAGATTAGAGGAGGGCTATATAGAGCCAAGACGAACAAAATCAAA
CCGAGTAACGTTCTAACATCATTATTTTTGAAGATTCCCAAATAATCATTCATTCCTCCA
TAATCGTTTTGCATCATACCTCCATCTTTAGGCATAAACGATTGCTGCTGTTCCTCTGTA
AATAAATCTTTATCAAGCACTCCAGCACCCGCAGAGAAGTCGTCAAGCATATTGTAATAT
CTTAAATAACTCATTTATATATTAAAAAATGTCACTATTAAAGATGGAGTATAATCTTTA
TGCCGAACTAAAAAAAATGACTTGTGGTCAACCCCTAAGTCTTTTTAACGAAGACGGGGA
TTTCGTAGAAGTTGAACCGGGATCATCCTTTAAGTTTCTGATACCTAAGGGATTTTACGC
CTCTCCTTCCGTAAAGACGAGTCTAGTATTTGAAACATTAACAACGACCGATAATAAAAT
CACTAGTATCAATCCAACAAATGCGCCAAAGTTATATCCTCTTCAACGCAAAGTCGTATC
TGAAGTAGTTTCTAATATGAGGAAAATGATCGAATCAAAACGTCCTCTATACATTACTCT
TCACTTGGCGTGTGGATTTGGTAAGACTATTACCACGTGTTATCTTATGGCTACACACGG
TAGAAAAACCGTCATTTGCGTACCCAATAAAATGTTAATACATCAATGGAAGACACAGGT
AGAGGCAGTCGGATTGGAACATAAGATATCCATAGATGGAGTAAGTAGTCTATTAAAGGA
ACTAAAGACTCAAAGTCCGGATGTATTAATAGTAGTCAGTAGACATCTGACAAACGATGC
CTTTTGTAAATATATCAATAAGCATTATGATTTGTTCATCTTGGATGAATCACATACGTA
TAATCTGATGAACAATACAGCAGTTACAAGATTTTTAGCGTATTATCCTCCGATGATGTG
TTATTTTTTAACTGCTACACCTAGACCAGCTAACCGAATTTATTGTAACAGTATTATTAA
TATTGCCAAGTTATCCGATCTAAAAAAAACTATCTATGCGGTAGATAGTTTTTTTGAGCC
ATATTCCACAGACAATATTAGACATATGGTAAAACGACTAGATGGACCATCTAATAAATA
TCATATATATACCGAGAAGTTATTATCTGTAGACGAGCCTAGAAATCAACTTATTCTTAA
TACCCTGGTAGAAGAATTCAAGTCAGGAACTATTAATCGCATTTTAGTTATTACTAAACT
ACGTGAACATATGGTATTATTCTACAAACGATTATTAGATCTTTTCGGACCAGAGGTTGT
ATTTATAGGAGACGCCCAAAATAGACGTACTCCAGATATGGTCAAATCAATCAAGGAACT
AAATAGATTTATATTCGTATCCACCTTATTTTATTCCGGTACTGGTTTAGATATTCCTAG
TTTGGATTCGTTGTTCATTTGCTCGGCAGTAATCAACAATATGCAAATAGAGCAATTACT
AGGGAGGGTATGTCGAGAAACAGAACTATTAGATAGGACGGTATATGTATTTCCTAACAC
ATCCATCAAAGAAATAAAGTACATGATAGGAAATTTCATGCAACGAATTATTAGTCTGTC
TGTAGATAAACTAGGATTTAAACAAGAAAGTTATCGGAAACATCAAGAATCCGATCCCAC
TTCTGTATGTACAACATCCTCCAGAGAAGAACGTGTATTAAATAGAATATTTAACTCGCA
AAATCGTTAAGAAGTTTAAGCGACGATCCGCATGCTGCGCAGGCCAGTGTATTACCCCTC
ATAGTATTAATATAATCCAATGATACTTTTGTGATGTCGGAAATCTTAACCAATTTAGAC
TGACAGGCAGAACACGTCATGCAATCATCATCGTCATCGATAACTGTAGTCTTGGGCTTC
TTTTTGCGGCTCTTCATTCCGGAACGCACATTGGTGCTATCCATTTAGGTAGTAAAAAAT
AAGTCAGAATATGCCCTATAACACGATCGTGCAAAACCTGGTATATCGTCTCTATCTTTA
TCACAATATAGTGTATCGACATCTTTATTATTATTGACCTCGTTTATCTTGGAACATGGA
ATGGGAACATTTTTGTTATCAACGGCCACCTTTGCCTTAATTCCAGATGTTGTAAAATTA
TAACTAAACAGTCTATCATCGACACAAATGAAATTCTTGTTTAGACGTTTGTAGTTTACG
TATGCGGCTCGTTCGCGTCTCATTTTTTCAGATATTGCAGGTACTATAATATTAAAAATA
AGAATGAAATAACATAGGATTAAAAATAAAGTTATCATGACTTCTAGCGCTGATTTAACT
AACTTAAAAGAATTACTTAGTCTGTACAAAAGTTTGAAATTTTCAGATTCTGCGGCTATA
GAAAAGTATAATTCTTTGGTAGAATGGGGAACATCTACTTACTGGAAAATAGGCGTGCAA
AAGGTAGCTAATGTCGAGACGTCAATATCTGATTATTATGATGAGGTAAAAAATAAACCG
TTTAATATTGATCCGGGCTATTACATTTTCTTACCGGTATATTTTGGGAGCGTCTTTATT
TATTCGAAGGGTAAAAATATGGTAGAACTTGGATCTGGAAACTCTTTTCAAATACCAGAT
GATATGCGAAGTGCGTGTAACAAAGTATTAGACAGCGATAACGGAATAGACTTTCTGAGA
TTTGTTTTGTTAAACAATAGATGGATAATGGAAGATGCTATATCAAAATATCAGTCTCCA
GTTAATATATTTAAACTAGCTAGTGAGTACGGATTAAACATACCCAAATATTTAGAAATT
GAAATAGAGGAAGACACATTATTTGACGACGAGTTATACTCTATTATAGAACGCTCTTTT
GATGATAAATTTCCAAAAATATCCATATCGTATATTAAGTTGGGAGAACTTAGGCGGCAA
GTTGTAGACTTTTTCAAATTCTCGTTCATGTATATTGAGTCCATCAAGGTAGATCGTATA
GGAGATAATATTTTTATTCCTAGCGTTATAACAAAATCAGGAAAAAAGATATTAGTAAAA
GATGTAGACCATTTAATACGATCTAAGGTTAGAGAACATACATTTGTAAAAGTAAAAAAG
AAAAACACATTTTCCATTTTATACGACTATGATGGGAACGGAACAGAAACTAGAGGAGAA
GTAATAAAACGAATTATAGACACTATAGGACGAGACTATTATGTTAACGGAAAGTATTTC
TCTAAGGTTGGTAGTGCAGGCTTAAAGCAATTGACTAATAAATTAGATATTAATGAGTGC
GCAACTGTCGATGAGTTAGTTGATGAGATTAATAAATCCGGAACTGTAAAACGAAAAATA
AAAAACCAATCAGCATTTGATTTAAGCAGAGAATGTTTGGGATATCCAGAAGCAGATTTT
ATAACGTTAGTTAATAACATGCGGTTCAAAATAGAAAATTGTAAGGTTGTAAATTTCAAT
ATTGAAAATACTAATTGTTTAAATAACCCGAGTATTGAAACTATATATGGAAACTTTAAC
CAGTTCGTCTCAATCTTTAATATCGTCACCGATGTCAAAAAAAGATTATTCGAGTGAAAT
AATATGCGCCTTTGATATAGGTGCAAAAAATCCTGCCAGAACTGTTTTAGAAGTCAAGGA
TAACTCCGTTAGGGTATTGGATATATCAAAATTAGACTGGAGTTCTGATTGGGAAAGGCG
CATAGCTAAAGATTTGTCACAATATGAATACACTACAGTTCTTCTAGAACGTCAGCCTAG
AAGGTCGCCGTATGTTAAATTTATCTATTTTATTAAAGGCTTTTTATATCATACATCGGC
TGCCAAAGTTATTTGCGTCTCGCCTGTCATGTCTGGTAATTCATATAGAGATCGAAAAAA
GAGATCGGTCGAAGCATTTCTTGATTGGATGGACACATTCGGATTGCGAGACTCCGTTCC
GGATAGACGCAAATTAGACGATGTAGCGGATAGTTTCAATTTGGCTATGAGATACGTATT
AGATAAATGGAATACTAATTATACACCTTATAATAGGTGTAAATCTAGAAATTACATAAA
AAAAATGTAATAACGTTAGTAACGCCATTATGGATAATCTATTTACCTTTCTACATGAAA
TAGAAGATAGATATGCCAGAACTATTTTTAACTTTCATCTAATAAGTTGCGATGAAATAG
GAGATATATATGGTCTTATGAAAGAACGCATTTCCTCAGAGGATATGTTTGATAATATAG
TATATAATAAAGATATACATCCTGCCATTAAGAAACTAGTGTATTGCGACATCCAACTTA
CTAAACACATTATTAATCAGAATACGTATCCGGTATTTAACGATTCTTCACAAGTGAAAT
GTTGTCATTATTTCGACATAAACTCAGATAATAGCAATATTAGCTCTCGTACAGTAGAGA
TATTTGAGAGGGAAAAGTCATCTCTTGTATCATATATTAAAACTACCAATAAGAAGAGAA
AGGTCAATTACGGCGAAATAAAGAAAACTGTTCATGGAGGCACTAATGCAAATTACTTTT
CCGGTAAAAAGTCTGACGAGTATCTGAGTACTACAGTTAGATCCAACATTAATCAACCTT
GGATCAAAACCATTTCTAAGAGAATGAGAGTAGATATCATTAATCACTCTATAGTAACGC
GTGGAAAAAGCTCTATATTACAAACTATAGAAATTATTTTTACTAATAGAACATGTGTGA
AAATATTCAAGGATTCTACTATGCACATTATTCTATCCAAGGACAAGGATGAAAAGGGGT
GTATACACATGATTGACAAATTATTCTATGTCTATTATAATTTATTTCTGTTGTTCGAAG
ATATCATCCAAAACGAGTACTTTAAAGAAGTAGCTAATGTTGTAAACCACGTACTTACGG
CTACGGCATTAGATGAGAAATTATTCCTAATTAAGAAAATGGCTGAACACGATGTTTATG
GAGTTAGCAATTTCAAAATAGGGATGTTTAACCTGACATTTATTAAGTCGTTGGATCATA
CCGTTTTCCCCTCTCTGTTAGATGAGGATAGCAAAATAAAGTTTTTTAAGGGGAAAAAGC
TCAATATTGTAGCATTACGATCTCTGGAGGATTGTATAAATTACGTGACTAAATCCGAGA
ATATGATAGAAATGATGAAGGAAAGATCGACTATTTTAAATAGCATAGATATAGAAACGG
AATCGGTAGATCGTCTAAAAGAATTGCTTCTAAAATGAAAAAAAACACTGATTCAGAAAT
GGATCAACGACTAGGGTATAAGTTTTTGGTGCCTGATCCTAAAGCCGGAGTTTTTTATAG
ACCGTTACATTTCCAATATGTATCGTATTCTAATTTTATATTGCATCGATTGCATGAAAT
CTTGACCGTCAAGCGGCCACTCTTATCGTTTAAGAATAATACAGAACGAATTATGATAGA
AATTAGCAATGTTAAAGTGACTCCTCCAGATTACTCACCTATAATCGCGAGTATTAAAGG
TAAGAGTTATGATGCATTAGCCACGTTCACTGTAAATATCTTTAAAGAGGTAATGACCAA
AGAGGGTATATCCATCACTAAAATAAGTAGTTATGAGGGAAAAGATTCTCATTTGATAAA
AATTCCGCTACTAATAGGATACGGGAATAAAAATCCACTTGATACAGCCAAGTATCTTGT
TCCTAATGTCATAGGTGGAGTCTTTATCAATAAACAATCTGTCGAAAAAGTAGGAATTAA
TCTAGTAGAAAAGATTACAACATGGCCAAAATTTAGGGTTGTTAAGCCAAACTCATTCAC
TTTCTCGTTTTCCTCCGTATCCCCTCCTAATGTATTACCGACAAGATATCGCCATTACAA
GATATCTCTGGATATATCACAATTGGAAGCGTTGAATATATCATCGACAAAGACATTTAT
AACGGTCAATATTGTTTTGCTGTCTCAATATTTATCTAGAGTGAGTCTAGAATTCATTAG
ACGTAGTTTATCATACGATATGCCTCCAGAAGTTGTCTATCTAGTAAACGCGATAATAGA
TAGTGCTAAACGAATTACTGAATCTATTACTGACTTTAATATTGATACATACATTAATGA
CCTGGTGGAAGCTGAACACATTAAACAAAAATCTCAGTTAACGATCAACGAGTTCAAATA
TGAAATGCTGCATAACTTTTTACCTCATATGAACTATACACCCGATCAACTAAAGGGATT
TTATATGATATCTTTACTAAGAAAGTTTCTCTACTGTATCTACCACACTTCTAGATATCC
AGATAGAGATTCGATGGTTTGTCATCGCATCCTAACGTACGGCAAATATTTTGAGACGTT
GGCACATGATGAATTAGAGAATTACATAGGCAACATCCGAAACGATATCATGAACAATCA
CAAGAACAGAGGCACTTACGCGGTAAACATTCATGTACTAACAACTCCCGGACTTAATCA
CGCGTTTTCTAGCTTATTGAGTGGAAAGTTCAAAAAGTCAGACGGTAGTTATCGAACACA
TCCTCACTATTCATGGATGCAGAATATTTCTATTCCTAGGAGTGTTGGATTTTATCCGGA
TCAAGTAAAGATTTCAAAGATGTTTTCTGTCAGAAAATACCATCCAAGTCAATATCTTTA
CTTTTGTTCATCGGACGTTCCGGAAAGAGGTCCTCAGGTAGGTTTAGTATCTCAATTGTC
TGTCTTGAGTTCCATTACAAATATACTAACGTCTGAGTATTTGGATTTGGAAAAGAAAAT
TTGTGAGTATATCAGATCATATTATAAAGATGATATAAGTTACTTTGAAACAGGATTTCC
AATCACTATAGAAAATGCTCTAGTCGCATCTCTTAATCCAAATATGATATGTGATTTTGT
AACTGACTTTAGACGTAGAAAACGGATGGGATTCTTCGGTAACTTGGAGGTAGGTATTAC
TTTAGTTAGGGATCACATGAATGAAATTCGCATTAATATTGGAGCGGGAAGATTAGTCAG
ACCATTCTTGGTTGTGGATAACGGAGAGCTCATGATGGATGTGTGTCCGGAGTTAGAAAG
CAGATTAGACGACATGACATTCTCTGACATTCAGAAAGAGTTTCCGCATGTCATCGAAAT
GGTAGATATAGAACAATTTACTTTTAGTAACGTATGTGAATCGGTTCAAAAATTTAGAAT
GATGTCAAAGGATGAAAGAAAGCAATACGATTTATGTGACTTTCCTGCCGAATTTAGAGA
TGGATATGTGGCATCTTCATTAGTGGGAATCAATCACAATTCTGGACCCAGAGCTATTCT
TGGATGTGCTCAAGCTAAACAAGCTATCTCTTGTCTGAGTTCGGATATACGAAATAAAAT
AGACAATGGAATTCATTTGATGTATCCAGAGAGGCCAATCGTGATTAGTAAGGCTTTAGA
AACTTCAAAGATTGCGGCTAATTGCTTCGGCCAACATGTTACTATAGCATTAATGTCGTA
CAAAGGTATCAATCAAGAGGATGGAATTATCATCAAAAAACAATTTATTCAGAGAGGCGG
TCTCGATATAGTTACCGCAAAGAAACATCAAGTAGAAATTCCGTTGGAAAACTTTAATAA
CAAAGAAAGAGATAGGTCTAACGCCTATTCAAAATTAGAAAGTAATGGATTAGTTAGACT
GAATGCTTTCTTGGAATCCGGAGACGCTATGGCACGAAATATCTCATCAAGAACTCTTGA
AGATGATTTTGCTAGAGATAATCAGATTAGCTTCGATGTTTCCGAGAAATATACCGATAT
GTACAAATCTCGCGTTGAACGAGTACAAGTAGAACTTACTGACAAAGTTAAGGTACGAGT
ATTAACCATGAAAGAAAGAAGACCCATTCTAGGAGATAAATTTACCACTAGAACGAGTCA
AAAGGGAACAGTCGCGTATGTCGCGGATGAAACGGAACTTCCATACGACGAAAATGGTAT
CACACCAGATGTCATTATTAATTCTACATCCATCTTCTCTAGAAAAACTATATCTATGTT
GATAGAGGTTATTTTAACAGCCGCATATTCTGCTAAGCCGTACAACAATAAGGGAGAAAA
CCGACCTGTCTGTTTTCCTAGTAGTAACGAAACATCCATCGATACATATATGCAATTCGC
TAAACAATGTTATGAGCATTCAAATCCGAAATTGTCCGATGAAGAATTATCGGATAAAAT
CTTTTGTGAAAAGATTCTCTATGATCCTGAAACGGATAAGCCTTATGCATCCAAAGTATT
TTTTGGACCAATTTATTACTTGCGTCTGAGGCATTTAACTCAGGACAAGGCAACCGTTAG
ATGTAGAGGTAAAAAGACGAAGCTCATTAGACAGGCGAATGAGGGACGAAAACGTGGAGG
AGGTATCAAGTTCGGAGAAATGGAGAGAGACTGTTTAATAGCGCATGGCGCAGCCAATAC
TATTACAGAAGTTTTAAAAGACTCAGAAGAGGATTATCAAGATGTGTATGTTTGTGAAAA
TTGTGGAGACATAGCAGCACAAATCAAGGGTATTAATACATGTCTTAGATGTTCAAAACT
TAATCTCTCTCCTCTCTTAACAAAAATTGATACCACGCACGTATCTAAAGTATTTCTTAC
TCAAATGAACGCCAGAGGCGTAAAAGTCAAATTAGATTTCGAACGAAGGCCTCCTTCGTT
TTATAAACCATTAGATAAAGTTGATCTCAAGCCGTCTTTTCTGGTGTAATATTCTAGTTT
GGTAGTAGATACATATCAATATCATCAAATTCGAGATCCGAATTATAAAATGGGCGTGGA
TTGTTAACTATAGAATCGGACGTCTGATATTCGAAAATCTGTGGAGTTTTAGGTTTTGGT
GGAGGTGTAACTGCTACTTGGGATACTGAAGTCTGATATTCAGAAAGCTGGGGGATGTTC
TGGTTCGACATCCACCGATGGTGTCACATCACTAATCGGTTCGGTAACGTCTGTGGATGG
AGGTGCTACTTCTACAGAACCTGTAGCCTCAGTTGTCAACGGAGATACATTTTTAATGCG
AGGAAATGTATAATTTGGTAATGGTTTCTCATGTGGATCTGAAGAAGAGGTAAGATATCT
ACTAGAAAGATACCGATCACGTTCTAGTTCTCTTTTGTAGAACTTAACTTTTTCTTTCTC
AGCATCTAGTTGATATTCCAACCTCTTCACGTTACTACGTTCAGATTCCAATTCACGTTC
GCATGGGTTACCTCCGCAGTTTTTACGAGCGATTTCACGTTCAGCCTTCATGCGTCTCTC
CTTCTCTCTATCGAGTTTATCAGAGCAGTCTTTCTGAAGGCGATCGAACTCCATAAATTT
CTCCAACGCTTTGATTGTTTCCATAGATTTCCGAAGTTCAGCTTTTAGGACTGTGATTCT
TTTTCTTTCGAATTCACAGCTGGATGTGCAACCGTTTCCATTACCGCCATCTCTAAGTTT
CTTTTCTAGATCGGCAACATTTCATCCCCATGCCTTTTACATTCCTCGAGTCTACTGTCG
TCGAAATATCGTTCCAGCTCCTTTTCGACATCAATAACTTTAGCACGTTGTCTCTCAAGC
TCTCTTTTGTAGTTATCTGATTCCCTGGCACGTTTAAGATCTTCATGCAATTGAGTCAGC
TCTTAACACAATCTCTTGCTTCTTCGTCATAGTACTTACAATCACTATGGGATCCATTGT
TACCACGTCTACACTCGGCGAGCTCGCGTTTAAGAGATTCAATTTCCCGTTTGTATTGGT
CCATGTTTCCATTGCTACCACCATTAGATTTACAGGCTGCTAGTTGTCGTTCGAGATCAG
AAATACGGGTTTTCTTGGAATTGATTTCGTCGATGTACTTGGCATCGAAACACTTATTAA
GTTCTTTTTCCAATTCTACGATTTTATTTCTTTCGCGAGTCAATTCCCTCCTGTAGTAAC
TATCTGTTTTGTCAGATTCACGCTCTCTACGTAGACTTTCTTGCAAGTTACTAATTTGTT
CCCTAGCACGTCCGAGTTTAGTTTTATATGCTGAATAGAGTTCTGATTCATCCTTTGAGC
AGATCTCTAGCGATCGTTTAAGATTCCTGATTCTAGTCTTTAGCCTATTTACCTCCTCAG
AAGATGTTCCGTTACCGTTGCGTTTACACTCGTTAAGCTGTCTATCAAGATCCATGATTC
TATCTCTAAGACGTTGCATCTCTCTTTCCATATCAGCATTGCTTTCATTATTACGTCTGC
AGTCACTCAACTGTCTTTCAATATCTGAGATTCTATCTCTAAGACGTCGCATCTCTCTCT
GTTTCGGCATTGGTTTCATTATTACGTCTACAGTCGTTCAACTGTCTTTCAAGATCTGAT
ATTCTAGATTGGAGTCTGCTAATCTCTGTAGCATTTTCACGGCATTCACTCAGTTGTCTT
TCAAGATCTGAGATTTTAGATTGGAGTCTGCTAATCTCTGTAAGATTTCCTCCTCCGCTC
TCGATGCAGTCGGTCAACTTATTCTCTAGTTCTCTAATACGCGAACGCAGTGCATCAACT
TCTTGCGTGTCTTCCTGGTTGCGTGTACATTCATCGAGTCTAGATTCGAGATCTCTAACG
CGTCGTCGTTCTTCCTCAAGTTCTCTGCGTACTACAGAAAGCGTGTCCCTATCTTGTTGA
TATTTAGCAATTTCTGATTCTAGAGTACTGATTTTGCTTACGTAGTTACTAATAGTTGTC
TTGGCCTTATCAAGATCCTCCTTGTATTTGTCGCATTCCTTGATATCCCTACGAAGTCTG
GACAGTTCCCATTCGACATTACGACGTTTATCGATTTCAGCTCGGAGATCGTCATCGCGT
TGTTTTAGCCACATACGACTGAGTTCAAGTTCTCGTTGACAAGATCCATCTACTTTTCCA
TTCCTAATAGTATCCAGTTCCTTTTCTAGTTCTGAACGCATTTCTCGTTCCCTATCAAGC
GATTCTCTCAATTCTCGGATAGTCTTCTTATCAATTTCTAATAAATCTGAACCATCATCT
GTCCCATTTTGAATATCCCTGTGTTCTTTGATCTCTTTTGTAAGTCGGTCGATTCTTTCG
GTTTTATAAACAGAATCCCTTTCCAAAGTCCTAATCTTACTGAGTTTATCACTAAGTTCT
GCATTCAATTCGGTGAGTTTTCTCTTGGCTTCTTCCAACTCTGTTTTAAACTCTCCACTA
TTTCCGCATTCTTCCTCGCATTTATCTAACCATTCAATTAGTTTATTAATAACTAGTTGG
TAATCAGCGATTCCTATAGCCGTTCTTGTAATTGTGGGAACATAATTAGGATCTTCTAAT
GGATTGTATGGCTTGATAGCATCATCTTTATCATTATTAGGGGGATGGACAACCTTAATT
GGTTGGTCCTCATCTCCTCCAGTAGCGTGTGGTTCTTCAATACCAGTGTTAGTAATAGGC
TTAGGCAAATGCTTGTCGTACGCGGGCACTTCCTCATCCATCAAGTATTTATAATCGGGT
TCTACGTCTGAATATTCTTTTCTAAGAGACGCGACTTCGGGAGTTAGTAGAAGAACTCTG
TTTCTGTATCTATCAACGCTGGAATCAATACTCAAGTTAAGGATAGCGAATACCTCATCG
TCATCATCCGTATCTTCTGAAACACCATCATATGACATTTCATGAAGTCTAACGTATTGA
TAAATAGAATCAGATTTAGTATTAAACAGATCCTTAACCTTTTTAGTAAACGCATATGTA
TATTTTAGATCTCCAGATTTCATAATATGATCACATGCCTTAAATGTCAGTGCTTCCATG
ATATAATCTGGAACACTAATGGGTGACGAAAAAGATACAGCACCATATGCTACGTTGATA
AATAAATCTGAACCACTAAGTAGATAATGATTAATGTTAAGGAAGAGGAAATATTCAGTA
TATAGATATGCCTTAGCATCATATCTTGTACTAAACACGCTAAACAGTTTATTGATGTGA
TCAATTTCCAACAGAATAATTAGAGCAGCGGGAATACCAACAAACATATTACCACATCCG
TATTTTCTATGAATATCACATATCATGTTAAAAAATCTTGATAGAAGAGCGAATATCTCG
TCTGACTTAATGAGTCGTAGTTCAGCAGCAACATAAGTCATAACTGTAAATAGAACATAC
TTTCCTGTAGTGTTGATTCTAGACTCCACATCAACACCATTATTAAAAATAGTTTTATAT
ACATCTTTAATCTGCTCTCCGTTAATCGTCGAACGTTCTAGTATACGGAAACACTTTGAT
TTCTTATCTGTAGTTAATGACTTAGTGATATCACGAAGAATATTACGAATTACATTTCTT
GTTTTTCTTGAGAGACCTGATTCAGAACTCAACTCATCGTTCCATAGTTTTTTTACCTCA
GTGGCGAAATCTTTGGAGTGCTTGGTACATTTTTCAATAAGGTTCGTGACCTCCATTTAT
TATAAAAAATTTTATTCAAAACTTAACTACAATCGGGTAATTATAAAATCGTAGATCTCC
CATGTGGTGGAATACTACCATCTATCGCATGTGGATGGACAGTAGGTAATGGCCATGGGA
ACAGTAATGTTTGCATATTTATCTTTCTTGCCAGTATTACTGCATATTGTCCCAATGTTT
CGATGTGATGTTCTAACCTATCAACTGCCGCTGTATCACAACAATAGTGTCCGATGAAAT
TAAGATTATGATCCAATGTGTTTAATATATGATTATCAAGTCTTATACGATCCGCGTCTT
TTTTGACAGGATCAGGTTCTTCTACAGGAAGAAGTTTCGGCCTCTTATGATATTCATGTC
TGGGAAACGGTGGTCTAGGGTGAGGCTCCGGTATCGGAGTGGGTTTTGGATTATAATCAT
CATCGTCTATGACATCATCTTCGACTTCGATATTTATTTTGCTATCTTGATGATGTCCTG
TATCAGTTGCATTTTCAGCACTCGACTGAATATTAGCGCATTCATTGTCTATTATTACCA
TATTTCTAAACCCAAAATGTATGTGTTGAACATCAGTACTATCGTTGATGAGTCTTATAG
CATGAATTCGCTTATCGTTATCGGGTTTATCTTCTGTCACCTTAGCAATTCCTTTTTTAT
TAAACTCTACATAATCATATCCATTTCTATTGTTTGTTCTAATATAAACGAGTATAGCAT
CATTGCTAAATTTTTCAATAGTATCGAAAACAGAATATCCTAAACCATATAATATATATT
CAGGGACACTCAAACTAAATGTCCAGGATTCTCCTAAATACGTAAACTTTAATAGTGCGA
AATCATTCAAAAATCTACCACTTATAGATAGATAGTACATAAATGCGTATAGTAGTCTAC
CTATCTCTTTATTATGAAAACCGGCATTACGATCATATATGTCGTGATATACCTGTGATC
CGTTTACGTTAAACCATAAATACATGGGTGATCCTATAAACATGAATTTATTTCTAATTC
TCAGAGCTATAGTTAATTGACCGTGTAATATTTGCTTACATGCATACTTGATACGCTCAT
TAATAAAATTTTTATCATTGCTCGTTATCTCAGAATCGTATATATAAGGAGTACCATCGT
GATTCTTACCAGATATTATACAAAATACTATATATAAAATATATTGACCAACGTTAGTAA
TCATATAAATGTTTAACGTTTTAAATTTTGTATTCAATGATCCATTATCATACGCTAGCA
TGGTCTTATGATATTCATTCTTTAAAATATAATATTGTGTTAGCCATTGCATTGGGGCTC
CTAATGGAGATTTTTTATTCTCATCCATTTTAGGATAGGCTTTCATAAAGTCCCTAATAA
CTTCGTGAATAATGTTTCTATGTTTTCTACTGATGCATGTATTTGCTTCGATTTTTTTAT
CCCATGTTTCATCTATCATAGATTTAAACGCAGTAATGCTCGCAACATTAACATCTTGAA
CCGTTGGTACAATTCCGTTCCATAAATTTATAATGTTCGCCATTTATATAACTCATTTTT
TGAATATACTTTTAATTAACAAAAGAGTTAAGTTACTCATATGGGCGCCGTCCAGTCTGA
ACATCAATCTTTTTAGCCAGAGATATCATAGCCGCTCTTAGAGTTTCAGCGTGATTTTCC
AACCTAAATAGAACTTCATCGTTGCGTTTACAACACTTTTCTATTTGTTCAAACTTTGTT
GTTACATTAGTAATCTTTTTTTCCAAATTAGTTAGCCGTTGTTTGAGAGTTTCCTCATTG
TCGTCTTCATCGGCTTTAACAATTGCTTCGCGTTTAGCCTCTGGCTTTTTAGCAGCCTTT
GTAGAAAAAAATTCAGTTGCTGGAATTGCAAGATCGTCATCTCCGGGGAAAAGAGTTCCG
TCCATTTAAAGTACAGATTTTAGAAACTGACACTCTGCGTTATTTATATTTGGTACAACA
CATGGATTATAAATATCGATGTTAATAACATCAGAAAATGTAAAGTCTATACATTGTTGC
ATCGTGTTAAATTTTCTAATGGATCTAGTATTATTGGGTCCAACTTCTGCCTGAAATCCA
AATATGGAAGCGGATACAAAACCGTTTCCTGGATAAACCACACATCTCCACTTTTGCTTT
ACATCAGAAATTGTGTCGTTGACATCTTGAACTCTCCTATCTAATGCCGGTGTTCCACCT
ATAGATTTTGAATATTCGAATGCTGCATGAGTAGCATTAAATTCCTTAATATTGCCATAA
TTTTCATATATTGAGTAACCCTGGATAAAAAGTAAACACACCGCAGCCGTCGCTACCACA
ATAAAAAAAATTGATAGAGAGTTCATTTATAATCTATTAGAAGCTGACAAAATTTTTTTA
CACGCATCAGACAATGCTTTAATAAATAGTTCAACATCTACTTTTGTCATATCGAACCGA
TGGTATGATTCTAACCTAGAATTACATCCGAAAAAGTTGACTATGTTCATAGTCATTAAG
TCATTAACAAACAACATTCCAGACTCTGGATTATAAGACGATACTGTTTCGTCACAATTA
CCTACCTTAATCATGTGATTATGAATATTGGCTATTAGAGCACCTTCTAAGAAATCTATA
ATATCTTTGAAACACGATTTAAAATCAAACCACGAATATACTTCTACGAAGAAAGTTAGT
TTACCCATAGGAGAAATAACTATAAATGGAGATCTAAATACAAAATCCGGATCTATGATA
GTTTTAACATTATTATATTCTCTATTAAATACCTCCACATCTAAAAATGTTAATTTTGAA
ACTATGTCTTCGTTTATTACCGTACCTGAACTAAACGCTATAAGCTCTATTGTTTGAGAA
CTCTTTAAACGATATTCTTGAAATACATGTAACAAAGTTTCCTTTAACTCGGTCGGTTTA
TCTACCATAGTTACAGAATTTGTATCCTTATCTATAATATAATAATCAAAATCGTATAAA
GTTATATAATTATCGCGTTCAGATTGGGATCTTTTCAAATAGACTAAAAACCCCATTTCT
CTAGTAAGTATCTTATGTATATGTTTGTAAAATATCTTCATGGTGGGAATATGCTCTACC
GCAGTTAGCCATTCCTCATTGACAGCGGTAGATGTATTAGACAAAACTATTCCAATGTTT
AACAAGGGCCATTTTACGAGATTATTAAATCCTTGTTTGATAAATGTAGCCAATGAGGGT
TCGAGTTCAACGACGATTGAATTCTCTTCCCGCGGATGCTGCATGATGAACGACGGGATG
TTGTTCGATTGATTTGGAATTCTTTTTCGACTTTTTGTTTATATTAAATATTTTAAAATT
TATAGCGGATAGCAATTCATGTACCACGGATAATGTAGACGCGTATTGCGCATCGATATC
TTTATTATTAGATAAATTTATCAATAAATGTGAGAAGTTTGCCTCGTTAAGGTCTTCCAT
TTAAATATTATATAAACATTTGTGTTTGTATCTTATTCGTCTTTTATGGAATAGTTTTTT
ACTAGTAAAGCTGCAATTACACACTTTGTCCGTAAAACATAAATATAAACACCAGCTTTT
ATCAATCGTTCCAAAAAGTCGACGGCGGACATTTTTAACATGGCATCTATTTTAAATACA
CTTAGGTTTTTGGAAAAAACATCATTTTATAATTGTAACGATTCAATAACTAAAGAAAAG
ATTAAGATTAAACATAAGGGAATGTCATTTGTATTTTATAAGCCAAAGCATTCTACCGTT
GTTAAATACTTGTCTGGAGGAGGTATATATCATGATGATTTGGTTGTATTGGGGAAGGTA
ACAATTAATAATCTAAAGATGATGCTATTTTACATGGATTTATCATATCATGGAGTGACA
AGTAGTGGAGCAATTTACAAATTGGGATCGTCTATCGATAGACTTTCTCTAAATAGGACT
ATTGTTACAAAAGTTAATAATTATGATGATACATTTTTTGACGACGATGATTGATCGCTA
TTGCACAATTTTGTTTTTTTACTTTCTAATATAGCGTTTAGATTCTTTTTCATGTGCGAA
TATTGATTTACTAAAATATCGATGTTTAACTTTTGTTCTATGACGTCCTTATCAGCGGTA
TCGGTACATATACGTAATTCACCTTCACAAAATACGGAGTCTTCGATAATAATAGCCAAT
CGATTATTGGATCTAGCTGTCTGTATCATATTCAACATGTTTAATATATCCTTTCGTTTC
CCCTTTACAGGCATCGATCGTAGCATATTTTCCGCGTCTGAGATGGAAATGTTAAAACTA
CAAAAATGCGTAATGTTAGCCCGTCCTAATATTGGTACGTGTCTATAAGTTTGGCATAGT
AGAATAATAGACGTGTTTAAATGCCTTCCAAAGTTTAAGAATTCTATTAGAGTATTGCAT
TTTGATAGTTTATCACCTACATCATCAAAAATAAGTAAAAAGTGTGCTGATTTTTTATGA
TTTTGTGCGACAGCAATACATTTTTCTATGTTACTTTTAGTTCGTATCAGATTATATTCT
AGAGATTCCTGACTACTAACGAAATTAATATGATTTGGCCAAATGTATCCATCATAATCT
GGGTTATAAACGGGTGTAAACAAGAATATATGTTTATATTTTTTAACTAGTGTAGAAAAC
AGAGATAGTAAATAGATAGTTTTTCCAGATCCAGATCCTCCCGTTAAAACCATTCTAAAC
GGCATTTTTAATAAATTTTCTCTTGAAAATTGTTTTTCTTGGAAACAATTCATAATTATA
TTTACAGTTACTAAATTAATTTGATAATAAATCAAAATATGGAAAACTAAGGTCGTTAGT
AGGGAGGAGAACAAAGAAGGCACATCGTGACATAAATAACATTTATTATCATGATGACAC
CAGAAAACGACGAAGAGCAGACATCTGTGTTCTCCGCTACTGTTTACGGAGACAAAATTC
AAGGAAAGAATAAACGCAAACGCGTGATTGGTCTATGTATTAGAATATCTATGGTTATTT
CACTACTATCTATGATTACCATGTCCGCGTTTCTCATAGTGCGCCTAAATCAATGCATGT
CTGCTAACGAGGCTGCTATTACTGACGCCGCTGTTGCCGTTGCTGCTGCATCATCTACTC
ATAGAAAGGTTGCGTCTAGCACTACACAATATGATCACAAAGAAAGCTGTAATGGTTTAT
ATTACCAGGGTTCTTGTTATATATTACATTCAGACTACCAGTTATTCTCGGATGCTAAAG
CAAATTGCACTGCGGAATCATCAACACTACCCAATAAATCCGATGTCTTGATTACCTGGC
TCATTGATTATGTTGAGGATACATGGGGATCTGATGGTAATCCAATTACAAAAACTACAT
CCGATTATCAAGATTCTGATGTATCACAAGAAGTTAGAAAGTATTTTTGTGTTAAAACAA
TGAACTAATATTTATTTTTGTACATTAATAAATGAAATCGCTTAATAGACAAACTGTAAG
TAGGTTTAAGAAGTTGTCGGTGCCGGCCGCTATAATGATGATACTCTCAACCATTATTAG
TGGCATAGGAACATTTCTGCATTACAAAGAAGAACTGATGCCTAGTGCTTGCGCCAATGG
ATGGATACAATACGATAAACATTGTTATTTAGATACTAACATTAAAATGTCTACAGATAA
TGCGGTTTATCAGTGTCGTAAATTACGAGCCAGATTGCCTAGACCGGATACTAGACATCT
GAGAGTATTGTTTAGTATTTTTTATAAAGATTATTGGGTAAGTTTAAAAAAGACCAATGA
TAAATGGTTAGATATTAATAATGATAAAGATATAGATATTAGTAAATTAACAAATTTTAA
ACAACTAAACAGTACGACGGATGCTGAAGCGTGTTATATATACAAGTCTGGAAAACTGGT
TAAAACAGTATGTAAAAGTACTCAATCTGTACTATGTGTTAAAAAATTCTACAAGTGACA
ACAAAAAATGAATTAATAATAAGTCGTTAACGTACGCCGCCATGGACGCCGCGTTTGTTA
TTACTCCAATGGGTGTGTTGACTATAACAGATACATTGTATGATGATCTCGATATCTCAA
TCATGGACTTTATAGGACCATACATTATAGGTAACATAAAAACTGTCCAAATAGATGTAC
GGGATATAAAATATTCCGACATGCAAAAATGCTACTTTAGCTATAAGGGTAAAATAGTTC
CTCAGGATTCTAATGATTTGGCTAGATTCAACATTTATAGCATTTGTGCCGCATACAGAT
CAAAAAATACCATCATCATAGCATGCGACTATGATATCATGTTAGATATAGAAGATAAAC
ATCAGCCATTTTATCTATTCCCATCTATTGATGTTTTTAACGCTACAATCATAGAAGCGT
ATAACCTGTATACAGCTGGAGATTATCATCTAATCATCAATCCTTCAGATAATCTGAAAA
TGAAATTGTTGTTTAATTCTTCATTCTGCATATCAGACGGCAATGGATGGATCATAATTG
ATGGGAAATGCAATAGTAATTTTTTATCATAAAAGTTGTAAAGTAAATAATAAAACAATA
AATATTGAACTAGTAGTACGTATATTGAGCAATCAGAAATGATGCTGGTACCTCTTATCA
CGGTGACCGTAGTTGCGGGAACAATATTAGTATGTTATATATTATATATTTGTAGGAAAA
AGATACGTACTGTCTATAATGACAATAAAATTATCATGACAAAATTAAAAAAGATAAAGA
GTTCTAATTCCAGCAAATCTAGTAAATCAACTGATAGCGAATCAGACTGGGAGGATCACT
GTAGTGCTATGGAACAAAACAATGACGTAGATAATATTTCTAGGAATGAGATATTGGACG
ATGATAGCTTCGCTGGTAGTTTAATATGGGATAACGAATCCAATGTCATGGCGCCTAGCA
CAGAACACATTTACGATAGTGTTGCTGGAAGCACGCTGCTAATAAATAATGATCGTAATG
AACAGACTATTTATCAGAACACTACAGTAGTAATTAATGAGACGGAGACTGTTGAAGTAC
TTAATGAAGATACCAAACAGAATCCTAACTATTCATCCAATCCTTTCGTAAATTATAATA
AAACCAGTATTTGTAGCAAGTCAAATCCGTTCATTACAGAACTCAACAATAAATTTAGTG
AGAATAATCCGTTTAGACGAGCACATAGCGATGATTATCTTAATAAGCAAGAACAAGATC
ATGAACACGATGATATAGAATCATCGGTCGTATCATTGGTGTGATTAGTTTCCTTTTTAT
AAAATTGAAGTAATATTTAGTATTATTGCTGCCGTCACGTTGTACAAATGGAGATATTCC
CTGTATTCGGCATTTCTAAAATTAGCAATTTTATTGCTAATAATGACTGTAGATATTATA
TAGATACAGAACATCAAAAAATTATATCTGATGAGATCAATAGACAGATGGATGAAACGG
TACTTCTTACCAACATCTTAAGCGTAGAAGTTGTAAATGACAATGAGATGTACCATCTTA
TTCCCCATAGACTATCGACTATTATACTCTGTATTAGTTCTGTCGGAGGATGTGTTATCT
CTATAGATAATGACATCAATGACAAAAATATTCTAACATTTCCCATTGATCATGCTGTAA
TCATATCCCCACTGAGTAAATGTGTCGTAGTTAGCAAGGGTCCTACAACCATATTGGTTG
TTAAAGCGGATATACCCAGCAAACGATTGGTAACATCGTTTACAAACGACATACTGTATG
TAAACAATCTGTCACTGATTAATTATTTGCCGTTGTCTGTATTCATTATTAGACGAGTCA
CCGACTATTTGGATAGACACATATGCGATCAGATATTTGCGAATAATAAGTGGTATTCCA
TTATAACCATCGACGATAAGCAATATCCTATTCCATCAAACTGTATAGGTATGTCCTCTG
CCAAGTACATAAATTCTAGCATCGAGCAAGATACTTTAATACATGTTTGTAACCTCGAGC
ATCCATTCGACTTAGTATACAAAAAAATGCAGTCGTACAATTCTGTACCTATCAAGGAAC
AAATATTGTACGGTAGAATTGATAATATAAATATGAGCATTAGTATTTCTGTGGATTAAT
AGATTTCTAGTATGGGGATCATTAATCATCTCTAATCTCTAAATACCTCATAAAACGAAA
AAAAAGCTATTATCAAATACTGTACGGAATGGATTCATTCTCTTCTCTTTTTATGAAACT
CTGTTGTATATCTACTGATAAAACTGGAAGCAAAAAATCTGATAAAAAGAATAAGAATAA
GATCAAGGATTATATGGAACACGATTATTATAAAATAACAATAGTTCCTGGTTCCTCTTC
CACGTCTACTAGCTCGTGGTATTATACACATGCCTAGTAATAGTCTCTTTGCGTTGACGG
AAAGCAGACTAGAAATAACAGGCTAAAATGTTCAGACACCATAATAGTTCCCAACCCAGA
TAATAACAGAGTACCATCAACACATTCCTTTAAACTCAATCCCAAACCCAAAACCGTTAA
AATGTATCCGGCCAATTGATAGTAGATAATGAGGTGTACAGCGCATGATAATTTACACAG
TAACCAAAATGAAAATACTTTAGTAATTATAAGAAATATAGATGGTAACGTCATCATCAA
CAATCCAATAATATGCCGGAGAGTAAACATTGACGGATAAAACAAAAATGCTCCGCATAA
CTCTATCATGGCAATAACACAACCAAATACTTGTAAGATTCCTAAATTAGTAGAAAATAC
AACGGATATCGATGTATAAGTGATCTCGAGAAATAATAAGAATAAAGTAATGCCCGTAAA
GATAAACATCAACATTGTTTGGTAATCATTAAACCAATTAGTATGAAGTTGAACTAATTT
CACAGTAGATTTTATTCCAGTGTTATCCTCGCATGTATACGTACCTGGTAAGATATCTTT
ATATTCTATAATCAATGAGACATCACTATCCGATAACGAATGAAGTCTAGCACTAGTATG
CCATTTACTTAATATGGTCGTCTTGGAAGTTTTATTATAAGTTAAAATATCATGGTTGTC
CAATTTCCATCTAATATACTTTGTCGGATTATCTATAGTACACGGAATAATGATGGTATT
ATTACATGCTGTATACTCTATAGTCTTTGTAGATGTTATAATCATAAAAGTACAGAGGTA
TATCAACGATATTCTAACTCTTGACATTTTTTATTTATTTAAAATGATACCTTTGTTATT
TATTTTATTCTATTTTGCTAACGGTATCGAATGGCATAAGTTTGAAACGAGTGAAGAAAT
AATTTCTACTTACTTATTAGACGACGTATTATACACGGGTGTTAATGGGGCGGTATACAC
ATTTTCAAATAATAAACTAAACAAAACTGGTTTAGCTAATACTAATTATATCACAACATC
TATAAAAGTAGAGGATGCGGATAAGGATACATTAGTATGCGGAACCAATAACGGAAATCC
CAAATGTTGGAAAATAGACGGTTCAGACGACCCAAAACATAGAGGTAGAGGATACGCTCC
TTATCAAAATAGCAAAGTAACGATAATCAGTCACAACGGATGTGTACTATCTGACATAAA
CATATCAAAAGAAGGAATTAAACGATGGAGAAGATTTGACGGACCATGTGGTTATGATTT
ATACACGGCGGATAACGTAATTCCAAAAGATGGTTTACGAGGAGCATTCGTCGATAAAGA
TGGTACTTATGACAAAGTTTACATTCTTTTCACTGATACTATCGGCTCAAAGAGAATTGT
CAAAATTCCGTATATAGCACAAATGTGCCTAAACGACGAAGGTGGTCCATCATCATTGTC
TAGTCATAGATGGTCGACGTTTCTCAAAGTCGAATTAGAATGTGATATCGACGGAAGAAG
TTATAGACAAATTATTCATTCTAGAACTATAAAAACAGATAATGATACGATACTATATGT
ATTCTTCGATAGTCCGCATTATGTACCTATTCTATGAATACCATTAAACAATCTTTTTCT
ACGTCAAAATTGGAAGGATATACAAAGCAATTGCCGTCTCCAGCTCCTGGTATATGTCTA
CCAGCTGGAAAAGTTGTTCCACATACCACGTTTGAAGTCATAGAAAAATATAATGTACTA
GATGATATTATAAAGCCTTTATCTAACCAACCTATCTTCGAAGGACCGTCTGGTGTTAAA
TGGTTCGATATAAAGGAGAAGGAAAATGAACATCGGGAATATAGAATATACTTCATAAAA
GAAAATTCTATATATTCGTTCGATACAAAATCTAAACAAACTCGTAGCTCGCAAGTCGAT
GCGCGACTATTTTCAGTAATGGTAACTTCGAAACCGTTATTTATAGCAGATATAGGGATA
GGAGTAGGAATGCCACAAATGAAAAAAATACTTAAAATGTAATCTTAATCGAGTACACCA
CACGACAATGAACAAACATAAGACAGATTATGCTGGTTATGCTTGCTGCGTAATATGCGG
TCTAATTGTTGGAATTATTTTTACAGCGACACTATTAAAAGTTGTAGAACGTAAATTAGT
TCATACACCATCAATAGATAAAACGATAAAAGATGCATATATTAGAGAAGATTGTCCTAC
TGACTGGATAAGCTATAATAATAAATGTATCCATTTATCTACTGATCGAAAAACCTGGGA
GGAAGGACGTAATGCATGCAAAGCTCTAAATCCAAATTCGGATCTAATTAAGATAGAGAC
TCCAAACGAGTTAAGTTTTTTAAGAAGCATTAGACGCGGATATTGGGTAGGAGAATCCGA
AATATTAAACCAGACAACCCCATATAATTTTATAGCTAAGAATGCCACGAAGAATGGAAC
TAAAAAACGGAAATATATTTGTAGCACAACGAATACTCCCAAACTGCATTCGTGTTACAC
TATATAACAATTACACTACATTTTTATCATACCACTACTTCGGTTAGATGTTTTAGAAAA
AAATAAATATCGCCGTACCGTTCTTGTTTTTATAAAAATAACAATTAACAATTATCAAAT
TTTTTCTTTAATATTTTACGTGGTTGACCATTCTTGGTGGTAAAATAATCTCTTAGTGTT
GGAATGGAATGCTGTTTAATGTTTCCACACTCATCGTATATTTTGACGTATGTAGTCACA
TCGTTTACGCAATAGTCAGACTGTAGTTCTATCATGCTTCCTACATTAGAAGGAGGAACA
GTTTTAAAGTCTCTTGGTTTTAATCTATTACCGTTAGTTTTCATGAAATCCTTTGTTTTA
TCCACTTCACATTTTAAATAAATGTCCACTATACATTCTTCTGTTAATTTTACTAGATCG
TCATGGGTCATAGAATTTATAGGTTCCGTAGTCCATGGATCCAAACTAGCAAACTTCGCG
TATACGGTATCGCGATTAGTGTATACACCAACTGTATGAAAATTAAGAAAACAGTTTAAT
AGATCAACAGAAATATTTAATCCTCCGTTTGATACAGATGCACCATATTTATGGATTTTG
GATTCACACGTTGTTTGTCTGAGGGGTTCGTCTAGCGTTGCTTCTACATAAACTTCTATT
CCCATATATTCTTTATTGTCAGAATCGCATACCGATTTATCATCATACACTGTTTGAAAA
CTAAATGGTATACACATCAAAATAACAAATACTAACGAGTACATTCTGCAATATTGTTAT
CGTAATTGGAAAAATAGTGTTCGAGTGAGTTGGATTATGTGAGTATTGGATTGTATATTT
TATTTTATATTTTGTAATAAGAATAAAATGCTAATGTCAAGTTTATTCCAATAGATGTCT
TATTAAAAACATATATAATAAATAACAATGGCTGAATGGCATAAAATTATCGAGGATATC
TCAAAAAATAATAAGTTCGAGGATGCCGCCATCGTTGATTACAAGACTACAAAGAATGTT
CTAGCTGCTATTCCTAACAGAACATTTGCCAAGATTAATCCGGGTGAAATTATTCCTCTC
ATCACTAATCGTAATATTCTAAAACCTCTTATTGGTCAGAAATATTGTATTGTATATACT
AACTCTCTAATGGATGAGAACACGTATGCTATGGAGTTGCTTACTGGGTACGCCCCTGTA
TCTCCGATCGTTATAGCGAGAACTCATACCGCACTTATATTTTTGATGGGTAAGCCAACA
ACATCCAGACGTGACGTGTATAGAACGTGTAGAGATCACGCTACCCGTGTACGCGCAACT
GGTAATTAAAATAAAAAGTAATATTCATATGTAGTGTCAATTTTAAATGATGATGATGAA
ATGGATAATATCCATATTGACGATGTCAATAATGCCGGTATTGGCATACAGCTCATCGAT
TTTTAGATTTCATTCAGAGGATGTGGAATTATGTTATGGGCATTTGTATTTTGATAGGAT
CTATAATGTAGTAAATATAAAATATAATCCGCATATTCCATATAGATATAATTTTATTAA
TCGCACGTTAACCGTAGATGAACTAGACGATAATGTCTTTTTTACACATGGTTATTTTTT
AAAACACAAATATGGTTCACTTAATCCTAGTTTGATTGTCTCATTATCAGGAAACTTAAA
ATATAATGATATACAATGCTCAGTAAATGTATCGTGTCTCATTAAAAATTTGGCAACGAG
TACATCTACTATATTAACATCTAAACATAAGACTTATTCTCTACATCGGTCCACGTGTAT
TACTATAATAGGATACGATTCTATTATATGGTATAAAGATATAAATGACAAGTATAATGG
CATCTATGATTTTACTGCAATATGTATGCTAATAGCGTCTACATTGATAGTGACCATATA
CGTGTTTAAAAAAATAAAAATGAACTCTTAATTATGCTATGCTATTAGAAATGGATAAAA
TCAAAATTACGGTTGATTCAAAAATTGGTAATGTTGTTACCATATCGTATAACTTGGAAA
AGATAACTATTGATGTCACACCTAAAAAGAAAAAAGAAAAGGATGTATTATTAGCGCAAT
CAGTTGCTGTCGAAGAGGCAAAAGATGTCAAGGTAGAAGAAAAAAATATTATCGATATTG
AAGATGACGATGATATGGATGTAGAAAGCGCATAATACGATCTATAAAAATAAGTATATA
AATACTTTTTATTTACTGTACTCTTACTGTGTAGTGGTGATACCCTACTCGATTATTTTT
TTAAAAAAATACTTATTCTGATTCTTCTAGCCATTTCCGTGTTCGTTCGAATGCCACATC
GACGTTAAAGATAGGGGAGTAGTTGAAATCTAGTTCTGCATTGTTGGTACGCACCTCAAA
TGTAGTGTTGGATATCTTCAACGTATAGTTGTTGAGTAGTGATGGTTTTCTAAATAGAAT
TCTCTTCATATCATTCTTGCACGCGTACATTTTTAGCATCCATCTTGGAATTCTAGATCC
TTGTTCTATTCCCAATGGTTTCATCAATAGAAGATTAAACATATCGTACGAACACGATGG
AGAGTAATCGTAGCAAAAGTAAGCATTTCCTTTAATCTCAGATCCCGGATACTGGATATA
TTTTGCAGCCAACACGTGCATCCATGCAACATTTCCTACATATACCCGGCTATGCACCGC
GTCATCATCGACTGTACGATACATAATGTTACCGTGTTGCTTACATTGCTCGTAAAAGAC
TTTCGTCAATTTGTCTCCTTCTCCGTAAATTCCAGTGGGTCTTAGGCAACAAGTATACAA
TTTTGCTCCATTCATGATTACGGAATTATTGGCTTTCATAACCAGTTGCTCGGCCATACG
TTTACTTTTTGCGTATACATGTCCTGGTGATATATCATAAAGGGTATGCTCATGGCCGAT
GAATGGATCACCGTGTTTATTTGGTCCTATTGCTTCCATGCTACTAGTATAGATCAAATA
CTTGATTCCTAGGTCCACACAAGCTGCCAATATAGTCTGTGTTCCATAATAGTTTACTTT
CATGATTTCATTATCGGTGTATTTTCCAAATACATCCACTAGAGCAGCCGTATGAATAAT
CAGATTTACCCCATCTAGCGCTTCTCTCACCTTATCAAAGTCGTTTATATCACATTGTAT
ATAGTTTATAACCTTAACTTTCGAGGTTATTGGTTGTGGATCTTCTACAATATCTATGAC
TCTGATTTCTTGAACATCATCTGCACTAATTAACAGTTTTACTATATACCTGCCTAGAAA
TCCGGCACCACCAGTAACCGCGTACACGGCCATTGCTGCCACTCATAATATCAGACTACT
TATTCTATTTTACTAAATAATGGCTGTTTGTATAATAGACCACGATAATATCAGAGGAGT
TATTTACTTTGAACCAGTCCATGGAAAAGATAAAGTTTTAGGATCAGTTATTGGATTAAA
ATCCGGAACGTATAGTTTGATAATTCATCGTTACGGAGATATTAGTCAAGGATGTGATTC
CATAGGCAGTCCAGAAATATTTATCGGTAACATCTTTGTAAACAGATATGGTGTAGCATA
TGTTTATTTAGATACAGATGTAAATATATCTACAATTATTGGAAAGGCGTTATCTATTTC
AAAAAATGATCAGAGATTAGCGTGTGGAGTTATTGGTATTTCTTACATAAATGAAAAGAT
AATACATTTTCTTACAATTAACGAGAATGGCGTTTGATATATCAGTTAATGCGTCTAAAA
CAATAAATGCATTAGTTTACTTTTCTACTCAGCAAAATAAATTAGTCATACGTAATGAAG
TTAATGATACACACTACACTGTCGAATTTGATAGGGACAAAGTAGTTGACACGTTTATTT
CATATAATAGACATAATGACACCATAGAGATAAGAGGGGTGCTTCCAGAGGAAACTAATA
TTGGTTGCGCGGTTAATACGCCGGTTAGTATGACTTACTTGTATAATAAGTATAGTTTTA
AACTGATTTTAGCAGAATATATAAGACACAGAAATACTATATCCGGCAATATTTATTCGG
CATTGATGACACTAGATGATTTGGCTATTAAACAGTATGGAGACATTGATCTATTATTTA
ATGAGAAACTTAAAGTAGACTCCGATTCGGGACTATTTGACTTTGTCAACTTTGTAAAGG
ATATGATATGTTGTGATTCTAGAATAGTAGTAGCTCTATCTAGTCTAGTATCTAAACATT
GGGAATTGACAAATAAAAAGTATAGGTGTATGGCATTAGCCGAACATATATCTGATAGTA
TTCCAATATCTGAGCTATCTAGACTACGATACAATCTATGTAAGTATCTACGCGGACACA
CTGAGAGCATAGAGGATAAATTTGATTATTTTGAAGACGATGATTCGTCTACATGTTCTG
CCGTAACCGACAGGGAAACGGATGTATAATTTTTTTTATAGCGTGAAGGATATGATAAAA
AATATAATTGTTGTATTTATCCCATTCCAATCACCTTATATGATTCTGTAACACAATGAA
GGAGTCTCATAGATGTATAGAGGTCAGATACTGGTTTGATAAACTGTTTATTCCACATGA
GTATGTTTGACTTTATGGTTAGACCCGCATACTTTAACAAATCACTGAAAATTGGAGTTA
GGTATTGACCTCTCAGAATCAGTTGCCGTTCTGGAACATTAAATGTATTTTTTATGATAT
ACTCCAACGCATTTATGTGGGCATACAACAAGTCATTACTAATGGAGTATTCCAAGAGTT
TTAGTTGTCTAGTATTTAACAAGAGAAGAGATTTCAACAGACTGTTTATGAACTCGAATG
CCGCCTCATTGTCGCTTATATTGATGATGTCGAATTCTCCCAATATCATCACCGATGAGT
AGCTCATCTTGTTATCGGGATCCAAGTTTTCTAAAGATGTCATTAAACCCTCGATCATGA
ATGGATTTATCATCATCGTTTTTATGTTGGACATGAGCTTAGTCCGTTTGTCCACATCTA
TAGACGACGATTTCTGAATTATTTTATATATCCCTCTCTTTAACTCCAGGAACTTGTCAG
GATGGTCTACTTTAATATGTTCTCGTCTAAGAGATGAAAATCTTTGGATGGTTGCACGCG
ACTTTTCTCTAAAGGATGACGTTGCCCAAGATCCTCTCTTAAATGAATCCATCTTATCCT
TGGACAAGATGGACAGTCTATTTTCCTTAGATGGTTTAATATTTTTGTTACCCATGATCT
ATAAAGGTAGACCTAATCGTCTCGGATGACCTATATATTTATTTTCAGTTTTATTATACG
CATAAATTGTAAAAAATATGTTAGGTTTACAAAAATGTCTCGTGGGGCATTAATCGTTTT
TGAAGGATTGGACAAATCTGGAAAAACAACACAATGTATGAACATCATGGAATCTATACC
GGCAAACACGATAAAATATCTTAACTTTCCTCAGAGATCCACTGTCACTGGAAAGATGAT
AGATGACTATCTAACTCGTAAAAAAACCTATAATGATCATATAGTTAATCTATTATTTTG
TGCAAATAGATGGGAGTTTGCATCTTTTATACAAGAACAACTAGAACAGGGAATTACTTT
AATAGTTGATAGATACGCGTTCTCTGGAGTAGCGTATGCCGCCGCTAAAGGCGCGTCAAT
GACTCTCAGTAAGAGTTATGAATCTGGATTGCCTAAACCCGACTTAGTTATATTCTTGGA
ATCTGGTAGCAAAGAAATTAATAGAAACGTCGGCGAGGAAATTTATGAAGATGTTACATT
CCAACAAAAGGTATTACAAGAATATAAAAAAATGATTGAAGAAGGAGATATTCATTGGCA
AATTATTTCTTCTGAATTCGAGGAAGATGTAAAGAAGGAGTTGATTAAGAATATAGTTAT
AGAGGCTATACACACGGTTACTGGACCAGTGGGGCAACTGTGGATGTAATAGTGAAATTA
CATTTTTTATAAATAGATGTTAGTACAGTGTTATAAATGGATGAAGCATATTACTCTGGC
AACTTGGAATCAGTACTCGGATACGTGTCCGATATGCATACCGAACTCGCATCAATATCT
CAATTAGTTATTGCCAAGATAGAAACTATAGATAATGATATATTAAACAAGGACATTGTA
AATTTTATCATGTGTAGATCAAACTTGGATAATCCATTTATCTCTTTCCTAGATACTGTA
TATACTATTATAGATCAAGAGAACTATCAGACCGAATTGATTAATTCATTAGACGACAAT
GAAATTATCGATTGTATAGTTAATAAGTTTATGAGCTTTTATAAGGATAACCTAGAAAAT
ATAGTAGATGCTATCATTACTCTAAAATATATAATGAATAATCCAGATTTTAAAACTACG
TATGCCGAAGTACTCGGTTCCAGAATAGCCGATATAGATATTAAACAAGTGATACGTGAG
AATATACTACAATTGTCTAATGATATCCGCGAACGATATTTGTGAAAAATATTAAAAAAA
AATACTTTTTTTATTAAATGACGTCGCTTCGCGAATTTAGAAAATTATGCTGTGATATAT
ATCACGCATCAGGATATAAAGAAAAATCTAAATTAATTAGAGACTTTATAACAGATAGGG
ATGATAAATATTTGATCATTAAGCTATTGCTTCCCGGATTAGACGATAGAATTTATAACA
TGAACGATAAACAAATTATAAAATTATATAGTATAATATTTAAACAATCTCAGGAAGATA
TGCTACAAGATTTAGGATACGGATATATAGGAGACACTATTAGGACTTTCTTCAAAGAGA
ACACAGAAATCCGTCCACGAGATAAAAGCATTTTAACTTTAGAAGACGTGGATAGTTTCT
TAACTACGTTATCATCCGTAACTAAAGAATCGCATCAAATAAAATTATTGACTGATATCG
CATCCGTTTGTACATGTAATGATTTAAAATGTGTAGTCATGCTTATTGATAAAGATCTAA
AAATTAAAGCGGGTCCTCGGTACGTACTTAACGCTATTAGTCCTAATGCCTATGATGTGT
TTAGAAAATCTAATAACTTGAAAGAGATAATAGAAAATGCATCTAAACAAAATCTAGACT
CTATATCTATTTCTGTTATGACTCCAATTAATCCCATGTTAGCGGAATCGTGTGATTCTG
TCAATAAGGCGTTTAAAAAATTTCCATCAGGAATGTTTGCGGAAGTCAAATACGATGGTG
AAAGAGTACAAGTTCATAAAAATAATAACGAGTTTGCCTTCTTTAGTAGAAACATGAAAC
CAGTACTCTCTCATAAAGTGGATTATCTCAAAGAATACATACCGAAAGCATTTAAAAAAG
CTACGTCTATCGTATTGGATTCTGAAATTGTTCTTGTAGACGAACATAATGTACCGCTCC
CGTTTGGAAGTTTAGGAATACACAAAAAGAAAGAATATAAAAACTCTAACATGTGTTTGT
TCGTGTTTGACTGTTTGTACTTTGATGGATTCGATATGACGGACATTCCATTGTACGAAC
GAAGATCTTTTCTCAAAGATGTTATGGTTGAAATACCCAATAGAATAGTATTCTCAGAGT
TGACGAATATTAGTAACGAGTCTCAGTTAACTGACGTATTGGATGATGCACTAACGAGAA
AATTAGAAGGATTGGTCTTAAAAGATATTAATGGAGTATACGAACCGGGAAAGAGAAGAT
GGTTAAAAATAAAGCGAGACTATTTGAACGAGGGTTCCATGGCAGATTCTGCCGATTTAG
TAGTACTAGGTGCTTACTATGGTAAAGGAGCAAAGGGTGGTATCATGGCAGTCTTTCTAA
TGGGTTGTTACGACGATGAATCCGGTAAATGGAAGACGGTTACCAAGTGTTCAGGACACG
ATGATAATACGTTAAGGGTTTTGCAAGACCAATTAACGATGGTTAAAATTAACAAGGATC
CCAAAAAAATTCCAGAGTGGTTGGTAGTTAATAAAATCTATATTCCCGATTTTGTAGTAG
AGGATCCGAAACAATCTCAGATATGGGAAATTTCAGGAGCAGAGTTTACATCTTCCAAGT
CCCATACCGCAAATGGAATATCCATTAGATTTCCTAGATTTACTAGGATTAGAGAAGATA
AAACGTGGAAAGAATCTACTCATCTAAACGATTTAGTAAACTTGACTAAATCTTAATAGT
TACATACAAACTGAAAATTAAAATAACACTATTTAGTTGGTGGTCGCCATGGATGGTGTT
ATTGTATACTGTCTAAACGCGTTAGTAAAACATGGCGAGGAAATAAATCATATAAAAAAT
GATTTCATGATTAAACCATGTTGTGAAAGAGTTTGTGAAAAAGTCAAGAACGTTCACATT
GGCGGACAATCTAAAAACAATACAGTGATTGCAGATTTGCCATATATGGATAATGCGGTA
TCCGATGTATGCAATTCACTGTATAAAAAGAATGTATCAAGAATATCCAGATTTGCTAAT
TTGATAAAGATAGATGACGATGACAAGACTCCTACTGGTGTATATAATTATTTTAAACCT
AAAGATGTTATTCCTGTTATCATATCTATAGGAAAGGATAAAGATGTCTGTGAACTATTA
ATCTCATCAGACATATCGTGTGCATGCGTGGAGTTAAATTCATATCACGTAGCCATTCTT
CCCATGGATGTTTCCTTTTTTACCAAAGGAAATGCATCATTGATTATTCTCCTGTTTGAT
TTCTCTATCGATGCAGCACCTCTCTTAAGAAGTGTAACCGATAATAATGTTATTATATCT
AGACACCAGCGTCTACATGACGAGCTTCCGAGTTCCAATTGGTTCAAGTTTTACATAAGT
ATAAAGTCCGACTATTGTTCTATATTATATATGGTTGTTGATGGATCTGTGATGCATGCG
ATAGCTGATAATAGAACTCACGCAATTATTAGCAAAAATATATTAGACAATACTACGATT
AACGATGAGTGTAGATGCTGTTATTTTGAACCACAGATTAGGATTCTTGATAGAGATGAG
ATGCTCAATGGATCATCGTGTGATATGAACAGACATTGTATTATGATGAATTTACCTGAT
GTAGGCAAATTTGGATCTAGTATGTTGGGGAAATATGAACCTGACATGATTAAGATTGCT
CTTTCGGTGGCTGGTAATTTAATAAGAAATCGAGACTACATTCCCGGGAGACGAGGATAT
AGCTACTACGTTTACGGTATAGCCTCTAGATAATTTTTTTAAGCACGAAATAAAAAACAT
AATTTTAAACCAATCTATTTCATACTATTTTGTGTGATCACCATGGACATAAAGATAGAT
ATTAGTATTTCTGGTGATAAATTTACGGTGACTACTAGGAGGGAAAATGAAGAAAGAAAA
AAATATCTACCTCTCCAAAAAGAAAAAACTACTGATGTTATCAAACCTGATTATCTTGAG
TACGATGACTTGTTAGATAGAGATGAGATGTTTACTATTCTAGAGGAATATTTTATGTAC
AGAGGTCTATTAGGCCTCAGAATAAAATATGGACGACTCTTTAACGAAATTAAAAAATTC
GACAATGATGCGGAAGAACAATTCGGTACTATAGAAGAACTCAAGCAGAAACTTAGATTA
AATTCTGAAGAGGGAGCAGATAACTTTATAGATTATATAAAGGTACAAAAACAGGATATC
GTCAAACTTACTGTATACGATTGCATATCTATGATAGGATTGTGTGCATGCGTGGTAGAT
GTTTGGAGAAATGAGAAACTGTTTTCTAGATGGAAATATTGTTTACGAGCTATTAAACTG
TTTATTAATGATCACATGCTTGATAAGATAAAATCTATACTGCAGAATAGACTAGTATAT
GTGGAAATGTCATAGAAAGTTAAAAGTTAATGAGAGCAAAAATATATAAGGTTGTATTCC
ATATTTGTTATTTTTTCTGTAATAGTTAGAAAAATACATTCGATGGTCTATCTACCAGAT
TATTATGTGTTATAAGGTACTTTTTCTCATAATAAACTAGAGTATGAGTAAGATAGTGTT
TTTCAAAACATATAAATCTAAAATTGATGGATGAGATATACAGCTATTAATTTCGAAAAT
ATATTTTAATCTGATAACTTTAAACATGGATTTTTGATGGTGGTTTAACGTTTTAAAAAA
AGATTTTGTTATTGTAGTATATGATAATATTAAAAGATGGATATAAAGAATTTGCTGACT
GCATGTACTATTTTTTACATTACTACATTGGCTACGGCAGATATACCTACTCCGCCACCA
ACGGGTCATGTGACAAGGGAGAATATCTTGATAAGAGGCATAATCAATGTTGTAATCGGT
GTCCACCTGGAGAATTTGCCAAGGTTAGATGTAATGGTAACGATAACACAAAATGTGAAC
GCTGCCCACCTCATACATATACCACAATCCCAATTATTCTAATGGATGTCATCAATGTAG
AAAATGCCCAACCGGATCATTTGATAAGGTAAAGTGTACCGGAACACAGAACAGTAAATG
TTCGTGTCTTCCTGGTTGGTATTGTGCTACTGATTCTTCACAGACTGAAGATTGTTGAAA
TTGTGTACCAAAAAGGAGATGTCCATGCGGATACTTTGGTGGAATAGATGAACAAGGAAA
TCCTATTTGTAAATCGTGTTGTGTTGGTGAATATTGCGACTACCTACGTAATTATAGACT
TGATCCATTTCCTCCATGCAAACTATCTAAATGTAATTAATTATGATTTTGATGATAATG
TTACCATACATTATATCGCTACTTGGTTAGTGTATTATTCAGTATGAAGACCTATTAATA
ATTACTTATCTTTTGACGATCTTGTTATAATTATAATATAAAAATACTTATGGCATAGTA
ACTCATAATTGCTGACGCGATAAATTCGTAATAATCTGTTTTGTTCAAATTTTTATAAGG
AATCTACAGGCATAAAAATAAAAATATAATTTATAATATACTCTTACAGCGCGCCATCAT
GAATAACAGCAGTGAATTGATTGCTGTTATTAATGGATTTAGAAATAGTGGACGATTTTG
TGATATTAGTATAGTTATTAATGATGAAAGGATAAACGCTCATAAACTCATCCTATCTGG
AGCCTCCGAATATTTTTCCATTCTGTTTTCCAATAATTTTATCGATTCTAATGAATACGA
AGTTAATCTAAGTCATTTAGATTATCAAAGCGTTAACGATTTGATCGATTACATTTATGG
GATACCTTTGAGCCTAACTAACGATAACGTGAAATATATTCTTTCAACCGCTGATTTTTT
ACAAATTGGATCTGCTATTACGGAGTGTGAAAATTACATACTTAAAAATCTTTGTTCTAA
AAACTGTATCGATTTCTACATATACGCTGATAAATATAATAACAAGAAAATAGAATCAGC
GTCGTTTAACACAATATTACAAAATATTTTGAGACTCATCAACGATGAAAACTTTAAATA
CTTAACAGAGGAATCAATGATAAAAATTTTAAGCGATGATATGTTAAATATAAAAAATGA
GGATTTTGCACCACTAATTCTCATTAAATGGTTAGAGAGTACTCAACAATCATGCACCGT
CGAGTTACTTAGATGCCTCAGAATATCATTGCTTTCCCCACAAGTTATAAAATCACTTTA
TAGTCATCAACTGGTTAGTTCAATCTACGAATGTATAACATTCTTAAACAATATAGCATT
CTTGGATGAATCATTTCCTAGATACCATAGCATCGAGTTGATATCTATCGGTATAAGTAA
TTCGCATGATAAGATTTCCATAAACTGCTACAATCATAAAAAAAATACATGGGAAATGAT
ATCTTCACGTAGATATAGGTGTAGTTTCGCAGTGGCCGTCCTGGATAATATTATCTATAT
GATGGGTGGATATGATCAGTCCCCGTATAGAAGTTCAAAGGTTATAGCGTACAATACATG
TACAAATTCTTGGATATATGATATACCAGAGCTAAAATATCCTCGTTCTAATTGTGGGGG
ACTGGCTGATGACGAATACATTTATTGTATAGGCGGCATACGCGATCAGGATTCATCGTT
GACATCTAGTATTGATAAATGGAAGCCATCAAAACCATATTGGCAGAAGTATGCTAAAAT
GCGCGAACCAAAATGTGATATGGGGGTTGCGATGTTAAACGGATTAATATATGTCATGGG
TGGAATCGTTAAAGGTGACACGTGTACCGACGCACTAGAGAGTTTATCAGAAGATGGATG
GATGAAGCATCAACGTCTTCCAATAAAAATGTCCAATATGTCGACGATTGTTCATGATGG
CAAGATTTATATATCTGGAGGTTACAACAATAGTAGTGTAGTTAATGTAATATCGAATCT
AGTCCTTAGCTATAATCCGATATATGATGAATGGACCAAATTATCATCATTAAACATTCC
TAGAATTAATCCCGCTCTATGGTCAGCGCATAATAAATTATATGTAGGAGGAGGAATATC
TGATGATGTTCGAACTAATACATCTGAAACATACGATAAAGAAAAAGATTGTTGGACATT
GGATAATGGTCACGTGTTACCACGCAATTATATAATGTATAAATGCGAACCGATTAAACA
TAAATATCCATTGGAAAAAACACAGTACACGAATGATTTTCTAAAGTATTTGGAAAGTTT
TATAGGTAGTTGATAGAACAAAATACATAATTTTGTAAAAATAAATCACTTTTTATACTA
ATATGACACGATTACCAATACTTTTGTTACTAATATCATTAGTATACGCTACACCTTTTC
CTCAGACATCTAAAAAAATAGGTGATGATGCAACTCTATCATGTAATCGAAATAATACAA
ATGACTACGTTGTTATGAGTGCTTGGTATAAGGAGCCCAATTCCATTATTCTTTTAGCTG
CTAAAAGCGACGTCTTGTATTTTGATAATTATACCAAGGATAAAATATCTTACGACTCTC
CATACGATGATCTAGTTACAACTATCACAATTAAATCATTGACTGCTAGAGATGCCGGTA
CTTATGTATGTGCATTCTTTATGACATCAACTACAAATGACACTGATAAAGTAGATTATG
AAGAATACTCCACAGAGTTGATTGTAAATACAGATAGTGAATCGACTATAGACATAATAC
TATCTGGATCTACACATTCACCGGAAACTAGTTCTAAGAAACCTGATTATATAGATAATT
CTAATTGCTCGTCGGTATTCGAAATCGCGACTCCGGAACCAATTACTGATAATGTAGAAG
ATCATACAGACACCGTCACATACACTAGTGATAGCATTAATACAGTAAGTGCATCATCTG
GAGAATCCACAACAGACGAGACTCCGGAACCAATTACTGATAAAGAAGATCATACAGTTA
CAGACACTGTCTCATACACTACAGTAAGTACATCATCTGGAATTGTCACTACTAAATCAA
CCACCGATGATGCGGATCTTTATGATACGTACAATGATAATGATACAGTACCACCAACTA
CTGTAGGCGGTAGTACAACCTCTATTAGCAATTATAAAACCAAGGACTTTGTAGAAATAT
TTGGTATTACCGCATTAATTATATTGTCGGCCGTGGCAATTTTCTGTATTACATATTATA
TATATAATAAACGTTCACGTAAATACAAAACAGAGAACAAAGTCTAGATTTTTGACTTAC
ATAAATGTCTGGGATAGTAAAATCTATCATATTGAGCGGACCATCTGGTTTAGGAAAGAC
AGCCATAGCCAAAAGACTATGGGAATATATTTGGATTTGTGGTGTCCCATACCACTAGAT
TTCCTCGTCCTATGGAACGAGAAGGTGTTGATTACCATTACGTTAACAGAGAGGCCATCT
GGAAGGGAATAGCCGCCGGAAACTTTCTAGAACATACTGAGTTTTTAGGAAATATTTACG
GAACTTCTAAAACAGCTGTGAATACAGCGGCTATTAATAATCGTATTTGTGTGATGGATC
TAAACATCGACGGTGTTAGAAGTCTTAAAAATACGTACCTAATGCCTTACTCGGTGTATA
TAAGACCTACCTCTCTTAAAATGGTTGAGACCAAGCTTCGTTGTAGAAACACTGAAGCTA
ACGATGAGATTCATCGTCGCGTGATATTGGCAAAAACGGATATGGATGAGGCCAACGAAG
CAGGTCTATTCGACACTATTATCATTGAAGATGATGTGAATTTAGCATATAGTAAGTTAA
TTCAGATACTACAGGACCGTATTAGAATGTATTTTAACACTAATTAGAGACTTAAGACTT
AAAACTTGATAATTAATAATATAACTCGTTTTTATATGTGGCTATTTCAACGTCTAATGT
ATTAGTTAAATATTAAAACTTACCACGTAAAACTTAAAATTTAAAATGATATTTCATTGA
CAGATAGATCACACATTATGAACTTTCAAGGACTTGTGTTAACTGACAATTGCAAAAATC
AATGGGTCGTTGGACCATTAATAGGAAAAGGTGGATTCGGTAGTATTTATACTACTAATG
ACAATAATTATGTAGTAAAAATAGAGCCCAAAGCTAACGGATCATTATTTACCGAACAGG
CATTTTATACTAGAGTACTTAAACCATCCGTTATCGAAGAATGGAAAAAATCTCACAATA
TAAAGCACGTAGGTCTTATCACGTGCAAGGCATTTGGTCTATACAAATCCATTAATGTGG
AATATCGATTCTTGGTAATTAATAGATTAGGTGCAGATCTAGATGCGGTGATCAGAGCCA
ATAATAATAGATTACCAAAAAGGTCGGTGATGTTGATCGGAATCGAAATCTTAAATACCA
TACAATTTATGCACGAGCAAGGATATTCTCACGGAGATATTAAAGCGAGTAATATAGTCT
TGGATCAAATAGATAAGAATAAATTATATCTAGTGGATTACGGATTGGTTTCTAAATTCA
TGTCTAATGGAGAACATGTTCCATTTATAAGAAATCCAAATAAAATGGATAACGGTACTC
TAGAATTTACACCTATAGATTCGCATAAAGGATACGTTGTATCTAGACGTGGAGATCTAG
AAACACTTGGATATTGTATGATTAGATGGTTGGGAGGTATCTTGCCATGGACTAAGATAT
CTGAAACAAAGAATTGTGCATTAGTAAGTGCCACAAAACAGAAATATGTTAACAATACTG
CGACTTTGTTAATGACCAGTTTGCAATATGCACCTAGAGAATTGCTGCAATATATTACCA
TGGTAAACTCTTTGACATATTTTGAGGAACCCAATTATGACGAGTTTCGGCACATATTAA
TGCAGGGTGTATATTATTAAGTGTGGTGTTTGGTCGATGTAAAATTTTTGTCGATAAAAA
TTAAAAAATAACTTAATTTATTATTGATCTCGTGTGTACAACCGAAATCATGGCGATGTT
TTACGCACACGCTCTCGGTGGGTACGACGAGAATCTTCATGCCTTTCCTGGAATATCATC
GACTGTTGCCAATGATGTCAGGAAATATTCTGTTGTGTCAGTTTATAATAACAAGTATGA
CATTGTAAAAGACAAATATATGTGGTGTTACAGTCAGGTGAACAAGAGATATATTGGAGC
ACTGCTGCCTATGTTTGAGTGCAATGAATATCTACAAATTGGAGATCCGATCCATGATCA
AGAAGGAAATCAAATCTCTATCATCACATATCGCCACAAAAACTACTATGCTCTAAGCGG
AATCGGGTACGAGAGTCTAGACTTGTGTTTGGAAGGAGTAGGGATTCATCATCACGTACT
TGAAACAGGAAACGCTGTATATGGAAAAGTTCAACATGATTATTCTACTATCAAAGAGAA
GGCCAAAGAAATGAATGCACTTAGTCCAGGACCTATCATTGATTACCACGTCTGGATAGG
AGATTGTATCTGTCAAGTTACTGCTGTGGACGTACATGGAAAGGAAATTATGAGAATGAG
ATTCAAAAAGGGTGCGGTGCTTCCGATCCCAAATCTGGTAAAAGTTAAACTTGGGGAGAA
TGATACAGAAAATCTTTCTTCTACTATATCGGCGGCACCATCGAGGTAACCACCTCTCTG
GAAGACAGCGTGAATAATGTACTCATGAAACGTTTGGAAACTATACGCCATATGTGGTCT
GTCGTATATGATCATTTTGATATTGTGAATGGTAAAGAATGCTGTTATGTGCATACGCAT
TTGTCTAATCAAAATCTTATACCGAGTACTGTAAAAACAAATTTGTACATGAAGACTATG
GGATCATGCATTCAAATGGATTCCATGGAAGCTCTAGAGTATCTTAGCGAACTGAAGGAA
TCAGGTGGATGGAGTCCCAGACCAGAAATGCAGGAATTTGAATATCCAGATGGAGTGGAA
GACACTGAATCAATTGAGAGATTGGTAGAGGAGTTCTTCAATAGATCAGAACTTCAGGCT
GGTGAATCAGTCAAATTTGGTAATTCTATTAATGTTAAACATACATCTGTTTCAGCTAAG
CAACTAAGAACACGTATACGGCAGCAGCTTCCTTTATACTCTCATCTTTTACCAACACAA
AGGGTGGATATTTGTTCATTGGAGTTGATAATAATACACACAAAGTAATTGGATTCACGG
TGGGTCATGACTACCTCAGACTGGTAGAGAATGATATAGAAAAGCATATCAAAAGACTTC
GTGTTGTGCATTTCTGTGAGAAGAAAGAGGACATCAAGTACACGTGTCGATTCATCAAGG
TATATAAACCTGGGGATGAGGCTACCTCGACATACGTGTGCGCTATCAAAGTGGAAAGAT
GCTGTTGTGCTGTGTTTGCAGATTGGCCAGAATCATGGTATATGGATACTAATGGTATCA
AGAAGTATTCTCCAGATGAATGGGTGTCACATATAAAATTTTAATTAATGTAATAGAGAA
CAAATAATAAGGTTGTAATATCATATAGACAATAACTAACAATTAATTAGTAACTGTTAT
CTCTTTTTTAACTAACCAACTAACTATATACCTATTAATACATCGTAATTATAGTTCTTA
ACATCTATTAATCATTAATTCGCTTCTTTAATTTTTTATAAACTAACATTGTTAATTGAA
AAGGGATAACATGTTACAGAATATAAATTATATATGGATTTTTTTAAAAAGGAAATACTT
GACTGGAGTATATATTTATCTCTTCATTATATAGCACGCGTGTTTTCCAATTTTTCCACA
TCCCATATAATACAGGATTATAATCTCGTTCGAACATACGAGAAAGTGGATAAAACAATA
GTTGATTTTTTATCTAGGTTGCCAAATTTATTCCATATTTTAGAATATGGGGAAAATATT
CTACATATTTATTCTATGGATGATGCTAATACGAATATTATAATTTTTTTTCTAGATAGA
GTATTAAATATTAATAAGAACGGGTCATTTATACACAATCTCAGGTTATCATCATCCATT
AATATAAAAGAATATGTATATCAATTAGTTAATAATGATCATCCAGATAATAGGATAAGA
CTAATGCTTGAAAATGGACGTAGAACAAGACATTTTTTGTCCTATATATCAGATACAGTT
AATATCTATATATGTATTTTAATAAATCATGGATTTTATATAGATGCCGAAGACAGTTAC
GGTTGTACATTATTACATAGATGTATATATCACTATAAGAAATCAGAATCAGAATCATAC
AATGAATTAATTAAGATATTGTTAAATAATGGATCAGATGTAGATAAAAAAGATACGTAC
GGAAACACACCTTTTATCCTATTATGTAAACACGATATCAACAACGTGGAATTGTTTGAG
ATATGTTTAGAGAATGCTAATATAGACTCTGTAGACTTTAATAGATATACACCTCTTCAT
TATGTCTCATGTCGTAATAAATATGATTTTGTAAAGTTATTAATTTCTAAAGGAGCAAAT
GTTAATGCGCGTAATAGATTCGGAACTACTCCATTTTATTGTGGAATTATACACGGTATC
TCGCTTATAAAACTATATTTGGAATCAGACACAGAGTTAGAAATAGATAATGAACATATA
GTTCGTCATTTAATAATTTTTGATGCTGTTGAATCTTTAGATTATCTATTATCCAGAGGA
GTTATTGATATTAACTATCGTACTATATACAACGAAACATCTATTTACGACGCTGTCAGT
TATAATGCGTATAATACGTTGGTCTATCTATTAAACAGAAATGGTGATTTTGAGACGATT
ACTACTAGTGGATGTACATGTATTTCGGAAGCAGTCGCAAACAACAACAAAATAATAATG
GAAGTACTATTGTCTAAACGACCATCTTTGAAAATTATGATACAGTCTATGATAGCAATT
ACTAAACATAAACAGCATAATGCAGATTTATTGAAAATGTGTATAAAATATACTGCGTGT
ATGACCGATTATGATACTCTTATAGATGTACAGTCGCTACAGCAATATAAATGGTATATT
TTAAAATGTTTCGATGAAATAGATATCATGAAGAGATGTTATATAAAAAATAAAACTGTA
TTCCAATTAGTTTTTTGTATCAAAGACATTAATACTTTAATGAGATACGGTAAACATCCT
TCTTTCGTGAAATGCACTAGTCTCGACGTATACGGAAGTCGTGTACGTAATATCATAGCA
TCTATTAGATATCGTCAGAGATTAATTAGTCTATTATCCAAGAAGCTGGATCCTGGAGAT
AAATGGTCGTGTTTTCCTAACGAAATAAAATATAAAATATTGGAAAACTTTAACGATAAC
GAACTATCCACATATCTAAAAATCTTATAAACACTATTAAAATATAAAATCTAAGTAGGA
TAAAATCACACTACATCATTGTTTCCTTTTAGTGCTCGACAGTGTATACTATTTTTAACA
CTCATAAATAAAAATGAAAACGATTTCCGTTGTTACGTTGTTATGCGTACTACCTGCTGT
TGTTTATTCAACATGTACTGTACCCACTATGAATAACGCTAAATTAACGTCTACCGAAAC
ATCGTTTAATGATAAACAGAAAGTTACGTTTACATGTGATCAGGGATATCATTCTTCGGA
TCCAAATGCTGTCTGCGAAACAGATAAATGGAAATACGAAAATCCATGCAAAAAAATGTG
CACAGTTTCTGATTACATCTCTGAATTATATAATAAACCGCTATACGAAGTGAATTCCAC
CATGACACTAAGTTGCAACGGCGAAACAAAATATTTTCGTTGCGAAGAAAAAAATGGAAA
TACTTCTTGGAATGATACTGTTACGTGTCCTAATGCGGAATGTCAACCTCTTCAATTAGA
ACACGGATCGTGTCAACCAGTTAAAGAAAAATACTCATTTGGGGAATATATGACTATCAA
CTGTGATGTTGGATATGAGGTTATTGGTGCTTCGTACATAAGTTGTACAGCTAATTCTTG
GAATGTTATTCCATCATGTCAACAAAAATGTGATATGCCGTCTCTATCTAATGGATTAAT
TTCCGGATCTACATTTTCTATCGGTGGCGTTATACATCTTAGTTGTAAAAGTGGTTTTAC
ACTAACGGGGTCTCCATCATCCACATGTATCGACGGTAAATGGAATCCCGTACTCCCAAT
ATGTGTACGAACTAACGAAGAATTTGATCCAGTGGATGATGGTCCCGACGATGAGACAGA
TTTGAGCAAACTCTCGAAAGACGTTGTACAATATGAACAAGAAATAGAATCGTTAGAAGC
AACTTATCATATAATCATAGTGGCGTTAACAATTATGGGCGTCATATTTTTAATCTCCGT
TATAGTATTAGTTTGTTCCTGTGACAAAAATAATGACCAATATAAGTTCCATAAATTGCT
ACCGTAAATATAAATCCGTTAAAATAATGAATAATTAATAACGAACAAGTATCAAAAGAT
TAAAGAATTATAGCTAGAATCAATTGAGATGTCTTCTTCAGTGGATGTTGATATCTACGA
TGCCGTTAGAGCATTTTTACTCAGGCACTATTATAACAAGAGATTTATTGTGTATGGAAG
AAGTAACGCCATATTACATAATATATACAGGCTATTTACAAGATGCGCCGTTATACCGTT
CGATGATATAGTACGTACTATGCCAAATGAATCACGTGTTAAACAATGGGTGATGGATAC
ACTTAATGGTATAATGATGAATGAACGCGATGTTTCTGTAAGCGTTGGCACCGGAATACT
ATTCATGGAAATGTTTTTCGATTACAATAAAAATAGTATCAACAATCAACTAATGTATGA
TATAATTAATAGCGTATCTATAATTCTAGCTAATGAGAGATATAGAAGCGCTTTTAACGA
CGATGGTATATACATCCGTAGAAATATGATTAACAAGTTGTACGGATACGCATCTCTAAC
TACTATTGGCACGATCGCTGGAGGTGTTTGTTATTATCTGTTGATGCATCTAGTTAGTTT
GTATAAATAATTATTTCAATATACTAGTTAAAATTTTAAGATTTTAAATGTATAAAAAAC
TAATAACGTTTTTATTTGTAATAGGTGCATTAGCATCCTATTCGAATAATGAGTACACTC
CGTTTAATAAACTGAGTGTAAAACTCTATATAGATGGAGTAGATAATATAGAAAATTCAT
ATACTGATGATAATAATGAATTGGTGTTAAATTTTAAAGAGTACACAATTTCTATTATTA
CAGAGTCATGCGACGTCGGATTTGATTCCATAGATATAGATGTTATAAACGACTATAAAA
TTATTGATATGTATACCATTGACTCGTCTACTATTCAACGCAGAGGTCACACGTGTAGAA
TATCTACCAAATTATCATGCCATTATGATAAGTACCCTTATATTCACAAATATGATGGTG
ATGAGCGACAATATTCTATTACTGCAGAGGGAAAATGCTATAAAGGAATAAAATATGAAA
TAAGTATGATCAACGATGATACTCTATTGAGAAAACATACTCTTAAAATTGGATCTACTT
ATATATTTGATCGTCATGGACATAGTAATACATATTATTCAAAATATGATTTTTAAAAAT
TTAAAATATATTATCACTTCAGTGACAGTAGTCAAATAACAAACAACACCATGAGATATA
TTATAATTCTCGCAGTTTTGTTCATTAATAGTATACACGCTAAAATAACTAGTTATAAGT
TTGAATCCGTCAATTTTGATTCCAAAATTGAATGGACTGGGGATGGTCTATACAATATAT
CCCTTAAAAATTATGGCATCAAGACGTGGCAAACAATGTATACAAATGTACCAGAAGGAA
CATACGACATATCCGCATTTCCAAAGAATGATTTCGTATCTTTCTGGGTTAAATTTGAAC
AAGGCGATTATAAAGTGGAAGAGTATTGTACGGGACTATGCGTCGAAGTAAAAATTGGAC
CACCGACTGTAACATTGACTGAATACGACGACCATATCAATTTGTACATCGAGCATCCGT
ATGCTACTAGAGGTAGCAAAAAGATTCCTATTTACAAACGCGGTGACATGTGTGATATCT
ACTTGTTGTATACGGCTAACTTCACATTCGGAGATTCTAAAGAACCAGTACCATATGATA
TCGATGACTACGATTGCACGTCTACAGGTTGCAGCATAGACTTTGTCACAACAGAAAAAG
TGTGCGTGACAGCACAGGGAGCCACAGAAGGGTTTCTCGAAAAAATTACTCCATGGAGTT
CGAAAGTATGTCTGACACCTAAAAAGAGTGTATATACATGCGCAATTAGATCCAAAGAAG
ATGTTCCCAATTTCAAGGACAAAATGGCCAGAGTTATCAAGAGAAAATTTAATAAACAGT
CTCAATCTTATTTAACTAAATTTCTCGGTAGCACATCAAATGATGTTACCACTTTTCTTA
GCATGCTTAACTTGACTAAATATTCATAACTAATTTTTATTAATGATACAAAAACGAAAT
AAAACTGCATATTATACACTGGTTAACGCCCTTATAGGCTCTAACCATTTTCAAGATGAG
GTCCCTGATTATAGTCCTTCTGTTCCCCTCTATCATCTACTCCATGTCTATTAGACAATG
TGAGAAGACTGAAGAGGAAACATGGGGATTGAAAATAGGGTTGTGTATAATTGCCAAAGA
TTTCTATCCCGAAAGAACTGATTGCAGTGTTCATCTCCCAACTGCAAGTGAAGGATTGAT
AACTGAAGGCAATGGATTCAGGGATATACGAAACACCGATAAATTATAAAAAAAGCAATG
TGTCCGCTGTTTCCGTTAATAATACTATTTTCGTAACTGGCGGATTATTCATAAATAACT
CTAATAGCACGATCGTGGTTAACAATATGGAAAAACTTGACATTTATAAAGACAAACAAT
GGTCGATTATAGAAATGCCTATGGCTAGGGTATATCACGGCATCGACTCGACATTTGGAA
TGTTATATTTTGCCGGAGGTCTATCCGTTACCGAACAATATGGTAATTTAGAGAAAAACA
ACGAGATATCTTGTTACAATCCTAGAACGAATAAGTGGTTTGATATTTCATATACTATTT
ATAAGATATCCATATCATCATTGTGTAAACTAAATAACGTCTTCTATGTATTTAGTAAGG
ACATTGGATATGTGGAAAAGTATGATGGTGCATGGAAGTTAGTACATGATCGTCTCCCCG
CTATAAAGGCATTATCAACTTCTCCTTATTGATTGAAAATGAAAATATAAATAGTTTTTA
TGTATAGCAGTATTACCCTATAGTTTTATTGCTTACTACTAACATGGATACAGATGTTAC
AAATGTAGAAGATATCATAAATGAAATAGATAGAGAGAAAGAAGAAATACTAAAAAATGT
AGAAATTGAAAATAATAAAAACATTAACAAGAATCATCCAAGTGGATATATTAGAGAAGC
ACTCGTTATTAATACCAGTAGTAATAGTGATTCCATTGATAAAGAAGTTATAGAATGTAT
CTGTCACGATGTAGGAATATAGATCATATCTACTAATTTTTATAATCGATACAAAACATA
AAAAACAACTCGTTATTACATAGCAGGCATGGAATCCTTCAAGTATTGTTTTGATAACGA
TGGCAAGAAATGGATTATCGGAAATACTTTATATTCTGGTAATTCAATACTATATAAGGT
CAGAAAAAATTTCACTAGTTCGTTCTACAATTACGTAATGAAGATAGATCACAAATCACA
CAAGCCATTGTTGTCTGAAATACGATTCTATATATCTGTATTGGATCCTTTGACTATCGA
CAACTGGACACGGGAACGTGGTATAAAGTATTTGGCTATTCCAGATCTGTATGGAATTGG
AGAAACCGATGATTATATGTTCTTCGTTATAAAGAATTTGGGAAGAGTATTCGCCCCAAA
GGATACTGAATCAGTCTTCGAAGCATGCGTCACTATGATAAACACGTTAGAGTTTATACA
CTCTCAAGGATTTACCCATGGAAAAATAGAACCGAGGAATATACTGATTAGAAATAAACG
TCTTTCACTAATTGACTATTCTAGAACTAACAAACTATACAAGAGTGGAAACTCACATAT
AGATTACAACGAGGACATGATAACTTCAGGAAATATCAATTATATGTGTGTAGACAATCA
TCTTGGAGCAACAGTTTCAAGACGAGGAGATTTAGAAATGTTGGGATATTGCATGATAGA
ATGGTTCGGTGGCAAACTTCCATGGAAAAACGAAAGTAGTATAAAAGTAATAAAACAAAA
AAAAGAATATAAAAAATTTATAGCTACTTTCTTTGAGGACTGTTTTCCTGAAGGAAATGA
ACCTCTGGAATTAGTTAGATATATAGAATTAGTATACACGTTAGATTATTCTCAAACTCC
TAATTATGACAGACTACGTAAACTGTTTATACAAGATTGAAATTATATTCTTTTTTTTAT
AGAGTGTGGTAGTGTTACGGATATTTAATATTAGACTATCTCTATCGCGCTACACGACCA
ATATCGATTACTATGGATATCTTCAGGGAAATCGCATCTTCTATGAAAGGAGAGAATGTA
TTCATTTCTCCAGCGTCAATCTCGTCAGTATTGACAATACTGTATTATGGAGCTAATGGA
TCCACTGCTGAACAGCTATCAAAATATGTAGAAAAGGAGGAGAACATGGATAAGGTTAGC
GCTCAAAATATCTCATTCAAATCCATAAATAAAGTATATGGGCGATATTCTGCCGTGTTT
AAAGATTCCTTTTTGAGAAAAATTGGCGATAAGTTTCAAACTGTTGACTTCACTGATTGT
CGCACTATAGATGCAATCAACAAGTGTGTAGATATCTTTACTGAGGGGAAAATCAATCCA
CTATTGGATGAACCATTGTCTCCTGATACCTGTCTCCTAGCAATTAGTGCCGTATACTTT
AAAGCAAAATGGTTGACGCCATTCGAAAAGGAATTTACCAGTGATTATCCCTTTTACGTA
TCTCCGACGGAAATGGTAGATGTAAGTATGATGTCTATGTACGGCAAGGCATTTAATCAC
GCATCTGTAAAGGAATCATTCGGCAACTTTTCAATCATAGAACTGCCATATGTTGGAGAT
ACTAGTATGATGGTCATTCTTCCAGACAAGATTGATGGATTAGAATCCATAGAACAAAAT
CTAACAGATACAAATTTTAAGAAATGGTGTAACTCTCTGGAAGCTACGTTTATCGATGTT
CACATTCCCAAGTTTAAGGTAACAGGCTCGTATAATCTGGTGGATACTCTAGTAAAGTCA
GGACTGACAGAGGTGTTCGGTTCAACTGGAGATTATAGCAATATGTGTAATTCAGATGTG
AGTGTCGACGCTATGATCCACAAAACGTATATAGATGTCAATGAAGAGTATACAGAAGCA
GCTGCAGCAACTTGTGCACTGGTGTCAGACTGTGCATCAACAATTACAAATGAGTTCTGT
GTAGATCATCCGTTCATCTATGTGATTAGGCATGTTGATGGAAAAATTCTTTTCGTTGGT
AGATATTGCTCTCCGACAACTAATTGTTAACCATTTTTTTTAAAAAATAGAAAAAACATG
TGGTATTAGTGCAGGTCGTTATTCTTCCAATTGCAATTGGTAAGATGACGGCCAACTTTA
GTACCCACGTCTTTTCACCACAGCACTGTGGATGTGACAGACTGACCAGTATTGATGACG
TCAGACAATGTTTGACTGAATATATTTATTGGTCGTCCTATGCATACCGCAACAGGCAAT
GCGCTGGACAATTGTATTCCACACTCCTCTCTTTTAGAGATGATGCGGAATTAGTGTTCA
TCGACATTCGCGAGCTGGTAAAAAATATGCCGTGGGATGATGTCAAAGATTGTGCAGAAA
TCATCCGTTGTTATATACCGGATGAGCAAAAAACCATCAGAGAGATTTCGGCCATCATCG
GACTTTGTGCATATGCTGCTACTTACTGGGGAGGTGAAGACCATCCCACTAGTAACAGTC
TGAACGCATTGTTTGTGATGCTTGAGATGCTCAATTACGTGGATTATAACATCATATTCC
GGCGTATGAATTGATGAGTTGTACATCTTGACATTTTCTTCTTTCTTCTCTTCTCCCTTT
CCCAGAAACAAACTTTTTTTACCCACTATAAAATAAAATGAGTATACTACCTGTTATATT
TCTTTCTATATTTTTTTATTCTTCATTCGTTCAGACTTTTAACGCGCCTGAATGTATCGA
CAAAGGGCAATATTTTGCATCATTCATGGAGTTAGAAAACGAGCCAGTAATCTTACCATG
TCCTCAAATAAATACGCTATCATCCGGATATAATATATTAGATATTTTATGGGAAAAACG
AGGAGCGGATAATGATAGAATTATACCGATAGATAATGGTAGCAATATGCTAATTCTGAA
CCCGACACAATCAGACTCTGGTATTTATATATGCATTACCACGAACGAAACCTACTGTGA
CATGATGTCGTTAAATTTGACAATCGTGTCTGTCTCAGAATCAAATATAGATCTTATCTC
GTATCCACAAATAGTAAATGAGAGATCTACTGGCGAAATGGTATGTCCCAATATTAATGC
ATTTATTGCTAGTAACGTAAACGCAGATATTATATGGAGCGGGCATCGACGCCTTAGAAA
TAAGAGACTTAAACAACGGACACCTGGAATTATTACCATAGAAGATGTTAGAAAAAATGA
TGCTGGTTATTATACATGTGTTTTAGAATATATATACGGTGGCAAAACATATAACGTAAC
CAGAATTGTAAAATTAGAGGTACGGGATAAAATAATACCTTCTACTATGCAATTACCAGA
TGGCATTGTAACTTCAATAGGTAGTAATTTGACTATTGCATGCAGAGTATCGTTGAGACC
TCCCACAACGGATGCAGACGTCTTTTGGATAAGTAATGGTATGTATTACGAAGAAGATGA
TGGGGACGGAAACGGTAGAATAAGTGTAGCAAATAAAATCTATATGACCGATAAGAGACG
TGTTATTACATCCCGGTTAAACATTAATCCTGTCAAGGAAGAAGATGCTACAACGTTTAC
GTGTATGGCGTTTACTATTCCTAGCATCAGTAAAACAGTTACTGTTAGTATAACGTGAAT
GTATGTTGTTACATTTCCATGTCAATTGAGTTTATAAGAATTTTTATACATTATCTTCCA
ACAAGCAATTGACGAACGTATTGCTATGATTAACTCCCACGATACTATGCATATTATTAA
TCATTAACTTGCAGACTATACCTAGAGCTATTTTGACATACTCGTGTTCTTGTGTAATTG
CAGTATCTATATTATTAAAGTACGTAAATCTAGCTATAGTTTTATTATTTAATTTTAGAT
AATATACCGTCTCCTTATTTTTAAAAATTGCCACATCCTTTATTAAATCATGAATGGGAA
TTTCTATGTCATAGTTAATATATTGTGAACAACAAGAGCAGATATCTATAGGAAAGGGTG
GAATGCGATACATTGATCTATGTAGTTTTAAAACACACGCAAACTTTGAAGAATTTATAT
AAATCATTCCATCGATACATCCTTCTATGTTGAGATGTATATATCCAGGAATTCGTTTAT
TAATATCGGGAAATGTATAAACTAAAACATTGCCCGGAAGCGGAGCTTCTACCGGAGTTA
TATCAGTTTTTAACTTACAAAATGTAACCAATACCTTTGCATGACTTGTTTTGTTCGGCA
ACGTTAGTTTAAACTTGACGAATGGATTAATTACAATAGCATGATCCGCGCATCTATTAA
GTTTTTTTACTTTAACGCCCTTGTATGTTTTTACAGAGACTTTATCTAAATTTCTAGTGC
TTGTATGTGTTATAAATATAACGGGATATAGAACTGAATCACCTACCTTAGATACCCAAT
TACATTTTATCAGATCCAGATAATAAACAAATTTTGTCGCCCTAACTAATTCTATATTGT
TATATATTTTACAATTGGTTATGATATCATGTAATAACTTGGAATCTAACGCACATCGTC
GTACGTTTATACAATTGTGATTTAGTGTAGTATATCTACACATGTATTTTTCCGCGCTAT
AGTATTCTGGACTAGTGATAAAACTATCGTTATATCTGTCTTCAATGAACTCATCGAGAT
ATTGCTCTCTGTCATATTCATACACCTGCATAAACTTTCTAGACATCTTACAATCCGTGT
TATTTTAGGATCATATTTACATATTTACGGGTATATCAAAGATGTTAGATTAGTTAATGG
GAATCGTCTATAATAATGAATATTAAACAATTATATGAGGACTTTTACCACAAAGCATCA
TAAAAATGAGTCGTCGTCTGATTTATGTTTTAAATATCAACCGCGAATCAACTCATAAAA
TACAAGAGAATGAAATATATACATATTTTAGTCATTGCAATATAGACCATACTTCTACAG
AACTTGATTTTGTAGTTAAAAACTATGATCTAAACAGACGACAACCTGTAACTGGGTATA
CTGCACTACACTGCTATTTGTATAATAATTACTTTACAAACGATGTACTGAAGATATTAT
TAAATCATGGAGTGGATGTAACGATGAAAACCAGTAGCGGACGTATGCCTGTTTATATAT
TGCTTACTAGATGTTGCAATATTTCACATGATGTAGTGATAGATATGATAGACAAAGATA
AAAACCACTTATTACATAGAGACTATTCCAACCTATTACTAGAGTATATAAAATCTCGTT
ACATGTTATTAAAGGAAGAGGATATCGATGAGAACATAGTATCCACTTTATTAGATAAGG
GAATCGATCCTAACTTTAAACAAGACGGATATACAGCGTTACATTATTATTATTTGTGTC
TCGCACACGTTTATAAACCAGGTGAGTGTAGAAAACCGATAACGATAAAAAAGGCCAAGC
GAATTATTTCTTTGTTTATACAACATGGAGCTAATCTAAACGCGTTAGATAATTGTGGTA
ATACACCATTCCATTTGTATCTTAGTATTGAAATGTGTAATAATATTCATATGACTAAAA
TGCTGTTGACTTTTAATCCGAATTTCGAAATATGTAATAATCATGGATTAACGCCTATAC
TATGTTATATAACTTCCGACTACATACAACACGATATTCTTGTTATGTTAATACATCACT
ATGAAACAAATGTTGGAGAAATGCCGATAGATGAGCGTCGTATAATCGTATTCGAGTTTA
TCAAAACATATTCTACACGTCCTGCAGATTCGATAACTTATTTGATGAATAGGTTTAAAA
ATATAGATATTTATACCCGCTATGAAGGAAAGACATTATTACACGTAGCATGTGAATATA
ATAATACACACGTAATAGATTATCTTATACGTATCAACGGAGATATAAATGCGTTAACCG
ACAATAACAAACACGCTACACAACTCATTATAGATAACAAAGAAAATTCCCCATATACCA
TTAATTGTTTACTGTATATACTTAGATATATTGTAGATAAGAATGTGATAAGATCGTTGG
TGGATCAACTTCCATCTCTACCTATCTTCGATATAAAATCATTTGAGAAATTCATATCCT
ACTGTATACTTTTAGATGACACATTTTACAATAGACACGTTAGGAATCGCGATTCTAAAA
CGTATCGATACGCATTTTCAAAATACATGTCGTTTGATAAATACGATGGTATAATAACTA
AATGTCATAAAGAAACAATATTGCTCAAACTATCCACTGTTCTAGACACTACACTATATG
CAGTTTTAAGATGCCATAATTCGAAAAAGTTAAGAAGATACCTCACCGAGTTAAAAAAAT
ATAATAACGATAAGTCCTTTAAAATATATTCTAATATTATGAATGAGAGATACCTTAATG
TATATTATAAAGATATGTACGTGTCAAAGGTATATGATAAACTATTTCCTGTTTTCACAG
ATAAAAATTGTCTACTAACATTACTACCTTCAGAAATTATATACGAAATATTATACATGC
TGACAATTAACGATCTTTATAATATATCGTATCCACCTACCAAAGTATAGTTGTATTTTT
CTCATGCGATGTGTGTAAAAAAACTGATATTATATAAATATTTTAGTGCCGTATAATAAA
GATGACGATGAAAATGATGGTACATATATATTTCGTATCATTATTGTTATTGCTATTCCA
CAGTTACGCCATAGACATCGAAAATGAAATCACAGAATTCTTCAATAAAATGAGAGATAC
TCTACCAGCTAAAGACTCTAAATGGTTGAATCCAGCATGTATGTTCGGAGGCACAATGAA
TGATATAGCCGCTCTAGGAGAGCCATTCAGCGCAAAGTGTCCTCCTATTGAAGACAGTCT
TTTATCGCACAGATATAAAGACTATGTGGTTAAATGGGAAAGGCTAGAAAAAAATAGACG
GCGACAGGTTTCTAATAAACGTGTTAAACATGGTGATTTATGGATAGCCAACTATACATC
TAAATTCAGTAACCGTAGGTATTTGTGCACCGTAACTACAAAGAATGGTGACTGTGTTCA
GGGTATAGTTAGATCTCATATTAGAAAACCTCCTTCATGCATTCCAAAAACATATGAACT
AGGTACTCATGATAAGTATGGCATAGACTTATACTGTGGAATTCTTTACGCAAAACATTA
TAATAATATAACTTGGTATAAAGATAATAAGGAAATTAATATCGACGACATTAAGTATTC
ACAAACGGGAAAGGAATTAATTATTCATAATCCAGAGTTAGAAGATAGCGGAAGATACGA
CTGTTACGTTCATTACGACGACGTTAGAATCAAGAATGATATCGTAGTATCAAGATGTAA
AATACTTACGGTTATACCGTCACAAGACCACAGGTTTAAACTAATACTAGATCCAAAAAT
CAACGTAACGATAGGAGAACCTGCCAATATAACATGCACTGCTGTGTCAACGTCATTATT
GATTGACGATGTACTGATTGAATGGGAAAATCCATCCGGATGGCTTATAGGATTCGATTT
TGATGTATACTCTGTTTTAACTAGTAGAGGCGGTATTACCGAGGCGACCTTGTACTTTGA
AAATGTTACTGAAGAATATATAGGTAATACATATAAATGTCGTGGACACAACTATTATTT
TGAAAAAACCCTTACAACTACAGTAGTATTGGAGTAAATATACAATGCATTTTTATATAC
ATTACTGAATAATTATTATTATTATTTATATCGTATTTGTGCTATAACGCGACTATCTAG
GTATTTGTATCTCACCGATAGAGAACATATAAATGTAGACTCTATTAAACAGTTGTGTAA
AATATCAGATCCTAATGCATGTTATAGATGTGGATGTACGGCTTTACATGAGTACTTTTA
TAATTATAGATCAGTCAACGGAAAATACAAGTATAGATACAACGGTTACTATCAATATTA
TTTATCTAGCGATTATGAAAATTATAATGAATATTATTATGATGATTATGATAGAACTGG
TATGAACAGTGAGAGTGATAATATATCAATCAAAACAGAATATGAATTCTATGATGAAAC
ACAAGATCAAAGTACACAACTAGTAGGTTACGACATTAAACTCAAAACCAATGAGGATGA
TTTTATGGCTATGATAGATCAGTGGGTGTCCATGATTATATAGATGAATCAATTAATAAA
GTAGTATATGGAAGAGAGTCTCACGTAAGATGGCGGGATATATGGCAAGAACATAATGAT
GGCGTATACAGTATAGGAAAGGAGTGCATAGATAATATATACGAAGACAACCATACCGTA
GACGAATTCTACAAGATAGACAGCGTATCAGATGTAGATGACGCGGAACACATATCTCCG
ATAACTAATGATGTATCTACACAAACATGGGAAAAGAAATCAGAGTTAGATAGATACATG
GAAATGTATCCTCGTCATAGATATAGTAAGCATTCTGTCTTTAAGGGATTTTCTGACAAA
GTTAGAAAAAATGATTTAGACATGAATGTGGTAAAAGAATTACTTTCTAACGGTGCATCT
CTAACAATTAAGGATAGCAGTAATAAGGATCCAATAACCGTTTATTTTCGAAGAACGATA
ATGAATTTAGAAATGATTGATGAACGAAAGTATATAGTACACTCCTATCTAAAAAATTAT
AAAAATTTCGATTATCCATTTTTCAGGAAGTTAGTTTTGACTAATAAACATTGTCTCAAC
AATTATTATAATATAAGCGACAGCAAATATGGAACACCGCTACATATATTGGCGTCTAAT
AAAAAATTAATAACTCCTAATTACATGAAGTTATTAGTGTATAACGGAAATGATATAAAC
GCACGAGGTGAAGATACACAAATGCGAACTCCATTACACAAATATTTGTGTAAATTTGTA
TATCATAATATTGAATATGGTATCCGATACTATAATGAAAAGATTATAGACGCATTTATA
GAGTTAGGAGCCGATCTAACTATTCCAAATGACGATGGAATGATACCAGTAGTTTACTGT
ATACACTCAAATGCCGAATATGGTTATAACAATATTACTAACATAAAGATAATACGTAAA
CTACTTAATCTTAGTAGACGTGCGTCACATAATCTATTTAGAGATCGAGTCATGCACGAT
TATATAAGTAATACATATATTGATCTTGAGTGTTTAGATATTATTAGATCGTTGGATGGA
TTCGATATCAATGGTTACTTTGAAGGACGTACACCACTTCATTGCGCTATACAACATAAC
TTCACTCAGATTGCTAAGTACTTATTAGATCGAGGAGCTGATATAGTCGTACCCAACACA
TTGATTATACATCAGTACATACAGTAAATAGCATAGATATGGAGGAGGATACAAATATTT
CAAATAAAGTTATAAGGTACAACACTGTCAATAATATATGGGAAACATTACCTAACTTCT
GGACTGGAACTATAAATCCAGGCGTGGTCTCGCATAAAGATGATATATATGTTGTATGCG
ACATCAAAGATGAAAAAAATGTTAAAACTTGTATATTTAGATATAACACGAATACGTATA
ACGGATGGGAATTGGTCACGACGACAGAAAGCAGATTATCAGCTCTGCATACTATTCTTT
ATAACAATACCATAATGATGTTACATTGTTATGAATCGTATATGTTACAAGATACATTTA
ATGTGTACACTCGCGAATGGAATCATATGTGTCATCAACATTCGAATAGTTATATCATGT
ACAATATACTACCCATCTACTAAATATAATAGAATAAAATAAATGAGTATGATCATTTTA
GATAACGATTGATTTTATCATTACCGCTTCATTCTTATATTCTTTGCTTACGGAACCTAT
ATTTAGAAACATCTACTAACGATTTTTTATGCTTGCATTATTAATGGTATGTAATATGAT
TGATTGTGTACGCAATACCAATTTGTTAAGTATGAATACGGGGTACAAACATAAACTGAA
GTTTAACATTATTTATTTATGATATATATCGTTATTGTTTGGTCTATACCATGGATATCT
TTAAAGAACTAATCTTAAAACACACGGATGAAAATGTTTTGATTTCTCCAGTTTCTATTT
TATCTACTTTATCTATTCTAAATCATGGAGCAGCTGGTTCTACAGCTGAACAACTATCAA
AATATATAGAGAATATGAATGAGAATACACCCGATGACAATAATGACATGGACGTAGATA
TTCCGTATTGTGCGACACTAGCTACCGCAAATAAAATATACGGTAGCGATAGTATCGAGT
TCCACGCCTCCTTCCTACAAAAAATAAAAGACGATTTTCAAACTGTAAACTTTAATAATG
CTAACCAAACAAAGGAACTAATCAACGAATGGGTTAAGACAATGACAAATGGTAAAATTA
ATTCCTTATTGACTAGTCCGCTATCCATTAATACTCGTATGACAGTTGTTAGCGCCGTCC
ATTTTAAAGCAATGTGGAAATATCCATTTTCTAAACATCTTACATATACAGACAAGTTTT
ATATTTCTAAGAATATAGTTACCAGTGTTGATATGATGGTGAGCACTGAGAATAACTTGC
AATATGTACATATTAATGAATTATTCGGAGGATTCTCTATTATCGATATTCCATACGAGG
GAAACTCTAGTATGGTAATTATACTACCGGACGACATAGAAGGTATATATAACATAGAAA
AAAATATAACAGATGAAAAATTTAAAAAATGGTGTGGTATGTTATCTACTAAAAGTATAG
ACTTGTATATGCCAAAGTTTAAAGTGGAAATGACAGAACCGTATAATCTGGTACCGATTT
TAGAAAATTTAGGACTTACTAATATATTCGGATATTATGCAGATTTTAGCAAGATGTGTA
ATGAAACTATCACTGTAGAAAAATTTCTACATACGACGTTTATAGATGTTAATGAGGAGT
ATACAGAAGCATCGGCCGTTACAGGAGTATTTATGACTAACTTTTCGATGGTATATCGTA
CGAAGGTCTACATAAACCATCCATTCATGTACATGATTAAAGACAACACAGGACGTATAC
TTTTTATAGGGAAATACTGCTATCCGCAATAAATATAAACAAATAGACTTTTATCACGTT
TATCTATGTCTAAATATTACAAATAGTAATAGTATAAACTAAAGCTGATAATACTTAAAA
AAATAATAATATCATTTACAATTAATAGTATAAACTAAAAATTAAACAAATCGTTATTAT
AAGTAATATCAAAATGATGATATACGGATTAATAGCGTGTCTTATATTCGTGACTTCATC
CATCGCTAGTCCACTTTATATTCCCGTTATTCCACCCATTTCGGAAGATAAATCGTTCAA
TAGTGTAGAGGTATTAGTTTCCTTGTTTAGAGATGACCAAAAAGACTATACGGTAACTTC
TCAGTTCAATAACTACACTATCGATACCAAAGACTGGACTATCGGCGTACTATCCACACC
TGATGGTTTGGATATACCATTGACTAATATAACTTATTGGTCACGGTTTACTATAGGTCG
TGCATTGTTCAAATCAGAGTCTGAGGATATTTTCCAAAAGAAAATGAGTATTCTAGGTGT
TTCTATAGAATGTAAGAAGTCGTCGACATTACTTACTTTTTTGACCGTGCGTAAAATGAC
TCGAGTATTTAATAAATTTCCAGATATGGCTTATTATCGAGGAGACTGTTTAAAAGCCGT
TTATGTAACAATGACTTATAAAAATACTAAAACTGGAGAGACTGATTACACGTACCTCTC
TAATGGGGGGTTGCCTGCATACTATCGTAATGGGGTCGATGGTTGATTATTGATTAGTAT
ATTCCTTATTCTTTTTATTCACACAAAAAGAACATTTTTATAAACATGAAACCACTGTCT
AAATGTAATTATGATCTTGATTTATAGATGAAGATCAGCCTTTAGAGGATTTTAACCAGT
ATGTTTAATATGAAAAAAATAAACATAACATATTTTGAGATTAAGCGCTATTGTGCAAGA
TTATATTAGAATCAAATTAATCTTTCATACGAGAAAAATAACGACATACGTCGTCAACAA
ATTAAACTTTTTATTTATTAGTTAACTAGCTTATAGAACTTGCTCATTGTTATGTTTCTA
AAACGGGTACGACATATAGGACAATTATCCGACGCACCGGTTTCTCTTCGTGTTTTATGC
CATATATTGATGCATGTTATGCAAAATATATGAGTACACGAATCCAATAAACCAAAGTAT
CTATCGTTTTGAGTAAACAACTTCATAGCAAATTCCACATTCTTTTTCTTTACTTACTCT
ATACACGTCCTCGTATTTATCCAGTATTTTGATGATATCCAACTCAGAAATGGTTGTTGT
ATTATTGGGTGTATTGGGAGTATAGGTATTATTAGCTATGTACCAATTTACCAACCCTCT
TAATATTGATTGAACAATCACATCGGTTATCCAATCAATAACCACATTAATAACTAAATT
GTAGTGTATATATAGACCATATATGTTTCTATTTTTTTGACAGTTACGTATAGTTTCAGT
AAGTTTTGATTGTTGTATTCCTGTATCTCTAGATAAGTTAGTCATATAGTCCCTTCCGGC
GATACGTTTTTTCCAAGCCCGAAATTGATTAGCCAAATGTGTATTTATTTTTGTGATATT
GATATAATATGTAATGTTATTAATATTTCGGATAATGCATACTGTTAGTCTTATATCATT
TGGTTCATCTATGTATTGTAATATTGTTACATGATCTATAGATGATGTATTGATTTTGGC
AGGATCGAATTCCATATCCGCGACTAAACAGTGAAAAAAATGTAAATACTTTTTAAATTT
TAAATTAGTAAAACTTTTTTTTATTTTTTATGATTCCAAAAATACTGAATACAAAGTCCT
AAATTATAAATATGGAGATCATACTACCACAACTTATTATTATGCATACTCAGCCGGTGT
AATAGATAGATATATATAATTCTATTACACCGGCAGACAATTACCGATCGGTATTTGTCG
TTACCAACATACCGTATAATATGTAATATACAATTCCATAACCCATTGACAGTTGTTATA
CATCAAAATTGCAATTCTTTTGATTACGATGTTATAAGAATGTAGTTAATTGATGTATGA
TGTTAATGTGTCCTCTTTCCTCTTATAACATCGTAATCAAAAACTTTTTTATAATATATA
CCTAATAATGTGTCTTAATAGTTCTCGTGATTCGTCAAACAATCATTCTTATAAAATATA
ATAAAGCAACGTAAAACACATAAAAATAAGCGTAACTAATAAGACAATGGATATTTACGA
CGATAAAGGTCTACAGACTATTAAACTGTTTAATAATGAATTTGATTGTATAAGGAATGA
CATCAGAGAATTATTTAAACATGTAACTGATTCCGATAGTATACAACTTCCGATGGAAGA
CAATTCTGATATTATAGAAAATATCAGAAAAATACTATATAGACGATTAAAAAATGTAGA
ATGTGTTGACATCGATAGTACAATAACTTTTATGAAATACGATCCAAATGATGATAATAA
GCGTACGTGTTCTAATTGGGTACCCTTAACTAATAACTATATGGAATATTGTCTAGTAAT
ATATTTGGAAACACCGATATGTGGAGGCAAAATAAAATTATACCACCCTACAGGAAATAT
AAAGTCGGATAAGGATATTATGTTTGCAAAGACTCTAGACTTTAAATCAAAGAAAGTGTT
AACTGGACGTAAAACAATTGCCGTTCTAGACATATCCGTTTCATATAATAGATCAATGAC
TACTATTCACTACAACGACGACGTTGATATAGATATACATACTGATAAAAATGGAAAAGA
GTTATGTTATTGTTATATAACAATAGATGATCATTACTTGGTTGATGTGGAAACTATAGG
AGTTATAGTCAATAGATCTGGAAAATGTCTGTTAGTAAATAACCATCTAGGTATAGGTAT
CGTTAAAGATAAACGTATAAGCGATAGTTTTGGAGATGTATGTATGGATACAATATTTGA
CTTTTCTGAAGCACGAGAGTTATTTTCATTAACTAATGATGATAACAGGAATATAGCATG
GGACACTGATAAACTAGACGATGATACAGATATATGGACTCCCGTCACAGAAGATGATTA
CAAATTTCTTTCTAGACTAGTATTGTATGCAAAATCTCAATCGGATACTGTATTCGACTA
TTATGTTCTTACTGGTGATACGGAACCACCCACTGTATTCATTTTCAAGGTAACTAGATT
TTACTTTAATATGCCGAAATAAAAAATTTTTGTATAATATCTAGAGGTAGAGGTATTGTT
TAGATAAATACAAATAACATAGATACATCGCATACTTAGCATTTTTATAAATATACATAA
GACATACACTTTATACATTTTTTTTGTAAAAATACTCATAAAAAAATTTATAAAAATTAT
GGCACAACCATATCTTGTATAGGTAGTTTAGTTCGTCGAGTGAACCTATAAACAGATAAT
AGACAACACGTAATAATAATAATGCCTACTAATACAAGCATAATACCGGGAGATGGGATA
TATGACGTTGTAGTGTTTGGGTTTTCTGAACGTTGATAGTCTACTAATACTACATGCTGA
CATCTAATGCCTGTATAACCATGAGAGCATCTACAATACATACCGTCAATATCTCTAGCG
TGGATACAGTCACCGTGTAAACAATATCCATCTCCCTCTGGACCGCATAATCTGATAGCT
GGAATATCTGTTGTAGCGTTTGTAATTTCTGGCGATGTCGTTTCGATAGCGTTACCACTA
TCGGCGAATGATCTGATTATCATAGCAGCGAACAACAACATCAGATATTTCATCGACATT
TTTGATGGATTTTGTGTTTATGCTGTTTCTCAGTGTGTGTTTATGACAAGATTGGGAATT
TTATATTATTAATTCAGTAATATAAACTAATAATATATTGTTAATTGTGTAAATAATATA
AAAATAACAATACAATATTGAATGTGTTGCTGTTAAAAATGATCATAAACACGGAGTTTA
TTTTATATGTCTCGCATAAACATTACTAAAAAAATATATTGTTCTGTTTTTCTTTCACAT
CTTTAATTATGAAAAAGTAAATCATTATGAGATGGACGAGATTGTACGCATCGTTCGCGA
CAGTATGTGGTACATACCTAACGTATTTATGGACGACGGTAAGAATGAAGGTCACGTTTC
TGTCAACAATGTCTGTCATATGTATTTCACGTTCTTTGATGTGGATACATCGTCTCATCT
GTTTAAGCTAGTTATTAAACACTGCGATCTGAATAAACGAGGTAACTCTCCATTACATTG
CTATACGATGAATACACGATTTAATCCATCTGTATTAAAGATATTGTTACACCACGGCAT
GCGTAACTTTGATAGCAAGGATGAAAAAGGACACCACTATCAATCGATAACAAGATCTTT
GATATACTAACGGACACCATTGATGACTTTAGTAAATCATCCGATCTATTGCTGTGTTAT
CTTAGATATAAATTCAATGGGAGCTTAAACTATTACGTTCTGTACAAAGGATCCGACGAG
GATGAACTCACTTCTCTTCATTACTACTGTAAACACATATCCACGTTCTACAAAAGCAAT
TATTACAAGTTAAGTCACACTAAGATGCGAGCCGAGAAGCGATTCATCTACGCGATAATA
GATTATGGAGCAAACATTAACGCGGTTACACACTTACCTTCAACAGTATACCAAACATAG
TCCTCGTGTGGTGTATGCTCTTTTATCTCGAGGAGCCGATACGAGGATACGTAATAATCT
TGATTGTACACCCATCATGGAACGATTGTGCAACAGGTCATATTCTCATAATGTTACTCA
ATTGGCACGAACAAAAGGAAGAAGGACAACATCTACTTTATCTATTCATAAAACATAATC
AAGGATACACTCTCAATATACTACGGTATCTACTAGATAGGTTCGACATTCAGAAAGACG
AATACTATAATACCGCCTTTCAAAATTGTAACAACAATGTTGCCTCATACATCGGATACG
ACATCAACCTTCCGACTAAAGACGGTATTCGACTTGGTGTTTGAAAACAGAAACATCATA
TACAAGGCGGATGTTGTGAATGACATCATCCACCACAGACTGAAAGTATCTCTACCTATG
ATTAAATCGTTGTTCTACAAGATGTCTCTCCCTACGACGATTACTACGTAAAGAAGATAA
TAGCCTACTGCCTATTAAGGGACGAGTCATTCGCGGAACTACATAGTAAATTCTGTTTAA
ACGAGGACTATAAAAGTGTATTTATGAAAAATATATCATTCGATAAGATAGATTCCATCA
TCGTGACATAAGTCGCCTTAAAGAGATTCGAATCTCCGACACCGACCTGTATACGGTATC
ACAGCTATCTTAAAGCCATACATTCAGACAGTCACATTTCATTTCCCATGTACGACGATC
TCATAGAACAGTGCCATCTATCGATGGAGCGTAAAAGTAAACTCGTCGACAAAGCACTCA
ATAAATTAGAGTCTACCATCGGTCAATCTAGACTATCGTATTTGCCTCCGGAAATTATGC
GCAATATCATCTAAACAGTATGTTGTACGAAAAGAACCATTACAAATATTATCCATGATA
GAAAGAAAATATCTATATGATTGGAGAAGTAGGAAACAGGAACAAGACGACGATTACTAC
ATTATTAAATCATGAAGTCCGTATTATACTCGTATATATTGTTTCTCTCATGTATAATAA
TAAACGGAAGAGATATAGCACCGCATGCACCATCCGATGGAAAGTGTAAAGACAACGAAT
ACAAACGCCATAATTTGTGTCCGGGAACATACGCTTCCAGATTATGCGATAGCAAGACTA
ACACACAATGTACGCCGTGTGGTTCGGGTACCTTCACATCTCGCAATAATCATTTACCCG
CTTGTCTAAGTTGTAACGGAAGACGCGACCGTGTAACACGACTCACAATAGAATCTGTGA
ATGCTCTCCCGGATATTATTGTCTTCTCAAAGGATCATCCGGATGCAAGGCATGTGTTTC
CCAAACAAAATGTGGAATAGGATACGGAGTATCCGGAGACGTCATCTGTTCTCCGTGTGG
TCTCGGAACATATTCTCACACCGTCTCTTCCGCAGATAAATGCGAACCCGTACCCAGTAA
TACCTTTAACTATATCGATGTGGAAATTAATCTGTATCCAGTTAACGACCACTACCGGTC
TCAGCGAATCCATCTCAACGTCGGAACTAACTATTACTATGAATCATAAAGACTGTAATC
CCGTATTTCGTGAGGAATACTTCTCCGTCCTTAATAAGGTAGCAACTTCAGGTTTCTTTA
CAGGAGAAAGGTGTGCACTCTGAATTTCGAGATTAAATGCAATAACAAAAATTTTTCCTC
CAAACAGTTAACGAAAGCAAAGAATGATGACGGTATCATGCCGCATTCGGAGACTGTCTA
TCTAGCGTCGACATCTATATACTATATAGTAATACCAATACTCAAGACTACGAAACTGAT
ACAATCTCTTATCATGTGGGTAATGTTCTCGATGTCGATAGCCATATGCCCGGTAGTTGC
GATATACATAAACTGATCACTAATTCCAAACCCACCCGCTTTTTATAGTAAGTTTTTCAC
CCATAAATAATAAATACAATAATTAATTTCTCGTAAAAGTAGAAAATATATTCTAATTTA
TTGCACGGTAAGGAAGTAGAATCATAAAGAACAGTACTCAATCAATAGCAATCATGAAAC
AATATATCGTCCTGGCATGCATGTGCCTGCCAGTCTTCAGCAATCATCCTCATCCTCCTC
CTCGTGTACGGAAGAAGAAAACAAACATCATATGGGAATCGATGTTATTATCAAAGTCAC
AAAGCAAGACCAAACACCGACCAATGATAAGATTTGCCAATCCGTAACGGAAATTACAGA
GTCCGAGTCAGATCCAGATCCCGAGGTGGAATCAGAAGATGATTCCACATCAGTCGAGGA
TGTAGATCCTCCTACCACTTATTACTCCATCATCGGTGGAGGTCTGAGAATGAACTTTGG
ATTCACCAAATGTCCTCAGATTAAATCCATCTCAGAATCCGCTGATGGAAACACAGTGAA
TGCTAGATTGTCCAGCGTGTCCCCAGGACAAGGTAAGGACTCTCCCGCGATCACTCATGA
AGAAGCTCTGGCTATGATCAAAGACTGTGAGGTGTCTATCGACATCAGATGTAGCGAAGA
AGAGAAAGACAGCGACATCAAGACCCATCCAGTACTCGGGTCTAACATCTCTCATAAGAA
AGTGAGTTACGAAGATATCATCGGTTCAACGATCGTCGATACAAAATGTGTCAAGAATCT
AGAGTTTAGCGTTCGTATCGGAGACATGTGCAAGGAATCATCTGAACTTGAGGTCAAGGA
TGGATTTAAGTATGTCGACGGATCGGCATCTGAAGGTGCAACCGATGATACTTCACTCAT
CGATTCAACAAAACTCAAAGCGTGTGTCTGAATCGATAACTCTATTCATCTGAAATTGGA
TGAGTAGGGTTAATCGAACGATTCAGGCACACCACGAATTAAAAAAGTGTACCGGACACT
ATATTCCGGTTTGCAAAACAAAAATGTTCTTAACTACATTCACAAAAAGTTACCTCTCGC
GACTTCTTCTTTTTCTGTCTCAATAGTGTGATACGATTATGACACTATTCCTATTCCTAT
TCCTATTTCCTTTCAGGGTATCACAAAAATATTAAACCTCTTTCTGATGGTCTCATAAAA
AAAGTTTTACAAAAATATTTTTATTCTCTTTCTCTCTTTGATGGTCTCATAAAAAAAGTT
TTACAAAAATATTTTTATTCTCTTTCTCTCTTTGATGGTCTCATAAAAAAAGTTTTACAA
AAATATTTTTATTCTCTTTCTCTCTTTGATGGTCTCATAAAAAAAGTTTTACAAAAATAT
TTTTATTCTCTTTCTCTCTTTGATGGTCTCATAAAAAAAGTTTTACAAAAATATTTTTAT
TCTCTTTCTCTCTTTGATGGTCTCATAAAAAAAGTTTTACAAAAATATTTTTATTCTCTT
TCTCTCTTTGATGGTCTCATAAAAAAAGTTTTACAAAAATATTTTTATTCTCTTTCTCTC
TTTGATGGTCTCATAAAAAAAGTTTTACAAAAATATTTTTATTCTCTTTCTCTCTTTGAT
GGTCTCATAAAAAATATTAAACCTCTTTCTGATGGTGTCACTAAAATATTTTTATTCTCA
TTCTCATTTTCTCTTTCTCTCTTCAATGGAGTCATAAAATATTTTTATTCTCTTTCTCTC
TTCGATGGTCTCACAAAAATATTAAACCTCTTTCTGATGGTGTCACTAAAATATTTTTAT
TCTCATTCTCATTTTCTCTTTCTCTCTTCAATGGAGTCATAAAATATTTTTATTCTCTTT
CTCTCTTCGATGGTCTCACAAAAATATTAAACCTCTTTCTGATGGAGTCGTAAAAAAGTT
TTATCTCTTTCTCTCTTCGATGGTCTCACAAAAATATTAAACCTCTTTCTGATGGAGTCG
TAAAAAAGTTTTATCTCTTTCTCTCTTCGATGGTCTCACAAAAATATTAAACCTCTTTCT
GATGGAGTCGTAAAAAAGTTTTATCTCTTTCTCTCTTCGATGGTCTCACAAAAATATTAA
ACCTCTTTCTGATGGAGTCGTAAAAAAGTTTTATCTCTTTCTCTCTTCGATGGTCTCACA
AAAATATTAAACCTCTTTCTGATGGAGTCGTAAAAAAGTTTTATCTCTTTCTCTCTTCGA
TGGTCTCACAAAAATATTAAACCTCTTTCTGATGGAGTCGTAAAAAAGTTTTATCTCTTT
CTCTCTTCGATGGTCTCACAAAAATATTAAACCTCTTTCTGATGGAGTCGTAAAAAAGTT
TTATCTCTTTCTCTCTTCGATGGTCTCACAAAAATATTAAACCTCTTTCTGATGGAGTCG
TAAAAAAGTTTTATCTCTTTCTCTCTTCGATGGTCTCACAAAAATATTAAACCTCTTTCT
GATGGAGTCGTAAAAAAGTTTTATCTCTTTCTCTCTTCGATGGTCTCACAAAAATATTAA
ACCTCTTTCTGATGGAGTCGTAAAAAAGTTTTATCTCTTTCTCTCTTCGATGGTCTCACA
AAAATATTAAACCTCTTTCTGATGGAGTCGTAAAAAAGTTTTATCTCTTTCTCTCTTCGA
TGGTCTCACAAAAATATTAAACCTCTTTCTGATGGAGTCGTAAAAAAGTTTTATCTCTTT
CTCTCTTCGATGGTCTCACAAAAATATTAAACCTCTTTCTGATGGAGTCGTAAAAAAGTT
TTATCTCTTTCTCTCTTCGATGGTCTCACAAAAATATTAAACCTCTTTCTGATGGAGTCG
TAAAAAAGTTTTATCTCTTTCTCTCTTCGATGGTCTCACAAAAATATTAAACCTCTTTCT
GATGGAGTCGTAAAAAAGTTTTATCTCTTTCTCTCTTCGATGGTCTCACAAAAATATTAA
ACCTCTTTCTGATGGAGTCGTAAAAAAGTTTTATCTCTTTCTCTCTTCGATGGTCTCACA
AAAATATTAAACCTCTTTCTGATGGAGTCGTAAAAAAGTTTTATCTCTTTCTCTCTTCGA
TGGTCTCACAAAAATATTAAACCTCTTTCTGATGGAGTCGTAAAAAAGTTTTATCTCTTT
CTCTCTTCGATGGTCTCACTAAAATATTTTTTATTCTCTTTCTGATGCATCAACTATTTC
TTAAACAATAACGTCCAACAACATATACTCGTCGAGCTTATCAACATCCCCTATGCCCAT
CTAGGTTACCAGACAATTGTATATCATAAAATAATGTTTATAATTTACACGTTAAAATCA
TATAATAAAACGTAGATCGTATAATATTTTTTGGTATATAAATGATCTAGTAAAATCCAT
GTAGGGGATACTGCTCACATTTTTTCTTTGGTACAAAATTTCACACAAGTTTTTATACAG
ACAAATTCTTGTCCATATATTTTAAAACATTGACTTTTGTACTAAGAAAAATATCTAGAT
CAACTATCTCTTTCTCTTTCTCTCTTCGATGGTCTCACAAAAATATTAAACCTCTTTCTG
ATGGAGTCGTAAAAAAGTTTTATCTCTTTCTCTCTTCGATGGTCTCACAAAAATATTAAA
CCTCTTTCTGATGGAGTCGTAAAAAAGTTTTATCTCTTTCTCTCTTCGATGGTCTCACAA
AAATATTAAACCTCTTTCTGATGGAGTCGTAAAAAAGTTTTATCTCTTTCTCTCTTCGAT
GGTCTCACAAAAATATTAAACCTCTTTCTGATGGAGTCGTAAAAAAGTTTTATCTCTTTC
TCTCTTCGATGGTCTCACAAAAATATTAAACCTCTTTCTGATGGAGTCGTAAAAAAGTTT
TATCTCTTTCTCTCTTCGATGGTCTCACAAAAATATTAAACCTCTTTCTGATGGAGTCGT
AAAAAAGTTTTATCTCTTTCTCCTTCGATGGTCTCACAAAAATATTAAACCTCTTTCTGA
TGGAGTCGTAAAAAAGTTTTATCTCTTTCTCTCTTCGATGGTCTCACAAAAATATTAAAC
CTCTTTCTGATGGAGTCGTAAAAAAGTTTTATCTCTTTCTCTCTTCGATGGTCTCACAAA
AATATTAAACCTCTTTCTGATGGAGTCGTAAAAAAGTTTTATCTCTTTCTCCTTCGATGG
TCTCACAAAAATATTAAACCTCTTTCTGATGGAGTCGTAAAAAAGTTTTATCTCTTTCTC
CTTCGATGGTCTCACAAAAATATTAAACCTCTTTCTGATGGAGTCGTAAAAAAGTTTTAT
CTCTTTCTCTCTTCGATGGTCTCACAAAAATATTAAACCTCTTTCTGATGGAGTCGTAAA
AAAGTTTTATCTCTTTCTCTCTTCGATGGTCTCACAAAAATATTAAACCTCTTTCTGATG
GTCTCTATAAAGCGATCGATCTTTCTTACACTCTAGAGTTTCCTACAGTCATGGGTCACA
CATTTTTTTCTAGACACTAAATAAAATTAGTAAAATTAAATTAATTATAAAATTATATAT
ATAATTTACTAACTTTAGTTAGATAAATTAATAATATATAAGTTTTAGTACATTAATATT
ATATTTTAAAT
