# Supplementary material for: Prioritizing antiviral drugs against SARS-CoV-2 by integrating viral complete genome sequences and drug chemical structures
Source: Sci Rep. 2021 Mar 18;11:6248. doi: 10.1038/s41598-021-83737-5 (PMC7973547; doi:10.1038/s41598-021-83737-5)
Supplement: Supplementary file 1 — Supplementary Information 1. [file 41598_2021_83737_MOESM1_ESM.zip › dataset_VDA-RWR/dataset2/virus FASTA/virus fasta url.xlsx]

## Sheet: Sheet1
Virus	Virus Name
ADV	Adenovirus	https://www.ncbi.nlm.nih.gov/nuccore/NC_021221
ANDV	Andes virus	https://www.ncbi.nlm.nih.gov/nuccore/NC_003468
B19V	Parvovirus B19	https://www.ncbi.nlm.nih.gov/nuccore/NC_000883
BUNV	Bunyamwera virus	https://www.ncbi.nlm.nih.gov/assembly/GCF_000849925.1
CCHFV	Crimean-Congo hemorrhagic fever virus	https://www.ncbi.nlm.nih.gov/assembly/GCF_000854165.1
CHIKV	Chikungunya virus	https://www.ncbi.nlm.nih.gov/assembly/GCF_000854045.1
CMV	Cytomegalovirus	https://www.ncbi.nlm.nih.gov/nuccore/NC_003521
DENV	Dengue virus	https://www.ncbi.nlm.nih.gov/nuccore/NC_001477
EBOV	Ebola virus	https://www.ncbi.nlm.nih.gov/nuccore/NC_039345
EBV	Epstein-Barr virus	https://www.ncbi.nlm.nih.gov/nuccore/NC_009334
EV-1	Echovirus 1	https://www.ncbi.nlm.nih.gov/nuccore/NC_038319
FLUAV	Influenza A virus	https://www.ncbi.nlm.nih.gov/nuccore/NC_007372
FLUBV	Influenza B virus	https://www.ncbi.nlm.nih.gov/nuccore/NC_002204
FLUCV	Influenza C virus	https://www.ncbi.nlm.nih.gov/nuccore/NC_006307
HATV	Human Astrovirus	https://www.ncbi.nlm.nih.gov/nuccore/NC_001943
HAV	Hepatitis A virus	https://www.ncbi.nlm.nih.gov/nuccore/NC_008250
HBV	Hepatitis B virus	https://www.ncbi.nlm.nih.gov/nuccore/NC_027922
HCoV-229E	Human coronavirus strain 229E	https://www.ncbi.nlm.nih.gov/nuccore/NC_028752
HCoV-NL63	Human coronavirus strain NL63	https://www.ncbi.nlm.nih.gov/nuccore/NC_005831
HCoV-OC43	Human coronavirus OC43	https://www.ncbi.nlm.nih.gov/nuccore/NC_006213
HCV	Hepatitis C virus	https://www.ncbi.nlm.nih.gov/nuccore/NC_038882
HDV	Hepatitis D virus	https://www.ncbi.nlm.nih.gov/nuccore/NC_001653
HENV	Hendra virus	https://www.ncbi.nlm.nih.gov/nuccore/NC_001906
HEV	Hepatitis E virus	https://www.ncbi.nlm.nih.gov/nuccore/NC_038504
HEV-A	Enterovirus A	https://www.ncbi.nlm.nih.gov/nuccore/NC_001612
HEV-B	Enterovirus B	https://www.ncbi.nlm.nih.gov/nuccore/NC_038307
HEV-C	Enterovirus C	https://www.ncbi.nlm.nih.gov/nuccore/NC_002058
HEV-D	Enterovirus D	https://www.ncbi.nlm.nih.gov/nuccore/NC_001430
HEV-J	Enterovirus J	https://www.ncbi.nlm.nih.gov/taxonomy/1330521
HHV-6	Human herpesvirus 6	https://www.ncbi.nlm.nih.gov/nuccore/NC_000898
HHV-7	Human herpesvirus 7	https://www.ncbi.nlm.nih.gov/nuccore/NC_001716
HIV-1	Human immunodeficiency virus 1	https://www.ncbi.nlm.nih.gov/nuccore/NC_001802
HIV-2	Human immunodeficiency virus 2	https://www.ncbi.nlm.nih.gov/nuccore/NC_001722
HMPV	Human metapneumovirus	https://www.ncbi.nlm.nih.gov/nuccore/NC_039199
HPIV-1	Human parainfluenza virus 1	https://www.ncbi.nlm.nih.gov/nuccore/AF457102
HPV	Human papillomavirus	https://www.ncbi.nlm.nih.gov/nuccore/NC_034616
HRV-A	Human rhinovirus A	https://www.ncbi.nlm.nih.gov/nuccore/NC_038311
HRV-B	Human rhinovirus B	https://www.ncbi.nlm.nih.gov/nuccore/NC_038312
HSV-1	Herpes simplex virus 1	https://www.ncbi.nlm.nih.gov/nuccore/NC_001806
HTV	Hantavirus	https://www.ncbi.nlm.nih.gov/nuccore/NC_034399
JEV	Japanese encephalitis virus	https://www.ncbi.nlm.nih.gov/nuccore/NC_001437
KUNV	Kunjin virus	https://www.ncbi.nlm.nih.gov/nuccore/NC_050152
LASV	Lassa virus	https://www.ncbi.nlm.nih.gov/nuccore/NC_006573
LCMV	Mammarenavirus lymphocytic choriomeningitis virus	https://www.ncbi.nlm.nih.gov/nuccore/NC_004291
MARV	Marburg virus	https://www.ncbi.nlm.nih.gov/nuccore/NC_024781
MCV	Molluscum contagiosum virus	https://www.ncbi.nlm.nih.gov/nuccore/NC_001731
MERS-CoV	Middle East respiratory syndrome coronavirus	https://www.ncbi.nlm.nih.gov/nuccore/NC_019843
MeV	Measles virus	https://www.ncbi.nlm.nih.gov/nuccore/MH144178
NiV	Nipah virus	https://www.ncbi.nlm.nih.gov/nuccore/NC_002728
NoV	Norovirus	https://www.ncbi.nlm.nih.gov/nuccore/NC_045762
Par-A3	Parechovirus A3	https://www.ncbi.nlm.nih.gov/nuccore/NC_001897
POWV	Powassan virus	https://www.ncbi.nlm.nih.gov/nuccore/NC_003687
RABV	Rabies virus	https://www.ncbi.nlm.nih.gov/nuccore/NC_001542
RAVV	Ravn virus	https://www.ncbi.nlm.nih.gov/nuccore/EU500827
RRV	Ross River virus	https://www.ncbi.nlm.nih.gov/nuccore/NC_001544
RSV	Respiratory syncytial virus	https://www.ncbi.nlm.nih.gov/nuccore/NC_001803
RV	Rubella virus	https://www.ncbi.nlm.nih.gov/nuccore/NC_001545
RVFV	Rift Valley fever virus	https://www.ncbi.nlm.nih.gov/nuccore/NC_014397
SAFV	Saffold virus	https://www.ncbi.nlm.nih.gov/nuccore/NC_009448
SARS-CoV	Severe acute respiratory syndrome coronavirus	https://www.ncbi.nlm.nih.gov/nuccore/NC_004718
SARS-CoV-2	2019 new coronavirus	https://www.ncbi.nlm.nih.gov/nuccore/NC_045512
SFTSV	Severe fever with thrombocytopenia syndrome virus	https://www.ncbi.nlm.nih.gov/nuccore/NC_043450
SINV	Sindbis virus	https://www.ncbi.nlm.nih.gov/nuccore/MF589985
TBEV	Tick-borne encephalitis virus	https://www.ncbi.nlm.nih.gov/nuccore/NC_001672
VACV	Vaccinia virus	https://www.ncbi.nlm.nih.gov/nuccore/NC_006998
VSV	Vesicular stomatitis virus	https://www.ncbi.nlm.nih.gov/nuccore/HV325666
WNV	West Nile virus	https://www.ncbi.nlm.nih.gov/assembly/GCF_000875385.1
YFV	Yellow fever virus	https://www.ncbi.nlm.nih.gov/assembly/GCF_000857725.1
ZIKV	Zika virus	https://www.ncbi.nlm.nih.gov/nuccore/NC_035889
