# Supplementary material for: Prioritizing antiviral drugs against SARS-CoV-2 by integrating viral complete genome sequences and drug chemical structures
Source: Sci Rep. 2021 Mar 18;11:6248. doi: 10.1038/s41598-021-83737-5 (PMC7973547; doi:10.1038/s41598-021-83737-5)
Supplement: Supplementary file 1 — Supplementary Information 1. [file 41598_2021_83737_MOESM1_ESM.zip › dataset_VDA-RWR/dataset2/virus FASTA/West Nile virus.fasta]

>West Nile virus
AGTAGTTCGCCTGTGTGAGCTGACAAACTTAGTAGTGTTTGTGAGGATTAACAACAATTA
ACACAGTGCGAGCTGTTTCTTAGCACGAAGATCTCGATGTCTAAGAAACCAGGAGGGCCC
GGCAAGAGCCGGGCTGTCAATATGCTAAAACGCGGAATGCCCCGCGTGTTGTCCTTGATT
GGACTGAAGAGGGCTATGTTGAGCCTGATCGACGGCAAGGGGCCAATACGATTTGTGTTG
GCTCTCTTGGCGTTCTTCAGGTTCACAGCAATTGCTCCGACCCGAGCAGTGCTGGATCGA
TGGAGAGGTGTGAACAAACAAACAGCGATGAAACACCTTCTGAGTTTTAAGAAGGAACTA
GGGACCTTGACCAGTGCTATCAATCGGCGGAGCTCAAAACAAAAGAAAAGAGGAGGAAAG
ACCGGAATTGCAGTCATGATTGGCCTGATCGCCAGCGTAGGAGCAGTTACCCTCTCTAAC
TTCCAAGGGAAGGTGATGATGACGGTAAATGCTACTGACGTCACAGATGTCATCACGATT
CCAACAGCTGCTGGAAAGAACCTATGCATTGTCAGAGCAATGGATGTGGGATACATGTGC
GATGATACTATCACTTATGAATGCCCAGTACTGTCGGCTGGTAATGATCCAGAAGACATC
GACTGTTGGTGCACAAAGTCAGCAGTCTACGTCAGGTATGGAAGATGCACCAAGACACGC
CACTCAAGACGCAGTCGGAGGTCACTGACAGTGCAGACACACGGAGAAAGCACTCTAGCG
AACAAGAAGGGGGCTTGGATGGACAGCACCAAGGCCACAAGGTATTTGGTAAAAACAGAA
TCATGGATCTTGAGGAACCCTGGATATGCCCTGGTGGCAGCCGTCATTGGTTGGATGCTT
GGGAGCAACACCATGCAGAGAGTTGTGTTTGTCGTGCTATTGCTTTTGGTGGCCCCAGCT
TACAGCTTCAACTGCCTTGGAATGAGCAACAGAGACTTCTTGGAAGGAGTGTCTGGAGCA
ACATGGGTGGATTTGGTTCTCGAAGGCGACAGCTGCGTGACTATCATGTCTAAGGACAAG
CCTACCATCGATGTGAAGATGATGAATATGGAGGCGGCCAACCTGGCAGAGGTCCGCAGT
TATTGCTATTTGGCTACCGTCAGCGATCTCTCCACCAAAGCTGCGTGCCCGACCATGGGA
GAAGCTCACAATGACAAACGTGCTGACCCAGCTTTTGTGTGCAGACAAGGAGTGGTGGAC
AGGGGCTGGGGCAACGGCTGCGGACTATTTGGCAAAGGAAGCATTGACACATGCGCCAAA
TTTGCCTGCTCTACCAAGGCAATAGGAAGAACCATCTTGAAAGAGAATATCAAGTACGAA
GTGGCCATTTTTGTCCATGGACCAACTACTGTGGAGTCGCACGGAAACTACTCCACACAG
GTTGGAGCCACTCAGGCAGGGAGACTCAGCATCACTCCTGCGGCGCCTTCATACACACTA
AAGCTTGGAGAATATGGAGAGGTGACAGTGGACTGTGAACCACGGTCAGGGATTGACACC
AATGCATACTACGTGATGACTGTTGGAACAAAGACGTTCTTGGTCCATCGTGAGTGGTTC
ATGGACCTCAACCTCCCTTGGAGCAGTGCTGGAAGTACTGTGTGGAGGAACAGAGAGACG
TTAATGGAGTTTGAGGAACCACACGCCACGAAGCAGTCTGTGATAGCATTGGGCTCACAA
GAGGGAGCTCTGCATCAAGCTTTGGCTGGAGCCATTCCTGTGGAATTTTCAAGCAACACT
GTCAAGTTGACGTCGGGTCATTTGAAGTGTAGAGTGAAGATGGAAAAATTGCAGTTGAAG
GGAACAACCTATGGCGTCTGTTCAAAGGCTTTCAAGTTTCTTGGGACTCCCGCAGACACA
GGTCACGGCACTGTGGTGTTGGAATTGCAGTACACTGGCACGGATGGACCTTGCAAAGTT
CCTATCTCGTCAGTGGCTTCATTGAACGACCTAACGCCAGTGGGCAGATTGGTCACTGTC
AACCCTTTTGTTTCAGTGGCCACGGCCAACGCTAAGGTCCTGATTGAATTGGAACCACCC
TTTGGAGACTCATACATAGTGGTGGGCAGAGGAGAACAACAGATCAATCACCATTGGCAC
AAGTCTGGAAGCAGCATTGGCAAAGCCTTTACAACCACCCTCAAAGGAGCGCAGAGACTA
GCCGCTCTAGGAGACACAGCTTGGGACTTTGGATCAGTTGGAGGGGTGTTCACCTCAGTT
GGGAAGGCTGTCCATCAAGTGTTCGGAGGAGCATTCCGCTCACTGTTCGGAGGCATGTCC
TGGATAACGCAAGGATTGCTGGGGGCTCTCCTGTTGTGGATGGGCATCAATGCTCGTGAT
AGGTCCATAGCTCTCACGTTTCTCGCAGTTGGAGGAGTTCTGCTCTTCCTCTCCGTGAAC
GTGCACGCTGACACTGGGTGTGCCATAGACATCAGCCGGCAAGAGCTGAGATGTGGAAGT
GGAGTGTTCATACACAATGATGTGGAGGCTTGGATGGACCGGTACAAGTATTACCCTGAA
ACGCCACAAGGCCTAGCCAAGATCATTCAGAAAGCTCATAAGGAAGGAGTGTGCGGTCTA
CGATCAGTTTCCAGACTGGAGCATCAAATGTGGGAAGCAGTGAAGGACGAGCTGAACACT
CTTTTGAAGGAGAATGGTGTGGACCTTAGTGTCGTGGTTGAGAAACAGGAGGGAATGTAC
AAGTCAGCACCTAAACGCCTCACCGCCACCACGGAAAAATTGGAAATTGGCTGGAAGGCC
TGGGGAAAGAGTATTTTATTTGCACCAGAACTCGCCAACAACACCTTTGTGGTTGATGGT
CCGGAGACCAAGGAATGTCCGACTCAGAATCGCGCTTGGAATAGCTTAGAAGTGGAGGAT
TTTGGATTTGGTCTCACCAGCACTCGGATGTTCCTGAAGGTCAGAGAGAGCAACACAACT
GAATGTGACTCGAAGATCATTGGAACGGCTGTCAAGAACAACTTGGCGATCCACAGTGAC
CTGTCCTATTGGATTGAAAGCAGGCTCAATGATACGTGGAAGCTTGAAAGGGCAGTTCTG
GGTGAAGTCAAATCATGTACGTGGCCTGAGACGCATACCTTGTGGGGCGATGGAATCCTT
GAGAGTGACTTGATAATACCAGTCACACTGGCGGGACCACGAAGCAATCACAATCGGAGA
CCTGGGTACAAGACACAAAACCAGGGCCCATGGGACGAAGGCCGGGTAGAGATTGACTTC
GATTACTGCCCAGGAACTACGGTCACCCTGAGTGAGAGCTGCGGACACCGTGGACCTGCC
ACTCGCACCACCACAGAGAGCGGAAAGTTGATAACAGATTGGTGCTGCAGGAGCTGCACC
TTACCACCACTGCGCTACCAAACTGACAGCGGCTGTTGGTATGGTATGGAGATCAGACCA
CAGAGACATGATGAAAAGACCCTCGTGCAGTCACAAGTGAATGCTTATAATGCTGATATG
ATTGACCCTTTTCAGTTGGGCCTTCTGGTCGTGTTCTTGGCCACCCAGGAGGTCCTTCGC
AAGAGGTGGACAGCCAAGATCAGCATGCCAGCTATACTGATTGCTCTGCTAGTCCTGGTG
TTTGGGGGCATTACTTACACTGATGTGTTACGCTATGTCATCTTGGTGGGGGCAGCTTTC
GCAGAATCTAATTCGGGAGGAGACGTGGTACACTTGGCGCTCATGGCGACCTTCAAGATA
CAACCAGTGTTTATGGTGGCATCGTTTCTCAAAGCGAGATGGACCAACCAGGAGAACATT
TTGTTGATGTTGGCGGCTGTTTTCTTTCAAATGGCTTATCACGATGCCCGCCAAATTCTG
CTCTGGGAGATCCCTGATGTGTTGAATTCACTGGCGGTAGCTTGGATGATACTGAGAGCC
ATAACATTCACAACGACATCAAACGTGGTTGTTCCGCTGCTAGCCCTGCTAACACCCGGG
CTGAGATGCTTGAATCTGGATGTGTACAGGATACTGCTGTTGATGGTCGGAATAGGCAGC
TTGATCAGGGAGAAGAGGAGTGCAGCCGCAAAAAAGAAAGGAGCAAGTCTGCTATGCTTG
GCTCTAGCCTCAACAGGACTTTTCAACCCCATGATCCTTGCTGCTGGACTGATTGCATGT
GATCCCAACCGTAAACGCGGATGGCCCGCAACTGAAGTGATGACAGCTGTCGGCCTAATG
TTTGCCATCGTCGGAGGGCTGGCAGAGCTTGACATTGACTCCATGGCCATTCCAATGACT
ATCGCGGGGCTCATGTTTGCTGCTTTCGTGATTTCTGGGAAATCAACAGATATGTGGATT
GAGAGAACGGCGGACATTTCCTGGGAAAGTGATGCAGAAATTACAGGCTCGAGCGAAAGA
GTTGATGTGCGGCTTGATGATGATGGAAACTTCCAGCTCATGAATGATCCAGGAGCACCT
TGGAAGATATGGATGCTCAGAATGGTCTGTCTCGCGATTAGTGCGTACACCCCCTGGGCA
ATCTTGCCCTCAGTAGTTGGATTTTGGATAACTCTCCAATACACAAAGAGAGGAGGCGTG
TTGTGGGACACTCCCTCACCAAAGGAGTACAAAAAGGGGGACACGACCACCGGCGTCTAC
AGGATCATGACTCGTGGGCTGCTCGGCAGTTATCAAGCAGGAGCGGGCGTGATGGTTGAA
GGTGTTTTCCACACCCTTTGGCATACAACAAAAGGAGCCGCTTTGATGAGCGGAGAGGGC
CGCCTGGACCCATACTGGGGCAGTGTCAAGGAGGATCGACTTTGTTACGGAGGACCCTGG
AAATTGCAGCACAAGTGGAACGGGCAGGATGAGGTGCAGATGATTGTGGTGGAACCTGGC
AAGAACGTTAAGAACGTCCAGACGAAACCAGGGGTGTTCAAAACACCTGAAGGAGAAATC
GGGGCCGTGACTTTGGACTTCCCCACTGGAACATCAGGCTCACCAATAGTGGACAAAAAC
GGTGATGTGATTGGGCTTTATGGCAATGGAGTCATAATGCCCAACGGCTCATACATAAGC
GCGATAGTGCAGGGTGAAAGGATGGATGAGCCAATCCCAGCCGGATTCGAACCTGAGATG
CTGAGGAAAAAACAGATCACTGTACTGGATCTCCATCCCGGCGCCGGTAAAACAAGGAGG
ATTCTGCCACAGATCATCAAAGAGGCCATAAACAGAAGACTGAGAACAGCCGTGCTAGCG
CCAACCAGGGTTGTGGCTGCTGAGATGGCTGAAGCACTGAGAGGACTGCCCATCCGGTAC
CAGACATCCGCAGTGCCCAGAGAACATAATGGAAATGAGATTGTTGATGTCATGTGTCAT
GCTACCCTCACCCACAGGCTGATGTCTCCTCACAGGGTGCCGAACTACAACCTGTTCGTG
ATGGATGAGGCTCATTTCACCGACCCAGCTAGCATTGCAGCAAGAGGTTACATTTCCACA
AAGGTCGAGCTAGGGGAGGCGGCGGCAATATTCATGACAGCCACCCCACCAGGCACTTCA
GATCCATTCCCAGAGTCCAATTCACCAATTTCCGACTTACAGACTGAGATCCCGGATCGA
GCTTGGAACTCTGGATACGAATGGATCACAGAATACACCGGGAAGACGGTTTGGTTTGTG
CCTAGTGTCAAGATGGGGAATGAGATTGCCCTTTGCCTACAACGTGCTGGAAAGAAAGTA
GTCCAATTGAACAGAAAGTCGTACGAGACGGAGTACCCAAAATGTAAGAACGATGATTGG
GACTTTGTTATCACAACAGACATATCTGAAATGGGGGCTAACTTCAAGGCGAGCAGGGTG
ATTGACAGCCGGAAGAGTGTGAAACCAACCATCATAACAGAAGGAGAAGGGAGAGTGATC
CTGGGAGAACCATCTGCAGTGACAGCAGCTAGTGCCGCCCAGAGACGTGGACGTATCGGT
AGAAATCCGTCGCAAGTTGGTGATGAGTACTGTTATGGGGGGCACACGAATGAAGACGAC
TCGAACTTCGCCCATTGGACTGAGGCACGAATCATGCTGGACAACATCAACATGCCAAAC
GGACTGATCGCTCAATTCTACCAACCAGAGCGTGAGAAGGTATATACCATGGATGGGGAA
TACCGGCTCAGAGGAGAAGAGAGAAAAAACTTTCTGGAACTGTTGAGGACTGCAGATCTG
CCAGTTTGGCTGGCTTACAAGGTTGCAGCGGCTGGAGTGTCATACCACGACCGGAGGTGG
TGCTTTGATGGTCCTAGGACAAACACAATTTTAGAAGACAACAACGAAGTGGAAGTCATC
ACGAAGCTTGGTGAAAGGAAGATTCTGAGGCCGCGCTGGATTGATGCCAGGGTGTACTCG
GATCACCAGGCACTAAAGGCGTTCAAGGACTTCGCCTCGGGAAAACGTTCTCAGATAGGG
CTCATTGAGGTTCTGGGAAAGATGCCTGAGCACTTCATGGGGAAGACATGGGAAGCACTT
GACACCATGTACGTTGTGGCCACTGCAGAGAAAGGAGGAAGAGCTCACAGAATGGCCCTG
GAGGAACTGCCAGATGCTCTTCAGACAATTGCCTTGATTGCCTTATTGAGTGTGATGACC
ATGGGAGTATTCTTCCTCCTCATGCAGCGGAAGGGCATTGGAAAGATAGGTTTGGGAGGC
GCTGTCTTGGGAGTCGCGACCTTTTTCTGTTGGATGGCTGAAGTTCCAGGAACGAAGATC
GCCGGAATGTTGCTGCTCTCCCTTCTCTTGATGATTGTGCTAATTCCTGAGCCAGAGAAG
CAACGTTCGCAGACAGACAACCAGCTAGCCGTGTTCCTGATTTGTGTCATGACCCTTGTG
AGCGCAGTGGCAGCCAACGAGATGGGTTGGCTAGATAAGACCAAGAGTGACATAAGCAGT
TTGTTTGGGCAAAGAATTGAGGTCAAGGAGAATTTCAGCATGGGAGAGTTTCTTCTGGAC
TTGAGGCCGGCAACAGCCTGGTCACTGTACGCTGTGACAACAGCGGTCCTCACTCCACTG
CTAAAGCATTTGATCACGTCAGATTACATCAACACCTCATTGACCTCAATAAACGTTCAG
GCAAGTGCACTATTCACACTCGCGCGAGGCTTCCCCTTCGTCGATGTTGGAGTGTCGGCT
CTCCTGCTAGCAGCCGGATGCTGGGGACAAGTCACCCTCACCGTTACGGTAACAGCGGCA
ACACTCCTTTTTTGCCACTATGCCTACATGGTTCCCGGTTGGCAAGCTGAGGCAATGCGC
TCAGCCCAGCGGCGGACAGCGGCCGGAATCATGAAGAACGCTGTAGTGGATGGCATCGTG
GCCACGGACGTCCCAGAATTAGAGCGCACCACACCCATCATGCAGAAGAAAGTTGGACAG
ATCATGCTGATCTTGGTGTCTCTAGCTGCAGTAGTAGTGAACCCGTCTGTGAAGACAGTA
CGAGAAGCCGGAATTTTGATCACGGCCGCAGCGGTGACGCTTTGGGAGAATGGAGCAAGC
TCTGTTTGGAACGCAACAACTGCCATCGGACTCTGCCACATCATGCGTGGGGGTTGGTTG
TCATGTCTATCCATAACATGGACACTCATAAAGAACATGGAAAAACCAGGACTAAAAAGA
GGTGGGGCAAAAGGACGCACCTTGGGAGAGGTTTGGAAAGAAAGACTCAACCAGATGACA
AAAGAAGAGTTCACTAGGTACCGCAAAGAGGCCATCATCGAAGTCGATCGCTCAGCGGCA
AAACACGCCAGGAAAGAAGGCAATGTCACTGGAGGGCATCCAGTCTCTAGGGGCACAGCA
AAACTGAGATGGCTGGTCGAACGGAGGTTTCTCGAACCGGTCGGAAAAGTGATTGACCTT
GGATGTGGAAGAGGCGGTTGGTGTTACTATATGGCAACCCAAAAAAGAGTCCAAGAAGTC
AGAGGGTACACAAAGGGCGGTCCCGGACATGAAGAGCCCCAACTAGTGCAAAGTTATGGA
TGGAACATTGTCACCATGAAGAGTGGAGTGGATGTGTTCTACAGACCTTCTGAGTGTTGT
GACACCCTCCTTTGTGACATCGGAGAGTCCTCGTCAAGTGCTGAGGTTGAAGAGCATAGG
ACGATTCGGGTCCTTGAAATGGTTGAGGACTGGCTGCACCGAGGGCCAAGGGAATTTTGC
GTGAAGGTGCTCTGTCCCTACATGCCGAAAGTCATAGAGAAGATGGAGCTGCTCCAACGC
CGGTATGGGGGGGGACTGGTCAGAAACCCACTCTCACGGAATTCCACGCACGAGATGTAT
TGGGTGAGTCGAGCTTCAGGCAATGTGGTACATTCAGTGAATATGACCAGCCAGGTGCTC
CTAGGAAGAATGGAAAAAAGGACCTGGAAGGGACCCCAATACGAGGAAGATGTAAACTTG
GGAAGTGGAACCAGGGCGGTGGGAAAACCCCTGCTCAACTCAGACACCAGTAAAATCAAG
AACAGGATTGAACGACTCAGGCGTGAGTACAGTTCGACGTGGCACCACGATGAGAACCAC
CCATATAGAACCTGGAACTATCACGGCAGTTATGATGTGAAGCCCACAGGCTCCGCCAGT
TCGCTGGTCAATGGAGTGGTCAGGCTCCTCTCAAAACCATGGGACACCATCACGAATGTT
ACCACCATGGCCATGACTGACACTACTCCCTTCGGGCAGCAGCGAGTGTTCAAAGAGAAG
GTGGACACGAAAGCTCCTGAACCGCCAGAAGGAGTGAAGTACGTGCTCAACGAGACCACC
AACTGGTTGTGGGCGTTTTTGGCCAGAGAAAAACGTCCCAGAATGTGCTCTCGAGAGGAA
TTCATAAGAAAGGTCAACAGCAATGCAGCTTTGGGTGCCATGTTTGAAGAGCAGAATCAA
TGGAGGAGCGCCAGAGAAGCAGTTGAAGATCCAAAATTTTGGGAGATGGTGGATGAGGAG
CGCGAGGCACATCTGCGGGGGGAATGTCACACTTGCATTTACAACATGATGGGAAAGAGA
GAGAAAAAACCCGGAGAGTTCGGAAAGGCCAAGGGAAGCAGAGCCATTTGGTTCATGTGG
CTCGGAGCTCGCTTTCTGGAGTTCGAGGCTCTGGGTTTTCTCAATGAAGACCACTGGCTT
GGAAGAAAGAACTCAGGAGGAGGTGTCGAGGGCTTGGGCCTCCAAAAACTGGGTTACATC
CTGCGTGAAGTTGGCACCCGGCCTGGGGGCAAGATCTATGCTGATGACACAGCTGGCTGG
GACACCCGCATCACGAGAGCTGACTTGGAAAATGAAGCTAAGGTGCTTGAGCTGCTTGAT
GGGGAACATCGGCGTCTTGCCAGGGCCATCATTGAGCTCACCTATCGTCACAAAGTTGTG
AAAGTGATGCGCCCGGCTGCTGATGGAAGAACCGTCATGGATGTTATCTCCAGAGAAGAT
CAGAGGGGGAGTGGACAAGTTGTCACCTACGCCCTAAACACTTTCACCAACCTGGCCGTC
CAGCTGGTGAGGATGATGGAAGGGGAAGGAGTGATTGGCCCAGATGATGTGGAGAAACTC
ACAAAAGGGAAAGGACCCAAAGTCAGGACCTGGCTGTTTGAGAATGGGGAAGAAAGACTC
AGCCGCATGGCTGTCAGTGGAGATGACTGTGTGGTAAAGCCCCTGGACGATCGCTTTGCC
ACCTCGCTCCACTTCCTCAATGCTATGTCAAAGGTTCGCAAAGACATCCAAGAGTGGAAA
CCGTCAACTGGATGGTATGATTGGCAGCAGGTTCCATTTTGCTCAAACCATTTCACTGAA
TTGATCATGAAAGATGGAAGAACACTGGTGGTTCCATGCCGAGGACAGGATGAATTGGTA
GGCAGAGCTCGCATATCTCCAGGGGCCGGATGGAACGTCCGCGACACTGCTTGTCTGGCT
AAGTCTTATGCCCAGATGTGGCTGCTTCTGTACTTCCACAGAAGAGACCTGCGGCTCATG
GCCAACGCCATTTGCTCCGCTGTCCCTGTGAATTGGGTCCCTACCGGAAGAACCACGTGG
TCCATCCATGCAGGAGGAGAGTGGATGACAACAGAGGACATGTTGGAGGTCTGGAACCGT
GTTTGGATAGAGGAGAATGAATGGATGGAAGACAAAACCCCAGTGGAGAAATGGAGTGAC
GTCCCATATTCAGGAAAACGAGAGGACATCTGGTGTGGCAGCCTGATTGGCACAAGAGCC
CGAGCCACGTGGGCAGAAAACATCCAGGTGGCTATCAACCAAGTCAGAGCAATCATCGGA
GATGAGAAGTATGTGGACTACATGAGTTCACTAAAGAGATATGAAGACACAACTTTGGTT
GAGGACACAGTACTGTAGATATTTAATCAATTGTAAATAGACAATATAAGTATGCATAAA
AGTGTAGTTTTATAGTAGTATTTAGTGGTGTTAGTGTAAATAGTTAAGAAAATTTTGAGG
AGAAAGTCAGGCCGGGAAGTTCCCGCCACCGGAAGTTGAGTAGACGGTGCTGCCTGCGAC
TCAACCCCAGGAGGACTGGGTGAACAAAGCCGCGAAGTGATCCATGTAAGCCCTCAGAAC
CGTCTCGGAAGGAGGACCCCACATGTTGTAACTTCAAAGCCCAATGTCAGACCACGCTAC
GGCGTGCTACTCTGCGGAGAGTGCAGTCTGCGATAGTGCCCCAGGAGGACTGGGTTAACA
AAGGCAAACCAACGCCCCACGCGGCCCTAGCCCCGGTAATGGTGTTAACCAGGGCGAAAG
GACTAGAGGTTAGAGGAGACCCCGCGGTTTAAAGTGCACGGCCCAGCCTGGCTGAAGCTG
TAGGTCAGGGGAAGGACTAGAGGTTAGTGGAGACCCCGTGCCACAAAACACCACAACAAA
ACAGCATATTGACACCTGGGATAGACTAGGAGATCTTCTGCTCTGCACAACCAGCCACAC
GGCACAGTGCGCCGACAATGGTGGCTGGTGGTGCGAGAACACAGGATCT
