# Supplementary material for: Prioritizing antiviral drugs against SARS-CoV-2 by integrating viral complete genome sequences and drug chemical structures
Source: Sci Rep. 2021 Mar 18;11:6248. doi: 10.1038/s41598-021-83737-5 (PMC7973547; doi:10.1038/s41598-021-83737-5)
Supplement: Supplementary file 1 — Supplementary Information 1. [file 41598_2021_83737_MOESM1_ESM.zip › dataset_VDA-RWR/dataset2/virus FASTA/Yellow fever virus.fasta]

>Yellow fever virus
AGTAAATCCTGTGTGCTAATTGAGGTGCATTGGTCTGCAAATCGAGTTGCTAGGCAATAA
ACACATTTGGATTAATTTTAATCGTTCGTTGAGCGATTAGCAGAGAACTGACCAGAACAT
GTCTGGTCGTAAAGCTCAGGGAAAAACCCTGGGCGTCAATATGGTACGACGAGGAGTTCG
CTCCTTGTCAAACAAAATAAAACAAAAAACAAAACAAATTGGAAACAGACCTGGACCTTC
AAGAGGTGTTCAAGGATTTATCTTTTTCTTTTTGTTCAACATTTTGACTGGAAAAAAGAT
CACAGCCCACCTAAAGAGGTTGTGGAAAATGCTGGACCCAAGACAAGGCTTGGCTGTTCT
AAGGAAAGTCAAGAGAGTGGTGGCCAGTTTGATGAGAGGATTGTCCTCAAGGAAACGCCG
TTCCCATGATGTTCTGACTGTGCAATTCCTAATTTTGGGAATGCTGTTGATGACGGGTGG
AGTGACCTTGGTGCGGAAAAACAGATGGTTGCTCCTAAATGTGACATCTGAGGACCTCGG
GAAAACATTCTCTGTGGGCACAGGCAACTGCACAACAAACATTTTGGAAGCCAAGTACTG
GTGCCCAGACTCAATGGAATACAACTGTCCCAATCTCAGTCCAAGAGAGGAGCCAGATGA
CATTGATTGCTGGTGCTATGGGGTGGAAAACGTTAGAGTCGCATATGGTAAGTGTGACTC
AGCAGGCAGGTCTAGGAGGTCAAGAAGGGCCATTGACTTGCCTACGCATGAAAACCATGG
TTTGAAGACCCGGCAAGAAAAATGGATGACTGGAAGAATGGGTGAAAGGCAACTCCAAAA
GATTGAGAGATGGTTCGTGAGGAACCCCTTTTTTGCAGTGACGGCTCTGACCATTGCCTA
CCTTGTGGGAAGCAACATGACGCAACGAGTCGTGATTGCCCTACTGGTCTTGGCTGTTGG
TCCGGCCTACTCAGCTCACTGCATTGGAATTACTGACAGGGATTTCATTGAGGGGGTGCA
TGGAGGAACTTGGGTTTCAGCTACCCTGGAGCAAGACAAGTGTGTCACTGTTATGGCCCC
TGACAAGCCTTCATTGGACATCTCACTAGAGACAGTAGCCATTGATAGACCTGCTGAGGT
GAGGAAAGTGTGTTACAATGCAGTTCTCACTCATGTGAAGATTAATGACAAGTGCCCCAG
CACTGGAGAGGCCCACCTAGCTGAAGAGAACGAAGGGGACAATGCGTGCAAGCGCACTTA
TTCTGATAGAGGCTGGGGCAATGGCTGTGGCCTATTTGGGAAAGGGAGCATTGTGGCATG
CGCCAAATTCACTTGTGCCAAATCCATGAGTTTGTTTGAGGTTGATCAGACCAAAATTCA
GTATGTCATCAGAGCACAATTGCATGTAGGGGCCAAGCAGGAAAATTGGAATACCGACAT
TAAGACTCTCAAGTTTGATGCCCTGTCAGGCTCCCAGGAAGTCGAGTTCATTGGGTATGG
AAAAGCTACACTGGAATGCCAGGTGCAAACTGCGGTGGACTTTGGTAACAGTTACATCGC
TGAGATGGAAACAGAGAGCTGGATAGTGGACAGACAGTGGGCCCAGGACTTGACCCTGCC
ATGGCAGAGTGGAAGTGGCGGGGTGTGGAGAGAGATGCATCATCTTGTCGAATTTGAACC
TCCGCATGCCGCCACTATCAGAGTACTGGCCCTGGGAAACCAGGAAGGCTCCTTGAAAAC
AGCTCTTACTGGCGCAATGAGGGTTACAAAGGACACAAATGACAACAACCTTTACAAACT
ACATGGTGGACATGTTTCTTGCAGAGTGAAATTGTCAGCTTTGACACTCAAGGGGACATC
CTACAAAATATGCACTGACAAAATGTTTTTTGTCAAGAACCCAACTGACACTGGCCATGG
CACTGTTGTGATGCAGGTGAAAGTGTCAAAAGGAGCCCCCTGCAGGATTCCAGTGATAGT
AGCTGATGATCTTACAGCGGCAATCAATAAAGGCATTTTGGTTACAGTTAACCCCATCGC
CTCAACCAATGATGATGAAGTGCTGATTGAGGTGAACCCACCTTTTGGAGACAGCTACAT
TATCGTTGGGAGAGGAGATTCACGTCTCACTTACCAGTGGCACAAAGAGGGAAGCTCAAT
AGGAAAGTTGTTCACTCAGACCATGAAAGGCGTGGAACGCCTGGCCGTCATGGGAGACAC
CGCCTGGGATTTCAGCTCCGCTGGAGGGTTCTTCACTTCGGTTGGGAAAGGAATTCATAC
GGTGTTTGGCTCTGCCTTTCAGGGGCTATTTGGCGGCTTGAACTGGATAACAAAGGTCAT
CATGGGGGCGGTACTTATATGGGTTGGCATCAACACAAGAAACATGACAATGTCCATGAG
CATGATCTTGGTAGGAGTGATCATGATGTTTTTGTCTCTAGGAGTTGGGGCGGATCAAGG
ATGCGCCATCAACTTTGGCAAGAGAGAGCTCAAGTGCGGAGATGGTATCTTCATATTTAG
AGACTCTGATGACTGGCTGAACAAGTACTCATACTATCCAGAAGATCCTGTGAAGCTTGC
ATCAATAGTGAAAGCCTCTTTTGAAGAAGGGAAGTGTGGCCTAAATTCAGTTGACTCCCT
TGAGCATGAGATGTGGAGAAGCAGGGCAGATGAGATCAATGCCATTTTTGAGGAAAACGA
GGTGGACATTTCTGTTGTCGTGCAGGATCCAAAGAATGTTTACCAGAGAGGAACTCATCC
ATTTTCCAGAATTCGGGATGGTCTGCAGTATGGTTGGAAGACTTGGGGTAAGAACCTTGT
GTTCTCCCCAGGGAGGAAGAATGGAAGCTTCATCATAGATGGAAAGTCCAGGAAAGAATG
CCCGTTTTCAAACCGGGTCTGGAATTCTTTCCAGATAGAGGAGTTTGGGACGGGAGTGTT
CACCACACGCGTGTACATGGACGCAGTCTTTGAATACACCATAGACTGCGATGGATCTAT
CTTGGGTGCAGCGGTGAACGGAAAAAAGAGTGCCCATGGCTCTCCAACATTTTGGATGGG
AAGTCATGAAGTAAATGGGACATGGATGATCCACACCTTGGAGGCATTAGATTACAAGGA
GTGTGAGTGGCCACTGACACATACGATTGGAACATCAGTTGAAGAGAGTGAAATGTTCAT
GCCGAGATCAATCGGAGGCCCAGTTAGCTCTCACAATCATATCCCTGGATACAAGGTTCA
GACGAACGGACCTTGGATGCAGGTACCACTAGAAGTGAAGAGAGAAGCTTGCCCAGGGAC
TAGCGTGATCATTGATGGCAACTGTGATGGACGGGGAAAATCAACCAGATCCACCACGGA
TAGCGGGAAAGTTATTCCTGAATGGTGTTGCCGCTCCTGCACAATGCCGCCTGTGAGCTT
CCATGGTAGTGATGGGTGTTGGTATCCCATGGAAATTAGGCCAAGGAAAACGCATGAAAG
CCATCTGGTGCGCTCCTGGGTTACAGCTGGAGAAATACATGCTGTCCCTTTTGGTTTGGT
GAGCATGATGATAGCAATGGAAGTGGTCCTAAGGAAAAGACAGGGACCAAAGCAAATGTT
GGTTGGAGGAGTAGTGCTCTTGGGAGCAATGCTGGTCGGGCAAGTAACTCTCCTTGATTT
GCTGAAACTCACAGTGGCTGTGGGATTGCATTTCCATGAGATGAACAATGGAGGAGACGC
CATGTATATGGCGTTGATTGCTGCCTTTTCAATCAGACCAGGGCTGCTCATCGGCTTTGG
GCTCAGGACCCTATGGAGCCCTCGGGAACGCCTTGTGCTGACCCTAGGAGCAGCCATGGT
GGAGATTGCCTTGGGTGGCGTGATGGGCGGCCTGTGGAAGTATCTAAATGCAGTTTCTCT
CTGCATCCTGACAATAAATGCTGTTGCTTCTAGGAAAGCATCAAATACCATCTTGCCCCT
CATGGCTCTGTTGACACCTGTCACTATGGCTGAGGTGAGACTTGCCGCAATGTTCTTTTG
TGCCGTGGTTATCATAGGGGTCCTTCACCAGAATTTCAAGGACACCTCCATGCAGAAGAC
TATACCTCTGGTGGCCCTCACACTCACATCTTACCTGGGCTTGACACAACCTTTTTTGGG
CCTGTGTGCATTTCTGGCAACCCGCATATTTGGGCGAAGGAGTATCCCAGTGAATGAGGC
ACTCGCAGCAGCTGGTCTAGTGGGAGTGCTGGCAGGACTGGCTTTTCAGGAGATGGAGAA
CTTCCTTGGTCCGATTGCAGTTGGAGGACTCCTGATGATGCTGGTTAGCGTGGCTGGGAG
GGTGGATGGGCTAGAGCTCAAGAAGCTTGGTGAAGTTTCATGGGAAGAGGAGGCGGAGAT
CAGCGGGAGTTCCGCCCGCTATGATGTGGCACTCAGTGAACAAGGGGAGTTCAAGCTGCT
TTCTGAAGAGAAAGTGCCATGGGACCAGGTTGTGATGACCTCGCTGGCCTTGGTTGGGGC
TGCCCTCCATCCATTTGCTCTTCTGCTGGTCCTTGCTGGGTGGCTGTTTCATGTCAGGGG
AGCTAGGAGAAGTGGGGATGTCTTGTGGGATATTCCCACTCCTAAGATCATCGAGGAATG
TGAACATCTGGAGGATGGGATTTATGGCATATTCCAGTCAACCTTCTTGGGGGCCTCCCA
GCGAGGAGTGGGAGTGGCACAGGGAGGGGTGTTCCACACAATGTGGCATGTCACAAGAGG
AGCTTTCCTTGTCAGGAATGGCAAGAAGTTGATTCCATCTTGGGCTTCAGTAAAGGAAGA
CCTTGTCGCCTATGGTGGCTCATGGAAGTTGGAAGGCAGATGGGATGGAGAGGAAGAGGT
CCAGTTGATCGCGGCTGTTCCAGGAAAGAACGTGGTCAACGTCCAGACAAAACCGAGCTT
GTTCAAAGTGAGGAATGGGGGAGAAATCGGGGCTGTCGCTCTTGACTATCCGAGTGGCAC
TTCAGGATCTCCTATTGTTAACAGGAACGGAGAGGTGATTGGGCTGTACGGCAATGGCAT
CCTTGTCGGTGACAACTCCTTCGTGTCCGCCATATCCCAGACTGAGGTGAAGGAAGAAGG
AAAGGAGGAGCTCCAAGAGATCCCGACAATGCTAAAGAAAGGAATGACAACTGTCCTTGA
TTTTCATCCTGGAGCTGGGAAGACAAGACGTTTCCTCCCACAGATCTTGGCCGAGTGCGC
ACGGAGACGCTTGCGCACTCTTGTGTTGGCCCCCACCAGGGTTGTTCTTTCTGAAATGAA
GGAGGCTTTTCACGGCCTGGACGTGAAATTCCACACACAGGCTTTTTCCGCTCACGGCAG
CGGGAGAGAAGTCATTGATGCCATGTGCCATGCCACCCTAACTTACAGGATGTTGGAACC
AACTAGGGTTGTTAACTGGGAAGTGATCATTATGGATGAAGCCCATTTTTTGGATCCAGC
TAGCATAGCCGCTAGAGGTTGGGCAGCGCACAGAGCTAGGGCAAATGAAAGTGCAACAAT
CTTGATGACAGCCACACCGCCTGGGACTAGTGATGAATTTCCACATTCAAATGGTGAAAT
AGAAGATGTTCAAACGGACATACCCAGTGAGCCCTGGAACACAGGGCATGACTGGATCCT
AGCTGACAAAAGGCCCACGGCATGGTTCCTTCCATCCATCAGAGCTGCAAATGTCATGGC
TGCCTCTTTGCGTAAGGCTGGAAAGAGTGTGGTGGTCCTGAACAGGAAAACCTTTGAGAG
AGAATACCCCACGATAAAGCAGAAGAAACCTGACTTTATATTGGCCACTGACATAGCTGA
AATGGGAGCCAACCTTTGCGTGGAGCGAGTGCTGGATTGCAGGACGGCTTTTAAGCCTGT
GCTTGTGGATGAAGGGAGGAAGGTGGCAATAAAAGGGCCACTTCGTATCTCCGCATCCTC
TGCTGCTCAAAGGAGGGGGCGCATTGGGAGAAATCCCAACAGAGATGGAGACTCATACTA
CTATTCTGAGCCTACAAGTGAAAATAATGCCCACCACGTCTGCTGGTTGGAGGCCTCAAT
GCTCTTGGACAACATGGAGGTGAGGGGTGGAATGGTCGCCCCACTCTATGGCGTTGAAGG
AACTAAAACACCAGTTTCCCCTGGTGAAATGAGACTGAGGGATGACCAGAGGAAAGTCTT
CAGAGAACTAGTGAGGAATTGTGACCTGCCCGTTTGGCTTTCGTGGCAAGTGGCCAAGGC
TGGTTTGAAGACGAATGATCGTAAGTGGTGTTTTGAAGGCCCTGAGGAACATGAGATCTT
GAATGACAGCGGTGAAACAGTGAAGTGCAGGGCTCCTGGAGGAGCAAAGAAGCCTCTGCG
CCCAAGGTGGTGTGATGAAAGGGTGTCATCTGACCAGAGTGCGCTGTCTGAATTTATTAA
GTTTGCTGAAGGTAGGAGGGGAGCTGCTGAAGTGCTAGTTGTGCTGAGTGAACTCCCTGA
TTTCCTGGCTAAAAAAGGTGGAGAGGCAATGGATACCATCAGTGTGTTCCTCCACTCTGA
GGAAGGCTCTAGGGCTTACCGCAATGCACTATCAATGATGCCTGAGGCAATGACAATAGT
CATGCTGTTTATACTGGCTGGACTACTGACATCGGGAATGGTCATCTTTTTCATGTCTCC
CAAAGGCATCAGTAGAATGTCTATGGCGATGGGCACAATGGCCGGCTGTGGATATCTCAT
GTTCCTTGGAGGCGTCAAACCCACTCACATCTCCTATGTCATGCTCATATTCTTTGTCCT
GATGGTGGTTGTGATCCCCGAGCCAGGGCAACAAAGGTCCATCCAAGACAACCAAGTGGC
ATACCTCATTATTGGCATCCTGACGCTGGTTTCAGCGGTGGCAGCCAACGAGCTAGGCAT
GCTGGAGAAAACCAAAGAGGACCTCTTTGGGAAGAAGAACTTAATTCCATCTAGTGCTTC
ACCCTGGAGTTGGCCGGATCTTGACCTGAAGCCAGGAGCTGCCTGGACAGTGTACGTTGG
CATTGTTACAATGCTCTCTCCAATGTTGCACCACTGGATCAAAGTCGAATATGGCAACCT
GTCTCTGTCTGGAATAGCCCAGTCAGCCTCAGTCCTTTCTTTCATGGACAAGGGGATACC
ATTCATGAAGATGAATATCTCGGTCATAATGCTGCTGGTCAGTGGCTGGAATTCAATAAC
AGTGATGCCTCTGCTCTGTGGCATAGGGTGCGCCATGCTCCACTGGTCTCTCATTTTACC
TGGAATCAAAGCGCAGCAGTCAAAGCTTGCACAGAGAAGGGTGTTCCATGGCGTTGCCGA
GAACCCTGTGGTTGATGGGAATCCAACAGTTGACATTGAGGAAGCTCCTGAAATGCCTGC
CCTTTATGAGAAGAAACTGGCTCTATATCTCCTTCTTGCTCTCAGCCTAGCTTCTGTTGC
CATGTGCAGAACGCCCTTTTCATTGGCTGAAGGCATTGTCCTAGCATCAGCTGCCTTAGG
GCCGCTCATAGAGGGAAACACCAGCCTTCTTTGGAATGGACCCATGGCTGTCTCCATGAC
AGGAGTCATGAGGGGGAATCACTATGCTTTTGTGGGAGTCATGTACAATCTATGGAAGAT
GAAAACTGGACGCCGGGGGAGCGCGAATGGAAAAACTTTGGGTGAAGTCTGGAAGAGGGA
ACTGAATCTGTTGGACAAGCGACAGTTTGAGTTGTATAAAAGGACCGACATTGTGGAGGT
GGATCGTGATACGGCACGCAGGCATTTGGCCGAAGGGAAGGTGGACACCGGGGTGGCGGT
CTCCAGGGGGACCGCAAAGTTAAGGTGGTTCCATGAGCGTGGCTATGTCAAGCTGGAAGG
TAGGGTGATTGACCTGGGGTGTGGCCGCGGAGGCTGGTGTTACTACGCTGCTGCGCAAAA
GGAAGTGAGTGGGGTCAAAGGATTTACTCTTGGAAGAGACGGCCATGAGAAACCCATGAA
TGTGCAAAGTCTGGGATGGAACATCATCACCTTCAAGGACAAAACTGATATCCACCGCCT
AGAACCAGTGAAATGTGACACCCTTTTGTGTGACATTGGAGAGTCATCATCGTCATCGGT
CACAGAGGGGGAAAGGACCGTGAGAGTTCTTGATACTGTAGAAAAATGGCTGGCTTGTGG
GGTTGACAACTTCTGTGTGAAGGTGTTAGCTCCATACATGCCAGATGTTCTCGAGAAACT
GGAATTGCTCCAAAGGAGGTTTGGCGGAACAGTGATCAGGAACCCTCTCTCCAGGAATTC
CACTCATGAAATGTACTACGTGTCTGGAGCCCGCAGCAATGTCACATTTACTGTGAACCA
AACATCCCGCCTCCTGATGAGGAGAATGAGGCGTCCAACTGGAAAAGTGACCCTGGAGGC
TGACGTCATCCTCCCAATTGGGACACGCAGTGTTGAGACAGACAAGGGACCCCTGGACAA
AGAGGCCATAGAAGAAAGGGTTGAGAGGATAAAATCTGAGTACATGACCTCTTGGTTTTA
TGACAATGACAACCCCTACAGGACCTGGCACTACTGTGGCTCCTATGTCACAAAAACCTC
AGGAAGTGCGGCGAGCATGGTAAATGGTGTTATTAAAATTCTGACATATCCATGGGACAG
GATAGAGGAGGTCACAAGAATGGCAATGACTGACACAACCCCTTTTGGACAGCAAAGAGT
GTTTAAAGAAAAAGTTGACACCAGAGCAAAGGATCCACCAGCGGGAACTAGGAAGATCAT
GAAAGTTGTCAACAGGTGGCTGTTCCGCCACCTGGCCAGAGAAAAGAACCCCAGACTGTG
CACAAAGGAAGAATTTATTGCAAAAGTCCGAAGTCATGCAGCCATTGGAGCTTACCTGGA
AGAACAAGAACAGTGGAAGACTGCCAATGAGGCTGTCCAAGACCCAAAGTTCTGGGAACT
GGTGGATGAAGAAAGGAAGCTGCACCAACAAGGCAGGTGTCGGACTTGTGTGTACAACAT
GATGGGGAAAAGAGAGAAGAAGCTGTCAGAGTTTGGGAAAGCAAAGGGAAGCCGTGCCAT
ATGGTATATGTGGCTGGGAGCGCGGTATCTTGAGTTTGAGGCCCTGGGATTCCTGAATGA
GGACCATTGGGCTTCCAGGGAAAACTCAGGAGGAGGAGTGGAAGGCATTGGCTTACAATA
CCTAGGATATGTGATCAGAGACCTGGCTGCAATGGATGGTGGTGGATTCTACGCGGATGA
CACCGCTGGATGGGACACGCGCATCACAGAGGCAGACCTTGATGATGAACAGGAGATCTT
GAACTACATGAGCCCACATCACAAAAAACTGGCACAAGCAGTGATGGAAATGACATACAA
GAACAAAGTGGTGAAAGTGTTGAGACCAGCCCCAGGAGGGAAAGCCTACATGGATGTCAT
AAGTCGACGAGACCAGAGAGGATCCGGGCAGGTAGTGACTTATGCTCTGAACACCATCAC
CAACTTGAAAGTCCAATTGATCAGAATGGCAGAAGCAGAGATGGTGATACATCACCAACA
TGTTCAAGATTGTGATGAATCAGTTCTGACCAGGCTGGAGGCATGGCTCACTGAGCACGG
ATGTGACAGACTGAAGAGGATGGCGGTGAGTGGAGACGACTGTGTGGTCCGGCCCATCGA
TGACAGGTTCGGCCTGGCCCTGTCCCATCTCAACGCCATGTCCAAGGTTAGAAAGGACAT
ATCTGAATGGCAGCCATCAAAAGGGTGGAATGATTGGGAGAATGTGCCCTTCTGTTCCCA
CCACTTCCATGAACTACAGCTGAAGGATGGCAGGAGGATTGTGGTGCCTTGCCGAGAACA
GGACGAGCTCATTGGGAGAGGAAGGGTGTCTCCAGGAAACGGCTGGATGATCAAGGAAAC
AGCTTGCCTCAGCAAAGCCTATGCCAACATGTGGTCACTGATGTATTTTCACAAAAGGGA
CATGAGGCTACTGTCATTGGCTGTTTCCTCAGCTGTTCCCACCTCATGGGTTCCACAAGG
ACGCACAACATGGTCGATTCATGGGAAAGGGGAGTGGATGACCACGGAAGACATGCTTGA
GGTGTGGAACAGAGTATGGATAACCAACAACCCACACATGCAGGACAAGACAATGGTGAA
AAAATGGAGAGATGTCCCTTATCTAACCAAGAGACAAGACAAGCTGTGCGGATCACTGAT
TGGAATGACCAATAGGGCCACCTGGGCCTCCCACATCCATTTAGTCATCCATCGTATCCG
AACGCTGATTGGACAGGAGAAATACACTGACTACCTAACAGTCATGGACAGGTATTCTGT
GGATGCTGACCTGCAACTGGGTGAGCTTATCTGAAACACCATCTAACAGGAATAACCGGG
ATACAAACCACGGGTGGAGAACCGGACTCCCCACAACCTGAAACCGGGATATAAACCACG
GCTGGAGAACCGGGCTCCGCACTTAAAATGAAACAGAAACCGGGATAAAAACTACGGATG
GAGAACCGGACTCCACACATTGAGACAGAAGAAGTTGTCAGCCCAGAACCCCACACGAGT
TTTGCCACTGCTAAGCTGTGAGGCAGTGCAGGCTGGGACAGCCGACCTCCAGGTTGCGAA
AAACCTGGTTTCTGGGACCTCCCACCCCAGAGTAAAAAGAACGGAGCCTCCGCTACCACC
CTCCCACGTGGTGGTAGAAAGACGGGGTCTAGAGGTTAGAGGAGACCCTCCAGGGAACAA
ATAGTGGGACCATATTGACGCCAGGGAAAGACCGGAGTGGTTCTCTGCTTTTCCTCCAGA
GGTCTGTGAGCACAGTTTGCTCAAGAATAAGCAGACCTTTGGATGACAAACACAAAACCA
CT
