# Supplementary material for: Prioritizing antiviral drugs against SARS-CoV-2 by integrating viral complete genome sequences and drug chemical structures
Source: Sci Rep. 2021 Mar 18;11:6248. doi: 10.1038/s41598-021-83737-5 (PMC7973547; doi:10.1038/s41598-021-83737-5)
Supplement: Supplementary file 1 — Supplementary Information 1. [file 41598_2021_83737_MOESM1_ESM.zip › dataset_VDA-RWR/dataset2/virus similarity matrix.xlsx]

## Sheet: Sheet1
1	0.166572	0.201615	0.194961	0.208727	0.193343	0.171909	0.162927	0.183512	0.182377	0.168277	0.201799	0.21871	0.208615	0.216068	0.190371	0.192971	0.20384	0.284139	0.285014	0.28248	0.167622	0.185493	0.190578	0.163819	0.191825	0.187458	0.192339	0.194046	0.198672	0.192723	0.195265	0.189958	0.18998	0.199101	0.195641	0.203661	0.201906	0.194922	0.150286	0.204766	0.175565	0.180651	0.199588	0.204491	0.196819	0.157376	0.337692	0.180775	0.191932
0.166572	1	0.173728	0.181022	0.178036	0.177073	0.185439	0.188157	0.174197	0.174657	0.180512	0.179316	0.186672	0.197635	0.180127	0.180097	0.180392	0.188594	0.168206	0.16539	0.166097	0.185853	0.218193	0.17067	0.184494	0.184406	0.18043	0.175941	0.172801	0.171839	0.171862	0.161486	0.177541	0.176079	0.174981	0.169487	0.174603	0.173742	0.17758	0.19021	0.171676	0.180029	0.174374	0.184009	0.178443	0.173747	0.188244	0.167812	0.175933	0.170065
0.201615	0.173728	1	0.192102	0.204511	0.196129	0.179366	0.18089	0.192472	0.191253	0.181804	0.205578	0.209312	0.219595	0.215645	0.193996	0.18851	0.1917	0.209387	0.215483	0.213045	0.162603	0.181926	0.205578	0.173423	0.182262	0.188814	0.189424	0.196129	0.196129	0.201615	0.21335	0.204816	0.19811	0.210149	0.209692	0.196282	0.199634	0.214264	0.152545	0.595245	0.188357	0.199177	0.201646	0.208016	0.197501	0.168241	0.201006	0.188814	0.198568
0.194961	0.181022	0.192102	1	0.199249	0.190315	0.177448	0.177269	0.187277	0.183345	0.182452	0.19228	0.19607	0.202703	0.206342	0.194067	0.193531	0.196499	0.195675	0.195139	0.194425	0.187813	0.185493	0.198356	0.18138	0.188706	0.187991	0.18138	0.190851	0.194067	0.19782	0.193174	0.193352	0.18817	0.190672	0.19371	0.189242	0.195497	0.186741	0.172266	0.18549	0.185311	0.191744	0.189006	0.186919	0.192459	0.172981	0.19228	0.184417	0.191208
0.208727	0.178036	0.204511	0.199249	1	0.206109	0.184873	0.177018	0.194327	0.190982	0.176145	0.201164	0.21273	0.220439	0.235095	0.183326	0.200873	0.201863	0.207273	0.208436	0.212218	0.164364	0.166468	0.209164	0.153455	0.182545	0.188945	0.182982	0.192436	0.189673	0.205673	0.2144	0.206982	0.197236	0.217455	0.211491	0.195782	0.210473	0.203927	0.153891	0.219794	0.1856	0.198109	0.198707	0.201647	0.205236	0.157382	0.203927	0.189091	0.206836
0.193343	0.177073	0.196129	0.190315	0.206109	1	0.186538	0.173687	0.186493	0.186241	0.172696	0.190217	0.203332	0.212838	0.213953	0.191105	0.194916	0.193676	0.192104	0.188636	0.196151	0.173664	0.193817	0.190783	0.178464	0.18481	0.183944	0.185484	0.196888	0.190676	0.189874	0.194912	0.196275	0.18969	0.196564	0.198133	0.195469	0.200504	0.197974	0.153617	0.204463	0.187136	0.18335	0.194004	0.201647	0.195408	0.162702	0.187314	0.188553	0.193013
0.171909	0.185439	0.179366	0.177448	0.184873	0.186538	1	0.184762	0.184071	0.180196	0.178082	0.181905	0.205895	0.19848	0.2	0.189197	0.179743	0.193111	0.173009	0.174023	0.174277	0.173143	0.194411	0.181211	0.179612	0.181033	0.184079	0.177419	0.18498	0.183494	0.183156	0.179604	0.185819	0.183512	0.185777	0.182395	0.178315	0.178787	0.177303	0.176814	0.180328	0.183765	0.183325	0.197531	0.185479	0.177406	0.179181	0.174869	0.189159	0.182479
0.162927	0.188157	0.18089	0.177269	0.177018	0.173687	0.184762	1	0.175966	0.169721	0.184153	0.182995	0.191371	0.192145	0.204228	0.188316	0.178317	0.1917	0.16649	0.164302	0.165479	0.192833	0.211653	0.169573	0.193396	0.176177	0.174753	0.186828	0.17456	0.174685	0.159437	0.149667	0.173728	0.174631	0.174981	0.171282	0.18318	0.182289	0.172863	0.213005	0.179265	0.186042	0.170874	0.181658	0.178144	0.173642	0.198614	0.167248	0.180416	0.17275
0.183512	0.174197	0.192472	0.187277	0.194327	0.186493	0.184071	0.175966	1	0.186306	0.185654	0.194713	0.207176	0.209037	0.21945	0.194334	0.182985	0.193958	0.183512	0.178016	0.182673	0.178873	0.198573	0.189008	0.178464	0.184406	0.189755	0.185618	0.185386	0.187424	0.183326	0.185654	0.197037	0.190269	0.192175	0.19292	0.184972	0.188595	0.191315	0.172147	0.195355	0.36544	0.180438	0.197531	0.193263	0.183326	0.170657	0.178947	0.188263	0.187983
0.182377	0.174657	0.191253	0.183345	0.190982	0.186241	0.180196	0.169721	0.186306	1	0.187155	0.189399	0.208458	0.201436	0.2	0.187289	0.182985	0.198193	0.182534	0.180224	0.178648	0.185644	0.197979	0.194636	0.178177	0.188723	0.183538	0.178898	0.186333	0.189999	0.184162	0.185002	0.188977	0.184381	0.186292	0.196667	0.185228	0.191537	0.194229	0.165993	0.194141	0.180849	0.181694	0.189006	0.188024	0.263456	0.167201	0.182272	0.183824	0.205908
0.168277	0.180512	0.181804	0.182452	0.176145	0.172696	0.178082	0.184153	0.185654	0.187155	1	0.186129	0.198633	0.196368	0.194503	0.180244	0.180521	0.181818	0.171856	0.168657	0.16613	0.197833	0.221165	0.173083	0.2	0.180629	0.182322	0.190726	0.18728	0.179564	0.159813	0.157558	0.17863	0.187566	0.174457	0.172756	0.179852	0.179627	0.185488	0.189132	0.177899	0.18012	0.170175	0.194004	0.181287	0.171864	0.183603	0.169705	0.186215	0.171599
0.201799	0.179316	0.205578	0.19228	0.201164	0.190217	0.181905	0.182995	0.194713	0.189399	0.186129	1	0.222982	0.211149	0.212262	0.198444	0.248671	0.202428	0.201117	0.204388	0.197302	0.172367	0.1956	0.192261	0.173008	0.199346	0.193896	0.189672	0.216242	0.198528	0.197166	0.203842	0.196348	0.194849	0.201799	0.199618	0.191307	0.223483	0.225999	0.157651	0.202793	0.182177	0.187628	0.199882	0.195509	0.193078	0.169914	0.194577	0.1879	0.197711
0.21871	0.186672	0.209312	0.19607	0.21273	0.203332	0.205895	0.191371	0.207176	0.208458	0.198633	0.222982	1	0.527552	0.201196	0.215293	0.203332	0.196497	0.200342	0.194361	0.197779	0.191371	0.182521	0.210594	0.181974	0.207176	0.20205	0.203332	0.208031	0.199487	0.209312	0.216574	0.21572	0.208458	0.215293	0.222554	0.202905	0.208031	0.219137	0.170867	0.199487	0.196924	0.201196	0.212302	0.208458	0.200342	0.200769	0.193934	0.200769	0.21273
0.208615	0.197635	0.219595	0.202703	0.220439	0.212838	0.19848	0.192145	0.209037	0.201436	0.196368	0.211149	0.527552	1	0.213531	0.205236	0.216216	0.186233	0.200591	0.210304	0.204814	0.173564	0.175981	0.204814	0.175253	0.187078	0.200169	0.202703	0.221706	0.201858	0.214527	0.219595	0.223818	0.211571	0.204814	0.221284	0.203547	0.215372	0.210726	0.168497	0.221284	0.197635	0.211149	0.20228	0.21326	0.206503	0.194679	0.200169	0.208615	0.209882
0.216068	0.180127	0.215645	0.206342	0.235095	0.213953	0.2	0.204228	0.21945	0.2	0.194503	0.212262	0.201196	0.213531	1	0.20592	0.210148	0.199154	0.204228	0.219873	0.214376	0.178858	0.182521	0.213953	0.175899	0.20296	0.20296	0.208034	0.220296	0.206342	0.201691	0.22241	0.220719	0.221564	0.228753	0.227907	0.21945	0.215645	0.217336	0.168288	0.221987	0.200423	0.214376	0.200423	0.216068	0.212262	0.18351	0.209725	0.201691	0.21649
0.190371	0.180097	0.193996	0.194067	0.183326	0.191105	0.189197	0.188316	0.194334	0.187289	0.180244	0.198444	0.215293	0.205236	0.20592	1	0.189197	0.188594	0.198738	0.190518	0.198297	0.182445	0.192628	0.189344	0.181565	0.195068	0.196389	0.192279	0.190958	0.189344	0.191105	0.192279	0.190958	0.18861	0.194188	0.199178	0.199618	0.20138	0.199178	0.167327	0.192927	0.189344	0.188023	0.198707	0.20509	0.196536	0.177015	0.19316	0.186702	0.188904
0.192971	0.180392	0.18851	0.193531	0.200873	0.194916	0.179743	0.178317	0.182985	0.182985	0.180521	0.248671	0.203332	0.216216	0.210148	0.189197	1	0.191417	0.198418	0.195954	0.198937	0.188951	0.181332	0.187654	0.183632	0.223122	0.204082	0.20457	0.22341	0.217916	0.194009	0.194916	0.193749	0.18934	0.204513	0.191934	0.189599	0.217879	0.2303	0.171703	0.196873	0.190248	0.188951	0.198413	0.201048	0.187654	0.169757	0.188432	0.180521	0.194916
0.20384	0.188594	0.1917	0.196499	0.201863	0.193676	0.193111	0.1917	0.193958	0.198193	0.181818	0.202428	0.196497	0.186233	0.199154	0.188594	0.191417	1	0.208639	0.20271	0.198475	0.176736	0.191439	0.201581	0.17843	0.185488	0.193394	0.193394	0.193394	0.186335	0.202146	0.198758	0.187747	0.191135	0.202146	0.191982	0.201863	0.208639	0.196781	0.174195	0.20271	0.193111	0.194241	0.194885	0.200169	0.19904	0.180689	0.197911	0.195935	0.197628
0.284139	0.168206	0.209387	0.195675	0.207273	0.192104	0.173009	0.16649	0.183512	0.182534	0.171856	0.201117	0.200342	0.200591	0.204228	0.198738	0.198418	0.208639	1	0.48184	0.27954	0.163767	0.1956	0.191072	0.172577	0.190746	0.18043	0.188844	0.189039	0.19813	0.193612	0.202044	0.186036	0.179747	0.195506	0.188077	0.199053	0.204288	0.197558	0.150611	0.200061	0.174836	0.182369	0.198413	0.201796	0.191849	0.161124	0.277131	0.17659	0.192316
0.285014	0.16539	0.215483	0.195139	0.208436	0.188636	0.174023	0.164302	0.178016	0.180224	0.168657	0.204388	0.194361	0.210304	0.219873	0.190518	0.195954	0.20271	0.48184	1	0.303161	0.166892	0.174197	0.193923	0.170854	0.190206	0.180159	0.183871	0.1977	0.195284	0.200414	0.204624	0.189086	0.180519	0.191461	0.190064	0.217102	0.206529	0.201304	0.154793	0.208257	0.173743	0.179073	0.194004	0.198952	0.193994	0.152143	0.301056	0.176291	0.1927
0.28248	0.166097	0.213045	0.194425	0.212218	0.196151	0.174277	0.165479	0.182673	0.178648	0.16613	0.197302	0.197779	0.204814	0.214376	0.198297	0.198937	0.198475	0.27954	0.303161	1	0.171893	0.193222	0.191949	0.178033	0.181438	0.18462	0.185349	0.197023	0.196368	0.194073	0.201002	0.190175	0.178492	0.19176	0.186731	0.197261	0.20765	0.194645	0.146579	0.21357	0.174016	0.181289	0.199295	0.202844	0.190907	0.156078	0.29823	0.179101	0.190014
0.167622	0.185853	0.162603	0.187813	0.164364	0.173664	0.173143	0.192833	0.178873	0.185644	0.197833	0.172367	0.191371	0.173564	0.178858	0.182445	0.188951	0.176736	0.163767	0.166892	0.171893	1	0.199168	0.166163	0.190955	0.185215	0.179619	0.179301	0.173207	0.176176	0.183977	0.17856	0.167847	0.174185	0.165642	0.162309	0.157322	0.164915	0.176054	0.197521	0.167729	0.185436	0.185436	0.18254	0.170808	0.165121	0.196583	0.173976	0.183248	0.164496
0.185493	0.218193	0.181926	0.185493	0.166468	0.193817	0.194411	0.211653	0.198573	0.197979	0.221165	0.1956	0.182521	0.175981	0.182521	0.192628	0.181332	0.191439	0.1956	0.174197	0.193222	0.199168	1	0.193222	0.214625	0.180143	0.188466	0.188466	0.187872	0.190844	0.219382	0.196195	0.187872	0.186088	0.188466	0.179548	0.183115	0.175386	0.167658	0.228894	0.187872	0.201546	0.194411	0.189655	0.187277	0.186683	0.202735	0.189061	0.222354	0.198573
0.190578	0.17067	0.205578	0.198356	0.209164	0.190783	0.181211	0.169573	0.189008	0.194636	0.173083	0.192261	0.210594	0.204814	0.213953	0.189344	0.187654	0.201581	0.191072	0.193923	0.191949	0.166163	0.193222	1	0.168988	0.184136	0.18935	0.186425	0.198376	0.19298	0.188823	0.197269	0.192245	0.190752	0.198876	0.262949	0.198157	0.202606	0.19187	0.150324	0.20765	0.183673	0.179116	0.197531	0.199551	0.199792	0.16195	0.18652	0.2717	0.515466
0.163819	0.184494	0.173423	0.18138	0.153455	0.178464	0.179612	0.193396	0.178464	0.178177	0.2	0.173008	0.181974	0.175253	0.175899	0.181565	0.183632	0.17843	0.172577	0.170854	0.178033	0.190955	0.214625	0.168988	1	0.195406	0.178751	0.1743	0.168844	0.169131	0.183345	0.185786	0.166691	0.170567	0.165255	0.165973	0.169706	0.177889	0.183489	0.201436	0.166211	0.186073	0.18234	0.184891	0.177246	0.161522	0.192103	0.176884	0.180761	0.169849
0.191825	0.184406	0.182262	0.188706	0.182545	0.18481	0.181033	0.176177	0.184406	0.188723	0.180629	0.199346	0.207176	0.187078	0.20296	0.195068	0.223122	0.185488	0.190746	0.190206	0.181438	0.185215	0.180143	0.184136	0.195406	1	0.481822	0.466208	0.430041	0.455888	0.184945	0.181573	0.187104	0.191555	0.188992	0.18589	0.182382	0.29284	0.339345	0.175503	0.188676	0.189532	0.177526	0.197237	0.184132	0.191825	0.181843	0.189127	0.188857	0.186564
0.187458	0.18043	0.188814	0.187991	0.188945	0.183944	0.184079	0.174753	0.189755	0.183538	0.182322	0.193896	0.20205	0.200169	0.20296	0.196389	0.204082	0.193394	0.18043	0.180159	0.18462	0.179619	0.188466	0.18935	0.178751	0.481822	1	0.375862	0.403789	0.478385	0.182322	0.194215	0.196783	0.191242	0.191918	0.193269	0.179484	0.318201	0.365566	0.171375	0.184882	0.190431	0.185295	0.195473	0.188772	0.18489	0.173402	0.182727	0.182727	0.188134
0.192339	0.175941	0.189424	0.18138	0.182982	0.185484	0.177419	0.186828	0.185618	0.178898	0.190726	0.189672	0.203332	0.202703	0.208034	0.192279	0.20457	0.193394	0.188844	0.183871	0.185349	0.179301	0.188466	0.186425	0.1743	0.466208	0.375862	1	0.399729	0.399648	0.186694	0.189651	0.184274	0.195833	0.192204	0.18871	0.188575	0.30503	0.360849	0.173522	0.185641	0.185753	0.181183	0.188713	0.182635	0.192742	0.176613	0.188575	0.187903	0.183602
0.194046	0.172801	0.196129	0.190851	0.192436	0.196888	0.18498	0.17456	0.185386	0.186333	0.18728	0.216242	0.208031	0.221706	0.220296	0.190958	0.22341	0.193394	0.189039	0.1977	0.197023	0.173207	0.187872	0.198376	0.168844	0.430041	0.403789	0.399729	1	0.363057	0.189445	0.190663	0.195535	0.190663	0.198512	0.199053	0.186604	0.29214	0.325194	0.162246	0.198695	0.191475	0.184844	0.200764	0.186377	0.193505	0.169148	0.186739	0.189851	0.197294
0.198672	0.171839	0.196129	0.194067	0.189673	0.190676	0.183494	0.174685	0.187424	0.189999	0.179564	0.198528	0.199487	0.201858	0.206342	0.189344	0.217916	0.186335	0.19813	0.195284	0.196368	0.176176	0.190844	0.19298	0.169131	0.455888	0.478385	0.399648	0.363057	1	0.197588	0.195555	0.195826	0.19298	0.198943	0.1942	0.184442	0.335155	0.385544	0.166283	0.196418	0.190812	0.190134	0.20194	0.18997	0.20084	0.17604	0.196504	0.182274	0.189728
0.192723	0.171862	0.201615	0.19782	0.205673	0.189874	0.183156	0.159437	0.183326	0.184162	0.159813	0.197166	0.209312	0.214527	0.201691	0.191105	0.194009	0.202146	0.193612	0.200414	0.194073	0.183977	0.219382	0.188823	0.183345	0.184945	0.182322	0.186694	0.189445	0.197588	1	0.221113	0.204444	0.182643	0.193408	0.191795	0.202509	0.19504	0.191176	0.156167	0.204614	0.176112	0.174749	0.201646	0.196557	0.192581	0.158506	0.193617	0.180595	0.192371
0.195265	0.161486	0.21335	0.193174	0.2144	0.194912	0.179604	0.149667	0.185654	0.185002	0.157558	0.203842	0.216574	0.219595	0.22241	0.192279	0.194916	0.198758	0.202044	0.204624	0.201002	0.17856	0.196195	0.197269	0.185786	0.181573	0.194215	0.189651	0.190663	0.195555	0.221113	1	0.199978	0.188821	0.202846	0.200897	0.208653	0.211153	0.19742	0.143126	0.214481	0.177934	0.178163	0.203116	0.205988	0.20226	0.146688	0.190562	0.178144	0.196317
0.189958	0.177541	0.204816	0.193352	0.206982	0.196275	0.185819	0.173728	0.197037	0.188977	0.17863	0.196348	0.21572	0.223818	0.220719	0.190958	0.193749	0.187747	0.186036	0.189086	0.190175	0.167847	0.187872	0.192245	0.166691	0.187104	0.196783	0.184274	0.195535	0.195826	0.204444	0.199978	1	0.351705	0.204771	0.203137	0.193804	0.195881	0.191454	0.158915	0.206284	0.183096	0.18571	0.207231	0.2	0.193879	0.172095	0.185056	0.183204	0.195512
0.18998	0.176079	0.19811	0.18817	0.197236	0.18969	0.183512	0.174631	0.190269	0.184381	0.187566	0.194849	0.208458	0.211571	0.221564	0.18861	0.18934	0.191135	0.179747	0.180519	0.178492	0.174185	0.186088	0.190752	0.170567	0.191555	0.191242	0.195833	0.190663	0.19298	0.182643	0.188821	0.351705	1	0.20697	0.193745	0.185612	0.191257	0.202414	0.165363	0.193685	0.181485	0.18467	0.192828	0.19476	0.192007	0.173086	0.182257	0.188339	0.195
0.199101	0.174981	0.210149	0.190672	0.217455	0.196564	0.185777	0.174981	0.192175	0.186292	0.174457	0.201799	0.215293	0.204814	0.228753	0.194188	0.204513	0.202146	0.195506	0.191461	0.19176	0.165642	0.188466	0.198876	0.165255	0.188992	0.191918	0.192204	0.198512	0.198943	0.193408	0.202846	0.204771	0.20697	1	0.209588	0.193548	0.209472	0.204218	0.148989	0.213874	0.181396	0.186067	0.191358	0.202545	0.202247	0.162172	0.185618	0.188614	0.203446
0.195641	0.169487	0.209692	0.19371	0.211491	0.198133	0.182395	0.171282	0.19292	0.196667	0.172756	0.199618	0.222554	0.221284	0.227907	0.199178	0.191934	0.191982	0.188077	0.190064	0.186731	0.162309	0.179548	0.262949	0.165973	0.18589	0.193269	0.18871	0.199053	0.1942	0.191795	0.200897	0.203137	0.193745	0.209588	1	0.195981	0.202746	0.206715	0.150449	0.204159	0.177934	0.180192	0.201646	0.211677	0.19891	0.159936	0.186603	0.261667	0.268205
0.203661	0.174603	0.196282	0.189242	0.195782	0.195469	0.178315	0.18318	0.184972	0.185228	0.179852	0.191307	0.202905	0.203547	0.21945	0.199618	0.189599	0.201863	0.199053	0.217102	0.197261	0.157322	0.183115	0.198157	0.169706	0.182382	0.179484	0.188575	0.186604	0.184442	0.202509	0.208653	0.193804	0.185612	0.193548	0.195981	1	0.194059	0.194784	0.153738	0.202186	0.172811	0.186508	0.189006	0.191317	0.195341	0.162186	0.201101	0.181388	0.191756
0.201906	0.173742	0.199634	0.195497	0.210473	0.200504	0.178787	0.182289	0.188595	0.191537	0.179627	0.223483	0.208031	0.215372	0.215645	0.20138	0.217879	0.208639	0.204288	0.206529	0.20765	0.164915	0.175386	0.202606	0.177889	0.29284	0.318201	0.30503	0.29214	0.335155	0.19504	0.211153	0.195881	0.191257	0.209472	0.202746	0.194059	1	0.398347	0.164355	0.205677	0.186073	0.198963	0.198413	0.198503	0.19476	0.166456	0.196441	0.188314	0.202326
0.194922	0.17758	0.214264	0.186741	0.203927	0.197974	0.177303	0.172863	0.191315	0.194229	0.185488	0.225999	0.219137	0.210726	0.217336	0.199178	0.2303	0.196781	0.197558	0.201304	0.194645	0.176054	0.167658	0.19187	0.183489	0.339345	0.365566	0.360849	0.325194	0.385544	0.191176	0.19742	0.191454	0.202414	0.204218	0.206715	0.194784	0.398347	1	0.159822	0.209016	0.182297	0.188402	0.204586	0.204042	0.191454	0.176748	0.194922	0.192564	0.201027
0.150286	0.19021	0.152545	0.172266	0.153891	0.153617	0.176814	0.213005	0.172147	0.165993	0.189132	0.157651	0.170867	0.168497	0.168288	0.167327	0.171703	0.174195	0.150611	0.154793	0.146579	0.197521	0.228894	0.150324	0.201436	0.175503	0.171375	0.173522	0.162246	0.166283	0.156167	0.143126	0.158915	0.165363	0.148989	0.150449	0.153738	0.164355	0.159822	1	0.157104	0.176203	0.167795	0.168136	0.164521	0.14853	0.20637	0.155226	0.174378	0.148032
0.204766	0.171676	0.595245	0.18549	0.219794	0.204463	0.180328	0.179265	0.195355	0.194141	0.177899	0.202793	0.199487	0.221284	0.221987	0.192927	0.196873	0.20271	0.200061	0.208257	0.21357	0.167729	0.187872	0.20765	0.166211	0.188676	0.184882	0.185641	0.198695	0.196418	0.204614	0.214481	0.206284	0.193685	0.213874	0.204159	0.202186	0.205677	0.209016	0.157104	1	0.18306	0.193078	0.203998	0.197936	0.206284	0.162265	0.197632	0.19156	0.202338
0.175565	0.180029	0.188357	0.185311	0.1856	0.187136	0.183765	0.186042	0.36544	0.180849	0.18012	0.182177	0.196924	0.197635	0.200423	0.189344	0.190248	0.193111	0.174836	0.173743	0.174016	0.185436	0.201546	0.183673	0.186073	0.189532	0.190431	0.185753	0.191475	0.190812	0.176112	0.177934	0.183096	0.181485	0.181396	0.177934	0.172811	0.186073	0.182297	0.176203	0.18306	1	0.181122	0.19077	0.18488	0.179574	0.179847	0.176203	0.187864	0.184585
0.180651	0.174374	0.199177	0.191744	0.198109	0.18335	0.183325	0.170874	0.180438	0.181694	0.170175	0.187628	0.201196	0.211149	0.214376	0.188023	0.188951	0.194241	0.182369	0.179073	0.181289	0.185436	0.194411	0.179116	0.18234	0.177526	0.185295	0.181183	0.184844	0.190134	0.174749	0.178163	0.18571	0.18467	0.186067	0.180192	0.186508	0.198963	0.188402	0.167795	0.193078	0.181122	1	0.196355	0.197754	0.181281	0.17049	0.178606	0.181791	0.177902
0.199588	0.184009	0.201646	0.189006	0.198707	0.194004	0.197531	0.181658	0.197531	0.189006	0.194004	0.199882	0.212302	0.20228	0.200423	0.198707	0.198413	0.194885	0.198413	0.194004	0.199295	0.18254	0.189655	0.197531	0.184891	0.197237	0.195473	0.188713	0.200764	0.20194	0.201646	0.203116	0.207231	0.192828	0.191358	0.201646	0.189006	0.198413	0.204586	0.168136	0.203998	0.19077	0.196355	1	0.196355	0.196943	0.184009	0.206055	0.208113	0.198119
0.204491	0.178443	0.208016	0.186919	0.201647	0.201647	0.185479	0.178144	0.193263	0.188024	0.181287	0.195509	0.208458	0.21326	0.216068	0.20509	0.201048	0.200169	0.201796	0.198952	0.202844	0.170808	0.187277	0.199551	0.177246	0.184132	0.188772	0.182635	0.186377	0.18997	0.196557	0.205988	0.2	0.19476	0.202545	0.211677	0.191317	0.198503	0.204042	0.164521	0.197936	0.18488	0.197754	0.196355	1	0.196257	0.164371	0.191916	0.190269	0.195509
0.196819	0.173747	0.197501	0.192459	0.205236	0.195408	0.177406	0.173642	0.183326	0.263456	0.171864	0.193078	0.200342	0.206503	0.212262	0.196536	0.187654	0.19904	0.191849	0.193994	0.190907	0.165121	0.186683	0.199792	0.161522	0.191825	0.18489	0.192742	0.193505	0.20084	0.192581	0.20226	0.193879	0.192007	0.202247	0.19891	0.195341	0.19476	0.191454	0.14853	0.206284	0.179574	0.181281	0.196943	0.196257	1	0.157947	0.187611	0.186334	0.2041
0.157376	0.188244	0.168241	0.172981	0.157382	0.162702	0.179181	0.198614	0.170657	0.167201	0.183603	0.169914	0.200769	0.194679	0.18351	0.177015	0.169757	0.180689	0.161124	0.152143	0.156078	0.196583	0.202735	0.16195	0.192103	0.181843	0.173402	0.176613	0.169148	0.17604	0.158506	0.146688	0.172095	0.173086	0.162172	0.159936	0.162186	0.166456	0.176748	0.20637	0.162265	0.179847	0.17049	0.184009	0.164371	0.157947	1	0.163894	0.170851	0.157569
0.337692	0.167812	0.201006	0.19228	0.203927	0.187314	0.174869	0.167248	0.178947	0.182272	0.169705	0.194577	0.193934	0.200169	0.209725	0.19316	0.188432	0.197911	0.277131	0.301056	0.29823	0.173976	0.189061	0.18652	0.176884	0.189127	0.182727	0.188575	0.186739	0.196504	0.193617	0.190562	0.185056	0.182257	0.185618	0.186603	0.201101	0.196441	0.194922	0.155226	0.197632	0.176203	0.178606	0.206055	0.191916	0.187611	0.163894	1	0.178025	0.187493
0.180775	0.175933	0.188814	0.184417	0.189091	0.188553	0.189159	0.180416	0.188263	0.183824	0.186215	0.1879	0.200769	0.208615	0.201691	0.186702	0.180521	0.195935	0.17659	0.176291	0.179101	0.183248	0.222354	0.2717	0.180761	0.188857	0.182727	0.187903	0.189851	0.182274	0.180595	0.178144	0.183204	0.188339	0.188614	0.261667	0.181388	0.188314	0.192564	0.174378	0.19156	0.187864	0.181791	0.208113	0.190269	0.186334	0.170851	0.178025	1	0.274211
0.191932	0.170065	0.198568	0.191208	0.206836	0.193013	0.182479	0.17275	0.187983	0.205908	0.171599	0.197711	0.21273	0.209882	0.21649	0.188904	0.194916	0.197628	0.192316	0.1927	0.190014	0.164496	0.198573	0.515466	0.169849	0.186564	0.188134	0.183602	0.197294	0.189728	0.192371	0.196317	0.195512	0.195	0.203446	0.268205	0.191756	0.202326	0.201027	0.148032	0.202338	0.184585	0.177902	0.198119	0.195509	0.2041	0.157569	0.187493	0.274211	1
0.167496	0.191989	0.165803	0.172623	0.165382	0.170302	0.183059	0.206276	0.177956	0.184462	0.194413	0.173321	0.188381	0.183277	0.172516	0.178482	0.170665	0.181254	0.168644	0.160352	0.170813	0.19403	0.219382	0.175277	0.194975	0.188048	0.177592	0.177151	0.171989	0.17604	0.19505	0.183569	0.175788	0.177191	0.175022	0.168516	0.160906	0.167998	0.170644	0.201684	0.168944	0.192244	0.179742	0.185185	0.180539	0.16992	0.196709	0.170047	0.182421	0.16673
0.19638	0.183179	0.200853	0.198356	0.2144	0.197877	0.181954	0.179641	0.19012	0.191481	0.181954	0.748467	0.213584	0.206081	0.211839	0.191692	0.242515	0.204969	0.198013	0.197741	0.200735	0.174878	0.179548	0.198013	0.176597	0.201824	0.193386	0.200599	0.223054	0.203593	0.19638	0.205906	0.201551	0.1908	0.197469	0.200871	0.195972	0.204288	0.205189	0.161132	0.199302	0.188214	0.188759	0.201646	0.196557	0.196244	0.164671	0.198966	0.195972	0.203865
0.177876	0.181659	0.186224	0.181022	0.179636	0.1907	0.18618	0.184427	0.312715	0.178983	0.18618	0.18354	0.199487	0.197213	0.197463	0.186995	0.18532	0.184359	0.181751	0.173263	0.174186	0.192728	0.200951	0.175939	0.181048	0.180764	0.184484	0.190188	0.192963	0.181054	0.180736	0.17354	0.17656	0.198475	0.17843	0.183504	0.184844	0.177526	0.177026	0.179721	0.180631	0.36627	0.184703	0.199295	0.185629	0.176308	0.184888	0.175385	0.179906	0.180921
0.18706	0.173986	0.191253	0.185668	0.187782	0.192843	0.192711	0.174573	0.186213	0.186306	0.17826	0.188718	0.20205	0.196791	0.210148	0.18817	0.184801	0.186335	0.181529	0.186222	0.186557	0.173664	0.190844	0.190329	0.178177	0.18589	0.182052	0.186425	0.186468	0.182816	0.185468	0.190161	0.181788	0.183222	0.189239	0.190748	0.184204	0.186073	0.189234	0.164264	0.190801	0.180849	0.180523	0.200764	0.192216	0.186054	0.170131	0.184378	0.182618	0.186725
0.19504	0.173695	0.197653	0.192459	0.205236	0.195408	0.177406	0.173642	0.183139	0.263509	0.171759	0.193078	0.200342	0.206503	0.212262	0.196536	0.18921	0.199322	0.191849	0.193994	0.19096	0.163246	0.186683	0.199792	0.165398	0.192095	0.18489	0.192742	0.193505	0.20084	0.191797	0.20226	0.193879	0.193358	0.202247	0.19891	0.195341	0.19476	0.191454	0.148478	0.199454	0.179574	0.181281	0.193122	0.196257	0.999895	0.157895	0.187663	0.186334	0.2041
0.181093	0.178434	0.1847	0.190315	0.176727	0.174144	0.549627	0.179463	0.189194	0.176203	0.177233	0.18027	0.196924	0.192568	0.19704	0.185674	0.17715	0.173913	0.179291	0.174487	0.170799	0.183352	0.216409	0.175946	0.174731	0.186025	0.186917	0.191935	0.181867	0.183765	0.181693	0.176289	0.188868	0.183222	0.179806	0.178434	0.179339	0.182289	0.188679	0.183752	0.181998	0.1875	0.177318	0.186067	0.179341	0.167539	0.179978	0.172686	0.177233	0.172343
0.199987	0.167797	0.207101	0.198535	0.216873	0.205649	0.179943	0.17438	0.187704	0.188862	0.1728	0.205069	0.226399	0.220017	0.225793	0.19771	0.195694	0.196217	0.201106	0.194655	0.199592	0.155016	0.17063	0.213745	0.157789	0.181438	0.190296	0.20121	0.200271	0.204635	0.199197	0.213153	0.201721	0.192297	0.297378	0.217497	0.201357	0.209612	0.206021	0.143374	0.218124	0.18012	0.186689	0.204879	0.198054	0.201435	0.156474	0.19031	0.184451	0.207557
0.148125	0.201291	0.139134	0.158506	0.138618	0.160725	0.18613	0.217373	0.164823	0.175579	0.21051	0.151111	0.178556	0.160473	0.150529	0.15808	0.158864	0.176736	0.147306	0.13993	0.143413	0.20325	0.206302	0.153555	0.206317	0.173479	0.169347	0.161425	0.162517	0.160591	0.19791	0.186642	0.15336	0.158676	0.156935	0.14536	0.139401	0.149222	0.152331	0.237144	0.139648	0.172711	0.182647	0.174309	0.151198	0.145667	0.221369	0.154989	0.179881	0.147408
0.193941	0.177233	0.192848	0.189242	0.194566	0.188944	0.187695	0.178014	0.192692	0.19441	0.185197	0.19238	0.197779	0.195524	0.214376	0.182854	0.20253	0.184924	0.191599	0.193785	0.192692	0.180512	0.201546	0.196127	0.1802	0.202842	0.185041	0.190037	0.19238	0.188164	0.188164	0.19722	0.190818	0.187851	0.200031	0.196596	0.187539	0.201905	0.187851	0.167395	0.19847	0.191599	0.185509	0.198413	0.213148	0.190818	0.170831	0.188788	0.19441	0.19644
0.194085	0.183364	0.204511	0.188349	0.206691	0.195933	0.179544	0.174245	0.182625	0.184966	0.179791	0.213381	0.200769	0.205236	0.209725	0.192573	0.207366	0.195088	0.192113	0.190635	0.192606	0.173752	0.196195	0.192606	0.179325	0.216512	0.22922	0.213038	0.227876	0.226724	0.197782	0.195687	0.1809	0.190018	0.193715	0.188909	0.176139	0.212835	0.239456	0.165989	0.19156	0.177819	0.188909	0.196355	0.193563	0.194824	0.167468	0.184966	0.189772	0.187307
0.692111	0.174011	0.197501	0.191387	0.202909	0.193178	0.177406	0.170112	0.183605	0.182482	0.171019	0.197711	0.204613	0.211993	0.201268	0.192867	0.196602	0.203557	0.277423	0.278119	0.297671	0.170643	0.173603	0.192991	0.170854	0.18481	0.18489	0.191263	0.190122	0.19813	0.185809	0.194145	0.189631	0.184863	0.193708	0.192628	0.197133	0.200084	0.193674	0.153676	0.205981	0.184585	0.180061	0.199295	0.201796	0.19075	0.162583	0.316124	0.18215	0.191056
0.185292	0.181934	0.192326	0.18406	0.191687	0.196803	0.182574	0.176499	0.199361	0.190408	0.189448	0.192326	0.202905	0.20777	0.194926	0.191847	0.190887	0.188876	0.193445	0.183533	0.184333	0.191527	0.206302	0.186091	0.178577	0.185931	0.192006	0.186731	0.201759	0.184812	0.184173	0.180975	0.193925	0.195683	0.188169	0.188969	0.180176	0.185452	0.192646	0.177138	0.198082	0.184652	0.183054	0.191652	0.201918	0.190887	0.177138	0.185771	0.193765	0.194245
0.177404	0.176895	0.179518	0.182988	0.180945	0.179441	0.330023	0.184025	0.180065	0.176895	0.178847	0.185311	0.190944	0.192145	0.200846	0.181271	0.178965	0.179277	0.174773	0.168492	0.167303	0.184915	0.203329	0.176555	0.179612	0.18562	0.174753	0.185753	0.180514	0.188237	0.178083	0.175452	0.184511	0.198764	0.18046	0.179696	0.171915	0.184391	0.187292	0.183431	0.184123	0.175292	0.180715	0.189006	0.181587	0.178423	0.182752	0.174518	0.183176	0.179526
0.178171	0.184544	0.176166	0.194425	0.176291	0.181492	0.181402	0.189301	0.31197	0.177812	0.188493	0.181087	0.195643	0.197635	0.193235	0.184353	0.183374	0.191135	0.173414	0.17485	0.171977	0.186061	0.207491	0.176196	0.187509	0.189667	0.185566	0.184946	0.188363	0.183494	0.177632	0.174042	0.181788	0.184863	0.178081	0.169733	0.181772	0.188595	0.187847	0.186159	0.184274	0.349125	0.177183	0.184597	0.182036	0.172606	0.181402	0.177363	0.181671	0.181851
0.191419	0.157336	0.204663	0.195675	0.217455	0.196399	0.181465	0.146771	0.182767	0.179804	0.149551	0.201254	0.202478	0.220439	0.227061	0.196683	0.190637	0.208075	0.191896	0.201285	0.194463	0.159183	0.193222	0.196117	0.165829	0.184001	0.182592	0.190995	0.187957	0.201789	0.182113	0.19301	0.194205	0.187277	0.205094	0.200962	0.201357	0.205408	0.196587	0.133897	0.20765	0.173196	0.176372	0.20341	0.203593	0.19661	0.141427	0.187108	0.178144	0.198564
0.183088	0.174454	0.197196	0.191565	0.200291	0.188883	0.177659	0.173248	0.184537	0.185564	0.173819	0.192124	0.200342	0.206926	0.213531	0.189197	0.195305	0.198475	0.185183	0.18239	0.183532	0.16783	0.20214	0.184738	0.170711	0.186429	0.18516	0.189113	0.191475	0.186882	0.187532	0.194705	0.315652	0.198282	0.190112	0.192308	0.189196	0.200084	0.195616	0.16271	0.196418	0.186316	0.181755	0.196649	0.194611	0.186643	0.176232	0.183977	0.180549	0.190706
0.179345	0.178711	0.181652	0.180486	0.180509	0.182428	0.190407	0.181249	0.351747	0.185692	0.184242	0.182995	0.188808	0.202703	0.202114	0.185381	0.187265	0.187182	0.179255	0.178076	0.175809	0.17981	0.199168	0.180433	0.181766	0.188453	0.191242	0.181989	0.183221	0.184171	0.181703	0.183244	0.187779	0.183415	0.181249	0.180343	0.173451	0.182289	0.181881	0.175809	0.185337	0.620445	0.181159	0.198119	0.187275	0.179527	0.181431	0.180796	0.189228	0.182791
0.185049	0.181366	0.195062	0.1896	0.189964	0.18735	0.186338	0.180261	0.351001	0.185141	0.178236	0.186674	0.195643	0.211149	0.200423	0.191252	0.183763	0.194805	0.181458	0.179893	0.180077	0.177831	0.1956	0.185601	0.183489	0.18481	0.187187	0.187366	0.184032	0.192302	0.182471	0.176211	0.191047	0.184381	0.18155	0.182011	0.170763	0.197002	0.188124	0.174553	0.19065	0.386761	0.181182	0.193122	0.188623	0.180169	0.177868	0.183115	0.187074	0.186246
0.182087	0.180329	0.19171	0.186204	0.1888	0.187454	0.179774	0.185326	0.413321	0.182457	0.189119	0.181087	0.194361	0.20777	0.204651	0.186995	0.180392	0.189723	0.179219	0.177091	0.179682	0.181061	0.197979	0.187916	0.179038	0.189667	0.184214	0.182124	0.183356	0.183629	0.175056	0.179867	0.181135	0.185346	0.186529	0.181625	0.174347	0.186493	0.179245	0.181625	0.180631	0.390914	0.181625	0.19077	0.18997	0.177184	0.178756	0.18144	0.180052	0.185696
[truncated: 19 more columns]
