# Supplementary material for: Prioritizing antiviral drugs against SARS-CoV-2 by integrating viral complete genome sequences and drug chemical structures
Source: Sci Rep. 2021 Mar 18;11:6248. doi: 10.1038/s41598-021-83737-5 (PMC7973547; doi:10.1038/s41598-021-83737-5)
Supplement: Supplementary file 1 — Supplementary Information 1. [file 41598_2021_83737_MOESM1_ESM.zip › dataset_VDA-RWR/dataset3/virus FASTA/Andes virus(ANDV).fasta]

>KY659431.1 Andes orthohantavirus strain ANDV LS-CH-2016 RNA-dependent RNA polymerase gene, complete cds
TTAGAAAAATGGAAAAGTATAGAGAGATTCATCAGAGAGTTAGGGATCTTGCACCTGGAACGGTATCAGC
ATTAGAATGCATAGATCTACTGGATAGGCTCTATGCTGTCAGACATGATCTAGTTGATCAGATGATAAAA
CATGATTGGTCTGATAATAAAGATGTAGAAAGGCCTATAGGTCAAGTTTTGCTGATGGCTGGCATACCTA
ATGATATTATACAAGGCATGGAGAAGAAAATTATACCAAATAGCCCTTCTGGACAAGTGCTGAAGAGCTT
TTTCCGAATGACGCCAGACAACTATAAAATTACAGGCAATCTGATTGAGTTTATTGAAGTGACTGTGACA
GCTGATGTATCACGAGGTATTAGGGAGAAGAAAATAAAGTATGAAGGAGGCCTTCAATTTGTTGAGCACT
TACTTGAAATTGAATCAAGGAAGGGTAACATACCACAACCCTATAAAATAACATTCTCAGTGGTTGCAGT
TAAAACAGATGGATCAAACATCTCAACTCAATGGCCTAGTCGAAGGAATGATGGGGTAGTTCAGCACATG
CGTCTAGTCCAAGCTGATATTAATTATGTCAGAGAGCATTTAATAAAGTTAGATGAGAGAGCATCATTGG
AAGCAATGTTCAACTTAAAATTTCATGTGTCAGGCCCTAAATTAAGATACTTCAACATCCCTGATTATAG
ACCACAGCAGTTGTGTGAACCGCGGATTGATAACTTGATACAATATTGCAAGAATTGGTTGACAAAAGAA
CATAAATTTGTATTCAAGGAAGTCAGTGGAGCTAATGTAATCCAAGCATTTGAAAGTCATGAGCAGTCAC
ACCTACAGAAATACAATGAATCACGGAAACCGAGAAATTTTTTACTCCTGCAGCTTACGGTGCAAGGAGC
ATATCTGCCATCAACAATCAGCTCTGACCAGTGTAATACTAGGATTGGGTGTCTAGAAATATCAAAAAAC
CAACCAGAAACACCAGTACAGATGCTTGCATTAGATATAGCTTATAAGTATCTGAGCCTCACAAAGGATG
AGTTGATTAATTATTATAGCCCTAGAGTGCACTTTCAATCAAGCCCTAATGTAAAAGAACCAGGGACATT
AAAGTTAGGATTATCGCAATTGAATCCACTCTCTAAATCAATCCTTGACAATGTTGGAAAGCACAAAAAG
GATAAAGGGTTGTTTGGTGAGGTCATAGACAGCATAAATGTGGCAAGTCAAATACAGATCAATGCATGTG
CAAAAATAATTGAGCAGATCTTATCAAATCTGGAAATAAACATTGGAGAAATAAATGCTAGTATGCCTTC
CCCAAACAAGACAACAGGTGTAGATGATTTATTGAATAAATTCTATGATAATGAGCTTGGGAAATACATG
TTATCTATTCTAAGGAAAACAGCAGCATGGCATATAGGTCATCTAGTTAGAGATATCACAGAAAGTTTAA
TTGCACATGCCGGTCTGCGTCGTTCTAAATACTGGTCAGTACATGCATATGACCATGGGAATGTAATTCT
GTTCATTTTGCCGTCAAAGTCATTAGAAGTAGTAGGTTCTTATATAAGATATTTTACAGTATTTAAGGAT
GGTATAGGATTGATAGATGCAGACAATATTGATTCTAAGGCTGAAATTGATGGTGTTACTTGGTGTTATT
CCAAAGTCATGAGTATTGATTTAAACAGGTTATTGGCATTAAATATAGCCTTTGAGAAATCACTTCTTGC
CACAGCAACATGGTTCCAATATTATACTGAAGACCAAGGTCATTTTCCCCTTCAACATGCATTAAGGTCA
ATCTTTTCTTTTCACTTTTTACTATGTGTGTCACAGAAGATGAAACTATGTGCAATATTCGATAACCTTC
GTTATCTGATACCATCAGTAACATCTTTGTACTCTGGGTATGAGTTGTTAATAGAGAAATTTTTTGAGAG
GCCATTTAAGAGTTCTCTGGATGTATACCTTTATTCTATTATAAAGTCTCTGTTAATTAGTTTGGCACAA
AATAATAAAGTTCGATTTTACTCAAGAGTTCGCTTGTTAGGATTGACAGTTGATCACTCTACGGTAGGAG
CAAGTGGTGTTTATCCCTCTTTAATGTCCCGTGTTGTCTATAAACATTATAGAAGTTTAATCTCTGAAGC
TACAACCTGTTTTTTCTTATTTGAAAAGGGTTTGCATGGGAATTTACCAGAAGAAGCTAAGATACATCTT
GAAACCATTGAATGGGCTCGAAAGTTTCAGGAGAAAGAGAAACAATATGGTGATATTCTTCTAAAGGAAG
GCTATACGATTGAATCTGTGATCAATGGAGAAGTTAATGTAGAACAACAGCTCTTTTGTCAAGAGGTTTC
AGAGCTGAGTGCACAGGAACTTAACAAATATCTACAAGCGAAATCTCAAGTTTTATGTGCGAATATTATG
AATAAGCATTGGGATAAACCATATTTCAGTCAAACACGCAATATCAGTCTGAAAGGAATGTCCGGTGCAC
TGCAAGAAGATGGGCATTTAGCTGCTAGTGTAACACTAATTGAAGCAATTAGATTTTTAAATAGATCACA
GACCAATCCAAATGTTATTGATATGTATGAGCAGACCAAACAAGCAAAGGCACAGGCTAGGATTGTCAGG
AAATACCAGAGAACAGAAGCAGATAGAGGATTCTTCATTACAACATTACCAACTAGGGTGCGACTGGAGA
TAATAGAAGATTATTTTGATGCAATTGCAAAGGTTGTGCCTGAAGAATACATTTCTTATGGTGGGGATAA
AAAGGTTCTAAATATTCAAAATGCACTAGAGAAAGCACTTAGATGGGCATCTGGAGTATCAGAAATTACA
ACAAGTACTGGTAAAAGCATCAAGTTTAAGCGAAAATTAATGTATGTTAGTGCTGATGCAACAAAATGGT
CACCAGGTGACAACTCTGCCAAATTTAGGAGATTTACACAGGCAATATATGATGGCTTATCAGACAACAA
GCTGAAATGTTGTGTTGTTGATGCATTGCGCAACATTTATGAGACTGAATTCTTTATGTCTAGGAAATTA
CACCGATATATTGATAGTATGGAAGATCATTCAGATGCAGTTGAAGACTTCTTGGCATTTTTTTCAAATG
GAGTCTCAGCCAATGTAAAGGGAAATTGGCTTCAAGGAAACTTGAATAAATGCTCATCTTTATTTGGTGC
TGCTGTCTCATTACTTTTCCGAGAGGTCTGGAAACAATTATTCCCAGAATTAGAATGTTTTTTTGAATTT
GCACATCATTCAGATGATGCATTATTTATTTATGGCTATTTAGAGCCTGAGGATGATGGAACAGATTGGT
TTTTGTATGTATCACAGCAGATACAGGCAGGAAACTTTCATTGGCATGCTATAAATCAAGAGATGTGGAA
AAGTATGTTTAATCTACATGAACATTTATTGTTAATGGGTTCCATTAAAGTATCACCTAAGAAGACAACA
GTATCACCCACTAATGCAGAATTTCTTTCTACTTTTTTTGAGGGTTGTGCTGTGTCAATCCCTTTTGTTA
AAATATTACTAGGTTCATTGTCAGATCTTCCCGGGTTGGGTTTTTTTGATGATTTAGCAGCAGCACAAAG
TAGATGTGTAAAGTCATTAGATTTAGGTGCTTGCCCACAATTAGCTCAACTGGCTATAGTGTTATGCACA
AGCAAAGTTGAGAGATTGTATGGTACTGCTGATGGAATGGTAAACTCTCCAACAGCATTCCTTAAAGTAA
ATAAAGCACATGTACCAGTACCACTTGGTGGTGATGGCTCAATGTCCATTATGGAACTTGCAACAGCTGG
TTTTGGGTTGGCAGATAAAAATATTCTAAAAAATGCATTCATATCTTATAAGCATACTCGTAGAGAAGGT
GATAGATATGTACTGGGTTTATTTAAATTTTTGATGTCATTAAGTGAGGATGTATTCCAGCACGACCGAT
TAGGTGAGTTTAGTTTTGTAGGTAAAGTTCAATGGAAAGTGTTTACTCCTAAAGCTGAATTTGAATTTCA
CGATCAATTTTCGCATAATTATTTATTAGAGTGGACACGTCAACATCCTGTGTATGACTATATTATTCCT
AGAAATAGAGATAATTTGCTTGTGTACCTTGTGAGAAAGTTGAATGATCCTAGCATCATCACAGCTATGA
CTATGCAGTCACCATTGCAACTCCGTTTTCGTATGCAGGCGAAACAACATATGAAAGTATGCCGGTATGA
AGGTGAATGGGTCACATTCAGGGAGGTACTTGCTGCAGCTGATAGTTTTGCTACAAGTTACCAGCCTACT
GAGAGGGACATGGATCTCTTTAATACACTTGTAAGTTGTACATTCTCTAAAGAGTATGCTTGGAAAGACT
TTTTAAATGAAGTAAGGTGTGAGGTTTTAACAACAAGACATGTACATAGGCCTAAAATTGCTAGAACATT
TACTGTTAGAGAAAAGGACCAGGCTATACAAAATCCAATAAATTCTGTGATTGGCTATAAGTATGCTCTC
ACAGTAGATGAAGTCAGTGATGTCCTTGATAGTGCATTCTTCCCAGAATCTTTATCTGCAGACCTACAGG
TTATGAAGGATGGGGTTTGCAGGGAATTAGGGCTTGATATAAGTTCACCTGAAGTTTTAAAACGCATAGC
ACCGTTATTATATAAGGCAGGAAGATCACGTGTTGTTATTGTGGAAGGGAATGTAGAGGGGACAGCTGAG
TCAATCTGTAGTTATTGGCTCAAGACAATGTCATTGATTAAAACAATTAGAGTAAGACCTAAGAAGGAAG
TACTGAAAGCTATGTCTCTATATAGTGTTAAAGAAAATATTGGATTGCAGGATGATATTGCAGCAACTCG
ACTGTGCAAAGAAATCTGGAGGTGGTGTAAGGCAAATGAACAGGATGTCAAAGAATGGCTAACATCTTTG
TATTTTGAAAAGCAAACATTGATGGATTGGATAGAAAGGTTTAGAAGGAAAGGAGTCGTGCCTATTGATC
CTGAGATACAATGTATTGGCCTACTTTTATATGATGTGTTAGGTTATAAAAGTGTGTTGCAAATGCAAGC
AAACCGAAGAGCCTATTCAGGTAAGCAGTATGATGCATACTGTGTGCAAACATATAACGAGGAAACAAAA
CTATATGAAGGTGACCTCCGTGTCACTTTTAATTTTGGCCTAGACTGTGCAAGGTTAGAAGTCTTTTGGG
ATAAAAGAGAGTATATCTTAGAGACATCTATTACCCAGCGACATGTATTGCGGTTGTTGATGGAAGAAGT
GTCACAAGAATTGATTAGATGTGGAATGAGATTCAAAACGGAACAAGTCAATCAAACTCGGAGTTTAGTG
TTATTTAAAACAGAGGCTGGTTTTGAATGGGGTAAGCCTAATGTGCCATGTATTGTATATAAACACTGTG
TTTTGAGAACTGGACTTCGTACAAAACAGCCAATTAATAAAGAGTTCATGATAAATGTACAAAGTGATGG
ATTCCGTGCAATAGCACAGATGGATATTGAGAGTCCACGATTCTTGTTGGCACATGCGTATCATACATTG
CGTGATATCAGATATCAAGCAGTACAGGCAGTAGGGAATGTATGGTTTAAAACAGAACAGCACAAACTAT
TTATCAACCCAATTATATCATCAGGACTCTTAGAAAATTTTATGAAAGGTTTACCTGCTGCCATACCTCC
TGCTGCATATTCTCTAATAATGAATAAGGCCAAAATTTCTGTAGATTTGTTTATGTTCAATGAACTATTA
GCACTTATAAATAGAAATAATACTCTCAACCTTGATGGGATTGAAGAAACATCTGAAGGTTATAGCACTG
TGACATCAATGTCTAGCAAGCAGTGGTCTGAAGAGATGAGTTTAATGTCTGATGATGATATCGATGACAT
GGAGGATTTCACTATAGCACTAGATGATATTGACTTTGAACAAATAAATTTGGAAGAGGATATACAGCAT
TTTCTGCAGGATGAATCAGCATATGTTGGTGATTTATTAATTCAGACAGAGGACATTGAAGTTAAGAAAA
TACGTGGGGTGACAAGAGTATTAGAGCCAGTTAAGCTATTAAAAAGTTGGGTTTCTAAAGGTCTTGCTAT
AGACAAAGTATACAATCCCATTGGGATAATCTTAATGGCAAGATACATGTCAAAAACATACAACTTCAGT
TCAACACCTCTTGCACAACAAAACCCATATGATCTGACAGAACTTGAGAGTGTTGTCAAGGGTTGGGGAG
AAACTGTAAATGATCGATTTAAAGATTTAGATGTTGAGGCACAAGCAGTTGTTAAAGAGAAAGGTGTACA
GCCAGAAGATGTACTCCCTGATTCATTATTTTCTTTCAGGCATGTTGATGTCTTGCTACGAAGGTTGTTT
CCGCGTGACCCTGTATCAACATTCTATTAG
