# Supplementary material for: Prioritizing antiviral drugs against SARS-CoV-2 by integrating viral complete genome sequences and drug chemical structures
Source: Sci Rep. 2021 Mar 18;11:6248. doi: 10.1038/s41598-021-83737-5 (PMC7973547; doi:10.1038/s41598-021-83737-5)
Supplement: Supplementary file 1 — Supplementary Information 1. [file 41598_2021_83737_MOESM1_ESM.zip › dataset_VDA-RWR/dataset3/virus FASTA/coxsackievirus B3 (CVB3).fasta]

>NC_038307.1 Coxsackievirus B3 mRNA, complete genome
TTAAAACAGCCTGTGGGTTGATCCCACCCACAGGGCCCATTGGGCGCTAGCACTCTGGTATCACGGTACC
TTTGTGCGCCTGTTTTATACCCCCTCCCCCAACTGTAACTTAGAAGTAACACACACCGATCAACAGTCAG
CGTGGCACACCAGCCACGTTTTGATCAAGCACTTCTGTTACCCCGGACTGAGTATCAATAGACTGCTCAC
GCGGTTGAAGGAGAAAGCGTTCGTTATCCGGCCAACTACTTCGAAAAACCTAGTAACACCGTGGAAGTTG
CAGAGTGTTTCGCTCAGCACTACCCCAGTGTAGATCAGGTCGATGAGTCACCGCATTCCCCACGGGCGAC
CGTGGCGGTGGCTGCGTTGGCGGCCTGCCCATGGGGAAACCCATGGGACGCTCTAATACAGACATGGTGC
GAAGAGTCTATTGAGCTAGTTGGTAGTCCTCCGGCCCCTGAATGCGGCTAATCCTAACTGCGGAGCACAC
ACCCTCAAGCCAGAGGGCAGTGTGTCGTAACGGGCAACTCTGCAGCGGAACCGACTACTTTGGGTGTCCG
TGTTTCATTTTATTCCTATACTGGCTGCTTATGGTGACAATTGAGAGATTGTTACCATATAGCTATTGGA
TTGGCCATCCGGTGACCAATAGAGCTATTATATATCTCTTTGTTGGGTTTATACCACTTAGCTTGAAAGA
GGTTAAAACATTACAATTCATTGTTAAGTTGAATACAGCAAAATGGGAGCTCAAGTATCAACGCAAAAGA
CTGGGGCACATGAGACCAGGCTGAATGCTAGCGGCAATTCCATCATTCACTACACAAATATTAATTATTA
CAAGGATGCCGCATCCAACTCAGCCAATCGGCAGGATTTCACTCAAGACCCGGGCAAGTTCACAGAACCA
GTAAAAGATATCATGATTAAATCACTACCAGCTCTCAACTCCCCCACAGTAGAGGAGTGCGGATACAGTG
ACAGGGTGAGATCAATCACATTAGGTAACTCCACCATAACGACTCAGGAATGCGCCAACGTGGTGGTGGG
CTATGGAGTATGGCCAGATTATCTAAAGGATAGTGAGGCAACAGCAGAGGACCAACCGACCCAACCAGAC
GTTGCCACATGTAGGTTCTATACCCTTGACTCTGTGCAATGGCAGAAAACCTCACCAGGATGGTGGTGGA
AGCTGCCCGATGCTTTGTCGAACTTAGGACTGTTTGGGCAGAACATGCAGTACCACTACTTAGGCCGAAC
TGGGTATACCGTACATGTGCAGTGCAATGCATCTAAGTTCCACCAAGGATGCTTGCTAGTAGTGTGTGTA
CCGGAAGCTGAGATGGGTTGCGCAACGCTAGACAACACCCCATCCAGTGCAGAATTGCTGGGGGGCGATA
GCGCAAAAGAGTTTGCGGACAAACCGGTCGCATCCGGGTCCAACAAGTTGGTACAGAGGGTGGTGTATAA
TGCAGGCATGGGGGTGGGTGTTGGAAACCTCACCATTTTCCCCCACCAATGGATCAACCTACGCACCAAT
AATAGTGCTACAATTGTGATGCCATACACCAACAGTGTACCTATGGATAACATGTTTAGGCATAACAACG
TCACCCTAATGGTTATCCCATTTGTACCGCTAGATTACTGCCCTGGGTCCACCACGTACGTCCCAATTAC
GGTCACGATAGCCCCAATGTGTGCCGAGTACAATGGGTTACGTTTAGCAGGGCACCAGGGCTTACCAACC
ATGAATACTCCGGGGAGCTGTCAATTTCTGACATCAGACGACTTCCAATCACCATCCGCCATGCCGCAAT
ATGACGTCACACCAGAGATGAGGATACCTGGTGAGGTGAAAAACTTGATGGAAATAGCTGAGGTTGACTC
AGTTGTCCCAGTCCAAAATGTTGGAGAGAAGGTCAACTCTATGGAAGCATACCAGATACCTGTGAGATCC
AATGAAGGATCTGGAACGCAAGTATTCGGCTTTCCACTGCAACCAGGGTACTCGAGTGTTTTTAGTCGGA
CGCTCCTAGGAGAGATCTTGAACTATTATACACATTGGTCAGGCAGCATAAAGCTTACGTTTATGTTCTG
TGGTTCGGCCATGGCTACTGGAAAATTCCTTTTGGCATACTCACCACCAGGTGCTGGAGCTCCTACAAAA
AGGGTTGATGCCATGCTTGGTACTCATGTAGTTTGGGACGTGGGGCTACAATCAAGTTGCGTGCTGTGTA
TACCCTGGATAAGCCAAACACACTACCGGTTTGTTGCTTCAGATGAGTATACCGCAGGGGGTTTTATTAC
GTGCTGGTATCAAACAAACATAGTGGTCCCAGCGGATGCCCAAAGCTCCTGTTACATCATGTGTTTCGTG
TCAGCATGCAATGACTTCTCTGTCAGGCTATTGAAGGACACTCCTTTCATTTCGCAGCAAAACTTTTTCC
AGGGCCCAGTGGAAGACGCGATAACAGCCGCTATAGGGAGAGTTGCGGATACCGTGGGTACAGGGCCAAC
CAACTCAGAAGCTATACCAGCACTCACTGCTGCTGAGACAGGTCACACGTCACAAGTAGTGCCGGGTGAC
ACCATGCAGACACGCCACGTTAAGAACTACCATTCAAGGTCTGAGTCAACCATAGAGAACTTCCTATGTA
GGTCAGCATGCGTGTACTTTACGGAGTATAAAAACTCAGGTGCCAAGCGGTATGCTGAATGGGTATTAAC
ACCACGACAAGCAGCACAACTTAGGAGAAAGCTAGAATTCTTTACCTACGTCCGGTTCGACCTGGAGCTG
ACGTTTGTCATAACAAGTACTCAACAGCCCTCAACCACACAGAACCAAGACGCACAGATCCTAACACACC
AAATTATGTACGTACCACCAGGTGGACCTGTACCAGATAAAGTTGATTCATACGTGTGGCAAACATCTAC
GAATCCCAGTGTGTTTTGGACCGAGGGAAACGCCCCGCCGCGCATGTCCATACCGTTTTTGAGCATTGGC
AACGCCTATTCAAATTTCTATGACGGATGGTCTGAATTTTCCAGGAACGGAGTTTACGGCATCAACACGC
TAAACAACATGGGCACGCTATATGCAAGACATGTCAACGCTGGAAGCACGGGTCCAATAAAAAGCACCAT
TAGAATCTACTTCAAACCGAAGCATGTCAAAGCGTGGATACCTAGACCACCTAGACTCTGCCAATACGAG
AAGGCAAAGAACGTGAACTTCCGACCCAGCGGAGTTACCACTACTAGGCAAAGCATCACTACAATGACAA
ATACGGGCGCATTTGGACAACAATCAGGGGCAGTGTATGTGGGGAACTACAGGGTAGTAAATAGACATCT
AGCTACCAGTGCTGACTGGCAAAACTGTGTGTGGGAAAGTTACAACAGAGACCTCTTAGTGAGCACGACC
ACAACACATGGATGTGATATTATAGCCAGATGTCAGTGCACAACGGGAGTGTACTTTTGTGCGTCCAAAA
ACAAGCACTACCCAATTTCGTTTGAAGGACCAGGTCTAGTAGAGGTCCAAGAGAGTGAATACTACCCCAG
GAGATACCAATCCCATGTGCTTTTAGCAGCTGGATTTTCCGAACCAGGTGACTGTGGCGGTATCCTAAGG
TGTGAGCATGGTGTCATTGGCATTGTGACCATGGGGGGTGAAGGCGTGGTCGGCTTTGCAGACATCCGTG
ATCTCCTGTGGCTGGAAGATGATGCAATGGAACAGGGAGTGAAGGACTATGTGGAACAGCTTGGAAATGC
ACTCGGCTCCGGCTTTACTAACCAAATATGTGAGCAAGTCAACCTCCTGAAAGAATCACTAGTGGGTCAA
GACTCCATCTTAGAGAAATCTCTAAAAGCCTTAGTTAAGATAATATCAGCCTTAGTAATTGTGGTGAGGA
ACCACGATGACCTGATCACTGTGACTGCCACACTAGCCCTTATCGGTTGTACCTCGTCCCCGTGGCGGTG
GCTCAAACAGAAGGTGTCACAATATTACGGAATCCCTATGGCTGAACGCCAAAACAATAGCTGGCTTAAG
AAATTTACTGAAATGACGAATGCTTGCAAGGGTATGGAATGGATAGCTGTCAAAATTCAGAAATTCATTG
AATGGCTCAAAGTAAAAATTTTGCCAGAGGTCAGGGAAAAACACGAATTCCTGAACAGACTTAAACAACT
CCCCTTATTAGAAAGTCAGATCGCCACAATCGAGCAGAGCGCGCCATCCCAAAGTGACCAGGAACAATTA
TTTTCCAATGTCCAATACTTTGCCCACTATTGCAGAAAGTACGCTCCCCTCTACGCAGCTGAAGCAAAGA
GGGTGTTCTCCCTTGAGAAGAAGATGAGCAATTACATACAGTTCAAGTCCAAATGCCGTATTGAACCTGT
ATGTTTGCTCCTGCACGGGAGCCCTGGTGCCGGCAAGTCGGTGGCAACAAACTTAATTGGAAGGTCGCTT
GCTGAGAAACTCAACAGCTCAGTGTACTCACTACCGCCAGACCCAGATCACTTCGACGGATACAAACAGC
AGGCCGTGGTGATTATGGACGATCTATGCCAGAACCCTGATGGGAAAGACGTCTCCTTGTTCTGCCAAAT
GGTTTCCAGTGTAGATTTTGTACCACCCATGGCTGCCCTAGAAGAGAAAGGCATTCTGTTCACCTCACCG
TTTGTCTTGGCATCGACCAATGCAGGATCTATTAATGCTCCAACCGTGTCAGATAGCAGAGCCTTGGCAA
GGAGATTTCACTTTGACATGAACATCGAGGTTATTTCCATGTACAGTCAGAATGGCAAGATAAACATGCC
CATGTCAGTCAAGACTTGTGACGATGAGTGTTGCCCGGTCAATTTTAAAAAGTGCTGCCCTCTTGTGTGT
GGGAAGGCTATACAATTCATTGATAGAAGAACACAGGTCAGATACTCTCTAGACATGCTAGTCACCGAGA
TGTTTAGGGAGTACAATCATAGACATAGCGTGGGGACCACGCTTGAGGCACTGTTCCAGGGACCACCAGT
ATACAGAGAGATCAAAATTAGCGTTGCACCAGAGACACCACCACCGCCCGCCATTGCGGACCTGCTCAAA
TCGGTAGACAGTGAGGCTGTGAGGGAGTACTGCAAAGAAAAAGGATGGTTGGTTCCTGAGATCAACTCCA
CCCTCCAAATTGAGAAACATGTCAGTCGGGCTTTCATTTGCTTACAGGCATTGACCACATTTGTGTCAGT
GGCTGGAATCATATATATAATATATAAGCTCTTTGCGGGTTTTCAAGGTGCTTATACAGGAGTGCCCAAC
CAGAAGCCCAGAGTGCCTACCCTGAGGCAAGCAAAAGTGCAAGGCCCTGCCTTTGAGTTCGCTGTCGCAA
TGATGAAAAGGAACTCAAGCAGGGTGAAAACTGAATATGGCGAGTTTACCATGCTGGGCATCTATGACAG
GTGGGCCGTTTTGCCACGCCACGCCAAACCTGGGCCAACCATCTTGATGAATGATCAAGAGGTTGGTGTG
CTAGATGCCAAGGAGCTAGTAGACAAGGACGGCACCAACTTAGAACTGACACTACTCAAATTGAACCGGA
ATGAGAAGTTCAGAGACATCAGAGGCTTCTTAGCCAAGGAGGAAGTGGAGGTTAATGAGGCAGTGCTAGC
AATTAACACCAGCAAGTTTCCCAACATGTACATTCCAGTAGGACAGGTCACAGAATACGGCTTCTTAAAC
CTAGGTGGCACACCCACCAAGAGAATGCTTATGTACAACTTCCCCACAAGAGCAGGCCAGTGTGGTGGAG
TGCTCATGTCCACCGGCAAGGTACTGGGTATCCATGTTGGTGGAAATGGCCATCAGGGCTTCTCAGCAGC
ACTCCTCAAACACTACTTCAATGATGAGCAAGGTGAAATAGAATTTATTGAGAGCTCAAAGGACGCCGGG
TTTCCAGTCATCAACACACCAAGTAAAACAAAGTTGGAGCCTAGTGTTTTCCACCAGGTCTTTGAGGGGA
ACAAAGAACCAGCAGTACTCAGGAGTGGGGATCCACGTCTCAAGGCCAATTTTGAAGAGGCTATATTTTC
CAAGTATATAGGAAATGTCAACACACACGTGGATGAGTACATGCTGGAAGCAGTGGACCACTACGCAGGC
CAACTAGCCACCCTAGATATCAGCACTGAACCAATGAAACTGGAGGACGCAGTGTACGGTACCGAGGGTC
TTGAGGCGCTTGATCTAACAACGAGTGCCGGTTACCCATATGTTGCACTGGGTATCAAGAAGAGGGACAT
CCTCTCTAAGAAGACTAAGGACCTAACAAAGTTAAAGGAATGTATGGACAAGTATGGCCTGAACCTACCA
ATGGTGACTTATGTAAAAGATGAGCTCAGGTCCATAGAGAAGGTAGCGAAAGGAAAGTCTAGGCTGATTG
AGGCGTCCAGTTTGAATGATTCAGTGGCGATGAGACAGACATTTGGTAATCTGTACAAAACTTTCCACCT
AAACCCAGGGGTTGTGACTGGTAGTGCTGTTGGGTGTGACCCAGACCTCTTTTGGAGCAAGATACCAGTG
ATGTTAGATGGACATCTCATAGCATTTGATTACTCTGGGTACGATGCTAGCTTAAGCCCTGTCTGGTTTG
CTTGCCTAAAAATGTTACTTGAGAAGCTTGGATACACGCACAAAGAGACAAACTACATTGACTACTTGTG
CAACTCCCATCACCTGTACAGGGATAAACATTACTTTGTGAGGGGTGGCATGCCCTCGGGATGTTCTGGT
ACCAGTATTTTCAACTCAATGATTAACAATATCATAATTAGGACACTAATGCTAAAAGTGTACAAAGGGA
TTGACTTGGACCAATTCAGGATGATCGCATATGGTGATGATGTGATCGCATCGTACCCATGGCCTATAGA
TGCATCTTTACTCGCTGAAGCTGGTAAGGGTTACGGGCTGATCATGACACCAGCAGATAAGGGAGAGTGC
TTTAACGAAGTTACCTGGACCAACGTCACTTTCCTAAAGAGGTATTTTAGAGCAGATGAACAGTACCCCT
TCCTGGTGCATCCTGTTATGCCCATGAAAGACATACACGAATCAATTAGATGGACCAAGGATCCAAAGAA
CACCCAAGATCACGTGCGCTCACTGTGTCTATTAGCTTGGCATAACGGGGAGCACGAATATGAGGAGTTC
ATCCGTAAAATTAGAAGCGTCCCAGTCGGACGTTGTTTGACCCTCCCCGCGTTTTCAACTCTACGCAGGA
AGTGGTTGGACTCCTTTTAGATTAGAGACAATTTGAAATAATTTAGATTGGCTTAACCCTACTGTGCTAA
CCGAACCAGATAACGGTACAGTAGGGGTAAATTCTCCGCATTCGGTGCG
