# Supplementary material for: Prioritizing antiviral drugs against SARS-CoV-2 by integrating viral complete genome sequences and drug chemical structures
Source: Sci Rep. 2021 Mar 18;11:6248. doi: 10.1038/s41598-021-83737-5 (PMC7973547; doi:10.1038/s41598-021-83737-5)
Supplement: Supplementary file 1 — Supplementary Information 1. [file 41598_2021_83737_MOESM1_ESM.zip › dataset_VDA-RWR/dataset3/virus FASTA/Epstein-Barr virus.txt]

>MK540447.1 Human gammaherpesvirus 4 isolate NPCT090, complete genome
AGAATTCGTCTTGCTCTATTCACCCTAACTTTTCTTCTTGCCCGTTCTCTTTCTTAGTATGAATCCAGTA
TGCCTGCCTGTAATTGTTGCGCCCTACCTGTTTTGGCTGGCGGCTATTGCCGCCTCGTGTTTCACGGCCT
CAGTTAGTACCGTTGTCAGCGCCACCGGCTTGGCCCTCTCACTTCTACTCTTGGCAGCAGTGGCCAACTC
ATCTGCCGCTGCACAAAGGAAACTGCTGACACCGGTTACAGTTCTTACTGCGGTTGTCACTTGTGAGTAC
ACACGCACCATTTACAATGCATAATGTTCGTGAGATTGATCTGTCTCTAACAGTTCACTTCCTCTGCTTT
TCTCCTCAGTCTTTGCAATTTGCCTAACATGGAGGATTGAAGACCCACCTTTTAATTCTATTCTGTTTGC
ATTGCTGGCCGCAGCTGGCGGACTACAAGGCATTTACGGTTAGTGTGCCTCTGTTCTGGAATGCAGGTTT
GACTTCATATGTATGGCTTGGCATGACGTCAACTTTACTTTTATTTCAGTTCTGGTGATGCTTGTGCTCC
TGATACTAGCATACAGAAGGAGATGGCGCCGTTTGACTGTTTGTGGCGGCATGATGTTTTTGGCATGTCT
AGTTGTCCTCATCGTCGACGCTGTTTTGCAGCTGAGTCCCCTCCTTGGAGCTGTAACTGTGGTTTCCATG
ACGCTGCTGCTACTGGCTTTCGTCCTCTGGCTCTCTTCGCCAGGGGGCCTAGGTACTCTTGGTGCAGCCC
TTTTAACATTGGCAGCAGGTAAGCCACACGTGTGACATTGCTTGCCTTTTTGCCACATGTTTTCTGGACA
CAGGACTAACCATGCCATCTCTGATTATAGCTCTGGCACTGCTAGCGTCACTGATTTTGGGCACACTTAA
CTTGACTACAATGTTCCTTCTCATGCTCCTATGGACACTTGGTAAGTTTTCCCTTCCTTTAACTCATTAC
TTGTTCTTTTGTAATCGCAGCTCTAACTTGGCATCTCTTTTACAGTGGTTCTCCTGATTTGCTCTTCGTG
CTCTTCATGTCCACTGAGCAAGGTTCTTCTGGCACGACTGTTCCTATATGCTCTAGCACTCTTGTTGCTA
GCCTCCGCGCTAACCGCCGGTGGCAGTATTTTGCAAACAAACTTCAAGAGTTTAAGTAGCACTGAATTTA
TACCTCGTGAGTATCTATTTGTTACTCCTGTTTAGTTGAAGAAAACAAGCTATTGGATTGTAACACACAT
TTTACGCTTTGTTCCTTAGATTTGTTCTGCATGTTATTACTGATTGTCGCTGGCATACTCTTTATTCTTG
CTATCCTGACCGAATGGGGAAGTGGAAATAGAACATACGGTCCCGTTTTTATGTCCCTCGGCGGCCTGCT
CACCATGGTAGCCGGCGCTGTGTGGCTGACGGTGATGACTAACACGCTTTTGTCTGCCTGGATTCTTACA
GCAGGATTCCTGATTTTCCTCATTGGTAAGTGTGACACCAACAGGTGTTGCCTTGTTATGTCACTGTTCT
GACACATGACTTACATGGGTTTGGCTTTTGTAGGCTTTGCCCTCTTTGGGGTCATTAGATGCTGCCGCTA
CTGCTGCTACTACTGCCTTACACTGGAAAGTGAGGAGCGCCCACCGACCCCATATCGCAACACTGTATAA
AGGTAAGTATTATTAAATTTTAGAGACACTATCACGTGTAACTTGACGTGCAAGGATGGAGGAGAGGGGC
AGGGAAACGCAAATGCCGGTTGCCCGGTATGGGGGCCCGTTTATTATGGTAAGGCTCTTCGGGCAAGATG
GAGAGGCAAACATACAGGAGCAAAGGCTATATGAGCTACTCTCTGACCCACGCTCTGCGCTCGGCCTAGA
CCCGGGGCCCCTGATTGCTGAGAACCTGCTGCTAGTGGCGCTGCGTGGCACCAACAACGATCCCAGGCCT
CAGCGTCAGGAGAGGGCCAGAGAACTGGCCCTCGTTGGCATTCTACTAGGAAACGGCGAGCAGGGTGAAC
ACTTGGGCACGGAGAGTGCCCTGGAGGCCTCAGGCAACAACTATGTGTATGCCTACGGACCAGACTGGAT
GGCAAGGCCTTCCACATGGTCCGCGGAAATCCAGCAATTCCTGCGACTCCTGGGCGCCACGTACGTGCTT
CGCGTGGAGATGGGCAGGCAGTTTGGCTTCGAGGTGCATAGAAGCCGGCCCTCCTTCCGTCAGTTCCAGG
CCATCAATCACCTTGTCCTGTTTGACAACGCCCTTCGCAAGTACGATTCCGGCCAGGTGGCGGCGGGCTT
CCAGAGGGCCCTTCTGGTGGCCGGGCCAGAGACCGCTGACACGAGGCCGGACCTCCGCAAGCTGAATGAG
TGGGTGTTTGGTGGCAGGGCTGCTGGTGGCAGACAGCTGGCCGACGAGCTAAAGATCGTGTCCGCGCTGC
GAGACACTTACTCGGGCCACTTGGTCCTTCAGCCCACGGAGACCCTTGACACATGGAAGGTGTTGAGCAG
GGACACACGAACCGCTCATAGTTTGGAGCACGGATTCATTCATGCCGCGGGGACCATCCAGGCCAACTGC
CCACAGCTGTTTATGAGACGCCAGCACCCCGGCCTCTTTCCCTTCGTTAATGCAATAGCATCATCGCTGG
GCTGGTACTACCAGACCGCCACCGGCCCCGGAGCAGATGCCAGGGCGGCGGCCCGGCGCCAACAGGCCTT
TCAGACCAGGGCGGCGGCTGAATGCCATGCCAAAAGCGGGGTGCCGGTCGTGGCCGGCTTCTACAGGACC
ATCAACGCCACGCTCAAGGGAGGAGAGGGCCTACAGCCCACTATGTTTAACGGGGAGCTGGGGGCCATCA
AGCACCAGGCACTTGACACTGTGAGGTATGACTACGGCCACTATCTCATAATGTTGGGGCCATTCCAGCC
ATGGAGCGGACTGACGGCCCCTCCGTGCCCCTACGCCGAAAGTTCATGGGCACAGGCGGCCGTGCAGACG
GCCCTCGAGCTGTTCTCGGCCCTGTACCCGGCCCCGTGCATCTCGGGCTACGCGCGCCCCCCGGGCCCCA
GTGCTGTGATCGAGCATCTGGGGTCCCTAGTCCCAAAGGGGGGTCTGCTGTTGTTTCTGTCTCACCTACC
GGATGATGTTAAGGACGGGCTCGGAGAAATGGGGCCGGCCAGGGCCACGGGACCTGGAATGCAGCAGTTT
GTCAGCAGCTACTTCCTCAACCCCGCCTGTTCCAACGTCTTCATTACAGTGAGGCAGCGAGGGGAGAAGA
TCAACGGCCGTACCGTCCTCCAAGCGCTCGGACGCGCATGCGATATGGCAGGCTGCCAGCACTATGTGCT
GGGCTCCACGGTTCCCCTCGGTGGACTCAACTTTGTCAACGACCTGGCGTCCCCGGTTTCCACCGCCGAG
ATGATGGATGATTTCTCTCCCTTCTTCACCGTGGAGTTTCCCCCGATTCAAGAGGAGGGCGCAAGTTCTC
CGGTACCCTTAGATGTGGACGAGAGCATGGACATCTCTCCGTCTTACGAGTTGCCCTGGCTCTCGCTGGA
GTCATGCCTCACAAGCATCCTGTCACACCCCACCGTGGGAAGCAAGGAGCACTTGGTCAGGCACACGGAC
AGGGTCAGCGGAGGACGCGTGGCACAGCAGCCCGGGGTAGGTCCCCTGGACCTGCCGCTGGCGGACTACG
CCTTCGTTGCCCACAGTCAGGTCTGGACCAGGCCCGGTGGGGCTCCTCCCTTGCCCTATCGTACCTGGGA
TCGAATGACAGAGAAGCTGCTTGTCTCCGCAAAACCCGGCGGAGAGAACGTTAAGGTTTCAGGTACCGTG
ATTACATTGGGAGAACAGGGGTACAAAGTGTCGTTGGATCTTAGGGAGGGAACCAGGCTGGCAATGGCTG
AGGCGCTGCTGAACGCAGCATTTGCCCCAATCTTGGATCCGGAAGACGTCTTGCTCACCCTGCATCTACA
CCTGGATCCGCGCCGGGCAGACAACTCGGCCGTGATGGAGGCTATGACGGCGGCGAGTGACTACGCGCGT
GGCCTGGGCGTGAAGCTGACCTTTGGCTCGGCCTCCTGCCCCGAGACCGGCTCGTCCGCCTCCAGCTTCA
TGACTGTGGTGGCCTCTGTCTCCGCCCCAGGGGAATTCTCGGGTCCTCTGATCACGCCAGTGCTTCAGAA
GACGGGCAGTCTCCTGATTGCGGTGCGTTGCGGGGATGGCAAGATACAGGGAGGGTCGCTGTTTGAGCAG
CTCTTTAGCGACGTGGCCACGACCCCACGGGCGCCCGAGGCGTTGTCTCTGAAGAATCTCTTCCGGGCAG
TCCAGCAGCTGGTCAAGAGCGGCATCGTGCTGTCAGGGCACGACATCAGCGACGGGGGCCTGGTGACCTG
CCTGGTGGAGATGGCCCTGGCCGGGCAGCGGGGAGTGACCATCACTATGCCGGTGGCCTCCGACTACCTC
CCGGAGATGTTTGCAGAGCACCCCGGCCTGGTGTTTGAGGTGGAGGAGCGCAGCGTGGGTGAGGTGCTGC
AGACCCTGCGCTCCATGAACATGTATCCGGCAGTCCTCGGTCGAGTGGGCGAGCAAGGTCCAGATCAAAT
GTTTGAGGTGCAGCACGGCCCAGAGACGGTGTTGCGCCAGTCGCTGCGCCTGCTGCTGGGAACCTGGTCC
TCCTTTGCCAGCGAGCAGTACGAGTGCCTGCGACCAGATCGGATTAACCGGTCCATGCACGTGTCCGACT
ACGGCTATAACGAAGCACTGGCAGTCTCCCCGTTGACAGGAAAGAATCTCAGCCCACGCCGGCTGGTGAC
AGAGCCTGACCCACGATGTCAGGTAGCCGTGCTATGCGCCCCGGGCACCAGGGGCCATGAAAGCCTCCTG
GCGGCCTTCACGAATGCCGGATGCCTGTGCCGACGGGTGTTCTTTCGCGAGGTTAGGGACAACACGTTCC
TCGACAAGTACGTGGGTCTGGCCATCGGAGGAGTTCATGGGGCCAGGGACTCTGCCCTGGCAGGCCGTGC
CACCGTGGCGCTGATTAATCGTTCCCCCGCCCTGCGTGACGCTATTCTAAAGTTCCTTAACAGGCCAGAT
ACGTTCTCGGTGGCCTTGGGGGAGCTGGGGGTGCAAGTTTTGGCTGGCCTGGGGGCCGTGGGGTCAACAG
ATAATCCACCCGCCCCTGGCGTGGAAGTTAATGTCCAGAGATCACCTCTGATTCTGGCCCCCAACGCCTC
TGGCATGTTTGAGTCCCGCTGGCTGAACATTAGCATCCCGGCGACCACCAGCTCTGTCATGCTGCGTGGC
CTCCGGGGCTGCGTCCTGCCTTGTTGGGTGCAAGGCTCGTGCCTGGGCCTGCAATTTACTAACCTCGGGA
TGCCATATGTTTTGCAGAATGCCCACCAGATCGCCTGCCACTTCCACAGCAATGGCACGGACGCCTGGCG
CTTTGCTATGAATTATCCAAGAAACCCCACGGAGCAGGGCAACATTGCAGGGCTCTGCTCACGCGATGGT
CGTCATCTGGCTCTCCTGTGTGACCCCTCACTTTGTACAGACTTTTGGCAATGGGAACACATTCCCCCCA
CCTTTGGGCACCCCACGGGGTGCTCCCCCTGGACACTTATGTTTCAAGCAGCTCACCTATGGTCACTCAG
GCACGGTCGCCCCTCCGAGTGACCAGTCACCTTCCAGACTATGCATACACTGAATTTAGCCTGATATTGT
CCCCCGAGCCCCGGGCCCAGCCCTCCTCAGAAAACTCTGCATGGAGAAGCTGGACGTGAACCTCCCCCCC
CGACCTGTGTGCTGTATTTACAAACACTACAATAAACCCAATGTGCAAATGTGGTTTGTATGGCTACTTT
GTGTTCCTAAAAAATGCAACAATAGAAGTGGAAACCCTCAGTCACGGGACATTAACCTCAACCACAAAAT
GGGGGTTGGAGAAAGTAACCACATATACTGGAGATGATTCATGGGCTGGGGGTTCCCGGACAATACACCC
ATCTGGAGTTCAACCTAATTACATGGTAGATAAATTAAGAGTCCCTTCTCACCACTCGAAACTATGGCAG
ACATTCTATAAGATAACGCGGAGAGATGAGGTGAGGGCAGAGGACATTGGGCAGGTGTGGGCCACGGGGC
AGCTGGCCATATCCCCCGCACCACAGAAGTGTAAGCAAAGTGAAGGGCTCGGAAGGCAGGCGGGGCCTAG
CAATGTCACAGCTAAATGCCCACCGGGGCACACACTCAAGCGGGGTCTCGGAGCTCCCAGGTCAGACCAC
GAAAGGTCAGCCTGCAAGGTGGATGGCGTGTTTTCTGAGGTTATCCCCGCTACGTGCAGTGCTGGGTGAG
AGAGACCCTGGAATGTGTCGAAATGACCAAGCGTCCCCGCAGCGGGGCTCCCAACACGGGTTCCCAGAGA
GGGTAAAAGAGGGGGCCATAAAGCCCAGGGTGTAAAACACCGACCGCGCCACCAGATGGCACACGTGGGG
GAAATGAGGGTTAGCATAGGCAACCCCCGCCTACACACCAACTATCGCAAACCCCGCCCCGTCACGGTGA
CGTAGTCTGTCTTGAGGAGATGTAGACTTGTAGACACTGCAAAACCTCAGGACCTACGCTGCCCTAGAGG
TTTTGCTAGGGAGGAGACGTGTGTGGCTGTAGCCACCCGTCCCGGGTACAAGTCCCGGGTGGTGAGGACG
GTGTCTGTGGTTGTCTTCCCAGACTCTGCTTTCTGCCGTCTTCGGTCAAGTACCAGCTGGTGGTCCGCAT
GTTTTGATCCAAACTTTAGTTTTAGGATTTATGCATCCATTATCCCGCAGTTCCACCTAAACGGGGCTTA
ACGTTACATCCCAGAAGATGCACGCTTAACCCCGCCTACAACCGTGACGTAGCTGTTTACCAGCATGTAT
AGAGTTACGGTTCGCTACATCAAACAGGACAGCCGTTGCCCTAGTGGTTTCGGACACACCGCCAACGCGC
TGTGCGGTGCTGCCGTCCCGAGGTCAAGTCCCGGGGGAGGAGAAGAGCGGCTTCCCGCCTAGAGCATTTG
CAAGTCAGGATTCTCTAATCCCTCTGGGAGAAGGGTATTCGGCTTGTCCGCTATGTTTTTGTGCCTAGTT
TTGCACCCACAACATGTAAGGGCCCGCTACCCCTACAACACAAAACAAACTATCTCCTCTAACCAACCTT
TTCCCAATCAATTCTGTGACAGAGTTTCCTGGACACCCAGTCTTAGTTCAGATAGACACCCAGTTATGCA
GTGCCACCAATTCCAATCATTTTTAAACCTCCTGGAATTCTATCATCAAACGGCATGCAGGAAAAGGACA
AGCAGCGAAAATTCACGCCCCCTTGGGAGGTGGCGTCATATGCAAAGGATAGCACTCCCACTCTACTACT
TGGTATCATATGCTGACTGTATATACATGAGGATAGCATATGCTACCCGGATACAGATTAGGATAGCATA
TACTACCCAGATATAGATTAGGATAGCATATGCTACCCAGATATAGATTAGGATAGCCTATGCTACCCAG
ATATAAATTAGGATAGCATATACTACCCAGATATAGATTAGGATAGCATATGCTACCCAGATATAGATTA
GGATAGCCTATGCTACCCAGATATAGATTAGGATAGCATATGCTACCCAGATATAGATTAGGATAGCATA
TGCTATCCAGATATTTGGGTAGTATATGCTACCCAGATATAAATTAGGATAGCATATACTACCCTAATCT
CTATTAGGATAGCATATGCTACCCGGATACAGATTAGGATAGCATATACTACCCAGATATAGATTAGGAT
AGCATATGCTACCCAGATATAGATTAGGATAGCCTATGCTACCCAGATATAAATTAGGATAGCATATACT
ACCCAGATATAGATTAGGATAGCATATGCTACCCAGATATAGATTAGGATAGCCTATGCTACCCAGATAT
AGATTAGGATAGCATATGCTATCCAGATATTTGGGTAGTATATGCTACCCATGGCAACATTAGCCCACCG
TGCTCTCAGCGACCTCGTGAATATGAGGACCAACAACCCTGTGCTTGGCGCTCAGGCGCAAGTGTGTGTA
ACTTGTCCTCCAGATCGCAGCAATCGCGCCCCTATCTTGGCCCGCCCACCTACTTATGCAGGTATTCCCC
GGGGTGCCATTAGTGGTTTTGTGGGCAAGTGGTTTGACCGCAGTGGTTAGCGAGGTTACAATCAGCCAAG
TTATTACACCCTTAGTTTACAGTCCAAAACCGCAGGGCGGCGTGTGGGGGCTGACGCGTGCCCCCACTCC
ACAATTTCAAAAAAAAGAGTGGCCACTTGTCTTTGTTTATGGGCCCCATTGGCGGGGAGCCCCGTTTAAT
TTTCGGGGGTGTTAGAGACAACCAGTGGAGTCCGCTGCTGTCGGCGTCCACTCTCTTTCCCCTTGTTACA
AATAGAGTGTAACAACATGGTTCACCTGTCTTGGTCCCTGCCTGGGACACATCTTAATAACCCCAGTATC
ATATTGCACTAGGATTATGTGTTGCCCTTAGCAATAAATTCGTGTGAGATGGACATCCAGTCTTTACGGC
TTGTCCCCACCCCATGGATTTCTATTGTTAAAGATATTCAGAATGTTTCATTCCTACACTAGTATTTATT
GCCCAAGGGGTTTGTGAGGGTTATATTGGTGTCATAGCACAATGCCACCACTGAACCCCCCGTTCAAATT
TTATTCTGGGGGCGTCACCTGAAACCTTGTTTTCGAGCACCTCACATACACCTTACTGTTCACAACTCAG
CAGTTATTCTATTAGCTAAACGAAGGAGAATGAAGAAGCAGGCGAAGATTCATGAGAGTTCACTGCCCGC
TCCTTGATCTTCAGCCACTGCCCTTGTGACTAAAATGGTTCACTACCCTCGTGGAATCCTGACCCCATGT
AAATAAAACCGTGACAGCTCATGGGGTGGGAGATATCGCTGTTCCTTAGGACCATTTTACTAACCCTAAT
TCGATAGCATATGCTTCCCGTTGGGTAACATGTGCTATTGAATTAGGGTTAGTCTGGATAGTATATGCTA
CTACCCGGGAAGCATATGCTACCCGTTTAGGGTTAAAAAGGGGGCCTTATAAACACTCTTGCTAACGCCC
TCTTGAGGGTCCGCTTATCGGTAGCTACACAGGCCCCTCTGATTGACGTTGGTGTAGCCTCCCATAGTCT
TCCTGGGCCCCTGGGAGGTACATGTCCCCCAGCATTGGTGTAAGAGCTTCAGCCAAGAGTTACACATAAA
GGCAATGTTGTGTTGCAGTCCACAGACTGCAAAGTCTGCTCCAGGATGAAAGCCACTCAGTGTTGGCAAA
TGTGCACATCCATTTATAAGGATGTCAACTACAGTCAGAGAACCCCTTTGTGTTTGGTCCCCCCCCGTGT
CACATGTGGAACAGGGCCCAGTTGGCAAGTTGTACCAACCAACTGAAGGGATTACATGCACTGCCCCGCG
GGAAATACGTCCTACCCAGGAACCCGAAACAGTGTTTCCCAGAAGCTGTAAAAATAGAACGCCCTGGAAC
TGCCCCACTGTGCAATGCAGCTTTTAGCCATGCCATGCTCTATAAATCACTCCCCTATCTCAGGTAGGCC
TGCACACCTTAGGTATGGAGCGAAGGTTAGTGGTCACTCTGCAGTGCCTGGTGCTGCTTTACCTGGCACC
TGAGTGTGGAGGTACAGACCAATGTGACAATTTTCCCCAAATGTTGAGGGACCTAAGAGATGCCTTCAGT
CGTGTTAAAACCTTTTTCCAGACAAAGGACGAGGTAGATAACCTTTTGCTCAAGGAGTCTCTGCTAGAGG
ACTTTAAGGGCTACCTTGGATGCCAGGCCCTGTCAGAAATGATCCAATTCTACCTGGAGGAAGTCATGCC
ACAGGCTGAAAACCAGGACCCTGAAGCCAAAGACCATGTAAATTCTTTGGGTGAAAATCTAAAGACCCTA
CGGCTCCGCCTGCGCAGGTGCCACAGGTTCCTGCCGTGTGAGAACAAGAGTAAAGCTGTGGAACAGATAA
AAAATGCCTTTAACAAGCTGCAGGAAAAAGGAATTTACAAAGCCATGAGTGAATTTGACATTTTTATTAA
CTACATAGAAGCATACATGACAATTAAAGCCAGGTGATAATTCCATACCCTGGAAGCAGGAGATGGGTGC
ATTTCACCCCAACCCCCCCTTTCGACTGTCATTTACAATAAAATGAAACCTTTTATTCTTGATTGCTTCT
TGTGTTCTTGCCGCCCAGGTACCTTCCTGTGTTCTCCCCACGGGAAAAAGAATAGCTTCTGCAGAAGGCC
ATTGACGCAAGTTTTGCCCGTGGGGATTACCCGACCCAGCCACTTACAGCACATTTTGTTCTAGGTCCAT
CTTAGGAGCCCGGGCCAGCATTCTATCAGCTTAACGGGAAGAGAAGTGGGGAGGGCACTCGCCCACTAAC
CTTAACACCTGCAGCCTACAAAAGTACACTAGCTGTTTGCTCTATTCGCCACTAGAGACCGCCAAAATGC
GAAACTACAGGCCCGGGCCCAGGCCTTGCAGGGCAGACGGTTAGGCTGACAAGTGGACAAGTGTGGCAGG
TGGGCGGGAAGGGGCACAAGAATGCCGGCGAAACTGGACCACGGTCCACCCCGCCCTCAAGCGTCCGGGA
GCCGGGCGGCTCGGCCAAGGAGGGCGGCCTTGCGAACAATTATTAGTAGCTACCAACAAGGGCCCCCAGA
TGCCCCCCACCAGTCACCCGTCCGTGTCCACTCACATATTCCACTCTTATTTTTAAATTCATGTGTCCCA
ATTAGAAACCCAAGCGCAGAAATTAGTTGAGAGGCTAGTGTTTTAAACATGCACTCTAGGCCAGCCAGAG
ATAATTTCACAAGACTATCAAGTTGGTGTAAACACGCCGTGGGAAAAAATTTATGGTTCAGTGCGTCGAG
TGCTATCTTTGGAACAGTAGAAAATTGAACCTTGTTGGCGGGAGAAGGCATAACGCCTTATCTGGGAGGA
GCGACGGATTATAGCCAATAAGAGAGCTCAAGACGCAGGGCTCGCAAAGTATAGTGGCCCCGTGGGACCT
TAGAGGTGGAGCAACGTCTAAAGTGGTAATAACACCAGGCGGGGCTGGGCAAAGGGGTCCTACGGGCGGG
ATTAATTACGCCTTGCTTACGCAAGCTCAGTTAATTCGCCCACGACTTGAAAAATGTAGCCCTTAACCAA
TTGGCGGCCCCTAAGGGGGGGACTAAGGTCCCACTACAAAAACTCTGTGTTCTTCTGCAAATTTTAGATC
AGATGGCATAGAGACAAGGACACCGAAGACCCCCAGAGCCCTCATCGCAGGGTTCTTACCATGTGGCCAT
GTAGGCCCACTTAACACTACAAGACCTACGCCTCCCCATTCATCATGTAACCCGCAAATCATCTAAACCG
TAAGTCTAAGGGCCTCCTGAGGTTTTCTCAGGAGGCCCTAATGTATAATTAATCATGCATTTGATTTAAA
AAAAGTAGGTTATACTCATTTTAGGCCAGTCTTTATTTGCAGATTAATAATTTATGTGATTCTCCTTCCC
TCTAGGACTGAAGAAACAGCCTCCTGCACGTGAGCATGTATCTGAAATAATTATTATGTCATAAGTGTAA
TGATTAGAAAGTCATAAACCCACTTCCGTTTACATGAATTTGGGCACTGAATTTTGGGGTACCTCTAAAG
ACTAACGTGTTCGATTTCGGGGTCACTTCCCCTTTTATAAGTGTGTGAACAGTGATTTCAGTAAAACCTA
AGAGATATTTGGTGTCACTTCCGCATTTTAAGTTTCAGAAAATTTTAAAATTAAAATTGAAATTTCTCTC
AAAATAATTCCAATGAAAACTTCAAAGAATCTTATGTATATAATTCTTTTGCCCCAAACTGGGCTTCAGA
TGCCTTCTATTGCACTCTCACAAAAACATTCTGGACACATGTGCCAGACGCCTGGGCCTCTAAGGCCCTC
GGGTCCCCCTGGACCCCGGCCTCAGCAACCCTGCTGCTCCCCTCCTGCCACCCCAGCCTCCCCCCCTCCC
CGTCCCCCTTCGCTCCTGTTCCTCCCCCGGTCCCCAGTAGGGCCGCCTGCCCCCCTGCACCCAGTACCTG
CCCCTCTTGGCCACGCACCCCGGGCCAGGCCACCTTAGACCCGGCCAAGCCCCATCCCTGAAGACCCAGC
GGCCATTCTCTCTGGTAACGAGCAGAGAAGAAGTAGAGGCCCGCGGCCATTGGGCCCAGATTGAGAGACC
AGTCCAGGGGCCCGAGGTTGGAGCCAGCGGGCACCCGAGGTCCCAGCACCCGGTCCCTCCGGGGGGCAGA
GACAGGCAGGGCCCCCCGGCAGCTGGCCCCGAGGAGGCGCCCGGAGTGGGGCCGGTCGGCTGGGCTGGCC
GAGCCCGGGTCTGGGAGGTCTGGGGTGGCGAGCCTGCTGTCTCAGGAGGGGCCTGGCTCCGCCGGGTGGC
CCTGGGGTAAGTCTGGGAGGCAGAGGGTCGGCCTAGGCCCGGGGAAGTGGAGGGGGATCGCCCGGGTCTC
TGTTGGCAGAGTCCGGGCGATCCTCTGAGACCCTCCGGGCCCGGACGGTCGCCCTCAGCCCCCCAGACAG
ACCCCAGGGTCTCCAGGCAGGGTCCGGCATCTTCAGGGGCAGCAGGCTCACCACCACAGGCCCCCCAGAC
CCGGGTCTCGGCCAGCCGAGCCGACCGGCCCCGCGCCTGGCGCCTCCTCGGGGCCAGCCGCCGGGGTTGG
TTCTGCCCCTCTCTCTGTCCTTCAGAGGAACCAGGGACCTCGGGCACCCCAGAGCCCCTCGGGCCCGCCT
CCAGGCGCCCTCCTGGTCTCCGCTCCCCTCTGAGCCCCGTTAAACCCAAAGAATGTCTGAGGGGAGCCAC
CCTCGGGGCCCAGGCCCCAGAGTCCAGAGGTCAGGGGCACCTCAGGGTGCCTCCCCGGGTCCCAGGCCAG
CCGGAGGGACCCCGGCAGCCCGGGCGGCCCCAGAGGCCGGTTCCTCGCCCCTTCCCCGGGCTTCAGAGCC
CAGGATGTCCCCCAGAAGGGACCCTAGGCGTCCCCTCTCCTCCCCTCCAGGCCCGAGCCTCTCCCTCGCG
GAGAGGGGCCTCTTTGGGCCCTCAAGTCCAGCCCCACCGAGACCCGAGTGGCCCGGATCCCCCCACCGGC
CCTTCTCTCTGTCCCCCTGCTCCTCTCCAACCTTCGCTCCACCCTAGACCCCAGCTTCTGGCCTCCCCGG
GTCCACCAGGCCAGCCGGAGGGACCCCGGCAGCCCGGGCGAGTCGCCTTCCCTCTCCCCTGGCCTCTCCT
TCCCGCCTCCCACCCGAGCCCCCTCAGCTTGCCTCCCCACCGGGTCCATCAGGCCGGCCGGAGGGACCCC
GGCGGCCCGGTGTCAGTCCCCCCTGCAGCCGCCCAGTCTCTGCCTCCAGGCAAGGGCGCCAGCTTTTCTC
CCCCCAGCCTGAGGCCCAGTCTCCTGTGCACTGTCTGTAAAGTCCAGCCTCCCACGCCCGTCCACGGCTC
CCGGGCCCAGCCTCGTCCACCCCTCCCCACGGTGGACAGGCCCTCTGTCCACCCGGGCCATCCCCGCCCC
CCTGTGTCCACCCCAGTCCCGTCCAGGGGGGACTTTATGTGACCCTTGGGCCTGGCTCCCCATAGACTCC
CATGTAAGCCTGCCTCGAGTAGGTGCCTCCAGAGCCCCTTTTGCCCCCCTGGCGGCCCAGCCCGACCCCC
GGGCGCCCCCAAACTTTGTCCAGATGTCCAGGGGTCCCCGAGGGTGAGGCCCAGCCCCCTCCCGCCCCTG
TCCACTGCCCCGGTCCCCCCAGAAGCCCCCAAAAGTAGAGGCTCAGGCCATGCGCGCCCTGTCACCAGGC
CTGCCAAAGAGCCAGATCTAAGGCCGGGAGAGGCAGCCCCAAAGCGGGTGCAGTAACAGGTAATCTCTGG
TAGTGATTTGGACCCGAAATCTGACACTTTAGAGCTCTGGAGGACTTTAAAACTCTAAAAATCAAAACTT
TAGAGGCGAATGGGCGCCATTTTGTCCCCACGCGCGCATAATGGCGGACCTAGGCCTAAAACCCCCAGGA
AGCGGGTCTATGGTTGGCTGCGCTGCTGCTATCTTTAGAGGGGAAAAGAGGAATAAGCCCCCAGACAGGG
GAGTGGGCTTGTTTGTGACTTCACCAAAGGTCAGGGCCCAAGGGGGTTCGCGTTGCTAGGCCACCTTCTC
AGTCCAGCGCGTTTACGTAAGCCAGACAGCAGCCAATTGTCAGTTCTAGGGAGGGGGACCACTGCCCCTG
GTATAAAGTGGTCCTGCAGCTATTTCTGGTCGCATCAGAGCGCCAGGAGTCCACACAAATGTAAGAGGGG
GTCTTCTACCTCTCCCTAGCCCTCCGCCCCCTCCAAGGACTCGGGCCCAGTTTCTAACTTTTCCCCTTCC
CTCCCTCGTCTTGCCCTGCGCCCGGGGCCACCTTCATCACCGTCGCTGACTCCGCCATCCAAGCCTAGGG
GAGACCGAAGTGAAGGCCCTGGACCAACCCGGCCCGGGCCCCCCGGTATCGGGCCAGAGGTAAGTGGACT
TTAATTTTTTCTGCTAAGCCCAACACTCCACCACACCCAGGCACACACTACACACACCCACCCGTCTCAG
GGTCCCCTCGGACAGCTCCTAAGAAGGCACCGGTCGCCCAGTCCTACCAGAGGGGGCCAAGAACCCAGAC
GAGTCCGTAGAAGGGTCCTCGTCCAGCAAGAAGAGGAGGTGGTAAGCGGTTCACCTTCAGGGGTAAGTAA
CCTGACCTCTCCAGGGCTCACATAAAGGGAGGCTTAGTATACATGCTTCTTGCTTTTCACAGGAACCTGG
GGGCTAGTCTGGGTGGGATTAGGCTGCCTCAAGTTGCATCAGCCAGGGCTTCATGCCCTCCTCAGTTCCC
TAGTCCCCGGGCTTCAGGCCCCCTCCGTCCCCGTCCTCCAGAGACCCGGGCTTCAGGCCCTGCCTCTCCT
GTTACCCTTTTAGAACCACAGCCTGGACACATGTGCCAGACGCCTTGGCCTCTAAGGCCCTCGGGTCCCC
CTGGACCCCGGCCTCAGCAACCCTGCTGCTCCCCTCCTGCCACCCCAGCCTCCCCCCCTCCCCGTCCCCC
TTCGCTCCTGATCCTCCCCCGGTCCCCAGTAGGGCCGCCTGCCCCCCTGCACCCAGTACCTGCCCCTCTT
GGCCACGCACCCCGGGCCAGGCCACCTTAGACCCGGCCAAGCCCCATCCCTGAAGACCCAGCGGCCATTC
TCTCTGGTAACGAGCAGAGAAGAAGTAGAGGCCCGCGGCCATTGGGCCCAGATTGAGAGACCAGTCCAGG
GGCCCGAGGTTGGAGCCAGCGGGCACCCGAGGTCCCAGCACCCGGTCCCTCCGGGGGGCAGAGACAGGCA
GGGCCCCCCGGCAGCTGGCCCCGAGGAGGCGCCCGGAGTGGGGCCGGTCGGCTGGGCTGGCCGAGCCCGG
GTCTGGGAGGTCTGGGGTGGCGAGCCTGCTGTCTCAGGAGGGGCCTGGCTCCGCCGGGTGGCCCTGGGGT
AAGTCTGGGAGGCAGAGGGTCGGCCTAGGCCCGGGGAAGTGGAGGGGGATCGCCCGGGTCTCTGTTGGCA
GAGTCCGGGCGATCCTCTGAGACCCTCCGGGCCCGGACGGTCGCCCTCAGCCCCCCAGACAGACCCCAGG
GTCTCCAGGCAGGGTCCGGCATCTTCAGGGGCAGCAGGCTCACCACCACAGGCCCCCCAGACCCGGGTCT
CGGCCAGCCGAGCCGACCGGCCCCGCGCCTGGCGCCTCCTCGGGGCCAGCCGCCGGGGTTGGTTCTGCCC
CTCTCTCTGTCCTTCAGAGGAACCAGGGACCTCGGGCACCCCAGAGCCCCTCGGGCCCGCCTCCAGGCGC
CCTCCTGGTCTCCGCTCCCCTCTGAGCCCCGTTAAACCCAAAGAATGTCTGAGGGGAGCCACCCTCGGGG
CCCAGGCCCCAGAGTCCAGAGGTCAGGGGCACCTCAGGGTGCCTCCCCGGGTCCCAGGCCAGCCGGAGGG
ACCCCGGCAGCCCGGGCGGCCCCAGAGGCCGGTTCCTCGCCCCTTCCCCGGGCTTCAGAGCCCAGGATGT
CCCCCAGAAGGGACCCTAGGCGTCCCCTCTCCTCCCCTCCAGGCCCGAGCCTCTCCCTCGCGGAGAGGGG
CCTCTTTGGGCCCTCAAGTCCAGCCCCACCGAGACCCGAGTGGCCCGGATCCCCCCACCGGCCCTTCTCT
CTGTCCCCCTGCTCCTCTCCAACCTTCGCTCCACCCTAGACCCCAGCTTCTGGCCTCCCCGGGTCCACCA
GGCCAGCCGGAGGGACCCCGGCAGCCCGGGCGAGTCGCCTTCCCTCTCCCCTGGCCTCTCCTTCCCGCCT
CCCACCCGAGCCCCCTCAGCTTGCCTCCCCACCGGGTCCATCAGGCCGGCCGGAGGGACCCCGGCGGCCC
GGTGTCAGTCCCCCCTGCAGCCGCCCAGTCTCTGCCTCCAGGCAAGGGCGCCAGCTTTTCTCCCCCCAGC
CTGAGGCCCAGTCTCCTGTGCACTGTCTGTAAAGTCCAGCCTCCCACGCCCGTCCACGGCTCCCGGGCCC
AGCCTCGTCCACCCCTCCCCACGGTGGACAGGCCCTCTGTCCACCCGGGCCATCCCCGCCCCCCTGTGTC
CACCCCAGTCCCGTCCAGGGGGGACTTTATGTGACCCTTGGGCCTGGCTCCCCATAGACTCCCATGTAAG
CCTGCCTCGAGTAGGTGCCTCCAGAGCCCCTTTTGCCCCCCTGGCGGCCCAGCCCGACCCCCGGGCGCCC
CCAAACTTTGTCCAGATGTCCAGGGGTCCCCGAGGGTGAGGCCCAGCCCCCTCCCGCCCCTGTCCACTGC
CCCGGTCCCCCCAGAAGCCCCCAAAAGTAGAGGCTCAGGCCATGCGCGCCCTGTCACCAGGCCTGCCAAA
GAGCCAGATCTAAGGCCGGGAGAGGCAGCCCCAAAGCGGGTGCAGTAACAGGTAATCTCTGGTAGTGATT
TGGACCCGAAATCTGACACTTTAGAGCTCTGGAGGACTTTAAAACTCTAAAAATCAAAACTTTAGAGGCG
AATGGGCGCCATTTTGTCCCCACGCGCGCATAATGGCGGACCTAGGCCTAAAACCCCCAGGAAGCGGGTC
TATGGTTGGCTGCGCTGCTGCTATCTTTAGAGGGGAAAAGAGGAATAAGCCCCCAGACAGGGGAGTGGGC
TTGTTTGTGACTTCACCAAAGGTCAGGGCCCAAGGGGGTTCGCGTTGCTAGGCCACCTTCTCAGTCCAGC
GCGTTTACGTAAGCCAGACAGCAGCCAATTGTCAGTTCTAGGGAGGGGGACCACTGCCCCTGGTATAAAG
TGGTCCTGCAGCTATTTCTGGTCGCATCAGAGCGCCAGGAGTCCACACAAATGTAAGAGGGGGTCTTCTA
CCTCTCCCTAGCCCTCCGCCCCCTCCAAGGACTCGGGCCCAGTTTCTAACTTTTCCCCTTCCCTCCCTCG
TCTTGCCCTGCGCCCGGGGCCACCTTCATCACCGTCGCTGACTCCGCCATCCAAGCCTAGGGGAGACCGA
AGTGAAGGCCCTGGACCAACCCGGCCCGGGCCCCCCGGTATCGGGCCAGAGGTAAGTGGACTTTAATTTT
TTCTGCTAAGCCCAACACTCCACCACACCCAGGCACACACTACACACACCCACCCGTCTCAGGGTCCCCT
CGGACAGCTCCTAAGAAGGCACCGGTCGCCCAGTCCTACCAGAGGGGGCCAAGAACCCAGACGAGTCCGT
AGAAGGGTCCTCGTCCAGCAAGAAGAGGAGGTGGTAAGCGGTTCACCTTCAGGGGTAAGTAACCTGACCT
CTCCAGGGCTCACATAAAGGGAGGCTTAGTATACATGCTTCTTGCTTTTCACAGGAACCTGGGGGCTAGT
CTGGGTGGGATTAGGCTGCCTCAAGTTGCATCAGCCAGGGCTTCATGCCCTCCTCAGTTCCCTAGTCCCC
GGGCTTCAGGCCCCCTCCGTCCCCGTCCTCCAGAGACCCGGGCTTCAGGCCCTGCCTCTCCTGTTACCCT
TTTAGAACCACAGCCTGGACACATGTGCCAGACGCCTTGGCCTCTAAGGCCCTCGGGTCCCCCTGGACCC
CGGCCTCAGCAACCCTGCTGCTCCCCTCCTGCCACCCCAGCCTCCCCCCCTCCCCGTCCCCCTTCGCTCC
TGATCCTCCCCCGGTCCCCAGTAGGGCCGCCTGCCCCCCTGCACCCAGTACCTGCCCCTCTTGGCCACGC
ACCCCGGGCCAGGCCACCTTAGACCCGGCCAAGCCCCATCCCTGAAGACCCAGCGGCCATTCTCTCTGGT
AACGAGCAGAGAAGAAGTAGAGGCCCGCGGCCATTGGGCCCAGATTGAGAGACCAGTCCAGGGGCCCGAG
GTTGGAGCCAGCGGGCACCCGAGGTCCCAGCACCCGGTCCCTCCGGGGGGCAGAGACAGGCAGGGCCCCC
CGGCAGCTGGCCCCGAGGAGGCGCCCGGAGTGGGGCCGGTCGGCTGGGCTGGCCGAGCCCGGGTCTGGGA
GGTCTGGGGTGGCGAGCCTGCTGTCTCAGGAGGGGCCTGGCTCCGCCGGGTGGCCCTGGGGTAAGTCTGG
GAGGCAGAGGGTCGGCCTAGGCCCGGGGAAGTGGAGGGGGATCGCCCGGGTCTCTGTTGGCAGAGTCCGG
GCGATCCTCTGAGACCCTCCGGGCCCGGACGGTCGCCCTCAGCCCCCCAGACAGACCCCAGGGTCTCCAG
GCAGGGTCCGGCATCTTCAGGGGCAGCAGGCTCACCACCACAGGCCCCCCAGACCCGGGTCTCGGCCAGC
CGAGCCGACCGGCCCCGCGCCTGGCGCCTCCTCGGGGCCAGCCGCCGGGGTTGGTTCTGCCCCTCTCTCT
GTCCTTCAGAGGAACCAGGGACCTCGGGCACCCCAGAGCCCCTCGGGCCCGCCTCCAGGCGCCCTCCTGG
TCTCCGCTCCCCTCTGAGCCCCGTTAAACCCAAAGAATGTCTGAGGGGAGCCACCCTCGGGGCCCAGGCC
CCAGAGTCCAGAGGTCAGGGGCACCTCAGGGTGCCTCCCCGGGTCCCAGGCCAGCCGGAGGGACCCCGGC
AGCCCGGGCGGCCCCAGAGGCCGGTTCCTCGCCCCTTCCCCGGGCTTCAGAGCCCAGGATGTCCCCCAGA
AGGGACCCTAGGCGTCCCCTCTCCTCCCCTCCAGGCCCGAGCCTCTCCCTCGCGGAGAGGGGCCTCTTTG
GGCCCTCAAGTCCAGCCCCACCGAGACCCGAGTGGCCCGGATCCCCCCACCGGCCCTTCTCTCTGTCCCC
CTGCTCCTCTCCAACCTTCGCTCCACCCTAGACCCCAGCTTCTGGCCTCCCCGGGTCCACCAGGCCAGCC
GGAGGGACCCCGGCAGCCCGGGCGAGTCGCCTTCCCTCTCCCCTGGCCTCTCCTTCCCGCCTCCCACCCG
AGCCCCCTCAGCTTGCCTCCCCACCGGGTCCATCAGGCCGGCCGGAGGGACCCCGGCGGCCCGGTGTCAG
TCCCCCCTGCAGCCGCCCAGTCTCTGCCTCCAGGCAAGGGCGCCAGCTTTTCTCCCCCCAGCCTGAGGCC
CAGTCTCCTGTGCACTGTCTGTAAAGTCCAGCCTCCCACGCCCGTCCACGGCTCCCGGGCCCAGCCTCGT
CCACCCCTCCCCACGGTGGACAGGCCCTCTGTCCACCCGGGCCATCCCCGCCCCCCTGTGTCCACCCCAG
TCCCGTCCAGGGGGGACTTTATGTGACCCTTGGGCCTGGCTCCCCATAGACTCCCATGTAAGCCTGCCTC
GAGTAGGTGCCTCCAGAGCCCCTTTTGCCCCCCTGGCGGCCCAGCCCGACCCCCGGGCGCCCCCAAACTT
TGTCCAGATGTCCAGGGGTCCCCGAGGGTGAGGCCCAGCCCCCTCCCGCCCCTGTCCACTGCCCCGGTCC
CCCCAGAAGCCCCCAAAAGTAGAGGCTCAGGCCATGCGCGCCCTGTCACCAGGCCTGCCAAAGAGCCAGA
TCTAAGGCCGGGAGAGGCAGCCCCAAAGCGGGTGCAGTAACAGGTAATCTCTGGTAGTGATTTGGACCCG
AAATCTGACACTTTAGAGCTCTGGAGGACTTTAAAACTCTAAAAATCAAAACTTTAGAGGCGAATGGGCG
CCATTTTGTCCCCACGCGCGCATAATGGCGGACCTAGGCCTAAAACCCCCAGGAAGCGGGTCTATGGTTG
GCTGCGCTGCTGCTATCTTTAGAGGGGAAAAGAGGAATAAGCCCCCAGACAGGGGAGTGGGCTTGTTTGT
GACTTCACCAAAGGTCAGGGCCCAAGGGGGTTCGCGTTGCTAGGCCACCTTCTCAGTCCAGCGCGTTTAC
GTAAGCCAGACAGCAGCCAATTGTCAGTTCTAGGGAGGGGGACCACTGCCCCTGGTATAAAGTGGTCCTG
CAGCTATTTCTGGTCGCATCAGAGCGCCAGGAGTCCACACAAATGTAAGAGGGGGTCTTCTACCTCTCCC
TAGCCCTCCGCCCCCTCCAAGGACTCGGGCCCAGTTTCTAACTTTTCCCCTTCCCTCCCTCGTCTTGCCC
TGCGCCCGGGGCCACCTTCATCACCGTCGCTGACTCCGCCATCCAAGCCTAGGGGAGACCGAAGTGAAGG
CCCTGGACCAACCCGGCCCGGGCCCCCCGGTATCGGGCCAGAGGTAAGTGGACTTTAATTTTTTCTGCTA
AGCCCAACACTCCACCACACCCAGGCACACACTACACACACCCACCCGTCTCAGGGTCCCCTCGGACAGC
TCCTAAGAAGGCACCGGTCGCCCAGTCCTACCAGAGGGGGCCAAGAACCCAGACGAGTCCGTAGAAGGGT
CCTCGTCCAGCAAGAAGAGGAGGTGGTAAGCGGTTCACCTTCAGGGGTAAGTAACCTGACCTCTCCAGGG
CTCACATAAAGGGAGGCTTAGTATACATGCTTCTTGCTTTTCACAGGAACCTGGGGGCTAGTCTGGGTGG
GATTAGGCTGCCTCAAGTTGCATCAGCCAGGGCTTCATGCCCTCCTCAGTTCCCTAGTCCCCGGGCTTCA
GGCCCCCTCCGTCCCCGTCCTCCAGAGACCCGGGCTTCAGGCCCTGCCTCTCCTGTTACCCTTTTAGAAC
CACAGCCTGGACACATGTGCCAGACGCCTTGGCCTCTAAGGCCCTCGGGTCCCCCTGGACCCCGGCCTCA
GCAACCCTGCTGCTCCCCTCCTGCCACCCCAGCCTCCCCCCCTCCCCGTCCCCCTTCGCTCCTGATCCTC
CCCCGGTCCCCAGTAGGGCCGCCTGCCCCCCTGCACCCAGTACCTGCCCCTCTTGGCCACGCACCCCGGG
CCAGGCCACCTTAGACCCGGCCAAGCCCCATCCCTGAAGACCCAGCGGCCATTCTCTCTGGTAACGAGCA
GAGAAGAAGTAGAGGCCCGCGGCCATTGGGCCCAGATTGAGAGACCAGTCCAGGGGCCCGAGGTTGGAGC
CAGCGGGCACCCGAGGTCCCAGCACCCGGTCCCTCCGGGGGGCAGAGACAGGCAGGGCCCCCCGGCAGCT
GGCCCCGAGGAGGCGCCCGGAGTGGGGCCGGTCGGCTGGGCTGGCCGAGCCCGGGTCTGGGAGGTCTGGG
GTGGCGAGCCTGCTGTCTCAGGAGGGGCCTGGCTCCGCCGGGTGGCCCTGGGGTAAGTCTGGGAGGCAGA
GGGTCGGCCTAGGCCCGGGGAAGTGGAGGGGGATCGCCCGGGTCTCTGTTGGCAGAGTCCGGGCGATCCT
CTGAGACCCTCCGGGCCCGGACGGTCGCCCTCAGCCCCCCAGACAGACCCCAGGGTCTCCAGGCAGGGTC
CGGCATCTTCAGGGGCAGCAGGCTCACCACCACAGGCCCCCCAGACCCGGGTCTCGGCCAGCCGAGCCGA
CCGGCCCCGCGCCTGGCGCCTCCTCGGGGCCAGCCGCCGGGGTTGGTTCTGCCCCTCTCTCTGTCCTTCA
GAGGAACCAGGGACCTCGGGCACCCCAGAGCCCCTCGGGCCCGCCTCCAGGCGCCCTCCTGGTCTCCGCT
CCCCTCTGAGCCCCGTTAAACCCAAAGAATGTCTGAGGGGAGCCACCCTCGGGGCCCAGGCCCCAGAGTC
CAGAGGTCAGGGGCACCTCAGGGTGCCTCCCCGGGTCCCAGGCCAGCCGGAGGGACCCCGGCAGCCCGGG
CGGCCCCAGAGGCCGGTTCCTCGCCCCTTCCCCGGGCTTCAGAGCCCAGGATGTCCCCCAGAAGGGACCC
TAGGCGTCCCCTCTCCTCCCCTCCAGGCCCGAGCCTCTCCCTCGCGGAGAGGGGCCTCTTTGGGCCCTCA
AGTCCAGCCCCACCGAGACCCGAGTGGCCCGGATCCCCCCACCGGCCCTTCTCTCTGTCCCCCTGCTCCT
CTCCAACCTTCGCTCCACCCTAGACCCCAGCTTCTGGCCTCCCCGGGTCCACCAGGCCAGCCGGAGGGAC
CCCGGCAGCCCGGGCGAGTCGCCTTCCCTCTCCCCTGGCCTCTCCTTCCCGCCTCCCACCCGAGCCCCCT
CAGCTTGCCTCCCCACCGGGTCCATCAGGCCGGCCGGAGGGACCCCGGCGGCCCGGTGTCAGTCCCCCCT
GCAGCCGCCCAGTCTCTGCCTCCAGGCAAGGGCGCCAGCTTTTCTCCCCCCAGCCTGAGGCCCAGTCTCC
TGTGCACTGTCTGTAAAGTCCAGCCTCCCACGCCCGTCCACGGCTCCCGGGCCCAGCCTCGTCCACCCCT
CCCCACGGTGGACAGGCCCTCTGTCCACCCGGGCCATCCCCGCCCCCCTGTGTCCACCCCAGTCCCGTCC
AGGGGGGACTTTATGTGACCCTTGGGCCTGGCTCCCCATAGACTCCCATGTAAGCCTGCCTCGAGTAGGT
GCCTCCAGAGCCCCTTTTGCCCCCCTGGCGGCCCAGCCCGACCCCCGGGCGCCCCCAAACTTTGTCCAGA
TGTCCAGGGGTCCCCGAGGGTGAGGCCCAGCCCCCTCCCGCCCCTGTCCACTGCCCCGGTCCCCCCAGAA
GCCCCCAAAAGTAGAGGCTCAGGCCATGCGCGCCCTGTCACCAGGCCTGCCAAAGAGCCAGATCTAAGGC
CGGGAGAGGCAGCCCCAAAGCGGGTGCAGTAACAGGTAATCTCTGGTAGTGATTTGGACCCGAAATCTGA
CACTTTAGAGCTCTGGAGGACTTTAAAACTCTAAAAATCAAAACTTTAGAGGCGAATGGGCGCCATTTTG
TCCCCACGCGCGCATAATGGCGGACCTAGGCCTAAAACCCCCAGGAAGCGGGTCTATGGTTGGCTGCGCT
GCTGCTATCTTTAGAGGGGAAAAGAGGAATAAGCCCCCAGACAGGGGAGTGGGCTTGTTTGTGACTTCAC
CAAAGGTCAGGGCCCAAGGGGGTTCGCGTTGCTAGGCCACCTTCTCAGTCCAGCGCGTTTACGTAAGCCA
GACAGCAGCCAATTGTCAGTTCTAGGGAGGGGGACCACTGCCCCTGGTATAAAGTGGTCCTGCAGCTATT
TCTGGTCGCATCAGAGCGCCAGGAGTCCACACAAATGTAAGAGGGGGTCTTCTACCTCTCCCTAGCCCTC
CGCCCCCTCCAAGGACTCGGGCCCAGTTTCTAACTTTTCCCCTTCCCTCCCTCGTCTTGCCCTGCGCCCG
GGGCCACCTTCATCACCGTCGCTGACTCCGCCATCCAAGCCTAGGGGAGACCGAAGTGAAGGCCCTGGAC
CAACCCGGCCCGGGCCCCCCGGTATCGGGCCAGAGGTAAGTGGACTTTAATTTTTTCTGCTAAGCCCAAC
ACTCCACCACACCCAGGCACACACTACACACACCCACCCGTCTCAGGGTCCCCTCGGACAGCTCCTAAGA
AGGCACCGGTCGCCCAGTCCTACCAGAGGGGGCCAAGAACCCAGACGAGTCCGTAGAAGGGTCCTCGTCC
AGCAAGAAGAGGAGGTGGTAAGCGGTTCACCTTCAGGGGTAAGTAACCTGACCTCTCCAGGGCTCACATA
AAGGGAGGCTTAGTATACATGCTTCTTGCTTTTCACAGGAACCTGGGGGCTAGTCTGGGTGGGATTAGGC
TGCCTCAAGTTGCATCAGCCAGGGCTTCATGCCCTCCTCAGTTCCCTAGTCCCCGGGCTTCAGGCCCCCT
CCGTCCCCGTCCTCCAGAGACCCGGGCTTCAGGCCCTGCCTCTCCTGTTACCCTTTTAGAACCACAGCCT
GGACACATGTGCCAGACGCCTTGGCCTCTAAGGCCCTCGGGTCCCCCTGGACCCCGGCCTCAGCAACCCT
GCTGCTCCCCTCCTGCCACCCCAGCCTCCCCCCCTCCCCGTCCCCCTTCGCTCCTGATCCTCCCCCGGTC
CCCAGTAGGGCCGCCTGCCCCCCTGCACCCAGTACCTGCCCCTCTTGGCCACGCACCCCGGGCCAGGCCA
CCTTAGACCCGGCCAAGCCCCATCCCTGAAGACCCAGCGGCCATTCTCTCTGGTAACGAGCAGAGAAGAA
GTAGAGGCCCGCGGCCATTGGGCCCAGATTGAGAGACCAGTCCAGGGGCCCGAGGTTGGAGCCAGCGGGC
ACCCGAGGTCCCAGCACCCGGTCCCTCCGGGGGGCAGAGACAGGCAGGGCCCCCCGGCAGCTGGCCCCGA
GGAGGCGCCCGGAGTGGGGCCGGTCGGCTGGGCTGGCCGAGCCCGGGTCTGGGAGGTCTGGGGTGGCGAG
CCTGCTGTCTCAGGAGGGGCCTGGCTCCGCCGGGTGGCCCTGGGGTAAGTCTGGGAGGCAGAGGGTCGGC
CTAGGCCCGGGGAAGTGGAGGGGGATCGCCCGGGTCTCTGTTGGCAGAGTCCGGGCGATCCTCTGAGACC
CTCCGGGCCCGGACGGTCGCCCTCAGCCCCCCAGACAGACCCCAGGGTCTCCAGGCAGGGTCCGGCATCT
TCAGGGGCAGCAGGCTCACCACCACAGGCCCCCCAGACCCGGGTCTCGGCCAGCCGAGCCGACCGGCCCC
GCGCCTGGCGCCTCCTCGGGGCCAGCCGCCGGGGTTGGTTCTGCCCCTCTCTCTGTCCTTCAGAGGAACC
AGGGACCTCGGGCACCCCAGAGCCCCTCGGGCCCGCCTCCAGGCGCCCTCCTGGTCTCCGCTCCCCTCTG
AGCCCCGTTAAACCCAAAGAATGTCTGAGGGGAGCCACCCTCGGGGCCCAGGCCCCAGAGTCCAGAGGTC
AGGGGCACCTCAGGGTGCCTCCCCGGGTCCCAGGCCAGCCGGAGGGACCCCGGCAGCCCGGGCGGCCCCA
GAGGCCGGTTCCTCGCCCCTTCCCCGGGCTTCAGAGCCCAGGATGTCCCCCAGAAGGGACCCTAGGCGTC
CCCTCTCCTCCCCTCCAGGCCCGAGCCTCTCCCTCGCGGAGAGGGGCCTCTTTGGGCCCTCAAGTCCAGC
CCCACCGAGACCCGAGTGGCCCGGATCCCCCCACCGGCCCTTCTCTCTGTCCCCCTGCTCCTCTCCAACC
TTCGCTCCACCCTAGACCCCAGCTTCTGGCCTCCCCGGGTCCACCAGGCCAGCCGGAGGGACCCCGGCAG
CCCGGGCGAGTCGCCTTCCCTCTCCCCTGGCCTCTCCTTCCCGCCTCCCACCCGAGCCCCCTCAGCTTGC
CTCCCCACCGGGTCCATCAGGCCGGCCGGAGGGACCCCGGCGGCCCGGTGTCAGTCCCCCCTGCAGCCGC
CCAGTCTCTGCCTCCAGGCAAGGGCGCCAGCTTTTCTCCCCCCAGCCTGAGGCCCAGTCTCCTGTGCACT
GTCTGTAAAGTCCAGCCTCCCACGCCCGTCCACGGCTCCCGGGCCCAGCCTCGTCCACCCCTCCCCACGG
TGGACAGGCCCTCTGTCCACCCGGGCCATCCCCGCCCCCCTGTGTCCACCCCAGTCCCGTCCAGGGGGGA
CTTTATGTGACCCTTGGGCCTGGCTCCCCATAGACTCCCATGTAAGCCTGCCTCGAGTAGGTGCCTCCAG
AGCCCCTTTTGCCCCCCTGGCGGCCCAGCCCGACCCCCGGGCGCCCCCAAACTTTGTCCAGATGTCCAGG
GGTCCCCGAGGGTGAGGCCCAGCCCCCTCCCGCCCCTGTCCACTGCCCCGGTCCCCCCAGAAGCCCCCAA
AAGTAGAGGCTCAGGCCATGCGCGCCCTGTCACCAGGCCTGCCAAAGAGCCAGATCTAAGGCCGGGAGAG
GCAGCCCCAAAGCGGGTGCAGTAACAGGTAATCTCTGGTAGTGATTTGGACCCGAAATCTGACACTTTAG
AGCTCTGGAGGACTTTAAAACTCTAAAAATCAAAACTTTAGAGGCGAATGGGCGCCATTTTGTCCCCACG
CGCGCATAATGGCGGACCTAGGCCTAAAACCCCCAGGAAGCGGGTCTATGGTTGGCTGCGCTGCTGCTAT
CTTTAGAGGGGAAAAGAGGAATAAGCCCCCAGACAGGGGAGTGGGCTTGTTTGTGACTTCACCAAAGGTC
AGGGCCCAAGGGGGTTCGCGTTGCTAGGCCACCTTCTCAGTCCAGCGCGTTTACGTAAGCCAGACAGCAG
CCAATTGTCAGTTCTAGGGAGGGGGACCACTGCCCCTGGTATAAAGTGGTCCTGCAGCTATTTCTGGTCG
CATCAGAGCGCCAGGAGTCCACACAAATGTAAGAGGGGGTCTTCTACCTCTCCCTAGCCCTCCGCCCCCT
CCAAGGACTCGGGCCCAGTTTCTAACTTTTCCCCTTCCCTCCCTCGTCTTGCCCTGCGCCCGGGGCCACC
TTCATCACCGTCGCTGACTCCGCCATCCAAGCCTAGGGGAGACCGAAGTGAAGGCCCTGGACCAACCCGG
CCCGGGCCCCCCGGTATCGGGCCAGAGGTAAGTGGACTTTAATTTTTTCTGCTAAGCCCAACACTCCACC
ACACCCAGGCACACACTACACACACCCACCCGTCTCAGGGTCCCCTCGGACAGCTCCTAAGAAGGCACCG
GTCGCCCAGTCCTACCAGAGGGGGCCAAGAACCCAGACGAGTCCGTAGAAGGGTCCTCGTCCAGCAAGAA
GAGGAGGTGGTAAGCGGTTCACCTTCAGGGGTAAGTAACCTGACCTCTCCAGGGCTCACATAAAGGGAGG
CTTAGTATACATGCTTCTTGCTTTTCACAGGAACCTGGGGGCTAGTCTGGGTGGGATTAGGCTGCCTCAA
GTTGCATCAGCCAGGGCTTCATGCCCTCCTCAGTTCCCTAGTCCCCGGGCTTCAGGCCCCCTCCGTCCCC
GTCCTCCAGAGACCCGGGCTTCAGGCCCTGCCTCTCCTGTTACCCTTTTAGAACCACAGCCTGGACACAT
GTGCCAGACGCCTTGGCCTCTAAGGCCCTCGGGTCCCCCTGGACCCCGGCCTCAGCAACCCTGCTGCTCC
CCTCCTGCCACCCCAGCCTCCCCCCCTCCCCGTCCCCCTTCGCTCCTGATCCTCCCCCGGTCCCCAGTAG
GGCCGCCTGCCCCCCTGCACCCAGTACCTGCCCCTCTTGGCCACGCACCCCGGGCCAGGCCACCTTAGAC
CCGGCCAAGCCCCATCCCTGAAGACCCAGCGGCCATTCTCTCTGGTAACGAGCAGAGAAGAAGTAGAGGC
CCGCGGCCATTGGGCCCAGATTGAGAGACCAGTCCAGGGGCCCGAGGTTGGAGCCAGCGGGCACCCGAGG
TCCCAGCACCCGGTCCCTCCGGGGGGCAGAGACAGGCAGGGCCCCCCGGCAGCTGGCCCCGAGGAGGCGC
CCGGAGTGGGGCCGGTCGGCTGGGCTGGCCGAGCCCGGGTCTGGGAGGTCTGGGGTGGCGAGCCTGCTGT
CTCAGGAGGGGCCTGGCTCCGCCGGGTGGCCCTGGGGTAAGTCTGGGAGGCAGAGGGTCGGCCTAGGCCC
GGGGAAGTGGAGGGGGATCGCCCGGGTCTCTGTTGGCAGAGTCCGGGCGATCCTCTGAGACCCTCCGGGC
CCGGACGGTCGCCCTCAGCCCCCCAGACAGACCCCAGGGTCTCCAGGCAGGGTCCGGCATCTTCAGGGGC
AGCAGGCTCACCACCACAGGCCCCCCAGACCCGGGTCTCGGCCAGCCGAGCCGACCGGCCCCGCGCCTGG
CGCCTCCTCGGGGCCAGCCGCCGGGGTTGGTTCTGCCCCTCTCTCTGTCCTTCAGAGGAACCAGGGACCT
CGGGCACCCCAGAGCCCCTCGGGCCCGCCTCCAGGCGCCCTCCTGGTCTCCGCTCCCCTCTGAGCCCCGT
TAAACCCAAAGAATGTCTGAGGGGAGCCACCCTCGGGGCCCAGGCCCCAGAGTCCAGAGGTCAGGGGCAC
CTCAGGGTGCCTCCCCGGGTCCCAGGCCAGCCGGAGGGACCCCGGCAGCCCGGGCGGCCCCAGAGGCCGG
TTCCTCGCCCCTTCCCCGGGCTTCAGAGCCCAGGATGTCCCCCAGAAGGGACCCTAGGCGTCCCCTCTCC
TCCCCTCCAGGCCCGAGCCTCTCCCTCGCGGAGAGGGGCCTCTTTGGGCCCTCAAGTCCAGCCCCACCGA
GACCCGAGTGGCCCGGATCCCCCCACCGGCCCTTCTCTCTGTCCCCCTGCTCCTCTCCAACCTTCGCTCC
ACCCTAGACCCCAGCTTCTGGCCTCCCCGGGTCCACCAGGCCAGCCGGAGGGACCCCGGCAGCCCGGGCG
AGTCGCCTTCCCTCTCCCCTGGCCTCTCCTTCCCGCCTCCCACCCGAGCCCCCTCAGCTTGCCTCCCCAC
CGGGTCCATCAGGCCGGCCGGAGGGACCCCGGCGGCCCGGTGTCAGTCCCCCCTGCAGCCGCCCAGTCTC
TGCCTCCAGGCAAGGGCGCCAGCTTTTCTCCCCCCAGCCTGAGGCCCAGTCTCCTGTGCACTGTCTGTAA
AGTCCAGCCTCCCACGCCCGTCCACGGCTCCCGGGCCCAGCCTCGTCCACCCCTCCCCACGGTGGACAGG
CCCTCTGTCCACCCGGGCCATCCCCGCCCCCCTGTGTCCACCCCAGTCCCGTCCAGGGGGGACTTTATGT
GACCCTTGGGCCTGGCTCCCCATAGACTCCCATGTAAGCCTGCCTCGAGTAGGTGCCTCCAGAGCCCCTT
TTGCCCCCCTGGCGGCCCAGCCCGACCCCCGGGCGCCCCCAAACTTTGTCCAGATGTCCAGGGGTCCCCG
AGGGTGAGGCCCAGCCCCCTCCCGCCCCTGTCCACTGCCCCGGTCCCCCCAGAAGCCCCCAAAAGTAGAG
GCTCAGGCCATGCGCGCCCTGTCACCAGGCCTGCCAAAGAGCCAGATCTAAGGCCGGGAGAGGCAGCCCC
AAAGCGGGTGCAGTAACAGGTAATCTCTGGTAGTGATTTGGACCCGAAATCTGACACTTTAGAGCTCTGG
AGGACTTTAAAACTCTAAAAATCAAAACTTTAGAGGCGAATGGGCGCCATTTTGTCCCCACGCGCGCATA
ATGGCGGACCTAGGCCTAAAACCCCCAGGAAGCGGGTCTATGGTTGGCTGCGCTGCTGCTATCTTTAGAG
GGGAAAAGAGGAATAAGCCCCCAGACAGGGGAGTGGGCTTGTTTGTGACTTCACCAAAGGTCAGGGCCCA
AGGGGGTTCGCGTTGCTAGGCCACCTTCTCAGTCCAGCGCGTTTACGTAAGCCAGACAGCAGCCAATTGT
CAGTTCTAGGGAGGGGGACCACTGCCCCTGGTATAAAGTGGTCCTGCAGCTATTTCTGGTCGCATCAGAG
CGCCAGGAGTCCACACAAATGTAAGAGGGGGTCTTCTACCTCTCCCTAGCCCTCCGCCCCCTCCAAGGAC
TCGGGCCCAGTTTCTAACTTTTCCCCTTCCCTCCCTCGTCTTGCCCTGCGCCCGGGGCCACCTTCATCAC
CGTCGCTGACTCCGCCATCCAAGCCTAGGGGAGACCGAAGTGAAGGCCCTGGACCAACCCGGCCCGGGCC
CCCCGGTATCGGGCCAGAGGTAAGTGGACTTTAATTTTTTCTGCTAAGCCCAACACTCCACCACACCCAG
GCACACACTACACACACCCACCCGTCTCAGGGTCCCCTCGGACAGCTCCTAAGAAGGCACCGGTCGCCCA
GTCCTACCAGAGGGGGCCAAGAACCCAGACGAGTCCGTAGAAGGGTCCTCGTCCAGCAAGAAGAGGAGGT
GGTAAGCGGTTCACCTTCAGGGGTAAGTAACCTGACCTCTCCAGGGCTCACATAAAGGGAGGCTTAGTAT
ACATGCTTCTTGCTTTTCACAGGAACCTGGGGGCTAGTCTGGGTGGGATTAGGCTGCCTCAAGTTGCATC
AGCCAGGGCTTCATGCCCTCCTCAGTTCCCTAGTCCCCGGGCTTCAGGCCCCCTCCGTCCCCGTCCTCCA
GAGACCCGGGCTTCAGGCCCTGCCTCTCCTGTTACCCTTTTAGAACCACAGCCTGGACACATGTGCCAGA
CGCCTTGGCCTCTAAGGCCCTCGGGTCCCCCTGGACCCCGGCCTCAGCAACCCTGCTGCTCCCCTCCTGC
CACCCCAGCCTCCCCCCCTCCCCGTCCCCCTTCGCTCCTGATCCTCCCCCGGTCCCCAGTAGGGCCGCCT
GCCCCCCTGCACCCAGTACCTGCCCCTCTTGGCCACGCACCCCGGGCCAGGCCACCTTAGACCCGGCCAA
GCCCCATCCCTGAAGACCCAGCGGCCATTCTCTCTGGTAACGAGCAGAGAAGAAGTAGAGGCCCGCGGCC
ATTGGGCCCAGATTGAGAGACCAGTCCAGGGGCCCGAGGTTGGAGCCAGCGGGCACCCGAGGTCCCAGCA
CCCGGTCCCTCCGGGGGGCAGAGACAGGCAGGGCCCCCCGGCAGCTGGCCCCGAGGAGGCGCCCGGAGTG
GGGCCGGTCGGCTGGGCTGGCCGAGCCCGGGTCTGGGAGGTCTGGGGTGGCGAGCCTGCTGTCTCAGGAG
GGGCCTGGCTCCGCCGGGTGGCCCTGGGGTAAGTCTGGGAGGCAGAGGGTCGGCCTAGGCCCGGGGAAGT
GGAGGGGGATCGCCCGGGTCTCTGTTGGCAGAGTCCGGGCGATCCTCTGAGACCCTCCGGGCCCGGACGG
TCGCCCTCAGCCCCCCAGACAGACCCCAGGGTCTCCAGGCAGGGTCCGGCATCTTCAGGGGCAGCAGGCT
CACCACCACAGGCCCCCCAGACCCGGGTCTCGGCCAGCCGAGCCGACCGGCCCCGCGCCTGGCGCCTCCT
CGGGGCCAGCCGCCGGGGTTGGTTCTGCCCCTCTCTCTGTCCTTCAGAGGAACCAGGGACCTCGGGCACC
CCAGAGCCCCTCGGGCCCGCCTCCAGGCGCCCTCCTGGTCTCCGCTCCCCTCTGAGCCCCGTTAAACCCA
AAGAATGTCTGAGGGGAGCCACCCTCGGGGCCCAGGCCCCAGAGTCCAGAGGTCAGGGGCACCTCAGGGT
GCCTCCCCGGGTCCCAGGCCAGCCGGAGGGACCCCGGCAGCCCGGGCGGCCCCAGAGGCCGGTTCCTCGC
CCCTTCCCCGGGCTTCAGAGCCCAGGATGTCCCCCAGAAGGGACCCTAGGCGTCCCCTCTCCTCCCCTCC
AGGCCCGAGCCTCTCCCTCGCGGAGAGGGGCCTCTTTGGGCCCTCAAGTCCAGCCCCACCGAGACCCGAG
TGGCCCGGATCCCCCCACCGGCCCTTCTCTCTGTCCCCCTGCTCCTCTCCAACCTTCGCTCCACCCTAGA
CCCCAGCTTCTGGCCTCCCCGGGTCCACCAGGCCAGCCGGAGGGACCCCGGCAGCCCGGGCGAGTCGCCT
TCCCTCTCCCCTGGCCTCTCCTTCCCGCCTCCCACCCGAGCCCCCTCAGCTTGCCTCCCCACCGGGTCCA
TCAGGCCGGCCGGAGGGACCCCGGCGGCCCGGTGTCAGTCCCCCCTGCAGCCGCCCAGTCTCTGCCTCCA
GGCAAGGGCGCCAGCTTTTCTCCCCCCAGCCTGAGGCCCAGTCTCCTGTGCACTGTCTGTAAAGTCCAGC
CTCCCACGCCCGTCCACGGCTCCCGGGCCCAGCCTCGTCCACCCCTCCCCACGGTGGACAGGCCCTCTGT
CCACCCGGGCCATCCCCGCCCCCCTGTGTCCACCCCAGTCCCGTCCAGGGGGGACTTTATGTGACCCTTG
GGCCTGGCTCCCCATAGACTCCCATGTAAGCCTGCCTCGAGTAGGTGCCTCCAGAGCCCCTTTTGCCCCC
CTGGCGGCCCAGCCCGACCCCCGGGCGCCCCCAAACTTTGTCCAGATGTCCAGGGGTCCCCGAGGGTGAG
GCCCAGCCCCCTCCCGCCCCTGTCCACTGCCCCGGTCCCCCCAGAAGCCCCCAAAAGTAGAGGCTCAGGC
CATGCGCGCCCTGTCACCAGGCCTGCCAAAGAGCCAGATCTAAGGCCGGGAGAGGCAGCCCCAAAGCGGG
TGCAGTAACAGGTAATCTCTGGTAGTGATTTGGACCCGAAATCTGACACTTTAGAGCTCTGGAGGACTTT
AAAACTCTAAAAATCAAAACTTTAGAGGCGAATGGGCGCCATTTTGTCCCCACGCGCGCATAATGGCGGA
CCTAGGCCTAAAACCCCCAGGAAGCGGGTCTATGGTTGGCTGCGCTGCTGCTATCTTTAGAGGGGAAAAG
AGGAATAAGCCCCCAGACAGGGGAGTGGGCTTGTTTGTGACTTCACCAAAGGTCAGGGCCCAAGGGGGTT
CGCGTTGCTAGGCCACCTTCTCAGTCCAGCGCGTTTACGTAAGCCAGACAGCAGCCAATTGTCAGTTCTA
GGGAGGGGGACCACTGCCCCTGGTATAAAGTGGTCCTGCAGCTATTTCTGGTCGCATCAGAGCGCCAGGA
GTCCACACAAATGTAAGAGGGGGTCTTCTACCTCTCCCTAGCCCTCCGCCCCCTCCAAGGACTCGGGCCC
AGTTTCTAACTTTTCCCCTTCCCTCCCTCGTCTTGCCCTGCGCCCGGGGCCACCTTCATCACCGTCGCTG
ACTCCGCCATCCAAGCCTAGGGGAGACCGAAGTGAAGGCCCTGGACCAACCCGGCCCGGGCCCCCCGGTA
TCGGGCCAGAGGTAAGTGGACTTTAATTTTTTCTGCTAAGCCCAACACTCCACCACACCCAGGCACACAC
TACACACACCCACCCGTCTCAGGGTCCCCTCGGACAGCTCCTAAGAAGGCACCGGTCGCCCAGTCCTACC
AGAGGGGGCCAAGAACCCAGACGAGTCCGTAGAAGGGTCCTCGTCCAGCAAGAAGAGGAGGTGGTAAGCG
GTTCACCTTCAGGGGTAAGTAACCTGACCTCTCCAGGGCTCACATAAAGGGAGGCTTAGTATACATGCTT
CTTGCTTTTCACAGGAACCTGGGGGCTAGTCTGGGTGGGATTAGGCTGCCTCAAGTTGCATCAGCCAGGG
CTTCATGCCCTCCTCAGTTCCCTAGTCCCCGGGCTTCAGGCCCCCTCCGTCCCCGTCCTCCAGAGACCCG
GGCTTCAGGCCCTGCCTCTCCTGTTACCCTTTTAGAACCACAGCCTGGACACATGTGCCAGACGCCTTGG
CCTCTAAGGCCCTCGGGTCCCCCTGGACCCCGGCCTCAGCAACCCTGCTGCTCCCCTCCTGCCACCCCAG
CCTCCCCCCCTCCCCGTCCCCCTTCGCTCCTGATCCTCCCCCGGTCCCCAGTAGGGCCGCCTGCCCCCCT
GCACCCAGTACCTGCCCCTCTTGGCCACGCACCCCGGGCCAGGCCACCTTAGACCCGGCCAAGCCCCATC
CCTGAAGACCCAGCGGCCATTCTCTCTGGTAACGAGCAGAGAAGAAGTAGAGGCCCGCGGCCATTGGGCC
CAGATTGAGAGACCAGTCCAGGGGCCCGAGGTTGGAGCCAGCGGGCACCCGAGGTCCCAGCACCCGGTCC
CTCCGGGGGGCAGAGACAGGCAGGGCCCCCCGGCAGCTGGCCCCGAGGAGGCGCCCGGAGTGGGGCCGGT
CGGCTGGGCTGGCCGAGCCCGGGTCTGGGAGGTCTGGGGTGGCGAGCCTGCTGTCTCAGGAGGGGCCTGG
CTCCGCCGGGTGGCCCTGGGGTAAGTCTGGGAGGCAGAGGGTCGGCCTAGGCCCGGGGAAGTGGAGGGGG
ATCGCCCGGGTCTCTGTTGGCAGAGTCCGGGCGATCCTCTGAGACCCTCCGGGCCCGGACGGTCGCCCTC
AGCCCCCCAGACAGACCCCAGGGTCTCCAGGCAGGGTCCGGCATCTTCAGGGGCAGCAGGCTCACCACCA
CAGGCCCCCCAGACCCGGGTCTCGGCCAGCCGAGCCGACCGGCCCCGCGCCTGGCGCCTCCTCGGGGCCA
GCCGCCGGGGTTGGTTCTGCCCCTCTCTCTGTCCTTCAGAGGAACCAGGGACCTCGGGCACCCCAGAGCC
CCTCGGGCCCGCCTCCAGGCGCCCTCCTGGTCTCCGCTCCCCTCTGAGCCCCGTTAAACCCAAAGAATGT
CTGAGGGGAGCCACCCTCGGGGCCCAGGCCCCAGAGTCCAGAGGTCAGGGGCACCTCAGGGTGCCTCCCC
GGGTCCCAGGCCAGCCGGAGGGACCCCGGCAGCCCGGGCGGCCCCAGAGGCCGGTTCCTCGCCCCTTCCC
CGGGCTTCAGAGCCCAGGATGTCCCCCAGAAGGGACCCTAGGCGTCCCCTCTCCTCCCCTCCAGGCCCGA
GCCTCTCCCTCGCGGAGAGGGGCCTCTTTGGGCCCTCAAGTCCAGCCCCACCGAGACCCGAGTGGCCCGG
ATCCCCCCACCGGCCCTTCTCTCTGTCCCCCTGCTCCTCTCCAACCTTCGCTCCACCCTAGACCCCAGCT
TCTGGCCTCCCCGGGTCCACCAGGCCAGCCGGAGGGACCCCGGCAGCCCGGGCGAGTCGCCTTCCCTCTC
CCCTGGCCTCTCCTTCCCGCCTCCCACCCGAGCCCCCTCAGCTTGCCTCCCCACCGGGTCCATCAGGCCG
GCCGGAGGGACCCCGGCGGCCCGGTGTCAGTCCCCCCTGCAGCCGCCCAGTCTCTGCCTCCAGGCAAGGG
CGCCAGCTTTTCTCCCCCCAGCCTGAGGCCCAGTCTCCTGTGCACTGTCTGTAAAGTCCAGCCTCCCACG
CCCGTCCACGGCTCCCGGGCCCAGCCTCGTCCACCCCTCCCCACGGTGGACAGGCCCTCTGTCCACCCGG
GCCATCCCCGCCCCCCTGTGTCCACCCCAGTCCCGTCCAGGGGGGACTTTATGTGACCCTTGGGCCTGGC
TCCCCATAGACTCCCATGTAAGCCTGCCTCGAGTAGGTGCCTCCAGAGCCCCTTTTGCCCCCCTGGCGGC
CCAGCCCGACCCCCGGGCGCCCCCAAACTTTGTCCAGATGTCCAGGGGTCCCCGAGGGCGAGGCCCAGCC
CCCTCCCTCCCAAGCTGCTTTGATTCCTGGGATATTTTTGGGAATGGTGTTAACTTTCTCCCCTTGTATT
TGCTATTCAATCAACCTGATTCCCCCTGCTCATACCTCCACTTACAACCAAGCCACTACGGCCACGTCCC
CGACCTCCCGCTCGGGTAAGTGCTTTTTCATTTTTAGCCCCAGCCCCTCCTCTATAAGTTATAGGCAAAC
CTCCAATCACCAGCCACCTTCCACTGTAGTCTCTTAGAGAGTGGCTGCTACGCATTAGAGACAGATTTGA
GCCACCCCCAGTAACCACCCAGCGCCAATATGTCTACATAGAAGAAGAAGAGGATGAAGACTAAGTCACA
GGCTTAGCCAGGTGATTTGTGAATTTCAGTTTATTTACTTTCTTCCAATCAAGCTTTCCCAGCCTCCGCT
TGTTAGGTCCTAGTTATGGGTTTTCCATGGGGGACTTAGTATCCGTTCTATTAGATTAACGTGCAAGACG
CTAAACTTAACCAAGGTCAGCCAAGGGACGCGTGTTATCCCAGGCTGCCCACCCTGAGGATTTCCCCCCA
AAATCCTCCTACCCTCTCTTTATGCCATGTGTGTTGTTGGCTTGTGTTAGTGCTATGTAATGCGTTGCCG
CCAGGTGGCAGCCTGTTTATAGATGTGCAGTACCCCTTAATGTTAGGTCTGCTTTAGGGCTGCCAGGTGG
CGCAATCTAGGATTAATTCACCTGTATCCCTTTCCCTCCACCCGCAGTAACCCAGCACTGGCGTGTGACG
TGGTGTAAAGTTTTGCCTGAACCTGTGGTTGGGCAGGTACATGCCAACAACCTTCTAAGCACCCGCGCTT
GTGTTTTGCTTTATCTGCCGCCATCATGCCTACATTCTATCTTGCGTTACATGGGGGACAAACATATCAT
CTAATTGTTGACACGGATAGTCTTGGAAACCCGTCACTCTCAGTAATTCCCTCGAATCCCTACCAGGAAC
AACTGTCAGACACTCCATTAATTCCACTAACAATCTTTGTTGGGGAAAACACGGGGGTGCCCCCACCACT
CCCACCACCCCCCCCACCACCACCCCCACCACCCCCACCACCCCCACCACCCCCACCACCCCCACCACCT
CCACCACCTTCACCACCACCCCCGCCCCCACCACCCCCACCACCTCAGCGCAGGGATGCCTGGACACAAG
AGCCATCACCTCTTGATAGGGATCCGCTAGGATATGACGTCGGGCATGGACCTCTAGCATCTGCTATGCG
AATGCTTTGGATGGCTAATTATATTGTAAGACAATCACGGGGTGACCGGGGCCTTATTTTGCCACAAGGC
CCACAAACAGCCCCTCAGGCCAGGTTGGTACAGCCACATGTCCCCCCTCTACGCCCGACAGCACCCACCA
TTTTGTCACCTCTGTCACAACCGAGGCTTACCCCTCCACAACCACTCATGATGCCACCAAGGCCTACCCC
TCCTACCCCTCTGCCACCTGCAACACTAACGGTGCCACCAAGGCCTACCCGTCCTACCACTCTGCCACCC
ACACCACTACTCACGGTACTACAAAGGCCTACCGAACTTCAACCCACACCATCACCACCACGCATGCATC
TCCCTGTCTTGCATGTGCCAGACCAATCAATGCACCCTCTTACTCATCAAAGCACCCCAAATGATCCAGA
TAGTCCAGAACCACGGTCCCCGACTGTATTTTATAACATTCCACCTATGCCATTACCCCCCTCACAATTG
CCACCACCAGCAGCACCAGCACAGCCACCTCCAGGGGTCATCAACGACCAACAATTACATCATCTACCCT
CGGGGCCACCATGGTGGCCACCCATCTGCGACCCCCCGCAACCCTCTAAGACTCAAGGCCAGAGCCGGGG
ACAGAGCAGGGGGAGGGGCAGGGGCAGGGGCAGGGGCAGGGGCAAGGGCAAGTCCAGGGACAAGCAACGC
AAGCCCGGTGGACCATGGAGACCAGAGCCAAACACCTCCAGTCCTAGCATGCCTGAACTAAGTCCAGTCC
TCGGTCTTCATCAGGGACAAGGGGCTGGGGACTCACCAACTCCTGGCCCATCCAATGCCGCCCCCGTTTG
TAGAAATTCACACACGGCAACCCCTAACGTTTCACCAATACATGAACCGGAGTCCCATAATAGCCCAGAG
GCTCCCATTCTCTTCCCCGATGATTGGTATCCTCCATCTATAGACCCCGCAGACTTAGACGAAAGTTGGG
ATTACATTTTTGAGACAACAGAATCTCCTAGCTCAGATGAAGATTATGTGGAGGGACCCAGTAAAAGACC
TCGCCCCTCCATCCAGTAAAAACCCTTGCCCTCTCCAGCAAACAATGTATCCCAAATAAATGTTACTTCT
TTTGCTCTTAACCATTGACACGCCTGTCATTCTATCAATTAAACAAGGGAAAAAGGTTTAGCTATTCCAC
CAACACGACCCCAAGGAAGGCTTGCCAAAATTGGTGCCTTGCTCTCAGCACTTTGCCAGCAACTTATAGC
ATGGTAGGCAGCTCAACTCGGCCCGTCTTACTGCCCAGCCTACTCTCCACTCCCAGTCCATGTTCGCACT
CCTATGCATTTCCTGCCCTCCCACTTTTACCCCAGTCCCAACCCAAAACCACACACAACACATAGAATTG
TTAGTTTAAACAGTTTATTGATACATGGCTGCTTTTAGCCTAATTGTGTATTGCTCTCGTTGCCAAAACC
TGGTGTAAGGGCCGGCACCCGCAACATGGGGAAAACATAACCGCCGCCATCCCATGGGGAGGGTAGAGGC
GGTTGACATGTAGGTGAGTAGTGTAAGAAGCATGGCGAAGTAGACAGGTTACTTTTAGAGTGTAGTGTAC
AGGGCCGGGCGCAACAGTGCCACCAACCCGGGGTCTGAGCATTCCATGGGCAGCAGGGACACTGCACTAC
CGCCAGGTCCAGGGGCAGCCGGGGTTCCTGGCGCTCCGGGGGCAGCCGGGCGGCCGCCGGTGGGTCCGCT
GGGCCGCTGCCCCGCTCCGGGTGGGGGGTGGCCCCGCTGGGCACCGCTGCGCCGCCGCCAGGTCCTGGGG
CAGCCGGGGTTCCTGGCGCTCCGGGGGCAGCCGGGCGGCCGCCGGTGGGTCCGCTGGGCCGCTGCCCCGC
TCCGGGTGGGGGGTGGCCCCGCTGGGCACCGCTGCGCCGCCGCCAGGTCCTGGGGCAGCCGGGGTTCCTG
GCGCTCCGGGGGCAGCCGGGCGGCCGCCGGTGGGTCCGCTGGGCCGCTGCCCCGCTCCGGGTGGGGGGTG
GCCCCGCTGGGCACCGCTGCGCCGCCGCCAGGTCCTGGGGCAGCCGGGGTTCCTGGCGCTCCGGGGGCAG
CCGGGCGGCCGCCGGTGGGTCCGCTGGGCCGCTGCCCCGCTCCGGGTGGGGGGTGGCCCCGCTGGGCACC
GCTGCGCCGCCGCCAGGTCCTGGGGCAGCCGGGGTTCCTGGCGCTCCGGGGGCAGCCGGGCGGCCGCCGG
TGGGTCCGCTGGGCCGCTGCCCCGCTCCGGGTGGGGGGTGGCCCCGCTGGGCACCGCTGCGCCGCCGCCA
GGTCCTGGGGCAGCCGGGGTTCCTGGCGCTCCGGGGGCAGCCGGGCGGCCGCCGGTGGGTCCGCTGGGCC
GCTGCCCCGCTCCGGGTGGGGGGTGGCCCCGCTGGGCACCGCTGCGCCGCCGCCAGGTCCTGGGGCAGCC
GGGGTTCCTGGCGCTCCGGGGGCAGCCGGGCGGCCGCCGGTGGGTCCGCTGGGCCGCTGCCCCGCTCCGG
GTGGGGGGTGGCCCCGCTGGGCACCGCTGCGCCGCCGCCAGGTCCTGGGGCAGCCGGGGTTCCTGGCGCT
CCGGGGGCAGCCGGGCGGCCGCCGGTGGGTCCGCTGGGCCGCTGCCCCGCTCCGGGTGGGGGGTGGCCCC
GCTGGGCACCGCTGCGCCGCCGCCAGGTCCTGGGGCAGCCGGGGTTCCTGGCGCTCCGGGGGCAGCCGGG
CGGCCGCCGGTGGGTCCGCTGGGCCGCTGCCCCGCTCCGGGTGGGGGGTGGCCCCGCTGGGCACCGCTGC
GCCGCCGCCAGGTCCTGGGGCAGCCGGGGTTCCTGGCGCTCCGGGGGCAGCCGGGCGGCCGCCGGTGGGT
CCGCTGGGCCGCTGCCCCGCTCCGGGTGGGGGGTGGCCCCGCTGGGCACCGCTGCGCCGCCGCCAGGTCC
TGGGGCAGCCGGGGTTCCTGGCGCTCCGGGGGCAGCCGGGCGGCCGCCGGTGGGTCCGCTGGGCCGCTGC
CCCGCTCCGGGTGGGGGGTGGCCCCGCTGGGCACCGCTGCGCCGCCGCCAGGTCCTGGGGCAGCCGGGGT
TCCTGGCGCTCCGGGGGCAGCCGGGCGGCCGCCGGTGGGTCCGCTGGGCCGCTGCCCCGCTCCGGGTGGG
GGGTGGCCCCGCTGGGCACCGCTGCGCCGCCGCCAGGTCCTGGGGCAGCCGGGGTTCCTGGCGCTCCACT
GCACCTGGAATGCAGGGTGGGGGCGTGGTCCCCTGGACCCCAGCCCCGCCGATCCCTCCCCCAGGGCGTA
CCCGGCTTGCCTGGTTCTGGGGCTCCTCTGGGGGTCGCTGCATCCGCCGGTAGGGTTCGAATGGGCGTGG
TCCGCTTGCTCTGCTGGCCCGGTACGCCTGGATTGCCGGCTGGGGGCTGGGGTCCCGGGACGCCCCCTCC
CTGCTCCCACCCGGTTCCCTCCCCCAGGGCGTGCCCCGCTTGCCTGGTCCTGGAGCTCATCCGGGGATGC
TGCATCCGCTAGTCCGACCTGGGTGGGTGCGGTCCGCTGGCCCCACCCTGGGGGTAGCCGCCGGGTCTGC
TGGTCCGGTGCACCTGGAAGGCAGGGGGGGGGGCAGTGAGGGAGGGGCGTGGTCCTGGGACCCCGCGCCG
ACTGGCAGGGGGTCCCCATGGCACAGGCCTAGGGGTCCAGGGGGCAGCCGCGGCCCAGCGCGCCCCGTTC
ACGGGGGAGGACCGCGGCCGAGCCACCAGGGGCCCGGCGGGGGTGGGGGGTGCGCTCCCAGGCCGGACCC
TGGTGCCAGGCAGGGACCCCGCGCCACCCGCTTCATGGGGGGGGAGGCCGCCGCAAGGACGCCGGGCCGG
CTGGGAGGTGTGCACCCCCCGAGCGTCTGGACGACGCTGGCGAGCCGGGCCGGCTCGCCTTCTTTTATCC
TCTTTTTGGGGTCTCTGTGTAATACTTTAAGGTTTGCTCAGGAGTGGGGGCTTCTTATTGGTTAATTCAG
GTGTGTCATTTTAGCCCGTTGGGTTTCATTAAGGTGTGTCACCAGGTGGGTGGTACCTGGAGGTCATTCT
ATTGGGATAACGAGAGGAGGAGGGGCTAGAGGTCCGCGAGATTTGGGGTAGGCGGAGCCTCAGGAGGGTC
CCCTCCATAGGGTTGAACCAGGAGGGGGAGGATTGGGCTCCGCCCCGATATACCTAGTGGGTGGAGCCTA
GAGGTAGGTATCCATAGGGTTCCATTATCCTGGAGGTATCCTAAGCTCCGCCCCTATATACCAGGTGGGT
GGAGCTAGGTAGGATTCAGCTAGGTTCCTACTGGGGTACCCCCCTACCCTACCTTAAGGTGCGCCACCCT
TCCTCCTTCCGTTTTAATGGTAGAATAACCTATAGGTTATTAACCTAGTGGTGGAATAGGGTATTGCAGC
TGGGTATATACCTATAGGTATATAGAACCTAGAGGAAGGGAACCCTATAGTGTAATCCCTCCCCCCCCTA
CCCCCCCCTCCCTTACGGTTGCCTGAGCCCATCCCCCACCCCAGCACCCCGGGGTGACGTGGCACCCCGC
GTGCCTTACTGACTTGTCACCTTTGCACATTTGGTCAGCTGACCGATGCTCGCCACTTCCTGGGTCATGA
CCTGGCCTGTGCCTTGTCCCGTGGACAATGTCCCTCCAGCGTGGTGGCTGCCTTTGGGATGCATCACTTT
GAGCCACTAAGCCCCCGTTGCTCGCCTTGCCTGCCTCACCATGACACACTAAGCCCCTGCTAATCCATGA
GCCCCGCCTTTAGGAAGCACCACGTCCCGGGGACGGAAGGGGACTTGGGGTGATTTTCTATGTGGGGGTG
GAAATATGAGCAAGAATAAGGACGGCTCCTTATTAACCTGATCAGCCCCGGAGTTGCCTGTTTCATCACT
AACCCCGGGCCTGAAGAGGTTGACAAGAAGGGTCAAGGTTTCGTCTGTGTGTTGAAGGGCAGGGGCTGTT
GGGTGCATCTGGAACGGCTTACCTCGGGTAACTGTTTGCCATTAAAAGGTTGGGGATTAGGTTTAGCCCC
TTTAGCTGCCATTTCGAACCGGGGTGTGCAGATGCAGGTCTCCGGGTGGGCAGGCAGTACGAGATGTCAC
GTTGTGTTGTCTTTCCTCCCACCCCTGTCCTGGCTGTGGCAAATGCGACCCTCATAGAGTTGTGTTTCAG
GTCTGTGTCCTGTTTTGCGGTGGGTTATTTCTTCCCTCAGTGTTTGCCAGCTTATTTCCCCAGTTTTCAC
GTACTGGGGCCTGTGGACACCTGAGGGTGCGGTCGTTGGTGGGCATGTGTTGGAATTGCTCCCACCCTCA
ATTTTCGCTTGCCTTCTTCCCTTGTTAACCTGATAGCATAGCCTCTAGGTTTCCTTGTAGGTCTGTTTGG
GTTTGGTGGTTCACGTGGTGCTAACTTGAATTTTTTGGTTTTCTAGTTCCCTCTTAATTACATTTGTGCC
AGATCTTGTAGAGCAAGATGGCCTATTCAACAAGGGAGATACTGTTAGCCCTGTGTATACGGGACAGTCG
TGTGCATGGAAATGGTACCCTGCATCCTGTGTTGGAGCTAGCAGCAAGAGAAACACCTCTCCGCCTTTCG
CCAGAGGACACTGTAGTTCTGCGTTATCATGTGTTGCTTGAGGAGATAATTGAACGAAATTCAGAGACAT
TTACAGAAACTTGGAACAGATTTATAACACACACCGAACATGTGGACCTGGATTTTAACTCAGTATTTGT
AGAGATATTTCACCGTGGAGACCCAAGCCTTGGGCGCGCGTTGGCCTGGATGGCCTGGTGCATGCATGCC
TGCAGGACATTGTGTTGTAACCAGTCTACTCCTTACTATGTTGTGGACCTGTCAGTTCGTGGGATGTTAG
AAGCCAGCGAAGGCCTGGATGGTTGGATTCATCAACAGGGCGGCTGGTCTACATTAATTGAAGACAACAT
TCCTGGATCCAGAAGGTTTAGCTGGACTTTGTTTCTTGCTGGACTGACTTTGAGTCTGTTAGTTATATGT
AGTTATTTATTTATCTCCAGAGGAAGACACTAATCTATACATTTTCTCAGCACTTTATATGAATCAGGGT
CATTGGGCCTGCGGGGAACTGAGCCAGTAGGATATTAGGCAAGGGTGACACAGTGCCCATGCATTATAAT
TTAACCAAACAGTGGTCGTGAGTTTTAGGCCGGCCATGGGGGCTTACAAGAATAACATGCCAATGACCCG
GCCCCCACTTTTAAATTCTGTTGCAGCAGATAGCTGATACCCAATGTTATCTTTTGCGGCAGAAATTGAA
AGTGCTGGCCATATCTACAATTGGGTGTCCTAGGTGGGATATACGCCTGTGGTGTTCTAACGGGAAGTGT
GTAAGCACACACGTAATTTGCAAGCGGTGCTTCACGCTCTTCGTTAAAATAACACAAGGACAAGATACTA
AAGAAATAACTGAGGTGAGTGTGGGAAGATGGGACTACTATGTGTTATGTTAACGGGTGAGAGCCTATAC
TGCAGCCCAGACTCGGGGGGAGGAGGAAATGGTAAGAGTTATACTCTACTTATCTTTTTTGACACTACAG
TTAACTGTTATGTAACAATGTTTGCTTATTTTCATGTTCAATAAATGCTATGTTAATGATGAAGAACCTG
TGTTCTTTGGAAGTGGGCCCGATGGGGTAGTAGGTTTTGGGAGGGTGCCGTGTTAGATATTTCAACTGCC
ACAGACCCCATTTTGTCCCACCTGTTACCACATTCTAGGTCCTGCATCCAGTGGGCCAGGTGTCTCACCA
TGGCTCTTTCTAGGTGGATACCACAGTCCAGGCCCCCAAGGCTACCGTGCTAATTACCTCCTCATGTCCA
CCCCCACCCTGTGTTACTGTCGCCTGATTATCCTGGCTTAGCAGCCTCCAAGTTTTACAAGACGTCCCAT
TGCCCTGCCCTTGGTCCAAGTCTCGCCGGTTTTCAGCAGCCTGTTGTAGCCTGCCCCCAAGTTTCGCAGG
TCTCCCCCATGCTTCCACCCGTTAACCCAATAGCATGACAGCCAATCCAACACGAGGCAAGTTTCAAGAG
TTAAAAGCAACTACTGTTTATTTTCCAAAATGAGCTGGGTATAGTTGATGATCTGTAGGCGCAGCTCATC
CCCACATTCCAGGTCCTTGATGGCCTCGTAGATGGCATCTTCGTCGACATTGACAGCCTTCTCATATACT
GTGTCTCTGGGGCTGACCTTTATGCAGAAGGCGTCCCCTACTAGGTCCACGGCCAGCTCGTAGGTGGGGC
CTATGTTTTCACATAACAGTTTCAAGCAGGTCTCTGGGATGTGGAGGGAGGTGCCCTGGAGCAGGAGATG
CATGATTAGGCGCCCTTTTCCATTTGTGCTGAAGATGGGGCAGATGGTGCCACAAAAGTGTCCGGTGACC
AGGTAAGCGTAGAGAAGGCTGGGTTGGGAAAGTCCAGCCTTTACTGCACTGGGAGAGCTGCTGAGCAGAG
ACACATAGAAGGTCTTGTTGGGGATTATCTTGTGGACATTGTTGAAGAAGGAGAGCTGGGTGGAGCTAAA
CTCCTGAGGCACATGAACCTGGGACCTATTGATGCAGATCTCGCAGTGAGACCCCAGAGTCAGGCTGTGG
CCAAAGGGAGACAGGCGAAGGCAGCGCCCGGGGGAGAGAGTGCACAGTGACAGTGGGAGAAACACGGCCT
CTGAGACATGTATGGGGGTGTTCATCTCACGCAGAAAATCTTTGCCCAGCTCAAAGTTGGCAGAGATTCC
CCTGAAGAAGTCCCGTAGTGAAAAATGGGATCTGTCTACACCATGTCTGGTGTGCCGGGAACATATTGAG
CGGGCCACACTGCCAACCCTTTCCATTCTTCCCAGCTCTGAGCGAGATTTTCCACACCTGGACACCGACT
TCACGCTATGCGCCGAGGCCTTTGAGGCCGTGTAGTTTCTGTGGTGCGGATGCATTAGGCGGCGCAATGC
GGGATCTGCCGGTCGCTGTTGGCGTGCATTCACGGCCTCTGGGGTGACCGGGGCCATCGGGTTTACTTTT
CACACGTAGACCTGGGAAGTTTGATAGGACTGTACCAGGTCAAGGCCGTGGATGCGCAGGACCACGTCCA
GTTCCTTAGTGACATCCACGAGGATTGTTTTGCCCACTCTGGCCACTTGTGTGGATTTAAATATGTACAC
AAGCGTAATTAACGAGTCACAGACCCCCTGTTCCAGATTCTGACCGGCTGCAAGCGCTGCCTTAAAGGCC
TGGAAGCTGGGTGGGTAAATCTGACCAAACAGCACGCTCGGATTCGTGATGCTGTGGTTGATGGCACACA
GGGGGTCGCAGAACAGGTGCTTGTGGAAGTCTTGCGGGGTGCACATCTGCAGCCAGGCCCTTAGCCTGGG
GCATGGCACATCCAGCAGCGTGTTTTGGGTCTTGATGAGGAACACGATCCTGTCTAGGATTTTGATGTTG
TTGCCGAATGAGTCCAGAATCAGGCTCTTGAAGCGGTCAAGGGTGTCCTTGGCGTCCGGGTGGGCCCCGA
GGCTCTCGCAGAGTGGGCAGATGGTCCGTGAGGCATTCTTGTGCCTTAGTCCAAACATGGGGGCCAGGAG
GCAAGGGCCCTGCGAATGGTCGCCAGCCTCCGGTCTGGTGATGGCCAGGGCCAACTCCGCCAGCTCATCG
CCACTGTATTCCGCGTTTAAACCGATAGCATGGTGGCCTGGCCCCCCGAGCAGGTCCGTCCCCTGCCACG
TACCTAATAGTAGTCCACAGTAGTCGGCCTTGGTTGTAATTTCAGGAGAGAGTCCTCCCTTTTCGGCCCT
GAGAAATGGATGCTGAACTCGGTTTCTGGTAGGCAGGTGGCAGCACAGGGCGGTGTACTGGCCCCTGCCG
ATGTCCCCTGGGACATCCTGGGAATCTTTGCAGGTTCTGGGTCCAGGGAGGGTAAGAAAAGTGGGGGTGG
TTCTGGGCCACATGGACTTGAAGCAGAAGTTGGCCGGGGACTGGCCGGTGAGGATGGATTTCAGAAACTC
CAATTTGTAGTAGCCGAGGTTGGCATTTCTAATCATGTCAGAAGAGGACACGGGGAGGAAGCACCGGCAA
ATGTAAAAGTGAAGCTGGATGTCAATGGCCAGAATCCTGGAGGGCATGAAGAGGGAATCCAACCCCCCGG
CCATGGGGAAGTATTTTATCAGGATGTGTAAAAAGTCCATGCCCGTGATGAGGCTAGAGATCCAGGCTCG
TGGGGCATTTAGACAGTAGTAGCAGAGCAGGGCATAGTCCTCAAAGAAGGCCACGGGGGCATCTGAGTGA
TTGACCAGGGTGTCGAGCAGATCACAAACTCGGCAGGTGCTGGCTGGAGAGAGGGACTCGTAGGTGTGGA
CGAGTGGTGGGTAGGCTATGCCTTCTTCCGCGTTGGCTGGAAGATAGGAGTGGGCCATCAAAAGGCCGAC
TGCCTCGAACTGGCTTTTCAGATTGTCCACGGTCCAGGGCACAAAGTCCTCCATCTTTGGAGTTCTGCCC
GCGATCTGTGCCACCTCTGTTACGCCACTCCTCGTGAGGGGGCAGCTGGACAGTCTTTTTCCGGTCAGGG
GGTTTGGCTCGTTTGCGCTCGTGACTTTGTGAGCCATGACACATCTGGGTGGCAAGGTGAGGTCTTCTGG
GTTTTTAATACCGGGGTCGGCACCAGTTTCTGGGACACCGCCACAAGGACAAGGTGGGCTAGCAAGTTCT
CGAGTCTACGAAGACTCCGGGGGCAGTCTTTTGAGTTTCTCGCCTATGATCCACCCCAATCTCGCCCCCC
TAATTGCGCCATCTGCCTACGCGAGGCTGAACCTCCTGAATCACTGCATCTTTCTTGAGGCGTTTAAAGA
AGAGAATAGTGGCCAGGGCCTCGGTGGGGTCCAGCGTGAGGTCTTATTTTTGAAAAGGGATATTATAAAA
CAGGTCATTGCTCGGATTGTGGCAGCCGATAGCACCCTAGATCTAGTGAATCATGGCGAGCCCGGAAGAG
AGGCTCCTAGACGAGCTCAATAACGTAATTGTGTCATTTCTGTGTGACTCTGGGTCTCTGGAAGTGGAGA
GATGCTCCGGGGCGCATGTGTTCTCCAGGGGCAGCTCCCAACCCCTCTGCACCGTGAAGCTGCGCCACGG
ACAGATTTACCACCTGGAGTTTGTCTACAAGTTCCTGGCCTTTAAGCTGAAGAACTGCACCTACCCCTCC
TCGCCCGTGTTTGTGATATCCAACAACGGCCTGGCCACCACCCTGAGGTGCTTTTTGCACGAGCCGTCGG
GTCTCAGATCGGGCCAGAGCGGCCCTTGCCTGGGTCTCTCAACGGATGTTGACCTACCAAAGAACTCCAT
CATTATGCTGGGCCAGGATGACTTCATTAAGTTCAAAAGCCCCCTGGTCTTCCCTGCTGAGCTTGATCTC
CTGAAATCTATGGTGGTCTGCCGGGCCTACATCACGGAACACCGGACGACGATGCAGTTTCTGGTGTTTC
AGGCCGCCAACGCCCAGAAGGCCTCGCGGGTCATGGATATGATTAGTGATATGTCTCAGCAACTGTCTCG
GTCTGGTCAAGTCGAGGATACGGGCGCCAGAGTCACAGGTGGAGGAGGTCTCAGGCCTGGCGTCACGCAC
TCGGGGTGTCTTGGGGACTCACACATTAGGGGGCGCGGTGGTTTGGACTTGGATAACTTTTCAGAAGCTG
AGACCGAAGACGAGGCGAGTTACGCTCCTTGGAGGGACAAAGACTCGTGGTCGGAATCCGAGGCGGCGCC
GTGGAAGAAGGAACTCGTGAGGCACCCCATCCGCAGGCACCGGACACGCGAGACTCGCCGTATGCGCAGG
AGCCATTCAAGGGTGGAACACGTGCCCCCCGAGACCCGGGAGACGGTGGTGGGGGGAGCATGGCGTTATT
CTTGGCGCGCCACACCTTATCTGGCACGGGTGCTGGCGGTCACGGCCGTGGCCCTGCTCCTGATGTTTCT
GAGGTGGACCTGACGTTGCCGGCCCTTGGGGAGCGGGAGTTCTCCAGGCTCCTGGATCTGGGGCTGGCCT
GCCTGGATCTGAGCTATGTGGAAATGAGGGAATTTGTGGTTTGGGGCAGGCCCCCAGCTTCTGAGGCGGC
TGTGGCCTCTACGCCAGGCTCGCTTTTCCGAAGCCACTCGTCCGCCTACTGGTTGTCGGAGGTGGAGAGG
CCCGGGGGCCTTGTCCGCTGGGCCAGGTCACAGACCAGCCCCTCATCCCTGACCCTCGCGCCCCATCTTG
GCCCGTCCCTCTTGTCCCTTTCAGCGTTCACCGGTGGTGGGTGTGGAGCCGTGGCCTTTTGCAACGCCTT
TTTCCTAGCTTATTTTTTGGTTGTGCGGTCTGTTTTCCCCGCGTTTTCCGATAGAATAGCTGCCTGGATC
TGCGCCCGGTCCCCTTTCTGCGAAAACACCCGGGCCGTGGCCAGGGGTTACCGAGGCCTCGTGAAGAGGT
TCTTGGCATTCGTGTTTGAGCGTAGTAGCTATGACCCCCCCTTGTTGAGGCAAAACTCTAGGCCTGTGGA
GCGCTGCTTTGCCATCAAGAATTATGTCCCGGGCCTGGACTCACAAAGCTGTGTGACGGTCCCGAGCTTC
TCCCGCTGGGCCCAGTCTCACGCCAGCGAGCTCGATCCCCGGGAGATTCGCGACAGAGTTACACCAGCGA
CTGCACCTTCGTTCGTGGCTGATCATGCCTCGGCTCTATTGGCCTCCCTCCAGAAGAAGGCCTCCGACAC
CCCCTGTGGGAATCCCATTCAGTGGATGTGGTACCGCCTGTTGGTAAACTCGTGCCTGAGGAGTGCCCAC
TGTCTTCTGCCTATACCTGCCGTCTCTGAGGGGGGGAGAAAGACGGGCGGGGGCGTAGGGGAGGAGCTCG
TGGGGGCCGGGGGGCCCTGCCTGAGCCGGGATGTTTTCGTGGCGATCGTAAGCCGCAATGTTCTCTCGTG
TCTGCTGAACGTGCCTGCCGCGGGTCCCCGGGCCTACAAGTGTTTCAGATCCCACGCCTCCAGACCGGTG
TCTGGCCCGGATTACCCTCCCTTGGCCGTGTTTTGCATGGACTGCGGTTACTGCTTGAACTTTGGAAAGC
AGACGGGTGTAGGAGGCAGGCTCAATTCCTTTAGACCCACTCTCCAGTTTTATCCCCGTGACCAGAAGGA
GAAGCATGTGCTGACCTGCCATGCCAGCGGCCGTGTGTACTGCTCCAACTGCGGCTCTGCGGCGGTGGGC
TGCCAGAGGCTGGCTGAGCCACCGAGCGCCCGCTCGGGCTGGCGGCCCCGAATCCGGGCAGTGCTGCCGC
ACAACGCGGCCTACGAGCTCGACTGTGGCTCCCGCCTCTTGGATGCCATCATCCCCTGCTTGGGACCCGA
CCGCACTTGCATGCGGCCGGTGGTCCTGCGGGGGGTGACGGTCAGGCAGCTCCTGTATTTAACTTTGCGG
ACAGAAGCCAGAGCCGTTTGCTCCATCTGTCAGCAACGCCAAGCTCCAGAGGACGCCCGCGACGAGCCTC
ACCTGTTCTCCTCCTGTTTAGAGGTAGAATTGCCACCTGGTGAGCGGTGTGCGGGCTGCCGTCTCTATCA
GACGCGTTATGGCACGCCGGCTGCCCAAGCCCACCCTCCAGGGGAGGCTGGAGGCGGATTTTCCAGACAG
TCCCCTGCTTCCTAAATTTCAAGAGCTGAACCAGAATAATCTCCCTAATGATGTTTTTCGGGAGGCTCAA
AGGAGTTACCTGGTATTTCTGACGTCCCAGTTCTGCTACGAAGAGTACGTGCAGAGGACTTTTGGGGTGC
CTCGGCGCCAACGCGCCATAGACAAGAGGCAGAGAGCCAGTGTGGCTGGGGCTGGTGCTCATGCACACCT
TGGCGGGTCATCCGCCACCCCCGTCCAGCAGGCTCAGGCCGCCGCATCCGCTGGGACCGGGGCCTTGGCA
TCATCAGCGCCGTCCACGGCCGTAGCCCAGTCCGCGACCCCCTCTGTTTCTTCATCTATTAGCAGCCTCC
GGGCCGCGACTTCGGGGGCGACTGCCGCCGCCTCCGCCGCCGCAGCCGTCGATACCGGGTCAGGTGGCGG
GGGACAACCCCAAGACACCGCCCCGCGCGGGGCACGTAAGAAACAGTAGAGGGCACGAAACATGGTGTAT
GCACTTTATTAATAAACAATTACAGATACAAAAACTTGAGTCTCTCGAGGTCTGCGATGAGGCGGTGGGT
GGAACGCTCCAGCTTGCGGCGAAGCTGGCTCACGAAGCGAGACAGTACTCGGCTAGCCTGACTAAGGGTG
AGGCTATAACGCAGGTCCTGTTCCGGGGCGGCGGTGGATAGAGAGGAGGGGGATCCGGAGGGGACCACTA
GGTCGCCGGAGGTCGACCCTCCTGTCACCACCTCCCTGATAATGTCTTCAATAGACAGAAATTGGGTGAC
CACTGAGGGAGTGTTCCACAGTAATGTTGTCTGGTCGCTAGATGGCGCGGGTGAGGCCACGCTTTGCGAA
AACGAAAGTGCTTGAAAAGGCGCGGGATAGCGTGCGCTACCGGATGGCGGGTAATACATGCTATCCTTAC
ATTTTGGCATTTTGGGCAGCTGGGAGGCGGCGGATGGGGGTGCTTCTTTTTGCACGGTGTATGTTTGGGG
ACCCGCATGCCGGTACTGGGATAGGCGCACCTCGGGCCGCGCGCCAGGCTCCGAGCCGGAATGCATTGGG
GGCAATGGGATTGCGGGGGATTGTTGCTGTCTGCTCCTGACAGGGAGAGACACGCGCGGCGGAGATGCAG
CCGACGGCGGGGCCGCGGTGGGCTGCCCCCGAGGACGGGCGCCGGTCGCCAGCGCCCCCGTGGCCTTTGG
CACGGGCCTGGCACCCACCGCTTTAATTGTGGGGGTGGGCAGGGCAGCTGCATCTTGGGGCCTCTGTGCT
TGCGTTTTTTGGGGGCGCGGTGCCAATGCACCAACTGGGGTGTGCGCGGGGGCGGCCAAGCCGGACCCCA
GGGCGGGTGCCTGGGGGAGGGGAAGGCCGGACGGCGCTTCTCCCGGGTCGAATGCTGGAGTAGCGGAGGC
TGCTGCGCCGGCGGCCACCACGGGCGCACGGGGTCGCAGCCCGACGGCCGTGGGGAGGCGGGTGGCGGAG
GGCCGAATCTCCGCGGCTTCTTCCCGGCCCCCCTGCTGTTTCTTCTCCCGTTGCATGATAGAATGGCCAT
AGGGTGGGTCCTGAGAGGAGGCTTGTGTGTCCTGGGGCTGGAGCCCAAAAGTCGTTAAAGACGCTGCTGA
TGGTGTGGGAGCTATGCCTCCCGTCGACTGGCCGGGCTTGTAGGGGGCTGAGGGTGGATAACTGGGCTTC
TGTGAAGGCACCAACCCTGGAATCTGGATGGTATGTTTCTTCTGTGACCCCGAGGCAGTCGATGGTGTAG
AGTGTGGAGACAATGTGTAGACGATGGGCCCTTGTTCAGAAGCCCAGGGACTTGAGGGGGGCTGTTGTGG
TGCTGGTTGGGGAAGGAGCTCCAGGGAATCTTTGGGCCATGGCCTTGGGGAGGTTCCCGGAGACCGGTCT
GGGCTCTCGGAAGCCCTCGTTTCGGCCCCGAAATAGGGCCTTGCCATCAATCGGGGGCCTGGGAGAGTGA
TGGGGGCGGCCAATCCCGGGGTAACTGTCACGTCCCGGGGGGAGGAGGTAGGAGACAGCCAGTCCCTGGG
CCTGCCAGGGGCCACCTTCTCTAAGAGGGGGCTCTGTGGGCTGGGAGGGCCAGAGGCCTCAGATTCAGCC
GTAGTGCTCCCCTCTTCCCCCTGGTCCGTCTCCCCTCCTCCCAACTGCTGGAGCCGGTCGGAGGAGGCCG
GGGTGTTATCTGCTGACTGAAACCCGTCCCCGCTGACCAGTCCGTGCCCCACCCTTGGGGGGAAACCGGA
GAACAGCTCCTGGACGTTGCGTGGATTCGGGGGAAGCTGGTATCCAACCGGCAGTGGAGGATCTTCGTGC
TCGTAGAAGGAGGGGTTGAGTACATCGGTCGGCCATCGTGAGGCCCCGGCCGCGTTAAAGTAGAACTGCA
CGTCCGGCAGATTGTGCCGATAGGTGAAACACTTCCAGATGATGTTTTTTCTGTTGGCCAGGATGGCCAC
GGTGGGGGGCCTGGCCTCCTTAGGTTTGGCGGCCCTGGCCTCGGTGAGAAGCTCGCGTAGCCACACGGCC
TGGCGTGCAAAGATGGACATCTCTGGCTCGAAAGACTCGGAGTAGCCGTCCAGGTCCTGCAGAAAATTCA
GCGAGATGGTCTCCACCAGGGACCGGAAGGGCTCGGAGTGCCCGTCGCAGTAGAGGAGGGGAGCAACGAC
CCTGACCTGTCCCAGGGTCTTCAGGTTAAACAGATATTGAGAGGAGACAAAGAGAGTTAGGGGCCGACCG
AGGAAGGCCGCCGCCACGGCCGCCTCAAAAACGGAGACGGGGATGGTGTCACCGGAGCCCCTCTTAGGAC
CGGTAATGGGAGTGCCATAAGGCATAAGATTTCTCAGGGCCCGGCCGGTAACGGTGCCGTAGGAAGACGG
GGTTTCGCGGGGGACCTCGAGGCCCTCCGCCCTGGGAAGCTCTTCTCCGCGTGTATAGGCCTGCTTCACA
AAGTCGCGCAGGTAGTCCTGAAACGCGACCGGGCCCTCCAGCGGGCGCAATGAGTGCCAGAGCTGCTGAA
GGGCCTCGGGGGCGAAGCACCGGCGTGCGAGGAGCAGCATGCAGGCTCGGGCGCGGGCCGTACTTTGGTT
GTGGACCAGGCCCAAGAACTCGGGGTGCGGCCAGAGGGCGGCCCGGGTATCCATCTCCTCCCAGGCGTCC
TGGAAGAAGATGAAGCCGGTGGGTGGACCGGCGATGCGGTGGCGGGTGAGGCGGCGCGCGTCTTCCCCGT
CGTCGCTGCCGCGGGTGGTTGAGGGCATGCCCCCCCTCCCGGAGGCTGGACTCCTGACCAGCCTGTAGGT
GAGGACCGAGTCCGACAGGAGGTCTCCCAAACCCCCATCTCTCGCTAGAGCCGAGACCAGGCCGAGTCCT
GCGTAGAACGATGGGGCGCCCAGGAAGGCGGCAGCGTAGGCCGGATGTGTGCCGACCAGCAGCGCCATTA
TCTCCCGTTGTTCCAATAGAATAACTTCCCGGTCTGTGGCCGGGGCTGGATAAGGGGGGTGATTCCTAGA
GGCGATGAGACTGGCGTGCGCTAGAAGCGTCATGGCCACAATGGGGTTGTCTGCCAGGTCTTCCATCAGG
GCTTTGGGCGCAGAGACGTATTCCCGAAGCAGCTCCCCGGCGTTGGACTCCACGTCGGGCCAGGTGTCCC
AGTAGGAGTCGGCGGCGGCGGCGCTGAGGCGGGCGGAAGCTACACTGGCCAGGGTTCTTCTCCTTCTCTC
TTGGTCATCCTGCGGGGGACCAATAGCTTGGGGGCGTCCGGCTGGGGTCAGGGAAAAGGCCTCTGGGTTC
TCCAGCACGGTGGGCATGACATATTCCAGAAAGTTGTGGTAGACGGGGATGTAGTTGAGCGGCTCCTGGG
TGTCTGCGGAGACGTAGGCCGGGTTAAGGGGGTCGCAGGGAGACTCTGTTTCCAGCCAGAGGGTGCCGGC
GTATTTCGCCGGCCCTGCCGCCGCCAGAAATTGTGCCCGCCGGGTCGGGGCTCCATTGCCCCATCCAGTT
GGTGGTGCCGAAATCGTGATGAGGAGGGGCAGGTTGTTGGTCAAGGGATGCTTAACGAAAACGGTAGGCT
GGGCGGTCTCGTAAAAAGCCAGGAAACTCTGCTTGGCCGAGGCATAGCGCAGCAGCTTGTCCTTGAGGAG
GGCATACTGGGAGCCAGCCGAGGCCCCAAGCGCCAGGCCCCTGGCAGCCTCCACCACGATCTTGAGCTGG
CGCGGGTCGGTGTGGCCCCTGGCCTGGGTGACCAGGTCCTGCAGCGTTCCCTGCAGCTGGGACTCTTCCT
GGGCCTCCTGGATGATGGCCTCCAGTCGGGAGAGGCGCCTTTTCCAGTCTGCGACGGTCTCCTTGCCCCC
CGCGACCCGCTTGGGGTCCAACGTGGCCAGAGCCAATCTCAGCTCCTCCATGCCATCCATGGAGTTCTGG
GCCATGCCCTCGACTTCCAGGAGCCGTGTTAGCTCATGAATTTCACCGTCAGCCGCAGCGGCTAGGTTCA
GCCAGGCACCGGCGCCCCCAGCTAAGGCCAGGGCTCCTTCGGAAAGACCCCGCACGGCCTCGCAGATGCC
CCGGATCCACTTGGCGGCTGCCAGGGATTTCCGGTAGGGCCACGAGCCGTTCCCGGCCGCTGCCCGGGCC
AGGGCGGCCTCGAGGGGAGCCTGGACAGGGGCTTTGGGCGGGGAGGGGAGCAGGCTCCGGAGTTCATCGT
CGGGGGCTTCGTCGCGTGACCTGGAGAGGACGGCCTCCAGAGCCGTGTGAAAGCCCCGCCGAGTGCTTGC
CGCCATCTCGTGGGCCTTCGCCATCAGGGTCTGGCTCTCCCGGACCTGCTCTTCCAGCGCCCGGACCTCG
GCCGCCTCGGCCTCGGTCAGCAGCTCCGAGAAGAAGTCCCCCGTGGCCTGGAGGAGATCGTCCCGCTCTC
GCCTTGTCAGCAGCTGGGGCTTCTTAGGCCAGAGCGCCAAGTCCGAGGCCAGCCTGGGCGGGGCGGTTGC
CTGGGGGATAGTTGGAGGAGGAGGCAGGTTAGCCTGGCCTGGGTCATTAGTGGCTTCGGGTAGCGTCCGA
TCCACGTACTCGCTCACGATGGCCGTCAGGGCAGCCTCGGCTGCTCGTCTTTTTTCCAGAAGCCCGGCCA
GCCCCCGCTCGTACTCCGCGTAGGGGGCCTCCAGATCCGTGTTGACCACCGCTGATTTCATGTCCGGGGA
CTGCAGGGCCTGGCGCGTCTGCGCGAGGGCCGAACGGATGGCATCGGCCGCCGTCCTGGCGCGAAAGAGG
GCCCCGGCCGCTTCCTCCGCTCCTCGCCCTCCTCCTCCTTCTTTGGCGGTAGCCGCGGGGGTGGCGGGCC
AAGCGTCCAGTCTGGCCAGAGGGCCGGTCTCGATATCCGTGAACCAGCCGGGTTCCGCGGCCTCCATTCT
CTCCGCCGCACCACCATCGTCCACGAGCAGGGATCGCAGTCTCTCCCTCCTCACCCTCGTTATTCCCAAT
AGCATAGCGGCAAGGATCTGTGTGAGGGAGTCCAAGATGTCCGTGTTTCTGGCTACTGCCGCCGCTGCTG
CCGCGGCTGAGTCCGTATTGTCTGGCAGCAGGGAGGCCAGCAGGGTGTTCCAGTCATCGGGTGAAGTGGG
AGCGGGCTCTGGGCGTGCCCCCAGCGCCTTCCTAATTCTGGCCCAGGCCTCATTCGCCTCTCGCGCTCGC
CGCTCCCGCCTCTCCTTGTCTTCCTGTTCTCGGAGCTTCTCCTTTTCCTTGCGCCCGGTCTCCATAAGCT
GCCGCAGCTTCTTCTCATACTGTCGCTTGAGCTCTTTGTTGGGGGCAGTGTCCAGAAAGGCCTCGAGCTG
TTCCTCGGTGGCGGGCTTAAAGCCTTCGGCCTCCAGGCGCCAGGCCTGCACCTCCTTCTGTCTGAGCTGA
TCGTTGTTGTTATTCTTCAATTTCTGCAGGTAACTTAGGAAGCGTTTCTTGAGCTTCCCTGGGATGAGCG
TTTGGGAGAGCTGATTCTGCAGCCCAGAGAGTAGTCTCAGGGCATCCTCTGGAGCCTGACCTGTGACCGT
CGCATCATAGACCGCCAGTAGACCTGGGAGCAGATTCACCGCCGCGGCCGTCTCCTTTAAGGTGCTGTGA
GTAGCAAAATTCTGCAAGGCCACTAGGCGCGCTGGCTCCAGCGTCAGCCGGTTGCCCATCTCGAATGTGT
GCAGGGCCTCTGAGACCATGGGGTCCAGGATGCGGTCAATGCCATCCTGCACCTCAGGGTCAAGGACCGG
CAAGTCACGATAGAGGTGGTCTATGCTCTCCTCGAAGGAGGCAATGTAGTTATCGATGGTGTAGAAGGTG
ATGGATTTCAGGATGTTCATCAGGTACTTTTTGGAGCGAACAATCTGCTGTATAGTGTCACGTAGGCGGA
TGTACGTGGGGTTCTTTGCGGCCCCGACTATCGACCCTGCATTTGCGATGTACTTTTCTATGACGGGGAT
GGTGAGGGCCGCGGTGTCGGCCAGCGGTGGCGTGGCTTCGGGGTTGTCGTGGTTGGCGGGTGTCGCAGAG
GGAGAGGCGGGAGAGATGGGGGCGCCTGGGGCCGAGGCCACACCGGCCAGGCCCAACATTGCCTCGATGT
CGTCCAGGATGGTGCGGAGGCGCTTTTCGTTTTCTCTGGTGGTCTCGAGCTCCTTCTGTTTTTTCGCGAC
TGTCTCAAACTCTGGAAGGGGGGCAATGCTGGGGTCGTCCTCCTCAACTCGCTCCAGGGGCCAGGGGATA
CCGCTCATATCACTAAGGGCGGTGCCCAGGTAGAGGAGCTCACGATAGTCCCATTCAATGGACGTGTACC
GGATGTTTAGGAGAGGCAGGGAGGCGATGATCTGGCATGTGTGCCGCAGGTGTGTCAGGAGGTCGTCAAA
ATCCATCACTGTTGGGAGGCTTGGGTCCTCAAGGTAGGAGAGATAATCGGAGGCCGCCGAGGCCACCTTG
TCCCTGATGTCCGCCGTACACCTGCGCACGTGCAGGGCCGCATTCTTGGACCGGACGGCCACGTTGTGGA
CAAAGGGGGGCACTGAGGCGGCGGGAGGGGCCCCATACTCTATCGCTGTCAACAGCGCCAAAAAGCGGAC
GTCCTCCTCATCTACCCCAGCCTGTTGTCTGGCCACGGCCGTTCGGGCGGCCTCCGCCAGGGATAGGAGG
CGCTTCCAGCTCTCGTCGTCCAGGACCAAGGGGACGTCCACGTGCGGGCCCCTGTAGATGGAATGATCCT
CGGGTTCTCCTCCTCCTTCCTCCCCCTCCTGATCTCCGCCCGAGAGCAGGTCGGTCAGGCGTCTGCGGGC
CGCCTCCAGGTCAAATTTTCCGTCGTCGCTCTCGGCCAGCTGGGGAATTTCAGCCAGCATCTTAGCACCG
GCATCTACACGGACCGCGTCCTTCGTGGCCAGGGACGGCAGGCAGGCCTCCAGCTTTGCGGCCAGGTGCT
CATGGAACTCTCCCGCTCTTCCCTTGTTTTCTGATAGCATGTTTGCGAGGTTTTGGATGTTAAGTTCGGA
AGTGAGCAGTTGCTCCAGGTCCAGCGTGGGGACCTGCAGATGTCCCGACCAGTCCTTTAAGAATTCCAGC
AGATTTAGCACAGCCGATCGGTCCCTACTCCTTATTAGCCCCTGCTCGAGGACCACTGTCACAAGAAGAT
AGTCTATCATGCTCAAGGCATCTGCCTCTGGCACTTCCCGGTTAGAGGCCGGGTCGTAGACGATGGCCTG
TTCCTGGTAGGTATGTCCGGCTATTCTCGCAATGTTGCTCTCGAGGGGCACAAAGTCCATCTCAGGAGTC
TCTATGTCAAAGGTGGTCTGATAGTATTGGCTCCTGGCGGTGTCCAGTGTGATGGGGGACGTGGGGGCAC
TGGATCCCGATTCCAGGCTGTTGGAGAACACTTCATCTTCGAACATGTCTTCATCCTCTGTGGTGGGGAT
ATCGGAGGCTAAGTCGCTCTCCGCTTCTTCAGAGTCGGACATGGATAGGAAAGGCTCCTCTAGGTCAGAC
AGGTAGCGGACGAGGCCAGAACCCCCAGATGCATCATCCCCAAAGGAGGGCTGCTGCCCGAAGGGAGGTG
ATGGGGATATCTCCGTTCCAGCCCTGTCAGCGGCCGAGGGATTGTTTTTTTCTGGTTCTAGTGTCGTGGC
TGATGGTGGGAGCTGCTGAGCAGGAGGAGGAGCCGGGGTAGCTGATGGCAGGGGCTGCTGCTGAGGAGGA
AGAGGAGAAGGAGCCCGGGCGGCTGATGGCGGGGGCTGCTGCTGAGGAAGAAGTGGAGAAGGAGCCGGGG
CGGCTGATGGCGGGGGCTGCTGCTGAGGAAGAAGTGGAGAAGGAGCCGGGGCGGCTGATTGCGGGGGCTG
CTGCTGAGTTGGAGGAGGAGAAAGAGTCGTGGCGGTGGGGGCTGCTGCTGCAGTCGGGGAAGGGGATGGG
GTGGTCAGAGGGATTTCTGGGTTCGAGGGAGCTGCCTGTGGCAGAGGGATGGGTATTTGCAAAGGGAGGC
GAGGAGATGGAGTCACTGAAGGAGCGATAGTTGAGACTGGCGCGCGGCGGGGTGTCGGGGAGGCGGGTGG
TGATTGGTGAGGGATGGGGATTACTGGAGGGGGAAGGCGAGCTGCTGAAGGGGGGCGATGGGGCGGAACG
GGGGGGCGTGGCAGCTGATCATCCTCTGTGTCAGTGGTGGAGGACAGAGGGAGGCGGCGGCCGGAGGTGG
GCTTCTTGTGGGGGCTATCTTTGCCCAATCCCTTTTTCCTCTTGGGAGTCTGAGGCGCTGCGCTGCCCGA
CGCCCTTGGTGGCGTGGAGGGAGCGGGGACCCCGGGGGTGTGACCTAGGCCGGGGATGGGGATGAAGAGG
GGAGGGCTGGAGGCCGGGGCCGCGGAGGCCGGAGCCGCGGAGGCCGGGGCCGCGGAGGCCGGGGCCGCGG
AGGCCGGGGCCGCGGAGGCCGGAGCCGCAGAGGCCGGAGCCGCAGAGGCCGGAGCCGCAGAGGCCGGAGA
CGGCGGCGGGGAGTTGGTCTTTGCAGGACTATACCTGGCGGCAGGGAATGAGTCGGATGTGAAAGATCGA
GAGGGCAGTGGCCTGAGGTTATACGGTATTATTCGCCGTTCAAACGGTAGCATGACGGGAGGGCTGCTAT
CAGCATCGGGCGTCCCCGCCGCCTCCCCATCACTGGACACAAGCTCGGGCCCCACCAGGTCAAAACCGCT
GCCGTTGGCCTCATAAAAGTCATACACGCCATAGTGTTCCAGCATAAAGATGCGGGGGTCCTCTGTCTCA
AAGGCCTCGGGTAGAAAATAGAGATGCACGCAAGTGTACTGGGCCCCTGGTGCCCCCACGTACTGCAGGA
TGTCGTGCGCATAGGTGCTGACTCTGACATGGGCGGGGGTGCCCGGGGCCGCATCCTTCTGGCAGTGGGG
GTCAAACAAGTAGAAGGAGCCATCTGTCTCGATGATGATGGCCCCCGCGTAGATGTCGCAGATGTAGAGG
ATGAACTGGGCCACCCCGTTGTAACTGCCGTGCAGGACCTCGGCCAGGGACTGAACAACTGCCGAGTTTG
CGATCTGGGCAGGGAATAGGACGAGGCCAAAGATCTCCGCCGAGCGGTATATGTGCACGCGCCCACCGCC
CCTCAGGACCACGGAGCTGGGCACGTCCGTCAACTGGGCCATCTCGTGCCCCTTGAGGATGCCGCTCTGG
CGCATGAGGGCATCCAGCCGCGCCCCCTCGTCCAGGACCTCGTCCAGCTCAGGGCGGGAGGTCAGGGGGC
GGCCGGCCAGGAAGCTCTTGACCAGGTAGAGGACGCAGTTGCTGACACACTGGATGCCGGCAAAGCGGCC
AAACTTGCAGTGGGCCTGGTTGCACGAGGCCGTGCCTAGGATGCGGAGGGCCGAGCCTCCACTCCCGCCC
CCGGGGGCATTCACATCCATGGTCCTGATTCCGCGCATGGGGCCGGTTCCCCGGGGGCGCTGGCTTTGCC
CCCAGTCGCCGTTACTCATCTTCGGCGGTGGGACGGGGAGGACGCCTTGTCGCCCCCCTTCTGGTCCGGG
GTCTTACGCGGCTGGCGGCGGCAGCCGCCGAGAGATAAGGGGGGCACGTGTGTGCCTCCGCCTCTCCTCT
GTCTGGGCCGCCGCCGCCGCTTGCCCGCCTTGAAGGAGAGGGGGTAGTCCGCGGACTGCGTCTGCGGGGG
CAGGAGGTCTCAACCTTCCGGGCTCGGGCCGCGGTGTCGATATCCGATGGCCTTTCTCTCTCTTCCTCGT
ATGCTCCTTCTCCTCCTCCTCCCGGCACGCCCCTGAGATCTGCCTTCCCTCCCTCTCCCTCGTCCTGGTC
GGAAAAGTCTGAGGAGGAGAAGGAGAATGGGGAGGAGTCCAAAACGGCACGCCACCTGCCGTGGGGCGGT
GGTGACAGGTCCCGGCTGGCCCGGCGCTTGCTCGCGTTCCTGCCGTTACCCAGGAGAATGGCCGCGAGTT
TTTTGGCGGGGAGGATGCGGAATGGCGGGGGCGTTTGTCCCACGGGTGAGGGGGAATCGTCGGTTAGGGC
CGGCACGAGGTGGTGGGTCTGGACCCGGGCCGTGCGAGCAAAGGCGGCGAGAACCGAGGGGCTTCTGGGG
GTGACTGTGATCTGTTCCGGATTTAGGTCCATGGCGGGTGTGTATGTTTTAATAGGGGTGGTCTCTGGCG
CGGCAGGATGATGGTCGAGGACGTCCACCAGGGCCTTGCAGATGCTCTTGCCTAGATACATGATGTCGTC
CATGCTGAGGGGAGGTGGGGTGTCTGCTCCCCCCTGCGGAAGCCGCCTGGGTGCGGGGGTGAAGACAGGT
GGTGGGCGGGCGTCTCGCCGGACTATGGCCTCGGCACGCTCGGCGTCGATGGCGGGCGGCTGGAACAGAC
GGGCGAATGTGTAATCCCGGAACCGGTAGGCGACGCTGCGCCTGAGGGCGCCCGTCAGGCTGTATCCCAG
CTCCAGGGCGTGCTCCACCCGCTCGTTGAGCTCCTCGAGGTCCGGACGCAGGGGCTCGCTGGTGTGGGCC
CAGAGGGGGTGATCCGCGATGCCCCGGCTCTCCCTGAGGGCCGGCACCAGGAGGCGCCTTCTGAGGGTGG
CCGTGTCGGCCGTGGCCAGGGCCCACCTGGCGGCGGCGTCCCGGCACACATCCTGGATGCCCTCCACGAC
GCTCTTTAGCGTCTGGAGGTCCGTGGAGTAGTGGCGGGGGGAGGATGAAACGCTCTTTTCCTTCACCGCT
ACCACCGCCTCCTCCTCCTCTTCCGTCGCCAGAGGGATCTGCACCCTCCCGGTCTCTGCGTCGTACAGGA
GCGGGCGGGAGCACAGCCTCCAAGCTGCCCCCGTCAAGCGCGAGATGTCCTCCGAGAGGGTCTCACCCGA
GACCAGAAAGCGGCGGGTGGCCAGGCCCAACGACTCCGCCGTCGTGCTGTATCTCAGGGTGAAGAGGAGT
GAAAAGAGGGAGGTGGGCCAGGCAAGCGGTGGTGCTTCCGCCGCCCGCTCTGAAGCTGAGATAGTCTCGG
AGATGATGCCTGAGACCTCTCGGACGGCGTCCATGATCCTAAGGACTGCGTCGTGGGACGACAGCCCCCA
GGGGCCCCCGCCCTCTTCGTCTTCTGCACCATCGGCTCCTGCATCCCCGGCCTTGCCTTCCCCCTCTAAG
TTGAGGGGGCGCAGTCCGACCGCCTGGGGGGACTCCCCAGGCATCGGAGGGGCCCCGTCATAGATCTCCC
AGACGGTGGCGTATATGAGCTCGAGAGGACGGCGGGCCCGGGTCAGCTCGGGGGAAGGGAGGGCCAGGTC
GCTGCCGAAGGAGACCAGCCAGCGCAGGGCGGCCAGAGAGCGGGTTTTGGGCAGCTCGTTGGAGAGGACC
CGGCGAAGGGCGGGCCAGATTTGGAACTCGATGAAGGCGGCCGGGAAGAAGGGGCTGCGGACATAGGCCG
GATCCGCGCGCGCCGTTTGGCCGGCCCTCAGGGACCGGCAGTATGCCTCGACGTCTGTCCGCGGGGCCGC
CGCCACCGCCGCCGTCCACTGCCTTCTCCCCTGCTCGCCCGGGAGGAGGGGGGGCTTACAGGGGAGGGCC
GGAGCCGGGGCAGGGGCCTGCCACAGGCGGCTGTAGCGGACCCATAGCAGAGACCTGAGGAGTTCGGATG
AAAGGTCCCCCGCCACCTGCTCATACTCGGCCGCGGGAGGGGGGACGATGAAGATGCGCAGAGGGGTTAC
GGCGTCCCAAGGGTCCGCCACCGCCCCCACACCCACAGCCGTCGCGGCGGGGGCGGCGGCGGGCGTAGAG
GGGCCGCTGGTGCGCCGGGCTCGTCTGTCCACGGCCTCGGCCTCCGCCCGCAGGTAGGCCGCCCGGGCCA
CACGGGCGAAGCGGCTCGTGGGGCTCGCGGTGGGCAGCAGTCGGAAAAAGTGCAGGGCAAAGCCCGATAG
ACTCTCTAGGAGGGCGGCGGTGGCCTCGAGCCACCTCCACCGCGAGCGGGACACCCGGGGCACAGAGGCC
AGCATCATGGCGTAGTCCCCCGCCACGGTCTCGTTGAGCCCGGCCGAGAGCAGAACCGTGGCCACCTGCT
CGATGGCGGCTGGAGAGAAGGATGCCCGGCTCCCCGCCGCCTCCTGCACACGAGCGGCCAGGGCCTCCAT
CTCTGCCGCCATCCCGGCCAGGAAAGCCTCGATGACCGAGTCTGGGACGCCGTAGGTCTGGTCCCAGAGC
AGGGCCTCGTACACATAGTCGTAAAAGAGGGCCCCTGAGGGCTCCAGAAGCCGGAGCCGGGCGGCGTCAA
AGGCCAGGACGGGCACGGCCGCAACGGGGGGCGTTTGTCCCCCGCTGGCCTCCGCGTACACGCCCAGGAT
CTCTACCGCCCGCCGCCGGGCCAGGGGCAGCGAGGCCACCACGCTGGAAAGTGACTCGGGGCGGTGAAAG
AGACCACCACCGCTTTCTTCACCCTCTCCCCCGCCGGCCCTGCCCCCACTGTGCTCCACCAGCTCCACGG
CCATGGCCTTGATGTCCGCGGCCGTGGGCTGACCCTGCCCTGCAGCCGCCCAGGGGTAGCGGTTGGTCTC
CGCGTATACGGTGACCAGCCATCTCCCCAGCGTCGTTTTCGCCGCGTTAAAAGCGTAGAATGACAGCCCC
TCCCGCGGGAAGGCGTCCCACCGGGCCAGATAAGTGTCGGCCACCAGCTCTTCCACGAAGGCAAAGGTGG
CCGTTGGGCCAGAGACCGCGAGCACCTCCCCGCTGCCCTCTTCGATGATGCGCCGGTACGCGGCCGCCAG
GGCCCGGGTCTCTGCGATGAGCCGAGAGCCATCCAGCGGATCGTCGGTGGCCGGAGAGGCTGTCGTGGGG
GGCAGTGAGGAGGCCAGCACGTCCAGGGCCGCCTCCAGATGGCCGAGGCCGAAGCTGCGCCTGGAAAAGG
AGGCCGCCCGGAGTAGGTAGTAGGCGTGGTGGCGGAGGACCGCCGCCGGGTAAGCGTGGCCGCTCATGAG
GGTGAGAGTATTTAAAAAATCGCGCACCAGCACCGGCTGGGCCAAATCTCCCAGTCCAAAGATCCCCAGC
TCCAGAGGCATCAGCGCGCGCAGGCGGGCAGCGGGGTCGTCCCCAGACAGCAGCAACTGACGCGTCACGC
GGGCGAGCCCCCCGTCCACCTCTGCCAGGGGCGGCTGGGCGTCTGCCCCTCCGCTACCGCCGCCGCTGTC
ACTCTCCATAGCGGACGCCATGAAGGTCCAGGGGTCCGTCGATCGCCGCCGTCTGCAACGCCGAATCGCG
GGGCTGCTGCCCCCTCCGGCCCGGCGTCTAAATATTTCCCGGGGGTCCGAATTCGCGCGGGACGTTCGTG
GGCTGGTCGAGGAACACGCGCAGGCCTCCTCGCTGAGTGCGGCGGCCGTCTGGCGCGCAGGGCTGCTGGC
CCCGGGGGAGGTGGCGGTCGCCGGGGGTGGCAGTGGAGGGGGGAGCTTCAGCTGGTCTGGGTGGCGGCCG
CCAGTCTTTGGGGACTTTCTGATACACGCCAGCTCCTTCAACAACGCCGAGGCCACTGGAACGCCCCTTT
TCCAATTCAAGCAGAGTGACCCTTTCTCGGGCGTCGACGCGGTATTCACTCCTCTCTCCCTGTTTATCCT
AATGAATCACGGCCGGGGTGTAGCCGCCCGGGTCGAGGCGGGTGGGGGCCTGACGCGGATGGCCAACCTG
CTCTACGACAGCCCCGCAACCCTGGCTGACCTGGTCCCGGACTTTGGGCGGCTGGTGGCCGACCGCCGCT
TCCACAACTTCATCACCCCCGTGGGCCCCCTGGTGGAGAATATAAAGAGCACCTATCTGAATAAAATCAC
CACGGTGGTCCACGGGCCTGTGGTCAGCAAGGCCATCCCTCGCAGCACCGTCAAGGTGACGGTGCCCCAG
GAGGCCTTTGTGGATCTGGACGCGTGGCTCTCCGGCGGCGCCGGGGGTGGCGGTGGAGGATGCTTCGTCG
GGGGGCTGGGCCTGCAGCCGTGCCCCGCCGATGCGCGCCTCTATGTCGCTCTGACCTATGAGGAAGCCGG
GCCGCGGTTTACGTTTTTCCAGTCGTCCCGCGGCCACTGTCAGATCATGAATATCTTAAGAATTTATTAC
TCACCATCCATCATGCACCGCTACGCTGTGGTCCAGCCCCTACATATAGAGGAGCTGACCTTCGGGGCGG
TTGCCTGTCTGGGGACATTTAGTGCTACCGACGGTTGGAGGAGGTCTGCCTTCATTTACCGTGGCTCTAG
CCTCCCCGTGGTGGAGATTGACAGCTTTTATTCCAACGTCTCTGACTGGGAGGTGATTCTCTAGACTTAA
CGGGAGGAAACAGGAGGAGGAGGGGGACAAGAGCACAAAAGTGGTCCATTGGACACCCACCACACAGCAT
GGCAACGACCAATCATGTCGAGCATGAGCTCCTCTCCAAATTGATTGATGAATTAAAGGTCAAGGCCAAC
GCAGACCCCGAGGCTGATGTCCTGGCAGGGCGCCTGCTCCACCGACTTAAGGCCGAGTCAGTTACACACA
CAGTAGCCGAATATCTGGAGGTCTTCTCTGACAAATTCTACGATGAGGAATTCTTCCAGATGCACCGGGA
TGAGCTGGAGACCCGAGTCTCTGCTTTCGCGCAGAGCCCGGCCTACGAGCGCATCGTCTCCAGCGGCTAC
CTGTCGGCCCTGCGCTACTATGACACCTATCTGTATGTGGGGCGCAGCGGGAAGCAGGAGAGTGTGCAGC
ACTTTTACATGCGGTTAGCCGGCTTCTGTGCCTCAACCACCTGCCTCTACGCGGGTCTCAGGGCAGCCCT
GCAGCGGGCCAGGCCGGAGATTGAGAGTGACATGGAGGTGTTTGATTACTACTTTGAGCACCTAACCTCC
CAGACGGTGTGCTGCTCCACGCCCTTTATGCGCTTTGCCGGGGTGGAAAACTCCACTCTGGCCAGCTGCA
TCCTCACCACCCCCGACCTCAGCTCCGAGTGGGACGTGACCCAGGCCCTCTATAGGCACCTGGGGCGCTA
CCTCTTTCAGCGAGCCGGGGTGGGTGTAGGGGTGACGGGGGCTGGCCAGGATGGGAAACACATCAGCCTC
CTGATGAGGATGATCAACAGCCACGTGGAGTACCACAACTACGGCTGCAAGCGGCCGGTCAGCGTGGCGG
CCTACATGGAGCCCTGGCACAGCCAGATTTTCAAGTTTTTGGAAACAAAGCTGCCGGAGAACCACGAGAG
GTGCCCGGGCATCTTTACGGGGCTCTTTGTCCCCGAGCTCTTCTTCAAGCTTTTTAGGGACACGCCCTGG
TCGGACTGGTACCTGTTTGACCCCAAGGACGCCGGGGACCTGGAGAGGCTCTACGGGGAGGAGTTTGAGC
GCGAGTACTATCGGCTGGTGACGGCGGGCAAGTTTTGTGGGCGGGTCTCCATCAAGTCCCTGATGTTCTC
TATCGTCAACTGCGCCGTCAAGGCCGGCAGCCCCTTCATCCTTCTGAAGGAGGCCTGCAACGCCCACTTT
TGGCGCGACCTGCAGGGCGAGGCCATGAACGCCGCCAACCTGTGCGCCGAGGTGCTGCAGCCCTCGAGGA
AGTCTGTGGCCACCTGCAATCTGGCCAACATCTGCCTCCCGCGCTGCCTGGTGAATGCGCCTCTGGCGGT
GCGGGCACAGCGGGCCGACACGCAGGGGGATGAACTCCTGCTGGCCCTCCCTCGTCTCTCAGTCACCCTA
CCTGGAGAGGGGGCAGTCGGTGATGGATTCTCGCTAGCCCGCCTCAGAGATGCCACCCAGTGTGCCACCT
TTGTGGTGGCCTGCTCCATTCTTCAGGGATCCCCCACTTATGATTCCAGGGACATGGCCTCCATGGGCCT
CGGGGTGCAGGGCCTGGCCGATGTCTTTGCGGACCTGGGCTGGCAGTACACTGACCCTCCCTCTCGCTCG
TTAAACAAGGAAATATTCGAACATATGTACTTTACGGCCCTCTGCACCAGTAGTCTGATTGGACTTCACA
CCAGGAAGATTTTTCCGGGTTTCAAACAGAGCAAGTATGCCGGGGGGTGGTTTCACTGGCACGATTGGGC
AGGAACAGACCTTTCTATTCCCAGGGAAATTTGGTCTCGCCTCTCTGAACGCATTGTGAGGGATGGGCTT
TTCAATTCACAGTTTATCGCCCTGATGCCCACCTCAGGCTGTGCTCAGGTGACGGGCTGTTCGGACGCCT
TCTACCCCTTCTATGCCAATGCGTCCACCAAGGTCACCAACAAGGAGGAGGCCCTTAGGCCAAACCGGTC
TTTTTGGCGTCATGTGCGTCTGGATGACAGGGAAGCTTTGAATCTTGTCGGGGGCCGCGTCTCCTGCCTC
CCGGAGGCTCTGCGGCAGCGCTACCTGCGTTTCCAAACGGCCTTTGATTACAACCAGGAGGACCTGATTC
AGATGTCCCGGGACAGGGCCCCCTTTGTGGACCAGAGCCAATCTCACAGCCTGTTTTTGCGTGAGGAAGA
CGCCGCGCGGGCCAGCACGCTAGCTAACCTACTGGTGCGCAGCTACGAGCTGGGCCTGAAGACTATCATG
TACTATTGTCGCATTGAGAAGGCTGCCGACCTGGGGGTGATGGAGTGTAAGGCCAGCGCGGCTCTGTCGG
TGCCGCGGGAGGAACAGAATGAGCGGAGTCCCGCTGAGCAGATGCTGCCTCGTCCCATGGAACCGGCGCA
GGTCGCGGGGCCGGTTGACATCATGAGCAAGGGCCCAGGGGAGGGACCAGGTGGGTGGTGTGTGCCCGGG
GGATTGGAAGTGTGCTATAAGTACCGTCAGCTCTTCTCAGAGGATGATCTGTTGGAGACTGACGGTTTTA
CTGAACGAGCCTGTGAATCTTGCCAATAAACGTTTATTGCCATGTCCAAGTTGTTGTACGTGCGTGATCA
TGAGGGCTTTGCCTGCCTAACGGTCGAAACCCACCGCAACCGCTGGTTCGCGGCTCACATTGTCCTCACC
AAGGACTGCGGGTGTCTCAAGCTACTCAATGAGAGGGACCTGGAGTTTTACAAGTTCCTCTTTACATTCC
TGGCCATGGCCGAGAAGCTTGTGAACTTTAACATTGATGAACTGGTCACCAGCTTCGAGAGCCACGACAT
TGATCACTACTACACCGAGCAGAAGGCCATGGAGAACGTCCACGGGGAGACTTATGCTAACATTTTAAAC
ATGCTCTTTGATGGGGACAGGGCGGCGATGAACGCCTACGCCGAGACCATCATGGCCGACGAGGCCCTGC
AAGCCAAGATTTCCTGGCTCCGTGACAAGGTGGCGGCCGCCGTCACCCTGCCGGAGAAGATTCTTGTGTT
CCTGCTGATTGAAGGCATCTTCTTCATTAGCTCCTTCTACAGCATAGCCCTGCTGCGGGTCCGGGGCCTA
ATGCCTGGCATCTGCCTGGCCAATAACTACATAAGTAGGGATGAGCTGCTCCACACCCGCGCTGCCTCCC
TGTTATACAATAGCATGACAGCCAAGGCTGACCGACCAAGGGCCACCTGGATCCAGGAGCTGTTTCGCAC
TGCGGTGGAGGTAGAGACTGCCTTCATCGAGGCTCGTGGAGAGGGGGTTACCTTGGTGGATGTGCGAGCC
ATAAAGCAGTTTCTGGAGGCCACGGCCGATCGCATCCTGGGTGACATTGGTCAGGCTCCCTTGTATGGCA
CACCACCCCCCAAGGACTGCCCGCTCACCTACATGACTAGCATCAAGCAAACTAATTTCTTTGAGCAAGA
GAGTTCCGATTACACCATGCTGGTGGTAGATGACCTTTGAGTCAGGGTGGCTACTTGCTCAGGTTTCTGG
GCATAAATTCTCCTGCCTGCCTCTGCTCTGGTACGTTGGCTTCTGCTGCTGCTTGTGATCATGGAAACCA
CTCAGACTCTCCGCTTTAAGACCAAGGCCCTAGCCGTCCTGTCCAAGTGCTATGACCATGCCCAGACTCA
TCTCAAGGGAGGAGTGCTGCAGGTAAACCTTCTGTCTGTAAACTATGGAGGCCCCCGGCTGGCCGCCGTG
GCCAACGCAGGCACGGCCGGGCTAATCAGCTTCGAGGTCTCCCCTGACGCTGTGGCCGAGTGGCAGAATC
ACCAGAGCCCAGAGGAGGCCCCGGCCGCCGTGTCATTTAGAAACCTTGCCTACGGGCGCACCTGTGTCCT
GGGCAAGGAGCTGTTTGGCTCGGCTGTGGAGCAGGCTTCCCTGCAATTTTACAAGCGGCCACAAGGGGGT
TCCCGGCCTGAATTTGTTAAGCTCACTATGGAATATGATGATAAGGTGTCCAAGAGCCACCACACCTGCG
CCCTGATGCCCTATATGCCCCCGGCCAGCGACAGGCTGAGGAACGAGCAGATGATTGGGCAGGTGCTGTT
GATGCCCAAGACGGCTTCCTCGTTGCAGAAGTGGGCACGCCAGCAAGGCTCAGGCGGCGTTAAGGTGACA
CTCAATCCGGATCTCTACGTCACCACGTATACTTCTGGGGAGGCCTGCCTCACCCTAGACTACAAGCCTC
TGAGTGTGGGGCCATACGAGGCCTTCACTGGCCCTGTGGCCAAGGCTCAGGACGTGGGGGCCGTTGAGGC
CCACGTTGTCTGCTCGGTAGCAGCGGACTCGCTGGCGGCGGCGCTGAGCCTCTGCCGCATTCCGGCCGTT
AGCGTGCCAATCTTGAGGTTTTACAGGTCTGGCATCATAGCTGTGGTGGCCGGCCTGCTGACGTCAGCGG
GGGACCTGCCGTTGGATCTTAGTGTTATTTTATTTAACCACGCCTCCGAAGAGGCGGCCGCCAGTTCGGC
CTCTGAGCCAGAAGATAAAAGTCCCCGGGTGCAACCACTGGGCACAGGACTCCAACAACGCCCCAGACAT
ACGGTCAGTCCATCTCCTTCACCTCCGCCACCTCCTAGGACCCCTACTTGGGAGAGTCCGGCAAGGCCAG
AGACACCCTCGCCTGCCATTCCCACCCACTCCAGCAACACCGCACTGGAGAGGCCTCTGGCTGTTCAGCT
CGCGAGGAAAAGGACATCGTCGGAGGCCAGGCAGAAGCAGAAGCACCCCAAGAAAGTGAAGCAGGCCTTT
AACCCCCTCATTTAACACCATGTTCTCGTGCAAGCAGCACCTGTCCCTGGGGGCCTGTGTCTTCTGTCTC
GGCCTCCTGGCCAGCACCCCCTTCATTTGGTGCTTTGTCTTTGCCAACCTGCTCTCTCTGGAGATCTTCT
CACCGTGGCAGACACACGTGTACAGGCTTGGATTCCCGACGGCATGCCTAATGGCCGTCCTCTGGACGCT
GGTACCCGCCAAGCACACGGTGAGGGCCGTCACCCCAGCCATCATGCTGAATATTGCCAGCGCCTTGATC
TTCTTCTCCCTCAGAGTCTACTCGACCAGCACGTGGGTTTCTGCCCCCTGTCTCTTTCTGGCCAACCTGC
CTCTCTTATGCCTGTGGCCCCGGCTGGCCATCGAGATTGTTTACATCTGCCCGGCTATACACCAAAGGTT
CTTTGAACTTGGGTTGCTCTTGGCCTGCACCATCTTTGCCCTGTCCGTGGTCTCCAGGGCCCTGGAGGTG
TCGGCTGTCTTCATGTCTCCATTTTTCATCTTTCTGGCTTTGGGCTCTGGAAGCCTGGCCGGTGCCCGGC
GTAACCAGATTTACACCTCGGGTCTCGAGCGGAGACGCAGCATTTTCTGCGCCCGGGGGGATCATTCGGT
GGCATCCCTGAAGGAGACCCTCCATAAATGCCCGTGGGATCTGCTGGCCATATCTGCCTTGACCGTTCTT
GTCGTCTGTGTGATGATTGTGTTGCATGTGCACGCAGAGGTGTTCTTTGGACTCTCTAGATACCTGCCCC
TCTTTCTCTGTGGGGCGATGGCCTCCGGGGGGCTGTACCTGGGCCATTCCAGCATCATTGCATGTGTCAT
GGCCACCCTCTGCACCCTGACATCTGTTGTGGTATATTTCCTCCATGAAACCCTTGGACCCCTGGGCAAG
ACCGTGCTGTTTATCTCAATCTTTGTCTATTACTTTAGCGGGGTAGCGGCCCTGAGCTCAGCTATGCGCT
ACAAGCTTAAGAAGTTTGTGAACGGACCCCTGGTCCATCTCCGTGTGGTATACATGTGCTGTTTTGTCTT
TACTTTTTGTGAATATCTGTTGGTGACATTCATTAAATCCTAACGACCGGAGTCCTGTCTCTTTGTGTTC
TTGGGGGACTTGAGTTAGCTGTCTTTCCTCTTATTACATTGGGCTAACGGGAGGAAATGAACACAGTGGT
GGCAGTGGATGGGGTCATTTATGGGCAAAACTCACAGGACGTGTTTGGGGAGTTAGCATTGGCGTCGGGA
AACACGGCTCTGGCAGTTATAACCGCACCAGCTAACAGGACATGTTTGGGGGAGTTGGCATTGGCGTCAG
GAGACACGGCTCTGTCAGTTATCACCGTACCATGAGTGCCATGTGTGTCCAGTGCCTAATCACCGTTCCT
CATTTTGTGTGCCTCCTCAAATGTTCCAGAAGTCGGCCACAGGGGAGGTGGCTGAATTAGGGCCTTTTCC
CTCATTCCCCCATGAGACCCACGTGGCAGGCCTAGGGGCTACATTCGCCTCCCACGTTTCCCTTCGCGTG
AGGCGTCCGATATGACTGAATTTTCGCAGTCTCTTTTCCCTCTTCCCTTGTTATTCCCATAGAATTACAG
TGAGGTTACACAGGTGGAGATTCAGTTTAACCATTTATTGATTTAATCCAGGAACAAAAAACAGTCCTAG
TGATCCAGTGGCCGGAGAGAGAATGGCCCTGACAAGTCGGCTGCATGATGCACTTCGGCAGTCACGTGTG
TGAGTCTCCACGGCCTCTGTCAAAAGGGAGCTTAGCGTGCCAGGGTTGTAATTCTTGATGTAGTGGCCCA
GGAATTCAACTTCATCGTGTCTCCGTCTGCAGTTGGCGTTAATGTAGGCTGGGGCTACTGCCGCATATGC
TGCCAAGAGACAGAGGGGCTGCTTCACATATGAGCTGCTCAGGGTCTCCACCACCTTGTTTTGACGGGCC
GTGGCACAGGTGATGTAGAAGAGTTGCTTCACAAAGTTGTAGTCTCGCGTGTTAGGAAGGAAGCAGGGTG
CCAGCTCTTTGAGCTTGGTCAGGATCACCTTGCTAAGACTCATGGCGCAGGCCAGGAGGATGTCTTCCGC
GGGAGCTAGGGGCAGGTCGCCGTGGTAGGTGATCTCCTGGAGCCAAAAGATGGTCTCTTCTAGCATGGCC
ACCAGGGTGCAGAGCCCCGCGTTCTGGATCGCCTGCATGCGTGCATCCAGCCATGTGTCCTTGTTGGTTG
ACTTGGTGAAAAACTCACGTAGTGTCTTGTAGCTCCTGCGCAGCTCGTGTCTGGGTTGCACTTTCTGCCA
GGCTCCAATCTCTGGATGGGCGGCCACCGCCAGCATCGACTGTAGGAACGGGTCTTGGATGGGCTCTAGG
GTCAGAGAGGCCAGGGGGCTGGGCAAGGTGACAAATGTAATCTTGGAGACAGGCTTAACCAGACTCATGT
CAAACCACGGTTTGTTGGGCAGGGGCCTCTGGCTGCGTTCTTGCCTCGCCTGCTTCCTTGTGCTCCTGCC
GGCCCCTCGAGATTCTGACCGGGGACCTCTGGTTGCTCTGTTGCTTCGGGGAGCTCTTGGAGACCTCGGT
GCTCTAGGCACCCTGGGGGCCCTTGGGGCTCTGGGCGCTCTTGCTCCCGGGGGCAGGTGTCGGCGCTTGC
CATAACTTTCATCGGTGCAGCCATGGACCTCTCCGCGTCGCCTTTTGTGGCCTCTGGTGTAAGAGGAGTT
GCCAGTCTCCTCCTTCTCGTCCTCGTCCCTGCACAGGGGTGAGCGATGCAGCGTGACCGTCTTGTCCTGT
AGGTCCCACTTCTTTCTGGGAATCACAAACGATGCCGAGGTAGGGGTTATGACCACGCTGGAGGGCTGTG
CAGGTACGGCGTGGGCCGGAGTTGGATCTTCATCCTCCTCCTCTGAGGATGAAATCTCTCCATCTGTGGA
GTGTTCTTCGCTGCCCTCCATAGGGTCCATATCGCAGTCTGTGTTGGTGTCTGAGACCGCTTCGAGTTCC
AGAATGTGGCTCTCTGCAGAGGGGAGACAAAAGGTGGAGACTGCCTTGAGCACCTCTATCTCAGGCACCG
GATGCCCCCGGCTCCACGGCCCCGGCCCCTGGCCGGTGTAGCTTCTTACCTGCGGGATCCTCGTTGGAGG
AAATGCTGCTAGTTCGGGAGAGTCTCTGAGAAGGAACCATCTTGTCTGTCTCTACGACGGGCTAGCTGGG
ATGTAGTGCTGTCTTGACTGGCCTCAGCCCTATTTATGATTCTGGAGGCGGGCACGCTGATGGAGAAATG
GGCGGTCGGTTGATTGGCCCCACAGCGACCGGCGAAGCACTGACTCATGAAGGTGACCGTGATGGCCTGT
GATGTGTAGTAGAGTACCAGAAACACCCTCACATTCTTGGAGCTGGCCCTGTGGGTATGCCTCAGGCACG
CAAAGTTCCTGCCCCGGGCATGGCACACCTGAACTAAGTTTGGCCCGGTTTGCTCAAATGTGACATGGAG
AAACTGGGGGAATTTGTCTTCTGGCACAGCTGTTGCCAGGGTGCTCATGAGCGAGGGCCAGATGCAGGAG
CTGACCCAGGCGACGAGATCCAGGCCCAGATGTCCCTCTATCATGGCGCAGACATTCTCCACGGTGGGGG
GCAGGGTCTCGCGGGTCCTCTGGATTAGATAGTCACGCCCATCATCCGCGATGTGGTAGCAGAAGGTTTT
GGGGGCCGGCCAGCCCACGTGCAGTGAGTGATGTAAGAGGTTTTGAATGTTGAGGGCATTCTTAACATAG
CTGTGCTTGTCTTCCTCTTCCGGATGACAGACAAAGAGGCGCAGCTGCCGGCTAAGACCACCGCCCCTGT
CCACCTTGTAGGTATGCGGCAGCCGGATGCACCGCCCGGCGTGATACACGCCGCTGTCAAAAAGCGGGGC
CCCAATCTCTTTGATCTTGTGACGCATGCGGCGCAGGCAGGCCGTTAGGCCCATGAGCTTCTGCAGCACA
GACACAAACCCTTGTACTGCGCTTGTTCCCACAATAGCATGGCCTCTAGGTAGGGGTGTGATGACGCGAA
AGCCCAGTTTTCCCGTGCATATGCAAAAGGGGAGCACATCTTCCATATTATCCGGGTCGGCGGGTGGACA
AGCTGATTTGAAAAAATAGACTGGGTGGGCCCTGGACACTGGACCCAGGCGGCGCATGAGGCGCAGTACC
TCACGCCGCACGGTCCGGCACAGGTCATAGATTTCCTCCAGCGACCAGGGGGGGCCCTTGATCTTTAGAT
CCAGGTCCAGGACCAGGTTGCAGACCGGAAGCCGGGGATTAAAGTATTCATGCCGGGAGACAAAGAGCTG
CTCGCTCAGGCTGTTCTGTGAATAGTACACTGGGGTGTAGGAGAGGGCCCTGGTGAGACACGTGTCTGGG
AGGCGGCAGTTGGTCGGGGTGGAGACGACCTCCGCCAGGTGGGACGAGAAGGGGTCAGCGGCTGTCATTA
CAAAGTAGTGCCTGTCTGCAAAATGGCAGAGGAAGACCGGTAGCCGCTGCACCCTTCGAAGGACGGTGGG
TGGGAGGAATTGTTCCTTGGGATTCCACTGGCCCCGGCAGGTGGCCTGGCCGGCCAAGCATAGAAACCCT
TGAAGCGTGGGGGGGTATGTGGGACCCTCATCCGCGTGCCAGCGCGCGAGCTCCACCAGCTCCCGGGCCA
CATCCACACTGAGCCCGGCCCAGGCCCGCATGAGTCCGTCATCGGGGTCGGGGTCCCACGTGTATGGGGC
CGGGGGCTCCATGCGGATTTTCAGCTGCTGGACACGCACATGCTCAGCCAGGTAAGTCTCCCGGGTGAAG
TAGGTGCGCATGTGCTCCGCAAAGCCCCTGTCCAGGAGCGAGGGGAGCACGACGCCCCCCGAAGGCAGAC
ACCCAATTTCTCCCACGCTCGTTAACTGAGAGTATCGCTTAAAGGTTCCCTCGTTGAAGCACTGTGCGTG
GGCCAAATAGACGTAGCGCACGAGATCGGCCGAGGCCAGGGGAAGGCGCCCCCTGTAGGCGTCTATCGTC
CTTGCCACAGTGCGGATCTCTCGCGAGTCCCGCCGCAGCTTCTCGTGTGCAAAGTGGGCAAAAGCCTCTG
TCTGCTCCGCCCATGCCGAGGAGCCAAAGACCTCCCCCAGCTCGGCCAGGGACGTGACGGCGGCCAGGCT
CTGACCAGACTCGGAAGTAAATAGCTCCGTGAGGTGCGCCAGGGTCTCAATCGTACAAGGAATGCCCCAA
AAATAGTAAGCAGCCGTGACTAGCACGAACTGGGCCTCGTGGGAGCCAAAGGTGCTAATGAACCACCTGG
CCGAGATGTTAACGCGGTAGATGCGGCGCAGACAGCCCACGATCTTGGGACGCAGCCACGCCACGCGGCC
TCTGGCATCCCCCTGTGGCTGCTTCTTGGCGCTCAGTGTGAGCAGTTCCACGAGGGGCGTGAGCGAGCGC
AGGGCCCCCGCGCGATCTAGGTAGGTGGATAGATGGTCCGCGGTGAGCGGCGTGAGGCCGCGCAGGAAGG
GGAAGGCCTCCTCCGCCGGCAGGCGCAGCGTCAGAACCAGGCCGCAGCGGCTCTGTGAGGTCAGCCGCTT
CTTGGGCAGGTGAAGCTGCAGTTCCACGAGAGAACCCGCCACGTGGTGGAGGGGCGAGGCGTTGTGGCAC
AAACAAAACAGGCGGAAGCCCTCGTCAGGCCGCGAGAGGATGGCATCCAGGATGGCCTCCGCAATGTCAG
TGTTTGAGGCCACAAGGGCCTTGATGACGACGGGGGTGGACATTATTTAAGACCGGGAGGCCCCAACGGC
GGGCTAAACAGAACGATGGCCTTCTATCTCCCAGACTGGTCGTGCTGCGGGCTCTGGCTCTTTGGCCGGC
CCAGGAATAGATACAGCCAGCTCCCTGAGGAGCCGGAGACCTTTGAGTGCCCGGACCGCTGGCGAGCCGA
GATAGATCTGGGCCTGCCCCCTGGTGTGCAGGTGGGAGATTTGCTAAGAAATGAGCAGACGATGGGCTCA
CTGAGACAGGTTTATTTGCTCGCCGTTCAAGCCAATAGCATCACGGATCACCTGAAGCGCTTTGACGCCG
TCCGCGTCCCTGAGAGCTGTCGTGGGGTGGTGGAGGCCCAGGTGGCCAAGCTTGAGGCCGTGCGCTCAGT
CATCTGGAATACCATGATCTCTCTGGCCGTAAGCGGCATCGAGATGGACGAGAATGGGCTTAAGGCCCTG
CTGGACAAACAGGCTGGCGACAGCCTGGCCCTGATGGAGATGGAGAAGGTGGCCACGGCGCTCAAGATGG
ACGAGACCGGTGCCTGGGCGCAAGAGATCTCGGCCGTTGTCTCATCGGTGACCGCCCCCTCAGCCTCGGC
CCCTTTCATCAACTCCGCCTTTGAGCCCGAGGTGCCCACCCCCGTCCTTGCACCGCCTCCCGTGGTGCGG
CAGCCGGAGCACTCTGGGCCCACGGAGCTCGCGTTAACGTAGCAACCAGACTCCACACCAAATAAACATT
TTATTGGTAAAACAAGGGATATGAAGGTGTCATTGACCCGAGGATCCAAACCCCCTCCCCTGTCTCCCCT
CGAGCGCCTCGCTCAGCCCACTATCACCCATGGCCAGGCCCGGCACCTCCTCGAAGGCGCAGCTGGCCCA
CCTAAAGAGAGATCTGGGGCCAATGACCCCCGCGTCACTGTGGGGGCTGTAGAAGGAGGTGAGGTGGTGC
TTGTGAAGGTAAACAAGCTGACAGAAGCGCCGGTACTTGTTAAGGAACACGGTCTGGTCACTAAAGTTGG
TCAGGCTGACGTCCACCCCACTCCGGCGCCACCTGCAGGGCTTCACTAGAATACCCTGCATGGCCAGGCC
CGACCTGCCAAAGATTGTCGGCCTATGGTGAGGGATAGAAGGGGGGGGCACGGTGAGTGTCACTGAGACG
GTCTGATGGGGGAAGAGGGCCAGGTCCTTTGGCAAAGAGACGTCCAGGCCCACGTCCCCGGGGTACTGGG
GGTGGTTGATGGGACCCTTGTCCTCCTCCATCTGGGGGGTGGCATATCTGAAGGCAGCCAGGTGGATTTT
GAGCTCCGATGGACGCAGCGTGGAGTTGTAGCGCCGCTGATTCTGGAGGATTAGCCGGAGTTCCCCCGTG
TAGCCGGGATCGATGATGCCAACATGAGACGTGACCGGACGGGAGGTGCTGCCCCACAGCATGAGCCCGT
GACCCTCGGGTGGGCGGGCATAGAGGCCTAGGTCCACAGTTGTGGTCTTCATCGGGCGCAGCAGGATGGT
GGTCTTGTTGACCAAGGTGAGCCGCCCTACACTAGCCTGCTGGAGCAACAGCTTGTCATTCTGGAAGGCG
TAGCGTATGTGTGGACAGGCCTCCATGGTGATGATCTAACAGACAGGGACGGCGGCGCTATATATAAGAG
CCCAAGACCCGGCTCTCTTTACTGCGAAATGGGGAAGGTCCTAAGAAAGCCGTTTGCAAAGGCTGTGCCA
CTGCTCTTCCTCGCCGCCACCTGGCTTCTGACCGGGGTGCTGCCGGCCGGCGCTTCCAGTCCCACAAACG
CGGCGGCGGCTTCCCTGACTGAAGCCCAGGACCAGTTCTACTCCTACACATGTAATGCGGACGCATTCTC
GCCTTCTTTGACCAGCTTTGCCTCCATCTGGGCACTTCTGACGCTTGTCTTAGTCATTATAGCCTCAGCC
ATCTACCTGATGTACGTCTGCTTTAACAAGTTTGTGAACACGCTGCTGACGGATTAGATGGGGATATTTA
AAAGGGGCAGCAATCACGGCTGTCTGTACTTCTTCTCTGCTCGTTAAACCAATAGCATGTCAGCTCCACG
CAAAGTCAGATTGCCTTCTGTTAAGGCTGTTGACATGAGCATGGAAGACATGGCCGCCCGCCTGGCTCGC
CTGGAGTCTGAGAATAAGGCTCTGAAGCAACAGGTCCTCAGAGGGGGTGCCTGTGCCTCGTCTACCTCTG
TTCCTTCTGCTCCAGTGCCTCCGCCTGAGCCGCTTACAGCTCGACAGCGAGAGGTAATGATTACGCAGGC
CACGGGCCGTTTGGCGTCTCAGGCTATGAAGAAGATTGAAGACAAGGTGCGGAAATCTGTTGACGGTGTA
ACTACCCGAAATGAAATGGAAAATATATTGCAAAATCTGACCCTCCGCATTCAAGTATCTATGTTGGGTG
CAAAAGGCCAACCCAGCCCTGGTGAGGGAACACGACCACGAGAATCAAACGACCCCAACGCCACCCGACG
TGCCCGCTCCCGCTCCCGGGGACGTGAAGCAAAGAAAGTGCAAATTTCTGATTAATAAATCTTTATTGAC
TTTATACATAGGTCTCAGCGTCATCATATGGTGGGGTGGTGTAGGTATGGGATGTAGACAAGTTACGCCT
GAAGGCGCAGTCCGCCATGACCAGCAGCAGCAGAAGGGTCAGCACAGCCAGAGAGGCCCACTGCAGTACT
AGCATGGAGAGGTTTGAGAATCTGGGCTGGGACGTTGGCGGGACTGGCACGGTGGCTTGGGCTGTGGTAA
CCGGTGGGCTCGTAAAAGTCCAGCGGGGCCGCAGTTTGCTAGAAGTGCTGGGAGGTAGATAGGTGGTTGC
ATTGTATCTCGGTCTTGGCGTAGTTGAATCACCGCCGTAATCTGTGGTGGGCTCTGTACTTGTCCGGGCT
CCATGTCCTGTGGTGTGCTTTCCACCGGTGGTAGAATTGGCCTTTCCACCTGTTGAGGTGACCGTGGGAA
CCGCCGTCTTTTGGCCACTGGGGGCCTGGGGCGACGTTGCATTTTTGGGGGGCGTGCCTTTGGTGACATT
AACCTCCCCCGGTTTTGTGGATGTGGAACTGTTTCCAGGGCCTGACGCTTGGCTGGTGGTGCCTGGGCGG
GGCGCTGGCGAACTGGTGGACACATGATGTGTGCTGGTAGAGGCTGGTGTCACCTGTGTTATATTTTCAC
CACCTGTTGGGTGAGCGGAGGTTAGTAAAGGCATATGTGACGTTGAATTGTCACTGGTGGAGGGGCTGAG
TGTCTCTGAGATTGAACTGGGTCTCAGTGACATGGAAGAGGTTGAACTTGAAGTTATGTTATGTTGGCCT
GTGGTAACAGCACTGGTTGCATTTTTTGGTGGGCTGGTAACTACTGGGGTGGAACTTGTTCCTCCTAATG
TGTGGTTGGTGGTATTTGCCTGTGGACTTGTTTCTCCCACAGTAGGGCTGGTGGCATTTGGGGTTGGGGT
AGTCACTGCTGAGGTGGGGCTTGTTTTTCCCAAGGTGGGGATGGTGGCATTTGGGGTTGGGGTAGTCACT
GCTGAGGTGGGGCTTGTTTTTCCCAAGGTGGGGCTGGTGGCATTTGGGGTTGGGGTAGTCACTGCTGAGG
TAGGACTTGTTTTTCCCAAGGTGGGGCTGGTGGCATTTGGGGTTGGGGTAGTCACTGCTGGGGTGGGGCT
GGTGGCATTTGGGGTTGGGGTAGTCACTGCTGGGGTGGGGCTGGTGCCATTTGGGGTTGGGGTAGTCACT
GCTGATGTGGGGCTGGTCATGTCGGGGGCCTTACTTTCTGTGCCGTTGTCCCGTGGAGATGGACTTGGTG
TCACCGGTGATGCGCCTGACGTTGTGCCGGCTGGTGTTGGGCTGGTGACATCCGCGGTGGATACAGTGGG
GCCTGTGCTTGCAGGTGCGGTGAGGTTGGTAGGCACGTGAGTAGAGCTGGGTAGACCTGTCGTTGTATTG
GGAGCAGCAAATCCAGTTGTATTCGAGGTAGGGGAGGTGGTGGTGCTCTCGGGTGCCTTGGAGAATATAA
CCTTGTGGGTTGTTGTGGTGGCATTGGTAGCCGTTCGTGTGATAATGAGTGTCTTGGGGGCCGTGCCAAG
ACCCGAGACAGTAATGTCAAATGTCCGATTGCTCGCAAATGCACCAGAAATATTTTCACAACCCGAAGGT
GTCCCCGAGGTGAGAGTCCATTTGCACTTAAAGTCAGTTTCAGTGTTGTTTGGCCAGGCCCAAAAGGCAG
TCACTGTAACATTTGGCGAGTTTGCGTCCTCAGAAGTGACCATTGGCACTGAATAGGTAGCATTGTCACC
CACATATGTGATGTCTGTGGTGTTTGTCGGCATGTCCTGTGAAGCTGGAATCTCATCAGAGAACACAATG
TTGGACTGAATGCAGTAATCTCCCCCGCTCGCCTTTGGTCCATTCCCAGAGTAAAACACGTACAGGATAC
TGTTATTGCCAAGAAATCGTGACACTGGACGTGGTGTCAGACGCAGGCTGTATGCATACCCTGTACCAGG
TATTGGGGTGACCACGGGACTCGTTGATGTGAGAATTCCGCCGCTGGGAACATGGCTCTCGTATCCACTG
CAGGTGATGTTAAATTTGTTGTCTCCGGGCAGAACTTGTGAAATTTCGCCATCCTCCATAATACACTCAA
TATCTATCTCATTACCGAGCATTTGTGTTTTTACGCTGAAATTCGAGTCTTGAGCTGACGTTGGCAAACT
TAAGGGTAGCGTGACATCCAGCCCCTGTGCCCTCACTACTGCCGTTATATTGGTAGAATTACAGTTATCC
CACTTTATGTATGGCACTGTTTCTGGTATCAGGTACACGGGGTTTTGCATTTCTGCATGGTGGCACCACA
TGGTTCCAAACACATCTTGAAAGTAGACATCTACAGATTCCAGGCTTACTTGTTGCTCCTCTCCAGTGGT
GACGTTAATTGGAAGCTTCTTAGACCGCATAGTTAGAGCCAATTCTCCTGCACCAAGGAGCTCCAGTAGA
AAGAGATTGGTGGCATTTTCTGAGCCACCAAATGCACCTCGAGGTTGGTAGACAGCCTTTGTATGGGGTG
TCAGCTGGCCAAAGTCAAGATCAAGTTGATGCTTTTTGCCCCCGACATCGAAATTGATAGTTACATTGAC
ATCTGCCGTGCAAACATTGCATGTGGGGTAAAATGGGAATTCCGGAATCTCAACATTGAAAAAACCAGGA
TCTTCACCCGTGAGATGGATCAGGCTCTGGATGGTGTACTGACACACAAGCAAGGCTGCCTCCATTGTCT
CGGCACCGATTTCTAGGCAGCATCCTCTTTAATAGGTACAAGGGGGGTGCGGTGTTGGTGAGTCACACTT
TTGTTGCAGACAAAATGGACAAGGACAGGCCGGGGGACCCGGCCCTGGATGACAACATGGAAGAAGAAGT
CCCATCTACCTCGGTTGTGCAGGAACAGGTATCGGCGGGAGATTGGGAAAACGTCCTCATAGAGTTATCA
GATAGCAGCTCAGAAAAGGAAGCAGAAGATGCCCAGCTGGAGCCGGCCCAGAAGGGTACGAAGAGAAAGC
GGGTCGATCATGATGCCGGTGGGTCAGCTCCAGCACGACCCATGCTCCCACCCCAGCCGGATCTCCCTGG
GCGAGAAGCCATTCTCCGCAGGTTTCCACTAGATCTAAGAACACTTCTTCAAGCGATTGGAGCCGCGGCT
ACGGTGAGCATCCCTATGGCCTAAGTGTGTGATGTGTGTTTTTACCCATCACACAACAACAAGGTAAGTA
ATTTGTTGCCGTTGGTTTCAGCGCATCGACACACGAGCCATAGACCAGTTTTTCGGATCCCAGATTTCAA
ATACCGAGATGTACATAATGTATGCCATGGCCATTCGACAGGCCATTAGAGATCGTCGGAGAAATCCAGC
TTCTCGTAGAGATCAGGCCAAATGGAGACTGCAAACCCTGGCCGCCGGATGGCCTATGGGTTACCAGGCA
TACAGCAGCTGGATGTACAGCTACACAGATCACCAGACGGCTCCCACATTCGTACAACTCCAGGCGACAC
TTGGGTGCACAGGTGGCCGTAGGTGTCACGTGACCTTTTCCGCCGGCACCTTTAAGCCGCCGCGATGTAC
GCCCGGGGATCGCCAGTGGTTGTATGTTCAGAGCTCCGTGGGTAACATTGTACAGAGCTGTAATCCCCGC
TACAGTATTTTCTTTGACTATATGGCTATACACAGGAGCCTCACGAAAATCTGGGAGGAAGTTTTAACAC
CTGACCAGCGTGTTTCATTTATGGAATTCCTAGGATTTTTGCAGAGAACGGATTTGTCCTATATCAAGAG
CTTTGTCAGCGATGCCCTGGGCACCACTAGTATCCAAACACCGTGGATCGATGACAATTCTAGCACGGAG
ACGGCACAGGCTTGGAATGCCGGCTTTCTCCGGGGTCGTGCGTATGGGCTAGACTTGCTTAGAACTGAAG
GGGAACATGTTGAAGGTGCTACCGGTGAAACGCGGGAAGAAAGTGAGGACACGGAGAGCGATGGAGATGA
TGAAGATCTTCCTTGTATAGTGTCCAGAGGTGGACCTAAGGTCAAACGACCCCCTATATTTATAAGACGT
CTGCACAGGTTGCTGCTGATGAGAGCGGGCAAACGAACGGAACAGGGCAAGGAGGTACTGGAAAAGGCCC
GTGGGAGCACTTATGGCACACCTAGGCCGCCTGTTCCGAAACCAAGACCAGAGGTCCCACAAAGCGACGA
GACAGCTACCAGTCACGGGTCGGCGCAAGTCCCAGAACCCCCAACCATCCACCTAGCAGCTCAGGGAATG
GCATACCCATTACATGAACAACGCGGCATGGCCCCGTGTCCGGTAGCACAGGCCCCACCTACGCCCTTGC
CCCCTGTATCTCCAGGGGATCAACTCCCAGGTGTTTCTAGCGACGGGCGAGTGGCGTGTGCACCAGTACC
CGCCCCGGCTGGGCCTATTGTCCGGCCCTGGGAGCCATCCCTGACACAGGCTGCGGGGCAGGCCTTTGCA
CCCGTTAGACCACAACACATGCCAGTAGAACCCGTCCCTGTCCCGACAGTGGCACTTGAGCGGCCAGTTT
ACCCCAAGCCAGTTCGTCCGGCACCTCCTAAGATTGCTATGCAGGGCCCCGGGGAAACTTCTGGCATTAG
ACGCGCGCGGGAGCGTTGGAGGCCCGCACCTTGGACGCCAAATCCACCCCGTTCTCCCAGTCAGATGTCC
GTGCGTGACCGTCTGGCTCGTTTGCGTGCTGAGGCACAGGTCAAACAGGCTAGTGTTGAGGTGCAGCCAC
CCCAGTTGACCCAAGTATCCCCTCAGCAACCAATGGAGGGGCCGTTGGTACCAGAGCAGCAGATGTTCCC
CGGTGCCCCCTTTAGCCAGGTTGCTGATGTGGTCCACACACCTGGGGTACCGGCGATGCAGCCACAGTAC
TTTGACCTCCCCTTAATTCAACCCATTAGCCAGGGGGCACCCGCGGCCCCGTTGAGGGCTAGTATGGGCC
CGGTACCTCTGGTACCAGCAACACAGCCACAGTATTTTGACATCCCCTTAACTGAACCCATTAACCAGGG
GGCATCCGCGGCCCATTTTCTCCCTCAGCAACCGATGGAGGGGCCGTTGGTACCCGAGCGGTGGATGTTC
CCAGGTGCCGCCCTGAGCCAGAGTGTTAGGCCAGGGGTAGCGCAGTCACAATATTTTGACCTCCCCTTAA
CTCAACCCATTACCCATGGGGCACCCGCAGCCCATTTCCTCCATCAGCCACCAGTGGAGGGGCCGTGGGT
ACCCGAGCAGTGGATGTTCCAAGGTGCCCCCCCCAGCCAAGGCACTGACGTGGTCCAACATCAGCTGGAT
GCTTTGGGGTATCCACTCCATGTTCTCAACCATCCCGGGGTTCCCGTGTCTCCTGCCGTTAACCAATATC
ATCTCAGCCAGGCTGCCTTTGGCTTACCTATTGATGAGGATGAGAGTGGCGAGGGGTCCGATACCTCCGA
GCCGTGTGAAGCTCTTGATTTGTCAATCCATGGCAGGCCCTGCCCTCAGGCCCCCGAGTGGCCTGTTCAA
GAGGAGGGTGGCCAGGATGCCACCGAGGTTCTTGATTTGTCAATCCATGGCAGGCCCCGCCCTCGGACCC
CCGAGTGGCCTGTTCAAGGGGAGGGTGGCCAAAATGTCACAGGCCCTGAAACTAGAAGGTTGGTGGTGTC
AGCTGTTGTTCACATGTGTCAGGATGACGAGTTTCCGGATCTACAAGATCCTCCAGATGAGGCCTAAGCA
AAGGTGTAGAAGTGTGTCCCCCTCCATTCCACCCACTGATAATACGCCCGACAATAAAGTTAATGATATT
GAATTCCACACCTGCTTGTGTTTGTGATTTTATTTCATATTCCATGAGAGAGACCTCGCATATTTGCAGA
AGGGTCACTGAAACATCTTATCTTAAAACAGTTACACCTGAAAAATGAAGAAAGCGTGGCTCATCAGAGC
ACAGCAAGCCGATGCCGGGGGGGCATCTGGCTCCGAGGACCCACCAGATTATGGAGATCAAGGTAATGTG
AAACAGGTGGGATATGATCCTATTTCACCTGAGATTGGCCCCTTTGAACTCTCTGCGGCCAGTGAGGATG
ATCCTCAATCTGGGCCAGTGGAAGAGAATTTAGATGCCGCTGCAAGAGAGGAAGAGGAACCTCATGAGCA
GGAGCACAATGGTGGTGACGATCCCTTGGATGTCCATACTCGTCAGCCTAGATTTGTGGATGTGAACCCA
ACGCAGGCTCCAGTGATCCAACTAGTCCACGCTGTCTATGATTCCATGTTGGTAAGAGGCACCTAGAACA
TTTCCAGATGTTTCGCTTGGATTTTTTGGCCAGTCTTAATTGATTGTCATTGGTTTCAGCAATCGGACCT
CCGGCCCCTAGGCAGTTTATTCCTTGAGCAAAACCTGAACATCGAAGAATTTATATGGATGTGCATGACC
GTGCGTCACAGATGTCAGGCCATCAGAAAAAAACCATTACCAATTGTTAAGCAGAGGCGGTGGAAGCTCC
TGTCATCTTGCAGATCCTGGCGTATGGGTTACCGCACGCATAACCTCAAAGTAAACAGTTTTGAGTCAGG
GGGGGACAATGTCCACCCACTCCTTGTGACTGCTACGCTAGGATGTGAAGAGGGCCTGCGGCATGCAACA
ACGTACAGTGCTGGCATTGTACAGCTACCACGAATGTCAGACCAAAACCAAAAGATCGAAACAGCCTTCT
TGATGGCACGTCGTGCTAGGTCACTTTCGGCAGAAAGATATACTTTGTTCTTTGATTTAGTATCCTCAGG
AAACACCCTGTATGCTATATGGATTGGGCTGGGCACGAAAAACCGAGTTTCATTTATTGAGTTTGTAGGA
TGGTTATGCAAGAAGGACCACACTCATATACGCGAATGGTTCCGCCAGTGCACCGGGAGACCCAAAGCGG
CCAAGCCATGGTTAAGAGCGCATCCTGTCGCCATTCCTTATGACGATCCGTTAACAAGCGAGGAGATTGA
TCTGGCCTATGCCCGTGGGCAGGCCATGAATATTGAGGCTCCTAGACTGCCAGATGATCCTATAATTGTT
GAGGATGACGACGAAAGTGAGGAAATTGAAGCTGAAAGCGATGAGGAGGAAGACAAGAGTGGAATGGAAG
CTCTTAAAAATATACCGCAAACACTGCCGTACAATCCAACAGTATACGGCAGGCCCTCGTTCTTTGACCG
AAAGTCAGATGCAAAATCAACCAAAAAATGCAGGGCCATATTAACTGACTTTAGTGTAATCAAGGCCATT
GAAGAGGAACACAGAAAGAAGAAGGCAGCCAGAACAGAGCAGCCAAGAGCCACGCCTGAATCCCAGGCCC
CCACAGTGGTCCTCCAGCGACCACCCACGCAGCATGAGCCTGGCCCCGCCGGCCCACTGAGTGTCCAGGC
TCGGCTGGAGCCATGGCAACCTTTGCCTGGGCCCCAAGTGACAACAGTTCTACTTCACGAAGAATCCATG
CAGGGTGTCCAAGTACATGGTTCGATGCTAGACCTTCTTGAAAAAGACGATGAAGTCATGGAGCAGAGGG
TTATGGCAACCCTACTGCCACCAGTACCACAACAGCCCCAGGCTGGCAGAAGAGGCCCTTGTGTCTACAC
CGGTGACCTAGGCATAGAGAGTGATGAGCTCGCTTCGACAGAGCCGGTTCATGATCAGCTACTGCCTGCC
CCAGGACCTGACCCTCTTGAAATCCAACCACTAACGTCCCCCACCACATCTCAACTTAGCAGTTCGGCAC
CAAGCTGTGCACAAACTCCATGGCCGGTGGTTCAGCCAAGTCAGACTCCAGATGACCCAATGAAACAGTC
CCGGCCACCGGAAACAGCTGCCCCACGCCAGTGGCCAATGCCACTGCGACCTATCCCTATGCGCCCCTTG
CGGATGCAGCCAATCCCATTTAATCACCCAGTGGGACCCACTCCCCATCAGACACCTCAAGTGGAAATAA
CACCAGATGAGCCCACTTGGGCTCAGATAGGGCACATTCCATATCAGCCCACACCAACGGGTCCTCCTAC
CAAGCTCTTGTGCCAGTGGGCACCCGCCACCATGCAGGCACCACCGAGAGCGCCCACTCCCATGTCACCA
CCTGAGGTGCCGCCCGTTCCCCGGCAGAGGCCTCGGGGGGCGCCCACTCCCACGCCACCTCCTCAGGTGC
CGCCCGTTCCCCGGCAGAGGCCTCGGGGGGCGCCCACTCCCACGCCACCTCCTCAGGTGCTGCCCACTCC
CATGCAGCTGGCACTAAGGGCTCCTGCTGGTCAGCAGGGGCCGACAAAGCAAATTTTGCGCCAATTGTTA
ACGGGGGGCGTTAAGAAAGGGAGACCATCACTTAAGTTACAGGCCGCCCTTGAGCGTCAAGCCGCTGCGG
GCTGGCAGCCTTCAACAGGGTCCGGCACCAGTGCCAAGATTGTGCGGGCACCTGTTTTCTACCCACCCGT
TTTGCAGCCCATACAGGTTATGGGGCAAGGGGGTTCCCCAACGGCCATGGCCGCCTCAACGGTGACACAG
GAACCCACGGAATATACCAGGGAAAGGAGGGGAGTGGGGCCTATGCCTCCCACCGATATTCCGCCGTCTA
AACGAGCGAAGATCGAGGCCTATACAGAGCCCGAGATGCCGCACGGGGGGGCCTCGCACTCTCCCGTCGT
TATCTTGGAGAATGTCGGCCAGGGGCAACAGCAGACTCTGGAGTGCGGAGGAACTGCTAAACAGGAAAGG
GACGTGTTGGGGCTGGGGGACATTGCAGTTTCTTCCCCTTCCTCTTCTGAAACATCGAACGATGAGTGAT
TTTGCCCATGTAACAAGAACTGGGATGAACCCTGGGGCAACAGACTGCGGGGAGGAGGGGGGCAGTGATA
AGTCATGACAATTTTAGATGAGGTAGAAATTTTGCATATTTTCAGACCCACCATGGAATCATTTGAAGGA
CAGGGGGACTCTAGACAGTCACCCGACAATGAGCGGGGAGATAATGTACAGACTACCGGCGAGCATGATC
AGGACCCTGGGCCGGGGCCTCCATCCAGTGGGGCTTCTGAGAGATTGGTACCAGAAGAGTCATACTCAAG
AGATCAGCAACCTTGGGGGCAAAGCAGGGGTGATGAAAACAGAGGCTGGATGCAGCGCATCAGGCGAAGG
CGGAGAAGACGGGCTGCCTTGTCCGGCCATCTTTTAGACACGGAAGACAATGTGCCGCCATGGTTGCCTC
CACACGACATCACACCATATATCGCAAGGAATATCAGGGATGCCGCCTGCCGGGCTGTCAAGGTGAGTAT
GCCTCTAACTGGGTTCATGGGGGCCATCTAAGGCCCACGTGTGACCCATGTTTCCATTAATTTTAGCAAT
CGCACCTGCAAGCGCTATCAAACCTGATACTCGATAGTGGGTTAGACACACAACACATCTTGTGCTTCGT
GATGGCAGCCAGGCAGCGTCTTCAGGACATTCGACGTGGACCCTTGGTTGCGGAGGGCGGTGTGGGTTGG
CGACATTGGCTTCTGACATCTCCCAGCCAATCCTGGCCCATGGGATATCGTACAGCAACACTACGCACAT
TAACTCCCGTGCCTAACAGGGTTGGGGCTGACAGCATCATGTTAACTGCCACATTTGGATGCCAAAATGC
GGCACGAACTCTAAACACCTTCTCTGCCACCGTGTGGACACCACCCCATGCTGGACCAAGAGAGCAAGAA
AGATACGCTCGGGAAGCCGAGGTACGCTTCCTTCGTGGTAAATGGCAGAGGCGGTACCGAAGAATCTATG
ATTTGATAGAACTGTGTGGCTCTCTGCACCACATCTGGCAAAACTTGCTCCAGACCGAGGAGAACCTTTT
AGATTTCGTGCGTTTCATGGGTGTCATGTCCAGCTGCAATAATCCAGCTGTGAATTACTGGTTTCACAAG
ACAATCGGAAACTTTAAGCCATATTACCCGTGGAATGCACCACCTAATGAAAATCCATATCACGCGCGGA
GAGGCATAAAAGAACACGTAATCCAGAACGCATTTCGAAAGGCACAACTACAGGGTTTATCAATGTTAGC
AACGGGAGGTGAACCCAGAGGTGATGCTACTAGTGAGACGAGCAGCGATGAGGACACCGGTAGACAGGGT
TCGGACGTGGAGCTAGAGTCCTCGGACGATGAGCTGCCATATATCGATCCCAATATGGAGCCGGTTCAGC
AGAGGCCCGTCATGTTTGTGAGCCGTGTGCCTGCAAAGAAACCGAGGAAACTGCCTTGGCCCACGCCCAA
GACGCACCCAGTGAAGCGCACAAATGTTAAGACCTCTGATAGATCTGATAAGGCAGAAGCACAAAGCACC
CCTGAAAGGCCGGGCCCTTCCGAACAATCATCAGTGACCGTGGAGCCCGCCCACCCGACCCCGGTGGAGA
TGCCAATGGTGATTCTCCATCAACCACCTCCAGTGCCCAAACCGGTTCCAGTCAAGCCTACGCCACCGCC
TTCCCGTAGGAGAAGGGGAGCGTGTGTTGTGTACGACGATGATGTCATAGAGGTGATTGATGTTGAAACC
ACCGAAGATTCATCGTCAGTGTCACAGCCAAATAAGCCACATCGGAAACATCAAGACGGCTTTCAACGTT
CAGGCCGACGTCAAAAACGAGCCGCGCCTCCCACCGTGAGTCCTTCGGATACTGGGCCTCCTGCCGCGGG
GCCTCCTGCCGCGGGGCCTCCTGCCGCGGGGCCTCCTGCCGCGGGGCCTCCTGCCGCGGGGCCTCCTGCC
GCGGGGCCTCCTGCCGCGGGGCCTCGCATACTGGCGCCTCTTTCCGCTGGGCCTCCTGCCGCGGGGCCTC
ACATAGTGACGCCTCCTTCCGCCCGGCCTCGTATAATGGCGCCTCCCGTCGTACGTATGTTTATGAGGGA
GCGACAGCTCCCCCAGTCCACCGGCCGTAAACCTCAGTGCTTCTGGGAAATGCGGGCTGGTCGTGAAATT
ACACAAATGCAACAAGAACCAAGTTCACACCCGCAGTCCGCCACTCAGCCTACAACGCCTCGCCCATCAT
GGGCCCCATCAGTCTGCGCCCTCCCGGTGATGGATGCTGGTAAGGCCCAGCCCATACAAAGTTCACACTT
GAGTTCCATGTCGCCCACACAGCCGATATCGCATGAAGAACAACCCCGGTATGAGGATCCTGACGCTCCT
CTGGATTTAAGTTTACATCCAGACGTTGCTGCTCAACCAGCTCCCCAGGCTCCATACCAGGGATACCAGG
AGCCGCCGGCCCCCCAGGCTCCATACCAGGGATACCAGGAGCCGCCGGCCCCCCAGGCTCCATACCAGGG
ATACCAGGAGCCGCCGGCCCACGGGCTCCAATCATCTTCATATCCAGGATATGCGGGTCCCTGGACCCCA
AGGTCTCAACATCCATGTTATAGGCACCCCTGGGCACCATGGTCTCAGGATCCCGTGCATGGGCACACCC
AGGGTCCATGGGATCCCAGGGCACCATATCTCCCACCTCAGTGGGATGGATCTGCAGGACATGGCCAGGA
TCAGGTCTCCCAGTTCCCACATCTGCAATCGGAGACAGGCCCACCACGTCTTCAACTTTCATTGGTGCCA
CTGGTCTCATCCTCTGCACCATCATGGTCATCTCCCCAGCCCCGAGCCCCCATACGCCCCATTCCAACAA
GATTCCCCCCTCCCCCTATGCCGTTACAAGATAGCATGGCCGTGGGGTGCGACTCATCAGGTACAGCATG
GCCAAGCATGCCCTTTGCCAGTGATTACAGTCAAGGTGCATTTACCCCACTGGACATTAATGCCACCACG
CCAAAAAGGCCTCGAGTAGAAGAAAGTTCTCACGGACCCGCCCGGTGTTCCCAAGCTACTGCTGAAGCAC
AGGAGATTCTCAGTGACAATTCTGAGATCTCCGTGTTCCCAAAGGACGCGAAGCAGACTGACTACGATGC
ATCCACTGAAAGTGAGCTAGATTAAGGGGATCCAAGGTGACCCCTGTTAGCTATTTGATCTTTGACTGAC
ACATAAACATGGTTTAAGGAATGAACACTCATGGTGTGAGACTGGAACTGTACTAAATTTGCTGACATAT
GTACAATGAGAGCCAAAAATTTGATAAACCTTAAAAGTCCCCCCATCTAATGATGTCCAGTTCCCTTCTC
CCACCCTGTACACCCCGACCCAAAGGGACTCAATGGCATTCAGATTTCTAGTTACCACAGGTAGAATATC
GGGCGTTGGCCCATAAAAATAAGTGCATGGATATAGCTCTGCACAGGCTTGGAAACACCCATTCCAGGTG
TGCTTCTTTTTGGTGAAATAAAAACAGCATCCTTTATATGAAAATGTGTATTCTCTGGTGTTGCAGTATG
TACAGTTAGCTTTGGTATAGTTTTGGGGTACCTGAAATGTGTGCAGGGTGGGTGTCCAATGTGGCAGTTT
TACCTCTTTGTCCCCATACTCCTGCTCGGCCGTCTTGTTAAAGTTAACCGGCGGTGGAGGATCCACCGGC
CAGACCTCTACATTTGGTTTGGGTACCCAGGTGATGGCCGCGGCTGCCACCCGCCCTCCTCCTCTTACCC
TGGGTGGCAAAAAGTATGCCAGGAGTAGAACAATAACAAGTGCGATGGCGGTAAACAATGGCACCCTCAC
CTGCTTAAATGAAACCATGGCAACCACTTCAAAGAGAGCCGACAGGAAGATATTTATTAATATTCCATTA
GTAAACGAGGCGTGAAGCAGGCGTGGTTTCAATAACGGGAATTAGAAATTTAAGAGATCCTCGTGTAAAA
CATCTGGTGTCCGGGGGATAATGGAGTCAACATCCAGGCTTGGGCACATCTGCTTCAACAGGAGGCGCAG
CCTGTCATTTTCAGATGATTTGGCAGCAGCCACCTGCGGACAAAAATCAGGCGTTTAGATGGGGCATTTA
TGTTTGGGACGCTAGCCGCCTGGGCATTCGTGTTAGTATATACTGACCTCACGGTAGTGCTGCAGCAGTT
GCTTAAACTTGGCCCGGCATTTTCTGGAAGCCACCCGATTCTTGTATCGCTTTATTTCTAGTTCAGAATC
GCATTCCTCCAGCTGCGAGCAAGGGAATGCGTTACTACAAGTGGTGCCTAGTCAGTTGAAACAAGCCCCA
CCGTCCGCTGCCGCCCCTCCATGAGCCCCACCGTCCGCTGCCGCCCCTCCTTGAGCCCCTCCTTACCGAT
TCTGGCTGTTGTGGTTTCCGTGTGCGTCGTGCCGGGGCAGCCACTGGTGCAGGCTGTGGAACACCAATGT
CTGCTAGCTGTTGTCCTTGGTTAGCCCCGGGGCAAGCAAACACCACTGCTGCTGCTGTTTGAACAGTAGA
ATTGTCTCCAGGTTGAGGTGCTTCTCCCCCGGCTTGGTTAGTCTGTTGATTCTGGGTTATGTCGGAGACT
GGGAACAGCTGAGGTGCTGCATAAGCTTGATAAGCATTCTCAGGAGCAGGCTGAGGGGCAGAAAACCACG
ACCCAGTTGGAGCGGTTGAAACATGATAGGCAGTTAGCTGGCCTTGTGGCAGAGGCTCTGGCAGCACCGG
CCACAGCACACAAGGCAAAGGAGCTTGCGATGGCCCTCCCAGGTCCTGATAGACTCTGGTAGCTTGGTCA
AAAGCTTGTACAAAAGGCACCTGGTATGGGTCAGGTGTAAATTTTACATCTTCAGAAGTCGAGTTTGGGT
CCATCATCTTCAGCAAAGATAGCAAAGGTGGCCGGCAAGGTGCAATGTTTAGTGAGTTACCTGTCTAACA
TCTCCCCTTTAAAGCCAAGGCACCAGCCTCCTCTGTGATGTCATGGTTTGGGACGTGCTAAATTTAGGTG
TGTCTATGAGGTACATTAGCAATGCCTGTGGCTCATGCATAGTTTCTAAAAGAGGAGGAGGCAGTTTTCA
GAAGTGTCTAAAATAAGCTGGTGTCAAAAATAGACAGCCCAGTTGAAATATGCATGGCATGCAGCAGACA
TTCATCATTTAGAAATGTATCCAAGATTTCATTAAGTTCGGGGGTCAGGGGGGAGTCCAGATTCAAATCC
TCTGTCATGGACTCTAGTGTTGTGGTCAGTTCGTCCAAATGGCCACGAGGGGGCGGGTGGTTCAGGTCCA
TCTGTCCACATATGGCTGCTTCCTCCTTCTGGGGAATAACAGTGTCAGCCATCTCCCTTAGGGCCTTCAC
GGCCTGACTGGTTTCCTCATCAGGGTCCTCCAACAGATGACTTGCCTCGGGGGTTACTGCGGGGGCCGGG
TCAAGTGGCCGGGGCACTGGGGCTGGCGTTAGGGATCCGATCGGTTCATGGACAGGTCCTGTGGGGGTGG
GAGCCAAAGAGGCAGGCAGGGGCCGGTTGGCCCACGGGGATCCGGGTGGATGGAAGGGCCTGATCCTCTT
TGGCTGACACACCTCTCGCCCCTCGAACACGTCAGATATGGCACTGCCCGCTTCCGGCTTTGGCAGGAAC
ATACCTTCCCGGCTATCCCTGAGGCCCTTCTTCCTTTTAACGGGAGGAAGAAAGGTGGGCTTTGAGGGGT
GGGGGAATATGGGTCTCTCATCGCTCTCTTGGTGGACCGCTGCTATCCAAGGCTGTTCAGGTTCCGCCGC
GTTGGAAGGACATGGAGTTTGACCACGGTTGGGCCTGGATGTACGGCGCGACTTTGGGGCCCGCAGGCGC
GGGGCCTCGGCCCTGGCCTCTTCCCGCTCGCTCTGCTCGGTGTCACTGTTGCCCGAGTCACTGCTGCTGG
AACTGCTGTCACCGCAGTCGGCGCTTTGGGCACCGGGCTCCAGGGGCATGGTCGGGCTAGGGAGGCTTTC
GAGTTCATCTGTAAAAGCATGAAACTGTCCGGACTCCGAGTGGCGGGCCTCGGTGTGAGAGGCACCCCCA
TCATTCCCCATGAGCTCCTCATCCATCATGTCAGCTCCGGATACGAGGATAGGAGTTTCCACTGCCTTGG
ACTTGGTTGACAGCAGGCAAGCGGGAAGCACGCCGCTCACGTAGCTCCTCTGTCCGGCGTGGCTGGAGTA
GGAGGCCCGGGGCAGTGTCTTAATCAGAGCCCTGACATCCTTGACATCGTCCGTCAGATGGCCTGTCTTG
GACGAGACCATAGTCTGGAACATCTCCTCGAGGACGGGATAGGTGAACACCCACTTGCAAAAGGCCTTGA
ACTTGGAGCTTAGGAGGCCTTCCTTCTCCATCCTGTTCAGGTGTTCCACTACCTGCTTGCCGGAGGCCAT
GATAGCCGCGCGGTCCACGCCCAGCACCTTGCTGTAGGTGTAGGCCCGCACCCGACTGTGTTTTAGGAGC
TTGTACATAGCGGTGCCTATGGTGGCAGGAATCATCACCCGGTTGCTGGGGGCCTGGATGAAGAATCTGT
CAGTGACCACTATCAGGTGGTCTAACACGTAGCGCATCACTATAGGGCACGCGATGGAACATGCGTCGTT
GCCGGCATTCTCGGCCCGTCTTCTTACCCTGTTGTTTCGGAGAATGGCCCAAAAATTGCAGATGTTGAGC
GTGGCCATTAGCCCGCCCCATTCTCGCCCGTGGGCCTTGGCCTCATTTATAAATGCCTTGCATATTTTGT
AGGATCTCAGAGTAATCTCCACACTCCCGGCTGTAAATTCCTTGTTGAGGACGTTGCAGTAGTCAGAGAC
CAGCGAGCCCAGCTGCTTTTTGATTTCAGGAGTTAGCCTCAGAAAGTCTTCCAGGCCATCCTTTTTAGGC
CTCATGGCTAGTAGTAACAGAGGAAATGCCCGACCATTAAAATCTTTCCTCCATGAGCTTTACCTGAAAC
ACTATCCCGAAGTGGGGGATGTGGTGCATCTACTGAACACCATCGGGGTCGACTGCGACCTCCCACCTAG
CCACCCACTCCTGACAGCCCAGAGGGGGCTGTTCCTGGCAAGAGTCTTGCAGGCTGTACAGCAGCACAAG
CTGCTGGAGGACACCATCGTCCCCAAGATCTTAAAGAAGCTGGCTTATTTCTTAGAGCTGCTAAGCTACT
ACTCCCCCAAGGATGAACAGCGTGACATCGCCGAGGTTCTTGACCACCTCAAGACAAATCGGGACCTGGG
GCTGGACGACAGACTCTGGGCCCTGATTAGGAAACTGCGCCAAGACAGACACCATGCCTCTGTAAATGTC
CTCATGCCAGGAAGCGACTACACAGCCGTGTCGCTGCAGTACTACGACGGCATCTCCCTAGGTATGAGGA
AGGTAATCGCGGATGTCTGCCGCAGTGGCTATGCCTCCATGCCCTCCATGACGGCCACGCACAACCTCTC
CCACCAGCTCTTGATGGCATCCGGGCCCAGTGAGGAACCGTGCGCCTGGCGCGGGTTCTTTAACCAGGTC
CTGCTCTGGACTGTGGCCCTCTGCAAGTTTCGCAGATGCATTTACTATAACTACATTCAGGGATCTATAG
CCACCATCTCCCAGCTTCTGCACCTCGAGATCAAGGCCCTCTGCAGCTGGATAATATCCCAGGATGGCAT
GCGCCTCTTTCAACACAGCAGGCCTCTCCTCACCCTCTGGGAGAGCGTGGCCGCAAATCAGGAGGTCACG
GATGCCATTACTCTGCCTGACTGCGCTGAATACATAGACCTACTGAAGCACACAAAACATGTCTTAGAAA
ACTGTTCTGCCATGCAATACAAATAAATTTCTCTTACCTGCGTCTGTTTGTGTAGTGAGGTGTTGTGTCC
TGTATGGTATTCTACTTTTAAAATGCCGGCTGACATGGATTACTGGTCTTTTATGAGCCATTGGCATGGG
CGGGACAATCGCAATATAAAACCCTGACCATCACATGGGGCATTAGGCGACTCTGCATCAGCATCGCTTA
AGTATGAGTGGGCAGCAGAGAGGCTCGGTTATTTTGGTTCCTGAACATCTGGCTGGGGCATTAACTAAGC
TTATGAGCGATTTTATCACAGGACAAGATGTCACTCTTTCTGGAGGAAATATTGCAGTCAAAATTCGCGA
TGCTATAAACCAGACCCCCGGGGGTGGTGATGTAGCTATACTTTCTTCCCTGTTTGCTTTATGGAATGCC
CTCCCAACATCTGGTAGACAATCCTCCAGGGACGATTTAATCCCAGCCGCCGTGCAGGCCTTAACCACGG
CCCACAACTTATGTCTGGGTGTTATTCCAGGTGAGACCTCACACAAGGACACACCCGAGTCATTGCTCCG
GGCTATCGTGACGGGTCTCCAAAAATTGTGGGTGGATTCGTGCGGATGTCCAGAGTGCCTACAATGTCTT
AAGGGATTGAAGGCAATTAAGCCCGGCCTTTATGAAATCCCTAGGATAATACCACACACTAAGCAGTGTA
GTCCTGTCAATCTCCTGAACATGTTGGTCCACAAGCTTGTGGCTTTACGTGGTCATGTGCAGCCTGCATA
CGACGCCCGTGTCCTGACGCCTGACTTTCATGAAATCCCTGCCCTCGATGACTCCGATGCTGTTTTCGCA
CGCACCTTATTGGCAGCCTTATTTCACCTCAATATGTTCTTTATTCTCAAAGATTACATAACACAAGACT
CCATGAGCTTGAAGCAGGCCCTTAGGGGTCATTGGATGTCTGCCACGGGCAACCCCCTGCCTGCAGCACC
GGAGACCCTGCGAGAATACTTGGAAGCTTTCCGAAATTCGGATAATCACTTTTATCTCCCAACGACAGGG
CCTTTAAACACCTTCAAATTTCCCGAAGAGCTTCTGGGGCGCGTTGTTGTGATTGATTCCTCTTTGTGTG
CCGCCAGTCACGTTCAGGACGTTATCACCCGTGGTGTTGGGGCGGGTGTTCCTCGTCCTCGGTTTTCGGC
CCTGCCTCTGGCCCCATCCCGCGAGCCCCAGCAGACATGCTCTCAGTTAACGAGCAGAGGGAATGAAAGC
TCACGGCGAAACTTGGGCCAGCCCGGGGGGACCTCCCCTGCTGTTCCCCCAGTTTGCCCCATCGTTTCCC
TGACGGCCTCAGGGGCCAAGCAAAACCGCGGGGGCATGGGATCCTTGAACTCAGCCCAGCCTGAGGGGAC
CCCCCCCGCCGTCTCCCCAGTATGCCCCATCGCTTCCCCAGCGGCCTCCAGGTCCAAGCAGCACCGCGGG
GTCACTGGATCCTCACAGGCCGCACCCAGCTCTTCTTCCGTTGCCCCAGTAGCATCTCTGTCTGGTGACC
TTGAAGAGGAAGAGGAGGGGTCCCGAGAATCCCCATCCCTACCGTCCAGCAAAAAGGGGGCCGAGGAATT
TGAGGCCTGGCTTGAGGCTCAGGATGCAAATCTTGAGGATGTTCAGCGAGAGTTTTCCGGGCTGCGAGTA
ATTGGTGACGAGGACGAGGATGGTTCGGAGGATGGGGAATTTTCAGACCTGGATCTGTCTGACAGCGACC
ATGAAGGGGATGAGGGTGGTGGGACTGTTGGAGGGGGCAGGAGTCTGCACTCCCTGTATTCACTGAGCGT
CGTCTAATAAAGATGTCTATTGATCTCTTTTAGTGTGAATCATGTCTGACGAGGGGCCAGGTACAGGACC
TGGAAATGGCCTAGGACAGAAGGAAGACTCATCTGGACCAGAAGGCTCCGGCGGCAGTGGACCTCAAAGA
AGAGGGGGGGATAACCATGGACGAGGACGGGGAAGAGGACGAGGACGAGGAGGCGGAAGACCAGGAGCTC
CGGGCGGCTCAGGATCAGGGCCAAGACATAGAGATGGTGTCCGGAGACCCCAAAAACGTCCAAGTTGCAT
TGGCTGCAAAGGGGCCCACGGTGGAACAGGAGCAGGAGCAGGAGCGGGAGGGGCAGGAGCAGGAGGGGCA
GGAGCAGGAGGAGGGGCAGGAGCAGGAGGAGGGGCAGGAGGGGCAGGAGGGGCAGGAGGGGCAGGAGCAG
GAGGAGGGGCAGGAGCAGGAGGAGGGGCAGGAGGGGCAGGAGGGGCAGGAGCAGGAGGAGGGGCAGGAGC
AGGAGGAGGGGCAGGAGGGGCAGGAGCAGGAGGAGGGGCAGGAGGGGCAGGAGGGGCAGGAGCAGGAGGA
GGGGCAGGAGCAGGAGGAGGGGCAGGAGGGGCAGGAGCAGGAGGAGGGGCAGGAGGGGCAGGAGGGGCAG
GAGCAGGAGGAGGGGCAGGAGCAGGAGGGGCAGGAGGGGCAGGAGGGGCAGGAGCAGGAGGGGCAGGAGC
AGGAGGAGGGGCAGGAGGGGCAGGAGGGGCAGGAGCAGGAGGGGCAGGAGCAGGAGGGGCAGGAGCAGGA
GGGGCAGGAGCAGGAGGGGCAGGAGGGGCAGGAGCAGGAGGGGCAGGAGGGGCAGGAGCAGGAGGGGCAG
GAGGGGCAGGAGCAGGAGGAGGGGCAGGAGGGGCAGGAGCAGGAGGAGGGGCAGGAGGGGCAGGAGCAGG
AGGGGCAGGAGGGGCAGGAGCAGGAGGGGCAGGAGGGGCAGGAGCAGGAGGGGCAGGAGGGGCAGGAGCA
GGAGGAGGGGCAGGAGCAGGAGGGGCAGGAGCAGGAGGTGGAGGCCGGGGTCGAGGAGGCAGTGGAGGCC
GGGGTCGAGGAGGCAGTGGAGGCCGGGGTCGAGGAGGTAGTGGAGGCCGCCGGGGTAGAGGACGTGAAAG
AGCCAGGGGGAGGAGTCGTGAAAGAGCCAGGGGGAGAGGTCGTGGACGTGGTGAAAAGAGGCCCAGGAGT
CCCAGTAGTCAGTCATCATCATCCGGGTCTCCACCGCGCAGGCCCCCTCCAGGTAGAAGGCCATTTTTCC
ACCCTGTAGGGGATGCCGATTATTTTGAATACCTCCAAGAAGGTGGCCCAGATGGTGAGCCTGACGTGCC
CCCGGGAGCGATAGAGCAGGGCCCCACAGATGACCCAGGAGAAGGCCCAAGCACTGGACCCCGGGGTCAG
GGTGATGGAGGCAGGCGCAAAAAAGGAGGGTGGTTTGGAAAGCATCGTGGTCAAGGAGGTTCCAACCCGA
AATTTGAGAACATTGCAGAAGGTTTAAGAGTTCTCCTGGCTAGGAGTCACGTAGAAAGGACTACCGAGGA
AGGAAATTGGGTCGCCGGTGTGTTCGTATATGGAGGTAGTAAGACCTCCCTTTACAACCTCAGGCGAGGA
ATTGCCCTTGCTGTTCCACAATGTCGTATTACACCATTGAGTCGTCTCCCCTTTGGAATGGCCCCTGGAC
CCGGCCCACAACCTGGCCCACTAAGGGAGTCCATTGTCTGTTATTTCATGGTCTTTTTACAAACTCATAT
ATTTGCTGAGGTTTTGAAGGATGCGATTAAGGACCTTGTTATGATAAAGCCCGCTCCTACCTGCAATATC
AAGGTGACTGTGTGCAGCTTTGACGATGGAGTAGATTTGCCTCCCTGGTTTCCACCTATGGTGGAAGGGG
CTGCCGCGGAGGGTGATGACGGAGATGACGGAGATGAAGGAGGTGATGGAGATGAGGGTGAGGAAGGGCA
GGAGTGATGTAACTTGTTAGGAGACGCCCTCAATCGTATTAAAAGCCGTGTATTCCCCCGCACTAAAGAA
TAAATCCCCAGTAGACATCATGCGTGCTGTTGGTGTATTTCTGGCCACCTGTCTTGTCACCATTTTCGTC
CTCCCAACATGGGGCAATTGGGCATACCCATGTTGTCACGTCACTCAGCTCCGCGCTCAACACCTTCTCG
CGTTGGAAAACATTAGCGACATTTACCTGGTGAGCAATCAGACATGCGACGGCTTTAGTCTGGCCTCCTT
AAATTCACCTAAGAATGGGAGCAACCAGCTGGTCATCAGCCGCTGCGCAAACGGACTCAACGTGGTCTCC
TTCTTTATCTCCATCCTGAAGCGAAGCAGCTCCGCCCTCACGAGCCATCTCCGTGAGTTGTTAACCACCC
TGGAGTCTCTTTACGGTTCATTCTCAGTGGAAGACCTGTTTGGTGCCAACGTAAACAGATACGCATGGCA
TCGCGGGGGCTAGACCTCTGGCTGGATGAGCACGTGTGGAAGAGGAAACAGGAGATTGGTGTGAAAGGAG
AAAATCTGCTTCTCCCTGACTTATGGCTAGATTTCCTACAACTCAGCCCCATCTTCCAGCGCAAGCTTGC
TGCCGTTATTGCCTGTGTCCGACGCCTGCGGACTCAGGCCACCGTCTACCCGGAGGAGGACATGTGCATG
GCCTGGGCCCGCTTTTGCGACCCCTCTGATATTAAGGTGGTTATTTTGGGCCAGGACCCCTATCACGGGG
GTCAAGCAAACGGCCTGGCATTCAGCGTCGCATACGGCTTTCCAGTCCCCCCCAGCCTGAGGAACATCTA
CGCGGAGCTGCACCGGAGTCTGCCGGAGTTTTCTCCCCCAGATCACGGCTGTCTAGACGCGTGGGCCTCC
CAGGGGGTGTTGCTACTCAACACCATCCTGACCGTGCAAAAGGGCAAGCCCGGCTCGCACGCAGACATTG
GCTGGGCGTGGTTTACTGACCACGTAATTTCATTGCTCTCTGAGCGGTTAAAAGCGTGCGTGTTTATGCT
GTGGGGTGCGAAGGCGGGAGACAAAGCTTCACTAATCAACTCCAAGAAGCATCTGGTTCTGACCTCTCAG
CATCCCTCTCCCCTGGCCCAGAACAGCACCCGAAAGAGTGCCCAGCAGAAGTTCCTGGGCAACAACCACT
TTGTCCTCGCTAACAACTTTTTGCGTGAGAAGGGGCTCGGTGAGATAGATTGGAGGCTGTAGAGGGGTCA
TAACTATGGCCATGTTTCTGAAGTCGCGTGGGGTCCGGTCTTGCAGGGACCGGCGCCTCTTGTCGGACGA
GGAGGAAGAGACTTCACAGAGCAGCAGCTACACTCTGGGGTCTCAGGCCTCCCAGTCTATCCAGGAGGAG
GACGTGAGTGACAATGATGAGTCTGACTACTCAGATGAAGACGAGGAGATTGATTTGGAGGAAGAGTACC
CCAGTGATGAAGACCCATCCGAGGGCAGTGATAGCGACCCCTCGTGGCATCCTTCAGATTCAGACGAGTC
TGACTACAGCGAGAGCGACGAGGATGAAGCAACCCCCGGCTCTCAGGCCTCACGATCTTCAAGAGTCTCG
CCATCTACCCAACAGTCTTCAGGTCTGACACCCACGCCTTCGTTCTCCCGACCACGCACCCGGGCACCTC
CGAGGCCGCCGGCTCCCGCGCTGGTCAGGGGACGGGCCTCAGCACCTCCCAGGCCACCAGCCCCAGTTCC
GCAGTCCACCAAAGACAAGGTTCCCAATAGACCTACGCGACCTGTACTTAGAGGCCCAGCTCCACGCCGC
CCCCCTCCACCTTCAAGTCCCAATACATACAATAAACACATGATGGAAACCACCCCCCCCATTAAGGGCA
ATAACAACTACAATTGGCCATGGCTGTAAATAAAATGTCATAACCTGGAGTCTGCATGTCTGTTGTTTTA
TTCAGTAAACCAGTAGTGCGCGTGAGTTCTTTAGGGCATCCACGATGTAGCCGCTCGCGGGGTTCCCCTC
CCCAGTGATCATCTCGGATAGGGGATTCCTGTCCATGACCACGCAATTAGAGTGCCGGGCCCGGGACAGC
GCCACATACACATGGCCGGGTTTGATGTTTCTGTGGCTGCCGAAGCAGATGGCGACTTTGTTTAGGGACA
GACCCTGGGCTTTGGCTATGGTCATGGCCAGCTTTGAGCTAATGCCATAGTCACGGATGCTGCAGAGGTT
CAGGGACTTGTCCTCTATAGTCTCATACAGCTTGTTAGTATTGTGTTCCAGGCAGCACACGAAGCCTGCC
TCATCCTTGACCATTAGCCTGGGCATGCGTGAACTGCCAGCGTCCTGAGGCTGCTGCTTTCCTCGGATGC
CAAAGAAGACGTTGAGATGCGTGTAGCCCAGAAGCGTGTAGTTCTCGGTGGTGGAGGCGTAGTCCAGGAG
GCCGTGAAGGAGAGGCTCGTCTGAGGTGAACTCTATGTTGTCGCGAATCAGCATGTTGTTGGTAAATGTG
CAGAAGGGGAGGTCCCTGAACTCCCTTCCGCCATAGCGGACGGCCACATCCAGGCATTGCCTGAAATAGG
CCCTGAGGTCATTATATATGTTTAACAGGGAGCAGAGGGGGGCAGAATTTGCGGCCGGGGGAGCCAGTAC
TCGGGCATAGAAGACAGCGGCGGGGCTCCGCTCCCCATCCCAGGCAACCTCCAGCGGCAGTTCGCCCAGC
TCCATCCCAGCAGTCACCTCCGGATCCCACGTACGCCCGGGCAGGGGCACAGCACCAAGCTCCGCCACGT
ATTCCCCGTTTTCACAGAGAGAATGTCCTCCGTGGCTAAAAGCGTAGATGCCGCCGTAGATGAGTCGGGC
CAGGAAGCTGTAGACATACTCGGGCTGCTCATGCCCGTGGGCCTCCACGAAGCTGTCCGCCTCGAGCGTG
TCCATAAAGTCCCCGAAGGTGCCGGTATAGCCACAGATGGACTTTTTGGTCTTGCAGTTGACCGACACTG
AGCTGTGCTTCACGTAGGTGACATTGTAGGTGACCTTGACCCGTTCTTCATCCTGCTCGGTTCCCACCGG
GACCATGTCTTGGTCGGCGAACTGCGAGTAGTTACCGAGGCGTGCATAATTCTTTTGGAGCCAGGTGTGG
GCCGTGAGGCCCGGAAGACCGACCAGGGTCTTGTACTGGGCCAGGGGATCGAGGAAGACCTCGCACTCCA
CCGGGCAGGTAAACATGGTCACCCCGCCCCCATCTCCCCCAGTTCCCCGCGCGGCGCGCCCCTGCCCGGC
AGTCTTGAGCGTGGCGTGGAGGGTGGTGAGGAAGGTCTTGACCTCGGCGTGGGAGAGGAAGAGCCGGGTC
CAGCCCACGTACTGCGTGGGGTCCATTATGGCCGCCCTGGGGACGACGAAGCGGTCGACGTAGGCCATGA
TGTCCGGCGAGAGCTCGAGGCCGTACTCGAGGGTCTTCATGAGGTGTCCAAACTGGACGTCGGTGCAGCG
CTTGTTGTTGATGAAGAGGGCCCAGTTGCGGGCCACGTCCACGTAGGTCGCGGCCCTGGGGTTGCCCACC
AGGAAGGTGAGGATGTTGTCGCACTCGCGAATCTTGTTTACCTGGGTCTCGTGGCTAAAGGAGGACTGAA
AGGCGTCTGTCTGGGTGGGAGAGCCCACGCAGACGATGCAGGGAATGCGGCCCCGGCGGTAGAGTGGGGT
GCGCAGCCAGGCGTTGAAGAACCAGTAGCAAAAGACCACGGCTGTTAGAATGTGCACGGAAAGCGTTCCA
GCTTCGTCCACCACGATCACATTGGTGGTCCATAGCTGCCCCTGGTGCATGTCTCTCAGGACCTCAAAGG
CGGGGCCAGAGACTCCCGAGTAGAGCCCCCTGGGCTTGGTTCGCCTGAACTCGGCGGCAATGTCGGAGAG
TACCGGCCAGTATTTGGCCAGGTCCCGCCGCTGGAGTTCCTCTAGGGCGGCGTCCGTAGAGCGACCATGA
CTGCTGACCCGCTGCGTCATATTTATGTGGCGGCTCTTGAACCCAAAGGCGCTATAGACGGTTGGGCAGT
AGGCTCGGAGTGTCTGGGAGAGGTTCTGTGCGGCCACGGTTGTGGCTCCCGTGACCAGGCAGTCCATCGT
GTGGTGGAGGCAGCTAACGCTGGTGCTCTTGCCAGCCCCCGCCGTTCCCGTAATTACATAGGCTGAAAAG
GGCAGGAAGGGGGGCTCCGAGAGCTCCGGGTCAAACTCGGGGGAGAACGTCTCCATATCCGGGAGTTGTA
GGACGCGGCGCTTAGCCAGGGTCCCTATCCTCCTGACTATACGCCTCACGGAGGCGTCTGAGGTCATGTT
CAACATGAACGTGGACGAGAGCGACTCTGGCGCCCTCGACTCCTCGGCCATTCCTGTGCACCCCACACCG
GCCTCGGTCCGACTTTTTGAGATCCTGCAGGGAAAGTACGCCTACGTCCAGGGACAGACCATCTACGCCA
ACCTCCGTAACCCCGGAGTCTTCTCGAGGCAGGTGTTTACCCATTTGTTTAAACGAGCCATCTCTCATTG
CACGTACGATGACGTGCTACATGACTGGAACAAGTTCGAGGCCTGCATCCAGAAGCGATGGCCGAGCGAT
GACTCGTGTGCGAGCCGGTTTCGTGAGTCCACCTTCGAGTCGTGGTCCACGACCATGAAGCTGACCGTGC
GTGACCTGCTGACCACCAACATCTACCGAGTGCTACACAGCCGCTCCGTGCTCTCCTATGAGCGTTATGT
GGACTGGATCTGCGCCACCGGCATGGTGCCCGCCGTTAAGAAGCCCATAACCCAAGAGCTCCACTCCAAG
ATAAAGAGCCTGAGGGACAGGTGCGTCTGTCGGGAATTGGGGCACGAGAGGACCATTAGGAGTATCGGGA
CGGAATTATATGAGGCAACGAGGGAAATAATAGAGTCGCTCAACTCCACGTTCATCCCCCAGTTTACGGA
GGTGACCATCGAGTACCTTCCGAGGAGCGACGAGTACGTGGCCTACTACTGTGGCCGCCGCATCAGGCTG
CATGTGCTCTTCCCCCCGGCCATCTTTGCCGGAACGGTGACCTTCGACAGCCCGGTGCAGCGCCTCTACC
AGAACATTTTCATGTGCTACCGCACGCTGGAGCATGCCAAGATCTGCCAGCTCCTGAACACGGCCCCTCT
CAAGGCCATCGTGGGCCACGGGGGGCGAGACATGTACAAGGACATCCTGGCCCATCTGGAGCAGAACTCG
CAGCGCAAGGACCCCAAGAAGGAGCTGCTGAACCTGCTGGTCAAGCTCTCGGAGAACAAGACCATCAGCG
GGGTCACGGACGTGGTGGAGGAGTTCATAACGGATGCCTCCAACAACCTGGTGGACCGCAACCGTCTATT
TGGCCAGCCCGGGGAGACGGCTGCGCAGGGCCTAAAGAAAAAGGTCTCCAACACGGTGGTCAAGTGTCTG
ACTGATCAGATAAACGAGCAATTTGACCAGATTAATGGCCTAGAGAAGGAGAGGGAGCTCTATCTAAAGA
AGATCCGCTCCATGGAGTCTCAGCTGCAGGCCTCCCTGGGTCCCGGCGGCAACAACCCAGCGGCGTCAGC
CCCCGCCGCAGTTGCGGCAGAAGCCGCGTCTGTAGATATACTGACGGGCAGCACCGCCTCCGCAATCGAA
AAGCTGTTCAACTCCCCGTCCGCCAGCCTGGGTGCCAGGGTGTCTGGTCACAATGAAAGCATCCTAAACA
GTTTCGTTTCTCAGTACATCCCCCCTTCGCGGGAAATGACTAAGGATCTGACTGAACTTTGGGAAAGCGA
GCTGTTTAACACCTTCAAGTTAACACCCGTGGTTGATAATCAGGGGCAGCGTCTCTACGTCAGATACTCG
TCAGACACGATCTCTATATTATTGGGCCCCTTCACCTATCTGGTGGCAGAGCTTTCACCGGTGGAACTCG
TGACAGATGTCTACGCCACCCTAGGCATCGTGGAGATCATCGACGAGCTCTACCGGAGCAGTCGCCTGGC
CATCTACATCGAGGACCTTGGTCGAAAATACTGCCCCGCAAGCGCGACCGGGGGAGATCATGGCATCCGG
CAAGCACCATCAGCCCGGGGGGACGCGGAGCCTGACCATGCAAAAAGTAAGCCTGCGCGTGACCCCCCGC
CTGGTGCTGGAAGTTAACCGCCATAACGCCATCTGCGTGGCCACCAACGTCCCTGAGTTCTACAATGCCA
GGGGGGACCTTAACGTCCGAGACCTCCGGGCCCACGTCAAGGCCCGGATGATCTCGTCCCAGTTTTGCGG
CTACATCCTCGTGAGTCTGCTGGACTCCGAGGACCAGGTCGACCACCTCAACATATTCCCCCACGTGTTC
TCCGAGAGGATGATCCTGTACAAACCCAACAATGTGAACCTTATGGAGATGTGCGCCCTGCTCTCGATGA
TTGAGAATGCCAAGAGCCCCTCCATAGGCCTCTGCCGGGAGGTGCTGGGTCGCCTGACCCTCTTGCACTC
CAAGTGCAACAATCTGGACTCTCTGTTTCTGTACAACGGGGCCAGGACGCTGCTGTCCACCCTGGTCAAG
TACCACGACCTGGAGGAGGGGGCTGCCACCCCCGGGCCGTGGAATGAGGGCCTGAGTCTCTTTAAGCTGC
ACAAGGAGCTGAAGCGCGCCCCATCCGAAGCCCGGGACCTCATGCAGAGCCTCTTTCTGACCTCGGGGAA
GATGGGGTGCCTGGCCAGGTCACCCAAGGATTACTGCGCGGATCTAAACAAGGAGGAAGATGCCAACTCG
GGCTTCACATTTAACCTGTTTTATCAAGATTCTTTATTGACCAAGCATTTCCAGTGCCAGACCGTCCTCC
AGACCTTGAGACGCAAGTGCCTCGGGAGTGACACGGTCTCAAAAATAATTCCCTAGAATAAACTGAGAAC
AGTCATCAGTAAATCTGTCTCTCGCATGATTTCCATAGGCATGGCGTAGCCGGGGTGGAGGGCCGATATC
ACATCAAGCAGAAAGGCCATAATCTCTCGAAAGTAGGCGGTGGGGCTGAGACCATGCTCAGTGGCCGTCT
GGCAGGGGGCCGGGCGCGCTCCATCCTTGTCCAGGAGACACACGTGGCTTCCAGGGAGGCGCAGCCCAGC
CCTCCGCAGCCGCTGAAGCCAGGCTCGCGGAAGAGCCCAAAACCTGTTTCGGCGCCGCCCAGGGGCCAGT
CTCCGGGTCAGGTCGCGGACCAGGGTCAACAGGCGGTCGTGGGATGGCGGGGCCTTGTCTGCCTCGGGTC
TCGCCGCTAGTTGGTCCAGGGTCCAGGAGAAGGCTTCGTGCCAGACCAAAAAGGGCCCCGAGTGCTCCCT
ACATCCACCCACGTAAAGATCCCCCTGAAAGATGGCCATCAGTAGGCACCCGGGCCCGCGTCGAGCCTTC
ACCCGAATGTGTCTGCGGGCCACGGTGGCCTCTCCGCCCATCACATCCCGGTCGAGCCGGCTGGCATCCT
CCGAGTCTTTCACGCCTTGCAGGAAGGCCTAGGAGAAACAGAAACAGAAAGCTATTAGCCGGTGGTTCCC
CCACCATCATTCTTCCTGTTAACGGGAAGAATAAGAGTTGGGCAAACCCCGGGGGCCGCGCTCTCCCACC
CAGCCCCGCTCCTCACCTGTGCTAGTGGCTCCTCTGAAGGATGGGCGGAGGTTGGTGCCACAAAGCCCAG
GATGAACTCGTCTGCATAAGCCCAGGTCAGTCCTAGGTCAGCGGCCGCGTGCAGGAGAACCCGGGTGACG
GCGGTGTAGAGGCCCCCGAGTGCCCGTCGCGTGTCTGAGGTGCCATAGCGGTGAAGGGCCCGCAGCCAGG
TTTGCGCGTCCCGCGCCTGCCCTCCGCCATCAGGCGTTCCCACGGGGGCGCCCCTGGCAGAGAGGTGGCA
GCGGGCCAATTCGTAGAGCCACCAAGTGGCATCAGCCTCAAGGATGGCTGTGGCCTCCGCGCGCCCGACC
ACCGTCGTCTCGTCCTCCCCCCCTCCCTCGCCGCCCTCCCGCGTGCAAACGTGGCGAGGGTTAATCTCCT
TTCGGGTCGGGGGCCAGATTTGTTGTAGGAGCAGCGAGCCGCGTCGTTGCCCTGACCGCGCGTCGAGGCC
CAGGAGGGCGTCTGCCAGGGGCGTCCCAGAGACTCCCAGGTTCAGGTCCAGTAGCAGGAGACCCTCGCTG
TGTGGCGCCCGGTGCCAGAAGGCCGGCCTCGCCCGTCCCACATAATGGATGGGCAGGAAGGGAAAGCCCG
GGACATAGGGCTGGAAATCTGAGCCCCCCGGGCAGAGTTCGGGGTCCAGGAGGTAGAAGATGGGCTTGGT
GCCTCTGTGGTTGGCGTAGCAGGAGGCATAGATACTGCGGAGGAAGGCGTAGAGCCCGCCCCCGGCCATA
CTCCAAGAGTTGACAAGCCAGGACTCGAATCCCCCAGCCGGCTCGAGAATTTTCAGGCTGACGCGGTGCC
GTCGGGCGTCCCCACCACGGCCGGTGGCCCCGTCGGACGACACCAGATCTACTTCATAAGTGACCGGTCG
CAGGATGTCCCTAAAGGGGACGGGAGAGGGGTCGTCGGGAGTCTCGGTGGAATAGGTGAAAACATCCCCA
CGCGGTGTCCTGATGTATACGTCCAACTGTCCGGGAGACTCAGAGTGCCTCTGAGCACGGGGGCATGTCT
GTTCCCCCTCCATCTCGGACCCGAAGCCATCAACAGGTGGGGTTTGTTGGTCCCGCCCATCATCCCCCGA
GCAGCTTTGGCAGACCACCTGTGCTGGAAAGAGAGGCTGGAAGATGAGGCCCTGCTCATCCTCCACCCGG
GCGGCGGACAAGAGTCTGCGGTCTCGGGTTCTAAATGAAAGGTCAAATAGGTCCTTCTCGGCGGCATCGG
CGAGCATAGCAATGAGCCCCCCGCTGCGCCTGAGCTCCCGCTCCCATCGCAAAAAGTTGAGTTCGGTAGT
CGAGGGCGCGTTGACCGCGGGGGGCTCCAGGGAGCCTCCAAGCGGCGGCTGGCAGGCCTGCACCACGATC
AGAGTCTCAACGTCCTCCCTTTTGATGGGCACGATGCCCACGACCCAAATCGCCCACCACCGCCCTGCGG
TCTGGGTGACATTATAAAAGGTAACCGAGCTGACCCGGGCCCTGACGCTCTCCGCGGGTGTTTCCATCAT
TGTTTGAGATCTGAGGAGGACTGGACCCTTTAAAACATCCGGTCACGCCCTTTGCAAATTATTTAAAAGG
TGAATGCTCAACTGAGACCATCGCAATCATGAAGTCCTCCAAGAATGACACGTTCGTCTATAGAACGTGG
TTCAAAACGCTTGTTGTGTACTTTGTGATGTTTGTCATGTCGGCGGTGGTCCCCATCACCGCCATGTTCC
CCAACCTGGGGTACCCCTGCTACTTTAACGCACTGGTTGATTACGGGGCACTTAACCTGACCAATTACAA
CCTGGCCCACCACCTGACCCCCACGCTCTATCTGGAGCCGCCGGAGATGTTTGTCTACATCACACTGGTC
TTTATCGCGGACTGCGTGGCTTTCATCTACTACGCCTGCGGCGAGGTGGCGCTAATCAAGGCCCGAAAAA
AGGTCTCGGGTCTTACAGACCTCTCGGCCTGGGTCTCGGCAGTGGGCTCCCCAACCGTGCTGTTTTTGGC
CATCCTCAAGCTCTGGTCCATACAGGTCTTCATCCAGGTCCTTTCCTACAAGCACGTCTTTCTCTCGGCC
TTTGTGTACTTTTTGCACTTTCTGGCCTCAGTTCTACACGCCTGCGCATGTGTGACCCGCTTCTCCCCGG
TCTGGGTGGTCAAGGCCCAGGACAACTCTATTCCCCAGGACACCTTCTTGTGGTGGGTTGTCTTCTACCT
GAAGCCCGTAGTTACAAACCTGTACCTGGGGTGCCTTGCCCTGGAGACGCTGGTCTTCTCGCTCAGCGTG
TTCCTGGCCCTGGGCAACAGCTTTTACTTTATGGTGGGGGACATGGTGCTGGGAGCCGTGAACCTCTTCC
TCATCCTGCCCATCTTCTGGTACATTCTGACGGAGGTGTGGCTGGCCTCCTTCCTGCGGCACAACTTTGG
CTTCTACTGCGGCATGTTCATCGCCTCCATCATCCTGATCCTGCCCTTGGTCAGGTACGAGGCCGTCTTT
GTCTCCGCCAAGCTGCACACCACTGTGGCCATCAATGTGGCCATCATACCTATCCTGTGCTCGGTGGCCA
TGCTCATCAGGATATGCCGGATTTTCAAAAGCATGCGCCAGGGCACTGACTATGTCCCTGTCTCGGAGAC
GGTGGAACTGGAGCTAGAGTCAGAGCCGAGGCCTAGGCCCTCGCGCATGCCATCACCCGGGCGCAACCGC
CGCCGCTCTTCTACGTCCTCATCTTCCTCCAGGTCAACCAGGAGACAGAGGCCCGTCGCTACCCAAGCCC
TCGTCTCCTCCGTTTTACCGATGACGACGGACAGCGAGGAGGAGATCTTCCCCTAATGCAATAAAAACTT
AAAACACTGAGGTTACTTTCCCGTCATTCTTTCGGGGTAACGAGGGGAGGCGGGAATTGGGTTAAGATAG
GGGCGAAGGGTGGGGGTGGGTGCAAGAATTGGGGCTGGGGAGGGAGAGGGGAGTGGCCTAGGTGCCGACG
CCGGGGTACCAAGATAATGGATTGAGTAAGCATGGTGCTCTGATCGGGTCCGCCGGGTTCTCGGGGGTGT
AGTGGGTGGGCATTGCATATTTTTGCCGCGGTGCTGTTGGGCCTTGGACTCGGGGTGATCATCCGTACCA
TCACCCGCACCCGCACCCCAGTCCACAGCCACCGGCCAAGGTCCTGGGCCTCCCACCACCGTTATGCCTC
CCCCTTTACCCATTAATTACAAGAGATGTTAGTTTGGTTTTTTATTTGGCAAAAACAGCAATTCATCATT
TTCAGAGTCCTCATCATATTCGAGCCCCTCGTTGGTTTCCCCGCAGGCCCTCCCTTCTTCGACCGCTATT
AGCTTAGTAGTCTCCAGGTTAAACTCCTCATAGTCATTATACAGGTTGATTATTCCCCCGTCCACGTCGC
CTATGGAGTTGACTCGTCGTCGGCAAAGAGACCAGAGGGCACCCATGGCGCGGTGTCAAAAGTATTGTCT
GCGTACGCTTTCCAGGAGCCAGCCGCGGTGCTCAAGGTCTTACGGATGACAGAGTCCGGCAGGACCACGG
GTGTCACCAGCACCGCCACGGGAATCTCCACCGAGGCGTCCAGAAGCAGGTCTGAGCCGAGCGTGCAGGT
CGCCGGGTCTAGAGGCGACCGTTTTCGAAAGAAGGCCGTCACAATGTTCACCCGGGGTGAGCAGTCTCTC
CCGGGCTTGCCACCCCCACTGTGGCGGACGTAGTCTCCAACAATTTTGTATTGGAGGAGCACCTGGTAGA
AGTAGTTGTGCCGTGGATTGATGAAGATGTTGACTGGGACCCGGTCTTTAATACCAATGCGCCCCGCATT
TTCGCTTGGGTCCGTCATTACGTAGAGCATAGACTCCACCCCCCTGTTGGCAGCTAGGCTGTCTGCCACC
AGGTCATGACCGGGGCCCAGTTTGCGCTTACGGACATCTTTAAGATTCCAGGCCTCATCCTGCGTCAACA
GATAGTCACCCTCCGAGGGCAACCGCCCATCCGGGACGTACTCCACGGTAGGACGAGCTATAGAATTGAT
AAATCTGATAAATGACCTCTTGCATGGCCTCTTGTAAAGCGCAGTGTAGGATGGGTAGATGGGGTCAAAC
TCTGACTTGGAAAAGAGGTACTTGAAGCGGCACTTAATCTCATAAATGCAGCTCCGGTCGGTGAACAGTA
TAAAGTCTCCCTGTGACTCCACATTGACGCAAAGATCCAGAGACACCCCAAAAATGCCATCCGTGGGACT
AATCATAAAGCCAAATTGACGGTTGGCGGATGCGTCCCCGCAGATGAGCTTACAGACAATGTCCTTGACC
GTGTCCTCACACCGCAGGCCAAAGGCAACAGGTCCCCCAAAGTAGTGATTTGTGGAGATGGGAGCTGGCT
CAAACACCTTGGTGGGTCCATTCTTAATGGTGGAGAGCAGCTTGGAAGAGGAAATTATGCCATTTCGCAA
TATGTCCCACATCAGGTTCTCAGACTGCCCCCTGGTCATGGACTCCACGTACGAGCAGAGAACAGTCCTC
TGCTCGTCGGTGGCCTCCTGTAGCCCCCAGTAAATGGATTTCAGGGAGGGACCGTCCTGGCTGTCATTCT
CTTGGACTAACGAGGAGACAAAGTCACAGAAGCCAGTTTCACCAGAGAACTCTTGTATTTGTTTACAGAG
GCAATAGAGATAGACATAGCGCATGGCCGGCATCTGAGGTGGACGGTCAAGGTTACGGACAAAGGCCTCA
GTCTCCGGACTGCGGAGGAAGCGGGCAAACGTGTAGGAGGTCATCTCCTCCATGGGATCCTCGAGCTCAT
CCACGTCGGCCATCTGGACCAAAGAAGTCGTCTGCCAAGAGTTCAGCTACCAGACCTGGAAGATGAGGGT
GCTCAAACCGTGGGCGACAGTTGAAGAAGTAGCTCTCCTTGAACCTCTTTTTAAGGCTCCGGCACCACTG
CAAGAATTGACTCATATGCTCCGCCGTGACATCCACGCACGGACTCTCGCCACACGAGGTCAGGCCCATG
TCTAAGTTCAGGTTCCACATCTGCGACAGCACCTCCAACAGCACCACCTTTGGGGCTGCAAATTGCAAAA
AGTAGAGCGGGTCGGATCGGTCAAATCCCATGTCAGGGTTGGGGTAGGGGATTTTGTGGGTGGAGTCAGC
GAGGTGCATGATACCATAGAGCAGCGAGTAGCCGAGCGACTGCAGATCCAGGCGAAGGGCCGTCTGCGCC
CCCACGGGGCCACACGCCGAGGGGTCAGGGATGTGCCCAGCCCCCCTCAAGATGTAGCACTTGCTCAAAA
GGCAGAGGGGCTTATAGGTGTCCTTGGCTATAGAAAATGGTTCCCTCTGGCAATAGAGGCGATAGAGCTG
CCGGCCCTTAGAAGACTTTAGCCGCACATCCAGCATCTTGTTGCGGTCGTGGAGGGAAGCAGTCCCATAA
TCAGTCAGGACCAGCCTCCCCATGCCCCACATGGTGTCTGTGAAATCCACCAGGATGTTGCTGGGGCTAA
TGTCCGAATGGAAGAGGCCGCAGTGCCGATTCAAAAAGTAAACGGCATCTTTGAGGCCCTGAAAGCCCCG
CACCAGGGGCTCAATACTACCATCATGCCAGTGGCCATAATCCTGGAGACTGCATCTGAACTGAGGCATA
AACAGGGCGTGGCAGGACGTGCAGGCCGACAGGTAGTCCACCAGGGCCTTGTCCTGCCCGTCCTCGGCCG
TGGCCTTCCCAATCTGAATCATGTCACACACCATGAGCTCGTGATACAGCTCCGTCACAGAGTCATAGAG
TTTGACTGTGGCATTATCTGCATGTGCATACACGGCCCCGTAGCTCCCCCGCCCCAGCAGATACTCGCAG
GTAATGGGGAGGTGATCACAGCGCGTCATGTTCTCCGGCAGCTTTACATAGAGGGTTTCCGTCATGTCAT
CAATGTTGGTCACCTTCAGGTGTTTGTGCTGAAAGGTGAAGTAATCAATGACAGTCACCTTCCCCAAAAA
GGCCTGGGTCTCTCGAGGGGGTTCTGGGGAGACACTCAACTCGCCACTGCTGGAGGAGTTCGTCGGGCTC
AACTCCGCAGCCATATTCACATCCATGTTCCTCAAATGGCTCGAGGGCCTGTCGCAGCTCGTCTCTGGCC
TCAAGCTCCTGCTCACGGAGCTCCTCCACCCGCTCTAGCTGCTTGTAGTTGATTTTTGGAAATTGAGTCT
TGGTCGCGGTGACCACCCTCTGATAGGTAGAAATTAGCTGTTTGGACTCAAACGTCTCCCTTGCGCGGCG
CAGGGACTCTAAGGCACCCCGAGCAGATGTAAACTGTGTTTCAAACAGAGCGTGGTCCCTCCCAAATCTG
TCACGTGCGCTCACAGCCGCTCTCTTTTCTACCGAGGCTCTTAGTTGCTGGGCCACCAGATCTCGCTTAG
AACTACTCATCTTCATAAGTCACCATGTCCGCAACTATGGAGCCGAGATCATACGTGGGGTAGAGTACGG
TAGTTCCAGTGGAGGCTTCCCGGTAATTTCCCACAGCGTCCACCATATATCTTTCTGCCTCTCCCGTTAG
AATTAGGCAAGGATCATACGTGTCCACCGGCCTTTTATACTGAGCGTTTAGGTTTTGTTTATGTAGCAAG
CACAAAAGGCACACACGAGTGATGCAAAAGGGTTCCTGAGGCAGCAGGCAGAGCTGTTTTGCCATTTTAT
TCAGGCGGCTAACGTCAAAGGGAGGAGCTATATCCTCACCCTTCCAGTCACGCACGTCCAAGTACAGGGC
ATACACACACCTGGTGAGGTGTGCCAGGAATGCCTCTATGTTGGCACATGGTGTATAAACCGCAGTGGGT
AGCAGAATAGGGCCCCTCTTGCCCCGTGCTGCAGCGTAAACACAGTGACGCTCTTCGCAGTGGGACCTGG
GGCCGTAGAAGAGGGCCCACATCCAAGGGAGTGGGTCTTCAGGCACCAGGGAGGTCCAGGTATGGGAGTG
GGCCAATATTTGCAAGGCCTGACCTATAACCTCATCTTTGTTCCAGGCCAGCGCAATTCGCATAAGGTCC
CCATCAAACACCTCAAAACACAGACCCATGCCCATTTCAGGCTGAGAGGGCTCCATCCGGCTCGACCACC
CTTGTCCACCAAACTGCCATTCTTCTGGTAAACGGGGGTTGAGGGGCAAGAGCTCCAAAGCCAGGCTCGA
GAAGTCATAGTCATCCTCGGCCACACGGCCGGAGCTCCGGGCCTCGTGCCAGGGCCTGTTGTCCTGAGGG
AGGATATTGGACACGAGCAGGAAGCTCTTGAGTGGCGTCTCCACCAGCTTAAATTGCTCGGGCGTGTCCT
GGCAGGCCTCCAGTGCCAGTTCCAGACACTGCCCATACCTGCGGGCGAGCATCGGGTCATCGGGCATATC
GGCCTTGACCGCGTTGAACATGCTGTATGCCTCGCAGCGCGGCCGTCTGACCGAGAACCTAAGAAACGCC
CTTCAGCAGGACAGCACCACGCAAGGCTGCCTGGGTGCCGAGACCCCGAGTATTATGTACACGGGGGCCA
AGTCAGACAGGTGGGCTCACCCTCTGGTGGGCACAATTCACGCCAGTAATTTATATTGCCCAATGCTTCG
AGCATACTGCCGCCACTATGGCCCCAGGCCCGTGTTTGTAGCTTCTGATGAATCATTACCCATGTTCGGT
GCGAGCCCCGCCCTTCACACCCCAGTCCAGGTCCAGATGTGCCTACTACCAGAGCTACGCGACACGTTAC
TGCGCCTGCTGCCCCCACCCAATCTTGAAGACTCCGAGGCCTTGACGGAATTCAAGACCAGCGTGTCCTC
TGCCCGTGCCATCCTTGAGGACCCCAACTTTTTGGAGATGAGAGAGTTTGTCACCAGCCTGGCCAGCTTC
CTGAGTGGTCAGTACAAGCACAAGCCCGCCCGCCTAGAAGCATTCCAGAAACAAGTAGTGTTACATTCTT
TTTATTTTCTGATCTCAATCAAATCTTTAGAGATTACAGACACCATGTTTGACATCTTTCAAAGTGCTTT
CGGGTTGGAAGAAATGACGCTGGAGAAGCTGCACATTTTTAAGCAAAAAGCCAGCGTGTTTCTTATCCCC
AGGCGCCACGGCAAGACCTGGATAGTCGTGGCCATCATCAGCCTCATCCTCTCGAATCTCTCCAACGTGC
AAATAGGCTACGTGGCTCACCAGAAACATGTCGCGTCCGCCGTTTTCACTGAAATTATTGACACCTTGAC
CAAGAGCTTCGACTCCAAGCGTGTAGAGGTCAACAAGGAGACCAGCACCATCACGTTTAGGCACAGTGGG
AAAATCTCCAGCACCGTAATGTGTGCCACCTGCTTCAATAAGAATGTAAGACCTGACGTTTCAGTACTTG
GCAATTGTAGAGCATAGCCCGGCTGTAAAGGTCAGAAAATCGCAGCAGGGTCCAAGGTTGTGCTGTACAT
GGGACCTCTTTCCCATTAGCAAGAACCCCCTGCAGGACGCGTGACATGTCCGGGTGCATTTTGGGTGGGT
TAAATCTCAGTCCCACCACAAAGGGGGCATCCTCCGGTTTGAACATCAGACCCAACAAAGCCCGATGCCC
AGTTATGGGTACGTAGTCGTTGTTCAGGGCCGTGCATGGCAGCAGACAAGGACAGGTGCCAGATGTGCCT
GGGCTATCGTCCTCCGTCCAGCCACGCAGGATGTTCACGTGGGCCCCGGCACCATAGCATGTCACACATT
CCCCGTTATCACATCTGGTTAGCAGGTTGATAAAATGGGTCAGTGATGGAAAGGTTGGCATATTGGGGCA
GCACATCAGCATGTCCATGTTAACGAAAAACATGTACAGGGCCCCTTCTGCATACCAGGCACCACCCCGT
CCCAGTGGGATGATCTCCGAGGGTGTGATATCTTGCAGTTCTTCTACTGTTTTAACGGCGGTTGAGGTGG
TAAAGACGTGGGCCGTGGTCAGATCTGTGCAGGTGACTACAGGGTTACCCCTAATCTCCACAGGCACCGC
CTCACCCACTGCATCTGAGAATACCCCAAAGTACATGAGAGTCAGGCTGTGTGGCCCCTGGACTGCCTTA
GTGAAGAGAACCTCGGGCCTGGCCACGGTGGCTAGGGTTCCATTGATGTAGACGGTCACATAGGTGGGCT
TCTTCTTGGGCTTCAGCACAATGAGGGTAACATTCATGTAGGTTTTAGGAGGTCCGGCTATCTGAGGCAC
GTACACAGCTGACACGGCGGTTGTGGCCGTATAGACTTTCATCTGGGGCGTAGAGGCATCGCTCAGCACC
CAGAGGCACTCCTTGTTGAGGAACTTGCGAAGCTGTTCCCGGCTACTGTTCGCGGCGGATGCCATGACGT
GCCAGAATATATCCCCTCTCCTCGGGGGTGAGTGCCAATTGGCCTTTAATAACAAAGCCCCCAGGCAGCA
CCAAAAATGCCTGCCCGTCCGATGTGGTGGCCAGGTGGACGCAGTGCCCGTCAGTTCCAAGGGCTACTAG
CTGGGAAGCAGCCCCAACCAGCCCACCGGGGGACCTGGAGTCGATCACCTTACCCCAGGCCGAGGCCCCT
TCCTCATACAGCGGGTGGCTATCTATCCATAGGCAGGCATCCGGCGTCTTTGGTGCATTGGAGATAGTAG
CTTTCACCCAACAACTTTCCCAACTAACCCGTGTCTGGACAGTGAAGAACGCTTCCCTGATCAGGTCTGA
ATTTTTATAGATACGGGAGTAGGAGGTGGGAATAACAACTGGGATTTCTTGTTGTGCTGTCCAGGCCTGC
ATGGCCAGTTTTTCCCTGAAGCTAGCAGAAATTCTGAGGGCCACTGAAATGAGGAAGCGAAACTCCCTCT
CTGGAGCTCCCAAAATTGAAACCTCAGCAAGATCTGTTGCTGGGGAGGCATGGGTGACAGCTGTCATCCT
GTGCAATCTGCCCTGGGCACTCAGCTCTGGATATGTGACAACATAGAGAGCGTGGGGGCTAAAAATATGA
GCAATTCCCCTGACCAGGGCCCTGGACTCACGAATGGCCCGACGGGTCTTAGAGAAAGAAACAGGCACCC
TCGAGGGTGCCCCCGACCCGACCCCCACAGTGCCGCCAGTCCCTGCTCGGCCTCCGCCGCCTTCCCCACC
GGCGCTGCCCCGGATGTTGCTGGGGTTCTCGAGGGCTGGGTGGTGCTTGGGCACAGAGGTCTCAGCAGCC
GCCTTGGTCTCGGCCCCGGCCCTAAGTCTGAGCCCCAGGCAAAGGGCCGGACTCCCAGCGTGGCCCAACC
TCTGCTCCCCTCTATTCTCCTCTTGCGTTATCTCCAATAGAATTTGCTTGAGGTCATACGTTTTAGGGTG
CTCGACCTGGGCCGCGGCCACCGGCATATGCTCTATACCCGCCCCTCCAGGGGGCCCAGGATCTATAGGC
ATGGGCTGCATAGCCGCAGCAGACTCCTGGACCCCAGAGGCCTCTCTGATCAGATGCCCGTCCGTCAGAG
CCCTTTTGGCCCCCTCGAAGAGAGACAGGTAATAAATCTGTAGCTCCCCCACCAGCCCTCCTTCATCGTA
AAATCGAAGGGCGGCCACGTGGAAGGGGTTGTAGAGCTCTGGAAGGCCCTCCTCGCAGTACACTGGCACA
CTGGTAAACGTGCCCCGATGGCTAGGCCGTCCGGGCAGCATGCCCCGAGCAGCAAACACGCGGCAGACCC
TCGTGAGACCCGTCCGGTCACTGAAGAGAGTCTGGCACCAGGCCCCCTCGCAGTTTGGCACGCGATTGGG
GCAAAGCTCTGCCATAACCGTGTCGGGAACAAATAGGTGCACGAGGAGGGGGGTCCCGAGGCCACTCAGC
ACTTGGTTGTCAATGTGGACATCCATAGCTCTCTCATGCGTTTGGCTACAGCATCATAGCGCTTGTTTCT
GGTGGATTTAAATAACAGGGCCCCGTAGACAGTCTTTTGTGAGTAAATAGAGATGATGACATGGATGTAG
AGACTGAGGACCACATCCACCACCTTCTCGGAGGAGGCCCCCCTAAACAGCATCAGGCAGCAAGGGAACA
CAAAGGAAACCAGGGCCGGGATGTGAGGCCTCAGGGCCCCATCCTGATCAAAGAGGGCCTCACTGACCCC
GGAGATGACATTCTCATTCAGAAAGTAGTGATAGAGGTGATTGACCACAGTCTGGACCAGGCCCTGGACT
TGTTCAGGCTCCCACTTGTCCCGCTGGTCCTGTGTGTCTTGTCGGATCTCGGTCCAGGGCCTCAGCGCCG
GCTGGAAATGCGGCCCCATGTAGTTGCCTGTAAGGGCGCACACCACTCCCTCATGGGTCTCAATCAGGGT
GCACTCGCTGGATCCATCACATACGTGGTACTCGCCACAGCCCCAGCAGGCAAACACGGAGGCCATGCTC
TCAGGTAACGGGAGATGGAACTCCAGCTTACTATACGAGCACAGATGGCGAGGATTGGGCTCATCCGTGC
CCCCCTCCCCTCGCGGGAGGCTCAATCGGCCTTGGTCTGACATTCCACCCCGGCCAGGTCCAGGAGGGTG
CAAATATTCTCCAGGCGCTGCACCTCAGAGACCTCCTGCTCAAAGAGGCCTCCCACCGCCACGTAGACGC
GGGCCACCGTCCGGGGAAGGTCAGTGGGGTCCCAGCTCAGCAATTCTCCAAATTCTCTCTCCCCAATAGT
GACTCGCTTCTTATCCTGTCTTTCAGAGCATCCGGGGGCAGACATTTCACCTCTTGTTTGTGGACGAGGC
TAACTTTATCAAGAAGGAGGCCCTGCCGGCGATCCTGGGCTTTATGCTTCAGAAGGATGCCAAGATTATC
TTCATCTCGTCTGTGAACTCGGCTGACCAGGCCACCAGCTTTCTTTATAAGCTGAAGGATGCTCAGGAGC
GGCTGCTGAACGTGGTAAGTTATGTGTGTCAGGAGCATCGGCAAGATTTTGACATGCAGGACAGCATGGT
CTCATGCCCCTGCTTTCGCCTGCACATCCCGTCCTACATCACCATGGACAGCAACATCCGAGCAACCACC
AACCTCTTTCTGGACGGGGCCTTTAGCACCGAGCTGATGGGTGACACCTCCTCGCTGAGCCAGGGTAGCC
TGAGCCGCACTGTGCGTGACGATGCCATCAACCAGCTGGAGCTCTGCCGGGTTGACACCCTCAACCCCCG
AGTAGCCGGACGCCTAGCCTCCTCCCTCTACGTGTACGTTGATCCGGCCTATACCAACAACACATCTGCA
TCAGGCACCGGAATCGCCGCCGTGACTCACGACAGGGCGGACCCTAACAGGGTCATCGTCCTGGGCCTGG
AACACTTCTTCCTCAAGGACCTAACAGGGGACGCTGCCCTCCAGATCGCCACCTGCGTCGTGGCCCTCGT
CTCCTCGATCGTCACCCTGCACCCCCACTTGGAGGAGGTGAAGGTAGCCGTGGAGGGCAACAGCAGTCAG
GACTCTGCGGTGGCCATTGCCTCAATCATTGGGGAATCCTGCCCCCTCCCCTGCGCCTTCGTGCACACCA
AGGACAAGACGTCCAGCCTGCAGTGGCCCATGTACCTCCTGACTAATGAGAAGTCCAAGGCCTTTGAGAG
GCTCATCTACGCAGTGAACACGGCCAGCCTTTCTGCCAGTCAGGTCACCGTCTCCAACACCATCCAGCTC
TCCTTCGATCCGGTCCTCTATCTCATCTCCCAGATCAGGGCCATCAAGCCCATCCCTCTCCGCGACGGGA
CCTACACCTACACCGGCAAGCAGCGCAACCTCTCTGACGACGTGTTGGTTGCGCTAGTCATGGCTCATTT
TCTCGCAACAACACAGAAGCACACGTTCAAGAAAGTTCATTAAACTTTATTGACTACACCAGTCCCTTGT
AAAGCGATGGGTCTCGCGTGACGGCATTCGTGAGCAGGGCTTCGTCCAGGGGCTTGTTCTTGGTGGACAT
CATTAGCCCAGCTGCAAATATCAGAATTAGCATTAGAAAAGTGAGTCCCACAAACACCAGTGTCCAGAGA
GGAAGACCGTAAGATAAAGATGGCTGCCTCTCATCTGGAACGGTGGGAAGCTCAGCAGTTGTTTTTGTGG
CATTGGACGTCCCTTTGGAGGACAGCGTGGGGGCCAAGGTGGTAGCGTTTGTAATCCGTGTAGTAGCACT
GGCGGTGGTGGAGGACCTGGTGGTGACATTGCTAGTCACGCCCGTGGAGGTTCCTGTTCCGGACTCGGTG
GCAGTGATGTTCTGTGCAGTAACCTTAGTGGTGACATTGATGGTGGATGCGTTGGAAGTTGTTGGGACTG
GTGTGACAGTTGTCCCAGTGGATGTCACCGTGGTTGTGTTGGTGCTCAGGAGAGCAGTCGTGGTTATAGG
GGCGCTGGTCGTGGTCAAGGTCGTAGACTGGTTTGTGCTAGGACCCGATGCCGATGGTGATGGTGTAGTC
ACAGCCGTTGTGCCTGTCACGTTCCCCGCCGAGGCCGTCGAACTGCCACTAGATGTCCAGATAAGGCTTG
TCTCACAGATGAGTATCATGGCCAGGACAGCGCCTGCCTTGTCTCTGGCGTGTGCCATCGCGTCTGGACG
CAGAAGGCCTCCCGGCCTCTTTTATAGCTAGTCTCCACACCCAATACTCTACTGAACCATCACATACATG
ACCTCCTCGAGGTATGCAGGGAATGAGCGGTCCGTGAGCCGGTCAACACGACATTGCTTCCGTTTCATGC
CTCCAGCTGCCCCTGACCAGTTAGGACCCTTGACGGATGTCTTTAACGGCGCGGTGCAGTTGGTCACCAA
TGACGGCCTAAAGGCCAACACATCCTTGAAGCAGGGCGTAGGAATGGTACCAAACTCGGGGCCCACCCCA
TCAAAGACATAATATGTCTCATAGTGGCAGTGATGATGCATCACCACCACAGCACTCGCCAGGACCCTCT
GCATATCTTGTACAAGGCGCCTTTCAACTCGGCCACTGGCTCTGGTGACGTTAAATGTCCTGTTCCTATT
AGTCACAGCCTGTAGATTTGGGCACCCAGACTCAAAAAGTGCAGCTACATGAAGGGCAGCCGCCTCAAAT
CCACCATGACCCCCATGGCTGTCCGTGTTGTTGGGGTAATAAGTCACATTGTTAATGACCACGGCCGGGA
TAAGGGTGTAAACCTTGCAGAATGGATTGGTCGGACACCCATAAGACAGGGGCACCCCAAAATCGCGGCC
CTTACCCCGAAGCACCTTGGCCCCCACCGGCATAAAGCTGGGCAAAAAGAGTGGGTTAAAACCAAAGGCG
AGTAGGGCCAGGAACGCCAAATAGCAGCAGTAATAGATGAAAACAAAGCTCAGCATGAAACAGCGTGGAG
GCTCAGCTAGGGTCTCTGCCTCTCCATCATAGACATCTTCCTTGAATCTCATTCTCTCACCGCATACCTC
ACTCTTCATCCAGGAGGGGGCCATGGCTGCCATTCTACCAGTTAACGAGGAGAGAGAGAGTAGGTCCGCG
GAAATTGGTGCCCCTCTCTGCCCTCCTGACGAGGCCATGGTGTCATCCATCTCCGCAGTCCGTTCTTCAG
CTTTGGCATTGGTCCGTGTCCGGGTGGTCTGATTCTGATTCTGATCCTGGGTATTGGTCTTGGTCTCTCC
TCCCCCATTGGCATGGATTGGCATAGGTGGGTGTGGCTCAGGCTCAGGTTCCGGCCCTGGGACGGCAGCA
GCCGCCGGGACGGTGAAGTCGTGGAAGGTAGAGGCCCGTCCCTCCCGAGGTCGTGGGGCCGGAGCCTTAT
AAAAGACTTCCACCCTCTCCCCGCTGGCCAAGACACGCCGCTCGTGGACCACGCCATCTTCCTCCCGGCT
GATTGTGTGGCTGACGGTGCCGTGTTCCACCGCCACTTGTTCATCGACCATGGTACCCCCTTTATCTTAA
CCAGCAAGTGGCCGTCAGGGTCTCTTGAGAGTATGCCGCTGTGGCCAAGCGAGGCCCCAAATTAAATAGT
GATGCCAAAGACTGTAGGTAGGTCATCATCACACGCATGCGTGATAAATCATCCGCCACTGACAGGTCAT
CCAGGTCTATCCGGGCTATCTCATCCGGCACCATCTCCTGGAAGAGATTCAAGAGGTCGTGATGCTCATG
CCGGATAAGGCCTCGGACCAGGCGCATACTGGCCCTGGGCAGCAGGGTCACCATGATGCAAAAGTAGAGA
CTCAGATTGTCCAGCAGGGCCAAGCCAAGGGGCCCCGGCACCTCCGGGAGGGCCAACTCGTAGTGGTGCC
CCAGGTATGAAACAGAGCCAAGATGCATGTGTACATCGAGCATGTCTGCGTTCCCGGGAGCCTGCATGAC
AACCCGGGAGTACACGTTAAACAGGAGAATCTTCTGCAGCACCTCCTCTGCTATGGGCGTAGGCAGCACC
ATGGGGAAAACAATGTCCACATCATTGGACTCTAACTTCACGGTGGCATGCTCTCGTCCAAACACCGGGG
GCATAACACTGAGGCTCCCGGTCCCATGCCACTGGAAAAAGGGCTGGTACTTGTTCTTAATGGCGTAGGT
CTGACCTGGAACAATCTTGGTGAGTATCAAACTGTCCACGCTAACCTCATCCAGCACGGCCAGGGTGCAA
TCAGACAGGTAGTTGTACATGGACACGTAGTCCGGGACCGTCTCTAGAGAGTACACCTGACCCAAGCCCA
ATCCCTGCACATTCTGCGTCCCGTGAGTGGAAGCCAGGGGTAAGATGCAGCCAATCCTCTGTTGCATCTT
GGCAATCTCATCGGTATACAGACGAGAGGAGAGAGACACTACCACTTTCAAATCCATCTTTATTGACAAT
TATCAAAAAACCACCTTATTTCCAAACTTTAATATTCTTCGTACCGGCGCCACCTCTTCAATTATATAGT
GTCCGTAATGGATGGGGGCGTGGGTCTGTTTGACAGACATAAACTCATCGATGAGTGCCCGGGAGGAGGC
TGAGAGTGCGGGGAATGCCTCCTGCAGAAAGCTGCAGGGCTGCTCCAGAAACACGTCAGTGCCAGCAATC
ACTACAAACTGCACCTCTGTGTTGCTGGTGGCTGGGTGCCCTCCAAGTCGCTGGCTGTACTCGTTGACCA
TGTTGTAGAGCCCCCTGTTGTTGCGCAGAAGCTCCTCCTTGTTGAAAAATGCCCGGCAGGGGCTGTAGAG
GCCTGGGACGGCCGTCTGGCGATAGGAGGAGTTGTACATGATGTCGCCCAGAGAACCCAGCTGAGATGCC
CAGGGATTCACAGTGCTCCGGTATTCATAGGCGGCATCCGGGCGAGAATGGTCATAGATGAGCCCCTCGG
CAACCTCCTGATTGTAGTTTTCACAGGAGACCACACAGGCGGCCCGTCCCCTTGGAGAGTTGGACTTTTG
AAAATAAGCCACGTCTGCCGTGACCGGTGTTACGATAATCTCACAGGTGGCCTGCTGGCCGTGGCAGAGT
CCTGGAGCTCCATTAACATTAGTCATACCTGCCAGGTATGTCCTGGGGTCCCGAAGCAGTGTCCCATTGC
GCTGAGCGCCCACCTTGGCCTTGATGTAGTCGTTGACTTGCTGGTTGCCAAAGGCCTCGGCCGGAAAGAC
GCTAAAGAAGTCTTGGGTGTGGATACCCATGTCAGTAGTGATGGCCGCCACCCTGGCCGGAGTCATGGTC
GAGCTATAACTAAGCCCGGTGTCGATGGAGGCCATCTCGTGATGCACCTCAAAGGTTACCGCGTCCACCC
TGGCCTCCCGGCGGCTGACATTTGGGGTCCCAATGAACATGGATGTTGAGGCCCTGGAGCTAAACAATAT
GTTTTCAGAGAGGATCTCATCGGTCCTGACCACGGTCATGGCCACCCCTGGGTGGATCTTGAGCTTGGCC
TGGGCAATATAGGCCATGGGGGACATCTTGATGTGCATGGCGGTCATTCCACTGATTGAAGCGAGGGAAG
GAAGACATTCGGCCGCGTATTTGCCCATGGGCGAGCGGTGCCACTCCCGGTACTCTGCAAAGAGCTGCTC
TGGCCGGTTGAAGGCTTCCACGGCCCGCTGCTGAGGATTGCGCATAACAAAGGTGGCAACATCCTGGTGC
ATGGTGGCAGCCACTCGCGGGTCCCCGTAAAACATATGGAAAGGAATGGCATGGAAGAGACACTGGGTGA
CAGCCCGGGTCCTCTCGGAGAAGGCAAAGGCCACCAGCCCGTTCACCAAAACAGTCTGCTCTGTCCGCTT
GTCGGCGGGATTCGGGGCCAGCTGCTGCGTAACGTCATTGTCCACCGACACACGCACGGCGCGGGTGAAA
GTGGGGCAGGTCATGAATGAGGCGCTGAGGTCCCTAATCATGCCCACGGTGGGGCGGAGGTCGGAGATCT
CCAGCAGATCCCTGAGCGTCCCATTCTCCAAATTGTCGAGGATGTCCTCGTCCCTGGTAAAATGGTGGCT
GAAGGCTGGCCCGTTGTAGGCCAGGGTCTGGGCCACGTGCTGAAAGTCCACCCCGAGGCCGCACATGTGG
GCATTGGTGCAGGTCGGGAGGAAAACGTAGTAAAAGATCTTTTCCAGCACATCCGCATGCCCCTCATCTA
CATAAGGGCCTAGGTGCAGACGGAAATCGTGGTCGTGGTCCCCGTTAACCCGGTAGCCGTACAAGGCCAC
AAATTGGGCAGCCATCTCATCCATGTTTCCAACCCTCTCAATAAACTGGGGCGCGGCCAGGGTGTCAGCG
TAAACCTCATTTCCGATAATAATCTGGGGGGCCCGGTCACTAACGGTGAGAAGATGGGTGAAAATGTCTG
TGTAGGCCACCGGGGGGAGCAGGTTAGGGTCCAGGAGTGCGCAGACATACTGACCCACGCTCTCATCCCC
CACAACATCTGACCCGGCCAGGCGCATCAGGGCCTGCTCTAGGGCTATAAGTTCCCCATAGATTTTTCTA
TACATGGAATAGGCCTCCTTGGAGATGGCGTTATTTCCCAGGTGACGGCAGATGAACTTGATCATGGAAA
AGCTGTTCACAAAGGCAAGCCTCCCTGCCCGTTCCCAGTAGGTGTTGATGCACAGGGACACCAAAGGCAC
GTTCATGACAAACTTTTCCTCAAACCCGTGGATCATAGCCTCAACTACGTAGAAGAAGGCTGGATAGGCA
GTGTCATAGGCAGTATCCTGCACAGTCTCAATAACGGCCTGATCCACCACGTGGGCCAGAGATGTGGCGG
TCTCAAACTGCTGCCCCCGGGCCTCTTGGAATGCAGCTGGGGCCAGGGGAGTCGGCAGGTTACCCACCAT
TAGCCGGTGCACGGCCCTGTGCCTGGCCCTCTCCCCGGCATCCCTGCCAATGTAAATATCATAAAGGGGG
TGCAGCTCCAGCCGCAGCAGGTCATAATTGGACGGGTGGAGGAAGTCTTCGGTGGGCAGCCCGCACTTGA
GAGCTATATCTGTCACGGGGGCTGCATACTTGTTATCATAGAACTCGTCCACAATAACAAGCACATTCAT
GTGATTGGGCCTCCTGTGTTGCAGGGAGTAGGTCTCGCGCCTGTCTCGCGGGGCCGGGGCCGCGTTGAGG
CTGTTTAGGGTATGGGCGGGTGTGTGGAGTCGGGGGTGACAGAGAACCTTGAGAGCATTCTGTAGGTTAA
ACGCGAGGAGAAGGTTATTCTTGTTTACGATCCATGCCTCCACCGGTAGCTGCTGTGTGGGGTTGTCCAG
CATTTTGATGGCGGCGGAGGTCGTATACTTGGGATTGGGCATAAACAGGCCCACTGGGAAATAGTAGCTG
TACTGCATTCTTCTGTTGAGGGGGTATGGGGACTGAGTGTCATTGTACATCTTTTGCAGGCTTTCCACGG
CCACCGCGTGGTTGCCCAGCTTGATGACGGCGGCTGAGATCGGCACCCGGGGCTGATCCTCGACCCCTGC
GGCCACAGCCGGCAGGTCAGACTTGGTGCTTCCGGCTTTTTCCGGTGAGTCCACGATCCTAGCCATGAAA
TGCTCAAACGTACGCATCACGCGCCCGTAGCTCACGGCAGTGACCAGGTTCTCCCCCCGTACCACAAAAG
AAGCATAGCTCGAGGGCCCCATGATCTGGTTGTCGGCCTCCTCACCCAGGAAGGTCAAGAGCTGGCGCAG
AACGTTGTCGGTGACAATAAACACCCCCCCCACTGGCTCTCCCCCCTTGGCGGTCGTGTAGGTACTGACC
CCCTTGAGCACGCTCTCCCCGGACACGGCCGCTACCATCTCAGAGAGACGGCTTCGCACGTACTGAGAAA
ACCCGGAGCCCATGTTCTCGGCCCGGTCCAGGAAGAAGGAGTGCTCCAGCAGATGCCTCTTGAACATGGC
AATGAGGTCAGACTTGACAGTCTTGGAGAACCCCCTCTCAGTGAAGGTGGGATCCGCCAGGGTCTGCAGG
ATAAACATGGGAGGGGCGTGGCGAAGCTTCACACTCAGGACGGTGTTAATGAGGCCCCTCTCCAGGGCAT
CGACCCCAAACTGTAGGGCCGAGGCCACGGTCTTGACAGCCCCCACGTACTCTGCGTACTCGACCGGGGT
CTCGGGGATACTATGCAGGATCTCCAGATCCAGCATGGACAGTTCCATTTCCGTACTAATGTGGTGTTTG
TGGCAATTTTTGACCACAATGAATGTCCGCTGCTTGCTGGGTCTCCTTCCGTCCCCGTGAGCAATGGTGG
GGACGGAGATTCGAAATTGAATCTTGCCATCCGTCATACGACTCAGGTCTTTGAATTCTGTGTTCACACA
GGACACGGCCAGTGCCGTCTCCAGGAAGCGAACATATTGGATGGCGTTCGTGTAGACCCCGAGTAGCACC
TCAAACTTGATGCCCGCCTCTCTGGCATCCTTGCCCACCAGCAGGTCAAAGCTATGAAACAGCCCCTCGG
CCGCTGACTGCCGCAGGTTCGAGAGCAGGTCGGCATCCACCGTCAGATAGGGGAAGGGTCTGTTTTCCAC
ACCCTCATTTGAGGCCATGACACAAGGTAAGAGGGAGATGGGGGGAGGTCTCGAGGGCTTCTCTTCACAG
CTGGGTCTCTTTTACGCCCTGGCCTGCAACCGCAGCCCACCTGCACTTCCCGAGGATGCTACCCTTCTAA
TCAAATGGTTGGACACGGCCCTGGGCAGGGAGGCCACCTTTTACGCGTGTCGGGCTATGCGTCGTCTTCT
ACTCGGCGTTATCCGAATAAATGACTGCCAGGAGCTGCCACCCGGTTTAATAATTCTGAGTCCGGGCACC
GTCCCTGGCCCCCTTGGAGTCCAGAGTCTGGAGCATACAGACTGCGAAATATGGTCCTCTGCCCACCCTG
ACCACGCTGCCCACCTCCCGGTGCCCAGGGTCATCACATACACCGACTGCCCGGGTTCCATAAGCACGAG
CTCAATGTTTCGCCTTATCATCCGCTACTTGTCTCATCACCAATTTGAGCGCTGCTTCGAGCAGTTCTGC
CGCGTGGTCCCGCGTCGCTTCCTAGGGACCTGTAAGCAAAACTCTGCAAAGATGCTGGCTCATCTGAAGC
AGGTTACCAGGATCCCCCCCTGTCCGCCCTTCAGCGGGCGGGAGGCCAGACTCAAGTTCCACTTCTTCTC
CTGGAGCACATTCATGCTGTCATGGCCAAACAATGCCACACTCCGGGAGATCAGGACGAGGGCCGCCACC
AACCTCACCCACCACCCACATCTAGTGGACACTCTGTACCACGCCTCTCCGCAGACCCCATTTCTGACAC
GCAGCGGTGCTCTATACCGCTTCGTCACCTGTTGCAACTGCACCCTGCCCAATATCTCCATCCAGCAGTG
CAAGGCCGGGGACAGACCGGGGGACCTGGAGATCATTCTACAGAGTAACGGCGGAGGGAGGCCTGCGAGC
TTCCAGTTCCCCTCCTCCCCAACCGGCGCCCTATTGCGATGCATAGTTGCTGCGGCCCTGCTGCCGGAGG
TGTCCGTGGGGCACCAGGAGCTGTCTCCGCTCAGGTCCAGAAGCCAGGGAAGGCAGACGGATGTCAGGTC
GGGCCCGGACCCGGCACGGAGGCTGGTGGCCCTCCTGCGAAGGGAAGATGGGGCACCTAAGGACCCCCCT
CTGGGACCGTTTGGACACCCCCGGGGGCCCGGCCCGGCCAAGAGCGAAGACGAGGAGTCTGAGCGTCGAG
ACGCCCCTCCACCCCCGCTCGATTTCAGCTTCCAAGCTTCCCGGTTGGTGCCCGTGGGGCCTGGGTTTCG
CCTGCTCGTGTTCAACACCAATAGGGTGATCAACACTAAATTGGTGTGCTCAGAGCCCCTGGTGAAGATG
CGAGTTTGCAATGTCCCCCGCCTCATCAACAACTTTGTAGCCCGCAAGTACGTGGTGAAAGAGACGGCGT
TCACCGTCAGTCTATTCTTTACGGACGGGGTGGGGGCCAACCTAGCCATCAATGTCAATATCAGTGGCAC
CTATCTGAGCTTCCTATTGGCCATGACGTCACTGCGGTGCTTCCTGCCTGTGGAGGCTATTTATCCCGCG
GCCGTGTCAAACTGGAACTCGACTCTAGATCTCCATGGGCTGGAAAATCAGAGCCTAGTCAGAGAGAACC
GAAGCGGGGTCTTTTGGACTACCAACTTTCCCTCGGTGGTGTCCTGCCAGGACGGTCTCAACGTGTCCTG
GTTTAAGGCCGCAACTGCCACCATATCTCGAGTGCACGGGCGGACATTGGAGCAGCACCTGATCCGTGAA
ATCACCCCCATCGTGACGCATCGAGAGGCAAAAATCTCCCGGATTAAAAACCGGCTCTTTACCCTGCTAG
AGCTACGCAATCGGAGTCAGATTCAAGTGCTGCACAAGCGTTTCCTGGAAGGCCTGCTAGACTGCGCCTC
CCTCCTGCGCCTGGATCCCAGCTGTATCAACCGAATCGCCTCCGAGGGCCTGTTTGATTTCTCCAAGAGA
AGCATCGCCCACTCCAAAAACCGACACGAGTGCGCGCTTCTGGGTCACAGACATTCGGCGAACGTGACAA
AGCTTGTTGTAAACGAGCGCAAGACCCGCCTGGACATACTGGGCCGTAACGCTAACTTTTTAACGAGGTG
TAAGCATCAGGTTAATCTAAGACAGTCACCTATTTTCCTGACCCTCCTGAGGCACATCCGCCGACGTCTG
GGCCTGGGCCGTGCTTCCGTAAAACGAGAGATTACCCTTCTCCTGGCCCACCTGCGCAAAAAGACAGCCC
CCATACACTGCCGTGATGCTCAAGTGTAAGCAGCCCGGGGCCCGCTTCATTCACGGGGCCGTGCATCTGC
CATCGGGACAGATTGTCTTCCACACCATCCACAGCCCCACTCTTGCCTCGGCGCTGGGACTGCCTGGGGA
AAATGTACCCATCCCGGCCCTCTTCCGTGCCTCGGGCCTCAACGTCCGTGAGAGCCTGCCCATGACCAAC
ATGAGAGCACCGATCATCTCGCTGGCTCGCCTCATCCTGGCCCCCAACCCCTATATCCTAGAGGGACAGC
TGACGGTGGGCATGACACAGGACAACGGCATTCCCGTGCTTTTTGCCAGGCCTGTCATTGAGGTAAAAAG
CGGGCCTGAGTCCAACATTAAAGCCTCCTCGCAACTTATGATAGCAGAAGACTCCTGCCTGAATCAGATC
GCCCCCTTTTCCGCATCAGAACACCCCGCCTTCTCCATGGTTGAGTCCGTAAAACGAGTCCGGGTCGATG
AGGGAGCAAACACCCGGCGCACCATCCGGGATATTCTGGAGATCCCCGTGACTGTGCTCTCATCCCTGCA
ACTGTCTCCCACCAAGTCCATCCTGAAAAAGACACCGGAGCCCCCACCTCCGGAGCCCCAAGCCACCTTC
GATGCCACCCCCTATGCCCGCATCTTTTACGACATCGGGCGACAGGTGCCCAAGCTGGGCAATGCCCCCG
CCGCGCAGGTCAGCAACGTGCTCATCGCCAACCGCTCCCACAACTCTCTAAGGCTGGTGCCCAATCCGGA
CTTGCTGCCTCTCCAGCATTTGTACCTCAAGCACGTAGTGCTAAAGAGTCTGAATCTGGAGAATATAGTG
CAGGACTTTGAGGCCATCTTCACCTCCCAGTCTGATACCATCAGTGAGGCTGAAACCAAGGCCTTTGAGA
AGCTGGTGGAGCAAGCCAAAAACACCGTAGAGAACATAGTCTTTTGCCTCAACAGCATCTGTTCCACCTC
TACACTCCCAGATGTCGTCCCCGATGTCAATAACCCAAACATTAGCCTGGCTCTAGAGAAGTATTTTCTC
ATGTTCCCTCCCTCAGGCACCATTATGAGAAATGTCAGATTCGCCACCCCCATCGTCCGGCTCTTGTGCC
AAGGGGCTGAGCTTGGCACCATGGCACAGTTTCTAGGAAAGTACATCAAGGTCAAGAAGGAAACCGGAAT
GTACACACTGGTCAAGCTTTATTACCTGCTGCGCATCTAAAGGAAAAACATAACAATCTTGTGAACCAGA
AAGATACCCAGAGCAAAAGCAATAAAGTACAGGATTATTGCCAAAACAACGTGTGCTCTTTCTTCATACA
GGCCCGCAATTTCCATGACAGTCCCGTTGGTGGTCAGCAGCAGATAGTGAACGTGGAGGTTGTCAAAATC
AAAGTAGTTGGAGCTCAAGATGGAGTTTTGGACTTCCTGGGAGGTGATGTAGGTTGTAGTTTCCAGGCCT
TCCTTTTCATCATAACTGAGCAGGGCAAAGCCACAAAAAATGCAGGATTTCTGCGTCCTGGTAAAATTCT
GGATCTTTGGAATCTGGCGGGGCTCCCCAGCCACAGCACCCTGCGAACATTTATTCATTATAACGGGGGA
GAGAAAGAGAGAGCTGCTGAGATAGGTGGTGCTGGCCTCGTATAGCGCCGAGCCTCGGACCTCACGGTCA
CTAGAGATTATGAATGTCACGTTGATGAGCGGGATAATCATCAGAACTTTGTCGAGCCTGTCCACGCATT
TGTAGGCGGGGAGATGCCACGCATCCCTGTCTTCTCGCTCCAAAGAGAGACGCCCAAGAAACCCATCCAC
AGCATTTGAAACGGCCGCCTGGTCCAGCATTGCCTCCTGGGGGGCCATGCTCAGCAGCTTGTCTCGTGTG
AGGTCAAATCGTAGGCTGAGGTAGCACGGTGAGAAGAGCCCGCTCTCCGTCCCCAGGGCTAGCCCCCGCA
AAACCTCCCCAATCTCTAGGGCCGAGCACAGGGCGGTGGACAGCAGTTGGTATAGGGCAAGGTTGGGCCC
CTGGGTAGTCACGTTCAGCCGCAACTCGCGTAGCACCACGTGGCTGCCGATAAACAGGGTCTCTCTCATC
ACGGTATGCAGGGGCTGGAAAAGGGGGTGGCGGTTGTAGGCCGAGAGAAGCACAGATGTGGCGCCTCCAA
TGAGGCCACTGTAAACCCCGGCCTTGGGGTAGCCGACGGTGGCTAACCTCAGCGCGTACTCCTGTTTCTC
AGTCGTCAGGTGACCAAGCTCCTCCATCTTGACCGTGGCCATCAGCATGGCGGCCAAGCGCTCCAGCCCG
TAGGATTGCATGCCCTTGACCGTGGCCCCATAACATATGCCGATGATGTCTTTCAGGACAGTCAGCTCAA
AGAAGCTCTTGGCCAACCAGCGGAGGTCCACGCAGCCATTGCCAGTCTCACCCACGGCATGACCCACCTT
AAAGAAGGCCACAGAAACCTCAAACATGGTAGTCAGCGTTTCCGTGTCCAGTTCTGGCTCCCGGCAGCCT
CCCTTCATCTCCAGCAGGACCAGTTTCTGGAGAACGTAGCGAGCGTAGCTGGCGGCTGTCATGGTGACGG
CTCGGGAAAACATATCCTTCAGGTTGGGTACAAAGTAGTTGTGAAAGTTGGCATAATGCACAAAGGTTGT
AACAATCACCAGGGAATAGTCCCCGCTTTGGGCACTGGTTAAGGATGGGTAACTAAAAGGCCCCCTCAGA
TCCGGCAGGTCCTTCGTCTTGCCAAAGATCAGGCTCAACACATGCTCATCTCCCTTCTCGGTCACTCGCT
TGTAGGTGCCCATCAGAAATTTAGAAGTCATGGCCCCCGTGTACTGAAACTTGTCCCCGTTGATGGACAG
GGCCACATAAGACAAGTGACAGCGCAGCTGATAAAAGACATAGCTGTGTGGCCGCGTGTTGGGCAGCATG
GTGCCAATATAGTAGAAGAGCTGCTTCTCAAGGGGGGCACTAAGCATGCAGGCAGGGGAATTCAGGCCGC
TAATGACTCCGGGATGGACCTTAGATGCATCCACTTGCATGGATCCTTCAGAGACAGCAGGGATATCGAC
AGGCTCGGCCAGCGCAATACCAAGGGTACCAGACGTCTTGTAAATTAACTTGTAGCGGTTAAGCATAGAC
GCCAAATCTTCGGTGACATTTGCCTCTCTCCACAGCGCCTCTGGGCTAAGGCCTGGGACCTTTGCCATCA
GTTCGGTCCATGGGATGGTGTAATGCGAAGCATGCCCCTCTATGTCCAGGTGCAGCTTAACCTCGCTAAG
GCTGGCAGCCCCCACCTCCCATAGCAACACCAGGCAAAAAACACAGAGCAACTGCATCCTAGTCCCGATT
TCCCCTCTCAAAATCAGAGATCACCTTGCTCAGACCAGCCCAATCGAAAAACTGAGATCGTATTGCCGGA
TTCTTCAATGCCTGCATGTAAATCTCCGTCCAGCATCCAGGTAAATCGTCCTGAAACTCTGAGAGGTCCA
CAAGCACAAACTGAAGGTAGGCTAGCGTTCGGGTGAACGCAAGACAAACTTCCAACAACACCGCGTCGGC
TCGGAAAGGCTGTATGACTTCCTTAAGTACACTAAAGATGCTGTTCTTATACAGCTTCTCGGCCACACCA
CTTCGAATTATGGGGGTGTGGCTTTGATGACATACTGTCGTGATTGTTGTTAGACCGGCACATACCTTCA
CAATGTCCTCGGGGGCAAAATACTGTGTTAGGAGCCAGGCACAGTAAACGGCGTGATATGCATCGTTGAC
ACTCTTCAGGTAGCCAGCATCCAGTCCTGACTCATGTTTCCTCCCTCGCTTCTTCAGGCGGCGCATGTTC
TCCTCCACGTTTAACTTCATCCAGACTATGGTGTCCCCCGGGTCTGCGGTAAACGTGGCCAAAACTTGAA
TAAAGTCACTATAGGAGAGAAGCTGGCTCCGGAGCAGCATTAGAGGGAAAACCACGGAGGCCGACAGCAA
ATGGCGATCATGCAAAATCCAACAATCCAGGGGCGCGACTGACCTGGCACCAGACTCGGTAACCAGCAAG
CTCCGCTTCCTAGAGGCCAAGACTCTGAAAGGGGTAGTAAATTTCATCTGGCATGCTAAAACCTCAGCCG
ACGTGTCTTCCCTTCCATGCCTCGCCCGAGTCACATTCTTGTGCATGGCCTTAATGGCATTTTCATACAC
ATGAGTCCAGTACCGCATCGGTTCAGGGACTACAATGGTCAGGTCCCCAAAGACAGCCTTCAAATGATTC
AGCATAGTAGTCTTTCCCACACCAGGGGCACCTTCCAAAAATAGGGAACAGGCAGGTTTGATTACTGGTA
CATGATTTGTCAGGTGGGTCACAATTGGAACCCGCGTGCTCTCCTTCCTCTGAGCCTTGGCCTGGCGGGT
GTCTTGGGCATCATCCAGATTCAGAACATTCATCACACTCCCACTTAGCCGCTTCAGCTGGGCAGCATGC
TTGGATAACTTACTAAACTCACGCCCATGGGCGGCCAGGTGTTCGAAGAGACCAGAAGGCTTACCCTTGC
CACCATTCTTTTGTTTTAACGCGGAATGAGAAGAGGGCCTGCGGAAATTAGACTCATCCTCAGACTCACA
GTCAGATTTGTCATCGAGCCCAAGGCCAGCCAGGCCCTCCTCAAAGCCTTTCTGGTACATGAAGCTCCGG
CTCGTGGAGTCCGCACCTCCTTCTGTGCACGAAGTTTTGCGGAACCAGGAGAAGGGGTCTGGCGTCTTGC
TGGGGCCACACTCCCGGCTACGGGGCTTCGGGGTAGGGGCAGTAGGCTTTTGGTGTGCGGGTGCCGGTGG
CTGGGCTCCCCTGGGTAGGGTAAAGGGGCACGATGTGTGCCGGCTACCCGGAGAGTTTCCAGTATTAGAT
GTCACGGCAGCCTGGGTCCGGCACGGCACCCTCTCCCCAGACAGTCCGGTCGGAGCCATCAAGGGGGGCC
AGTGGGTGGGCACCTGGTAGAGTCCGTCATCATCTTCCTCACCTGCCCCTGAGTCACTGCCGGTTGGGGT
AAGAACTGAGGGGGCAAAGTCATCAATCTCAGCGTAAAAGTTTTCGTGTCTTTCGTTTTCAGGGGACTCA
TCCTCCTGACATTTTCGCCAGCCGCCGGGCGGGCCGGCCTCCTTTCCTGGAAATCCAGCCATGGATCCCA
CCCGAGGTCTGTGTGCCCTCTCCACGCACGACCTGGCAAAATTTCACAGTCTCCCCCCGGCTAGAAAGGC
GGCAGGTAAGCGAGCGCACCTTAGGTGTTACTCCAAGCTGCTCTCTCTTAAGAGCTGGGAGCAACTAGCC
TCTTTTTTGTCTCTGCCCCCGGGACCCACGTTTACGGACTTTAGACTATTTTTCGAAGTCACCCTGGGTC
GGAGAATCGCAGATTGCGTTGTGGTAGCTCTGCAGCCTTCCCCCCGGTGTTATATTGTAGAATTTAAGAC
GGCCATGAGCAACACGGCCAACCCGCAAAGCGTTACTCGCAAGGCACAGAGGCTAGAGGGCACCGCCCAG
TTGTGTGACTGTGCCAATTTTCTTCGCACGTCCTGCCCCCCCGTGCTGGGCAGTCAGGGCCTGGAAGTCT
TGGCGGCGTTGGTATTTAAAAACCAGCGATCCCTGAGAACGCTCCAGGTAGAGTTTCCAGCCCTGGGCCA
AAAGACCCTCCCCACCTCCACCACCGGCCTGCTAAACCTCCTCTCCCGCTGGCAGGATGGCGCTCTCCGG
GCACGTCTTGATAGACCCCGCCCGACTGCCCAGGGACACAGGCCCCGAACTCATGTGGGCCCCAAGCCTT
CGCAACTCACTGCGCGTGTCCCCCGAAGCGCTCGAGCTGGCAGAGCGGGAGGCCGAAAGGGCCAGGTCGG
AGCGGTGGGACAGGTGTGCCCAGGTGCTCAAAAATAGGCTGCTCCGCGTGGAGCTGGACGGCATCATGCG
TGACCACCTGGCCAGGGCGGAGGAGATCCGCCAGGACCTGGATGCTGTAGTGGCCTTCTCTGATGGCCTG
GAGAGCATGCAGGTCAGGTCCCCCTCCACGGGAGGGCGCTCTGCGCCAGCCCCGCCCTCCCCATCCCCAG
CCCAGCCGTTCACTCGGCTCACCGGGAACGCCCAGTATGCAGTCTCAATCTCTCCCACGGACCCCCCTCT
GATGGTGGCCGGCAGCCTGGCTCAAACGCTGCTTGGTAATCTGTACGGGAACATCAACCAGTGGGTACCG
TCCTTCGGACCCTGGTACCGGACCATGTCGGCTAATGCCATGCAGCGGCGCGTGTTCCCTAAGCAGCTGA
GGGGCAACCTGAACTTTACCAACTCCGTCTCCCTAAAGCTGATGACAGAAGTGGTGGCGGTGCTTGAGGG
CACCACCCAGGACTTTTTCTCAGACGTCAGGCACCTGCCAGACCTCCAGGCTGCCCTGATCCTCTCGGTG
GCCTACCTGCTACTCCAGGGGGGCTCCTCACACCAGCAGCGCCCCCTCCCTGCCTCACGGGAAGAGCTGC
TGGAGCTGGGCCCGGAGAGCCTAGAGAAAATCATCGCTGACCTCAAGGCCAAGTCACCCGGCGGAAATTT
TATGATTTTAACAAGCGGAAACAAGGAAGCGCGCCAGTCAATAGCCCCTCTCAACCGACAGGCGGCATAT
CCACCCGGCACATTCGCGGACAATAAGATTTACAACCTGTTTGTGGGAGCGGGACTACTGCCCACGACGG
CCGCGCTGAACGTGCCCGGGGCGGCGGGTCGGGACCGGGACCTGGTGTACCGGATCGCCAACCAGATCTT
TGGGGAGGATGTGCCCCCCTTCTCATCTCACCAGTGGAACCTGCGCGTAGGTTTAGCCGCACTCGAGGCC
CTGGTGCTCGTCTACACGCTCTGCGAGACCGCCAACCTGGCCGAGGCGGCCACCCGGCGTCTACACCTAT
CGTCCCTGCTCCCCCAGGCGATGCAGCGGCGCAAGCCTGCCGTGGCGTCAGCTGGCATGCCGGGCGCCTA
TCCAGTCCAGACGCTTTTCCGCCATGGGGAGCTCTTCCGCTTCATCTGGGCCCACTACGTGAGGCCCACG
GTGGCGGCAGACCCCCAGGCCTCCATCAGCTCTCTTTTCCCCGGGCTGGTTTTGCTGGCCCTGGAGCTGA
AGTTGATGGATGGGCAGGCTCCCTCCCATTATGCCATAAACCTGACCGGACAAAAGTTTGACACCCTCTT
TGAGATTATCAACCAGAAGCTTTTATTTCACGACCCGGCTGCCATGCTGGCGGCGCGCACACAGCTGCGT
CTAGCCTTCGAGGACGGCGTCGGTGTTGCCCTGGGGCGGCCCTCGCCCACGCTTGCGGCGCGGGAGATCC
TGGAGCGTCAATTCTCCGCCTCGGATGACTACGACCGGTTGTACTTCCTGACGCTGGGCTACCTGGCCTC
CCCTGTGGCCCCAAGCTGAGCCAGTTCCTCGCACTGGAGTGGGTCATTGGCAAAGAGGTAAATAAAGTCA
TCGCACGGGGGTTTTGCCTCCTTCTCGTCTCTTGTTTCGGGTAGGGGAGTAAGGCCGTGCCAGGCCGCCA
TGCTCAGGGCCACGGCGTGCCAGAGGCCCTCGTAGTCGTGCGCATCCGAGAGGATGGCACGGTCCAGAAG
CAGATAGCCGGCCAGGCAGAGGAAGGCCACGAAGAGGGGGCGAAGGCGGGCCCGAACCCGGGTTTCATGC
TCATCTGCCCCCCAGTGAACAAGGCAGTAGAGGACACCCACCACCAGGCGGTTAGGGAGGACACTGCCAA
GGTTGAAGAGCAGATTTCCGTCAGCCAGGGTGACCTGGCTCAGGTCCGGCGCCCTGCGCAGTCCAAGCTG
CGCCCACACACATGCACAGACGGCCCCTGTGACATCAGGCCGGTCATGCAAAAACAGACAAAGAGACCGT
GAGCGGTTACCGGGGCGCAGGGCCTCTGCCGGGAAGCCCACCCGGGCCAGGGCCCGGTAAAGCAGGTACC
AGTATTCATCCGGCACCTTGCGTGCCAACACACGATTCGTGCGGTTTCCAGTATTTATCACGGCTTCCCG
CCACAGGTAAAAGTTAACACTTAGGGTCAGCAGCTTGGTCAGGGATAGGTGCAAAAACCTGAGCTCGTCC
TCGCGCAGAGCGCAAAGCGGCCAGTTCTTTAGCATCTTCAGGAGGAGCCCGTGAATCCCAGGTGTCATTC
GCGCGTCATCCCCGCGCACCCCCAGTCCCATTAACATAGCGGGCACAATGGTGCAGGCACCGTCTGTATA
CGTCTGCGGCTTCGTGGAGCGCCCGGACGCCCCACCCAAGGACGCCTGCCTTCACCTGGATCCCCTCACC
GTCAAGAGCCAGCTCCCTCTGAAGAAGCCCTTGCCACTCACGGTGGAACACCTGCCGGATGCTCCGGTCG
GCTCAGTCTTTGGCCTTTACCAGAGCCGAGCGGGTCTCTTTAGCGCAGCCTCGATTACCTCTGGGGACTT
CCTGTCCCTGCTGGACTCAATTTACCACGATTGCGATATTGCACAGAGTCAGCGCCTGCCCCTCCCTCGA
GAACCCAAGGTGGAGGCTCTGCACGCCTGGCTCCCCTCACTGTCACTGGCCTCCCTCCACCCAGACATAC
CCCAAACCACCGCAGATGGAGGCAAGCTGTCCTTCTTTGACCACGTGTCTATCTGTGCCCTGGGTCGCCG
GCGCGGCACAACGGCAGTCTACGGTACAGACCTTGCGTGGGTCCTGAAGCACTTTAGTGACCTGGAACCG
TCTATCGCCGCCCAGATTGAGAATGACGCCAATGCCGCAAAGCGTGAATCCGGATGCCCGGAAGACCACC
CTCTGCCCCTCACGAAGCTCATAGCTAAGGCCATCGATGCTGGATTTCTGAGAAACCGCGTGGAGACTCT
GAGGCAGGACAGGGGTGTGGCCAATATCCCAGCCGAGTCGTATTTAAAGGCCAGCGACGCCCCGGACCTA
CAAAAGCCGGACAAGGCACTTCAGAGCCCACCACCGGCCTCCACAGACCCAGCCACCATGCTATCAGGTA
ACGCAGGAGAAGGAGCAACAGCCTGCGGAGGTTCGGCCGCCGCGGGCCAGGACCTCATCAGCGTCCCCCG
CAACACCTTTATGACACTGCTTCAGACCAACCTGGACAACAAACCGCCGAGGCAGACCCCGCTACCCTAC
GCGGCCCCGCTGCCCCCCTTTTCCCACCAGGCAATAGCCACCGCGCCTTCCTACGGTCCCGGGACCGGAG
CGGTCGCCCCGGCCGGCGGCTACTTTACCTCCCCAGGAGGTTACTACGCCGGGCCCGCGGGCGGGGACCC
GGGTGCCTTCTTGGCGATGGACGCTCACACCTACCACCCCCACCCACACCCCCCTCCGGCCTACTTTGGC
TTGCCGGGCCTCTTTGGCCCCCCTCCACCCGTGCCTCCTTACTACGGATCCCACTTGCGGGCAGACTACG
TCCCCGCTCCCTCGCGATCCAACAAGCGGAAAAGAGACCCCGAGGAGGATGAAGAAGGCGGGGGACTATT
CCCGGGGGAGGACGCCACCCTCTACCGCAAGGACATAGCGGGCCTCTCCAAGAGTGTGAATGAGTTACAG
CACACGCTACAGGCCCTGCGCCGGGAGACGCTGTCCTACGGCCACACCGGAGTCGGATACTGCCCCCAGC
AGGGCCCCTGCTACACCCACTCGGGGCCTTACGGATTTCAGCCTCATCAAAGCTACGAAGTGCCCAGATA
CGTCCCTCATCCACCCCCACCACCAACTTCTCACCAGGCAGCTCAGGCGCAGCCTCCACCCCCGGGCACA
CAGGCCCCCGAAGCCCACTGTGTGGCCGAGTCCACGATCCCTGAGGCGGGAGCAGCCGGGAACTCTGGAC
CCCGGGAGGACACCAACCCTCAGCAGCCCACCACCGAGGGCCACCCCCGCGGAAAGAAACTGGTGCAGGC
CTCTGCATCCGGAGTGGCTCAGTCTAAGGAGCCCACCACCCCCAAGGCCAAGTCTGTGTCAGCCCACCTC
AAGTCCATCTTTTGCGAGGAATTGCTGAATAAACGCGTGGCTTGAAAGTAAACTTTATTGCGTGTTAGTA
ACTGTCCATTCACAGGGGTATCCAGCCCTTGCGCCGCCTCCCCCAGCCCGCCAGCCACCCCAGACAGGAG
ATGATAATGATGAGGAGCACCGGAGCCACCACAGCACAAGTGATTAGGAGCAGGGCCCAGTGCACCCAGG
TGGTCTTAGGGCGCCAGGGATCGATTGGAAAAGGGCCCAGGGTCACTGGCTTATGCGTGGGACGTTTAGA
AACAGGCCGCCTATGGGGCCTGTGACTGGTGCTTGTGGTGTGGGAGACTAATGTGGTGGGGGCTATGGTA
GTGGCTGGGATAACAGTAAGATGCATACGCTGAGTGAGCGTCCGGTTGGCATGGTATTGGTCGTCTTCTT
CCCCTGCAGAGTAATTGCAGTGGACCCCGGAGGCCACACTGCAATTTCTCAGTGTCACATTGCACGTGTA
GTAACCTGCATGCGCAAGGGTCACATTGGGGATTATCAGAGAGACGGAGGTGTTGGAGTCATTTACCCAT
TCTAGGGTAAGGCTATAATTGTAACCCCCGTTAGTTATATGAGTTCCGTTGTTGGAAGTAGCTACGGCCA
AGGGCAGTTGTCCATCCCCGGGAGTGTATCCCCGGCCCAACTCGATCCGAGAGACCGACTCATTGCTAGG
AACGCTGCAGGTGAGATTCACTCTAGCACCTGCATGGGCGGTGACATTTTCAAATTTAACCAGATCTGAG
AAAAATGCACAAACAGACCCCACACAGCAGCACAATAGAAGCACTAAATGAGTCATTCCTAAACTGTCAG
TTTTAAAACTCCCTGCTTCTCAGGCCTAAATACGTGGTGGGGTGTGCTTAGGATCACTTTCATATTCTGC
AACAACAGCCATACCCGGAAGAGGAGCTGCCGGTTGCCATTTTTCAAGCTGCTAAACCACGAGTGGCAGC
AGGCCTAAGAAGCTCCTCAGCAACATGGAGACCTCGAAGGGAAACTGGCAGGAGCAGGGAGTCACGTAGG
CACTAGCCTCTTCATGTGAGGTAAGAGATCGCTAAAAATGGGATCAGGGTATGTAAACCGAGTTTTGCGG
GGGATGGTGAGCCAGACACGGCGGGTGGGGGAAGGAGCTGACACGAGTGCGTAGAAAGGGCCAAAAATAC
ACCAGCTATAAGGAATTGCTCAGGCCAAAGTTGTTCCTCAGGTGGCTTTAGGCCTAATGTAGGCAATTGC
GTGCCTAGAACATTGCTAATGTGCCCTGTGTTTCCTGCCTTCATGCAAATATCCTACCTCCCCCGGCCTG
GTGCAAAATGTCTGCCTCAGAATACTAACAGCTAATCCAAGCTAACATTCTATCAGTAAACGGGCAGAAA
ACGGATAAGGACCGCGGAGTTTGGCCCTCCGCGGTGTCCGGTGGTCCTCACACGTGCCCTCCCCCCGGGC
CGATGGCTGAGGCCCGGAATATGCAAGTGCATCTTTCTAACCAGTAGGGGCCTCCACCTAGGTGCTTTGT
TAATCTTTAGTGGGAACTAGTGGGAGTGCTGTGCCTAGGGTACCCCTATCCTAGAGGTCCTACCGGAGCT
CCTTGTCTTGATAATCCCTGTAAACACACACCACCTAAGAACAAGGCATCGTTAACCTTTGGTGGAACCT
AGTGTTAGTGTTGTGCTGTAAATAAGTGTCCAGCGCACCACTAGTCACCAGGTGTCACCGGAGGCTACTT
GCCTCAGTGCCACTTTTACCTTCTCAAATCTATACGGGGGGGGGGGGGGCTCTGTAACATTTGGTGGGAC
CTGATGCTGCTGGTGTGCTGTAAATAAGTGCCTAGCACATCACGTAGGCACCAGGTGTCACCAGGGCTAC
TTGCCTCGGCATCTCCTCACCGGAGAAGGGGTTAACAAACCCGTGGGGGGTCTTAGTGGAAGTGACGTGC
TGTGAATACAGGTCCATAGCACCGCTATCCACTATGTCTCGCCCGGGCTATATGTCGCCTTACCTCCCCT
GTATAGTCACGACCCCACCGAACCAGGCATGATGTAGAATAAAATTTTATGCATCGTCTTCTAATCTGTG
CCGCTTGGAGGGAAACATGACCACCTGAAGTCTGTTAACCAGGTCAGTGGTTTTGTTTCCTTGATAGAGA
CACAAGGACTGCCAGCCCCGTTGGGGAGGGGGGGTGGGTACGGGAGAATTTGGGCTCGTTTAAACAAAGC
CTCCTCTGATGCTCTGTGGCACCTCAAGGTGAATATAGCTGCCCATCGACGTATCGCTGGAAACCGGTGG
GCCGCTGTTCACCTAAAGTGACGCAAGGTCTGTCAGCCGCCAGGGTCCGTTTACCAGGCTTTCAGGTGTG
GAATTTAGATAGAGTGGGTGTGTGCTCTTGTTTAATTACACCAAGATCACCACCCTCTATCCATATCCCA
CAATTGATAAACCTCCGCATGTCCAACCACCACGTTGAACAGGATGTGGCACCCTAAGAGGACGCAGGCA
TACAAGGTTATTACCTAGTCCTTGTATGCCTGGTGTCCCCTTAGTGGGACGCAGGCCTAGGTAGCATCAT
TTACACTAAAAGCAGTGACCTTGTTGGTACTTTAAGGTTGGTCCAATCCATAGGCTTTTTTTGTGAAAAC
CCGGGGATCGGACTAGCCTTAGAGTAACTCAAGGCCAAGCATTTCACACCTGCAAATGCACCATGTAACC
ACAGATCTAAACTGAAAGTTGCAGCTTTAGATGGCAAGGAAACTTGGGTTTCAGGCATAGAAAGCCTGGC
TCACTATAGCAGCCCATGTTTGTTCCAGGGTGGGGGAAAGGCACATGCCCTTAGAAAACTTAGCTGCAAA
AATTCTATTGTGTTGGGAGAGCCTCCATATCTAAAGGCCTTTCCTCACAATACAAATGTTACTAACGTCT
GCCCTCTGGAGACCTGCTATGTGGCTAGACGTATGGCCTACCCAAGACGTTGGGGGTCTCGGGTAGGCCA
TGATTCTTCCAGGCATAGGTTACAACCAGTCACTGCTATCAAGCCTACTCAGTTCCCAACGCAGCACATA
CCCCCCGCCTCTCCTGCCATGAGGACTTATGGCAGTGTTTACTGTTCTGCTTTTACTCTTGGACCAGGCT
GTCATTCTATCAGAATAACAGGGGAAGCAAGGCCCCCTGCTTCAGCGGGACACGTGTTTCTAGAATCTCG
GAGCCAATAACTACCTGCCCCTCTAATCTGTATGCTGCATGAAAAACCACATACACGTGATGTAAGTTTA
GCCAGTTTATTGTTACACCAATGCCCCGAAAGTCTCCCCCTGTCCCTTTGGGTCTCAGGACCCAGCCCTG
GAGCTCGGGGGCGGCCGGGTGGCCCACCGGGTCCGCTGGGTCCGCTGCCCCGCTCCGGCGGGGGGTGGCC
GGCTGCAGCCGGGTCCGGGGTTCCGGCCCTGGAGCTCGGGGGGCGGCCGGGTGGCCCACCGGGTCCGCTG
GGTCCGCTGCCCCGCTCCGGCGGGGGGTGGCCGGCTGCAGCCGGGTCCGGGGTTCCGGCCCTGGAGCTCG
GGGGGCGGCCGGGTGGCCCACCGGGTCCGCTGGGTCCGCTGCCCCGCTCCGGCGGGGGGTGGCCGGCTGC
AGCCGGGTCCGGGGTTCCGGCCCTGGAGCTCGGGGGGCGGCCGGGTGGCCCACCGGGTCCGCTGGGTCCG
CTGCCCCGCTCCGGCGGGGGGTGGCCGGCTGCAGCCGGGTCCGGGGTTCCGGCCCTGGAGCTCGGGGGGC
GGCCGGGTGGCCCACCGGGTCCGCTGGGTCCGCTGCCCCGCTCCGGCGGGGGGTGGCCGGCTGCAGCCGG
GTCCGGGGTTCCGGCCCTGGAGCTCGGGGGGCGGCCGGGTGGCCCACCGGGTCCGCTGGGTCCGCTGCCC
CGCTCCGGCGGGGGGTGGCCGGCTGCAGCCGGGTCCGGGGTTCCGGCCCTGGAGCTCGGGGGGCGGCCGG
GTGGCCCACCGGGTCCGCTGGGTCCGCTGCCCCGCTCCGGCGGGGGGTGGCCGGCTGCAGCCGGGTCCGG
GGTTCCGGCCCTGGAGCTCGGGGGGCGGCCGGGTGGCCCACCGGGTCCGCTGGGTCCGCTGCCCCGCTCC
GGCGGGGGGTGGCCGGCTGCAGCCGGGTCCGGGGTTCCGGCCCTGGAGCTCGGGGGGCGGCCGGGTGGCC
CACCGGGTCCGCTGGGTCCGCTGCCCCGCTCCGGCGGGGGGTGGCCGGCTGCAGCCGGGTCCGGGGTTCC
GGCCCTGGAGCTCGGGGGGCGGCCGGGTGGCCCACCGGGTCCGCTGGGTCCGCTGCCCCGCTCCGGCGGG
GGGTGGCCGGCTGCAGCCGGGTCCGGGGTTCCGGCCCTGGAGCTCGGGGGGCGGCCGGGTGGCCCACCGG
GTCCGCTGGGTCCGCTGCCCCGCTCCGGCGGGGGGTGGCCGGCTGCAGCCGGGTCCGGGGTTCCGGCCCT
GGAGCTCGGGGGGCGGCCGGGTGGCCCACCGGGTCCGCTGGGTCCGCTGCCCCGCTCCGGCGGGGGGTGG
CCGGCTGCAGCCGGGTCCGGGGTTCCGGCCCTGGAGCTCGGGGGGCGGCCGGGTGGCCCACCGGGTCCGC
TGGGTCCGCTGCCCCGCTCCGGCGGGGGGTGGCCGGCTGCAGCCGGGTCCGGGGTTCCGGCCCTGGAGCT
CGGGGGGCGGCCGGGTGGCCCACCGGGTCCGCTGGGTCCGCTGCCCCGCTCCGGCGGGGGGTGGCCGGCT
GCAGCCGGGTCCGGGGTTCCGGCCCTGGAGCTCGGGGGGCGGCCGGGTGGCCCACCGGGTCCGCTGGGTC
CGCTGCCCCGCTCCGGCGGGGGGTGGCCGGCTGCAGCCGGGTCCGGGGTTCCGGCCCTGGAGCTCGGGGG
GCGGCCGGGTGGCCCACCGGGTCCGCTGGGTCCGCTGCCCCGCTCCGGCGGGGGGTGGCCGGCTGCAGCC
GGGTCCGGGGTTCCGGCCCTGGAGCTCGGGGGGCGGCCGGGTGGCCCACCGGGTCCGCTGGGTCCGCTGC
CCCGCTCCGGCGGGGGGTGGCCGGCTGCAGCCGGGTCCGGGGTTCCGGCCCTGGAGCTCGGGGGGCGGCC
GGGTGGCCCACCGGGTCCGCTGGGTCCGCTGCCCCGCTCCGGCGGGGGGTGGCCGGCTGCAGCCGGGTCC
GGGGTTCCGGCCCTGGAGCTCGGGGGGCGGCCGGGTGGCCCACCGGGTCCGCTGGGTCCGCTGCCCCGCT
CCGGCGGGGGGTGGCCGGCTGCAGCCGGGTCCGGGGTTCCGGCCCTGGAGCTCGGGGGGCGGCCGGGTGG
CCCACCGGGTCCGCTGGGTCCGCTGCCCCGCTCCGGCGGGGGGTGGCCGGCTGCAGCCGGGTCCGGGGTT
CCGGCCCTGGAGCTCGGGGGGCGGCCGGGTGGCCCACCGGGTCCGCTGGGTCCGCTGCCCCGCTCCGGCG
GGGGGTGGCCGGCTGCAGCCGGGTCCGGGGTTCCGGCCCTGGAGCTCGGGGGGCGGCCGGGTGGCCCACC
GGGTCCGCTGGGTCCGCTGCCCCGCTCCGGCGGGGGGTGGCCGGCTGCAGCCGGGTCCGGGGTTCCGGCC
CTGGAGCTCGGGGGGCGGCCGGGTGGCCCACCGGGTCCGCTGGGTCCGCTGCCCCGCTCCGGCGGGGGGT
GGCCGGCTGCAGCCGGGTCCGGGGTTCCGGCCCTGGAGCTCGGGGGGCGGCCGGGTGGCCCACCGGGTCC
GCTGGGTCCGCTGCCCCGCTCCGGCGGGGGGTGGCCGGCTGCAGCCGGGTCCGGGGTTCCGGCCCTGGAG
CTCGGGGGGCGGCCGGGTGGCCCACCGGGTCCGCTGGGTCCGCTGCCCCGCTCCGGCGGGGATGGGGGTG
CGCTCCCAGGCCGGACCCTGGTGCCAGGCAGGGACCCCGCGCCACCCGCTTCATGGGGGGGGAGGCCGCC
GCAAGGACGCCGGGCCGGCTGGGAGGTGTGCACCCCCCGAGCGTCTGGACGACGCTGGCGAGCCGGGCCA
GCTCGCCTTCTTTTATCCTCTTTTTGGGGTCTCTGTGCAATACCTTAAGGTTTGCTCAGGAGTGGGGGGC
TTCTCATTGGTTAATTCAGGTGTGTGATTTTAGCCCGTTGGGTTACATTAAGGTGTGTAACCAGGTGGGT
GGTACCTGGAGGTCATTCTATTGGGATAACGAGAGGAGGAGGGGCTAGAGGCCCGCGAGATTTGGGGTAG
GCGGAGCCTCAGGAGGGTCCCCTCCATAGGGTTGAACCAGGAGGGGGAGGATCGGGCTCCGCCCCGATAT
ACCTAGTGGGTGGAGCCTAGAGGTAGGTATCCATAGGGTTCCATTATCCTGGAGGTATCCTAAGCTCCGC
CCCTATATACCAGGTGGGTGGAGCTAGGTAGGATTCAGCTAGGTTCCTACTGGGGTACCCCCCTACCCTA
CCTTAAGGTGCGCCACCCTTCCTCCTTCCGTTTTAATGGTAGAATAACCTATAGGTTATTAACCTAGTGG
TGGAATAGGGTATTGCAGCTGGGTATATACCTATAGGTATATAGAACCTAGAGGAAGGGAACCCTATAGT
GTAATCCCTCCCCCCCCTACCCCCCCCTCCCTTACGGTTGCCTGAGCCCATCCCCCACCCCAGCACCCCG
GGGTGACGTGGCACCCCGCGTGCCTTACTGACTTGTCACCTTTGCACATTTGGTCAGCTGACCGATGCTC
GCCACTTCCTGGGTCATGACCTGGCCTGTGCCTTGTCCCATGGACAATGTCCCTCCAGCGTGGTGGCTGC
CTTTGGGATGCATCACTTTGAGCCACTAAGCCCCCGTTGCTCGCCTTGCCTGCCTCACCATGACACACTA
AGCCCCTGCTAATCCATGAGCCCCGCCTTTAGGAAGCACCACGTCCCGGGGACGGAAGCTGGATTTTGGC
CAGTCTTCAATTTTGGGGAGTGGTTTTGTGTGAGCCGGAAGTTGGCAATGGGGTGAGGGCGGCGCTGGTT
AAGCTGACGACCTCCCAAGGTCTCTCACCCTGGGTACACAGGTGGGGCGGCAGCCTCTAACTTTGGCTGT
GGCCTCTATTTCCTCCCTTTCCTAGCCAGGGCCATGTGTTCCTGCATGTCTACTTGCCTCCTGTGGTGGC
AGAGCTTGGCCCTGGGCCCAACCCCCGCCTTGGGAGCCTGTAGGGGCCAACACCCTTGGTTTGTTTGTGT
TCCTGTTTGCTGGCAACTTACTGGCAGCCGAGCAGATTCTAATGGGCGCCCGCCTTCTTTCTCTCTTGTT
TTATTAATAGAATCTCAGCCAGGACCTATACCTGAGACTTCAAAGTCTGGTCCTGGGTTCTGAGACCCCC
AAGATTTGTCATGCACACCTGCACACCTGTTGGTATTGGGTTTCTATTCTTGAGTGTGAAAGTTTGTAAA
AAAATTCATAAAATGTCACTAATTCCTCTTACCTGTTTAGGGTATTGTGCAATTCTTCAGCCTGCCTATT
TTCAATTTGCCTAAGGTGGCAATTTAAGATGTGGTTAATTAACCATTTTCCTGTCTGACTCCACTGCATG
GGCAACCGGGTTCCATGGCACATTTAGAGATAAACATAGATGTCTTGTCTTGCTCATGTGCAGAGGAGGG
GGTGTTGGTGTGCAATATAGTTTCTGGATTCCAAATTGAGTTGGGGGTGCTATTTTCACTATGGAATTAA
ATTACTGACATTAGACAGTGGACACCGGGCTATATGTGGGGATGTCTGTGGCTTGTCATTTCCTCTTAGA
AGGTAATCCCCCATCTTAACTTCCCTTTAAATTGTGATGCAAGCCCTGGGTTATTTATAGAATGATTATC
TAGGTTTGATAGTCTGAAGGCTGGGCAGAGAATGTTTGTAATTTTTATTCACCTTCTTTACCCCCCACGA
GTATCCAGTTCTAGAAGATCTCCTGATATCCCGGGCTGCCATTATTCCCTTGAGTGTTATAGCTTCCTCT
TAACTTAAGCAAGAGCTCCAGGATGTTAGCTTTTTTGGTGGGGCTGGTTGTCAGGAAGAGGTTCCAGTGT
TGTCCTTTATTTTTAGATGTTAGCTTTGTGTTGGGTTAGTATGGGCTGGGTATTCACTAGTGAAGGCAAC
TAACACAGTTAGACGTGCTAGTTGTGCCCACTGGTGTTTATCCGGTCCCAAATGTCACCACAGAACACAG
GAGGCTGGATTTGGCAGCAGCACTTGTGCTTTTGTTGATTTTTACCCGTGTATCAGAGTGGGGGATGCTA
GCCAATTTAGCTTCCCCTCCCCTTAACAGGGGGTCTCGCGGGGTGCCAATTGTCGCCTGCCTTCCCCTGC
TTCCCCTTGTTAACTTATAGCATGATAGGTAGGTCACCCAACGTGGAAGCCTGGTGGGTGATCCTTCCTC
GGTAGGGAGCGCTTAGGGCTGTTGAGCTCAAGAGCCCCACCTGGGTAAAATGTATGTTCTAAAGAGTTAC
CCAATTATAACAAAAATGTTGTAGGGTAACGAAGACCTAATGGAAGTGGTATTGTTGCCGTTGAAAGACG
GGTGTCCTGGCTCAAGTTCGCACTTCCTATACAGTGTTAAAGCCTTGTATCGGAAGTTTGGGCTTCGTCC
CAGTGTACTCGATAATGTCGACTGCTGCGAAAGGTTTGGGCCGTCTTCCAGTAGGTGTTGGGGGTCCCCA
ATCATGAGGTTAGGCAGGTGCACTTGGCTCTTTAGGAGGGACCCTTAAGCCAGACAATGTAGTGCCCCTT
TTTTTTGCAAATTGGCCTTATTATTAATTTCTTGTTAACACTAATTCTGTTCTATGACCCCGTGTTTTTC
AGATGCCATTGGGCGTGTCACTGAGCTGAATTTGGACGCAGCTACTTGACCTTTGCCCCCGTGCCTCCAG
CGCTGATAAGTGCTGCGTCCACTTTGTGTTACAGGTGGGCCAAACCTCCAGAATATCAATTGGTGGGGCC
TTGGTGGGCTGCATAAGGCAGTAGGTTTGAGGTGACCTACTTGGACCATGTGGATCCAGTGTCCTGATCC
TGGACCTTGACTATGAAACAATTCTAAAAAAATGCATCATAGTCCAGTGTCCAGGGACAGTGCACTCGGA
AGTCTCATCATCTCCGTTTGTGTGTTTAGTGTGGCCAGTACGGCCACCCCTGTGCCACGCCCTGGCATGC
TGCTGACATCTGGCCGCCAATTTCAGCGGGCCCTTTTCCCCCTTGTTTACCCCATAGCAAGAAGGGTAGG
TTACATGGGTATTTTCCCATCAGCACCTGACTGGCCGGTGTAATTAGAGGAGAGGGCAACAACGCAAGGC
TGTTGTTTTATTTGGGTTACAAGACCTGCGGCGGTCAATGGGTTTACTGATTACGGTTTCCTAGATTGTA
CAGATGAACTAGAACTGTCACAATCTATGGGGTCGTAGACAGTGTGCTTACCAGACTTCCATGGAAGATG
TGAATTTGCTGCTAGCTATATGGGTGGCGCTATGGGCTCCCTAGGGACTCATGTAGTGGGGCTTTGTGAT
AGCTAATGAATGTGGCAGCTGTTGTTTGTACTGGACCCTGAATTGGAAACAGTAACTTGGATTCTGTAAC
ACTTCATGGGTCCCGTAGTGACAACTATGCTGAATATCTTGAATATGGGAGGAGGGGGGCTTTGGGTTTC
ATTGTGTGCCCTTTCCTGTCCAACGTGAGGGTTCTAGTGTTATAGGGCGTGGCAGTTTTCTTGAGGGCTA
ATATCACGGGTGAGGCGGTTGTCACAGGTGCTAGACCCTGGAGTTGAACCAGTACCACTCGGTTACAAAG
TCATGGTCTAGTAGTTGTGACCCTGCAAAGCTACGTGGGGATGAGCAGCCAGGGACTTTGGTTGACAAGC
AGACAGGCGGCGCATTGGAACCCCAGAGGAATGTCCCGGGGCCACCTCTTTGGTTCTGTACATATTTTGT
TATTGTACATAACCATGGAGTTGGCTGTGGTGCACTCCATCTGGTAAGGGGGCTGGTGCGGACGCCTGTG
TTTAGTCTATGCCAATGTTTACCTGCCTTGGGTTACTATTCCAAACGACCACACCTTTAAGGACACCTGG
AGCCCTGATCATTCTCGGCTTTTACTGCCACCTGGCTTCTGTTGGGTCAGACAGTTTGGTGCGCTAGTTG
TGTGCTTAGCAGCAACGCACACCAGGCTGACTGCCTTAGCAGTGTGGCCCTTTATTGTGGCATCCTAAGG
AGGGATTCTGGAGTGCCTTTCGCGTGAAGCATGCCCTGAGACGTACTCGAGTTAGGACTTAATCGCTCCT
GTGCCGCTGGATGAGGGAGCGCCAATTTGTACATCCTAGCTCTGGCCATAGAGTTAGCCCACCCTTGTGT
CTCCCTTTGGCCTTTGCGGTGCCAATTTCCGGTGGTTTCCCTTTTCCGCCCGTTTATCCAATAGCATGTA
AGAGAGGTTGCCTAGATTTGGCAACTTTGAGGGAACGTTCCGTGTAGCTGGTGACCTAACACCCGCCCAT
CACCACCGGACAGATTCTGAACTTGTCCTGTGGTGTTTGGTGTGGTTTTGGGGTACGCAGGAGTACGTTG
GAATGCTTTGGAGCCGAGAGGGATGGGCCCGCTTGTGCGCTTATGTGTTACACGGTGCCAATAACCGGCC
CGGTGCGGCTGCCCCGTGACCCGTGGGCCTTACCTTCCTGGCCATCGGGGGACCCTGGTGCTAGGGTCCC
TTGTGTTGCTTTCTGCCATAGGGGGGAAAGCATCGCCTTCAGAATTGGCTGCTCCGTTGGAACATTTGAG
GCCTACTGTATCCGTGTCCTGACAACATTCCCCGCAAACATGACATGGGTTAATTTAAACATGTTTTGTT
TGCTTGGGAATGCTCTTAGGGCCTGGAAGCTTGTCATTGGATTCATCGTTTCCTGAACTACAGGCGTAGG
GCCTATTGTAGCAGGCATGTCTTCATTCCTGCGTACCGAATGGCATGAAGGCACAGCCTGTTACCATTGG
CACCTTTTTTCCATGTAAACCTCCGTGATCCTGGGTCCTTTGGAGACTCAAGTGTGAATTTGTTTTGGTG
TTCGGCGCCAGGGTATCTCGACGTTGGAATGTCAACTCAACTTGGGCACCTCGATAACCGGCTCGTGGCT
CGTACAGACGATTGTTTGGCTCTGTAACTTGCCAGGGACGGCTGACGATGTGTTTAGTCTGCCACTTGCA
TCCGGCGCTTTGGTTACTCGGGAGACTAATGGGGGGTGTGGTATGGCACAGGCTGGGGGTGAGTCTGGGG
ATGTCCCTGGGCGTTGCTGCAGCCCATTCGCCCTCTGGGGATGAGATGTTCAGGGGTGGCCGGTACCCTA
CGCTGCCGATTTACATAATATAAATTGTAAATGCTGCAGTAGTAGGGATCTGGACGCGCGACCTGCTACT
CTTCGGAAACGCCAACCCAGGAGCGTCGCCTCTGGCCCCATACTCCCGCCATGCGACTGCTCGCCCCCTC
CCAGGCCTCCCTGGTGAGCCCTTGCCGCTCCCCGCATTCCTGCTTTCGGCGCCCCTGCGGATCCCGATGA
CAGCAGGCCTTTCCTTCCCCCGTTAATGAAAAGAATGACAGTGGGGTTGTGACAGAAGGACAGCTTTATT
CAGTTTACAAAGTGCCCTCGGAGGCTACGATATTCCCGTTAAATGTCTTGTTGATTCTCTCAAAGGTGGG
GAGGGAGGAGCTCTCCACAACAATGTTCCCTGGCAGCGTGAGCGCGCAGCCCTGCCGTTGGATGTATCTT
CTCATGATGGTGCTGATAGAGGGGTCTCCGGCGTAGATGAAAAAGGCCTGGGCCATGCTCTGGCCGGTCA
CGATCGTTATGGGGTTGTTGGAAATGTTCCGGACCGTCAGCTTGAGGGTCTGGCCCGGCTTCCACTCCTG
TGGGTAGACGTAGAAGACCGGGTTGGAGGAGTGGGACACGACAACGGCCGTAATCTTGGAGCTCAGGGGG
GCCTCGTAGGTGTTGTTGTATTCCAGCTCCGTGATGAAATTAGGAGGAATAATCACAGGGGAGCCAAAGT
AGCGGATGTCTGTGGATTCCCCGTCCCAGCGCCAGTGGCTCTTAGGGTAGGGGTTGTAACGGAAGGCAAT
AATCACATCATCCAATAGGGTCATGCCCACCTTGACGTTCAGCGGGCCCTCTCGTTTCAGGTCCGGCGTG
TCCACGGAGACTCGGACGTAGCCCTTACCGCGGCGTATGGCGTTTACCGGACACACCTTCCCCGGGAATG
TGTGAATACGGGCGTATGACTTTAGAAATGGGGGCGTGTGCTGCGCCAGCAGGTAAGGCAGGCACTCGTC
CTGGCTGGTGACGGGAGAGCCACTGAGGAAGATCTGGGGCTCGCTGGTGTTTAGCTTGTCCCCGCTCTGG
GTGCAGGAGCGTGTCAGCTGAATGTCGCTCTGCCCGGGCAGAATCTGCAGGTAGAGGTAGGGGTTCTTGA
CCAATCTGATGGGCACAATGTACCAGGTAAACTTCCCTTTCTCTATGAACAGGCTGCGCGGATTCAGGAC
GCTTAGCACGATGTCCTGGTCAGAGTGCATAACGAAGAAGGGCTTGAGGAATACCTCGTTGTCTTCCGCT
CCAAAGAACAAAAACGCGACCGTAAAGTAGCGGCTGCCGTAGGTGGTCGTGTTGAAGGAGAAAGAAGGTA
ACTTGAAGCTGAGTATCTGGCCCACCGAGGGGCAGGGAGGCAGCTCTTGGCACTGCGCGTCCAGCTGCAA
TACCTGCTTGTTGGTGACGCGGACGTATGAGGGGAAGATCTCGTACTTCCACACGCCTCTCATGAACGAC
GTGTCTGGTTTTTCAGTGGGCCGCAGGCGGCGGAGGCTGTTCCTGAACGACGAGCGCCGGGACGCTAGTG
CTGCATGGGCTCCTCCGGGGTAAGCTTCGGCCATGGCCGGAGCTCGTCGACGGGCAAGGTGAGAGTCGGG
GGGCGGGCGACGGTGCGGCCCCAATACAACTCTCCGCTCGTTAGCTGGTAGAATATCCGCCCGGCGTCTA
GGTTGTCACTTCGCTCGGCCGGCCAGAAGAGCGCAAGTCCAAGTCTGGTGCTGGGGCCGATGTGCAGCGG
TTTGTGCCCGCAGTTGTAGACTGTCATTTTTATGGGCGAGTGGGCGGTCCACACGCGCGGGCGCAGCACC
CATTGGTCGCACGCCGCCTCCTGGAATGTAAACCCCCAGAGAGAGGGCGTGCCGCCCTGGAGATGGCCCT
GTGCCATCACATGTATTTCCTCCTTGGGTGGAACAACGGCGTCGTGCTCCGGGTGGAGGGGGAATAGCGT
CCAGGCATCTTTCAGGGTCACGAGACCGGGGTCCATGCTCAGAGAACAGCCCTCCCGGGCGGTGGGCGGC
CCGGGCTCCAGCAGAACGTCGCAGACCCAGCCCTCCTCGGCCCTGTCCACCTGTATGTCCAGGTGCACGG
ACCCGGAGGCTGCGTCTCGTGACATGGCCAGGCCTGGTGCCAGCCGACCACGTCCCGTGTCCCAGCCGAG
GCCGCGCCAGAGCAGAGCCCGGGACTGACTCAGGGCCACATCCCCTCGGCCCGCGGACGCCGCCTCGCCA
GCCCCCGGGCCTTCATGGGCCCGCTTTCTACCTCTCTCCGGCACCCCAGCCTGGTCAGCCGCAGAGGAAG
CATGACCTTGGGGTGGGACGGGGCAGGCGTGATCCTGGGCGCAATCTTTGCCGATCCCCACACCTTCACT
CCTTGTTAGGTTGATAGAATGTCGGTACCACGCCACGGGGGGCGGGCCCGCATAGGGAAAAGCCAGGGAG
AGCGATGTGGGCGAGGATGGGCTCAGGCGGCCCCAGACACGCAATTTGCCCCCCTGGGCGGCCGCAGCCT
GCCCCTCGGCGGCCCGTGCCCCAGCTCCGTCACGGGGGGCGCATAGGAGGGGTATATCTAGGATAGCCGC
ACCTACACAAATAAGACACAGACACAGGTCGTGAGGATTTAGGCAACGCAGGCTTGTCTTTATAGTTACA
AACATGGGAGCGTGCACCTGGAAAATGCAGCTGGGGTAGATCTTTACATCTTTACAGGGCGCAGCGGCCG
CCAGACACTGAAGGGCAGAGTTCACGGCGGGCACCTCCCAGAGGGAGCCCACCAGCCCGTACCTGGCCAC
AGCCAGGGCCTCGTAGGCCGAGACGGGCAGCCGGAGCTTGTGGTACTGTCCCTCCGGCAGGTGGAGTGGG
ACACAGTTAGAGAACATTAGTCCCCTGGTCCCTATCTCCACCCGCCAGGCATGTGTGTCAGTTTGCAGGG
CCATCCTCGCGCTCAGGTGGACTGGCTAGGCACCCTTCTGAAGTATCTGGCGGTGACTGTCACCTGGTTC
TTGAGAGAGTCCATAAAATGGCTGAAGCTCCAGGCGTATAGTATAATGAGCAACAGGGCCAGACAGGCGG
CGGGGCCTGGGTAGTAGCGGGCAACGAGAGACTCTGTGCAATCAAACCCCAGGCTCCCGGCCTCACCCAG
GAAGAGCAGCGGCAGGGACAGCATAAACCAGGAGAAGGCGCAGATGAGTCCGGTGAAGGTGACGTTGCAT
ATTAGGCGCGGCTTCCTTCCGAATTTTGTGCGCAAAAGTTTCCAGATGATGATGACTGTGAGGAGGACGA
TCAGGACTGCCGCCAGTAGGTAGCAGCCGGCTTTCAGTCCTTGGACAGCCGTGTGCATGCCTTTGGTGGG
GCCTTCCCTGCACATGTTGGGGCCTCTGTTGAGATTGGCGTCGGGGCCCATGGTAATGAGGAGGATGATA
ATCAGCAGGAGTACCAGACAAAACACGCCCATCAGGTACAGGCACACATTTCTGTGGGAGGTTCGCTTGG
GCGTTCGGCTGAACAATGCTAGGGTCTTCTCCAACGCCATACCCAAGTGAGTCCATACGGAGCACATCAG
GCCCAAGAACATCATGTTCTGGGTCAAAAGGCAGAGACCGGTAGACGAGAACTCCTGAATCATTTTTCCC
AGCACCCAGAGCAGCAGTTCTATGAGAAGAGCTATCAGCCAGACATCCATTCGGTGAACCAATTTTCTTA
CAAAGATGATAAACAAGATGCCAGCCAGTGTTAGCAGAATCAGCAGGACGAGCAGCAGGCTTGTCATGCC
GCTGAGGAAGGCGCTGTAGGATTTAGTGCACGCATCTTCCGTTGCATTGACGGAAGTCATGTTGGCCACC
AGGGTCCCCACAGTGGACCCGGGGACCATGGTGGAGAGCATCTTGCTGGTCAGAGCCAGACTGGGTGGTG
TCTGCAGCAAAAGAGGAACTTGCCCAGGCAGTCAGTTATTTTGCATGCCACCTCCCTGCCTGGTGGACTT
CCAGACTATTTTCTGCATTCGCCCTTGCGTGTCCATTGTTGCAAGGAGCGATTTGGAGAAAATAAACTGT
GAGTTTCACAGATCCACGGGCCACGCTCCCCTGGGGGCTTCATGATCCCACCGCCTTTCCCGATGATGAT
GACAACCGCGGCTGTCTGAAGCGGCTGACGAAATCGGTTGAGATTCTGATGAGAGGCTTGGGGGGGTCTT
TGCCCTCAAGGTGAGGCTCCTTCTCCTAGGAATGCCGAGCCCCCTGCACTAGCTTCGCTCCACTGGGGAT
CTTTGCCAGCCTTCATACTAGATTCAGCGATCCCCCGGTTGGGAATCTTCGCCAGCCCCCCGTCCTGCTA
TCCCGCTCGTCGCCGCGCCTCCCATGCTAAGGGCCCCCTTCCTTTCCCTTGACTTTGGGGATATTCGGAG
TCTGCTCTCGCCGCTCTCTTCTCTCGTTTAAACGAGAGAATAGTAGTAGGGTCCAGTCTCAGGCCCCCTC
ACTTTGGGTCTTAGAATGGTGGCCGGGCTGTAAAATTCTGGAGGACGGAGAGGGCGGCCCCGGAGTTGTT
ATCAAAGAGGCACTGGAGGATGTTGGCCGCTCCTTGGAGCAGCTTGTCGAAATAATGATCCACGGCCACG
GGAACGCCGTGCCGCTCGGCGTAGGCCGGGTCCTCGGCCATCTCCGTCTTTCTCGCCCCCTTCACTCCCC
CCTTGGGCTCCACAAAGACGTACTGGATGCGGTCGTGGATCTGGGGCAGTTCCTCGTTGCGCTCGACGAA
CTTCTGGTAGACGGCCAGGTGAGGCATCTGGGTGCTCTTGTAGGCTGAGAGCTTGCGGCTGAGCTCCGTT
GAAAAGCAGAGCTCCCCCATGGGGACCCTGCCTTCACGGAGGTCTGTGTAGGCCTGGTTTAGGATGTCAA
TGACGGGCAAAAAGCCCACAGGTAGCCCTTGTGTAAATGACTCTTGGAAGGGCCGGTGGGAGAGGAGGCT
GGCCGCCTCCTTTACCCGGGCATCCGCCAGCACCAGGTCGAGCACGCGCCGGCAGCGTGTCTGCACAAAC
TTGCAGGCCGTCTTCCGGACGAGCTCCACCCCCTTCATCAGGGTCTTGCCGTCCGTCAGCACCCCCACAT
ATCTCTTCTTTGTAATCAGCATCAGGCAGGAGAAGGTCTTCTCGGCCTCCAGGGAGATGGGGGCCACAAA
CAGGCTCCGGGTGGTGTGGGCGGCCAGGGCCTCGGCAAAGCGCAGGGTCTCGCTCTCTGAAAACCCCCGG
CACTCGATAAACAGCGAGTCCGTGTCCCCGTAGATGACTCGAAGCTGGCCCTCGGGGTTGAGGGGCGCCC
AGGCGTCCGGGGAGGGGGCCAGGGCCTGCAGGTTGGCGGGGCTCAGGGCCTCCACGAAGGCCTTGGCCCG
CTCCAACATCGTGCGGCCCTGCAGCGTCACCGTCTCGGCGATGGAGAGGCAGGGAAAGAGGCCGTTGGCC
ACCCCGGTGAAGCCGTAGACGGCGTTGCACGTGCACTTGATGGCCAGCTGCTGCTTGTCGAGGATGGTCC
TTTGGCGCGGATCCTCGCAGGCCGCCAGCAGCTTCTTGATGGCCTTGCGCTTGGCCAGCCAGGAGGTCAA
CAGACTAGCCAAGAAGGACTCGTGCACGTGCTTCTTCACAAAGTGGTAGACGCCCCCCGTGAGCCTGAAG
GACTCATAGTCTTCTCCCGGGCGCAGGCCGGCTAGCCTGTGCTCTTCTCCCGGCGTTATCATGGTAGAAT
AACAGAGATTATGAGCCTGAATGATGCTCGGGTAGAGGCTGGCAAAGTCCACCACCAGAACCGGGGAGTT
GTAGAATCCGGACAGGGGCTGGATGACGGTGGCCCCCTGGTAGCCGTCCCGGTCAGAGGCCGAGGGCATG
GGCAGGATAAAGTTTTCCTTTTGGGCGGCCGCCAGGAGGCAGGAGAACACGCGGATCTGCTGCCCATCGT
CCAGCACCCGCCTGCAGGGGATGTGAGCGATCTTGGCAATCTCTGCCACCTCCACGTGGATCACGAAATG
GTTTAGCAGATCCATGACCAGGGCCGAGTCCTGCACGCAGTACATGCCGAGCCGCCTGCGTCCCTCGGGG
CCCGCTGCAAAGAGGCGAGGAATCTCCTTGTAATGCACATCCTCCTTCTTGGCCCCCAGTAGGTGCCTGG
CTACTGTGTCCAGCTTGTAGTCTGAGAGACTGAGCTTGTCCCGGCACACGGCGTACATGTCTATGGGGAT
GAGGCCGGTGATGCGGACCTTGGTGTTGGCCCGCAAGAAGCCCTTGCCCGCATCATGGGGTCGCCTGACC
TCGCAGACGCCCCCAGCCCTAATTTTGCCCAGAGAGGCTGGGTTGATGCTGTAGATGTGCCTGGCTCTGT
CCAGAATGTAGGGCCAGTCAAAGTTGGCCACGTTGTAGCCGGTCACAATCTCCACGCTGAGGTCTCTGAT
GAGCTGGAAGAAGGCGTAGAGCATGTCCAGCTCCGATGGGAACTCGTAGACCTCAACCCCCTCTATGTCT
TCGCAGGTGCCCAGCGTCAGCAGGATGCGCCTATAGCGCCCGGCCTCCTCCCCTGTCGACCAGAGGACGC
AGGATATCTGCAGGATCAGGTCAGCCTCGTTGGTGGCCGTGGGGAAGCCCTCCTCCCCTAGACACTCGAT
ATCGAAGGCCAGGGCCTGGTAGGAGGGCCAGGAGCTGTCTTCACGCCGGACCGAGAGGTCGCCCACCTCA
CAGTCGTACTCGAGCTCGGCGTACGAGTCCCGGTGCTGGAGGCGGGGGATGGCGCGGCGGCAGCTGTACC
AGCCAAAGGTGACAAAGTCATTGTCCAGGACAAAGCGGCGCGTGGCATCCACGTTGGCCTCAAAGATCCG
ACACCCGTGCTTGTCTTGCAGCCACGTGGCCACGTGACACACACTGTTGGGATGGGAGAGGGTGATCTTG
TGGTAGTCGCCGGCATGGTTGCCGTAGCCCATAATGGAACGGCGCGTGACCTTCTCCACCGAGACCCGGC
AGGGGGTCCTGCGGTCGAAGGTGCTGGCCTTGAGGGCGCTGAGGACTGCAAACTCCACGTCCAGACCCTG
AGGCGCGCTGGCGTAGAAGTAGGCCTGCTGCCCAAACACGTTCACACACACGCTGGCCCCATCGGCCTTG
CGCCGGCCCAGTAGCTTGATGACGATGCCGCATGGCACCACATACCCCTGTTTATCCGATGGAATGACGG
CGCATTTCTCGTGCGTGTACACCGTCTCGAGTATGTCGTAGACATGGAAGTCCAGAGGGCTTCCGTGGGT
GTCTGCCTCCGGCCTTGCCGTGCCCTCTTGGGCACGCTGGCGCCACCACATGCCCTTTCCATCCTCGTCA
CCCCCCACCACCGTCAGGGAGTCTTGGTAGAAGCACAGGGGGGGCTGAGGCCCCCGCACATCCACCACCC
CTGCGGCGCCTGGTGTCTGGAAACACTTGGGAATGAGACGCAGGTACTCCTTGTCAGGCTTTTTCAGAAG
GCCTTTATTAGGTCTTAGGAAAGGGTTATAGAAGAGTCCCCCAGACATGGTTAAAACTCAGTCTCTGCCT
CCCCAAGCAGTGCGGCGGCGGTCTCTGGATCGTGATAGCGTCTTCTGCGTAGGCCTGGAAAACGGTCCCT
GGCTGCCTGCAATGCTCTGCTGGCCACTGAGGGTCCGGCCGCCCTCTGAGCTGCTCTCTTTTGCTCCTGG
TTTTGCTCATGCAGCGCTAACATGATGGCTTGTAATTCTGTCTTACTAATGGGATTAATGCCTGGACCCT
CACCAGAGGCATGTTGCTGAGCGAGCTCGTCGATCCCGGGGTAGAGCATCTGCACCGGCTGCTGCGACAT
CTGGCGCGTGCGCCTCGTGAGGGAAATAACCAGGATCACCACCCCCGCCACCAGGACCAGAATGAGCATG
CCGCCGAAGGGGTTTTTGAAGAAGGAGATGAAACCCGAGACCAGGCTGCTAAACAAACCCCCCACCGTGC
TGACTAGGTTGGTGATGGACTGACCCACGCTACCCAGACTGTCCATAAGTTCCCCCAGGCCGTCCACAAA
TTGATTTCTGCCGTTTGACACTGCATTGTCCAAATCCTTCCGCAGGCCGGCGATGTTTTGCGCCTGGAAG
TTGTACTCCCGGAAGATGCCCTCCAGGTCAAAGACGTTGGAGGCACGCTGTTCGTCCCGTGAGTACAGCT
CCAGGGAGGCAAAGTCAATGTTCTCGATGAGGGAGGTGTTTAGTGAGATGAAGGTCTGCAGGGTGGCAAT
GCCGTCCAGCTCGATGGTTTTAAAGTGGTGGTAGTCGTTGTAGACGTGGATCTCGTTGCCGGACTGGAAG
TAGTACTGGCTGGTCGCCTGGCACACCTCCGTCATCTTTTTTGTGAGGAAGATCTCGTTGTCGGTGCCCA
GCTGTCCCTCGTAGGTCTTGGTGTCGTTGATAAAGCTGAAGGACACCAGGGGGCGCGAGTAGCACATGGT
CTCGGAGCCAGGGACCCTCATGCTCTTGCGCAGGGTGACGGTGGCCTGGTTAACGGGCACGCACTGGGAG
ACTGAGATGACATCCCCCAGGCGCTTGGCCGCCACCGCCTTACCGTAGATGCTGGACATGACGGTGGTGG
GATTAATCTTGGTTAGTTCTCTCAGCACCATGTTCTGCCTCTTCTGCTCCAGGCACCAGGCCCGCGCAAG
GTCTCCCAGCATGCGGTTGATCTGGCGGCGCAGGGAGTCGTAGGCAAATTGGATCTGGACGGTGGCGGGA
TTGTTGAGGGTGCCCAGGGACTTCCCGGGGGCCGCGGGGGGCACCGGTGTGGTGGCATTCCCCGCATCCC
GCCTCCGGCGCCTCAGAACGGCGGCGGAGGTGCTCCCGCGGGCCGCGGGTGGGGCGGGGGGCGATGGACT
GCTGGGGGGTGAGGAAGTCGGAGTGGTAAGCTCCGTCAGGTTCTTGACGGTGGCCAACGAGCGCGGGGTC
AGAGGTAGCCAAGCTAATAACAATCCTCCGCTCGTTATAAAATATGTAATGGCTTCCTGGCCCTTCGTGT
AACGATCCTGGACGGCCTCGTACTTCTCATGCATGGTCTTGTTCACCTGCTCTTCGATGCACTTGAAGGC
GTCCGGGAGCTCTATGCCCACGGTTGTGTTGGTCACGAAGCTAGAGGTGCCCTCGTCAGTCACAAAATGT
ATTGACTTCCCTGTTTCTGTGGCGATGGTCGAGTCAAAGGTTTGCCAGTGTTGAAGCGGGCAGTAGGCTG
TCCTGTTCTCGAGCTTCCAAGATAGGGTGTAAGTGCCCTTGTCCAGGAAGGCTCGGCGTTCGCCTTGCGG
GTTCGTCCCTCGGTTGTCGTAGTCCACTATCTTGTAGTTAGTTCTCACGTGGAAGGAGTCTGCCCGCTCA
TGGAAGGTTTCCGTATTTTTCCCGTCATAGAAAGGGGACATTTCCACAGTCTGCCCGGTGGTGGTCACAA
AGAAGTCGAAGGGGCTGTTGGACTTGGCCATCATGTCAGTTATCAGGCAGTTGACGGTAGTTCTTGTTCT
GTAAGTCCATATCAACCACCCGGGGGCGTCATAGAGCTCCGTCTGGCTGGCGTAGCGGCGCACCCCGTTG
GCCAGGCCCCCGGTGGGCTTTAGGTTGACGGTGATGTTAACTCCGTCGCGGTCTACATACACGCGCGTCA
GCCCATCTTTTGTCATCTTGACCGCGTTGTAGCACTGGTAGATGGTATCCATCTGGTCAGTTTCGTAGCT
GTCAACGGAGAACTTCTCCTCGTGCCGGTTGGTCACGGAGTCCGCGTACCAGCCATTGTAGATGAGAATG
TTGGTCACTATCTTGGTGTAGGAGCGGACCTTAAACGAGTAGGGAATAATGTTGTCTTTAAACACCATCA
ACAGGCCCTCCGTGTGATTCTCCCGCGTGCCAAACGAGGGACACTGGATGTCCGAGGAGAAGCGGAACAG
GTCGCCGTGGCTGGAGAGCTCGCAGACTCGGAAAGGAAAGCTGGTTTGCTGACGCGTGGCGGTAGGCTGC
ACCGTGGTGGCGGGGGGTGCGGGCTGCTCTGGGGTCTGCGCACCGAGGCGGCACGCCAGGGCGGCTAGCA
GCACGACCACGCTTAGCACCCTACGCCGAGTCATCTCTCATTTGGAGGTGCAGGTAGAGAAGGGCATATA
GATCCTTAAATACCCACCCCCTGCCCTTATACAGAAGAATTAGGGGGCGGTCAGAGTCGTACGTGAGGTA
AAGCCCATCCGGGGGCAGGGCCTGGCCGGGGCTGACCGCGTCCGCCCGGCGCAGGATCAAGGACCGCCCC
CAGGTCTTGTTGTAGAGGGACACGGTTAGGACGACCTCGCGCAGCGCCCGGCACAGAATTTGCTGGCTAG
ATGCCAGTGAGCCCCCGGGTACGCTGTAGAAGCTGTTGAAGGAGGTCTCTATCCAGTCGCTCGGCTCGAT
GCCTGGCCATATCAGGGAAGTCAGGAACGCCTTCTGGTGGGGCAGCGTACCTGCTGCGTCACAGCAGCGA
GCCAGGGCCACGTTGCTGGGTGGGGGAAAGAGCCCGCTCTCCTCCGCCAGGGGCCCCGTGATGAAGGTGT
ACAGGCTGTGCGTCAGCGCGTGCAGGTGCTCCGAGCTCAGGGTCTGGGTAAACAGGTGTGTTTTGATGTA
CTTGGAATTCTCAAAGGCGGCACCCTCGCCGGCGCGCCTGTCCTCCCAGGGACCCGAGACGAAGGCCCGT
CTGTAGAGGAAGTGGTTGCGCATGCGGGCCAGCTCCCAGTAGACCACGTCCCCCCAGACGCGCAGGCACA
GGGTCTCGGTCAGGGTCTCGCTCTGTTGCGCCAGGCAGGACTGCAGCTTGGCCAGACCCTCGGTGGCCAC
CTGGCGCAGGTACTGCTCCTTGCGCTTGAGCGCGTCCGAGAGGGCGCCGGACGGGCCGGGCTCTCGTGCC
CCGGCCGGCCGGGGCACCTCCGGGCTCTCCCCGGACGCCTCGTCCTCGCCTCGGCCCAACCGCTGCATGG
CTCGGTTGAGCCGCGTGTACAGCTCGTTTCTCTTTTGCAGGATGGCCCGGTACTGGGGGTGCGCCGTGAA
GGCGGCGGCGCAGTCCGCCTTCAGCGCCTCCACCGCGTCGCCCGAGGAGCTGTAGACCCCGCCGCAGAAG
AGCCGCTCCGTGGCCCCGGGAGCCACAGCGTCAAACAGGTGAGTCAGCCTTGCCCCCGCCAGCGCCTCCT
CGCAGGCCCGCCGCACCAGGGCCAGGCGACGCTCCCGGGCAAACAGGGCAGAGAGGCGGGAATGGCCGCC
ACCCTCCCCCTGCCCCGTTGCACCGATAGCATGGCCGCCAGAGTTCCAATAGAGGAGCTCCGAGAGCTCC
GCCACCTCCGGGGGCACTGTCGAGAAGACGTTGTAGGTGTCCAGCGCTCTGGTCGCCCCCTCTGCCTCCG
GCCGCCCCGGGCCCGGGACCGCGCCCTCCTCTGGGCCGCCCGGCCTCGCCTTCTCCTCAGCCTCCAACAG
GTGCCCGAGCCCCGCCTGCCGGACTTCATTCTCAAACAGTCCCGAGACCGGCTCCGGATTCACCGGCACC
GCCAGGTGGTTACAGGAGACGTGGGTCCCCTCTGCCGTGGAAGGGTTGCCGTGGTTGGGCAGAACCATCA
GCTCGCCCACACAGCGCCAGCAGGGCACAGAGGTGATGTAGAGGCGCGGGTCTGGGATGGGACTTACGCC
CCGAAAGCGGCCCAGCAGATCCAGGGCCCGTTCCAGGCTCTCCAGCCCCATGGTGTGAGACATGCAATAA
AACACGCTATTGATTCTCTTCATTAAAATCTCTATGTCATTTATTAGGCACAAACTTACATCGACTTTAT
GCCCCCCGTAAAACTCCACAGAGTACGCGACTGAGGGGGTGCGGAGAGGCGGGACCCGGGTACCCTTTCT
ACCAGGGGCGAGCAGCGCGGCAGAGGCCTCTCTCGAGTTCTCTAGCAGGTGCACCAGCTCCAGGGACAGG
GCGCTGCATGCACGGTCATTCTGCCGTCTCAAACGGGGAAGGAGGATGGCCTCCAGCTCGGCCAGCAGGC
CGGCGTTGCGCACCACCGCAGCCACGTCCAGACTCCTGGGGTCCAGCCGGGCGCACACGCTCAGCTCAAC
CGCCAGGGCGTACACCTGGCTGTACGCCGCCGCCAGCAGCCCCGACATCGCCGCCCCAGGGGTCTCTAGA
CCTCGAGTCCGGGGAGAACGGTGGCCAGACGGCGCTTGCGCCTGCCCCCGGAGCCCTGCCCTCCTCCACC
CAGCAGCAGCCCGGCCGAGGCCTGCGACGCGGTGCCGACCGGCTCGGCCACGCTGATAAAGTTGTCCTGG
GCTGCCCCGGGCCCACCCCACACTCCCTCCAGAAAGTCCCGAGCGGCCCCCGCCGTCCACTCTATCCCGC
TGGAGGCAATGGTCGCCAGGGTTTCTAGGACGCTGTCCGCCAGGACGGAGAAGCGGCCCAATAAGTACTC
CGCGTCGTCCCTAGTCAGCGAGGCGCATGCCTCGCCCATGGCATCCACAAGGTTGCACACCACATCAAAC
ACACAGTCTTCCTCCTGTTTTTGTGATATAATGGCCTCCAGGCCAGCCCTGATGTTCTCAATCTCATATG
TGGTCGCGGCTTGGGTCCGGCGCTTCACGGTCAACCCTAGGGTGGGGGTGGCAAAGACAAACTTCTTCCG
CATGGAAGAGCCCCCGGCCTGCTTGCGCAGCCCAGCCCCGGGGGCCTGCAGCAGGTTCCTGTCCACGCCC
CGGCCCATAAAGTATCCCAGGTTCCCGGCCTGGAATATCTGGTTGTTGCCGTTGACCCCCGTGTACTTGT
TGATGGTCACTGGCAGCGTGACAACCGGACGGGCCTTGCAGACCTGGCTAAGACAGTCTGTGGCCGCGCA
GACCACCGTGGTCGCAGTAAGGGAGGAGGTGGCCTCCGCGTAGGCCGCTGCCGACTCCACCGCCCGCGTG
CCCAGTACGTGGGGGTAGTCACGGGCGGGCACCGACTGCGTCCTCGGCACCAGTCCCTGAATCAGGCTGA
TGTAGAACTGGGTCTGGCCGCACGCCTTCAGGATGGCGTTGTTGAGCCTCTGCTTGGCGTAAGTGACCAG
GTTGCCAGGCACCACATCTATGACGTTGCTCTCTTCGTGGGCCCGGGAGCCCCCGTCCACAAAGAGGGCC
AGGTCAGAGTACTCCTCCGCGCTGGCCCCGCTGGGGACAGGGACCGAGCGCCGCCTGGAAAAGTTGTGCC
ACAGGTACAGGCTTGAGAGCTTAGTGTCCGGGAATAGGGTCTTGTGGTAGGTGTTGAGGAATTTCATGTA
GGGCCCGTTGATGATGTAGTTCTCCCTCCTGGTAGTGGACTTGATGAAGCTGTTCTGGAGGGCGGCGTTC
TCCCCCGTGAAGACCACCCTGTTCTTGATCTTGATGTTCCTGGGGCACAGCATCAGCACCTTGGACATGC
GCACCGGCAGCCGCCGGCCGTACACCCGGCCCTGCAGGGCCGCGTCGAGGTCTGGCAGGTCGCAGGTGGG
CTCCCCATGCACCACCTTGGCCTCCTTGGCCGTGAGGACCCCCTTGTCGATGGCCAGGCTCCTAAAGTTG
GTGCACAGCGTCTGGTAGTGACCCTTTAGCCACTCTGGGGGGCTCTGGCCAAGCCCGGGGTTGTCATTCT
CATAGCACATACAGATGGGCAGGGAGATGTCCTGCAGGATGGTCAGCAGTGAGCGGTAAAACAACTGGGT
GAAGACGGGGCAGGCGGGCTGCGCAAAGGGGTTGCACGAGTACTGCATCACGTGGTAGCAGCTCTTGACC
AGGTCCTTGTAGGTGATGTTGTTCTTGGCCATGCTGTTCATAAACTGGACCACTTCGGCGTCCACCGCCG
CATCCACGTCCTTGAACATCTTGACAAAGTCACGCGGGCCATGGGGCTCCTTCTCTAGCTTTCCCTCAGC
GTCTATGCCCAGCCGAGACAGCCGCTCCAGCAGGTTCTGGTTCAGCTGCCAGTAGGTGTAGCGGGGCTCG
TCGTCCGGCCGCTGCCCGTCGTCCTCCTTATCGATGAAGTTGAGAAAGTTGCCCAAAAAGTCCGTCTCGT
TGTAGGAGCCCGAGGCCCCCGAGATCACATAGGGGTCCCTCCGCTGCGTGGACATGACGGGGGGGAAGCG
GTCCCTCAGCCTAAAGAAGAGCGTGTTCAGGCACACGGCCGGGGCCCGGCCCTCGCAGAGCGAGCACATG
GGGCTGGCGGCCGCCCCCGCCACGTAGCTGCCCGTCTCCGGCACCGGGGTCAGAGAGCTCTTCTGTCCCT
GGCAAAACTGCAGGTAGTAGGCATAGCGGGCAAGAAGGTTGGGCGAGAAGGAGGCCGCATAGACCAGGTG
CTCCACCGCGTAGTTTCCCGGACCGTTGGTTCCGGTCACGTCTGGCCCACCCCAGCCCGAGAAGCAGGGT
CGGCGGCAGGGGTCCCAGGTCCCCTCCTGCAGGGTCCCCAGGCCGTGGGTCATGTAGAAACTGTTAAAGA
GACTCTCCTTGCCCTGACCGGTTGACTTCGAGACCCCCGAGACGTAAAGGACGGAATTGGTGGCAAAGAT
CTGCGTGGACACGTGGGGGGCCAGGCTGGCATTATATCGGTGTAACGCAGCCATACGGGCCTCTGGGCCC
TCACAGTCGGCAAACAGGGGCCAAGAGTCGTAGTTGAGGCTTGCCGGGGTCTCGTGCGAGGCCTCCAGCA
TGGCGGGCGCGTAACTCACCGCCAGCTCGCAGGCCGCGCTGTCCACAATCATTAAGGCTCCCGAGTCCGG
GTGACTGATGGTTGAGGCTGGGAACTCCTTGAGGGGGGCCACCTTGGCCACCTTGGCCTGGTCCTGCAGG
CTCTGCTTCTCCAGCAGCTCTACCAGCTTGCCCACCCGCCGGACGCGCAGCGCCTGCGCCAGCCCGGTGT
ACAGCGCCTCGTGCATGCAGCGGCTGAGGTCCGAGTTGTAAAACTGGCGGAGCTGGGGCACGCCCTCTGG
GAACACCTCCTTGTCGTAGAGCGGGACCCTAACGCTCGCAGACTGCCCCACCGCTACCTCCTGTTTTAAC
GATGGAATGGCCACCAGGTTTCCGCTGTAGAGTCGCTCCTTGAAGGCCTCGGTTATTGCCACCGCCCCCA
GGTAGGCAGAGGGATCTAGCCCTTCGGGGAAGAAGTCCCCCGGCTTGGAGCTTTCTCTCGGTAGGGCGCT
GTAGGCGTCGTACCCAAACACCTCCCTGGTCTCGCCACAGAGGGCCTCGAGACCCGGCCCCTCAAAGATG
GGGGGAACCATATGGGCATTGTGGAACACGTAGATGTCCCTGTGATAGGAGGTAGCGCGTAGGAGCCCGC
AGTTGGGGTCGGGCCTCCTGTGCAGAGCCTTGACATTGATGCTGAAGCCCGGCTCCACGGTGATGCCGCA
AAGGAGCGGCACCGTCAGGCACCTGTGGCCCGCGTAGCCGGTCCCCAGTGTGGCCACCTCCCTAAGAGGG
TAGGTGGCCAGGGGGTAAAAGTAGATGTAGCCGCACGGACCCGGCTGGCTCTGGCTGCCCAGATTATCCT
CGCTAGTCTGTGCACCCTGCATGATGCCCAAGGTATCGCCCCGGCCTCCCAGTCCCACATTAAATGTTAC
ACTTTACTCATCACGCAACACCCACTGTTTATTCATTTACAAAGATTTCAGGAAGTCAGTCAGGCTGGCC
AGGGCCCACGTCACGGGGAACTGACGTCTCAGCGATCTTGGCATGCCGCCCAGCCTCGCAAACCAGAGTC
TGCGATAGAGGGCCAGGTAGTGGGCGATTGCCCCCAGCACGAAGGCGGCGCTCTTGTGGTCATCCAGGTA
GTTTCGCACCGCAAACACCACTGTGTAGCACAGCACCACCCTGAGCCGCGACCAGTAGTCGTAGTGGTCG
TTGTACACTGCGCGCAGGACGCTGATGATGAGCCGTACGTGCGTGTCTTTGCCCCCGATGTCGGCTGTCC
TGCAGGCCAGCTCTGCGTACAGCTTCCTATCCTTCCTCAGGGAGGCCTTGATGAGCCGGCAGAGGACCAG
GGCTGGCAAAGGCAGGTCTTTCTCATCCCGGGTGAACACCGCGTACATGGCCCTGAACATGAGGTAGCTG
GACTCAGCCACCTTGTCGTCCGGCGGCGAGGGCGCGACCCACGCCTCGACCGGGGTCCTCACAAACACAG
AATCTGTAGACTTGGCTGGCCTCATGGTCTCGTCAGGCCAGCTCACGGGCTTCAGGCTTATATGATAAAA
TGGGCGTGGCAGAATAGTATAAGACGCGAGGCCTGGGTGAGGAGAGTCCAGAGCAATGGCCAGGTTCATC
GCTCAGCTCCTCCTGTTGGCCTCCTGCGTGGCCGCCGGCCAGGCTGTCACCGCTTTCTTGGGTGAGCGAG
TCACCCTGACCTCCTACTGGAGGAGGGTGAGCCTCGGTCCAGAGATTGAGGTCAGCTGGTTTAAACTGGG
CCCAGGAGAGGAGCAGGTGCTTATTGGGCGCATGCACCACGATGTCATCTTTATAGAGTGGCCTTTCAGG
GGCTTCTTTGATATCCACAGAAGTGCCAACACCTTCTTTTTAGTAGTCACCGCTGCCAACATCTCCCATG
ACGGCAACTACCTGTGCCGCATGAAACTGGGCGAGACCGAGGTCACCAAGCAGGAACACCTGAGCGTGGT
GAAGCCTCTAACGCTGTCTGTCCACTCCGAAAGGTCTCAGTTCCCAGACTTCTCTGTCCTTACTGTGACA
TGCACCGTGAATGCATTTCCCCATCCCCACGTCCAGTGGCTCATGCCCGAGGGCGTGGAGCCCGCACCAA
CTGCGGCAAATGGCGGTGTTATGAAGGAAAAGGATGGGAGCCTCTCTGTTGCTGTTGACCTGTCACTTCC
CAAGCCCTGGCACCTGCCAGTGACCTGCGTTGGGAAAAATGACAAGGAGGAAGCCCACGGGGTTTATGTT
TCTGGATACTTGTCGCAATAAACGCACTTGCCTATTTCACCTTGTTTTAGTGTGGCATTGGGGGGGTGGC
ATTGCGGGTGGATAGCCTCGCGACTCGTGGGAAAATGGGCGGAAGGGCACCGTGGGAAAATAGTTCCAGG
TGACAGCAGCAGTGTGTGAAGATTGTCACAGCTGCTGGTTTGGAGAAAACGGGGGTGGGCGGTGATCAGG
GAGAACAATTCCCCGGGGACACCTGCACGAGACCCCTGGGCTCTCAGGAACTCCGCCCAGGTCTCGCCAA
TTGGGGTGATCCTGTAGCGCCGCGGTTTCAGCATCACAGGTTATTTTGCCTGAAGCTTGCTGGGGCGTAA
ATCCCTCTCGCCTTGTTTCTCAGAGAGCATTTCAGGCCGGTTTTGCAGTCGCTGCTGCAGCTATGGGGTC
CCTAGAAATGGTGCCAATGGGCGCGGGTCCCCCTAGCCCCGGCGGGGATCCGGATGGGGACGATGGCGGA
AACAACTCCCAATATCCATCTGCTTCTGGCTCTTCTGGGAACACCCCCACCCCACCGAACGATGAGGAAC
GTGAATCTAATGAAGAGCCCCCACCGCCTTATGAGGACCCATATTGGGGCAATGGCGACCGTCACTCGGA
CTATCAACCACTAGGAACCCAAGATCAAAGTCTGTACTTGGGATTGCAACACGACGGGAATGACGGGCTC
CCTCCCCCTCCCTACTCTCCACGGGATGACTCATCTCAACACATATATGAAGAAGCGGGCAGAGGAAGGT
AAGAGTGCCATCTATCTGTACTTTTATTTATTGCATCACAAGTCACATCAATAATAAGGGCGCCATCTAG
CGGGAGATGTTATCCACACCATCCCAATTCACATCTCAGGGACAACAGGTCAAAGTTCTTTGTTGACACC
CCCAGCGCTGGCTCCAGGGGGTGGCAGCGTTGGATGCAGTCCTCCGCATCGGGGCGGACGCCTCCTCCCA
ACGCGTTTCTGCGGATCAGTCGCTGGCTGGTGGGCATCGGAGTCGGTGGGCGGTCCTCCACGGGGACACG
CTCCTTCTTGGCCTTGTTCTTTGACCTTTTGGACATTCTTCTGAAGGAACGGCGGAGAGTAGCGTAGAAT
CCAGCCAGTGGTCTACCCGGTCGCATGGTGGCTTCTTAGATGAGGAGCAGGCATAAAAGTCCAAACAGGA
CACAGAGTACCACCAGGAGTAGTCTTAGTCTGCTGACGTCTGGGTCCTCGGGGCAGGGGTGGCTAGGCCT
GGTCTCCGTAGAAGAGCCGGGCAGGCCGCAGGCAGAGGACTGCTGCTCTAGCAAAGCACGCTCCAGGACG
TGTACCATCTCGAGAGTGAGGCACAGCTGTTTTCGTGGACTTTTATACAGTAAGGACAAGGAAAGAAGGC
CAGAGGAATGTGGAAAGATGAGCGAGGACAGGTGTGGAGGTTTTGGGCTAGCTCTTAGTTTCTGGGTGTG
AGAGAGGGATTAAAGTGCTTATGCGCAAAGAATGTGTCAACAACAGGTGTTCCTGCCTCTGCTGGCATGA
GTTAGGTGTGGCTTGGGCTGAATCCAAATGTGTATTGGCACAAGATGGAAAGCAAAGTTGCTGGAGTTAC
TGGGTGGGAGACAGGGATGTATGTGGTCCCCCGCTGGTATGCCAGTACCCTGTGGAAGTAAGGGGCCTCA
TCTGCCCGGTAGTTGTGTTGTGCAGAGGTCTGATGTGTGTAGGAGGGGTGGGTTCAACGCAGGGGCGTTG
GTGGCGGAGTCTGGCAACGCCCGGGTCCTTGCTACCTGTGTGGTGTGTGAAGGGCTGGGTAAAGGTGTCT
GCCAATTCTCGCATGTCCTCCTTTCCCCTTGTTTTGAAATAGAATATGAATGTGGCTTTTCAGCCTAGAC
AGACAGTGTGGCTAAGGGAGTGTGTGCCAGTTAAGGTGATTAGCTAAGGCATTCCCAGTAAATGGAGGGA
GAGTCAGTCAGGCAAGCCTATGACATGGTAATGCCTAGAAGTAAAGAAAGGTTAGTCATAGTAGCTTAGC
TGAACTGGGCCGTGGGGGTCGTCATCATCTCCACCGGAACCAGAAGTACCCAAAAGCAGCGTAGGAAGGT
GTGGATCACCGCCGCCATGGCCGGAATCATGACTATGACCGCCGCCTCCGTCTGTCATCAAAGGCGGGCC
CTGGTCACCTCCTTTATTTTCAACCTCTTCCGTCAAATTTGGAGGGCCTCCATCATTTCCAGCAGAGTCA
CTAGGGTTATGAGGCAGCGGGTCATGTGGGCCATTGTCATCAGTGTTGTCAGGGTCCTGTGGGCCATTGT
CATCAGTGTTGTCAGGGTCCTGAGGCAGCGGGTCATGTGGGCCATTGTCATCAGTGTTGTCAGGGTCCTG
TGGGCCATTGTCATCAGTGTTGTCAGGGTCCTGTGGGCCATTGTCAGGACCACCTCCAGGTGCGCCTAGG
TTTTGAGAGCAGAGTGGGGGTCCGTCGCCGGCCCCACTCACGAGCAGGTGGTGTCTGCCCTCGTTGGAGT
TAGAGTCAGATTCATGGCTAGAATCGTCGGTAGCTTGTTGAGGGTGCGGGAGGGAGTCATCGTGGTGGTG
TTCATCAGTGTGTCGTGGTCCATGATAATACATCCAGATTAAAATGGCCATAAACAGGAGGAGCCAAAGG
AGATCAACCAATAGAGTCCACCAGTTTTGTTGTAGATAGAGAGCAATAATGAGCAGGATGAGGTCTAGGA
AGAAGGCTAGGAAGAAGGCCAAAAGCTGCCAGATGGTGGCACCAAGTCGCCAGAGCATCTCCAATAAGTA
GATCCAGATACCTAAGACTGCGTTGAAAAAAGAGTGTTAGGGTTGGAAAAGTGGGGGTGTGGTAAATAAT
TCCTAGGGAATGTTAGATCTTACCAAGTAAGCAGCCAAAGATGAACAGCAGAATTCCAAGGTACAATGCC
TGTCCGTGCAAATTCCAGAGAGCGATGAGTAGGAGGGTGACTGGGGAAAGAGGAGAAAGTGCGTTAGAGA
AGGAAGCGTAAGGGAAAGGGGGTGGGGGGCAAAGGGTGTAATACTTACTCATCAGTAGGAGTATACAAAG
GGCTCCAAGTGGACAGAGAAGGTCTCTTCTGAAGATAAAGATGATCAAAATTATAATTATAAGCATGAGA
GCAAAGGAATAGAGGACAAGGAGGGCTCCTCCAGTCCAGTCACTCATAACGATGTACAGCCAAAACAGTA
GCGCCAAGAGGAGGAGAAGGAGAGCAAGGCCTAGGGAAGAGGAGAGGGGGGGTCCTCGAGGGGGCCGTCG
CGGGCCCGGTGGGCCCCTCTCAAGGTCGTGTTCCATCCTCAGGGCAGTGTGTCAGGAGCAAGGCAGTTGA
GGAAAGAAGGGGGCAGAGCAGTGTGAGAGGCTTATGTAGGGCGGCTACGTCAGAGTAACGCGTGTTTCTT
GGGATGTAGGCCCGGGGGGATTTGCGGGGTCTGCCGGAGGCAGTACGGGTACAGATTTCCCGAAAGCGGC
GGTGTGTGTGTGCATGTAAGCGTAGAAAGGGGAAGTAGAAAGCGTGTGTTTGTGTTAGAAAAGCGGGTCC
CCGGGGGGCAAGCTGTGGGAATGCGGTGGCCAAGTGCAACAGGAAATGGAAAGGCAGTGCGGCAATCAGA
AGGGGGAGTGCGTAGTGTTGTGGGAAGCGGCAGTGTAATCTGCACAAAGAGGCGCGGGGCGCGCAACGTT
GGGAGGTCGTTGTCGGCAGGCGGGAGGCTGTGCTTTAGGGGGGTTCAGGTGAGGCAAGGCTGTGGGGTAA
CCGTAGGGGAGGCGGGTGAGGCGGATAAGAGGGCTAAGGGTCGGCGGGTGACGAAGCAGCAGACGGGGGA
TATGGGAATTTCAGAATGAGGTGGCGGATTCCGGCGAAAAGGGTGTGGGCTGTGCAAGTGTCATGAGGCA
GGCGCGGAAAGTCGCTGCGGCTTGCTGGGGCATGGGGGGCCGCGCATTCCTGGAAAAAGTGGAGGGGGCG
TGGCCTTCCCCCGCGGCCCCCCAGCCCCCCCGCACAGAGCGGCGCTACGGCGGGCGGGCGGCGGGGGGTC
GGGGTCCGCGGGCTCCGGGGGCTGCGGGCGGTGGATGGCGGCGGACGTTCCGGGGATCGGGGGGGTCGGG
GGGCGCCGCGCGGGCGCAGCCATGCGTGACCGTGATGAGGGGGCAGGGTCGCAGGGGGTGTGTCTGGTGG
GGGCGGGAGCGGGGGGCGGCGCGGGAGCCTGCACGCCGTTGGAGGGTAGAATGACAGGGGGCGGGGACAG
AGAGGCGGTCGCGCCCCCGGCCGCGCCAGCCAAGCCCCCAAGGGGGGCGGGGAGCGGGCAATGGAGCGTG
ACGAAGGGCCCCAGGGCTGACCCCGGCAAACGTGACCCGGGGCTCCGGGGTGACCCAGCCAAGCGTGACC
AAGGGGCCCGTGGGTGACACAGGCAACCCTGACAAAGGCCCCCCAGGAAAGACCCCCGGGGGGCATCGGG
GGGTGGGGCATGGGGGGCCGCGCATTCCTGGAAAAAGTGGAGGGGGCGTGGCCTTCCCCCGCGGCCCCCC
AGCCCCCCCGCACAGAGCGGCGCTACGGCGGGCGGGCGGCGGGGGGTCGGGGTCCGCGGGCTCCGGGGGC
TGCGGGCGGTGGATGGCGGCGGACGTTCCGGGGATCGGGGGGGTCGGGGGGCGCCGCGCGGGCGCAGCCA
TGCGTGACCGTGATGAGGGGGCAGGGTCGCAGGGGGTGTGTCTGGTGGGGGCGGGAGCGGGGGGCGGCGC
GGGAGCCTGCACGCCGTTGGAGGGTAGAATGACAGGGGGCGGGGACAGAGAGGCGGTCGCGCCCCCGGCC
GCGCCAGCCAAGCCCCCAAGGGGGGCGGGGAGCGGGCAATGGAGCGTGACGAAGGGCCCCAGGGCTGACC
CCGGCAAACGTGACCCGGGGCTCCGGGGTGACCCAGCCAAGCGTGACCAAGGGGCCCGTGGGTGACACAG
GCAACCCTGACAAAGGCCCCCCAGGAAAGACCCCCGTGGGGCATGGGGGGCCGCGCATTCCTGGAAAAAG
TGGAGGGGGCGTGGCCTTCCCCCGCGGCCCCCCAGCCCCCCCGCACAGAGCGGCGCTACGGCGGGCGGGC
GGCGGGGGGTCGGGGTCCGCGGGCTCCGGGGGCTGCGGGCGGTGGATGGCGGCGGACGTTCCGGGGATCG
GGGGGGTCGGGGGGCGCCGCGCGGGCGCAGCCATGCGTGACCGTGATGAGGGGGCAGGGTCGCAGGGGGT
GTGTCTGGTGGGGGCGGGAGCGGGGGGCGGCGCGGGAGCCTGCACGCCGTTGGAGGGTAGAATGACAGGG
GGCGGGGACAGAGAGGCGGTCGCGCCCCCGGCCGCGCCAGCCAAGCCCCCAAGGGGGGCGGGGAGCGGGC
AATGGAGCGTGACGAAGGGCCCCAGGGCTGACCCCGGCAAACGTGACCCGGGGCTCCGGGGTGACCCAGC
CAAGCGTGACCAAGGGGCCCGTGGGTGACACAGGCAACCCTGACAAAGGCCCCCCAGGAAAGACCCCCGG
GGGGCATCGGGGGGTGGGGCATGGGGGGCCGCGCATTCCTGGAAAAAGTGGAGGGGGCGTGGCCTTCCCC
CGCGGCCCCCCAGCCCCCCCGCACAGAGCGGCGCTACGGCGGGCGGGCGGCGGGGGGTCGGGGTCCGCGG
GCTCCGGGGGCTGCGGGCGGTGGATGGCGGCGGACGTTCCGGGGATCGGGGGGGTCGGGGGGCGCCGCGC
GGGCGCAGCCATGCGTGACCGTGATGAGGGGGCAGGGTCGCAGGGGGTGTGTCTGGTGGGGGCGGGAGCG
GGGGGCGGCGCGGGAGCCTGCACGCCGTTGGAGGGTAGAATGACAGGGGGCGGGGACAGAGAGGCGGTCG
CGCCCCCGGCCGCGCCAGCCAAGCCCCCAAGGGGGGCGGGGAGCGGGCAATGGAGCGTGACGAAGGGCCC
CAGGGCTGACCCCGGCAAACGTGACCCGGGGCTCCGGGGTGACCCAGCCAAGCGTGACCAAGGGGCCCGT
GGGTGACACAGGCAACCCTGACAAAGGCCCCCCAGGAAAGACCCCCGGGGGGCATCGGGGGGGGTGTTGG
CGGGGGCATGGGGGGGTCGGATTTCGCCCTTATTGCCCTGTTT
