# Supplementary material for: Prioritizing antiviral drugs against SARS-CoV-2 by integrating viral complete genome sequences and drug chemical structures
Source: Sci Rep. 2021 Mar 18;11:6248. doi: 10.1038/s41598-021-83737-5 (PMC7973547; doi:10.1038/s41598-021-83737-5)
Supplement: Supplementary file 1 — Supplementary Information 1. [file 41598_2021_83737_MOESM1_ESM.zip › dataset_VDA-RWR/dataset3/virus FASTA/H3N2.fasta]

>NC_007373.1 Influenza A virus (A/New York/392/2004(H3N2)) segment 1, complete sequence
AGCAAAAGCAGGTCAATTATATTCAGTATGGAAAGAATAAAAGAACTACGGAACCTGATGTCGCAGTCTC
GCACTCGCGAGATACTGACAAAAACCACAGTGGACCATATGGCCATAATTAAGAAGTACACATCGGGGAG
ACAGGAAAAGAACCCGTCACTTAGGATGAAATGGATGATGGCAATGAAATACCCAATCACTGCTGACAAA
AGGATAACAGAAATGGTTCCGGAGAGAAATGAACAAGGACAAACTCTATGGAGTAAAATGAGTGATGCTG
GATCAGATCGAGTGATGGTATCACCTTTGGCTGTAACATGGTGGAATAGAAATGGACCCGTGGCAAGTAC
GGTCCATTACCCAAAAGTATACAAGACTTATTTTGACAAAGTCGAAAGGTTAAAACATGGAACCTTTGGC
CCTGTTCATTTTAGAAATCAAGTCAAGATACGCAGAAGAGTAGACATAAACCCTGGTCATGCAGACCTCA
GTGCCAAAGAGGCACAAGATGTAATTATGGAAGTTGTTTTTCCCAATGAAGTGGGAGCCAGGATACTAAC
ATCAGAATCGCAATTAACAATAACTAAAGAGAAAAAAGAAGAACTCCGAGATTGCAAAATTTCTCCCTTG
ATGGTTGCATACATGTTAGAGAGAGAACTTGTCCGAAAAACAAGATTTCTCCCAGTTGCTGGCGGAACAA
GCAGTATATACATTGAAGTCTTACATTTGACTCAAGGAACGTGTTGGGAACAAATGTACACTCCAGGTGG
AGAAGTGAGGAATGACGATGTTGACCAAAGCCTAATTATTGCGGCCAGGAACATAGTAAGAAGAGCTGCA
GTATCAGCAGATCCACTAGCATCTTTATTGGAGATGTGCCACAGCACACAAATTGGCGGGACAAGGATGG
TGGACATTCTTAGACAGAACCCGACTGAAGAACAAGCTGTGGATATATGCAAGGCTGCAATGGGATTGAG
AATCAGCTCATCCTTCAGCTTTGGTGGGTTTACATTTAAAAGAACAAGCGGGTCATCAGTCAAAAAAGAG
GAAGAAGTGCTTACAGGCAATCTCCAAACATTGAAGATAAGAGTACATGAGGGGTATGAGGAGTTCACAA
TGGTGGGGAAAAGAGCAACAGCTATACTCAGAAAAGCAACCAGAAGATTGGTTCAGCTCATAGTGAGTGG
AAGAGACGAACAGTCAATAGCCGAAGCAATAATCGTGGCCATGGTGTTTTCACAAGAGGATTGCATGATA
AAAGCAGTTAGAGGTGACCTGAATTTCGTCAACAGAGCAAATCAACGGTTGAACCCCATGCATCAGCTTT
TAAGGCATTTTCAGAAAGATGCGAAAGTGCTTTTTCAAAATTGGGGAATTGAACACATCGACAGTGTGAT
GGGAATGGTTGGAGTATTACCAGATATGACTCCAAGCACAGAGATGTCAATGAGAGGAATAAGAGTCAGC
AAAATGGGTGTGGATGAATACTCCAGTACAGAGAGGGTGGTGGTTAGCATTGATCGGTTTTTGAGAGTTC
GAGACCAACGCGGGAATGTATTATTGTCTCCTGAGGAGGTCAGTGAAACACAGGGAACTGAAAGATTGAC
AATAACATATTCATCGTCGATGATGTGGGAGATTAACGGTCCTGAGTCGGTTTTGGTCAATACCTATCAA
TGGATCATCAGAAATTGGGAAGCTGTCAAAATTCAATGGTCTCAGAATCCTGCAATGTTGTACAACAAAA
TGGAATTTGAACCATTTCAATCTTTAGTCCCCAAGGCCATTAGAAGCCAATACAGTGGGTTTGTCAGAAC
TCTATTCCAACAAATGAGAGACGTACTTGGGACATTTGACACCACCCAGATAATAAAGCTTCTCCCTTTT
GCAGCCGCTCCACCAAAGCAAAGCAGAATGCAGTTCTCTTCACTGACTGTAAATGTGAGGGGATCAGGGA
TGAGAATACTTGTAAGGGGCAATTCTCCTGTATTCAACTACAACAAGACCACTAAAAGACTAACAATTCT
CGGAAAAGATGCCGGCACTTTAATTGAAGACCCAGATGAAAGCACATCCGGAGTGGAGTCCGCCGTCTTG
AGAGGGTTTCTCATTATAGGTAAGGAAGACAGAAGATACGGACCAGCATTAAGCATCAATGAACTGAGTA
ACCTTGCAAAAGGGGAAAAGGCTAATGTGCTAATCGGGCAAGGAGACGTGGTGTTGGTAATGAAACGAAA
ACGGGACTCTAGCATACTTACTGACAGCCAGACAGCGACCAAAAGAATTCGGATGGCCATCAATTAATGT
TGAATAGTTTAAAAACGACCTTGTTTCTACT
