# Supplementary material for: Prioritizing antiviral drugs against SARS-CoV-2 by integrating viral complete genome sequences and drug chemical structures
Source: Sci Rep. 2021 Mar 18;11:6248. doi: 10.1038/s41598-021-83737-5 (PMC7973547; doi:10.1038/s41598-021-83737-5)
Supplement: Supplementary file 1 — Supplementary Information 1. [file 41598_2021_83737_MOESM1_ESM.zip › dataset_VDA-RWR/dataset3/virus FASTA/HCoV-229E.fasta]

>NC_002645.1 Human coronavirus 229E, complete genome
ACTTAAGTACCTTATCTATCTACAGATAGAAAAGTTGCTTTTTAGACTTTGTGTCTACTTTTCTCAACTA
AACGAAATTTTTGCTATGGCCGGCATCTTTGATGCTGGAGTCGTAGTGTAATTGAAATTTCATTTGGGTT
GCAACAGTTTGGAAGCAAGTGCTGTGTGTCCTAGTCTAAGGGTTTCGTGTTCCGTCACGAGATTCCATTC
TACAAACGCCTTACTCGAGGTTCCGTCTCGTGTTTGTGTGGAAGCAAAGTTCTGTCTTTGTGGAAACCAG
TAACTGTTCCTAATGGCCTGCAACCGTGTGACACTTGCCGTAGCAAGTGATTCTGAAATTTCTGCAAATG
GCTGTTCTACTATTGCGCAAGCCGTCCGCCGTTATAGCGAGGCCGCTAGCAATGGTTTTAGGGCATGCCG
ATTTGTTTCATTAGATTTGCAGGATTGCATCGTTGGCATTGCAGACGATACATATGTTATGGGTCTGCAT
GGCAATCAGACGTTGTTTTGCAACATAATGAAATTTTCTGACCGTCCTTTTATGCTTCATGGGTGGTTGG
TTTTTTCCAATTCAAATTACCTTTTGGAGGAATTTGATGTTGTCTTCGGTAAGAGAGGTGGTGGTAATGT
GACATACACTGACCAGTATCTCTGTGGCGCCGATGGCAAACCTGTTATGAGTGAAGATTTATGGCAGTTT
GTTGACCATTTCGGTGAGAACGAAGAAATTATCATCAATGGTCATACTTACGTTTGTGCTTGGCTTACTA
AGCGTAAGCCCTTAGATTACAAACGTCAGAACAACCTTGCCATTGAAGAGATTGAATATGTGCATGGTGA
TGCTTTGCATACACTACGCAATGGTTCTGTTCTTGAAATGGCTAAGGAAGTGAAGACATCTAGTAAAGTT
GTGTTAAGCGATGCTCTTGACAAACTTTACAAAGTCTTTGGTTCTCCTGTTATGACAAATGGTTCCAACA
TCCTAGAGGCCTTTACTAAACCTGTGTTTATTAGTGCATTAGTTCAATGTACTTGTGGTACCAAGTCTTG
GTCTGTTGGTGATTGGACCGGTTTTAAATCCTCTTGTTGCAACGTGATCAGTAATAAACTGTGTGTTGTT
CCCGGTAATGTTAAACCTGGTGATGCTGTGATTACCACTCAGCAAGCTGGTGCTGGTATTAAGTATTTTT
GTGGCATGACTCTTAAGTTTGTTGCAAATATTGAAGGTGTCTCTGTTTGGAGAGTGATTGCTCTTCAGAG
TGTGGATTGCTTTGTTGCTTCTTCCACTTTTGTAGAAGAGGAACATGTTAATAGAATGGATACATTCTGC
TTCAATGTACGCAATAGTGTTACTGATGAGTGTCGTCTGGCCATGTTGGGTGCTGAAATGACTAGTAATG
TCAGAAGACAAGTTGCTTCAGGTGTCATAGACATTAGTACCGGTTGGTTTGATGTTTATGATGACATCTT
TGCTGAAAGCAAACCATGGTTTGTTCGCAAGGCTGAAGACATTTTTGGCCCTTGTTGGTCCGCTCTTGCT
TCTGCACTTAAACAACTTAAAGTCACTACAGGTGAACTTGTGAGATTTGTTAAGTCTATTTGCAATTCAG
CTGTTGCTGTCGTGGGTGGTACTATACAAATTCTCGCTAGTGTGCCTGAGAAGTTTTTGAATGCGTTTGA
CGTGTTTGTCACAGCTATTCAAACTGTCTTTGACTGTGCTGTTGAAACTTGTACTATTGCCGGTAAAGCA
TTTGACAAGGTTTTTGACTATGTTTTGCTTGATAATGCGCTTGTAAAACTTGTCACCACAAAGCTTAAGG
GTGTTCGTGAACGTGGCCTTAATAAAGTTAAGTATGCAACAGTTGTTGTTGGTTCCACTGAAGAAGTTAA
ATCTTCACGTGTTGAACGTAGCACTGCTGTACTTACAATCGCCAACAATTATTCCAAACTTTTTGATGAA
GGGTATACTGTTGTAATTGGCGATGTGGCGTACTTTGTTAGTGACGGCTACTTCCGTCTTATGGCCAGTC
CAAATAGTGTGTTGACTACTGCAGTCTATAAACCATTGTTTGCTTTTAATGTGAATGTTATGGGTACTAG
ACCTGAAAAATTTCCAACCACTGTGACTTGTGAAAATTTAGAGTCTGCTGTTTTGTTTGTTAATGACAAA
ATTACTGAATTCCAATTGGATTACAGTATTGATGTCATTGATAATGAAATAATTGTCAAACCTAATATCA
GCCTATGTGTTCCACTTTATGTGAGAGACTATGTTGACAAATGGGATGATTTTTGCAGACAATATAGTAA
CGAGTCTTGGTTTGAGGATGATTACAGGGCTTTTATCAGTGTTTTGGACATCACTGATGCTGCTGTGAAA
GCTGCAGAGTCTAAAGCTTTCGTTGATACTATTGTTCCACCTTGCCCATCTATTTTGAAAGTTATAGATG
GAGGCAAAATATGGAATGGTGTTATTAAAAATGTTAACTCTGTTAGAGACTGGCTTAAGTCTTTGAAGTT
AAATCTCACACAACAGGGTTTGCTTGGAACATGTGCAAAGCGTTTTAAACGTTGGCTTGGCATTTTGCTA
GAGGCCTATAATGCGTTTTTAGACACTGTGGTTTCTACTGTTAAAATTGGTGGCTTGACCTTTAAAACAT
ATGCTTTTGATAAACCTTACATTGTGATACGTGATATCGTGTGTAAGGTTGAAAATAAAACAGAAGCAGA
ATGGATTGAGCTTTTTCCACATAATGACAGGATTAAGTCTTTTAGTACTTTCGAGAGTGCTTACATGCCA
ATTGCAGACCCTACACATTTTGACATTGAAGAAGTTGAACTTTTAGATGCAGAGTTTGTAGAACCAGGCT
GTGGTGGTATTTTGGCAGTAATAGATGAGCACGTCTTTTATAAGAAGGATGGTGTTTATTATCCATCAAA
TGGTACTAACATTCTACCTGTTGCATTTACAAAAGCCGCTGGTGGTAAAGTTTCATTTTCTGATGACGTT
GAAGTAAAAGACATTGAACCTGTTTACAGAGTCAAGCTTTGCTTTGAGTTTGAAGATGAAAAACTTGTAG
ATGTTTGTGAAAAGGCAATTGGCAAGAAAATTAAACATGAAGGTGACTGGGATAGCTTTTGTAAGACTAT
TCAATCAGCACTTTCTGTTGTTTCTTGCTATGTAAATCTACCTACTTATTACATTTATGATGAAGAAGGC
GGTAATGACTTGAGTTTGCCCGTTATGATTTCTGAATGGCCTCTTTCTGTTCAACAAGCTCAACAAGAAG
CTACTTTACCTGATATTGCTGAGGATGTTGTTGACCAAGTTGAAGAAGTCAATAGCATTTTTGACATTGA
GACAGTGGATGTTAAACATGATGTGAGTCCTTTTGAAATGCCATTTGAAGAGTTAAATGGTTTAAAGATA
CTCAAACAATTGGATAACAACTGCTGGGTTAACTCAGTTATGTTACAAATACAATTAACTGGTATACTTG
ATGGTGACTATGCTATGCAGTTTTTTAAAATGGGCCGAGTTGCCAAGATGATTGAACGCTGCTACACTGC
TGAGCAATGTATACGTGGTGCTATGGGTGATGTTGGTTTGTGTATGTATAGACTGCTTAAAGACTTACAC
ACTGGTTTTATGGTTATGGATTATAAATGTAGTTGTACCAGTGGTAGGCTTGAAGAATCGGGAGCTGTTT
TGTTTTGTACGCCCACTAAGAAGGCGTTTCCTTATGGTACTTGTCTAAATTGTAACGCACCTCGCATGTG
TACAATTAGGCAGTTACAAGGTACCATAATATTTGTGCAACAAAAACCAGAACCTGTTAATCCTGTTTCT
TTTGTTGTTAAACCAGTCTGCTCATCAATTTTTCGTGGTGCTGTGTCTTGTGGTCATTACCAGACTAACA
TCTATTCACAAAATTTGTGTGTGGATGGTTTTGGTGTTAACAAGATTCAGCCCTGGACAAATGATGCACT
TAATACTATTTGTATTAAGGATGCAGATTATAATGCAAAAGTTGAAATATCTGTTACACCAATTAAAAAT
ACAGTTGATACAACACCTAAGGAAGAATTTGTTGTTAAAGAGAAGTTGAACGCCTTCCTCGTTCATGACA
ATGTAGCTTTCTACCAAGGTGATGTTGATACTGTTGTTAATGGTGTTGACTTTGACTTTATTGTAAATGC
TGCTAATGAGAACCTTGCTCATGGTGGAGGACTTGCCAAAGCTTTAGATGTGTACACTAAAGGTAAACTT
CAACGTTTATCTAAAGAACACATTGGATTAGCGGGTAAAGTAAAAGTTGGTACAGGAGTTATGGTTGAGT
GTGATAGCCTTAGAATTTTTAATGTTGTTGGTCCACGCAAGGGTAAACATGAACGTGATTTACTCATAAA
AGCTTACAACACTATTAATAATGAACAAGGCACACCTTTAACACCAATTTTGAGCTGTGGTATTTTTGGT
ATCAAACTCGAAACTTCATTAGAAGTTTTGCTTGATGTTTGTAATACAAAAGAAGTTAAAGTTTTTGTTT
ATACAGACACAGAGGTTTGTAAGGTTAAGGATTTTGTGTCTGGTTTAGTGAATGTTCAAAAAGTTGAGCA
ACCTAAAATAGAACCAAAACCAGTGTCCGTAATTAAAGTTGCACCCAAGCCTTACAGGGTAGATGGTAAA
TTTAGTTACTTTACAGAAGACTTGTTGTGTGTCGCTGATGACAAACCCATTGTTTTGTTTACTGACTCTA
TGCTTACTTTGGATGACCGTGGTTTAGCTCTAGACAATGCACTTAGTGGTGTGCTTAGTGCTGCTATTAA
GGATTGTGTTGACATAAATAAAGCTATACCTTCTGGTAATCTTATTAAGTTTGATATAGGTTCTGTTGTT
GTCTACATGTGTGTTGTGCCATCCGAAAAGGACAAACATTTAGATAATAATGTTCAACGATGCACACGTA
AGTTGAATAGACTTATGTGTGATATAGTTTGTACTATACCAGCTGACTACATCTTGCCATTGGTGTTGTC
TAGTTTGACTTGTAATGTTTCTTTTGTAGGTGAACTTAAAGCTGCTGAAGCTAAAGTTATAACTATAAAG
GTGACAGAGGATGGTGTTAATGTTCATGATGTGACCGTGACAACAGACAAGTCATTTGAACAACAAGTTG
GTGTTATTGCTGATAAGGACAAAGATCTTTCTGGTGCAGTACCAAGTGATCTTAACACATCTGAATTGCT
TACTAAAGCAATAGATGTTGATTGGGTCGAATTTTATGGCTTTAAAGATGCTGTTACTTTTGCAACAGTT
GATCATAGTGCTTTTGCCTATGAAAGTGCTGTTGTTAATGGTATTAGAGTGTTAAAAACTAGTGATAATA
ATTGTTGGGTGAATGCTGTTTGTATTGCACTACAGTATTCGAAACCCCATTTTATTTCACAAGGTCTTGA
TGCTGCGTGGAATAAATTTGTTTTAGGCGATGTTGAAATTTTTGTTGCATTTGTTTACTATGTTGCAAGA
CTAATGAAAGGTGACAAGGGTGATGCTGAAGACACTTTGACTAAGTTGTCTAAGTATCTTGCTAATGAAG
CTCAAGTTCAATTAGAACATTATAGTTCTTGTGTTGAATGTGATGCTAAATTTAAAAACTCTGTTGCATC
TATCAATTCTGCTATAGTTTGTGCTAGTGTCAAACGTGATGGTGTGCAAGTTGGTTATTGTGTCCATGGT
ATTAAGTACTATTCACGTGTTAGAAGTGTTAGAGGTAGAGCTATTATAGTCAGTGTCGAACAGCTTGAAC
CGTGTGCTCAGTCTAGACTTTTGAGTGGTGTTGCTTATACTGCTTTTTCTGGACCTGTTGACAAAGGTCA
TTATACTGTTTATGATACTGCAAAGAAATCAATGTATGATGGTGATCGTTTTGTTAAACATGATCTTTCT
CTGCTGTCTGTCACATCAGTTGTTATGGTTGGTGGTTATGTTGCACCTGTTAATACAGTGAAACCTAAAC
CAGTCATTAATCAACTTGATGAAAAGGCACAGAAGTTCTTTGATTTTGGTGATTTTTTGATTCATAATTT
TGTTATTTTTTTCACATGGTTATTGAGTATGTTTACTTTGTGTAAAACTGCAGTAACTACAGGTGATGTT
AAAATAATGGCCAAAGCACCACAAAGGACGGGTGTTGTTTTAAAACGTAGTCTTAAATATAACTTAAAAG
CGTCAGCAGCTGTTCTTAAATCTAAGTGGTGGCTGCTTGCTAAGTTTACGAAACTACTGTTACTCATATA
TACATTGTACTCAGTAGTTTTGCTTTGTGTACGTTTTGGACCGTTTAATTTTTGTAGTGAGACTGTTAAT
GGTTATGCTAAGTCAAACTTTGTCAAGGATGATTACTGTGATGGTTCATTGGGCTGCAAGATGTGTCTTT
TTGGTTACCAAGAGTTAAGTCAATTTAGCCATTTGGATGTTGTGTGGAAGCATATAACAGACCCTTTGTT
TAGTAATATGCAACCTTTCATTGTCATGGTTTTGCTGCTTATATTTGGTGACAATTATTTGAGATGCTTC
TTGCTGTATTTTGTTGCTCAGATGATAAGCACAGTTGGTGTTTTTCTAGGTTACAAGGAAACAAATTGGT
TCTTGCACTTTATTCCATTTGATGTTATTTGTGATGAACTGCTTGTCACTGTTATTGTTATTAAGGTTAT
TTCTTTTGTCAGACATGTGCTTTTTGGTTGTGAAAACCCAGATTGTATTGCGTGTTCTAAGAGTGCTAGA
CTTAAGAGATTCCCTGTTAACACAATTGTCAATGGTGTGCAACGTTCATTTTATGTTAATGCAAATGGTG
GTAGTAAGTTTTGTAAGAAACATAGATTTTTCTGTGTTGATTGTGACTCTTATGGTTATGGCAGCACGTT
TATAACACCCGAAGTTTCTAGAGAACTTGGTAACATTACCAAAACAAATGTGCAACCAACAGGGCCGGCC
TATGTCATGATTGACAAAGTGGAGTTTGAAAATGGTTTTTACAGATTGTATTCCTGTGAAACATTTTGGC
GTTACAACTTTGATATAACTGAAAGCAAGTATTCTTGCAAAGAGGTTTTTAAAAATTGTAATGTTTTGGA
TGATTTCATCGTGTTTAACAATAATGGGACCAATGTAACGCAGGTTAAAAATGCTAGTGTTTACTTTTCA
CAGTTGTTGTGTAGGCCCATTAAATTAGTTGACAGTGAACTTTTGTCCACTTTGTCAGTTGATTTTAATG
GTGTCTTACACAAGGCATACATTGATGTACTACGTAATAGCTTTGGTAAAGATCTTAATGCTAATATGTC
TTTAGCCGAGTGCAAGAGAGCTTTAGGCCTGTCTATTAGTGATCATGAATTTACTAGTGCTATTTCTAAT
GCACATCGTTGTGACGTGTTGTTATCTGATTTGTCATTTAACAACTTTGTCAGTTCGTATGCTAAACCTG
AGGAAAAATTATCAGCTTATGACTTGGCGTGTTGTATGCGTGCAGGTGCTAAGGTTGTTAATGCCAATGT
TCTGACAAAGGACCAAACTCCTATTGTTTGGCATGCAAAGGATTTTAACAGTCTTTCTGCTGAAGGTCGC
AAGTATATTGTAAAAACTAGCAAAGCTAAGGGTTTGACTTTCTTGTTGACAATTAATGAAAACCAAGCTG
TCACGCAAATACCTGCAACTAGCATTGTTGCTAAGCAAGGTGCTGGTGATGCTGGCCATTCATTAACATG
GCTGTGGCTACTGTGTGGTCTTGTGTGTTTGATTCAATTCTACTTGTGCTTTTTCATGCCCTATTTTATG
TACGATATCGTGAGTAGTTTTGAGGGTTATGATTTTAAGTATATAGAAAATGGTCAGTTGAAGAATTTTG
AAGCGCCACTTAAATGCGTCAGAAACGTTTTTGAAAACTTTGAGGACTGGCATTATGCTAAGTTTGGCTT
CACACCTTTAAACAAGCAAAGCTGTCCTATTGTAGTTGGAGTTTCTGAAATTGTTAATACTGTCGCTGGC
ATTCCATCTAATGTGTATCTTGTTGGTAAAACTTTAATTTTTACACTACAAGCTGCTTTTGGTAATGCTG
GTGTTTGTTATGACATTTTTGGAGTCACAACACCTGAAAAGTGCATTTTTACTTCTGCTTGTACTAGATT
AGAAGGTTTGGGTGGTAACAATGTTTATTGTTATAACACAGCGCTTATGGAAGGTTCTTTGCCTTACAGT
TCAATACAAGCTAATGCATATTATAAATATGACAATGGCAATTTTATTAAGTTGCCAGAAGTTATTGCAC
AAGGCTTTGGTTTTAGAACAGTGCGTACTATTGCCACCAAATACTGCCGCGTAGGTGAATGTGTTGAATC
CAATGCAGGTGTGTGTTTTGGCTTTGACAAGTGGTTTGTTAACGATGGACGTGTTGCCAATGGTTACGTT
TGTGGTACTGGTTTGTGGAACCTTGTATTTAACATACTTTCCATGTTTTCATCTTCATTCTCTGTTGCTG
CAATGTCAGGTCAAATTTTACTTAATTGTGCATTAGGTGCTTTTGCTATTTTTTGTTGTTTTCTTGTGAC
AAAGTTTAGACGCATGTTTGGTGACCTTTCTGTAGGTGTTTGCACTGTTGTTGTGGCTGTTTTGCTTAAC
AATGTCTCTTACATTGTAACTCAGAATTTAGTAACAATGATTGCTTATGCCATATTGTATTTCTTTGCTA
CTAGAAGCTTACGCTATGCATGGATTTGGTGTGCTGCATATTTAATTGCGTATATTTCTTTTGCTCCATG
GTGGTTGTGTGCTTGGTACTTTCTTGCTATGTTGACAGGTTTGTTACCTAGTTTGCTGAAGCTTAAAGTT
TCGACAAATCTTTTCGAAGGTGACAAATTTGTAGGTACATTTGAAAGTGCTGCTGCAGGAACATTTGTCA
TTGACATGCGTTCTTATGAGAAACTTGCTAATAGCATCTCTCCAGAAAAGTTGAAAAGTTATGCTGCTAG
CTATAATAGATATAAGTACTATAGTGGTAATGCAAATGAAGCTGATTACCGTTGCGCTTGTTATGCCTAT
TTAGCAAAAGCAATGTTGGACTTTTCGCGTGATCATAATGACATCTTGTACACACCTCCGACTGTCAGTT
ATGGTTCTACATTACAGGCTGGTTTGCGCAAAATGGCACAACCATCTGGCTTTGTGGAGAAATGTGTTGT
CCGTGTCTGCTATGGAAACACTGTGTTGAATGGGTTGTGGCTTGGTGATATTGTTTATTGCCCACGTCAT
GTTATCGCATCTAACACAACTTCTGCTATAGATTATGATCACGAATATAGTATTATGCGGTTGCATAATT
TTTCTATAATATCTGGTACAGCATTTCTTGGTGTTGTAGGTGCTACTATGCATGGAGTAACTCTTAAAAT
TAAGGTTTCACAGACTAACATGCACACACCTAGACATTCTTTTAGAACACTAAAATCTGGTGAAGGTTTT
AACATCTTAGCATGCTATGATGGTTGTGCTCAAGGTGTTTTTGGTGTGAACATGAGAACTAATTGGACTA
TCCGTGGTTCATTTATTAATGGTGCGTGTGGTTCCCCTGGCTACAATCTTAAAAATGGCGAGGTGGAATT
TGTTTATATGCATCAAATTGAACTCGGAAGTGGTAGCCATGTAGGTTCTAGCTTTGATGGTGTTATGTAT
GGTGGTTTTGAAGACCAACCTAATCTTCAAGTTGAATCTGCAAACCAGATGTTAACAGTTAATGTGGTTG
CATTTCTTTATGCTGCTATATTGAATGGTTGCACATGGTGGCTTAAAGGTGAAAAATTGTTTGTGGAGCA
TTATAATGAGTGGGCACAGGCTAATGGTTTCACAGCTATGAATGGTGAAGACGCTTTTTCCATTCTTGCT
GCTAAAACTGGTGTCTGTGTGGAAAGATTACTTCATGCTATTCAAGTTTTGAATAATGGCTTTGGTGGTA
AACAAATTTTGGGTTATTCTAGTCTCAATGATGAGTTCAGTATTAATGAAGTTGTCAAACAAATGTTTGG
TGTTAACCTGCAAAGTGGTAAAACCACTAGTATGTTTAAATCCATAAGCTTATTTGCTGGCTTCTTTGTC
ATGTTCTGGGCTGAATTATTTGTTTATACCACCACTATTTGGGTTAACCCTGGTTTTCTTACTCCGTTTA
TGATTTTGCTTGTTGCTTTGTCACTCTGTCTTACATTTGTTGTTAAACATAAGGTTTTGTTTTTGCAAGT
GTTTTTGTTGCCTTCAATTATTGTGGCTGCTATTCAAAACTGTGCTTGGGACTACCATGTTACAAAGGTG
TTGGCAGAGAAGTTTGATTATAATGTTTCTGTTATGCAAATGGACATCCAGGGTTTTGTTAACATTTTTA
TTTGTCTTTTTGTTGCACTGTTGCATACTTGGCGCTTTGCTAAAGAGCGTTGTACACATTGGTGCACTTA
TTTGTTCTCACTCATTGCTGTTTTATACACTGCATTGTATAGTTATGACTACGTTAGTTTGCTGGTTATG
CTACTTTGTGCAATTTCTAATGAATGGTATATTGGTGCTATTATTTTTAGAATTTGTCGTTTTGGTGTTG
CATTTTTACCAGTGGAATACGTGTCTTACTTTGATGGTGTTAAAACTGTGCTGTTGTTTTACATGTTGTT
AGGCTTTGTTAGCTGTATGTACTATGGTTTGTTGTACTGGATTAACAGGTTCTGTAAGTGCACATTAGGT
GTTTATGATTTCTGTGTTAGTCCAGCCGAATTTAAGTATATGGTTGCTAATGGTTTGAATGCACCAAATG
GCCCTTTTGATGCGCTCTTTCTGTCTTTTAAACTAATGGGTATTGGCGGTCCTAGAACCATTAAAGTTTC
TACTGTACAGTCTAAATTGACTGATCTTAAGTGCACAAACGTCGTTCTAATGGGCATTTTGTCTAACATG
AACATAGCTTCTAATTCAAAGGAGTGGGCATATTGTGTTGAAATGCACAATAAAATAAACTTGTGTGACG
ACCCTGAAACTGCTCAAGAGTTATTGCTGGCGTTGTTGGCCTTTTTCTTGTCTAAGCATAGTGATTTTGG
TCTTGGTGATCTTGTCGATTCTTATTTTGAGAACGACTCCATTTTGCAAAGTGTTGCATCTTCTTTTGTT
GGTATGCCATCTTTTGTTGCATATGAAACAGCAAGACAAGAGTATGAAAATGCTGTTGCAAATGGTTCCT
CACCACAAATAATCAAACAATTGAAGAAGGCTATGAATGTTGCAAAAGCTGAGTTTGACAGGGAATCATC
TGTTCAAAAGAAAATTAACAGAATGGCTGAACAAGCTGCTGCAGCTATGTACAAAGAAGCACGTGCTGTT
AATAGAAAATCAAAAGTTGTTAGTGCCATGCATAGTTTACTCTTTGGCATGCTCCGACGTTTGGACATGT
CTAGTGTTGACACTATCCTTAATATGGCACGTAATGGTGTTGTCCCTCTTTCCGTTATCCCTGCTACTTC
TGCAGCCAGGCTCGTCGTCGTAGTACCAGATCATGATTCATTTGTGAAAATGATGGTAGATGGTTTTGTG
CACTACGCTGGTGTTGTTTGGACATTACAGGAAGTTAAGGATAATGATGGTAAGAATGTGCATCTTAAAG
ATGTTACAAAGGAAAACCAGGAAATACTTGTTTGGCCTCTGATTTTGACTTGTGAACGTGTCGTTAAATT
GCAGAACAATGAAATAATGCCGGGCAAGATGAAGGTCAAGGCCACCAAAGGTGAAGGTGATGGAGGCATT
ACTAGTGAAGGTAATGCTCTATACAACAATGAAGGTGGACGTGCATTCATGTATGCATATGTGACTACGA
AGCCTGGCATGAAGTATGTTAAATGGGAACATGACTCTGGTGTGGTTACAGTTGAATTGGAACCACCTTG
CAGATTTGTTATAGACACACCTACTGGACCCCAAATTAAGTATCTTTATTTTGTTAAGAATCTTAACAAT
TTAAGGAGAGGTGCTGTTTTGGGTTACATTGGTGCCACTGTGAGATTGCAAGCTGGCAAACAGACTGAGT
TTGTTTCAAACTCCCATTTATTAACACATTGTTCTTTTGCTGTTGACCCAGCTGCAGCCTATCTTGATGC
TGTTAAACAAGGCGCAAAACCTGTTGGCAATTGTGTAAAGATGTTGACTAATGGTTCTGGTAGCGGTCAG
GCTATTACTTGTACCATTGATTCCAACACTACGCAGGACACATATGGTGGCGCGTCTGTTTGTATTTATT
GCAGAGCACATGTTGCACATCCAACCATGGACGGTTTTTGTCAGTACAAAGGCAAGTGGGTACAAGTGCC
TATAGGTACAAATGACCCTATAAGATTTTGTCTTGAAAATACTGTTTGTAAAGTTTGTGGTTGTTGGCTT
AATCATGGCTGTACATGTGACCGGACTGCTATCCAAAGTTTTGATAACAGTTATTTAAACGAGTCCGGGG
CTCTAGTGCCGCTCGACTAGAGCCCTGTAATGGTACAGACATAGATTACTGTGTCCGTGCATTTGACGTT
TACAATAAAGATGCGTCTTTTATCGGAAAAAATCTGAAGTCCAATTGTGTGCGCTTCAAGAATGTAGATA
AGGATGACGCGTTCTATATTGTTAAACGTTGCATTAAGTCAGTTATGGACCACGAGCAGTCCATGTATAA
CTTACTTAAAGGCTGTAATGCTGTTGCTAAGCATGATTTCTTTACTTGGCATGAGGGCAGAACCATTTAT
GGTAATGTTAGTAGACAGGATCTTACTAAATACACCATGATGGATTTGTGCTTCGCTCTGCGTAACTTTG
ATGAAAAAGACTGTGAAGTTTTTAAGGAGATATTGGTTCTTACTGGTTGTTGTAGTACTGATTACTTTGA
AATGAAGAATTGGTTTGACCCCATAGAAAATGAGGACATACACCGTGTGTATGCTGCTTTAGGTAAGGTA
GTTGCAAATGCAATGCTTAAGTGTGTTGCTTTTTGCGACGAAATGGTGCTCAAAGGAGTTGTTGGTGTTT
TGACCTTAGACAACCAAGATCTTAATGGGAATTTCTATGACTTCGGTGACTTTGTATTGTGTCCTCCTGG
AATGGGAATACCCTACTGCACGTCATACTATTCTTATATGATGCCTGTTATGGGTATGACTAATTGTTTA
GCTAGTGAGTGCTTTATGAAAAGTGACATCTTTGGTCAAGACTTCAAAACTTTTGATTTGTTGAAATATG
ATTTCACAGAACATAAGGAGGTTTTGTTTAACAAGTACTTTAAGTATTGGGGACAGGATTATCATCCTGA
TTGTGTTGATTGCCATGACGAGATGTGTATTTTGCATTGTTCAAATTTTAACACACTCTTCGCAACCACA
ATTCCAAACACGGCTTTTGGACCTCTATGCAGAAAAGTGTTTATTGATGGTGTACCCGTAGTTGCTACTG
CTGGTTACCACTTTAAACAATTAGGACTTGTGTGGAACAAAGATGTTAACACTCATTCTACCAGACTTAC
TATTACTGAACTCTTACAGTTTGTGACAGATCCAACGCTTATAGTTGCGTCATCGCCTGCCTTGGTGGAT
AAACGCACTGTTTGTTTTTCTGTCGCTGCTTTGAGTACAGGATTAACATCCCAAACAGTAAAACCTGGCC
ATTTTAATAAGGAGTTTTATGACTTCTTACGTTCTCAGGGGTTTTTCGATGAGGGTTCAGAATTAACATT
GAAGCATTTCTTTTTTACACAAAAGGGTGATGCTGCAATTAAAGATTTTGATTATTATCGTTACAACAGA
CCTACTATGCTGGATATTGGACAAGCTCGCGTAGCATATCAAGTGGCAGCTCGCTATTTTGACTGTTACG
AGGGTGGCTGTATTACATCTAGAGAGGTTGTTGTTACAAACCTTAATAAAAGCGCTGGTTGGCCCCTTAA
TAAGTTTGGTAAAGCTGGTTTATATTATGAGTCTATTAGTTATGAGGAACAAGATGCTATTTTTTCATTA
ACAAAGCGTAATATTCTCCCTACTATGACTCAGTTAAATCTTAAATACGCCATATCTGGTAAGGAACGCG
CACGTACAGTGGGTGGCGTCTCTTTATTAGCTACTATGACTACAAGACAGTTTCATCAGAAATGTCTGAA
ATCCATAGTAGCTACCAGAAATGCCACCGTTGTTATCGGCACTACCAAGTTTTATGGCGGGTGGGATAAT
ATGTTAAAGAACCTGATGGCCGATGTTGATGATCCTAAATTGATGGGATGGGACTATCCTAAGTGTGATA
GAGCTATGCCCTCAATGATTCGTATGTTGTCGGCTATGATCTTAGGTTCTAAGCATGTCACATGTTGTAC
GGCTAGTGATAAATTTTATAGACTTAGTAATGAGCTTGCTCAAGTTTTGACCGAGGTTGTTTATTCAAAT
GGTGGGTTTTATTTTAAACCTGGTGGTACAACTTCTGGTGATGCAACTACAGCCTACGCCAATTCTGTCT
TTAATATATTTCAGGCTGTAAGTTCTAACATTAATTGCGTTTTGAGCGTTAACTCGTCAAATTGCAATAA
TTTTAATGTTAAGAAGTTACAGAGACAACTTTATGATAATTGCTATAGAAATAGTAATGTTGATGAATCT
TTTGTGGATGACTTTTATGGTTATTTGCAAAAGCATTTTTCTATGATGATTCTTTCTGATGATAGTGTTG
TGTGCTATAATAAAACTTATGCTGGACTTGGTTACATTGCTGATATTAGTGCTTTTAAAGCCACTTTGTA
TTATCAGAATGGTGTGTTTATGAGTACAGCTAAGTGTTGGACTGAGGAAGATCTTTCTATAGGACCTCAT
GAATTTTGCTCACAGCACACTATGCAGATTGTAGATGAAAATGGTAAGTATTATCTACCATATCCAGATC
CTAGCCGTATTATTTCTGCTGGTGTTTTTGTGGATGACATCACTAAGACTGATGCTGTCATTCTTTTGGA
ACGCTATGTTTCTCTGGCTATAGATGCCTACCCATTGTCTAAGCATCCTAAACCTGAGTACAGGAAGGTG
TTTTACGCATTGTTAGACTGGGTCAAACATCTCAACAAGACTCTTAACGAAGGTGTTTTGGAGTCTTTTT
CTGTTACACTTTTAGATGAACATGAGTCTAAGTTTTGGGATGAAAGCTTTTATGCTAGTATGTATGAGAA
GTCTACAGTATTACAAGCTGCTGGTCTTTGTGTAGTATGTGGTTCTCAAACAGTTCTAAGATGCGGTGAT
TGTTTACGCAGACCGATGTTGTGCACTAAGTGCGCCTATGATCATGTGTTTGGCACTGATCATAAGTTCA
TTTTAGCTATTACACCATATGTGTGTAACACATCTGGCTGCAATGTAAATGACGTTACAAAACTGTATCT
TGGAGGTTTGAATTATTACTGTGTAGACCACAAACCACATCTTTCATTCCCACTGTGTTCAGCTGGTAAT
GTCTTTGGTTTGTACAAAAGTTCTGCTTTGGGTTCCATGGACATTGATGTCTTTAACAAACTTTCTACCT
CTGATTGGTCTGACATTCGCGACTACAAGCTTGCTAATGATGCAAAAGAGTCACTAAGGTTGTTTGCAGC
TGAAACGGTCAAGGCTAAAGAGGAAAGTGTTAAGTCATCATACGCTTATGCTACCCTAAAGGAGATTGTA
GGTCCTAAGGAACTTTTGCTCTTATGGGAAAGTGGAAAAGCCAAACCACCGTTAAACCGTAATTCTGTTT
TTACATGCTTCCAAATTACAAAAGACTCCAAGTTTCAAGTTGGTGAGTTTGTGTTTGAGAAAGTAGATTA
CGGTTCTGATACGGTTACTTACAAATCCACTGCTACTACTAAGTTAGTACCAGGTATGTTGTTTATTTTG
ACTTCTCATAATGTTGCTCCACTTAGAGCGCCAACAATGGCAAACCAGGAGAAATATTCTACCATTTACA
AGTTGCACCCATCATTTAATGTTAGTGATGCTTATGCAAATCTTGTACCTTATTACCAACTTATTGGCAA
ACAGCGTATAACCACAATACAGGGTCCTCCTGGTAGTGGAAAATCGCATTGTTCTATTGGTATTGGTGTG
TATTACCCTGGAGCGAGGATCGTGTTCACCGCTTGTTCTCACGCTGCTGTTGATTCGCTCTGTGCAAAAG
CTGTCACAGCCTATAGTGTTGATAAGTGTACACGTATTATTCCTGCACGTGCCAGAGTTGAGTGTTATAG
TGGTTTTAAACCTAACAATAATAGTGCACAATACGTGTTTAGTACTGTTAATGCGTTACCTGAAGTTAAT
GCAGACATTGTTGTCGTGGATGAGGTGTCTATGTGCACTAACTATGACTTGTCTGTGATTAACCAGCGTA
TATCATATAAACACATTGTATATGTTGGTGATCCTCAACAGCTTCCAGCTCCTAGAGTTCTTATCTCTAA
AGGTGTTATGGAACCAATTGACTATAATGTTGTGACACAACGTATGTGTGCTATAGGACCCGATGTCTTT
TTACACAAGTGTTACAGATGTCCTGCTGAAATAGTTAACACTGTTTCAGAGCTTGTTTATGAAAACAAGT
TTGTACCTGTCAAAGAAGCTAGTAAGCAGTGCTTCAAAATCTTTGAACGCGGTAGTGTTCAGGTAGACAA
TGGCTCCAGTATAAATAGGCGTCAACTTGATGTTGTTAAGCGATTTATACATAAAAACTCCACATGGAGC
AAGGCTGTGTTTATCTCACCTTACAATAGTCAAAATTATGTAGCTGCCAGGCTTTTAGGCTTACAAACTC
AGACAGTGGATTCTGCTCAAGGTAGTGAATATGACTATGTTATATTCGCACAGACATCAGATACTGCTCA
TGCCTGTAATGCCAATCGTTTTAACGTTGCCATTACTAGAGCAAAGAAAGGTATTTTCTGTATTATGTCT
GACAGAACTTTGTTTGATGCACTTAAGTTCTTTGAAATCACTATGACAGATTTACAGTCTGAAAGTAGTT
GTGGTTTGTTTAAGGATTGTGCACGTAACCCTATTGATTTACCACCAAGTCATGCCACTACTTATTTGTC
ATTGTCTGATAGATTTAAGACTAGTGGTGACTTGGCTGTTCAAATAGGTAACAACAATGTTTGTACCTAT
GAACATGTGATTTCATATATGGGTTTCAGGTTTGATGTTAGCATGCCTGGTAGTCATAGTTTGTTCTGTA
CTAGAGACTTTGCCATGCGTCATGTCAGAGGTTGGTTAGGAATGGATGTGGAAGGTGCACATGTCACAGG
TGACAATGTTGGCACTAATGTACCTCTACAAGTTGGTTTTTCCAATGGTGTTGATTTTGTAGCTCAACCT
GAAGGTTGTGTTCTAACAAACACTGGCAGTGTTGTAAAACCTGTTCGTGCTCGTGCACCACCTGGAGAAC
AATTCACTCACATTGTACCTCTGTTACGCAAGGGACAACCTTGGAGTGTGTTGAGAAAACGTATTGTTCA
AATGATAGCAGATTTTCTTGCTGGCTCATCTGATGTACTGGTGTTTGTACTTTGGGCTGGCGGTTTAGAG
TTGACCACTATGCGTTATTTTGTTAAGATTGGAGCTGTTAAACATTGCCAATGTGGTACTGTTGCAACAT
GCTACAATTCTGTTAGTAATGACTATTGTTGCTTTAAACATGCATTGGGCTGTGACTATGTTTATAATCC
ATATGTCATAGATATTCAACAATGGGGTTATGTTGGTTCACTCTCCACTAATCACCATGCAATTTGTAAT
GTTCATAGAAATGAGCATGTTGCTTCTGGTGATGCTATTATGACTAGATGTTTGGCTGTGTATGACTGCT
TTGTTAAGAATGTGGATTGGTCAATTACCTACCCTATGATAGCTAATGAAAATGCCATAAACAAGGGCGG
TCGCACTGTGCAGAGTCATATTATGCGTGCTGCTATTAAATTGTACAACCCTAAAGCAATCCATGACATT
GGTAATCCTAAGGGTATTCGTTGTGCTGTAACTGATGCCAAGTGGTATTGTTATGACAAGAACCCTATTA
ATTCTAATGTGAAAACATTGGAGTATGATTACATGACACATGGCCAAATGGATGGCTTGTGTTTGTTTTG
GAATTGTAATGTGGATATGTACCCTGAATTCTCAATTGTTTGCAGGTTTGACACACGTACACGATCTACA
TTGAACCTTGAAGGTGTAAATGGTGGGTCATTGTATGTCAATAATCATGCATTTCACACTCCTGCTTATG
ATAAACGTGCTATGGCTAAATTGAAACCAGCACCGTTTTTCTACTATGACGACGGTTCATGTGAGGTTGT
TCACGATCAAGTTAACTATGTTCCTTTGAGAGCCACTAATTGCATTACCAAGTGTAATATTGGTGGTGCT
GTATGTTCTAAGCACGCTAATCTCTATAGAGCATATGTTGAGTCATATAACATTTTTACTCAAGCTGGTT
TTAATATTTGGGTTCCTACCACGTTTGATTGTTATAATTTGTGGCAGACATTCACAGAGGTCAATTTACA
AGGTTTAGAGAACATTGCTTTTAACGTTGTTAATAAAGGTTCATTTGTTGGTGCTGATGGTGAATTACCA
GTAGCCATTAGTGGTGATAAAGTGTTCGTACGTGATGGTAACACTGATAATTTAGTCTTTGTTAACAAAA
CATCACTGCCTACAAACATAGCATTTGAACTTTTTGCTAAGAGGAAGGTTGGTTTAACACCACCTCTCAG
TATTCTCAAAAACCTTGGTGTTGTCGCCACATATAAGTTTGTCTTGTGGGATTATGAAGCTGAGCGTCCC
TTGACAAGCTTTACTAAGTCTGTTTGTGGTTATACAGACTTTGCAGAGGATGTTTGTACTTGTTACGATA
ATAGTATACAAGGTTCATACGAACGTTTTACTCTGTCAACTAATGCTGTGTTATTCTCTGCTACTGCTGT
GAAAACAGGTGGTAAGAGTTTGCCGGCTATTAAATTGAATTTTGGAATGCTTAATGGTAATGCAATTGCT
ACTGTCAAATCAGAAGATGGTAACATAAAAAATATTAACTGGTTTGTTTACGTACGCAAAGATGGCAAAC
CTGTTGATCATTATGATGGTTTTTATACCCAAGGTCGTAATTTACAAGACTTTTTGCCTCGCAGCACAAT
GGAAGAAGACTTTTTGAACATGGATATAGGCGTGTTTATTCAAAAGTATGGTCTAGAGGATTTCAACTTC
GAGCACGTTGTGTATGGTGATGTTTCAAAAACTACTCTAGGCGGTTTACACTTGTTGATTTCACAAGTAC
GTCTGAGTAAAATGGGCATCTTAAAGGCAGAGGAGTTTGTGGCAGCATCTGACATAACACTCAAATGTTG
TACTGTGACTTATCTTAATGATCCTAGTTCTAAGACTGTTTGTACTTACATGGATTTGTTGTTGGATGAT
TTTGTTTCTGTATTGAAGTCTTTGGATTTGACTGTTGTATCCAAGGTTCATGAGGTCATAATTGACAACA
AACCATGGAGATGGATGCTATGGTGTAAAGATAATGCCGTTGCTACATTCTATCCTCAGTTGCAGAGTGC
AGAATGGAAATGCGGGTATTCTATGCCTGGTATTTATAAGACACAACGTATGTGCTTAGAACCATGTAAT
TTGTATAATTATGGTGCAGGTTTGAAGTTGCCCAGTGGCATTATGTTCAATGTTGTTAAATACACTCAAT
TGTGTCAATATTTTAACAGTACCACGTTATGTGTTCCTCATAATATGAGAGTGTTACACTTGGGTGCTGG
CTCTGATTATGGTGTTGCACCAGGAACTGCTGTTCTTAAAAGGTGGTTGCCGCACGACGCAATTGTTGTT
GACAACGATGTTGTTGACTATGTGAGTGACGCTGATTTTAGTGTTACTGGTGATTGTGCAACCGTTTATT
TGGAAGACAAGTTTGACTTGTTAATCTCTGATATGTACGATGGTAGGACAAAGGCAATTGATGGTGAAAA
TGTTTCGAAAGAAGGATTTTTCACTTACATCAATGGTTTCATTTGTGAAAAACTTGCCATCGGAGGTTCG
ATTGCTATTAAAGTAACAGAGTATAGCTGGAATAAGAAATTGTATGAACTTGTACAAAGATTTTCTTTTT
GGACTATGTTTTGCACTTCTGTTAATACGTCATCATCAGAAGCCTTTGTTGTCGGAATTAACTATCTTGG
TGATTTCGCACAAGGACCTTTTATAGATGGTAACATAATACACGCAAATTATGTATTTTGGCGTAACTCC
ACTGTTATGAGTTTGTCCTACAACTCTGTTTTAGACCTGAGTAAATTTAATTGCAAACACAAAGCGACTG
TTGTTGTGCAATTAAAGGATAGTGATATTAATGAAATGGTGCTTAGTCTTGTTAGGAGTGGTAAGTTGCT
TGTAAGGGGTAATGGCAAGTGTTTGAGTTTTAGTAATCATTTAGTCTCAACTAAATAAAATGTTTGTTTT
GCTTGTTGCATATGCCTTGTTGCATATTGCTGGTTGTCAAACTACAAATGGGCTGAACACTAGTTACTCT
GTTTGCAACGGCTGTGTTGGTTATTCAGAAAATGTATTTGCTGTTGAGAGTGGTGGTTATATACCCTCCG
ACTTTGCATTCAATAATTGGTTCCTTCTAACTAATACCTCATCTGTTGTAGATGGTGTTGTGAGGAGTTT
TCAGCCTTTGTTGCTTAATTGCTTATGGTCTGTTTCTGGCTTGCGGTTTACTACTGGTTTTGTCTATTTT
AATGGTACTGGGAGAGGTGATTGTAAAGGTTTTTCCTCAGATGTTTTGTCTGATGTCATACGTTACAACC
TCAATTTTGAAGAAAACCTTAGACGTGGAACCATTTTGTTTAAAACATCTTATGGTGTTGTTGTGTTTTA
TTGTACCAACAACACTTTAGTTTCAGGTGATGCTCACATACCATTTGGTACAGTTTTGGGCAATTTTTAT
TGCTTTGTAAATACTACTATTGGCAATGAAACTACGTCTGCTTTTGTGGGTGCACTACCTAAGACAGTTC
GTGAGTTTGTTATTTCACGCACAGGACATTTTTATATTAATGGCTATCGCTATTTCACTTTAGGTAATGT
AGAAGCCGTTAATTTCAATGTCACTACTGCAGAAACCACTGATTTTTGTACTGTTGCGTTAGCTTCTTAT
GCTGACGTTTTGGTTAATGTGTCACAAACCTCTATTGCTAATATAATTTATTGCAACTCTGTTATTAACA
GACTGAGATGTGACCAGTTGTCCTTTGATGTACCAGATGGTTTTTATTCTACAAGCCCTATTCAATCCGT
TGAGCTACCTGTGTCTATTGTGTCGCTACCTGTTTATCATAAACATACGTTTATTGTGTTGTACGTTGAC
TTCAAACCTCAGAGTGGCGGTGGCAAGTGCTTTAACTGTTATCCTGCTGGTGTTAATATTACACTGGCCA
ATTTTAATGAAACTAAAGGGCCTTTGTGTGTTGACACATCACACTTCACTACCAAATACGTTGCTGTTTA
TGCCAATGTTGGTAGGTGGAGTGCTAGTATTAACACGGGAAATTGCCCTTTTTCTTTTGGCAAAGTTAAT
AACTTTGTTAAATTTGGCAGTGTATGTTTTTCGCTAAAGGATATACCCGGTGGTTGCGCAATGCCTATAG
TGGCTAATTGGGCTTATAGTAAGTACTATACTATAGGCTCATTGTATGTTTCTTGGAGTGATGGTGATGG
AATTACTGGCGTCCCACAACCTGTTGAGGGTGTTAGTTCCTTTATGAATGTTACATTGGACAAATGTACT
AAATATAATATTTATGATGTATCTGGTGTGGGTGTTATTCGCGTTAGCAATGACACCTTTCTTAATGGAA
TTACGTACACATCAACTTCAGGTAACCTTCTGGGTTTTAAAGATGTTACTAAGGGCACCATCTACTCTAT
CACTCCTTGTAACCCACCAGATCAGCTTGTTGTTTATCAGCAAGCTGTTGTTGGTGCTATGTTGTCTGAA
AATTTTACTAGTTACGGCTTTTCTAATGTTGTAGAACTGCCGAAATTTTTCTATGCGTCCAATGGCACTT
ATAATTGCACAGACGCTGTTTTAACTTATTCTAGTTTTGGCGTTTGTGCAGATGGTTCTATAATTGCTGT
TCAACCACGTAATGTTTCATATGATAGTGTTTCAGCTATCGTCACAGCTAATTTGTCTATACCTTCCAAT
TGGACCACTTCGGTCCAGGTTGAGTATTTACAAATTACAAGTACACCTATCGTAGTTGATTGCTCCACTT
ATGTTTGCAATGGTAATGTGCGCTGTGTTGAATTGCTTAAGCAGTATACTTCTGCTTGTAAAACTATTGA
AGACGCCTTAAGAAATAGCGCCAGGCTGGAGTCTGCAGATGTTAGTGAGATGCTCACTTTTGACAAGAAA
GCGTTTACACTTGCTAATGTTAGTAGTTTTGGTGACTACAACCTTAGCAGCGTCATACCTAGCTTGCCCA
CAAGTGGTAGTAGAGTGGCTGGTCGCAGTGCCATAGAAGACATACTTTTTAGCAAACTTGTTACTTCTGG
ACTTGGCACTGTGGACGCAGACTACAAAAAGTGCACTAAGGGTCTTTCCATTGCTGACTTGGCTTGTGCT
CAATATTATAATGGCATTATGGTTTTGCCTGGCGTCGCTGATGCTGAACGAATGGCCATGTATACAGGTT
CTTTAATTGGTGGAATTGCTTTAGGAGGTCTAACATCAGCCGTTTCAATACCATTTTCATTAGCAATTCA
GGCACGTTTAAATTATGTTGCATTGCAGACTGATGTTTTACAAGAAAATCAGAAAATTCTTGCTGCATCT
TTTAACAAAGCAATGACCAACATAGTAGATGCCTTTACTGGTGTTAATGATGCTATTACACAAACTTCAC
AAGCCCTACAAACAGTTGCTACTGCACTTAACAAGATCCAGGATGTTGTTAATCAACAAGGCAACTCATT
GAACCATTTAACTTCTCAGTTGAGGCAGAATTTTCAAGCTATCTCTAGCTCTATTCAGGCTATCTATGAC
AGACTTGACACTATTCAGGCTGATCAACAAGTAGATAGGCTGATTACTGGTAGATTGGCTGCTTTGAATG
TATTCGTTTCTCATACATTGACTAAGTACACTGAAGTTCGTGCTTCCAGACAGCTTGCACAACAAAAAGT
GAATGAGTGTGTCAAATCCCAGTCTAAGCGTTATGGCTTCTGTGGAAATGGCACTCACATTTTCTCAATT
GTTAATGCTGCTCCTGAGGGGCTTGTTTTTCTCCACACTGTCTTGTTGCCGACACAATATAAGGATGTTG
AAGCGTGGTCTGGGTTGTGCGTTGATGGTACAAACGGTTATGTGTTGCGACAACCTAATCTTGCTCTTTA
CAAAGAAGGCAATTATTATAGAATCACATCTCGCATAATGTTTGAACCACGTATTCCTACCATGGCAGAT
TTTGTTCAAATTGAAAATTGCAATGTCACATTTGTTAACATTTCTCGCTCTGAGTTGCAAACCATTGTGC
CAGAGTATATTGATGTTAATAAGACGCTGCAAGAATTAAGTTACAAATTGCCAAATTACACTGTTCCAGA
CCTAGTTGTCGAACAGTACAACCAGACTATTTTGAATTTGACCAGTGAAATTAGCACCCTTGAAAATAAA
TCTGCGGAGCTTAATTACACTGTTCAAAAATTGCAAACTCTGATTGACAACATAAATAGCACATTAGTCG
ACTTAAAGTGGCTCAACCGGGTTGAGACTTACATCAAGTGGCCGTGGTGGGTGTGGTTGTGCATTTCAGT
CGTGCTCATCTTTGTGGTGAGTATGTTGCTATTATGTTGTTGTTCTACTGGTTGCTGTGGCTTCTTTAGT
TGTTTTGCATCTTCTATTAGAGGTTGTTGTGAATCAACTAAACTTCCTTATTACGACGTTGAAAAGATCC
ACATACAGTAATGGCTCTAGGTTTGTTCACATTGCAACTTGTGTCTGCTGTTAATCAATCGCTTAGCAAT
GCGAAAGTTAGTGCTGAAGTTTCACGACAGGTTATCCAAGACGTGAAAGATGGCACTGTTACCTTCAACT
TGCTAGCGTATACACTAATGAGCCTCTTTGTTGTGTATTTTGCTTTATTTAAAGCAAGATCACACCGTGG
CAGAGCTGCTCTTATAGTGTTTAAAATTCTAATCCTTTTCGTTTATGTGCCATTGCTGTATTGGTCTCAA
GCATATATTTACGCAACTTTGATTGCTGTAATTTTGCTTGGAAGATTTTTCCATACAGCTTGGCACTGCT
GGCTCTACAAGACATGGGATTTCATTGTCTTCAATGTAACCACACTTTGCTATGCAAGGTAAGTGTTGGT
TTCTTGAAAATAAGGCTCTGAAACCATTCGTTTGTTTTTACGGAGGGGATCAATTCCTTTACATAGGCGA
CAGAATTGTTTCTTATTTCTCAACTAACGACTTGTACGTTGCTCTTAGAGGACGTATTGATAAAGACCTC
AGCCTTTCTAGAAAGGTTGAGTTATATAACGGTGAATGTGTATACTTGTTTTGTGAACACCCAGCTGTTG
GAATAGTCAACACAGATTTCAAATTAGAAATCCACTAAGATGTTCCTTAAGCTAGTGGATGATCATGCTT
TGGTTGTTAATGTACTACTCTGGTGTGTGGTGCTTATAGTGATACTACTAGTGTGTATTACAATAATTAA
ACTAATTAAGCTTTGTTTCACTTGCCATATGTTTTGTAATAGAACAGTTTATGGCCCCATTAAAAATGTG
TACCACATTTACCAATCATATATGCACATAGACCCTTTCCCTAAACGAGTTATTGATTTCTAAACTAAAC
GACAATGTCAAATGACAATTGTACGGGTGACATTGTCACCCATTTGAAGAATTGGAATTTTGGTTGGAAT
GTTATTCTAACCATATTCATTGTTATTCTTCAGTTTGGACACTATAAATACTCCAGATTGTTTTATGGTT
TGAAGATGCTTGTACTGTGGCTTCTTTGGCCACTCGTACTTGCTTTGTCAATCTTTGACACCTGGGCTAA
TTGGGATTCTAATTGGGCCTTTGTTGCATTTAGCTTTTTTATGGCCGTATCAACACTCGTTATGTGGGTG
ATGTACTTCGCAAACAGTTTCAGACTTTTCCGACGTGCTCGAACTTTTTGGGCATGGAATCCTGAGGTTA
ATGCAATCACTGTCACAACCGTGTTGGGACAGACATACTATCAACCCATTCAACAAGCTCCAACAGGCAT
TACTGTGACCTTGCTGAGCGGCGTGCTTTACGTTGACGGACATAGATTGGCTTCAGGTGTTCAGGTTCAT
AACCTACCTGAATACATGACAGTTGCCGTGCCGAGCACTACTATAATTTATAGTAGAGTCGGAAGGTCCG
TAAATTCACAAAATAGCACAGGCTGGGTTTTCTACGTACGAGTAAAACACGGTGATTTTTCTGCAGTGAG
CTCTCCCATGAGCAACATGACAGAAAACGAAAGATTGCTTCATTTTTTCTAAACTGAACGAAAAGATGGC
TACAGTCAAATGGGCTGATGCATCTGAACCACAACGTGGTCGTCAGGGTAGAATACCTTATTCTCTTTAT
AGCCCTTTGCTTGTTGATAGTGAACAACCTTGGAAGGTGATACCTCGTAATTTGGTACCCATCAACAAGA
AAGACAAAAATAAGCTTATAGGCTATTGGAATGTTCAAAAACGTTTCAGAACTAGAAAGGGCAAACGGGT
GGATTTGTCACCCAAGCTGCATTTTTATTATCTTGGCACAGGACCCCATAAAGATGCAAAATTTAGAGAG
CGTGTTGAAGGTGTCGTCTGGGTTGCTGTTGATGGTGCTAAAACTGAACCTACAGGTTACGGTGTTAGGC
GCAAGAATTCAGAACCAGAGATACCACACTTCAATCAAAAGCTCCCAAATGGTGTTACTGTTGTTGAAGA
ACCTGACTCCCGTGCTCCTTCCCGGTCTCAGTCGAGGTCGCAGAGTCGCGGTCGTGGTGAATCCAAACCT
CAATCTCGGAATCCTTCAAGTGACAGAAACCATAACAGTCAGGATGACATCATGAAGGCAGTTGCTGCGG
CTCTTAAATCTTTAGGTTTTGACAAGCCTCAGGAAAAAGATAAAAAGTCAGCGAAAACGGGTACTCCTAA
GCCTTCTCGTAATCAGAGTCCTGCTTCTTCTCAAACTTCTGCCAAGAGTCTTGCTCGTTCTCAGAGTTCT
GAAACAAAAGAACAAAAGCATGAAATGCAAAAGCCACGGTGGAAAAGACAGCCTAATGATGATGTGACAT
CTAATGTCACACAATGTTTTGGCCCCAGAGACCTTGACCACAACTTTGGAAGTGCAGGTGTTGTGGCCAA
TGGTGTTAAAGCTAAAGGCTATCCACAATTTGCTGAGCTTGTGCCGTCAACAGCTGCTATGCTGTTTGAT
AGTCACATTGTTTCCAAAGAGTCAGGCAACACTGTGGTCTTGACTTTCACTACTAGAGTGACTGTGCCCA
AAGACCATCCACACTTGGGTAAGTTTCTTGAGGAGTTAAATGCATTCACTAGAGAAATGCAACAACATCC
TCTTCTTAACCCTAGTGCACTAGAATTCAACCCATCTCAAACTTCACCTGCAACTGCTGAACCAGTGCGT
GATGAAGTTTCTATTGAAACTGACATAATTGATGAAGTAAACTAAACATGCCACTGTGTTGTTTGAAATT
CAGGCTTTAGTTGGAATTTTGCTTTTGTTCTTTCTTTTATTATCTTTCTTTTGCCTGTTTTTAGAGAGAT
TTGGCGCCTTGGTGCCGTAGATGAATACATTGCTTTTCTCTGATCTATGTATGATGGTACGATCAGAGCT
GCTTTTAATTAACATGATCCCTTGCTTTGGCTTGACAAGGATCTAGTCTTATACACAATGGTAAGCCAGT
GGTAGTAAAGGTATAAGAAATTTGCTACTATGTTACTGAACCTAGGTGAACGCTAGTATAACTCATTACA
AATGTGCTGGAGTAATCAAAGATCGCATTGACGAGCCAACAATGGAAGAGCCAGTCATTTGTCTTGAGAC
CTATCTAGTTAGTAACTGCTAATGGAACGGTTTCGATATGGATACACAAAAAAAAAAAAAAAAAAAAAAA
AAAAAAAAAAAAAAAAA
