# Supplementary material for: Prioritizing antiviral drugs against SARS-CoV-2 by integrating viral complete genome sequences and drug chemical structures
Source: Sci Rep. 2021 Mar 18;11:6248. doi: 10.1038/s41598-021-83737-5 (PMC7973547; doi:10.1038/s41598-021-83737-5)
Supplement: Supplementary file 1 — Supplementary Information 1. [file 41598_2021_83737_MOESM1_ESM.zip › dataset_VDA-RWR/dataset3/virus FASTA/HCoV-HKU1.fasta]

>NC_006577.2 Human coronavirus HKU1, complete genome
GAGTTTGAGCGATTGACGTTCGTACCGTCTATCAGCTTACGATCTCTTGTCAGATCTCATTAAATCTAAA
CTTTTTAAACAAGATTCCCTGTTATCCATGCTTGTGAGTGTGGTTTAATCATAATCTTGTATTTTACTTT
CCACACTTTTCATCTCTCTGCCAGTGACGTGTTGGTTGTCCTCAGCGTCCCTCCCATAGGTCGCAATGAT
TAAAACCAGCAAATACGGTCTCGGCTTCAAGTGGGCGCCAGAATTTCGTTGGCTGCTTCCGGATGCAGCG
GAGGAGTTGGCTAGTCCTATGAAGTCAGATGAGGGTGGGTTATGCCCCTCTACTGGTCAAGCGATGGAAA
GTGTTGGATTCGTTTATGATAATCATGTGAAGATAGATTGTCGCTGCATTCTTGGACAAGAATGGCATGT
GCAGTCAAATCTTATCCGTGATATTTTTGTTCATGAAGATCTACATGTTGTAGAAGTTCTAACTAAAACA
GCCGTAAAGTCCGGTACGGCAATTTTAATTAAATCACCTTTGCATAGCTTGGGTGGTTTTCCTAAAGGGT
ATGTTATGGGCTTGTTCCGTTCATACAAGACTAAACGTTATGTTGTACATCATCTTTCTATGACTACATC
TACTACTAATTTTGGTGAAGATTTTTTGGGTTGGATTGTACCTTTTGGTTTTATGCCATCTTATGTTCAC
AAATGGTTTCAATTCTGTAGGTTGTATATTGAAGAGAGTGATTTAATAATTTCAAATTTTAAATTTGATG
ATTATGATTTTAGTGTAGAAGATGCTTATGCTGAGGTTCATGCTGAGCCTAAAGGTAAATATTCACAAAA
AGCTTATGCTTTACTTAGACAATATCGTGGTATTAAACCCGTACTTTTTGTAGACCAGTATGGTTGTGAC
TATTCTGGTAAATTAGCAGATTGTCTTCAAGCTTATGGTCATTATTCTTTGCAAGATATGAGACAAAAGC
AGTCTGTATGGCTTGCCAATTGTGACTTTGATATTGTAGTGGCTTGGCATGTAGTTCGTGATTCACGATT
TGTTATGCGCCTGCAGACTATAGCTACTATTTGTGGTATTAAATATGTTGCACAACCTACAGAAGATGTA
GTAGATGGAGATGTAGTTATACGTGAACCTGTACATTTATTATCTGCTGATGCAATAGTTTTAAAGCTTC
CTAGTTTGATGAAAGTTATGACTCATATGGATGATTTTTCTATTAAATCTATATATAATGTTGATTTGTG
TGATTGTGGTTTTGTTATGCAGTATGGTTATGTAGATTGTTTTAATGATAATTGTGATTTTTATGGTTGG
GTTTCAGGTAATATGATGGATGGTTTTTCTTGTCCATTGTGTTGTACAGTTTATGACTCTAGCGAAGTTA
AAGCCCAATCATCTGGTGTTATTCCTGAAAATCCTGTGTTATTTACTAATAGTACTGATACTGTTAACCA
TGATTCTTTTAATTTGTATGGTTATTCTGTCACACCATTTGGTTCTTGTATATATTGGTCGCCGCGTCCT
GGATTGTGGATTCCTATAATTAAATCTTCAGTCAAGTCTTATGATGATTTGGTTTATTCAGGTGTAGTAG
GTTGTAAATCTATTGTTAAAGAAACTGCTCTTATTACTCATGCACTTTACTTAGATTATGTTCAATGTAA
GTGTGGTAATCTTGAACAAAATCATATTCTTGGCGTTAATAATTCTTGGTGTAGGCAACTGTTGCTTAAT
AGAGGTGATTATAATATGCTTCTAAAAAATATTGACTTGTTTGTTAAGCGTCGTGCTGATTTTGCTTGCA
AGTTTGCAGTTTGTGGAGATGGTTTTGTACCTTTTTTACTAGATGGTTTAATTCCCCGTAGTTATTATCT
AATTCAGAGTGGTATTTTCTTTACATCTTTGATGTCTCAATTTTCACAAGAAGTTTCTGATATGTGTTTA
AAAATGTGTATTTTGTTTATGGACAGAGTTTCAGTTGCTACATTTTATATAGAGCATTATGTTAATAGGT
TGGTTACTCAATTTAAGTTATTGGGTACTACACTTGTTAATAAAATGGTTAATTGGTTTAATACCATGTT
AGATGCTAGTGCACCTGCTACAGGCTGGCTTCTTTACCAATTATTGAATGGTCTTTTTGTAGTATCTCAA
GCCAACTTTAATTTTGTTGCTTTAATACCTGATTATGCTAAAATTTTAGTTAATAAATTTTACACTTTTT
TTAAGTTATTATTAGAGTGTGTTACAGTTGATGTTTTAAAAGATATGCCTGTTCTTAAAACTATTAATGG
TTTAGTTTGTATTGTAGGCAATAAGTTTTATAACGTTAGTACAGGGTTAATTCCTGGTTTTGTTTTACCA
TGTAATGCACAGGAACAACAAATTTATTTTTTTGAAGGCGTTGCAGAATCTGTTATAGTAGAAGATGATG
TTATTGAGAATGTCAAATCTTCTTTATCATCTTATGAGTATTGTCAACCACCTAAATCTGTAGAAAAAAT
TTGTATTATAGATAATATGTACATGGGTAAGTGTGGTGATAAATTTTTCCCTATTGTCATGAATGATAAA
AATATTTGTCTTTTAGATCAGGCTTGGCGTTTTCCATGTGCAGGTAGAAAAGTTAATTTTAACGAGAAAC
CTGTTGTTATGGAGATTCCGTCTTTGATGACAGTTAAGGTTATGTTTGATTTAGATTCTACTTTTGATGA
TATTTTAGGTAAAGTTTGTTCAGAATTTGAAGTAGAAAAGGGTGTTACTGTAGATGATTTTGTTGCTGTT
GTTTGTGATGCTATAGAGAATGCTTTAAACTCTTGTAAAGAGCATCCAGTGGTTGGTTATCAAGTTCGTG
CATTTTTAAATAAACTTAATGAGAATGTTGTTTATTTATTTGATGAGGCTGGTGATGAAGCAATGGCCTC
TCGTATGTATTGTACTTTTGCTATTGAGGATGTTGAAGACGTTATCAGTAGTGAAGCTGTCGAAGATACT
ATTGATGGTGTCGTTGAAGACACTATTAATGACGATGAAGATGTTGTTACTGGTGACAATGACGATGAAG
ATGTTGTTACTGGTGACAATGACGATGAAGATGTTGTTACTGGTGACAATGACGATGAAGATGTTGTTAC
TGGTGACAATGACGATGAAGATGTTGTTACTGGTGACAATGACGATGAAGATGTTGTTACTGGTGACAAT
GACGATGAAGATGTTGTTACTGGTGACAATGACGATGAAGATGTTGTTACTGGTGACAATGACGATGAAG
ATGTTGTTACTGGTGACAATGACGATGAAGATGTTGTTACTGGTGACAATGACGATGAAGATGTTGTTAC
TGGTGACAATGACGATGAAGATGTTGTTACTGGTGACAATGACGATGAAGATGTTGTTACTGGTGACAAT
GACGATGAAGATGTTGTTACTGGTGACAATAACGATGAAGAGATTGTTACTGGTGACAATGATGACCAAA
TTGTTGTTACTGGTGATGATGTAGATGATATTGAAAGTATTTATGACTTTGATACTTATAAAGCTCTTTT
AGTTTTTAATGATGTCTATAATGATGCTTTGTTTGTTAGTTATGGTTCTAGTGTTGAAACAGAAACATAT
TTTAAAGTTAATGGTTTATGGTCACCTACTATTACACATACTAATTGTTGGTTGCGTTCTGTGTTACTTG
TAATGCAGAAATTACCTTTTAAGTTTAAGGATTTAGCTATTGAAAATATGTGGTTATCTTATAAGGTGGG
TTATAATCAAAGTTTTGTTGATTATTTACTGACCACTATTCCTAAAGCTATTGTTTTGCCTCAAGGTGGT
TTTGTAGCTGATTTTGCTTATTGGTTTTTAAACCAGTTTGATATTAATGCGTATGCTAATTGGTGTTGTT
TAAAATGTGGTTTTTCTTTTGATTTAAATGGTTTGGATGCTTTGTTTTTTTATGGAGATATTGTGTCTCA
TGTTTGTAAGTGTGGACATAATATGACTCTAATAGCAGCGGACTTACCTTGTACATTACATTTTTCATTA
TTTGATGACAATTTTTGTGCTTTTTGCACCCCTAAAAAAATTTTTATTGCTGCATGTGCTGTGGATGTAA
ACGTTTGTCATTCTGTAGCTGTTATAGGTGATGAACAAATAGATGGTAAGTTTGTTACTAAATTTAGTGG
TGATAAATTTGATTTTATAGTAGGTTATGGAATGTCATTTAGTATGTCTTCTTTTGAGTTACCTCAATTG
TATGGTTTGTGTATAACACCTAATGTATGTTTTGTTAAAGGTGATATTATAAATGTTGCTAGACTTGTTA
AAGCTGATGTTATTGTTAATCCTGCTAATGGGCATATGCTCCATGGTGGTGGAGTTGCAAAAGCTATAGC
TGTAGCTGCAGGTAAAAAATTTTCTAAAGAAACTGCTGCTATGGTTAAATCTAAAGGTGTTTGCCAAGTA
GGAGATTGTTATGTTTCTACCGGTGGTAAATTATGTAAAACAATTCTTAATATTGTAGGCCCTGATGCTA
GACAAGATGGAAGACAATCTTATGTTTTGTTAGCACGTGCTTATAAGCATCTTAATAATTATGATTGTTG
TTTGTCTACTCTCATATCGGCTGGTATATTTAGTGTTCCTGCTGATGTGTCATTAACTTACCTTCTAGGT
GTTGTTGATAAACAAGTTATCCTTGTTAGTAATAATAAAGAAGATTTTGATATTATTCAAAAATGTCAAA
TTACTTCAGTTGTTGGTACTAAAGCATTGGCTGTTAGATTAACTGCTAATGTAGGCCGTGTTATTAAATT
TGAGACAGATGCATACAAACTTTTTTTGAGTGGTGATGATTGTTTTGTTTCAAATTCTTCTGTTATACAA
GAAGTTTTATTGCTTCGTCATGATATACAATTGAATAATGACGTTCGTGATTATTTGTTGTCTAAGATGA
CTAGTCTTCCTAAAGATTGGCGTCTTATCAATAAATTTGATGTTATTAACGGTGTTAAAACTGTTAAGTA
TTTTGAGTGTCCTAATTCTATTTATATATGTAGTCAGGGTAAAGACTTTGGTTATGTATGTGATGGTTCT
TTTTATAAAGCAACTGTTAATCAAGTTTGTGTTTTATTAGCTAAGAAGATAGATGTTTTGCTTACTGTAG
ATGGTGTTAATTTTAAATCTATTTCTCTTACTGTAGGTGAAGTTTTTGGTAAAATACTTGGTAATGTTTT
CTGTGATGGCATTGATGTTACTAAGTTAAAGTGTAGTGATTTTTATGCCGATAAAATTTTATATCAGTAT
GAAAATTTGTCTTTAGCTGATATTTCTGCTGTACAAAGTTCATTTGGGTTTGATCAGCAACAATTGCTTG
CTTATTATAATTTTTTAACAGTATGTAAATGGTCTGTAGTTGTTAACGGTCCATTTTTTTCTTTTGAACA
GTCTCATAATAATTGTTATGTGAATGTAGCTTGTCTTATGTTGCAGCATATTAATCTTAAATTTAATAAA
TGGCAGTGGCAGGAAGCATGGTATGAATTTCGTGCTGGCAGACCACATAGGTTAGTTGCTCTTGTTTTAG
CTAAAGGTCATTTTAAATTTGATGAACCATCAGATGCTACTGATTTTATTCGTGTTGTTTTGAAACAAGC
TGATTTATCAGGTGCAATTTGTGAATTAGAACTTATTTGTGATTGTGGTATTAAACAAGAAAGTCGTGTT
GGTGTTGATGCTGTTATGCATTTTGGTACATTAGCAAAGACTGATCTTTTTAATGGTTATAAGATTGGCT
GTAATTGTGCAGGTAGAATTGTCCATTGTACTAAATTGAATGTACCATTTTTGATTTGTTCTAATACTCC
TCTGAGTAAGGATTTACCTGATGATGTTGTTGCAGCTAACATGTTTATGGGTGTAGGTGTAGGCCATTAT
ACACATTTGAAATGTGGTTCACCTTACCAACATTATGATGCTTGTAGTGTTAAAAAATATACAGGTGTTA
GTGGTTGTTTAACTGACTGCTTGTATCTTAAAAATTTAACCCAGACTTTTACATCTATGTTGACTAATTA
TTTTTTGGATGATGTTGAAATGGTTGCTTATAACCCTGATCTTTCACAATATTATTGTGATAATGGTAAG
TATTATACAAAACCTATTATAAAGGCTCAGTTTAAACCATTTGCTAAAGTTGACGGTGTTTATACTAACT
TTAAGTTAGTTGGACATGATATTTGTGCTCAATTGAATGATAAGTTAGGTTTTAATGTAGATTTGCCGTT
TGTTGAGTACAAAGTAACAGTCTGGCCTGTAGCTACTGGTGATGTTGTTTTGGCATCTGATGATTTATAT
GTGAAACGTTATTTTAAAGGATGTGAAACTTTTGGTAAGCCTGTTATTTGGTTTTGTCATGATGAAGCAT
CATTGAATTCTCTTACTTATTTTAATAAACCTAGTTTTAAATCTGAAAATAGATATAGTGTTTTGTCTGT
TGATTCTGTATCTGAGGAGTCACAAGGTAATGTGGTTACTTCTGTTATGGAATCGCAGATTAGTACTAAA
GAGGTTAAGTTAAAGGGTGTTAGAAAGACTGTTAAAATAGAAGATGCTATTATTGTTAATGATGAAAATA
GTTCTATTAAGGTTGTTAAAAGTTTATCTTTAGTTGATGTTTGGGATATGTATTTGACAGGTTGTGATTA
TGTTGTTTGGGTTGCTAATGAATTGTCACGCCTAGTTAAATCACCAACAGTTAGGGAATATATACGATAT
GGTATTAAACCTATTACTATACCTATAGATTTGTTATGTTTAAGAGATGATAATCAAACTCTTTTAGTTC
CTAAAATTTTTAAAGCAAGAGCTATAGAATTTTATGGTTTTTTGAAGTGGTTGTTTATTTATGTTTTTAG
TTTATTACATTTTACAAATGATAAAACCATTTTTTATACTACAGAAATAGCTTCTAAGTTTACTTTTAAT
TTGTTTTGTTTGGCTCTTAAAAATGCTTTTCAGACATTTAGATGGAGTATATTTATAAAAGGTTTTCTTG
TTGTAGCCACTGTGTTTTTGTTTTGGTTTAATTTTTTGTATATAAATGTTATTTTTAGTGACTTTTATCT
TCCTAATATTAGTGTTTTTCCTATTTTTGTGGGAAGAATTGTTATGTGGATAAAGGCTACTTTTGGTTTG
GTTACAATTTGTGATTTTTATTCTAAGTTAGGTGTAGGTTTTACAAGTCATTTTTGTAATGGTAGTTTTA
TATGTGAATTGTGTCATTCTGGTTTTGATATGTTGGATACATATGCAGCTATAGATTTTGTTCAGTATGA
AGTAGATAGACGTGTTTTATTTGATTATGTTAGTTTAGTCAAATTAATTGTTGAACTCGTTATTGGTTAT
TCATTATACACAGTATGGTTTTATCCATTATTTTGTCTTATTGGTTTACAATTATTTACTACATGGTTGC
CTGATTTGTTTATGTTAGAAACTATGCATTGGTTGATTAGATTTATTGTATTTGTAGCTAATATGTTACC
TGCTTTTGTCTTGTTGCGGTTTTATATAGTTGTTACTGCTATGTATAAAGTAGTTGGTTTTATTAGGCAT
ATTGTCTATGGTTGTAATAAAGCTGGTTGTTTATTTTGTTATAAACGAAATTGTAGTGTTCGTGTTAAGT
GTAGTACTATTGTTGGTGGTGTAATTCGTTATTATGATATTACTGCTAATGGTGGTACTGGTTTTTGTGT
TAAACATCAATGGAATTGTTTTAATTGCCATTCTTTTAAACCAGGTAACACTTTTATAACTGTAGAAGCT
GCTATAGAACTTTCTAAAGAGCTTAAACGACCTGTAAATCCAACTGATGCTTCACATTATGTAGTTACTG
ATATTAAGCAAGTTGGTTGTATGATGCGTTTGTTCTATGATAGAGATGGACAGCGTGTTTACGATGATGT
TGATGCTAGTTTATTTGTAGATATTAATAATCTGTTACATTCTAAAGTTAAAGTTGTTCCTAATTTGTAT
GTAGTTGTAGTAGAGAGTGATGCTGATAGAGCTAATTTTCTGAATGCTGTTGTGTTTTATGCACAATCAT
TGTATAGGCCTATATTACTTGTAGACAAAAAGTTAATTACTACAGCTTGTAATGGTATCTCTGTAACCCA
GACTATGTTTGATGTTTATGTTGATACTTTTATGTCTCATTTTGATGTTGATAGAAAGAGTTTTAATAAT
TTTGTTAACATTGCTCATGCTTCTCTTAGAGAGGGTGTGCAATTAGAAAAGGTTTTAGATACTTTTGTGG
GATGTGTACGTAAATGTTGTTCCATTGATTCAGATGTTGAAACAAGATTTATTACTAAATCTATGATATC
TGCAGTAGCTGCTGGTTTGGAATTTACTGATGAAAATTATAACAATTTGGTACCTACATATTTAAAGAGT
GATAATATTGTAGCTGCTGATTTAGGTGTTCTTATACAGAATGGTGCTAAGCATGTACAGGGTAATGTTG
CTAAGGCAGCTAATATTTCTTGTATATGGTTTATTGATGCTTTTAATCAACTTACTGCTGATTTACAGCA
TAAATTAAAAAAAGCATGTGTTAAAACTGGCTTGAAGTTAAAATTGACTTTTAATAAGCAAGAGGCAAGT
GTCCCTATTCTTACAACACCCTTTTCACTTAAAGGAGGTGTTGTATTGAGTAATTTGTTATATATATTAT
TTTTTGTTAGTTTAATCTGTTTTATATTATTGTGGGCTTTATTGCCTACATATAGTGTTTATAAGTCTGA
TATTCATTTGCCTGCTTATGCTAGTTTTAAAGTTATTGATAATGGTGTTGTTAGAGATATTTCAGTTAAT
GATTTATGTTTTGCTAATAAATTTTTCCAATTTGATCAATGGTATGAGTCCACTTTTGGGTCTGTTTACT
ATCATAATTCTATGGATTGCCCTATTGTAGTGGCAGTTATGGATGAAGATATCGGTTCTACTATGTTTAA
TGTTCCTACTAAAGTTTTGAGACATGGCTTTCATGTTTTACATTTTTTAACTTATGCATTTGCTAGTGAT
AGTGTTCAGTGCTATACACCACATATTCAGATTTCTTATAATGATTTTTATGCTAGTGGTTGTGTTTTAT
CATCTTTGTGTACTATGTTTAAAAGAGGTGATGGTACACCACATCCTTATTGTTATTCAGATGGTGTTAT
GAAGAATGCTTCTTTGTATACATCTTTGGTTCCACATACACGTTATAGCCTTGCTAATTCTAATGGTTTT
ATAAGATTTCCTGATGTTATTAGTGAAGGTATTGTACGTATTGTAAGAACGCGCTCTATGACTTATTGTA
GAGTGGGTGCATGTGAATACGCCGAAGAGGGTATATGTTTTAATTTTAATAGTTCCTGGGTTTTGAATAA
TGATTATTATAGAAGTATGCCTGGAACTTTTTGTGGTAGAGATCTTTTTGATTTGTTTTATCAATTTTTT
AGTAGTTTAATTCGTCCTATAGATTTCTTTTCTCTTACTGCTAGTTCTATTTTTGGAGCTATATTGGCTA
TAGTTGTTGTCTTGGTTTTTTATTATTTAATAAAACTTAAGCGTGCTTTTGGAGATTATACTAGTGTTGT
AGTTATAAATGTTGTTGTTTGGTGTATTAATTTTCTTATGCTTTTTGTTTTTCAAGTTTATCCTATTTGT
GCATGTGTTTATGCTTGTTTTTATTTTTATGTAACATTGTATTTTCCTTCTGAAATTAGTGTAATTATGC
ATTTGCAATGGATTGTTATGTATGGTGCTATAATGCCTTTTTGGTTTTGTGTCACATATGTAGCTATGGT
TATTGCAAACCATGTTTTATGGTTATTTTCATATTGTAGGAAAATTGGTGTTAATGTATGTAGTGATAGT
ACATTTGAAGAAACATCTCTTACTACTTTTATGATTACTAAAGATTCTTATTGTAGATTAAAGAATTCTG
TTTCTGATGTTGCCTACAATAGATATTTGAGTTTGTATAATAAGTATCGTTACTATAGTGGTAAAATGGA
TACTGCTGCCTATAGAGAAGCGGCGTGTTCTCAGTTAGCTAAAGCTATGGAAACATTTAATCACAATAAT
GGTAATGATGTCTTATACCAACCTCCTACAGCATCTGTTTCTACATCTTTTTTGCAATCAGGTATTGTAA
AGATGGTATCTCCTACGTCAAAAATTGAACCTTGTATTGTTAGTGTTACTTATGGTAGTATGACTTTGAA
TGGTTTATGGTTAGATGACAAAGTTTATTGTCCTCGTCATGTTATATGTTCATCCTCTAATATGAACGAA
CCTGATTATTCTGCCTTATTGTGTAGAGTTACTCTAGGTGATTTTACTATAATGTCTGGTCGGATGAGTT
TAACAGTTGTGTCTTACCAGATGCAGGGCTGTCAACTTGTTTTGACAGTCTCTTTACAAAATCCTTACAC
TCCAAAATATACTTTTGGTAATGTTAAACCTGGTGAAACTTTTACTGTTTTAGCTGCGTATAATGGCCGA
CCACAAGGGGCATTTCATGTTACTATGCGTAGTAGTTATACTATTAAAGGTTCTTTTTTGTGTGGGTCAT
GTGGATCTGTTGGTTATGTATTAACAGGTGATAGTGTTAAGTTTGTATATATGCATCAATTAGAGCTCAG
TACTGGTTGTCACACTGGCACTGATTTTACTGGTAATTTTTATGGTCCATATAGAGATGCTCAAGTTGTA
CAGTTGCCAGTTAAGGACTACGTCCAGACTGTTAATGTTATTGCTTGGCTCTATGCAGCTATACTTAATA
ATTGTGCTTGGTTTGTACAAAATGATGTTTGTTCTACTGAAGATTTTAATGTTTGGGCTATGGCAAATGG
TTTTAGCCAAGTAAAAGCAGATCTTGTCTTAGATGCTTTGGCTTCAATGACAGGTGTTTCTATTGAAACT
TTATTGGCTGCTATTAAGCGTCTATATATGGGATTTCAAGGTCGTCAAATACTAGGAAGTTGTACTTTTG
AAGATGAATTGGCACCTTCTGACGTTTATCAACAATTGGCTGGTGTTAAATTGCAATCTAAAACAAAAAG
ATTTATTAAAGAAACAATTTATTGGATTTTGATATCTACATTTTTGTTTAGTTGTATAATTTCTGCATTT
GTTAAATGGACTATATTTATGTATATTAATACACATATGATTGGTGTTACATTATGTGTACTTTGTTTTG
TTAGTTTTATGATGTTACTAGTTAAACATAAGCATTTTTATTTGACTATGTATATAATTCCTGTACTCTG
TACCTTGTTTTATGTAAATTATTTAGTTGTTTATAAGGAAGGTTTTAGAGGTTTTACTTATGTCTGGCTC
TCATATTTTGTTCCTGCTGTGAATTTTACTTATGTTTATGAAGTATTTTATGGTTGTATTTTATGTGTTT
TTGCTATTTTTATAACTATGCATAGTATTAATCATGACATTTTTTCTTTGATGTTTTTGGTTGGTAGAAT
AGTTACTTTAATTTCTATGTGGTATTTTGGGTCGAATTTAGAAGAGGATGTTTTGTTATTTATTACAGCC
TTTTTAGGTACTTATACATGGACCACTATTTTGTCATTAGCTATAGCAAAAATTGTTGCTAATTGGTTGT
CTGTTAATATATTTTATTTTACAGATGTACCTTATATTAAATTGATTCTCTTGAGTTACTTATTTATAGG
GTATATTTTATCTTGTTATTGGGGATTTTTCTCTCTTTTAAACAGTGTTTTTAGAATGCCTATGGGTGTT
TATAATTATAAAATTTCTGTTCAAGAATTGCGTTATATGAATGCTAATGGCTTACGTCCACCTCGTAATA
GTTTTGAGGCTATTTTGTTAAATTTAAAACTGCTTGGAATAGGTGGCGTGCCAGTTATTGAAGTCTCCCA
AATTCAATCAAAATTGACTGATGTGAAATGTGCTAATGTTGTTTTGTTAAATTGTTTACAGCATTTGCAT
GTTGCTTCTAATTCTAAGTTGTGGCAGTATTGTAGTGTTTTACATAATGAAATACTATCTACTTCAGATT
TGAGTGTAGCTTTTGATAAGCTTGCTCAATTATTGATTGTTTTATTCGCCAATCCTGCTGCAGTTGATAC
TAAGTGTCTTGCAAGTATAGATGAAGTTAGCGATGATTATGTTCAAGATAGTACCGTTTTGCAGGCTTTG
CAAAGTGAGTTTGTAAATATGGCTAGTTTTGTTGAATATGAAGTCGCAAAGAAAAATTTGGCTGATGCTA
AAAATAGTGGTTCTGTTAATCAACAACAGATAAAACAGTTAGAAAAAGCATGTAATATAGCTAAGTCTGT
GTATGAACGTGATAAAGCTGTAGCTCGCAAACTTGAACGTATGGCAGACCTAGCACTTACTAACATGTAT
AAAGAGGCTCGGATTAATGATAAGAAGAGTAAAGTTGTTTCCGCTTTGCAGACAATGCTTTTTAGCATGG
TTCGTAAATTGGATAATCAGGCTTTAAATTCTATTCTGGATAATGCTGTTAAAGGTTGTGTACCTTTGAG
TGCTATTCCAGCATTGGCTGCTAATACTTTAACTATAGTAATACCAGATAAACAAGTTTTTGATAAAGTT
GTTGATAATGTTTATGTTACATATGCTGGTAGTGTATGGCATATACAGACTGTTCAAGATGCTGATGGTA
TTAATAAACAGTTAACTGATATTAGTGTTGATTCTAATTGGCCTCTTGTTATCATTGCGAACAGGTATAA
TGAAGTTGCTAATGCTGTTATGCAGAATAATGAGTTGATGCCTCATAAATTAAAAATACAAGTTGTTAAT
AGTGGTTCTGATATGAATTGTAATATTCCTACTCAATGTTATTATAATAATGGTAGTAGTGGTAGAATAG
TTTATGCTGTTCTTAGTGATGTTGATGGTCTTAAGTATACTAAGATAATGAAAGATGATGGAAATTGTGT
TGTTTTAGAGCTTGATCCTCCTTGTAAATTTTCTATACAAGATGTTAAGGGACTTAAAATTAAGTATCTT
TATTTTATTAAAGGATGTAACACTTTAGCTAGAGGGTGGGTTGTTGGTACTTTATCTTCAACAATTAGAT
TGCAGGCTGGTGTTGCTACTGAGTATGCAGCTAATTCTTCTATACTTTCATTATGTGCATTTTCTGTAGA
TCCTAAGAAAACTTATTTAGATTATATACAACAAGGTGGTGTACCTATAATTAATTGTGTTAAAATGCTC
TGTGATCATGCTGGTACTGGTATGGCCATTACTATTAAACCTGAGGCTACTATTAACCAAGATTCTTATG
GTGGTGCCTCAGTTTGTATTTATTGCCGTGCACGTGTAGAGCATCCAGATGTAGATGGTATATGTAAATT
ACGTGGTAAATTTGTACAAGTCCCTTTGGGTATAAAAGATCCTATTCTTTATGTGTTAACACATGATGTT
TGTCAAGTCTGTGGTTTTTGGAGAGATGGCAGTTGTTCCTGTGTAGGTTCAAGTGTCGCTGTTCAATCTA
AAGATTTAAATTTTTTAAACGGGTTCGGGGTACTAGTGTGAATGCCCGGCTAGTACCCTGTGCTAGTGGT
TTATCTACTGATGTTCAATTAAGGGCATTTGACATTTGTAATACCAATAGAGCTGGTATAGGTTTATATT
ATAAAGTGAATTGTTGCCGTTTTCAGCGTATAGATGACGACGGTAATAAATTGGATAAGTTCTTTGTTGT
CAAAAGAACTAATTTAGAAGTTTATAATAAAGAGAAAACTTATTATGAGTTGACTAAAAGTTGTGGTGTT
GTGGCTGAACATGATTTCTTTACATTTGATATTGATGGTAGTCGCGTGCCACATATAGTTCGTAGGAATC
TTTCAAAGTATACTATGTTAGATCTTTGCTATGCATTGCGTCATTTTGATCGTAATGATTGTTCAATATT
GTGTGAAATTCTTTGTGAGTATGCTGATTGTAAAGAATCCTACTTTTCTAAGAAAGATTGGTATGATTTT
GTTGAAAATCCTGATATTATTAATATATATAAAAAATTAGGCCCTATTTTTAATAGAGCTTTACTTAATA
CTGTCATTTTTGCAGACACCTTAGTTGAAGTAGGTTTAGTTGGTGTTTTAACTTTAGATAACCAAGATTT
GTATGGTCAATGGTATGATTTTGGTGATTTTATACAAACAGCCCCAGGGTTTGGTGTGGCAGTTGCAGAT
TCTTACTATTCTTATATGATGCCTATGTTGACTATGTGTCATGTATTAGATTGTGAATTATTTGTTAATG
ATAGTTATAGACAATTCGATCTTGTACAGTATGATTTTACTGATTACAAGTTAGAGTTGTTTAATAAGTA
TTTTAAGTATTGGGGTATGAAGTATCATCCTAATACTGTGGATTGTGATAATGATAGGTGTATTATTCAT
TGTGCTAATTTTAATATACTATTTAGTATGGTTTTACCTAATACTTGTTTTGGTCCCCTTGTTAGACAAA
TTTTTGTAGATGGTGTACCGTTTGTTGTTTCTATTGGTTACCATTACAAAGAGTTAGGTGTAGTTATGAA
CTTAGATGTTGACACACACCGTTATCGTTTGTCTCTTAAAGATTTACTTCTTTATGCAGCAGATCCTGCT
ATGCACGTTGCATCTGCTAGTGCTCTGCTTGATTTACGAACTTGTTGTTTTAGTGTAGCTGCCATTACAA
GTGGTATAAAATTTCAAACTGTAAAACCAGGTAACTTTAACCAAGACTTTTACGAGTTTGTTAAAAGTAA
AGGCTTGTTTAAAGAGGGTAGTACAGTTGATTTGAAACATTTTTTCTTTACTCAAGATGGTAATGCTGCA
ATTACTGATTATAATTATTATAAGTATAATTTACCTACTATGGTTGATATTAAGCAGTTATTGTTTGTAT
TAGAAGTTGTTTATAAATATTTTGAAATTTATGATGGTGGTTGTATACCAGCATCACAAGTTATTGTTAA
TAATTATGATAAAAGTGCTGGTTATCCATTTAATAAATTTGGTAAAGCCAGACTTTATTATGAGGCATTA
TCATTTGAGGAACAGAATGAAATTTATGCATATACTAAACGTAATGTTCTGCCCACCTTAACTCAAATGA
ATTTAAAATATGCTATCAGTGCTAAGAATAGAGCTCGCACTGTAGCAGGTGTTTCTATTCTTAGTACTAT
GACAGGCCGAATGTTCCATCAAAAATGTTTGAAGAGTATAGCAGCTACCCGAGGTGTTCCTGTTGTTATA
GGAACCACTAAATTTTATGGTGGTTGGGACGATATGTTACGTCATCTTATAAAGGATGTTGACAACCCTG
TTCTTATGGGTTGGGATTATCCTAAATGTGATCGTGCTATGCCAAATATTTTGCGTATTGTTAGTAGTTT
AGTTTTGGCCCGCAAACATGAATTTTGTTGTTCACATGGTGATAGATTTTATCGCCTTGCGAATGAATGT
GCTCAAGTTTTGAGTGAAATAGTTATGTGTGGCGGTTGCTATTATGTTAAGCCTGGTGGTACTAGCAGTG
GTGATGCAACTACTGCTTTTGCTAATTCTGTTTTTAATATATGTCAGGCTGTTACTGCTAATGTTTGTTC
TCTTATGGCCTGTAATGGCCATAAGATTGAAGATTTAAGTATACGCAATTTACAAAAACGCTTATACTCT
AATGTTTATCGTACAGATTATGTTGATTATACATTTGTTAATGAGTATTATGAATTTTTATGTAAGCATT
TTAGTATGATGATTTTGAGTGATGATGGTGTTGTCTGTTATAACTCTGATTATGCTAGTAAGGGTTATAT
AGCTAATATAAGTGTTTTTCAACAAGTTTTGTACTATCAGAATAATGTCTTTATGTCTGAATCTAAATGT
TGGGTTGAAAATGATATTACTAATGGTCCTCATGAATTTTGTTCCCAACATACTATGTTAGTTAAGATAG
ATGGTGATTATGTTTATTTACCATATCCAGATCCTTCTAGAATTTTAGGAGCTGGTTGTTTTGTTGATGA
TTTATTGAAGACTGACAGTGTTCTTTTGATAGAGCGCTTTGTAAGTCTAGCTATAGATGCTTACCCTTTA
GTACATCATGAAAATGAAGAATACCAAAAAGTCTTTCGTGTATATTTAGAATATATAAAAAAACTGTATA
ATGATCTTGGTACTCAGATCTTAGATAGTTATAGTGTTATTTTAAGTACTTGTGATGGTTTAAAGTTTAC
TGAAGAATCATTTTACAAGAATATGTATTTAAAAAGTGCCGTGATGCAGAGTGTAGGTGCATGCGTTGTT
TGTTCATCACAAACTTCTTTGCGTTGTGGCAGTTGTATACGTAAGCCTTTGTTATGTTGTAAATGTTGTT
ATGACCATGTTATGGCAACTAATCATAAATATGTTTTGAGTGTCTCACCTTACGTTTGTAATGCACCTAA
CTGTGATGTGAGTGATGTCACCAAATTATATTTGGGCGGTATGTCTTACTATTGTGAAAACCATAAACCC
CATTATTCATTTAAGTTAGTTATGAATGGTATGGTCTTTGGTTTGTATAAACAATCTTGCACGGGTTCAC
CTTATATAGATGATTTTAATAAGATAGCTAGTTGTAAATGGACAGAAGTTGATGATTATGTTCTGGCAAA
TGAGTGTATTGAACGTTTAAAGTTATTTGCTGCAGAAACTCAAAAGGCAACTGAAGAGGCTTTTAAACAA
AGCTATGCTTCTGCTACCATTCAAGAGATTGTTAGTGATAGAGAAGTTATTTTGTGTTGGGAGACAGGTA
AAGTTAAACCACCACTTAATAAAAATTATGTTTTCACAGGCTACCATTTTACTAGTACTGGTAAGACAGT
TTTAGGTGAGTATGTTTTTGATAAAAGTGAATTAACTAACGGTGTGTATTACCGCGCTACAACTACTTAT
AAACTTTCTATAGGTGATGTTTTTGTTTTAACATCACATTCTGTAGCTAGTTTAAGTGCACCTACACTTG
TCCCACAAGAGAACTATGCTAGTATAAGATTTTCTAGTGTTTATAGTGTTCCATTGGTGTTTCAAAATAA
TGTTGCTAATTATCAGCACATTGGAATGAAACGTTATTGCACTGTTCAAGGTCCCCCTGGTACGGGAAAG
TCTCATCTTGCTATAGGTCTAGCTGTTTATTACTACACAGCACGTGTAGTTTATACTGCTGCTAGTCATG
CTGCTGTAGATGCATTGTGTGAAAAAGCTTATAAGTTTTTAAATATTAACGATTGTACACGTATTATTCC
TGCTAAAGTTCGTGTAGATTGTTATGATAAGTTTAAAATTAATGATACCACTTGTAAGTATGTTTTTACC
ACAATAAATGCATTACCAGAGTTGGTTACAGATATTGTTGTTGTTGATGAAGTTAGTATGCTTACTAATT
ATGAATTGTCTGTTATAAATGCTCGTATTAAAGCTAAACATTATGTATATATTGGAGATCCTGCTCAATT
ACCTGCACCACGTGTGCTGTTGAGCAAGGGTTCTTTAGAACCTAGGCACTTCAATTCTATTACTAAAATA
ATGTGTTGTTTAGGTCCTGATATCTTTTTGGGAAATTGTTATAGGTGTCCTAAAGAAATTGTAGAAACTG
TTTCAGCATTGGTTTATGATAATAAACTCAAGGCTAAAAATGATAATAGTTCATTATGTTTTAAAGTATA
TTTTAAGGGACAGACAACACATGAGAGTTCAAGTGCTGTAAATATTCAACAGATATATCTAATTAGTAAA
TTTTTAAAAGCTAATCCAGTTTGGAATAGTGCTGTTTTTATTAGTCCTTATAATAGTCAGAATTATGTTG
CTAAGCGTGTTTTAGGTGTTCAAACACAAACTGTAGATTCTGCTCAAGGTTCGGAATATGATTATGTTAT
ATATTCACAAACAGCAGAAACAGCCCATTCTGTTAATGTTAATCGATTTAATGTTGCCATAACTAGAGCC
AAGAAGGGCATTTTTTGTGTTATGAGTAATATGCAATTATTTGAATCTCTTAATTTTATTACTCTACCTT
TAGATAAAATTCAAAATCAAACTTTACCTCGTTTGCATTGCACAACTAATCTTTTTAAAGATTGTAGTAA
AAGTTGCTTAGGTTATCATCCAGCGCATGCCCCCTCATTTTTAGCAGTTGATGATAAATATAAGGTTAAT
GAAAATTTGGCTGTAAATTTAAATATTTGTGAACCTGTTTTAACATATTCTCGTTTAATATCTCTTATGG
GTTTTAAATTAGATTTGACTCTTGATGGTTATTCTAAATTGTTTATTACTAAAGATGAAGCCATTAAACG
TGTTAGAGGTTGGGTTGGTTTTGATGTTGAGGGCGCTCATGCTACTCGCGAAAACATTGGAACAAACTTT
CCACTGCAAATAGGTTTTTCAACTGGTGTGGATTTTGTAGTTGAAGCTACTGGCTTATTTGCTGAGAGAG
ATTGTTATACTTTTAAAAAAACTGTAGCTAAAGCTCCTCCTGGTGAAAAATTTAAACATTTAATACCCCT
TATGTCAAAAGGTCAAAAGTGGGATATTGTTAGAATTAGAATTGTTCAAATGTTATCTGATTATCTTTTA
GACCTTTCTGATAGTGTAGTATTTATTACTTGGTCTGCCAGTTTTGAACTTACTTGTTTAAGGTATTTTG
CTAAATTAGGCAGAGAGCTTAATTGTAATGTGTGTTCTAATCGTGCTACATGCTACAATTCTAGAACTGG
TTATTATGGTTGTTGGCGCCATAGTTATACTTGTGATTATGTGTATAATCCACTTATTGTAGATATACAA
CAGTGGGGTTATACAGGTTCTTTAACTAGTAATCACGATATAATTTGTAATGTACATAAAGGTGCACATG
TTGCGTCAGCTGATGCAATTATGACTCGTTGTTTAGCAATCTATGATTGTTTTTGTAAATCTGTTAATTG
GAATTTAGAGTATCCAATAATTTCTAATGAGGTCAGTATAAATACATCTTGTAGGTTATTGCAGCGTGTC
ATGCTTAAAGCTGCCATGCTATGTAATAGATACAACTTATGTTATGACATAGGCAATCCTAAAGGTTTAG
CTTGTGTCAAAGATTATGAATTTAAATTTTATGATGCTTTTCCTGTAGCCAAGTCTGTTAAACAGTTATT
TTATGTCTATGATGTGCATAAAGATAATTTTAAAGATGGTTTATGTATGTTTTGGAATTGTAATGTTGAT
AAATATCCATCTAATTCAATTGTTTGTAGATTTGACACTCGAGTGTTAAATAAATTAAACCTTCCTGGAT
GTAATGGTGGTAGTTTGTATGTTAATAAACATGCATTCCATACTAATCCTTTTACTAGAACTGTTTTTGA
AAATCTTAAGCCTATGCCTTTTTTCTATTATTCAGATACGCCTTGTGTGTACGTAGATGGTTTAGAATCT
AAACAAGTTGATTACGTTCCTTTAAGAAGCGCCACTTGTATCACACGGTGTAATCTAGGTGGAGCTGTTT
GTTCAAAGCATGCTGAAGAATATTGTAACTACCTTGAGTCTTATAATATAGTTACTACAGCAGGCTTTAC
TTTTTGGGTTTATAAGAATTTTGATTTTTATAATTTATGGAACACTTTTACTACGTTACAGAGTTTAGAA
AACGTAATATATAACTTGGTTAATGTTGGTCATTATGATGGACGTACAGGTGAATTACCTTGTGCTATTA
TGAATGACAAAGTTGTTGTTAAGATTAATAATGTAGATACTGTTATTTTTAAAAATAATACATCATTTCC
TACTAATATAGCTGTTGAATTGTTTACAAAACGTAGTATCCGGCACCACCCTGAACTTAAGATTCTTAGA
AATTTGAACATTGATATTTGTTGGAAGCATGTCCTGTGGGATTATGTTAAAGATAGTTTGTTTTGTAGTT
CCACTTATGGTGTTTGTAAATACACAGATTTGAAGTTCATCGAAAATTTGAATATACTTTTTGATGGTCG
TGACACTGGCGCTTTAGAAGCTTTTAGAAAAGCAAGAAATGGTGTTTTTATTAGTACTGAAAAATTAAGT
AGGTTATCAATGATTAAAGGTCCGCAACGAGCTGATTTAAATGGTGTGATTGTGGATAAAGTTGGAGAAC
TCAAAGTTGAGTTTTGGTTCGCTATGAGAAAAGATGGTGACGATGTTATCTTCAGCCGAACAGACAGCCT
ATGCTCAAGCCATTACTGGAGCCCACAAGGTAATCTAGGTGGTAATTGCGCGGGTAATGTCATTGGTAAT
GATGCTCTAACACGTTTTACTATCTTTACTCAGAGTCGTGTATTGTCAAGTTTTGAACCTCGCTCAGATT
TAGAACGGGATTTTATTGATATGGATGATAATCTGTTTATTGCTAAATATGGTTTAGAAGACTATGCATT
TGATCATATAGTTTATGGTAGTTTTAACCATAAAGTTATAGGAGGTTTGCATTTGCTTATAGGCTTATTT
CGTAGGAAAAAAAAATCTAATTTGTTAATTCAAGAGTTTTTACAGTATGATTCTAGTATTCATTCATATT
TTATTACTGATCAGGAGTGTGGTAGTAGTAAGAGTGTTTGTACAGTTATTGATTTATTATTAGATGATTT
TGTTTCTATTGTTAAGTCATTAAATTTGAGTTGTGTTAGTAAAGTTGTTAATATTAATGTTGATTTTAAG
GATTTTCAATTTATGTTGTGGTGTAATGATAATAAAATTATGACTTTTTATCCTAAAATGCAAGCCACTA
ATGATTGGAAACCTGGCTATTCTATGCCTGTTTTGTATAAGTATTTGAATGTTCCATTAGAGAGAGTCTC
TTTATGGAATTATGGTAAACCTATTAATTTGCCTACAGGCTGTATGATGAATGTTGCTAAGTACACTCAA
TTATGTCAGTATTTGAATACTACAACATTAGCTGTTCCTGTTAATATGCGTGTTTTACATTTAGGTGCAG
GGTCTGATAAAGAAGTAGCTCCAGGTTCTGCTGTTTTAAGACAGTGGTTACCATCTGGTAGTATTCTTGT
AGATAATGATTTAAACCCATTTGTTAGCGATAGTTTAGTTACTTATTTTGGAGATTGTATGACTTTACCA
TTTGATTGTCATTGGGATTTGATAATATCTGATATGTATGATCCTCTTACTAAAAATATTGGTGATTATA
ATGTGAGTAAGGATGGGTTTTTTACTTACATTTGTCATTTAATTCGTGATAAATTATCTTTGGGTGGTAG
TGTAGCTATAAAAATTACAGAGTTTTCTTGGAATGCTGATTTATATAAATTAATGAGTTGTTTTGCATTT
TGGACAGTTTTTTGTACTAATGTAAATGCTTCTTCTAGTGAAGGGTTTTTAATAGGTATAAATTACCTGG
GTAAATCTTCTTTTGAAATAGATGGCAATGTTATGCATGCTAACTATTTGTTTTGGAGAAATAGTACAAC
ATGGAATGGCGGTGCTTATAGTTTATTTGATATGACTAAATTTTCTTTGAAATTGGCTGGCACTGCTGTT
GTTAATTTAAGACCAGATCAATTAAATGATTTAGTTTATTCTCTTATTGAAAGAGGTAAATTATTAGTTC
GCGATACGCGTAAAGAGATTTTTGTTGGTGATAGTCTTGTAAATACTTGTTAGATCTCATTAAATCTAAA
CTATGTTAATTATTTTTTTATTTTTTTATTTCTGTTATGGTTTTAATGAACCTCTTAATGTTGTGTCTCA
TTTAAACCATGACTGGTTTTTATTTGGTGATAGTCGTTCTGATTGTAACCATATTAATAATTTAAAAATT
AAAAATTTTGATTATTTGGATATTCACCCTAGTTTGTGCAACAATGGTAAGATTTCATCTAGTGCCGGTG
ATTCTATTTTTAAGAGTTTTCATTTCACTCGATTTTATAATTACACTGGCGAAGGTGATCAAATTATTTT
TTATGAGGGTGTTAATTTTAATCCTTATCATAGATTTAAGTGTTTTCCTAATGGTAGTAATGATGTATGG
CTTCTTAACAAGGTAAGATTTTATCGTGCCTTATATTCTAATATGGCCTTTTTTCGTTATCTTACTTTTG
TTGATATTCCTTATAATGTTTCTCTTTCTAAGTTTAATTCTTGTAAAAGTGATATTTTATCACTTAACAA
TCCTATTTTTATTAATTATTCTAAGGAAGTTTATTTTACTTTATTAGGTTGTTCTCTTTATTTAGTACCG
CTTTGCCTTTTTAAATCTAACTTTAGTCAGTACTATTATAACATAGATACTGGCTCTGTTTATGGTTTTT
CTAATGTTGTTTATCCTGATTTAGACTGTATTTATATTTCTCTTAAACCAGGTTCTTATAAAGTTTCCAC
CACTGCACCTTTTTTATCCTTACCTACTAAAGCTCTCTGTTTTGATAAATCTAAACAATTTGTACCTGTA
CAGGTTGTTGATTCTAGATGGAACAACGAGCGTGCCTCAGATATTTCTTTATCTGTTGCATGTCAATTGC
CATATTGTTATTTTCGCAATTCTTCTGCTAATTATGTTGGCAAGTATGATATTAACCACGGTGATAGTGG
TTTTATTTCTATTTTATCTGGTCTTTTATATAATGTTTCTTGTATTTCATATTATGGTGTATTTTTATAT
GATAATTTTACATCCATTTGGCCCTATTATTCTTTTGGTAGGTGTCCTACATCTTCTATTATTAAACATC
CAATTTGTGTTTATGATTTTTTGCCTATTATTTTACAAGGTATTTTATTATGTTTAGCTTTACTTTTTGT
TGTTTTTCTATTATTTTTGTTATATAACGATAAATCTCATTAAATCTAAACATGTTATTAATTATTTTTA
TTTTGCCTACAACATTAGCTGTTATAGGTGATTTTAATTGTACTAATTTTGCTATTAATGATTTAAACAC
CACAGTTCCTCGCATAAGTGAGTATGTTGTGGATGTTTCTTATGGTTTGGGTACATATTATATACTTGAT
CGTGTTTATTTAAATACTACTATATTATTTACTGGTTATTTCCCTAAATCTGGTGCCAATTTTAGGGATC
TATCTTTAAAAGGTACTACATATTTGAGTACTCTTTGGTATCAGAAACCCTTTTTATCTGATTTTAATAA
TGGTATTTTTTCTAGAGTTAAGAATACTAAGTTGTATGTTAATAAAACTTTGTATAGTGAGTTTAGTACT
ATAGTTATAGGTAGTGTTTTTATTAACAACTCTTATACTATTGTTGTTCAACCTCATAATGGTGTTTTGG
AGATTACAGCTTGTCAATACACTATGTGTGAGTATCCTCATACTATTTGTAAATCTAAAGGTAGTTCTCG
TAATGAATCTTGGCATTTTGATAAATCTGAACCTTTGTGTCTGTTCAAGAAAAATTTTACTTATAATGTT
TCTACAGATTGGTTGTATTTTCATTTTTATCAAGAACGTGGCACTTTTTATGCTTATTATGCTGATTCTG
GCATGCCTACTACTTTTTTATTTAGTTTGTATCTTGGTACTCTTTTATCTCATTATTATGTTTTGCCTTT
GACTTGTAATGCTATATCTTCTAATACTGATAATGAGACTTTACAATATTGGGTCACACCTTTGTCTAAA
CGCCAATATCTTCTTAAATTTGACAACCGTGGTGTTATTACTAATGCTGTTGATTGTTCTAGTAGTTTCT
TTAGCGAGATTCAATGTAAAACTAAATCTTTATTACCTAATACTGGTGTTTATGACTTATCTGGTTTTAC
TGTTAAGCCTGTTGCAACTGTACATCGTCGTATTCCTGATTTACCTGATTGTGACATTGATAAATGGCTT
AACAATTTTAATGTACCCTCACCTCTTAATTGGGAACGTAAAATTTTTTCTAATTGCAACTTTAATTTGA
GTACTTTGCTTCGTTTAGTTCATACTGATTCTTTTTCTTGTAATAATTTTGATGAATCTAAGATATATGG
TAGTTGTTTTAAGAGTATTGTTTTAGATAAATTTGCCATACCCAACTCCAGACGATCTGATTTGCAGTTG
GGCAGTTCTGGTTTTCTGCAATCTTCTAATTATAAAATTGACACTACTTCTAGTTCTTGTCAATTGTATT
ATAGTTTGCCTGCAATTAATGTTACTATTAATAATTATAATCCTTCTTCTTGGAATAGAAGGTATGGTTT
TAATAATTTTAATTTGAGCTCTCATAGTGTTGTTTACTCACGTTATTGTTTTTCTGTTAATAATACTTTT
TGTCCTTGTGCTAAACCTTCTTTTGCTTCAAGTTGCAAGAGTCATAAACCACCTTCTGCTTCCTGTCCTA
TTGGTACTAATTATCGTTCTTGTGAGAGTACTACTGTACTCGACCACACTGACTGGTGTAGGTGTTCTTG
TTTACCTGATCCTATAACTGCTTATGACCCTAGGTCTTGTTCTCAAAAAAAGTCTCTGGTTGGTGTTGGT
GAACATTGTGCAGGGTTCGGTGTTGATGAAGAAAAGTGTGGTGTATTGGATGGATCATATAATGTTTCTT
GTCTTTGTAGTACTGATGCCTTTCTAGGTTGGTCTTATGACACTTGCGTCAGTAACAACCGTTGTAATAT
TTTTTCTAATTTTATTTTAAATGGTATCAATAGTGGTACCACTTGTTCTAATGATTTATTGCAGCCTAAT
ACTGAAGTTTTTACTGATGTTTGTGTTGATTACGACCTTTATGGTATTACAGGACAAGGTATTTTTAAAG
AAGTTTCTGCTGTTTATTATAATAGTTGGCAAAATCTTTTGTATGATTCTAATGGCAACATTATTGGTTT
TAAAGATTTTGTTACTAATAAAACATATAATATTTTCCCTTGTTATGCAGGAAGAGTTTCTGCTGCTTTT
CATCAAAATGCTTCCTCTTTGGCTTTACTTTATCGTAATTTAAAATGTAGCTATGTTTTGAATAATATTT
CTTTAACTACTCAGCCATATTTTGATAGTTATCTTGGTTGCGTTTTTAATGCTGATAATTTAACTGATTA
TTCTGTTTCTTCTTGTGCTCTTCGCATGGGTAGTGGTTTTTGTGTTGATTATAACTCACCTTCTTCTTCC
TCTTCGCGTCGTAAACGTAGAAGTATTTCTGCTTCTTATCGTTTTGTTACTTTTGAACCCTTTAATGTCA
GTTTTGTTAATGACAGTATTGAGTCTGTGGGTGGTCTTTATGAGATCAAAATTCCCACTAACTTTACTAT
AGTTGGTCAAGAGGAATTTATTCAAACTAATTCTCCTAAAGTTACTATTGATTGTTCTTTATTTGTCTGT
TCTAATTATGCAGCTTGCCATGACTTATTGTCAGAGTATGGCACTTTTTGTGATAATATTAATAGTATTT
TAGATGAAGTTAATGGTTTACTTGATACTACTCAATTGCATGTAGCTGATACTCTTATGCAAGGTGTCAC
ACTTAGCTCCAATCTTAATACTAATTTGCATTTTGATGTTGATAATATTAATTTTAAATCCCTAGTTGGA
TGTTTAGGTCCACACTGCGGTTCTTCTTCTCGTTCTTTTTTTGAAGATTTATTGTTTGACAAAGTTAAAC
TTTCAGATGTTGGTTTTGTTGAAGCTTATAACAATTGTACTGGTGGTAGTGAAATTAGAGATCTTCTTTG
TGTACAATCCTTTAATGGTATTAAAGTTTTGCCTCCTATTTTGTCTGAATCTCAAATTTCTGGTTACACC
ACAGCCGCTACTGTTGCTGCTATGTTTCCACCATGGTCAGCAGCAGCTGGCATACCATTTTCTCTTAATG
TACAATATAGAATTAATGGTTTGGGTGTTACTATGGATGTTCTTAATAAAAATCAAAAGTTGATAGCTAC
TGCTTTTAATAATGCTCTTCTTTCTATTCAGAATGGTTTTAGTGCTACCAACTCTGCACTTGCTAAAATA
CAAAGTGTTGTTAATTCTAATGCTCAAGCACTTAATAGTTTGTTACAGCAATTATTTAATAAATTTGGTG
CAATTAGTTCTTCTTTACAAGAAATTTTATCTCGTCTCGATGCTTTAGAGGCTCAGGTTCAGATTGATAG
GCTTATTAATGGTCGTTTAACTGCTTTAAATGCTTATGTCTCTCAACAGCTTAGTGATATTTCTCTTGTA
AAATTTGGTGCTGCTTTAGCTATGGAGAAGGTTAATGAGTGTGTTAAAAGTCAATCTCCTCGTATTAATT
TTTGTGGTAATGGTAATCATATTTTGTCATTAGTTCAAAATGCTCCTTATGGTTTGTTGTTTATGCATTT
TAGTTATAAACCTATTTCTTTTAAAACTGTTTTAGTAAGTCCTGGTTTGTGTATATCAGGTGATGTAGGT
ATTGCACCTAAACAAGGGTATTTTATTAAACATAATGATCATTGGATGTTCACTGGTAGTTCTTACTATT
ATCCTGAACCAATTTCAGATAAAAATGTTGTTTTTATGAATACTTGTTCTGTTAATTTTACTAAAGCGCC
TCTTGTTTATTTGAATCATTCTGTACCAAAATTGTCTGATTTTGAATCTGAGTTATCTCATTGGTTTAAA
AATCAAACATCCATTGCGCCTAATTTGACTTTAAATCTTCATACTATTAATGCTACTTTTTTAGATTTGT
ATTATGAGATGAATCTTATTCAAGAGTCTATTAAGTCTTTGAATAATAGTTATATCAATCTTAAAGATAT
AGGTACATATGAAATGTATGTAAAATGGCCTTGGTATGTTTGGCTACTAATTTCTTTTTCATTTATAATA
TTCCTTGTATTGCTCTTTTTTATATGTTGTTGTACTGGTTGTGGTTCTGCATGTTTTAGTAAATGTCATA
ATTGTTGTGATGAGTATGGTGGTCATCATGATTTTGTTATCAAAACATCTCATGATGATTAGAATCTCTT
GTCAGATCTCATTAAATCTAAACTTTATTTATGGACGTTTGGAGACCTAGCTACACACATTCTCTTGTTA
TTAGAGAATTTGGTGTTACAAACCTTGAAGATTTGTGTCTAAAGTATAATTACTGTCAACCTATTGTTGG
TTACTGTATTGTACCTTTAAATGTTTGGTGTCGCAAGTTTGGCAAATTTGCTTCTCACTTTACATTACGT
AGTCACGATATTTCCCATAGTAATAATTTTGGTGTTGTAACTAGTTTTACTACTTATGGTAATACTGTTT
CTGAGGCTGTGTCTAGATTAGTTGAATCAGCTTCTGAATTTATTGTTTGGCGTGCAGAGGCACTTAATAA
GTATGGTTGATTTATTTTTCAATGATACTGCTTGGTACATAGGACAGATTTTAGTTTTAGTTTTATTTTG
TCTTATTTCTTTAATCTTTGTTGTTGCTTTTTTAGCAACTATTAAGCTTTGTATGCAACTTTGTGGTTTT
TGTAATTTCTTTATTATTTCACCTTCGGCTTACGTTTATAAAAGAGGTATGCAGTTGTATAAGTCTTATA
GTGAACAAGTTATACCACCCACTTCAGATTATTTAATCTAAATCTAAACATTATGAATAAATCTTTTCTT
CCTCAATTTACTTCTGATCAAGCTGTTACATTCTTAAAAGAATGGAATTTCTCTTTGGGTGTAATACTAC
TTTTTATTACTATCATATTGCAGTTCGGTTATACGAGCCGTAGTATGTTTGTTTATCTTATCAAGATGAT
TATTCTTTGGCTTATGTGGCCATTGACTATCACCTTGACTATATTTAATTGTTTTTATGCTTTGAATAAT
GCTTTTCTTGCATTTTCTATAGTGTTTACTATTATTTCTATTGTTATATGGATTCTTTATTTTGTTAATA
GTATTCGGCTTTTTATTAGAACTGGCAGTTGGTGGAGTTTTAATCCAGAGACCAATAATCTTATGTGTAT
TGATATGAAAGGCAAGATGTTTGTTAGGCCAGTTATTGAGGACTATCACACATTAACTGCTACTGTTATT
CGTGGTCATCTTTATATACAGGGTGTCAAACTTGGCACTGGTTATACTCTTTCAGATTTGCCCGTATATG
TTACTGTAGCTAAGGTGCAAGTACTTTGTACCTATAAACGTGCCTTTTTAGATAAGTTAGATGTTAATAG
TGGTTTTGCTGTTTTTGTTAAGTCTAAAGTTGGTAACTATCGTTTACCGTCTAGTAAACCTAGTGGTATG
GATACTGCCTTGTTAAGAGCTTAAATCTAAACTATTAGGATGTCTTATACTCCCGGTCATTATGCTGGAA
GTAGAAGCTCCTCTGGAAATCGTTCAGGAATCCTCAAGAAAACTTCTTGGGCTGACCAATCTGAGCGAAA
TTACCAAACCTTTAATAGAGGCAGAAAAACCCAACCTAAATTCACTGTGTCTACTCAACCACAAGGAAAT
ACTATCCCACATTATTCCTGGTTCTCCGGGATCACTCAATTTCAAAAAGGTAGAGACTTTAAATTTTCAG
ATGGTCAAGGAGTTCCCATTGCTTTCGGAGTACCCCCTTCTGAAGCAAAAGGATATTGGTATAGACACAG
CCGGCGTTCTTTTAAAACAGCTGATGGTCAACAAAAGCAGTTGTTACCGAGATGGTATTTCTACTATCTC
GGTACCGGCCCATATGCCAATGCATCCTATGGTGAATCCCTCGAAGGGGTCTTCTGGGTTGCTAATCACC
AAGCTGACACTTCTACTCCCTCCGATGTTTCGTCAAGGGATCCTACTACTCAAGAAGCTATCCCTACTAG
GTTTCCGCCTGGTACGATTTTGCCTCAAGGCTATTATGTTGAAGGCTCAGGAAGGTCTGCTTCTAATAGT
CGACCAGGTTCACGTTCTCAATCACGTGGACCCAATAATCGTTCATTAAGTAGAAGTAATTCTAATTTTA
GACATTCAGATTCTATAGTAAAACCTGATATGGCTGATGAGATCGCTAATCTTGTTTTAGCCAAGCTTGG
TAAAGATTCTAAACCTCAGCAAGTCACTAAGCAAAATGCCAAGGAAATCAGGCATAAAATTTTAACAAAA
CCTCGCCAAAAGCGAACTCCTAATAAACATTGTAATGTTCAACAGTGTTTTGGTAAAAGAGGACCTTCTC
AAAATTTTGGTAATGCTGAAATGTTAAAGCTTGGTACTAATGATCCTCAGTTTCCTATTCTTGCAGAATT
AGCTCCTACACCAGGTGCTTTTTTCTTTGGTTCTAAATTAGACTTGGTTAAAAGAGATTCCGAGGCTGAC
TCACCTGTTAAAGATGTTTTTGAACTTCATTATTCTGGTTCTATTAGGTTTGATAGTACTTTACCAGGCT
TTGAGACAATTATGAAAGTTCTTGAAGAGAATTTAAATGCTTACGTTAATTCTAATCAGAACACTGATTC
TGATTCGTTGAGTTCTAAACCTCAGCGTAAAAGAGGTGTTAAACAATTACCAGAACAGTTTGACTCTCTT
AATTTAAGTGCTGGTACTCAGCACATTTCAAATGATTTTACTCCTGAGGATCATAGTTTACTTGCTACTC
TTGATGATCCTTATGTAGAAGACTCTGTTGCTTAATGAGAATGAATCCTAATTCGACACTAGGTGGTAAC
CCCTCGCTATTATTCGGAATAGGACACTCTCTATCAGAATGAATTCTTGCTGTAATAACAGATAGAGTAG
GTTGTTACAGACTATATATTAATTAGTAGAAATTTTATATTTAGACATTTGATTGTTAGAGTAGTTATAA
GGTTTAGCTGTAGTATAAACGCCTCCGGGAAGAGCTATCAATTGTAGTGTTTAATATATATATTAGTATA
TGATTGAAATTAATTATAGCCTTTTGGAGGAATTAC
