# Supplementary material for: Prioritizing antiviral drugs against SARS-CoV-2 by integrating viral complete genome sequences and drug chemical structures
Source: Sci Rep. 2021 Mar 18;11:6248. doi: 10.1038/s41598-021-83737-5 (PMC7973547; doi:10.1038/s41598-021-83737-5)
Supplement: Supplementary file 1 — Supplementary Information 1. [file 41598_2021_83737_MOESM1_ESM.zip › dataset_VDA-RWR/dataset3/virus FASTA/HCoV-NL63.fasta]

>NC_005831.2 Human Coronavirus NL63, complete genome
CTTAAAGAATTTTTCTATCTATAGATAGAGAATTTTCTTATTTAGACTTTGTGTCTACTCTTCTCAACTA
AACGAAATTTTTCTAGTGCTGTCATTTGTTATGGCAGTCCTAGTGTAATTGAAATTTCGTCAAGTTTGTA
AACTGGTTAGGCAAGTGTTGTATTTTCTGTGTCTAAGCACTGGTGATTCTGTTCACTAGTGCATACATTG
ATATTTAAGTGGTGTTCCGTCACTGCTTATTGTGGAAGCAACGTTCTGTCGTTGTGGAAACCAATAACTG
CTAACCATGTTTTACAATCAAGTGACACTTGCTGTTGCAAGTGATTCGGAAATTTCAGGTTTTGGTTTTG
CCATTCCTTCTGTAGCCGTTCGCACCTATAGCGAAGCCGCTGCACAAGGTTTTCAGGCATGCCGTTTTGT
TGCTTTTGGCTTACAGGATTGTGTAACCGGTATTAATGATGATGATTATGTCATTGCATTGACTGGTACT
AATCAGCTCTGTGCCAAAATTTTACCTTTTTCTGATAGACCCCTTAATTTGCGAGGTTGGCTCATTTTTT
CTAACAGCAATTATGTTCTTCAGGACTTTGATGTTGTTTTTGGCCATGGTGCAGGAAGTGTGGTTTTTGT
GGATAAGTACATGTGTGGTTTTGATGGTAAACCTGTGTTACCTAAAAACATGTGGGAATTTAGGGATTAC
TTTAATAATAATACTGATAGTATTGTTATTGGTGGTGTCACTTATCAACTAGCATGGGATGTTATACGTA
AAGACCTTTCTTATGAACAGCAAAATGTTTTAGCCATTGAGAGCATTCATTACCTTGGTACTACAGGTCA
TACTTTGAAGTCTGGTTGCAAACTTACTAATGCTAAGCCGCCTAAATATTCTTCTAAGGTTGTTTTGAGT
GGTGAATGGAATGCTGTGTATAGGGCGTTTGGTTCACCATTTATTACAAATGGTATGTCATTGCTAGATA
TAATTGTTAAACCAGTTTTCTTTAATGCTTTTGTTAAATGCAATTGTGGTTCTGAGAGTTGGAGTGTTGG
TGCATGGGATGGTTACTTATCTTCTTGTTGTGGCACACCTGCTAAGAAACTTTGTGTTGTTCCTGGTAAT
GTCGTTCCTGGTGATGTGATCATCACCTCAACTAGTGCTGGTTGTGGTGTTAAATACTATGCTGGCTTAG
TTGTTAAACATATTACTAACATTACTGGTGTGTCTTTATGGCGTGTTACAGCTGTTCATTCTGATGGAAT
GTTTGTGGCATCATCTTCTTATGATGCACTCTTGCATAGAAATTCATTAGACCCTTTTTGCTTTGATGTT
AACACTTTACTTTCTAATCAATTACGTCTAGCTTTTCTTGGTGCTTCTGTTACAGAAGATGTTAAATTTG
CTGCTAGCACTGGTGTTATTGACATTAGTGCTGGTATGTTTGGTCTTTACGATGACATATTGACAAACAA
TAAACCTTGGTTTGTACGCAAAGCTTCTGGGCTTTTTGATGCAATCTGGGATGCTTTTGTTGCCGCTATT
AAGCTTGTACCAACTACTACTGGTGTTTTGGTTAGGTTTGTTAAGTCTATTGCTTCAACTGTTTTAACTG
TCTCTAATGGTGTTATTATTATGTGTGCAGATGTTCCAGATGCTTTTCAATCAGTTTATCGCACATTTAC
ACAAGCTATTTGTGCTGCATTTGATTTTTCTTTAGATGTATTTAAAATTGGTGATGTTAAATTTAAACGA
CTTGGTGATTATGTTCTTACTGAAAACGCTCTTGTTCGTTTGACTACTGAAGTTGTTCGTGGTGTTCGTG
ATGCTCGCATAAAGAAAGCCATGTTTACTAAAGTAGTTGTAGGTCCTACAACTGAAGTTAAGTTTTCTGT
TATTGAACTTGCCACTGTTAATTTGCGTCTTGTTGATTGTGCACCTGTAGTTTGCCCTAAAGGTAAGATT
GTTGTTATTGCTGGACAAGCTTTTTTCTATAGTGGTGGTTTTTATCGTTTTATGGTTGATCCTACAACTG
TATTAAATGATCCTGTTTTTACTGGTGATTTATTCTACACTATTAAGTTTAGTGGTTTTAAGCTTGATGG
TTTTAACCATCAGTTTGTTACTGCTAGTTCTGCTACAGATGCCATTATTGCTGTTGAGCTGTTGTTATTG
GATTTTAAAACTGCAGTTTTTGTGTACACATGTGTGGTTGATGGCTGTAGTGTCATTGTTAGACGTGATG
CTACATTCGCTACACATGTGTGTTTTAAGGACTGTTATAATGTTTGGGAGCAATTCTGCATTGATAATTG
TGGTGAGCCATGGTTTTTGACTGATTATAATGCTATCTTGCAGAGTAATAACCCTCAATGTGCTATTGTT
CAAGCATCAGAGTCTAAAGTTTTGCTTGAGAGGTTTTTACCTAAGTGTCCTGAAATACTGTTGAGTATTG
ATGATGGCCATTTATGGAATCTTTTTGTTGAAAAGTTTAATTTTGTTACAGATTGGTTAAAAACTCTTAA
GCTTACACTTACTTCTAATGGTCTTTTAGGTAATTGTGCCAAACGTTTTAGACGTGTTTTGGTAAAATTG
CTTGATGTCTATAATGGTTTTCTTGAAACTGTCTGTAGTGTCGCATACACTGCTGGTGTTTGCATCAAAT
ATTATGCTGTTAATGTTCCATATGTAGTTATTAGTGGTTTTGTAAGTCGTGTAATTCGTAGAGAAAGGTG
TGACATGACTTTTCCTTGTGTTAGTTGTGTCACCTTTTTCTATGAATTTTTAGACACTTGTTTTGGTGTT
AGTAAACCTAATGCCATTGATGTTGAACATTTAGAGCTTAAAGAAACTGTTTTTGTTGAACCTAAGGATG
GTGGTCAATTTTTTGTTTCTGGTGATTATCTTTGGTATGTTGTAGATGACATTTATTATCCAGCTTCATG
TAATGGTGTATTGCCTGTTGCTTTTACAAAATTAGCTGGTGGTAAAATATCTTTTTCTGATGATGTTATA
GTTCATGATGTTGAACCTACCCATAAAGTCAAGCTCATATTTGAGTTTGAAGATGATGTTGTTACCAGTC
TTTGTAAGAAGAGTTTTGGTAAGTCCATTATTTATACAGGTGATTGGGAAGGTCTACATGAAGTTCTTAC
ATCTGCAATGAATGTCATTGGGCAACATATTAAGTTGCCACAATTTTATATTTATGATGAAGAGGGTGGT
TATGATGTTTCTAAACCAGTTATGATTTCACAATGGCCTATTAGTAATGATAGTAATGGTTGTGTTGTTG
AAGCGAGCACTGATTTTCATCAATTAGAATGTATTGTTGATGACTCTGTTAGAGAAGAGGTTGATATAAT
TGAACAACCTTTTGAAGAAGTTGAACATGTGCTCTCAATTAAGCAACCTTTTTCTTTTTCTTTTAGAGAT
GAATTGGGTGTTCGTGTTTTAGATCAATCTGATAATAATTGTTGGATTAGTACCACACTTGTACAGTTGC
AACTTACAAAGCTTTTGGATGATTCTATTGAGATGCAATTGTTTAAAGTTGGTAAAGTTGATTCAATTGT
CCAAAAGTGTTATGAGTTGTCTCATTTAATTAGTGGTTCACTTGGTGATAGTGGTAAACTTCTTAGTGAA
CTTCTTAAAGAAAAATATACATGTTCTATAACTTTTGAGATGTCTTGTGATTGTGGTAAAAAGTTTGATG
ATCAGGTTGGTTGTTTGTTTTGGATTATGCCTTACACAAAACTTTTTCAAAAAGGTGAGTGTTGTATTTG
TCATAAAATGCAGACTTATAAGCTTGTTAGTATGAAAGGTACTGGTGTGTTTGTACAGGATCCAGCACCT
ATTGACATTGATGCTTTCCCTGTGAAACCTATATGTTCATCTGTATATTTAGGTGTTAAGGGTTCTGGTC
ATTATCAAACAAATTTATACAGTTTTAACAAAGCTATTGATGGTTTTGGTGTCTTTGACATTAAAAATAG
TAGTGTTAATACTGTTTGTTTTGTTGATGTTGATTTTCATAGTGTAGAAATAGAAGCTGGTGAAGTTAAA
CCTTTTGCTGTATATAAAAATGTTAAATTTTATTTAGGTGATATTTCACACCTTGTAAACTGTGTTTCTT
TTGACTTTGTTGTCAATGCTGCTAATGAAAATCTCTTGCATGGAGGCGGTGTTGCACGTGCTATTGATAT
TTTGACTGAAGGTCAACTTCAGTCATTATCTAAAGATTACATTAGTAGTAATGGTCCACTTAAGGTTGGA
GCAGGTGTTATGTTGGAGTGTGAAAAATTCAACGTATTTAATGTTGTTGGTCCGCGAACTGGTAAACATG
AGCATTCATTACTTGTTGAAGCTTATAATTCTATTTTATTTGAAAATGGTATTCCACTTATGCCTCTTCT
TAGTTGTGGTATTTTTGGTGTAAGGATTGAAAATTCTCTTAAAGCTTTGTTTAGTTGTGACATTAATAAA
CCATTGCAAGTTTTTGTTTATTCTTCAAATGAAGAACAAGCTGTTCTTAAGTTTTTAGATGGTTTAGATT
TAACACCAGTCATTGATGATGTTGATGTTGTTAAACCTTTTAGAGTTGAAGGTAATTTTTCATTCTTTGA
TTGTGGTGTCAATGCCTTGGATGGTGATATTTACTTATTATTTACTAACTCTATTTTAATGTTGGATAAA
CAAGGACAATTATTGGACACAAAACTTAATGGTATTTTGCAACAGGCAGCTCTTGATTATCTTGCTACAG
TTAAAACTGTACCAGCTGGTAATTTGGTTAAACTTTTTGTTGAGAGTTGTACCATTTATATGTGTGTTGT
ACCATCGATAAATGATCTTTCTTTTGATAAAAATCTTGGTCGTTGTGTGCGTAAACTTAATAGATTGAAA
ACTTGTGTTATTGCCAATGTTCCTGCTATTGATGTTTTGAAAAAGCTTCTTTCAAGTTTGACTTTAACTG
TTAAATTTGTTGTAGAGAGTAATGTTATGGATGTTAACGACTGTTTTAAGAATGATAATGTAGTTTTGAA
AATTACTGAAGATGGTATTAATGTTAAAGATGTTGTTGTTGAGTCTTCTAAGTCACTTGGTAAACAATTG
GGTGTTGTGAGTGATGGTGTTGACTCTTTTGAAGGTGTTTTACCTATTAATACTGATACTGTCTTATCTG
TAGCTCCAGAAGTTGACTGGGTTGCTTTTTACGGTTTTGAAAAGGCAGCACTTTTTGCTTCTTTGGATGT
AAAGCCATATGGTTACCCTAATGATTTTGTTGGTGGTTTTAGAGTTCTTGGGACCACCGACAATAATTGT
TGGGTTAATGCAACTTGTATAATTTTACAGTATCTTAAGCCTACTTTTAAATCTAAGGGTTTAAATGTTC
TTTGGAACAAATTTGTTACAGGTGATGTTGGACCTTTTGTTAGTTTTATTTATTTTATAACTATGTCTTC
AAAGGGTCAAAAGGGTGATGCTGAAGAGGCATTATCTAAATTGTCAGAGTATTTGATTAGTGATTCTATT
GTTACTCTTGAACAATATTCAACTTGTGACATTTGTAAAAGTACTGTAGTTGAAGTTAAAAGTGCTATTG
TCTGTGCTAGTGTGCTTAAAGATGGTTGTGATGTTGGTTTTTGTCCACACAGACATAAATTGCGTTCACG
TGTTAAGTTTGTTAATGGACGTGTTGTTATTACCAATGTTGGTGAACCTATAATTTCACAACCTTCTAAG
TTGCTTAATGGTATTGCTTATACAACATTTTCAGGTTCTTTTGATAACGGTCACTATGTAGTTTATGATG
CTGCTAATAATGCTGTCTATGATGGTGCTCGTTTATTTTCTTCAGATTTGTCTACTTTAGCTGTTACAGC
TATTGTTGTAGTAGGTGGTTGTGTAACATCTAATGTTCCAACAATTGTTAGTGAGAAAATTTCTGTTATG
GATAAACTTGATACTGGTGCACAAAAATTTTTCCAATTTGGTGATTTTGTTATGAATAACATTGTTCTGT
TTTTAACTTGGTTGCTTAGTATGTTTAGTCTTTTACGTACTTCTATTATGAAGCATGATATTAAAGTTAT
TGCCAAGGCTCCTAAACGTACAGGTGTTATTTTGACACGTAGTTTTAAGTATAACATTAGATCTGCTTTG
TTTGTTATAAAGCAGAAGTGGTGTGTTATTGTTACTTTGTTTAAGTTCTTATTATTATTATATGCTATTT
ATGCACTTGTTTTTATGATTGTGCAATTTAGTCCTTTTAATAGTCTTTTATGTGGTGACATTGTAAGTGG
TTATGAAAAATCCACTTTTAATAAGGATATTTATTGTGGTAATTCTATGGTTTGTAAGATGTGTTTGTTC
AGTTATCAAGAGTTTAATGATTTGGATCATACTAGTCTTGTTTGGAAGCACATTCGTGATCCTATATTAA
TCAGTTTACAACCATTTGTTATACTTGTTATTTTGTTAATTTTTGGTAATATGTATTTGCGTTTTGGACT
TTTATATTTTGTTGCACAATTTATTAGTACTTTTGGTTCTTTCTTAGGCTTTCATCAGAAACAGTGGTTT
TTACATTTTGTGCCGTTTGATGTTTTATGTAATGAGTTTTTAGCTACATTTATTGTCTGCAAAATCGTTT
TATTTGTTAGACATATTATTGTTGGCTGTAATAATGCTGACTGTGTAGCTTGTTCTAAAAGTGCTAGACT
TAAACGTGTACCACTTCAAACTATTATTAATGGTATGCATAAATCATTCTATGTTAATGCTAATGGTGGT
ACTTGTTTCTGTAATAAACATAACTTCTTTTGTGTTAATTGTGATTCTTTTGGGCCTGGTAATACTTTTA
TTAATGGTGATATTGCAAGAGAGCTTGGTAATGTTGTTAAAACAGCTGTTCAACCCACAGCTCCTGCATA
TGTTATTATTGATAAGGTAGATTTTGTTAATGGATTTTATCGTCTTTATAGTGGTGACACTTTTTGGCGG
TATGACTTTGACATTACTGAATCTAAGTATAGTTGTAAAGAGGTTCTGAAGAATTGTAATGTTTTAGAAA
ATTTTATTGTTTACAATAATAGTGGTAGTAACATTACACAGATTAAAAATGCTTGTGTTTATTTTTCTCA
ATTGTTGTGTGAACCTATAAAGTTGGTAAATTCAGAGTTGTTGTCAACTTTATCTGTTGATTTTAATGGT
GTTTTGCATAAGGCATATGTTGATGTTTTGTGTAATAGTTTTTTTAAGGAGTTAACTGCTAACATGTCCA
TGGCTGAATGTAAAGCTACACTTGGTTTGACTGTTTCTGATGATGATTTTGTTTCAGCTGTTGCCAATGC
ACATAGGTATGACGTTTTGCTTTCAGATTTGTCATTTAATAATTTTTTTATTTCTTATGCTAAACCTGAA
GATAAGTTGTCCGTTTATGACATTGCTTGTTGTATGCGTGCCGGTTCTAAGGTTGTTAACCATAATGTTT
TAATTAAAGAGTCAATACCTATTGTTTGGGGTGTCAAGGACTTTAATACTCTTTCTCAAGAAGGTAAGAA
GTACCTTGTTAAAACAACTAAAGCAAAGGGTTTGACTTTTTTATTAACTTTTAATGATAACCAAGCAATT
ACACAAGTTCCTGCTACTAGTATAGTTGCAAAACAGGGTGCTGGTTTTAAACGTACTTATAATTTTCTGT
GGTATGTATGTTTATTTGTTGTTGCATTGTTTATTGGTGTCTCATTTATTGATTATACAACCACTGTAAC
TAGCTTTCATGGTTATGATTTTAAGTACATTGAGAATGGTCAGTTGAAGGTGTTTGAAGCACCTTTACAC
TGTGTTCGTAATGTTTTTGATAATTTTAATCAATGGCATGAGGCTAAGTTTGGTGTTGTTACTACTAATA
GTGATAAATGTCCTATAGTTGTTGGTGTTTCAGAGCGTATTAATGTTGTTCCTGGTGTTCCAACAAATGT
ATATTTGGTAGGAAAGACTCTTGTTTTTACATTACAGGCTGCTTTTGGAAACACAGGTGTTTGTTATGAC
TTTGATGGTGTTACCACTAGTGATAAGTGTATTTTTAATTCTGCTTGTACTAGGTTGGAAGGTTTGGGTG
GTGACAATGTTTATTGTTACAACACTGATCTTATTGAAGGTTCTAAACCTTATAGTACTTTACAGCCCAA
TGCGTATTATAAGTATGATGCTAAAAATTATGTACGTTTTCCAGAAATTTTAGCTAGAGGTTTTGGCTTA
CGTACTATTAGAACTTTGGCTACACGTTATTGTAGAGTTGGTGAATGCCGTGACTCACATAAAGGTGTTT
GTTTTGGTTTTGATAAATGGTATGTTAATGATGGACGTGTTGATGACGGTTACATTTGTGGTGATGGTCT
TATAGACCTTCTTGTTAATGTACTCTCAATCTTTAGTTCATCTTTTAGCGTTGTGGCTATGTCTGGACAT
ATGTTGTTTAATTTTCTTTTTGCAGCATTTATTACATTTTTGTGCTTTTTAGTTACTAAATTTAAACGTG
TTTTTGGTGATCTTTCTTATGGTGTTTTTACTGTTGTTTGTGCAACTTTGATTAATAACATTTCTTATGT
TGTTACTCAAAATTTATTTTTTATGTTGCTTTATGCTATTTTGTATTTTGTTTTTACTAGGACAGTGCGT
TATGCTTGGATTTGGCATATTGCATACATTGTTGCATACTTCTTGTTAATACCATGGTGGCTTCTCACAT
GGTTTAGTTTTGCTGCATTTTTAGAGCTTTTACCTAATGTTTTTAAGTTAAAAATCTCTACTCAATTGTT
TGAAGGTGATAAGTTTATAGGTACTTTTGAGAGTGCTGCTGCAGGTACATTTGTTCTTGACATGCGTTCT
TATGAAAGGCTGATAAATACTATTTCACCTGAGAAACTTAAGAATTATGCTGCAAGTTATAATAAATATA
AATATTATAGTGGTAGTGCTAGTGAGGCTGATTATCGTTGTGCTTGTTATGCTCATTTAGCCAAGGCTAT
GTTAGATTATGCAAAAGATCATAATGACATGTTATATTCTCCACCTACTATTAGCTACAATTCCACCTTA
CAATCTGGTCTTAAGAAGATGGCACAACCATCTGGTTGTGTTGAGAGATGTGTGGTTCGCGTCTGTTATG
GTAGTACTGTGCTTAATGGAGTTTGGTTAGGTGACACTGTTACTTGTCCTAGACATGTCATAGCACCATC
AACCACTGTTCTTATTGATTATGATCATGCATATAGTACTATGCGTTTGCATAATTTTTCAGTGTCTCAT
AATGGTGTCTTCTTGGGAGTTGTCGGTGTTACAATGCATGGTTCTGTGTTGCGTATTAAGGTTTCACAAT
CTAATGTACATACACCTAAACATGTTTTTAAAACGTTGAAACCTGGTGATTCTTTTAATATTTTAGCATG
TTATGAAGGTATTGCATCTGGTGTTTTTGGTGTTAATTTACGTACAAACTTTACTATTAAAGGTTCTTTT
ATAAATGGAGCTTGTGGTTCTCCTGGTTATAATGTTAGAAATGATGGTACTGTTGAGTTTTGTTATTTAC
ACCAAATTGAGTTAGGTAGTGGTGCTCATGTTGGTTCTGATTTTACTGGTAGTGTTTATGGTAATTTTGA
TGACCAACCTAGTTTGCAAGTTGAGAGTGCCAACCTTATGCTATCAGATAATGTTGTTGCCTTTTTGTAT
GCTGCTTTGTTGAATGGTTGTAGGTGGTGGTTGTGTTCAACTAGAGTTAATGTTGATGGTTTTAATGAAT
GGGCTATGGCTAATGGTTATACAAGTGTTTCTAGTGTTGAGTGCTATTCTATTTTGGCAGCAAAAACTGG
TGTTAGTGTTGAACAATTGTTAGCTTCCATTCAACATCTTCATGAAGGTTTTGGTGGTAAAAACATACTT
GGTTATTCTAGTTTATGTGATGAGTTCACACTAGCTGAAGTTGTGAAGCAGATGTATGGTGTTAACTTGC
AAAGTGGTAAGGTTATTTTTGGTTTAAAAACAATGTTTTTATTTAGCGTTTTCTTCACAATGTTTTGGGC
AGAACTCTTTATTTATACAAACACTATATGGATAAACCCTGTGATACTTACACCTATATTTTGTCTACTT
TTGTTTTTGTCATTAGTTTTAACTATGTTTCTTAAACATAAGTTTTTGTTTTTGCAAGTATTTTTATTAC
CTACTGTTATTGCAACTGCTTTATATAATTGTGTTTTGGATTATTACATAGTAAAATTTTTGGCTGACCA
TTTTAACTATAATGTTTCAGTATTACAAATGGATGTTCAGGGTTTAGTTAATGTTTTGGTCTGTTTATTT
GTTGTATTTTTACACACATGGCGCTTTTCTAAAGAACGTTTTACACATTGGTTTACATATGTGTGTTCTC
TTATAGCAGTTGCTTACACTTATTTTTATAGTGGTGACTTTTTGAGTTTGCTTGTTATGTTTTTATGTGC
TATATCTAGTGATTGGTACATTGGTGCCATTGTTTTTAGGTTGTCACGTTTGATTGTATTTTTTTCACCT
GAAAGTGTATTTAGTGTTTTTGGTGATGTGAAACTTACTTTAGTTGTTTATTTAATTTGTGGTTATTTAG
TTTGTACTTATTGGGGCATTTTGTATTGGTTCAATAGGTTTTTTAAATGTACTATGGGTGTTTATGATTT
TAAGGTGAGTGCTGCTGAATTTAAATACATGGTTGCTAATGGACTTCATGCACCACATGGACCTTTTGAT
GCACTTTGGTTATCATTCAAACTACTTGGTATTGGTGGTGACCGTTGTATAAAAATTTCAACTGTCCAAT
CCAAACTGACTGATTTGAAGTGTACTAATGTTGTGTTATTGGGTTGTTTGTCTAGTATGAACATTGCAGC
TAATTCTAGTGAATGGGCTTATTGTGTTGATTTACACAATAAGATTAATCTTTGTGATGACCCTGAAAAA
GCTCAAAGTATGTTGTTAGCACTCCTTGCGTTCTTTCTAAGTAAACATAGTGATTTTGGTCTTGATGGCC
TTATTGATTCTTATTTTGATAATAGTAGCACCCTTCAGAGTGTTGCTTCATCATTTGTTAGTATGCCATC
ATATATTGCTTATGAAAATGCTAGACAAGCTTATGAGGATGCTATTGCTAATGGATCTTCTTCTCAACTT
ATTAAACAATTGAAGCGTGCCATGAATATCGCAAAGTCTGAATTTGATCATGAGATATCTGTTCAGAAGA
AAATTAATAGAATGGCTGAACAAGCTGCTACTCAGATGTATAAAGAAGCACGCTCTGTTAATAGAAAATC
TAAAGTTATTAGTGCTATGCACTCTTTACTTTTTGGAATGTTAAGACGTTTGGATATGTCTAGTGTTGAA
ACTGTTTTGAATTTAGCACGTGATGGTGTTGTGCCATTGTCAGTTATACCTGCAACTTCAGCTTCTAAAC
TAACTATTGTTAGTCCAGATCTTGAATCTTATTCTAAGATTGTTTGTGATGGTTCTGTTCATTATGCTGG
AGTTGTTTGGACACTTAATGATGTTAAAGACAATGATGGTAGACCTGTTCATGTTAAAGAGATTACAAAG
GAAAATGTTGAAACTTTGACATGGCCTCTTATCCTTAATTGTGAACGTGTTGTTAAACTTCAAAATAATG
AAATTATGCCTGGTAAACTTAAGCAAAAACCTATGAAAGCTGAGGGTGATGGTGGTGTTTTAGGTGATGG
TAATGCCTTGTATAATACTGAGGGTGGTAAAACTTTTATGTACGCTTATATTTCTAATAAAGCTGACCTT
AAATTTGTTAAGTGGGAGTATGAGGGTGGTTGCAACACAATCGAGTTAGACTCTCCTTGTCGATTTATGG
TCGAAACACCTAATGGTCCTCAAGTGAAGTATTTGTATTTTGTTAAAAATTTAAATACCTTACGTAGAGG
TGCCGTTCTTGGTTTTATAGGTGCCACAATTCGTCTACAAGCTGGTAAACAAACTGAATTGGCTGTTAAT
TCTGGACTTTTAACTGCTTGTGCTTTTTCTGTTGATCCAGCAACTACTTACTTGGAAGCTGTTAAACATG
GTGCAAAACCTGTAAGTAATTGTATTAAGATGTTATCTAATGGTGCTGGTAATGGTCAAGCTATAACAAC
TAGTGTAGATGCTAACACCAATCAAGATTCTTATGGTGGAGCGTCTATTTGTTTGTATTGTCGGGCCCAC
GTTCCTCACCCTAGTATGGATGGTTACTGTAAGTTTAAGGGTAAATGTGTTCAGGTTCCTATTGGTTGTT
TGGATCCTATTAGGTTTTGTTTAGAAAATAATGTGTGTAATGTTTGTGGTTGTTGGTTGGGACACGGGTG
TGCTTGTGACCGTACAACTATTCAAAGTGTTGACATTTCTTATTTAAACGAGCAAGGGGTTCTAGTGCAG
CTCGACTAGAACCCTGCAATGGCACGGACATCGATAAGTGTGTTCGTGCTTTTGACATTTATAATAAAAA
TGTTTCATTCTTGGGTAAGTGTTTGAAGATGAACTGTGTTCGTTTTAAAAATGCTGATCTTAAGGATGGT
TATTTTGTTATAAAGAGGTGTACTAAGTCGGTTATGGAACACGAGCAATCCATGTATAACCTACTTAACT
TTTCTGGTGCTTTGGCTGAGCATGATTTCTTTACTTGGAAAGATGGCAGAGTCATTTATGGTAATGTTAG
TAGACATAATCTTACTAAATATACTATGATGGACTTGGTCTATGCTATGCGTAACTTTGATGAACAAAAT
TGTGATGTTCTAAAAGAAGTATTAGTTTTAACTGGTTGTTGTGACAATTCTTATTTTGATAGTAAGGGTT
GGTATGACCCAGTTGAAAATGAAGATATACATAGAGTTTATGCATCTCTTGGCAAAATTGTAGCTAGAGC
TATGCTTAAATGCGTTGCTCTATGCGATGCGATGGTTGCTAAAGGTGTTGTTGGTGTTTTAACATTAGAT
AACCAAGATCTTAATGGTAACTTTTATGATTTTGGTGATTTTGTTGTTAGCTTACCTAATATGGGTGTTC
CCTGTTGTACATCATATTATTCTTATATGATGCCTATTATGGGTTTAACTAATTGTTTAGCTAGTGAGTG
TTTTGTCAAGAGTGATATTTTTGGTAGTGATTTTAAAACTTTTGATTTGCTTAAGTATGATTTCACTGAA
CATAAAGAAAATTTATTCAATAAGTACTTTAAGCATTGGAGTTTTGATTATCATCCTAATTGTAGTGACT
GTTATGATGATATGTGTGTTATACATTGTGCTAATTTTAATACACTATTTGCCACAACTATACCAGGTAC
TGCTTTTGGTCCACTATGTCGTAAAGTTTTTATAGATGGTGTTCCACTTGTTACAACTGCTGGTTATCAT
TTTAAGCAATTAGGTTTGGTTTGGAATAAAGATGTTAACACACACTCAGTTAGGTTGACAATTACTGAAC
TTTTGCAATTTGTCACCGACCCTTCCTTGATAATAGCTTCTTCCCCAGCACTCGTTGATCAACGCACTAT
TTGTTTTTCTGTTGCAGCATTGAGTACTGGTTTGACAAATCAAGTTGTTAAGCCAGGTCATTTTAATGAA
GAGTTTTATAACTTTCTTCGTTTAAGAGGTTTCTTTGATGAAGGTTCTGAACTTACATTAAAACATTTCT
TCTTCGCACAGAATGGTGATGCTGCTGTTAAAGATTTTGACTTTTACCGTTATAATAAGCCTACCATTTT
AGATATTTGTCAAGCTAGAGTTACATATAAGATAGTCTCTCGTTATTTTGACATTTATGAAGGTGGCTGT
ATTAAGGCATGTGAAGTTGTTGTAACAAATCTTAATAAGAGTGCTGGTTGGCCATTAAATAAGTTTGGTA
AAGCTAGTTTGTATTATGAATCTATATCTTATGAAGAACAGGATGCTTTGTTTGCTTTGACAAAGCGTAA
TGTCCTCCCTACTATGACACAGCTGAATCTTAAGTATGCTATTAGTGGTAAAGAACGTGCTAGAACTGTT
GGTGGTGTTTCTCTGTTGTCTACAATGACCACAAGACAATACCATCAAAAACATCTTAAATCCATTGTTA
ATACACGCAATGCCACTGTTGTTATTGGTACTACCAAATTTTATGGTGGTTGGAATAATATGTTGCGTAC
TTTAATTGATGGTGTTGAAAACCCTATGCTTATGGGTTGGGATTATCCCAAATGTGATAGAGCTTTGCCT
AACATGATACGTATGATTTCAGCCATGGTGTTGGGCTCTAAGCATGTTAATTGTTGTACTGCAACAGATA
GGTTTTATAGGCTTGGTAATGAGTTGGCACAAGTTTTAACAGAAGTTGTTTATTCTAATGGTGGTTTTTA
TTTTAAGCCAGGTGGTACGACTTCTGGTGACGCTAGTACAGCTTATGCTAATTCTATTTTTAACATTTTT
CAAGCCGTGAGTTCTAACATTAACAGGTTGCTTAGTGTCCCATCAGATTCATGTAATAATGTTAATGTTA
GGGATCTACAACGACGTCTGTATGATAATTGTTATAGGTTAACTAGTGTTGAAGAGTCATTCATTGATGA
TTATTATGGTTATCTTAGGAAACATTTTTCAATGATGATTCTCTCTGATGACGGTGTTGTCTGTTATAAC
AAGGATTATGCTGAGTTAGGTTATATAGCAGACATTAGTGCTTTTAAAGCCACTTTGTATTACCAGAATA
ATGTCTTTATGAGTACTTCTAAATGTTGGGTTGAAGAAGATTTAACTAAGGGACCACATGAGTTTTGTTC
CCAGCATACTATGCAAATAGTTGACAAAGATGGTACCTATTATTTGCCTTACCCAGATCCTAGTAGGATC
TTGTCAGCTGGTGTTTTTGTTGATGATGTTGTTAAGACAGATGCTGTTGTTTTGTTAGAACGTTATGTGT
CTTTAGCTATTGATGCATACCCTCTTTCAAAACACCCTAATTCCGAATATCGTAAGGTTTTTTACGTATT
ACTTGATTGGGTTAAGCATCTTAACAAAAATTTGAATGAGGGTGTTCTTGAATCTTTTTCTGTTACACTT
CTTGATAATCAAGAAGATAAGTTTTGGTGTGAAGATTTTTATGCTAGTATGTATGAAAATTCTACAATAT
TGCAAGCTGCTGGTTTATGTGTTGTTTGTGGTTCACAAACTGTACTTCGTTGTGGTGATTGTCTGCGTAA
GCCTATGTTGTGCACTAAATGCGCATATGATCATGTATTTGGTACCGACCACAAGTTTATTTTGGCTATA
ACACCGTATGTATGTAATGCATCAGGTTGTGGTGTTAGTGATGTCAAAAAATTGTATCTTGGTGGTTTGA
ATTACTATTGTACAAATCATAAACCACAGTTGTCTTTTCCATTATGTTCAGCTGGTAATATATTTGGTTT
ATATAAAAATTCAGCAACTGGTTCCTTAGATGTTGAAGTTTTTAATAGGCTTGCAACGTCTGATTGGACT
GATGTTAGGGACTATAAACTTGCTAATGATGTTAAAGATACACTTAGACTCTTTGCGGCTGAAACTATTA
AAGCTAAAGAAGAGAGTGTTAAGTCTTCTTATGCTTTTGCAACTCTTAAAGAGGTTGTTGGACCTAAAGA
ATTGCTTCTTAGTTGGGAAAGTGGTAAAGTTAAACCACCTTTGAATCGTAATTCTGTTTTCACTTGTTTT
CAAATAAGTAAGGACTCAAAATTCCAAATAGGTGAGTTCATCTTTGAGAAGGTTGAATATGGTTCTGATA
CTGTTACGTATAAGTCTACTGTAACTACTAAGTTAGTTCCTGGTATGATTTTTGTCTTAACATCTCACAA
TGTCCAACCTTTACGTGCACCAACTATTGCAAACCAAGAGAAGTATTCTAGCATTTATAAATTGCACCCT
GCTTTTAATGTCAGTGATGCATATGCTAATTTGGTTCCATATTACCAACTTATTGGTAAACAAAAGATAA
CTACAATACAGGGTCCTCCTGGTAGTGGTAAGTCACATTGTTCCATTGGACTTGGATTGTACTACCCAGG
TGCGCGTATTGTTTTTGTTGCTTGTGCCCATGCTGCTGTTGATTCCTTATGTGCAAAAGCTATGACTGTT
TATAGCATTGATAAGTGTACTAGGATTATACCTGCAAGAGCTCGGGTTGAGTGTTATAGTGGCTTTAAAC
CAAATAACACTAGTGCACAATACATATTTAGCACTGTTAACGCATTACCTGAGTGTAATGCTGATATCGT
TGTTGTAGATGAAGTTTCAATGTGTACAAATTATGACCTTTCTGTTATTAACCAGCGTTTATCATATAAA
CATATTGTTTATGTTGGTGATCCACAACAACTTCCTGCACCTAGAGTAATGATTACTAAAGGTGTTATGG
AGCCTGTTGATTATAACGTTGTTACTCAACGTATGTGTGCTATAGGCCCTGATGTTTTTCTTCATAAATG
TTATAGATGTCCTGCTGAAATAGTTAATACAGTTTCTGAACTTGTTTATGAGAACAAGTTTGTCCCTGTT
AAACCTGCTAGTAAACAGTGTTTTAAAGTCTTTTTTAAGGGTAATGTACAGGTTGACAATGGTTCTAGTA
TTAACAGAAAGCAGCTTGAAATAGTTAAGCTGTTTTTAGTTAAAAATCCAAGTTGGAGTAAGGCTGTGTT
TATTTCTCCTTATAATAGTCAGAATTATGTTGCTAGTAGATTTTTAGGACTTCAAATTCAAACTGTTGAT
TCTTCTCAAGGTAGTGAGTATGATTATGTAATCTATGCACAAACTTCTGACACTGCACATGCTTGCAATG
TAAACCGTTTTAATGTTGCTATAACACGTGCTAAGAAGGGTATATTTTGTGTAATGTGTGATAAAACTTT
GTTTGATTCACTTAAGTTTTTTGAGATTAAACATGCAGATTTACACTCTAGCCAGGTTTGTGGCTTGTTT
AAAAATTGTACACGCACTCCTCTTAATTTACCACCAACTCATGCACACACTTTCTTGTCGTTGTCAGATC
AGTTTAAGACTACAGGTGATTTAGCTGTTCAAATAGGTTCAAATAACGTTTGTACTTATGAACATGTTAT
ATCATTTATGGGTTTTAGGTTTGATATTAGTATTCCTGGTAGTCATAGTTTGTTTTGTACACGTGACTTT
GCTATTCGTAATGTGCGTGGTTGGTTGGGTATGGATGTTGAAAGTGCTCATGTTTGTGGCGATAACATAG
GTACTAATGTTCCTTTACAGGTTGGTTTTTCAAATGGTGTTAATTTTGTTGTGCAAACTGAAGGTTGTGT
GTCTACCAATTTTGGTGATGTTATTAAACCTGTTTGTGCAAAATCTCCACCAGGTGAACAATTTAGACAC
CTTATTCCTCTTTTACGTAAAGGACAACCTTGGTTAATTGTTCGTAGACGCATTGTGCAAATGATATCTG
ATTATTTGTCCAATTTGTCTGACATTCTTGTCTTTGTTTTGTGGGCAGGTAGTTTGGAATTAACTACAAT
GCGTTACTTTGTAAAAATAGGGCCAATTAAATATTGTTATTGTGGTAATTCTGCCACTTGTTATAATTCA
GTTAGTAATGAATATTGTTGTTTTAAACATGCATTGGGTTGTGATTATGTTTACAATCCGTATGCTTTTG
ATATACAACAGTGGGGTTATGTTGGTTCCTTGAGCCAAAACCACCACACATTCTGTAACATTCATAGAAA
CGAGCATGATGCCTCTGGTGATGCTGTTATGACACGTTGTTTGGCAGTACATGATTGTTTTGTCAAAAAT
GTTGATTGGACTGTAACGTACCCCTTTATTGCAAATGAGAAATTTATCAATGGCTGTGGGCGTAATGTCC
AGGGACATGTTGTTCGTGCAGCCTTGAAATTGTATAAACCTAGTGTTATTCATGACATTGGTAATCCTAA
AGGTGTACGTTGTGCTGTTACTGATGCCAAATGGTACTGTTATGACAAGCAACCTGTTAATAGTAATGTC
AAGTTGTTGGATTATGATTATGCAACCCATGGTCAACTTGATGGTCTTTGTTTATTCTGGAATTGTAATG
TTGATATGTATCCAGAATTTTCAATTGTGTGTCGTTTTGACACACGTACTCGTTCTGTTTTTAATTTAGA
AGGTGTTAATGGTGGTTCTCTTTATGTTAACAAACATGCGTTTCATACACCAGCATATGATAAACGTGCT
TTTGTTAAATTAAAACCTATGCCCTTTTTTTACTTTGATGACAGTGATTGTGATGTTGTGCAAGAACAAG
TTAATTATGTACCCCTTCGCGCTAGTAGTTGTGTTACTCGTTGTAATATAGGTGGTGCTGTTTGTTCAAA
ACATGCAAATTTGTATCAAAAATATGTTGAGGCATATAATACATTTACACAGGCAGGTTTTAACATTTGG
GTACCACATAGTTTTGATGTTTATAATTTGTGGCAAATTTTTATTGAAACTAATTTACAAAGTCTTGAAA
ATATAGCATTTAATGTTGTAAAAAAAGGGTGTTTTACTGGTGTTGATGGTGAGTTACCTGTTGCAGTTGT
TAACGACAAAGTTTTTGTTCGCTATGGCGATGTTGACAACTTGGTTTTTACAAATAAAACAACATTGCCT
ACTAATGTTGCTTTTGAATTGTTTGCAAAACGAAAAATGGGTTTAACACCACCATTGTCTATTCTCAAAA
ATCTCGGTGTTGTTGCTACATATAAATTTGTTTTATGGGATTATGAAGCTGAAAGACCTTTTACCTCATA
TACTAAGAGTGTATGTAAATACACTGATTTTAATGAGGATGTTTGTGTTTGTTTTGACAATAGTATTCAG
GGTTCGTATGAGCGTTTTACGCTTACTACGAACGCTGTTTTATTTTCTACTGTTGTCATTAAAAATTTAA
CACCTATAAAGTTGAATTTTGGTATGTTGAATGGTATGCCAGTTTCTTCTATTAAGGGTGATAAAGGTGT
TGAAAAATTAGTTAATTGGTACATATATGTTCGTAAAAATGGTCAATTTCAAGATCACTATGATGGTTTT
TACACTCAAGGTAGGAATTTATCAGACTTTACACCAAGAAGTGATATGGAGTATGATTTTCTTAACATGG
ATATGGGTGTTTTTATTAATAAATATGGTCTTGAGGATTTTAATTTTGAACATGTTGTATATGGTGATGT
TTCAAAAACTACATTAGGAGGTCTTCATTTGTTGATATCACAGTTTAGGCTTAGTAAAATGGGTGTTTTG
AAAGCTGATGATTTTGTCACTGCTTCTGACACAACTTTGAGGTGCTGTACTGTTACTTATCTTAATGAAC
TTAGTTCAAAAGTTGTTTGTACTTATATGGATTTGTTGTTGGACGACTTTGTTACTATACTAAAGAGTTT
AGATCTTGGTGTAATATCTAAAGTTCATGAAGTTATTATAGATAATAAACCTTATAGGTGGATGTTGTGG
TGTAAAGATAACCACTTGTCCACTTTTTATCCACAGTTGCAGTCTGCTGAATGGAAGTGTGGTTATGCTA
TGCCACAAATTTATAAGCTTCAACGTATGTGTTTGGAACCTTGTAATTTATATAATTATGGTGCTGGTAT
TAAGTTGCCTAGTGGTATAATGTTAAATGTTGTTAAATACACTCAGCTTTGTCAATACCTAAATAGCACT
ACAATGTGCGTACCTCATAATATGCGTGTTTTGCACTATGGTGCTGGTTCTGACAAAGGTGTGGCACCTG
GTACAACTGTTTTAAAACGTTGGCTACCACCCGATGCAATAATCATTGATAATGATATCAATGATTATGT
TAGTGATGCAGATTTTAGCATTACAGGTGATTGTGCTACTGTTTATCTTGAAGATAAGTTTGACTTACTT
ATTTCTGATATGTATGATGGTAGAATTAAATTTTGTGATGGTGAAAATGTCTCTAAAGATGGGTTTTTTA
CTTATCTTAATGGTGTTATTAGAGAAAAATTAGCTATTGGTGGTAGTGTTGCCATTAAGATTACAGAATA
TAGTTGGAATAAGTATCTTTATGAATTAATACAAAGATTTGCTTTTTGGACTTTGTTTTGCACGTCTGTT
AATACATCCTCTTCAGAAGCTTTTCTTATTGGTATTAATTATTTAGGTGACTTTATTCAAGGTCCTTTTA
TAGCTGGTAACACTGTTCATGCTAATTATATATTTTGGCGTAATTCTACTATTATGTCTTTGTCATACAA
TTCAGTTTTAGATTTAAGTAAGTTTGAATGTAAACATAAAGCCACTGTTGTTGTTACACTTAAAGATAGT
GATGTAAATGATATGGTTTTGAGTTTGATTAAGAGTGGTAGGTTGTTGTTACGCAATAATGGTCGTTTTG
GTGGTTTTAGTAATCATTTAGTCTCAACTAAATGAAACTTTTCTTGATTTTGCTTGTTTTGCCCCTGGCC
TCTTGCTTTTTCACATGTAATAGTAATGCTAATCTCTCTATGTTACAATTAGGTGTTCCTGACAATTCTT
CAACTATTGTTACGGGTTTATTGCCAACTCATTGGTTTTGTGCTAATCAGAGTACATCTGTTTACTCAGC
CAATGGTTTCTTTTATATTGATGTTGGTAATCACCGTAGTGCTTTTGCGCTCCATACTGGTTATTATGAT
GCTAATCAGTATTATATTTATGTTACTAATGAAATAGGCTTAAATGCTTCTGTTACTCTTAAGATTTGTA
AGTTTAGTAGAAACACTACTTTTGATTTTTTAAGTAATGCTTCTAGTTCTTTTGACTGTATAGTTAATTT
GTTATTTACAGAACAGTTAGGTGCGCCTTTGGGCATAACTATATCTGGTGAAACTGTGCGTCTGCATTTA
TATAATGTAACTCGTACTTTTTATGTGCCAGCAGCTTATAAACTTACTAAACTTAGTGTTAAATGTTACT
TTAACTATTCCTGTGTTTTTAGTGTTGTCAACGCCACCGTTACTGTGAATGTCACCACACATAATGGCCG
TGTAGTTAACTACACTGTTTGTGATGATTGTAATGGTTATACTGATAACATATTTTCTGTTCAACAGGAT
GGCCGCATTCCTAATGGTTTCCCTTTTAATAATTGGTTTTTGTTAACTAATGGTTCCACACTAGTGGACG
GGGTCTCTAGACTTTATCAACCACTCCGTTTAACTTGTTTATGGCCTGTACCTGGTCTTAAATCTTCAAC
TGGTTTTGTTTATTTTAATGCCACTGGTTCTGATGTTAATTGTAACGGCTATCAACATAATTCTGTTGTT
GATGTTATGCGTTACAATCTTAACTTCAGTGCTAATTCTTTGGACAATCTCAAGAGTGGTGTTATAGTTT
TTAAAACTTTACAGTACGATGTTTTGTTTTATTGTAGTAATTCTTCCTCAGGTGTTCTTGACACCACAAT
ACCTTTTGGCCCGTCCTCTCAACCTTATTACTGTTTTATAAACAGCACTATCAACACTACTCATGTTAGC
ACTTTTGTGGGTATTTTACCACCCACTGTGCGTGAAATTGTTGTTGCTAGAACTGGCCAGTTTTATATTA
ATGGTTTTAAGTATTTCGATTTGGGTTTCATAGAAGCTGTCAATTTTAATGTCACGACTGCTAGCGCCAC
AGATTTTTGGACGGTTGCATTTGCTACTTTTGTTGATGTTTTGGTTAATGTTAGTGCAACTAACATTCAA
AACTTACTTTATTGCGATTCTCCATTTGAAAAGTTGCAGTGTGAGCACTTGCAGTTTGGATTGCAGGATG
GTTTTTATTCTGCAAATTTTCTTGATGATAATGTTTTGCCTGAGACTTATGTTGCACTCCCCATTTATTA
TCAACACACGGACATAAATTTTACTGCAACTGCATCTTTTGGTGGTTCTTGTTATGTTTGTAAACCACAC
CAGGTTAATATATCTCTTAATGGTAACACTTCAGTGTGTGTTAGAACATCTCATTTTTCAATTAGGTATA
TTTATAACCGCGTTAAGAGTGGTTCACCAGGTGACTCTTCATGGCACATTTATTTAAAGAGTGGCACTTG
TCCATTTTCTTTTTCTAAGTTAAATAATTTTCAAAAGTTCAAGACTATTTGTTTCTCAACCGTCGAAGTG
CCTGGTAGTTGTAATTTTCCGCTTGAAGCCACCTGGCATTACACTTCTTATACTATTGTTGGTGCTTTGT
ATGTTACTTGGTCTGAAGGTAATTCTATTACTGGTGTACCTTATCCTGTCTCTGGTATTCGTGAGTTTAG
TAATTTAGTTTTAAATAATTGTACCAAATATAATATTTATGATTATGTTGGTACTGGAATTATACGTTCT
TCAAACCAGTCACTTGCTGGTGGTATTACATATGTTTCTAACTCTGGTAATTTACTTGGTTTTAAAAATG
TTTCCACTGGTAACATTTTTATTGTGACACCATGTAACCAACCAGACCAAGTAGCTGTTTATCAACAAAG
CATTATTGGTGCCATGACCGCTGTTAATGAGTCTAGATATGGCTTGCAAAACTTACTACAGTTACCTAAC
TTTTATTATGTTAGTAATGGTGGTAACAATTGCACTACGGCCGTTATGACTTATTCTAATTTTGGTATTT
GTGCTGATGGTTCTTTGATTCCTGTTCGTCCGCGTAATTCTAGTGATAATGGTATTTCAGCCATAATCAC
TGCTAATTTATCCATTCCTTCTAACTGGACTACTTCAGTTCAAGTTGAGTACCTCCAAATTACTAGTACT
CCAATAGTTGTTGATTGTGCTACTTATGTGTGTAATGGTAACCCTCGCTGTAAGAATCTACTTAAGCAGT
ATACTTCTGCTTGTAAAACTATTGAAGATGCCTTACGACTTAGTGCTCATTTGGAAACTAATGATGTTAG
TAGTATGCTAACTTTCGATAGCAATGCTTTTAGTTTGGCTAATGTTACTAGTTTTGGAGATTATAACCTT
TCTAGTGTTTTACCTCAGAGAAACATTCGTTCAAGCCGTATAGCAGGACGTAGTGCTTTGGAAGATTTGT
TGTTTAGCAAAGTTGTTACATCTGGTTTGGGTACTGTTGATGTTGACTATAAGTCTTGTACTAAAGGTCT
TTCTATTGCTGACCTTGCTTGTGCTCAGTACTACAATGGCATAATGGTTTTGCCAGGTGTTGCTGATGCT
GAACGTATGGCCATGTACACAGGTTCTCTTATAGGTGGCATGGTGCTCGGAGGTCTTACATCAGCAGCCG
CCATACCTTTTTCTTTGGCACTGCAAGCACGACTTAACTATGTTGCTTTACAAACTGATGTGCTTCAAGA
AAATCAGAAAATTTTGGCTGCATCATTTAATAAGGCTATTAATAATATTGTTGCTTCTTTTAGTAGCGTT
AATGATGCTATTACACAAACTGCAGAGGCTATACATACTGTTACTATTGCACTTAATAAGATTCAGGATG
TTGTTAATCAACAGGGTAGTGCTCTTAACCATCTCACTTCACAATTGAGACATAATTTTCAGGCCATTTC
TAATTCAATTCAGGCTATTTATGACCGGCTTGATTCAATTCAAGCCGATCAACAAGTTGACAGATTAATT
ACTGGACGGCTTGCAGCTTTGAATGCATTTGTTTCCCAAGTTTTGAATAAATATACTGAAGTTCGTGGTT
CAAGACGCTTAGCACAGCAGAAGATTAATGAATGTGTCAAGTCACAATCTAATAGATATGGTTTTTGTGG
CAATGGCACTCACATCTTTTCAATCGTCAACTCAGCTCCAGATGGTTTGCTTTTTCTTCATACTGTTTTG
CTGCCAACTGATTACAAGAATGTAAAGGCGTGGTCTGGTATCTGTGTTGATGGCATTTATGGCTATGTTC
TGCGTCAACCTAACTTGGTTCTTTATTCTGATAATGGTGTCTTTCGTGTAACTTCCAGGGTCATGTTTCA
ACCTCGCTTACCTGTTTTGTCTGATTTTGTGCAAATATATAATTGTAATGTTACTTTTGTTAACATATCT
CGTGTTGAGTTACATACTGTCATACCTGACTACGTTGATGTTAATAAAACATTACAAGAGTTTGCACAAA
ACTTACCAAAGTATGTTAAGCCTAATTTTGACTTGACTCCTTTTAATTTAACATATCTTAATTTGAGTTC
TGAGTTGAAGCAACTCGAAGCTAAAACTGCTAGTCTTTTTCAAACTACTGTTGAATTACAAGGTCTTATT
GATCAGATTAACAGTACATATGTTGATTTGAAGTTGCTTAATAGGTTTGAAAATTATATCAAATGGCCTT
GGTGGGTTTGGCTCATTATTTCTGTTGTTTTTGTTGTATTGTTGAGTCTTCTTGTGTTTTGTTGTCTTTC
TACAGGTTGTTGTGGTTGTTGCAATTGTTTAACTTCATCAATGCGAGGCTGTTGTGATTGTGGTTCAACT
AAACTTCCTTATTACGAATTTGAAAAGGTCCACGTTCAATAATGCCTTTTGGTGGCCTATTTCAACTTAC
TCTTGAAAGTACTATTAATAAGAGTGTGGCTAATCTCAAATTACCACCTCATGATGTTACTGTCTTGCGT
GACAATCTTAAACCTGTTACTACACTTAGTACTATTACTGCTTATTTGTTAGTTAGTTTGTTTGTCACTT
ACTTTGCTTTATTCAAACCTCTTACTGCTAGAGGTCGTGTTGCTTGTTTTGTTTTAAAACTATTGACACT
ATTTGTCTATGTGCCTTTATTGGTTCTTTTTGGTATGTATCTTGACAGTTTTATAATTTTTTCTACGCTG
TTGTTTCGATTCATACATGTTGGCTATTATGCCTATCTCTATAAAAATTTTTCATTTGTTTTGTTCAATG
TTACTAAACTATGCTTCGTTTCAGGCAAGTGTTGGTATCTTGAACAATCATTTTATGAAAATCGTTTTGC
TGCTATTTATGGTGGTGACCACTATGTCGTTTTAGGTGGTGAAACTATTACTTTTGTTTCTTTTGATGAC
CTTTATGTTGCTATTAGAGGTTCTTGTGAAAAGAACCTACAACTTATGCGTAAGGTTGACTTGTATAATG
GTGCTGTCATTTACATTTTTGCCGAAGAGCCTGTTGTTGGTATAGTCTACTCTTCTCAACTATACGAAGA
TGTTCCTTCGATTAATTGATGACAATGGTATTGTCCTCAATTCCATTTTATGGCTCCTTGTTATGATATT
TTTCTTTGTGTTGGCAATGACCTTTATTAAACTGATTCAATTGTGTTTTACTTGTCATTATTTTTTTAGT
AGGACATTATATCAACCAGTTTATAAAATTTTTCTTGCTTACCAAGATTATATGCAAATAGCACCTGTTC
CAGCTGAAGTACTAAATGTCTAAACTAAACGATGTCTAATAGTAGTGTGCCTCTTTTAGAGGTTTATGTC
CATTTACGTAACTGGAACTTTAGTTGGAATTTAATTCTAACGCTTTTTATAGTTGTGTTGCAGTATGGGC
ATTATAAGTATAGCAGACTTCTTTATGGTTTAAAGATGTCTGTTTTATGGTGTTTATGGCCACTTGTTCT
AGCTTTGTCTATTTTTGACTGTTTTGTCAATTTTAATGTGGACTGGGTCTTTTTTGGTTTTAGTATTCTT
ATGTCTATTATTACACTTTGTTTATGGGTTATGTATTTTGTTAATAGTTTCAGACTTTGGCGCCGTGTTA
AAACTTTTTGGGCTTTTAATCCTGAAACTAATGCAATCATCTCTCTCCAGGTTTACGGACATAATTATTA
CTTACCGGTGATGGCTGCACCTACAGGTGTTACATTAACACTTCTTAGTGGTGTACTTCTTGTTGATGGC
CATAAGATTGCTACTCGTGTTCAAGTGGGTCAGTTGCCTAAATATGTAATAGTTGCTACGCCTAGTACCA
CAATTGTTTGTGACCGTGTTGGTCGCTCTGTTAATGAAACAAGCCAGACTGGTTGGGCATTCTACGTCCG
TGCTAAACATGGTGATTTTTCTGGTGTTGCCTCTCAGGAGGGTGTTTTGTCAGAAAGAGAGAAGTTGCTT
CATTTAATCTAAACTAAACAAAATGGCTAGTGTAAATTGGGCCGATGACAGAGCTGCTAGGAAGAAATTT
CCTCCTCCTTCATTTTACATGCCTCTTTTGGTTAGTTCTGATAAGGCACCATATAGGGTCATTCCCAGGA
ATCTTGTCCCTATTGGTAAGGGTAATAAAGATGAGCAGATTGGTTATTGGAATGTTCAAGAGCGTTGGCG
TATGCGCAGGGGGCAACGTGTTGATTTGCCTCCTAAAGTTCATTTTTATTACCTAGGTACTGGACCTCAT
AAGGACCTTAAATTCAGACAACGTTCTGATGGTGTTGTTTGGGTTGCTAAGGAAGGTGCTAAAACTGTTA
ATACCAGTCTTGGTAATCGCAAACGTAATCAGAAACCTTTGGAACCAAAGTTCTCTATTGCTTTGCCTCC
AGAGCTCTCTGTTGTTGAGTTTGAGGATCGCTCTAATAACTCATCTCGTGCTAGCAGTCGTTCTTCAACT
CGTAACAACTCACGAGACTCTTCTCGTAGCACTTCAAGACAACAGTCTCGCACTCGTTCTGATTCTAACC
AGTCTTCTTCAGATCTTGTTGCTGCTGTTACTTTGGCTTTAAAGAACTTAGGTTTTGATAACCAGTCGAA
GTCACCTAGTTCTTCTGGTACTTCCACTCCTAAGAAACCTAATAAGCCTCTTTCTCAACCCAGGGCTGAT
AAGCCTTCTCAGTTGAAGAAACCTCGTTGGAAGCGTGTTCCTACCAGAGAGGAAAATGTTATTCAGTGCT
TTGGTCCTCGTGATTTTAATCACAATATGGGGGATTCAGATCTTGTTCAGAATGGTGTTGATGCCAAAGG
TTTTCCACAGCTTGCTGAATTGATTCCTAATCAGGCTGCGTTATTCTTTGATAGTGAGGTTAGCACTGAT
GAAGTGGGTGATAATGTTCAGATTACCTACACCTACAAAATGCTTGTAGCTAAGGATAATAAGAACCTTC
CTAAGTTCATTGAGCAGATTAGTGCTTTTACTAAACCCAGTTCTATCAAAGAAATGCAGTCACAATCATC
TCATGTTGCTCAGAACACAGTACTTAATGCTTCTATTCCAGAATCTAAACCATTGGCTGATGATGATTCA
GCCATTATAGAAATTGTCAACGAGGTTTTGCATTAAATTGTTTTGTAATTCCAGTTGAATGTTTATTATT
ATTAGTTGCAACCCCATGCGTTTAGCGCATGATAAGGGTTTAGTCTTACACACAATGGTAGGCCAGTGAT
AGTAAAGTGTAAGTAATTTGCTATCATATTAACATGTCTAGAGGAAAGTCAGAACTTTTTCTGTTTGTGT
TGTTGGAGTACTTAAAGATCGCATAGGCGCGCCAACAATGGAAGAGCCAACAACATATCTAAAAATGTTT
TGTCTGGTACTTGTTAATGATATTGTTTTTGATATGGATACAC
