# Supplementary material for: Prioritizing antiviral drugs against SARS-CoV-2 by integrating viral complete genome sequences and drug chemical structures
Source: Sci Rep. 2021 Mar 18;11:6248. doi: 10.1038/s41598-021-83737-5 (PMC7973547; doi:10.1038/s41598-021-83737-5)
Supplement: Supplementary file 1 — Supplementary Information 1. [file 41598_2021_83737_MOESM1_ESM.zip › dataset_VDA-RWR/dataset3/virus FASTA/Hepatitis B virus.fasta]

>D28880.1 Hepatitis B virus DNA, complete genome, strain Fukuoka Red Cross HBV e-negative 1992
CTCCACAACATTCCACCAAGCTCTGCTAGACCCCAGAGTGAGGGGCCTATACTTCCCTGCTGGTGGCTCC
AGTTCCGGAACAGTAAACCCTGTTCCGACTACTGCCTCACCCATATCGTCAATCTCCTCGAGGACTGGGG
ACCCTGCACCGAACATGGAGAACACAACATCAGGATTCCTAGGACCCCTGCTCGGGTTACAGGCGGGGTT
TTTCTTGTTGACAAGAATCCTCACAATACCACAGAGTCTAGACTTGTGGTGGACTTCTCTCAATTTTCTA
GGGGGAGCACCCAAGTGTCCTGGCCTAAATTCGCAGTCCCCAACCTCCAATCACTCACCAACCTCTTGTC
CTCCAATTTGTCCTGGCTATCGCTCGATGTGTCTGCGGCGTTTTATCATATTCCTCTTCATCCTGCTGCT
ATGCCTCATCTTCTTGTTGGTTCTTCTGGACTATCAAGGTATGTTGCCCGTTTGTCCTCTACTTCCAGGA
ACACCAACTACCAGCACAGGACCATGCAAGACCTGCACGAGTCCTGCTCAAGGAAACTCTACGTTTCCCT
CTTGTTGCTGTACAAAACCTTCGGACGGAAACTGCATTTGTATTCCCATCCCATCATCCTGGGCTTTCGC
AAGATTCCTATGGGAGTGGGCCTCAGTCCGTTTCTCCTGGCTCAGTTTACTAGTGCCATTTGTTCAGTGG
TTCGTAGGGCTTTCCCCCATTGTTTGGCTTTCAGTTATATGGATGATGTGGTATTGGGGGCGAAGTCTGT
ACAACATCTTGAGTCCCTTTTTACCGCTGTTACCAATTTTCTTTTGTCTTTGGGTATACATTTGAACCCT
CATAAAACCAAACGTTGGGGCTACTCCCTTAACTTCATGGGATATGTAATTGGATGTTGGGGTACTTTAC
CGCAAGAACATATTGTACTAAAAATCAAGAACTGTTTTCGAAAACTGCCTGTAAATAGACCTATTGATTG
GAAAGTCTGTCAGAGAATTGTGGGTCTTTTGGGCTTTGCTGCCCCTTTTACACAATGTGGCTATCCTGCC
TTAATGCCTTTATATGCATGTATCCAATCTAAGCAGGCTTTCACTTTCTCGCCAACTTACAAGGCCTTTC
TGCGTAAACAATATCTGAACCTTTACCCCGTTGCCCGGCAACGGTCCGGTCTCTGCCAAGTGTTTGCTGA
CGCAACCCCCACTGGCTGGGGCTTGGCTATTGGCCATCGCCGCGTGCGTGGAACCTTTGTGGCTCCTCTG
CCGATCCATACTGCGGAACTCCTAGCAGCTTGTTTTGCTCGCAGCCGGTCTGGAGCGAAACTTCTCGGCA
CCGACAACTCTGTTGTCCTCTCTCGGAAATACACCTCCTTTCCATGGCTGCTAGGGTGTGCTGCCAACTG
GATCCTGCGCGGGACGTCCTTTGTCTACGTCCCGTCGGCGCTGAATCCCGCGGACAACCCGTCTCGGGGC
CGTTTGGGACTCTACCGTCCCCTTCTTCGCCTGCCGTTCCGGCCGACCACGGGGCGCACCTCTCTTTACG
CGGTCTCCCCGTCTGTGCCTTCTCATCTGCCGGACCGTGTGCACTTCGCTTCACCTCTGCACGTCGCATG
GAAACCACCGTGAACGCCCACCAGGTCTTGCCCAAGGTCTTATATAAGAGGACTCTTGGACTCTCAGCGA
TGTCAACGACCGACCTTGAGGCATACTTCAAAGACTGTTTGTTTAAGGACTGGGAGGAGTTGGGGGAGGA
GATTAGGTTAAAGATTTATGTACTAGGAGGCTGTAGGCATAAATTGGTCTGTTCACCAGCACCATGCAAC
TTTTTCACCTCTGCCTAATCATCTCATGTTCATGTCCTACTGTTCAAGCCTCCAAGCTGTGCCTTGGGTG
GCTTTGGGGCATGGACATTGACCCGTATAAAGAATTTGGAGCTTCTGCGGAGTTACTCTCTTTTTTGCCT
TCTGACTTCTTTCCTTCTATTCGAGATCTCCTCGACACCGCCTCAGCTCTGTATCGGGAGGCCTTAGAGT
CTCCAGAACATTGTTCACCTCACCATACAGCACTCAGGCAAGCTATTCTGTGTTGGGGTGAGTTGATGAA
TCTGGCCACCTGGGTGGGAAGTAATTTGGAAGACCCAGCATCCAGGGAATTAGTAGTCAGCTATGTCAAT
GTTAATATGGGCCTAAAAATCAGACAACTACTGTGGTTTCACATTTCCTGTCTTACTTTTGGAAGAGAAA
CTGTTCTTGAGTATTTGGTGTCTTTTGGAGTGTGGATTCGCACTCCTCCTGCTTACAGACCACCAAATGC
CCCTATCTTATCAACACTTCCGGAAACTACTGTTGTTAGACGACGAGGCAGGTCCCCTAGAAGAAGAACT
CCCTCGCCTCGCAGACGAAGGTCTCAATCGCCGCGTCGCAGAAGATCTCAATCTCGGGGATCTCAATGTT
AGTATCCCTTGGACTCATAAGGTGGGAAACTTTACTGGGCTTTATTCTTCTACTGTACCTGTCTTTAATC
CTGAGTGGCAAACTCCCTCCTTTCCTCACATTCATTTACAGGAGGACATTATTGATAGATGTCAACAATA
TGTGGGCCCTCTTACAGTCAATGAAAAAAGGAGATTAAAATTAATTATGCCTGCTAGGTTCTATCCTAAC
CTTACCAAATATTTGCCATTGGACAAAGGCATTAAACCATATTATCCTGAACATGCAGTTAATCATTACT
TCAAAACTAGGCATTATTTACATACTCTGTGGAAGGCGGGCATTCTATATAAGAGAGAAACTACACGCAG
TGCCTCATTTTGTGGGTCACCATATTCTTGGGAACAAGAGCTACAGCATGGGAGGTTGGTCTTCCAAACC
TCGACGAGGCATGGGGACGAATCTTTCTGTTCCCAATCCGCTGGGATTCTTTCCCGATCACCAGTTGGAC
CCTGCGTTCGGAGCCAACTCAAACAATCCAGATTGGGACTTCAACCCCAACAAGGATCATTGGCCAGAGG
CAAATCAGGTAGGAGCGGGAGCATTCGGGCCAGGGTTCACCCCACCACACGGCGGTCTTTTGGGGTGGAG
CCCGCAGGCTCAGGGCGCACTGACAACCGTGCCAGTAGCACCTCCTCCTGCCTCCACCAATCGGCAGTCA
GGAAGACAGCCTACTCCCATCTCTCCACCTCTAAGAGACAGTCATCCTCAGGCCATGCAGTGGAA
