# Supplementary material for: Prioritizing antiviral drugs against SARS-CoV-2 by integrating viral complete genome sequences and drug chemical structures
Source: Sci Rep. 2021 Mar 18;11:6248. doi: 10.1038/s41598-021-83737-5 (PMC7973547; doi:10.1038/s41598-021-83737-5)
Supplement: Supplementary file 1 — Supplementary Information 1. [file 41598_2021_83737_MOESM1_ESM.zip › dataset_VDA-RWR/dataset3/virus FASTA/Hepatitis D virus.fasta]

>NC_001653.2:c1682-1 Hepatitis delta virus, complete genome
CTCGAACTTGGGCGACAGGGCCAGCAGTCTCCTCTTTACAGAAAAGAGTAAGAGTACTGAGGACCGTCGC
CTCTAGTCGAAGATGAGCCGGCCCGAAGGAAGGAAAAACCGCGGGGGGAGAGAAGAGGTTCTCGAGCAGT
GGGTGAGCGGAAGAAAGAAGTTAGAGGAACTCGAGAGAGACCTCCGGAAGGTTAAGAAGAAAATCAAGAA
ACTTGAGGATGAACATCCCTGGCTGGGAAACATCAAAGGAATTCTCGGAAAGAAAGATAAGGATGGAGAG
GGGGCTCCCCCGGCGAAGAGGGCCCGAACGGACCAGATGGAAGTAGACTCCGGACCTAGGAAGAGGCCTT
CCAGGGGAGGATTCACCGACAAGGAGAGGCAGGATCACCGACGAAGGAAGGCCCTCGAGAACAAGAGAAA
GCAGCTATCGGCGGGGGGAAAGAACCTCAGCAAGGAGGAGGAAGAGGAACTTAGGAGGTTGACCGAGGAA
GACGAGAGAAGGGAAAGAAGAATAGCCGGCCCGCAGGTTGGGGGTGTGAACCCCCTCGAAGGTGGAACGA
GGGGAGCGCCCGGGGGCGGCTTCGTCCCCAGCATGCAAGGAGTCCCGGAGTCCCCCTTTACTCGGACCGG
GGAGGGACTGGACATAAGGGGAAGCCAGGGATTCCCATAGGATATACTCTTCCCAGCCGACCCTCCCTCC
TCTCCCCAGAGTTGTCGACCCCAGTGAATAAAGCGGGTTTCCACTCGCAGGTTTGCGTCTCGCGTCCTTC
TTTCCTCTTCGGGTCGGCATGGCATCTCCACCTCCTCGCGGTCCGACCTGGGCATCCGAAGGAGGACGCA
CGTCCACTCGGATGGCTAAGGGAGAGCCACTTTTCTCTCGCTTCTCTCTGGGAAGCTAGAGAGATTTGTG
GGTCCCATTCGCCATTACCGAGGGGACGGTCCCCTCGGAATGTTGCCCAGCCGGCGCCAGCGAGGAGGCT
GGGACCATGCCGGCCATCAGGTAAGAAAGGATGGAACGCGGACCCTGCAGAGTGGGGTCCCGCCATTCCT
GGGCGACCCTTGGGGGGAAGGAGCTTGGGCGGAATCGGGAGGAGCATCCCATGGCTCCACTGGTCCCCAA
TGTTCAAAGTCACCCCCCTCGGTCACTTTGAAAGGGGGTCCGGGAGTCTGCTATGTGGGGACGATAAGTC
GAGTTCCCCGGGATAAGCCTCACTCGTCCCCTCTCGGGGGGCGGAACACCCACCTGCTAGCCCCGCTGCT
CTCTTTGCTTTCCTCCTCGCTTCGGTCTCCCCCAACTCCTAGCATCCCCTCCTATCGCTATGGTCTACTC
CCTCTCGCGATGCGCTCTCTGTTCGCTGAAGGGGTCCTCTGGAGGTGATTTCTCTGTTCTACTCCGTGTG
GCTTCCTCCCTCTGGGGTACTCTCAACCCTTCGGGCCGGAGTGTCCTCCAAACTTGGCCGCCGGGCCCCT
CGGATCGGGAGGCCCGCCTCCTTCTCTTCCACCTTCCCTCTTTCCCCTTCCTAGAGTTTCACTGGCGTTA
TGGGGAAATTCATCCGCTTCTTGCTTTCTCTTTTTTCCTTCTTGGGAGTTGTATCTCCGACGTTCCAATG
CTCTTTACCGACTCACCCCTCTCGGGCGCTGATCTATCCTCCCCGCGAATCCTTGTTCGGAACTTGGCTC
AT
