# Supplementary material for: Prioritizing antiviral drugs against SARS-CoV-2 by integrating viral complete genome sequences and drug chemical structures
Source: Sci Rep. 2021 Mar 18;11:6248. doi: 10.1038/s41598-021-83737-5 (PMC7973547; doi:10.1038/s41598-021-83737-5)
Supplement: Supplementary file 1 — Supplementary Information 1. [file 41598_2021_83737_MOESM1_ESM.zip › dataset_VDA-RWR/dataset3/virus FASTA/HSV-1.fasta]

>NC_001806.2 Human herpesvirus 1 strain 17, complete genome
AGCCCGGGCCCCCCGCGGGCGCGCGCGCGCGCAAAAAAGGCGGGCGGCGGTCCGGGCGGCGTGCGCGCGC
GCGGCGGGCGTGGGGGGCGGGGCCGCGGGAGCGGGGGGAGGAGCGGGGGGAGGAGCGGGGGGAGGAGCGG
GGGGAGGAGCGGGGGGAGGAGCGGGGGGAGGAGCGGGGGGAGGAGCGGGGGGAGGAGCGGGGGGAGGAGC
GGGGGGAGGAGCGGGGGGAGGAGCGGGGGGAGGAGCGGGGGGAGGAGCGGGGGGAGGAGCGGGGGGAGGA
GCGGGGGGAGGAGCGGGGGGAGGAGCGGGGGGAGGAGCGGCCAGACCCCGAAAACGGGCCCCCCCCAAAA
CACACCCCCCGGGGGTCGCGCGCGGCCCTTTAAAGCGGCGGCGGCGGGCAGCCCGGGCCCCCCGCGGCCG
AGACTAGCGAGTTAGACAGGCAAGCACTACTCGCCTCTGCACGCACATGCTTGCCTGTCAAACTCTACCA
CCCCGGCACGCTCTCTGTCTCCATGGCCCGCCGCCGCCGCCATCGCGGCCCCCGCCGCCCCCGGCCGCCC
GGGCCCACGGGCGCCGTCCCAACCGCACAGTCCCAGGTAACCTCCACGCCCAACTCGGAACCCGCGGTCA
GGAGCGCGCCCGCGGCCGCCCCGCCGCCGCCCCCCGCCGGTGGGCCCCCGCCTTCTTGTTCGCTGCTGCT
GCGCCAGTGGCTCCACGTTCCCGAGTCCGCGTCCGACGACGACGATGACGACGACTGGCCGGACAGCCCC
CCGCCCGAGCCGGCGCCAGAGGCCCGGCCCACCGCCGCCGCCCCCCGGCCCCGGCCCCCACCGCCCGGCG
TGGGCCCGGGGGGCGGGGCTGACCCCTCCCACCCCCCCTCGCGCCCCTTCCGCCTTCCGCCGCGCCTCGC
CCTCCGCCTGCGCGTCACCGCGGAGCACCTGGCGCGCCTGCGCCTGCGACGCGCGGGCGGGGAGGGGGCG
CCGGAGCCCCCCGCGACCCCCGCGACCCCCGCGACCCCCGCGACCCCCGCGACCCCCGCGCGGGTGCGCT
TCTCGCCCCACGTCCGGGTGCGCCACCTGGTGGTCTGGGCCTCGGCCGCCCGCCTGGCGCGCCGCGGCTC
GTGGGCCCGCGAGCGGGCCGACCGGGCTCGGTTCCGGCGCCGGGTGGCGGAGGCCGAGGCGGTCATCGGG
CCGTGCCTGGGGCCCGAGGCCCGTGCCCGGGCCCTGGCCCGCGGAGCCGGCCCGGCGAACTCGGTCTAAC
GTTACACCCGAGGCGGCCTGGGTCTTCCGCGGAGCTCCCGGGAGCTCCGCACCAAGCCGCTCTCCGGAGA
GACGATGGCAGGAGCCGCGCATATATACGCTTGGAGCCAGCCCGCCCTCACAGGGCGGGCCCGCCTCGGG
GGCGGGACTGGCCAATCGGCGGCCGCCAGCGCGGCGGGGCCCGGCCAACCAGCGTCCGCCGAGTCTTCGG
GGCCCGGCCCATTGGGCGGGAGTTACCGCCCAATGGGCCGGGCCGCCCACTTCCCGGTATGGTAATTAAA
AACTTGCAAGAGGCCTTGTTCCGCTTCCCGGTATGGTAATTAGAAACTCATTAATGGGCGGCCCCGGCCG
CCCTTCCCGCTTCCGGCAATTCCCGCGGCCCTTAATGGGCAACCCCGGTATTCCCCGCCTCCCGCGCCGC
GCGTAACCACTCCCCTGGGGTTCCGGGTTATGCTAATTGCTTTTTTGGCGGAACACACGGCCCCTCGCGC
ATTGGCCCGCGGGTCGCTCAATGAACCCGCATTGGTCCCCTGGGGTTCCGGGTATGGTAATGAGTTTCTT
CGGGAAGGCGGGAAGCCCCGGGGCACCGACGCAGGCCAAGCCCCTGTTGCGTCGGCGGGAGGGGCATGCT
AATGGGGTTCTTTGGGGGACACCGGGTTGGGCCCCCAAATCGGGGGCCGGGCCGTGCATGCTAATGATAT
TCTTTGGGGGCGCCGGGTTGGTCCCCGGGGACGGGGCCGCCCCGCGGTGGGCCTGCCTCCCCTGGGACGC
GCGGCCATTGGGGGAATCGTCACTGCCGCCCCTTTGGGGAGGGGAAAGGCGTGGGGTATAAGTTAGCCCT
GGCCCGACAGTCTGGTCGCATTTGCACCTCGGCACTCGGAGCGAGACGCAGCAGCCAGGCAGACTCGGGC
CGCCCCCTCTCCGCATCACCACAGAAGCCCCGCCTACGTTGCGACCCCCAGGGACCCTCCGTCCGCGACC
CTCCAGCCGCATACGACCCCCATGGAGCCCCGCCCCGGAGCGAGTACCCGCCGGCCTGAGGGCCGCCCCC
AGCGCGAGGTGAGGGGCCGGGCGCCATGTCTGGGGCGCCATATTGGGGGGCGCCATATTGGGGGGCGCCA
TGTTGGGGGACCCCCGACCCTTACACTGGAACCGGCCGCCATGTTGGGGGACCCCCACTCATACACGGGA
GCCGGGCGCCATGTTGGGGCGCCATGTTAGGGGGCGTGGAACCCCGTGACACTATATATACAGGGACCGG
GGGCGCCATGTTAGGGGGTGCGGAACCCCCTGACCCTATATATACAGGGACCGGGGTCGCCCTGTTGGGG
GTCGCCATGTGACCCCCTGACTTTATATATACAGACCCCCAACACATACACATGGCCCCTTTGACTCAGA
CGCAGGGCCCGGGGTCGCCGTGGGACCCCCTGACTCATACACAGAGACACGCCCCCACAACAAACACACA
GGGACCGGGGTCGCCGTGTTGGGGGCGTGGTCCCCACTGACTCATACGCAGGCCCCCCTTACTCACACGC
ATCTAGGGGGGTGGGGAGGAGCCGCCCGCCATATTTGGGGGACGCCGTGGGACCCCCGACTCCGGTGCGT
CTGGAGGGCGGGAGAAGAGGGAAGAAGAGGGGTCGGGATCCAAAGGACGGACCCAGACCACCTTTGGTTG
CAGACCCCTTTCTCCCCCCTCTTCCGAGGCCAGCAGGGGGGCAGGACTTTGTGAGGCGGGGGGGGGAGAG
GGGGAACTCGTGGGTGCTGATTGACGCGGGAAATCCCCCCCCATTCTTACCCGCCCCCCTTTTTTCCCCT
TAGCCCGCCCCGGATGTCTGGGTGTTTCCCTGCGACCGAGACCTGCCGGACAGCAGCGACTCTGAGGCGG
AGACCGAAGTGGGGGGGCGGGGGGACGCCGACCACCATGACGACGACTCCGCCTCCGAGGCGGACAGCAC
GGACACGGAACTGTTCGAGACGGGGCTGCTGGGGCCGCAGGGCGTGGATGGGGGGGCGGTCTCGGGGGGG
AGCCCCCCCCGCGAGGAAGACCCCGGCAGTTGCGGGGGCGCCCCCCCTCGAGAGGACGGGGGGAGCGACG
AGGGCGACGTGTGCGCCGTGTGCACGGATGAGATCGCGCCCCACCTGCGCTGCGACACCTTCCCGTGCAT
GCACCGCTTCTGCATCCCGTGCATGAAAACCTGGATGCAATTGCGCAACACCTGCCCGCTGTGCAACGCC
AAGCTGGTGTACCTGATAGTGGGCGTGACGCCCAGCGGGTCGTTCAGCACCATCCCGATCGTGAACGACC
CCCAGACCCGCATGGAGGCCGAGGAGGCCGTCAGGGCGGGCACGGCCGTGGACTTTATCTGGACGGGCAA
TCAGCGGTTCGCCCCGCGGTACCTGACCCTGGGGGGGCACACGGTGAGGGCCCTGTCGCCCACCCACCCG
GAGCCCACCACGGACGAGGATGACGACGACCTGGACGACGGTGAGGCGGGGGGCGGCAAGGACCCTGGGG
GAGGAGGAGGAGGAGGGGGGGGGAGGGAGGAATAGGCGGGCGGGCGAGGAAAGGGCGGGCCGGGGAGGGG
GCGTAACCTGATCGCGCCCCCCGTTGTCTCTTGCAGCAGACTACGTACCGCCCGCCCCCCGCCGGACGCC
CCGCGCCCCCCCACGCAGAGGCGCCGCCGCGCCCCCCGTGACGGGCGGGGCGTCTCACGCAGCCCCCCAG
CCGGCCGCGGCTCGGACAGCGCCCCCCTCGGCGCCCATCGGGCCACACGGCAGCAGTAACACCAACACCA
CCACCAACAGCAGCGGCGGCGGCGGCTCCCGCCAGTCGCGAGCCGCGGCGCCGCGGGGGGCGTCTGGCCC
CTCCGGGGGGGTTGGGGTTGGGGTTGGGGTTGTTGAAGCGGAGGCGGGGCGGCCGAGGGGCCGGACGGGC
CCCCTTGTCAACAGACCCGCCCCCCTTGCAAACAACAGAGACCCCATAGTGATCAGCGACTCCCCCCCGG
CCTCTCCCCACAGGCCCCCCGCGGCGCCCATGCCAGGCTCCGCCCCCCGCCCCGGGCCCCCCGCGTCCGC
GGCCGCGTCGGGACCCGCGCGCCCCCGCGCGGCCGTGGCCCCGTGCGTGCGAGCGCCGCCTCCGGGGCCC
GGCCCCCGCGCCCCGGCCCCCGGGGCGGAGCCGGCCGCCCGCCCCGCGGACGCGCGCCGTGTGCCCCAGT
CGCACTCGTCCCTGGCTCAGGCCGCGAACCAAGAACAGAGTCTGTGCCGGGCGCGTGCGACGGTGGCGCG
CGGCTCGGGGGGGCCGGGCGTGGAGGGTGGGCACGGGCCCTCCCGCGGCGCCGCCCCCTCCGGCGCCGCC
CCGCTCCCCTCCGCCGCCTCTGTCGAGCAGGAGGCGGCGGTGCGTCCGAGGAAGAGGCGCGGGTCGGGCC
AGGAAAACCCCTCCCCCCAGTCCACGCGTCCCCCCCTCGCGCCGGCAGGGGCCAAGAGGGCGGCGACGCA
CCCCCCCTCCGACTCAGGGCCGGGGGGGCGCGGCCAGGGTGGGCCCGGGACCCCCCTGACGTCCTCGGCG
GCCTCCGCCTCTTCCTCCTCTGCCTCTTCCTCCTCGGCCCCGACCCCCGCGGGGGCCGCCTCTTCCGCCG
CCGGGGCCGCGTCCTCCTCCGCTTCCGCCTCCTCGGGCGGGGCCGTCGGTGCCCTGGGAGGGAGACAAGA
GGAAACCTCCCTCGGCCCCCGCGCTGCTTCTGGGCCGCGGGGGCCGAGGAAGTGTGCCCGGAAGACGCGC
CACGCGGAGACTTCCGGGGCCGTCCCCGCGGGCGGCCTCACGCGCTACCTGCCCATCTCGGGGGTCTCTA
GCGTGGTCGCCCTGTCGCCTTACGTGAACAAGACTATCACGGGGGACTGCCTGCCCATCCTGGACATGGA
GACGGGGAACATCGGGGCGTACGTGGTCCTGGTGGACCAGACGGGAAACATGGCGACCCGGCTGCGGGCC
GCGGTCCCCGGCTGGAGCCGCCGCACCCTGCTCCCCGAGACCGCGGGTAACCACGTGATGCCCCCCGAGT
ACCCGACGGCCCCCGCGTCGGAGTGGAACAGCCTCTGGATGACCCCCGTGGGGAACATGCTGTTCGACCA
GGGCACCCTAGTGGGCGCCCTGGACTTCCGCAGCCTGCGGTCTCGGCACCCGTGGTCCGGGGAGCAGGGG
GCGTCGACCCGGGACGAGGGAAAACAATAAGGGACGCCCCCCGTGTTTGTGGGGAGGGGGGGGTCGGGCG
CTGGGTGGTCTCTGGCCGCGCCCACTACACCAGCCAATCCGTGTCGGGGAGGGGAAAAGTGAAAGACACG
GGCACCACACACCAGCGGGTCTTTTGTGTTGGCCCTAATAAAAAAAAACTCAGGGGATTTTTGCTGTCTG
TTGGGAAATAAAGGTTTACTTTTGTATCTTTTCCCTGTCTGTGTTGGATGTATCGCGGGGATGCGTGGGA
GTGGGGGTGCGTGGGAGTGGGGGTGCGTGGGAGTGGGGGTGCGTGGGAGTGGGGGTGCGTGGGAGTGGGG
GTGCGTGGGAGTGGGGGTGCGTGGGAGTGGGGGTGCGTGGGAGTGGGGGTGCGTGGGAGTGGGGGTGCCA
TGTTGGGCAGGCTCTGGTGTTAACCACAGAGCCGCGGCCCGGGCTGCCTGACCACCGATCCCCGAAAGCA
TCCTGCCACTGGCATGGAGCCAGAACCACAGTGGGTTGGGTGTGGGTGTTAAGTTTCCGCGAGCGCCTGC
CCGCCCGGACTGACCTGGCCTCTGGCCGCCACAAAGGGCGGGGGGGGTTAACTACACTATAGGGCAACAA
AGGATGGGAGGGGTGGCGGGGCGGGACGGGGCGCCCAAAAGGGGGTCGGCCACACCACAGACGTGGGTGT
TGGGGGGTGGGGCGGAGGGGTGGGGGGGGGGGAGACAGAAACAGGAACATAGTTAGAAAACAAGAATGCG
GTGCAGCCAGAGAATCACAGGAGACGAGGGGATGGGCGTGTTGGTTACCAACCCACACCCAGGCATGCTC
GGTGGTATGAAGGAGGGGGGGCGGTGCTTCTTAGAGACCGCCGGGGGACGTGGGGTTGGTGTGCAAAGGC
ACGCGCACCCGCGCCGGCCAGGTGGGCCGGTACTCCATCCCCCCCTCCCCCGACCCTTCCCACCCCCGCG
TGCCAGAGATCACCCCGGTCCCCCGGCACCCGCCACTCCTCCGTATCCTCGCTTTAGGAACAACTTTAGG
GGGGGTACACACGCGCCGTGCATTTCCTTCCACACCCCCCCTCCCCCGCACTCCCCCCCCCCAGGCAGTA
AGACCCAAGCATAGAGAGCCAGGCACAAAAACACAGGCGGGGTGGGACACATGCCTTCTTGGAGTACGTG
GGTCATTGGCGTGGGGGGTTACAGCGACACCGGCCGACCCCCTGGCGGTCTTCCAGCCGGCCCTTAGATA
AGGGGGCAGTTGGTGGTCGGACGGGTAAGTAACAGAGTCTGACTAAGGGTGGGAGGGGGGGAAAAGAACG
GGCTGGTGTGCTGTAACACGAGCCCACCCGCGAGTGGCGTGGCCGACCTTAGCCTCTGGGGCGCCCCCTG
TCGTTTGGGTCCCCCCCCTCTATTGGGGAGAAGCAGGTGTCTAACCTACCTGGAAACGCGGCGTCTTTGT
TGAACGACACCGGGGCGCCCTCGACGAGTGGGATAACGGGGGAGGAAGGGAGGGAGGAGGGTACTGGGGG
TGAAGAAGGGGGGGGGGAGAAGCGAGAACAGGAAAGGCGATGGAGCCCGGCAGAACACCGAGGAAAAAAA
AACCACAGCGCATGCGCCGGGCCGTTGTGGGGCCCCGGGCCGGGGCCCCTTGGGTCCGCCGGGGCCCCGG
GCCGGGCCGCCACGGGGGCCGGCCGTTGGCGGTAACCCCGAGTGTTCATCTCAGGCCCCGGGCCGGGAAC
CCGGAAAAGCCTCCGGGGGGCCTTTTTCGCGTCGCGTGCCGGCGAGCGGGTCCGGACGGGGCCCGGACCG
CCGCGGTCGGGGGCCCCTCGTCCCGGGCCGTACGCGGCCTTCGCCCCGTGAGGGGACAGACGAACGAAAC
ATTCCGGCGACGGAACGAAAAACACCCCAGACGGGTTAAAGAAACAGAAACCGCAACCCCCACCACCCCC
GAAACGGGGAAAACGAAAAAACAGACCAGCGGCCGGCCGGCGCTTAGGGGGAGGATGTCGCCGACGCCCC
TTGGCCGCCCCGGCTGCAGGGGGGCCCGGAGAGCCGCGGCACCCGGACGCGCCCGGAAAGTCTTTCGCAC
CACCCGCGATCGGCACGGCCGCGCCCCCGCTTTTATAAAGGCTGAGATGACGCAGCAAAAACAGGCCACA
GCACCACGTGGGTAGGTGATGTAATTTTATTTTCCTCGTCTGCGGCCTAATGGATTTCCGGGCGCGGTGC
CCCTGTCTGCAGAGCACTTAACGGATTGATATCTCGCGGGCACGCGCGCCCTTAATGGACCGGCGCGGGG
CGGGGGGCCGGATACCCACACGGGCGGGGGGGGGGTGTCGCGGGCCGTCTGCTGGCCCGCGGCCACATAA
ACAATGACTCTGGGCCTTTCTGCCTCTGCCGCTTGTGAGTGCGCGCGCCGGCTCTGCGGTGTCGGCGGCG
GCTGCGGCGGCTGCGGCGGCCGCCGTGTTCGGTCTCGGTAGCCGGCCGGCGGGTGGACTCGCGGGGGGCC
GGAGGGTGGAAGGCAGGGGGGTGTAGGATGGGTATCAGGACTTCCACTTCCCGTCCTTCCATCCCCCGTT
CCCCTCGGTTGTTCCTCGCCTCCCCCAACACCCCGCCGCTTTCCGTTGGGGTTGTTATTGTTGTCGGGAT
CGTGCGGGCCGGGGGTCGCCGGGGCAGGGGCGGGGGCGTGGGCGGGGGTGCTCGTCGATCGACCGGGCTC
AGTGGGGGCGTGGGGTGGGTGGGAGAAGGCGAGGAGACTGGGGTGGGGGTGTCGGTGGGTGGTTGTTTTT
TGTGGTTGTTTTTGTGTCTGTTCCCGTCCCCCGTCACCCCCTCCCTCCGTCCCCTCCGTCCCCCCGTCGC
GGGTGTTTGTGTTTGTTTATTCCGACATTGGTTTATTTAAATAAACACAGCCGTTCTGCGTGTCTGTTCT
TGCGTGTGGCTGGGGGCTTATATGTGGGGTCCCGGGGGCGGGATGGGGTTTAGCGGCGGGGGGCGGCGCG
CCGGACGGGGCGCTGGAGATAACGGCCCCCGGGGAACGGGGGACCGGGGCTGGGTATCCCGAGGTGGGTG
GGTGGGCGGCGGTGGCCGGGCCGGGCCGGGCCGGGCCGGGCCGGGTGGGCGGGGTTTGGAAAAACGAGGA
GGAGGAGGAGAAGGCGGGGGGGGGGGAGACGGGGGGAAAGCAAGGACACGGCCCGGGGGGTGGGAGCGCG
GGCCGGGCCGCTCGTAAGAGCCGCGACCCGGCCGCCGGGGAGCGTTGTCGCCGTCGGTCTGCCGGCCCCC
GTCCCTCCCTTTTTTGACCAACCAGCGCCCCCCCCCCCTCACCACCATTCCTACTACCACCACCACCACC
ACCACCGACACCTCCCGCGCACCCCCGCCCACATCCCCCCCCAACCCGCACCACCAGCACGGGTTGGGGG
TAGCAGGGGATCAAAGGGGGGCAAAGCCGGCGGGGCGGTTCGGGGGGGGGGGGGGGGGGCGGGAGACCAA
GTAGGCCCGCCCATCCGCGGCCCCTCCCGGCAGCCACGCCCCCAGCGTCGGGTGTCACGGGGAAAGAGCA
GAGGGGAGAGGGGAGAGGGGGGGAGAGGGGAGAGGGGGGGAGAGGGGAGAGGGGGGGAGAGGGGAGAGGG
GGGGAGAGGGGAGAGGGGGGGAGAGGGGAGAGGGGGGGAGAGGGGAGAGGGGGGGAGAGGGGAGAGGGGG
GGAGAGGGGAGAGGGGGGGAGAGGGGAGAGGGGGGGAGAGGGGGTATATAAACCAACGAAAAGCGCGGGA
ACGGGGATACGGGGCTTGTGTGGCACGACGTCGTGGTTGTGTTACTGGGCAAACACTTGGGGACTGTAGG
TTTCTGTGGGTGCCGACCCTAGGCGCTATGGGGATTTTGGGTTGGGTCGGGCTTATTGCCGTTGGGGTTT
TGTGTGTGCGGGGGGGCTTGCCTTCAACCGAATATGTTATTCGGAGTCGGGTGGCTCGAGAGGTGGGGGA
TATATTAAAGGTGCCTTGTGTGCCGCTCCCGTCTGACGATCTTGATTGGCGTTACGAGACCCCCTCGGCT
ATAAACTATGCTTTGATAGACGGTATATTTTTGCGTTATCACTGTCCCGGATTGGACACGGTCTTGTGGG
ATAGGCATGCCCAGAAGGCATATTGGGTTAACCCCTTTTTATTTGTGGCGGGTTTTTTGGAGGACTTGAG
TTACCCCGCGTTTCCTGCCAACACCCAGGAAACAGAAACGCGCTTGGCCCTTTATAAAGAGATACGCCAG
GCGCTGGACAGTCGCAAGCAGGCCGCCAGCCACACACCTGTGAAGGCTGGGTGTGTGAACTTTGACTATT
CGCGCACCCGCCGCTGTGTAGGGCGACAGGATTTGGGACCTACCAACGGAACGTCTGGACGGACCCCGGT
TCTGCCGCCGGACGATGAAGCGGGCCTGCAGCCGAAGCCCCTCACCACGCCGCCGCCCATCATCGCCACG
TCGGACCCCACCCCGCGACGGGACGCCGCCACAAAAAGCAGACGCCGACGACCCCACTCCCGGCGCCTCT
AACGATGCCTCGACGGAAACCCGTCCGGGTTCGGGGGGCGAACCGGCCGCCTGTCGCTCGTCAGGGCCGG
CGGGCGCTCCTCGCCGCCCTAGAGGCTGTCCCGCTGGTGTGACGTTTTCCTCGTCCGCGCCCCCCGACCC
TCCCATGGATTTAACAAACGGGGGGGTGTCGCCTGCGGCGACCTCGGCGCCTCTGGACTGGACCACGTTT
CGGCGTGTGTTTCTGATCGACGACGCGTGGCGGCCCCTGATGGAGCCTGAGCTGGCGAACCCCTTAACCG
CCCACCTCCTGGCCGAATATAATCGTCGGTGCCAGACCGAAGAGGTGCTGCCGCCGCGGGAGGATGTGTT
TTCGTGGACTCGTTATTGCACCCCCGACGAGGTGCGCGTGGTTATCATCGGCCAGGACCCATATCACCAC
CCCGGCCAGGCGCACGGACTTGCGTTTAGCGTGCGCGCGAACGTGCCGCCTCCCCCGAGTCTTCGGAATG
TCTTGGCGGCCGTCAAGAACTGTTATCCCGAGGCACGGATGAGCGGCCACGGTTGCCTGGAAAAGTGGGC
GCGGGACGGCGTCCTGTTACTAAACACGACCCTGACCGTCAAGCGCGGGGCGGCGGCGTCCCACTCTAGA
ATCGGTTGGGACCGCTTCGTGGGCGGAGTTATCCGCCGGTTGGCCGCGCGCCGCCCCGGCCTGGTGTTTA
TGCTCTGGGGCACACACGCCCAGAATGCCATCAGGCCGGACCCTCGGGTCCATTGCGTCCTCAAGTTTTC
GCACCCGTCGCCCCTCTCCAAGGTTCCGTTCGGAACCTGCCAGCATTTCCTCGTGGCGAACCGATACCTC
GAGACCCGGTCGATTTCACCCATCGACTGGTCGGTTTGAAAGGCATCGACGTCCGGGGTTTTTGTCGGTG
GGGGCTTTTGGGTATTTCCGATGAATAAAGACGGTTAATGGTTAAACCTCTGGTCTCATACGGGTCGGTG
ATGTCGGGCGTCGGGGGAGAGGGAGTTCCCTCTGCGCTTGCGATTCTAGCCTCGTGGGGCTGGACGTTCG
ACACGCCAAACCACGAGTCGGGGATATCGCCAGATACGACTCCCGCAGATTCCATTCGGGGTGCCGCTGT
GGCCTCACCTGACCAACCTTTACACGGGGGCCCGGAACGGGAGGCCACAGCGCCGTCTTTCTCCCCAACG
CGCGCGGATGACGGCCCGCCCTGTACCGACGGGCCCTACGTGACGTTTGATACCCTGTTTATGGTGTCGT
CGATCGACGAATTAGGGCGTCGCCAGCTCACGGACACCATCCGCAAGGACCTGCGGTTGTCGCTGGCCAA
GTTTAGCATTGCGTGCACCAAGACCTCCTCGTTTTCGGGAAACGCCCCGCGCCACCACAGACGCGGGGCG
TTCCAGCGCGGCACGCGGGCGCCGCGCAGCAACAAAAGCCTCCAGATGTTTGTGTTGTGCAAACGCGCCC
ACGCCGCTCGAGTGCGAGAGCAGCTTCGGGTCGTTATTCAGTCCCGCAAGCCGCGCAAGTATTACACGCG
ATCTTCGGACGGGCGGCTCTGCCCCGCCGTCCCCGTGTTCGTCCACGAGTTCGTCTCGTCCGAGCCAATG
CGCCTCCACCGAGATAACGTCATGCTGGCCTCGGGGGCCGAGTAACCGCCCCCCCCCCATGCCACCCTCA
CTGCCCGTCGCGCGTGTTTGATGTTAATAAATAACACATAAATTTGGCTGGTTGTTTGTTGTCTTTAATG
GACCGCCCGCAAGGGGGGGGGGGCATTTCAGTGTCGGGTGACGAGCGCGATCCGGCCGGGATCCTAGGAC
CCCAAAAGTTTGTCTGCGTATTCCAGGGCGGGGCTCAGTTGAATCTCCCGCAGCACCTCTACCAGCAGGT
CCGCGGTGGGCTGGAGAAACTCGGCCGTCCCGGGGCAGGCGGTTGTCGGGGGTGGAGGCGCGGCGCCCAC
CCCGTGTGCCGCGCCTGGCGTCTCCTCTGGGGGCGACCCGTAAATGGTTGCAGTGATGTAAATGGTGTCC
GCGGTCCAGACCACGGTCAAAATGCCGGCCGTGGCGCTCCGGGCGCTTTCGCCGCGCGAGGAGCTGACCC
AGGAGTCGAACGGATACGCGTACATATGGGCGTCCCACCCGCGTTCGAGCTTCTGGTTGCTGTCCCGGCC
TATAAAGCGGTAGGCACAAAATTCGGCGCGACAGTCGATAATCACCAACAGCCCAATGGGGGTGTGCTGG
ATAACAACGCCTCCGCGCGGCAGGCGGTCCTGGCGCTCCCGGCCCCGTACCATGATCGCGCGGGTGCCGT
ACTCAAAAACATGCACCACCTGCGCGGCGTCGGGCAGTGCGCTGGTCAGCGAGGCCCTGGCGTGGCATAG
GCTATACGCGATGGTCGTCTGTGGATTGGACATCTCGCGGTGGGTAGTGAGTCCCCCGGGCCGGGTTCGG
TGGAACTGTAAGGGGACGGCGGGTTAATAGACAATGACCACGTTCGGATCGCGCAGAGCCGATAGTATGT
GCTCACTAATGACGTCATCGCGCTCGTGGCGCTCCCGGAGCGGATTTAAGTTCATGCGAAGGAATTCGGA
GGAGGTGGTGCGGGACATGGCCACGTACGCGCTGTTGAGGCGCAGGTTGCCGGGCGTAAAGCAGATGGCG
ACCTTGTCCAGGCTAAGGCCCTGGGAGCGCGTGATGGTCATGGCAAGCTTGGAGCTGATGCCGTAGTCGG
CGTTTATGGCCATGGCCAGCTCCGTAGAGTCAATGGACTCGACAAACTCGCTGATGTTGGTGTTGACGAC
GGACATGAAGCCGTGTTGGTCCCGCAAGACCACGTAAGGCAGGGGGGCCTCTTCCAGTAACTCGGCCACG
TTGGCCGTCGCGTGCCGCCTCCGCAGCTCGTCCGCAAAGGCAAACACCCGTGCGTACGTGTATCCCATGA
GCGTATAATTGTCCGTCTGCAGGGCGACGGACATCAGCCCCCCGCGCGGCGAGCCGGTCAGCATCTCGCA
GCCCCGGAAGATAACGTTGTCCACGTACGTGCTAAAGGGGGCGACTTCAAATGCCTCCCCGAAGAGCTCT
TGGAGGATTCGGAATCTCCCGAGGAAGGCCCGCTTCAGCAGCGCAAACTGGGTGTGAACGGCGGCGGTGG
TCTCCGGTTCCCCGGGGGTGTAGTGGCAGTAAAACACGTCGAGCTGTTGTTCGTCCAGCCCCGCGAAAAT
AACGTCGAGGTCGTCGTCGGGAAAATCGTCCGGGCCCCCGTCCCGCGGCCCCAGTTGCTTAAAATCAAAC
GCACGCTCGCCGGGGGCGCCTGCGTCGGCCATTACCGACGCCTGCGTCGGCACCCCCGAAGATTTGGGGC
GCAGAGACAGAATCTCCGCCGTTAGTTCTCCCATGCGGGCGTAGGCGAGGGTCCTCTGGGTCGCATCCAG
GCCCGGGCGCTGCAGAAAGTTGTAAAAGGAGATAAGCCCGCTAAATATGAGCCGCGACAGGAACCTGTAG
GCAAACTCCACCGAAGTCTCCCCCTGAGTCTTTACAAAGCTGTCGTCACGCAACACTGCCTCGAAGGCCC
GGAACGTCCCACTAAACCCAAAAACCAGTTTTCGCAGGCGCGCGGTCACCGCGATCTGGCTGTTGAGGAC
GTAAGTGACGTCGTTGCGGGCCACGACCAGCTGCTGTTTGCTGTGCACCTCGCAGCGCATGTGCCCCGCG
TCCTGGTCCTGGCTCTGCGAGTAGTTGGTGATGCGGCTGGCGTTGGCCGTGAGCCACTTTTCAATCGTCA
GGCCGGGCTGGTGTGTCAGCCGTCGGTATTCGTCAAACTCCTTGACCGACACGAACGTAAGCACGGGGAG
GGTGAACACGACGAACTCCCCCTCACGGGTCACCTTCAGGTAGGCGTGGAGCTTGGCCATGTACGCGCTC
ACCTCTTTGTGGGAGGAGAACAGCCGCGTCCAGCCGGGGAGGTTGGCGGGGTTGGTGATGTAGTTTTCCG
GGACGACGAAGCGATCCACGAACTGCATGTGCTCCTCGGTGATGGGCAGGCCGTACTCCAGCACCTTCAT
GAGGTTACCGAACTCGTGCTCGACGCACCGTTTGTTGTTAATAAAAATGGCCCAGCTATACGAGAGGCGG
GCGTACTCGCGCAGCGTGCGGTTGCAGATGAGGTACGTGAGCACGTTCTCGCTCTGGCGGACGGAACACC
GCAGTTTCTGGTGCTCGAAGGTCGACTCCAGGGACGCCGTCTGCGTCGGCGAGCCCACACACACCAACAC
GGGCCGCAGGCGGGCCGCGTACTGGGGGGTGTGGTACAGGGCGTTAATCATCCACCAGCAATACACCACG
GCCGTGAGGAGGTGACGCCCAAGGAGCCCGGCCTCGTCGATGACGATCACGTTGCTGCGGGTAAAGGCCG
GCAGCGCCCCGTGGGTGGCCGGGGCCAACCGCGTCAGGGCGCCCTCGGCCAACCCCAGGGTCCGTTCCAG
GGCGGCCAGGGCGCGAAACTCGTTCCGCAACTCCTCGCCCCCGGAGGCGGCCAGGGCGCGCTTCGTGAGG
TCCAAAATCACCTCCCAGTAGTACGTCAGATCTCGTCGCTGCAGGTCCTCCAGCGAGGCGGGGTTGCTGG
TCAGGGTGTACGGGTACTGTCCCAGTTGGGCCTGGACGTGATTCCCGCGAAACCCAAATTCATGAAAGAT
GGTGTTGATGGGTCGGCTGAGAAAGGCGCCCGAGAGTTTGGCGTACATGTTTTGGGCCGCAATGCGCGTG
GCGCCCGTCACCACACAGTCCAAGACCTCGTTGATTGTCTGCACGCACGTGCTCTTTCCGGAGCCAGCGT
TGCCGGTGATAAGATACACCGCGAACGGAAACTCCCTGAGGGGCAGGCCTGCGGGGGACTCTAAGGCCGC
CACGTCCCGGAACCACTGCAGATGGGGCACTTGCGCTCCGTCGAGCTGTTGTTGCGAGAGCTCTCGGATG
CGCTTAAGGATTGGCTGCACCCCGTGCATAGACGTAAAATTTAAAAAGGCCTCGGCCCTCCCTGGAACGG
CTGGTCGGTCCCCGGGTTGCTGAAGGTGCGGCGGGCCGGGTTTCTGTCCGTCTAGCTGGCGCTCCCCGCC
GGCCGCCGCCATGACCGCACCACGCTCGCGGGCCCCCACTACGCGTGCGCGGGGGGACACGGAAGCGCTG
TGCTCCCCCGAGGACGGCTGGGTAAAGGTTCACCCCACCCCCGGTACGATGCTGTTCCGCGAGATTCTCC
ACGGGCAGCTGGGGTATACCGAGGGCCAGGGGGTGTACAACGTCGTCCGGTCCAGCGAGGCGACCACCCG
GCAGCTGCAGGCGGCGATCTTTCACGCGCTCCTCAACGCCACCACTTACCGGGACCTCGAGGCGGACTGG
CTCGGCCACGTGGCGGCCCGCGGTCTGCAGCCCCAACGGCTGGTTCGCCGGTACAGGAACGCCCGGGAGG
CGGATATCGCCGGGGTGGCCGAGCGGGTGTTCGACACGTGGCGGAACACGCTTAGGACGACGCTGCTGGA
CTTTGCCCACGGGTTGGTCGCCTGCTTTGCGCCGGGCGGCCCGAGCGGCCCGTCAAGCTTCCCCAAATAT
ATCGACTGGCTGACGTGCCTGGGGCTGGTCCCCATATTACGCAAGCGACAAGAAGGGGGTGTGACGCAGG
GTCTGAGGGCGTTTCTCAAGCAGCACCCGCTGACCCGCCAGCTGGCCACGGTCGCGGAGGCCGCGGAGCG
CGCCGGCCCCGGGTTTTTTGAGCTGGCGCTGGCCTTCGACTCCACGCGCGTGGCGGACTACGACCGCGTG
TATATCTACTACAACCACCGCCGGGGCGACTGGCTCGTGCGAGACCCCATCAGCGGGCAGCGCGGAGAAT
GTCTGGTGCTGTGGCCCCCCTTGTGGACCGGGGACCGTCTGGTCTTCGATTCGCCCGTCCAGCGGCTGTT
TCCCGAGATCGTCGCGTGTCACTCCCTCCGGGAACACGCGCACGTCTGCCGGCTGCGCAATACCGCGTCC
GTCAAGGTGCTGCTGGGGCGCAAGAGCGACAGCGAGCGCGGGGTGGCCGGTGCCGCGCGGGTCGTTAACA
AGGTGTTGGGGGAGGACGACGAGACCAAGGCCGGGTCGGCCGCCTCGCGCCTCGTGCGGCTTATCATCAA
CATGAAGGGCATGCGCCACGTAGGCGACATTAACGACACCGTGCGTGCCTACCTCGACGAGGCCGGGGGG
CACCTGATAGACGCCCCGGCCGTCGACGGTACCCTCCCTGGATTCGGCAAGGGCGGAAACAGCCGCGGGT
CTGCGGGCCAGGACCAGGGGGGGCGGGCGCCGCAGCTTCGCCAGGCCTTCCGCACGGCCGTGGTTAACAA
CATCAACGGCGTGTTGGAGGGCTATATAAATAACCTGTTTGGAACCATCGAGCGCCTGCGCGAGACCAAC
GCGGGCCTGGCGACCCAATTGCAGGAGCGCGACCGCGAGCTCCGGCGCGCAACAGCGGGGGCCCTGGAGC
GCCAGCAGCGCGCGGCCGACCTGGCGGCCGAGTCCGTGACCGGTGGATGCGGCAGCCGCCCTGCGGGGGC
GGACCTGCTCCGGGCCGACTATGACATTATCGACGTCAGCAAGTCCATGGACGACGACACGTACGTCGCC
AACAGCTTTCAGCACCCGTACATCCCTTCGTACGCCCAGGACCTGGAGCGCCTGTCGCGCCTCTGGGAGC
ACGAGCTGGTGCGCTGTTTTAAAATTCTGTGTCACCGCAACAACCAGGGCCAAGAGACGTCGATCTCGTA
CTCCAGCGGGGCGATCGCCGCATTCGTCGCCCCCTACTTTGAGTCAGTGCTTCGGGCCCCCCGGGTAGGC
GCGCCCATCACGGGCTCCGATGTCATCCTGGGGGAGGAGGAGTTATGGGATGCGGTGTTTAAGAAAACCC
GCCTGCAAACGTACCTGACAGACATCGCGGCCCTGTTCGTCGCGGACGTCCAGCACGCAGCGCTGCCCCC
GCCCCCCTCCCCGGTCGGCGCCGATTTCCGGCCCGGCGCGTCCCCGCGGGGCCGGTCCAGATCGCGGTCG
CCCGGAAGAACTGCGCGAGGCGCGCCGGACCAGGGCGGGGGCATCGGGCACCGGGATGGCCGCCGCGACG
GCCGACGATGAGGGGTCGGCCGCCACCATCCTCAAGCAGGCCATCGCCGGGGACCGCAGCCTGGTCGAGG
CGGCCGAGGCGATTAGCCAGCAGACGCTGCTCCGCCTGGCCTGCGAGGTGCGCCAGGTCGGCGACCGCCA
GCCGCGGTTTACCGCCACCAGCATCGCGCGCGTCGACGTCGCGCCTGGGTGCCGGTTGCGGTTCGTTCTG
GACGGGAGTCCCGAGGACGCCTATGTGACGTCGGAGGATTACTTTAAGCGCTGCTGCGGCCAGTCCAGTT
ATCGCGGCTTCGCGGTGGCGGTCCTGACGGCCAACGAGGACCACGTGCACAGCCTGGCCGTGCCCCCCCT
CGTTCTGCTGCACCGGTTCTCCCTGTTCAACCCCAGGGACCTCCTGGACTTTGAGCTTGCCTGTCTGCTG
ATGTACCTGGAGAACTGCCCCCGAAGCCACGCCACCCCGTCGACCTTTGCCAAGGTTCTGGCGTGGCTCG
GGGTCGCGGGTCGCCGCACGTCCCCATTCGAACGCGTTCGCTGCCTTTTCCTCCGCAGTTGCCACTGGGT
CCTAAACACACTCATGTTCATGGTGCACGTAAAACCGTTCGACGACGAGTTCGTCCTGCCCCACTGGTAC
ATGGCCCGGTACCTGCTGGCCAACAACCCGCCCCCCGTTCTCTCGGCCCTGTTCTGTGCCACCCCGACGA
GCTCCTCATTCCGGCTGCCGGGGCCGCCCCCCCGCTCCGACTGCGTGGCCTATAACCCCGCCGGGATCAT
GGGGAGCTGCTGGGCGTCGGAGGAGGTGCGCGCGCCTCTGGTCTATTGGTGGCTTTCGGAGACCCCAAAA
CGACAGACGTCGTCGCTGTTTTATCAGTTTTGTTGAATTTTAGGAAATAAACCCGGTTTTGTTTCTGTGG
CCTCCCGACGGATGCGCGTGTCCTTACTCCGTCTTGGTGGGTGGGTGGCTGTGTATGGCGTCCCATCTGT
GCGGGGAGGGGGGCAAGTCGGCACGTATTCGGACAGACTCAAGCACACACGGGGGAGCGCTCTTGTCTCA
GGGCAATGTTTTTATTGGTCAAACTCAGGCAAACAGAAACGACATCTTGTCGTCAAAGGGATACACAAAC
TTCCCCCCCTCGCCCCATACTCCCGCCAGCACCCCGGTAAACACCAACTCAATCTCGCGCAGGATTTCGC
GCAGGTGATGAGCGCAGTCCACGGGGGGGAGCACAAGGGGCCGCGGGTATAGATCGACGGGGACGCCGAC
CGACTCCCCGCCTCCGGGACAGACACGCACGACGCGCCGCCAGTAGTGCTCTGCGTCCAGCAAGGCGCCG
CCGCGGAAGGCAGTGGGGGGCAAGGGGTCGCTGGCCTCAAAGGGGGACACCCGAACGCTCCAGTACTCCG
CGTCCAACCGTTTATTAAACGCGTCCAAGATAAGGCGGTCGCAGGCGTCCTCCATAAGGCCCCGGGCCGT
GAGTGCGTCCTCCTCCGGCACGCATGCCGTTGTCAGGCCCAGGACCCGTCGCAGCGTGTCGCGTACGACC
CCTGCCGCCGTGGTGTACGCGGGCCCGCGGAGAGGAAATCCCCCAAGATGGTCAGTGTTGTCGCGGGAGT
TCCAGAACCACACTCCCGCCTGGCTCCAGGCGACTGCGTGGGTGTAGACGCCCTCGAGGGCCAGGCACAG
TGGGTGCCGCAGCCGGAGGCCGTTGGCCCTAAGCACGGCTCCCACGGCCGTCTCGATGGCCCGCCGGGCG
TCCTCGATCACCCCGGAAGCCGCATCCGCGTCTTGGGGGTCCACGTTAAAGACACCCCAGAACGCACCCC
CATCGCCCCCGCAGACCGCGAACTTCACCGAGCTGGCCGTCTCCTCGATCTGCAGGCAGACGGCGGCCAT
TACCCCACCCAGGAGCTGCCGCAGCGCAGGGCAGGCGTTGCACGTGTCCGGGACCAGGCGCTCCAAGACG
GCCCCGGCCCAGGGCTCTGAGGGAGCGGCCACCACCAGCGCGTCCAGTCTTGCTAGGCCCGTCCGGCCGT
GGGGGTCCGCCAGCCCGCTCCCCCCGAGGTCGGCCAGGGCCGCCAGGAGCTGGGCGCGAAGTCCGGGGAA
GCAAAACCGCGCCGTCCAGACGGGCCCGACGGCCGCGGGCGGGTCTAACAGTTGGATGATTTTAGTGGCG
GGATGCCACCGCGCCACCGCCTCCCGCACCGCGGGCAGGAGGCATCCGGCTGCCGCCGAGGCCACGCCGG
GCCAGGCTCGCGGGGGGAGGACGACCCTGGCCCCCACCGCGGGCCAGGCCCCCAGGAGCGCGGCGTAAGC
GGCCGCGGCCCCGCGCACCAGGTCCCGTGCCGACTCGGCCGTGGCCGGCACGGTGAACGTGGGCCAACCC
GGAAACCCCAGGACGGCAAAGTACGGGACGGGTCCCCCCCGGACCTCAAACTCGGGCCCCAGAAAGGCAA
AGACGGGGGCCAGGGCCCCGGGGGCGGCGTGGACCGTGGTATGCCACTGCCGGAAAAGGGCGACGAGCGC
CGGCGCGGAGAACTTCTCGCCGGCGCTTACAAAGTAGTCGTAATCGCGGGGCAGCAGCACCCGTGCCGTG
ACTCGTTGCGGGTGCCCGCGTGGCCGCAGGCCCACCTCGCACACCTCGACCAGGTCCCCGAACGCGCCCT
CCTTCTTGATCGGCGGAAACGCAAGAGTCTGGTATTCGCGCGCAAATAGCGCGGTTCCGGTGGTGATGTT
AACGGTCAGCGAAGCGGCGGACGCGCACTGGGGGGTGTCGCGAATGGCCGCCAGGCGCGCCCACGCCAGC
CGCGCGTCGGGATGCTCGGCAACGCGCGCCGCCAGGGCCATAGGGTCGATGTCAATGTTGGCCTCCGCGA
CCAGGAGAGCGGCGCGAGGGGCGGCGGGCGGGCCCCACGACGCTCTCTCAACTTTCACCACCAGTCCCGT
GCGTGGGTCCGAGCCGATACGCAGCGGGGCGAACAGGGCCACCGGCCCGGTCTGGCGCTCCAGGGCCGCC
AGGACGCACGCGTACAGCGCCCGCCACAGAGTCGGGTTCTCCAGGGGCTCCAGCGGGGAGGCGGCCGGCG
TCGTCGCGGCGCGGGCGGCCGCCACGACGGCCTGGACGGAGACGTCCGCGGAGCCGTAGAAATCCCGCAG
CTCCGTCGCGGTGACGGAGACCTCCGCAAAGCGCGCGCGACCCTCCCCTGCGGCGTTGCGACATACAAAA
TACACCAGGGCGTGGAAGTACTCGCGAGCGCGGGGGGGCAGCCATACCGCGTAAAGGGTAATGGCGCTGA
CGCTCTCCTCCACCCACACGATATCTGCGGTGTCCATCGCACGGCCCCTAAGGATCACGGGCGGTCTGTG
GGTCCCATGCTGCCGTGCCTGGCCGGGCCCGGTGGGTCGCGGAAACCGGTGACGGGGGGGGGGCGGTTTT
TGGGGTTGGGGTGGGGGTGGGAAACGGCCCGGGTCCGGGGGCCAACTTGGCCCCTCGGTGCGTTCCGGCA
ACAGCGCCGCCGGTCCGCGGACGACCACGTACCGAACGAGTGCGGTCCCGAGACTTATAGGGTGCTAAAG
TTCACCGCCCCCTGCATCATGGGCCAGGCCTCGGTGGGGAGCTCCGACAGCGCCGCCTCCAGGATGATGT
CAGCGTTGGGGTTGGCGCTGGATGAGTGCGTGCGCAAACAGCGCCCCCACGCGGGCACGCGTAGCTTGAA
GCGCGCGCCCGCAAACTCCCGCTTGTGGGCCATAAGCAGGGCGTACAGCTGCCTGTGGGTCCGGCAGGCG
CTGTGGTCGATGTGGTGGGCGTCCAACAACCCCACGATTGTCTGTTTGGTGAGGTTTTTAACGCGCCCCG
CCCCGGGAAACGTCTGCGTGCTTTTGGCCATCTGCACGCCAAACAGTTCGCCCCAGATTATCTTGAACAG
CGCCACCGCGTGGTCCGTCTCGCTAACGGACCCGCGCGGGGGACAGCCGCTTAGGGCGTCGGCGACGCGC
TTGACGGCTTCCTCCGAGAGCAGAAGTCCGTCGGTTACGTTACAGTGGCCCAGTTCGAACACCAGCTGCA
TGTAGCGGTCGTAGTGGGGGGTCAGTAGGTCCAGCACGTCATCGGGGCCGAAGGTCCTCCCAGATCCCCC
GGCCGCCGAGTCCCAATGCAGGCGCGCGGCCATGGTGCTGCACAGGCACAACAGCTCCCAGACGGGGGTT
ACGTTCAGGGTGGGGGGCAGGGCCACGAGCTCCAGCTCTCCGGTGACGTTGATCGTGGGGATGACGCCCG
TGGCGTAGTGGTCATAGATCCGCCGAAATATGGCGCTGCTGCGGGTGGCCATGGGAACGCGGAGACAGGC
CTCCAGCAACGCCAGGTAAATAAACCGCGTGCGTCCCATCAGGCTGTTGAGGTTGCGCATGAGCGCGACA
ATTTCCGCCGGCGCGACATCGGACCGGAGGTATTTTTCGACGAAAAGACCCACCTCCTCCGTCTCGGCGG
CCTGGGCCGGCAGCGACGCCTCGGGATCCCGGCACCGCAGCTCCCGTAGATCGCGCTGGGCCCTGAGGGC
GTCGAAATGTACGCCCCGCAAAAACAGACAGAAGTCCTTTGGGGTCAGGGTATCGTCGTGTCCCCAGAAG
CGCACGCGTATGCAGTTTAGGGTCAGCAGCATGTGAAGGATGTTAAGGCTGTCCGAGAGACACGCCAGCG
TGCATCTCTCAAAGTAGTGTTTGTAACGGAATTTGTTGTAGATGCGCGACCCCCGCCCCAGCGACGTGTC
GCATGCCGACGCGTCACAGCGCCCCTTGAACCGGCGACACAGCAGGTTTGTGACCTGGGAGAACTGCGCG
GGCCACTGGCCGCAGGAACTGACCACGTGATTAAGGAGCATGGGCGTAAAGACGGGCTCCGAGCGCGCCC
CGGAGCCGTCCATGTAAATCAGTAGCTCCCCCTTGCGGAGGGTGCGCACCCGTCCCAGGGACTGGTACAC
GGACACCATGTCCGGTCCGTAGTTCATGGGTTTCACGTAGGCGAACATGCCATCAAAGTGCAGGGGATCG
AAGCTGAGGCCCACGGTTACGACCGTCGTGTATATAACCACGCGGTATTGGCCCCACGTGGTCACGTCCC
CGAGGGGGGTGAGCGAGTGAAGCAACAGCACGCGGTCCGTAAACTGACGGCAGAACCGGGCCACGATCTC
CGCGAAGGAGACCGTCGACGAAAAAATGCAGATGTTATCGCCCCCGCCAAGGCGCGCTTCCAGCTCCCCA
AAGAACGTGGCCCCCCGGGCGTCCGGAGAGGCGTCCGGAGACGGGCCGCTCGGCGGCCCGGGCGGGCGCA
GGGCAGCCTGCAGGAGCTCGGTCCCCAGACGCGGGAGAAACAGGCACCGGCGCGCCGAAAACCCGGGCAT
GGCGTACTCGCCGACCACCACATGCACGTTTTTTTCGCCCCGGAGACCGCACAGGAAGTCCACCAACTGC
GCGTTGGCGGTTGCGTCCATGGCGATGATCCGAGGACAGGTGCGCAGCAGGCGTAGCATTAACGCATCCA
CGCGGCCCAGTTGCTGCATCGTTGGCGAATAGAGCTGGCCCAGCGTCGACATAACCTCGTCCAGAACGAG
GACGTCGTAGTTGTTCAGAAGGTTGGGGCCCACGCGATGAAGGCTTTCCACCTGGACGATAAGTCGGTGG
AAGGGGCGGTCGTTCATAATGTAATTGGTGGATGAGAAGTAGGTGACAAAGTCGACCAGGCCTGACTCAG
CGAACCGCGTCGCTAGGGTCTGGGTAAAACTCCGACGACAGGAGACGACGAGCACACTCGTGTCCGGAGA
GTGGATCGCTTCCCGCAGCCAGCGGATCAGCGCGGTAGTTTTTCCCGACCCCATTGGCGCGCGGACCACA
GTCACGCACCTGGCCGTCGGGGCGCTCGCGTTGGGGAAGGTGACGGGTCCGTGCTGCTGCCGCTCGATCG
TTGTTTTCGGGTGAACCCGGGGCACCCATTCGGCCAAATCCCCCCCGTACAACATCCGCGCTAGCGATAC
GCTCGACGTGTACTGTTCGCACTCGTCGTCCCCAATGGGACGCCCGGCCCCCAGAGGATCTCCCGACTCC
GCGCCCCCCACGAAAGGCATGACCGGGGCGCGGACGGCGTGGTGGGTCTGGTGTGTGCAGGTGGCGACGT
TTGTGGTCTCTGCGGTCTGCGTCACGGGGCTCCTCGTCCTGGCCTCTGTGTTCCGGGCACGGTTTCCCTG
CTTTTACGCCACGGCGAGCTCTTATGCCGGGGTGAACTCCACGGCCGAGGTGCGCGGGGGTGTAGCCGTG
CCCCTCAGGTTGGACACGCAGAGCCTTGTGGGCACTTATGTAATCACGGCCGTGTTGTTGTTGGCCGTGG
CCGTGTATGCCGTGGTCGGCGCCGTGACCTCCCGCTACGACCGCGCCCTGGACGCGGGCCGCCGTCTGGC
TGCGGCCCGCATGGCCATGCCGCACGCCACGCTGATCGCCGGAAACGTCTGCTCTTGGTTGCTGCAGATC
ACCGTCCTGTTGCTGGCCCATCGCATCAGCCAGCTGGCCCACCTGGTTTACGTCCTGCACTTTGCGTGTC
TGGTGTATTTTGCGGCCCATTTTTGCACCAGGGGGGTCCTGAGCGGGACGTATCTGCGTCAGGTGCACGG
CCTGATGGAGCTGGCCCCGACCCATCATCGCGTCGTCGGCCCGGCTCGCGCCGTGCTGACAAACGCCTTG
CTGTTGGGCGTCTTCCTGTGCACGGCCGACGCCGCGGTATCCCTGAATACCATCGCCGCGTTCAACTTTA
ATTTTTCGGCCCCGGGCATGCTCATCTGCCTGACCGTGCTGTTCGCCATTCTCGTCGTATCGCTGTTGTT
GGTGGTCGAGGGGGTGTTGTGTCACTACGTGCGCGTGTTGGTGGGCCCCCACCTGGGGGCCGTGGCCGCC
ACGGGCATCGTCGGCCTGGCCTGCGAGCACTATTACACCAACGGCTACTACGTTGTGGAGACGCAGTGGC
CGGGGGCTCAGACGGGAGTCCGCGTCGCCCTCGCCCTGGTCGCCGCCTTTGCCCTCGGCATGGCCGTGCT
CCGCTGCACCCGCGCCTATCTGTATCACAGGCGGCACCACACCAAATTTTTTATGCGCATGCGCGACACG
CGACACCGCGCACATTCCGCCCTCAAGCGCGTACGCAGTTCCATGCGCGGATCGCGAGACGGCCGCCACA
GGCCCGCACCCGGCAGCCCGCCCGGGATTCCCGAATATGCGGAAGACCCCTACGCGATCTCATACGGCGG
CCAGCTCGACCGGTACGGAGATTCCGACGGGGAGCCGATTTACGACGAGGTGGCGGACGACCAAACCGAC
GTATTGTACGCCAAGATACAACACCCGCGGCACCTGCCCGACGACGATCCCATCTATGACACCGTTGGGG
GGTACGACCCCGAGCCCGCCGAGGACCCCGTGTACAGCACCGTCCGCCGTTGGTAGCTGTTTGGTTCCGT
TTTAATAAACCGTTTGTGTTTAACCCGACCGTGGTGTATGTCTGGTGTGTGGCGTCCGATCCCGTTACTA
TCACCGTCCCCCCCCCCCCCTCAACCCCGGCGATTGTGGGTTTTTTAAAAACGACACGCGTGCGACCGTA
TACAGAACATTGTTTTGGTTTTTATTCGCTATCGGACATGGGGGGTGGAAACTGGGTGGCGGGGCAGGCG
CCTCCGGGGGTCCGCCGGTGAGTGTGGCGCGAGGGGGGGTCCGATGAACGCAGGCGCTGTCTCCCCGGGG
CCCGCGTAACCCCGCGCATATCCGGGGGCACGTAGAAATTACCTTCCTCTTCGGACTCGATATCCACGAC
GTCAAAGTCGTGGGCGGTCAGCGAGACGACCTCCCCGTCGTCGGTGATGAGGACGTTGTTTCGGCAGCAG
CAGGGCCGGGCCCCGGAGAACGAGAGGCCCATAGCTCGGCGAGCGTGTCGTCGAATGCCAGGCGGCTGCT
TCGCTGGATGGCCTTATAGATCTCCGGATCGATGCGGACGGGGGTAATGATCAGGGCGATCGGAACGGCC
TGGTTCGGGAGAATGGACGCCTTGCTGGGTCCTGCGGCCCCGAGAGCCCCGGCGCCGTCCTCCAGGCGGA
ACGTTACGCCCTCCTCCGCGCTGGTGCGGTGCCTGCCGATAAACGTCACCAGATGCGGGTGGGGGGGGCA
GTCGGGGAAGTGGCTGTCGAGCACGTAGCCCTGCACCAAGATCTGCTTAAAGTTCGGGTGACGGGGGTTC
GCGAAGACGGGCTCGCGGCGGACCAGATCCCCGGAGCTCCAGGACACGGGGGAGATGGTGTGGCGTCCGA
GGTCGGGGGCGCCAAACAGAAGCACCTCCGAGACAACGCCGCTATTTAACTCCACCAAGGCCCGATCCGC
GGCGGAGCACCGCCTTTTTTCGCCCGAGGCGTGGGCCTCTGACCAGGCCTGGTCTTGCGTGACGAGAGCC
TCCTCCGGGCCGGGGACGCGCCCGGGCGCGAAGTATCGCACGCTGGGCTTCGGGATCGACCGGATAAATG
CCCGGAACGCCTCCGGGGACCGGTGTGCCATCAAGTCCTCGTACGCGGAGGCCGTGGGGTCGCTGGGGTC
CATGGGGTCGAAAGCGTACTTGGCCCGGCATTTGACCTCGTAAAAGGCCAGGGGGGTCTTGGGGACTGGG
GCCAGGTAGCCGTGAATGTCCCGAGGACAGACGAGAATATCCAGGGACGCCCCGACCATCCCCGTGTGAC
CGTCCATGAGGACCCCACACGTATGCACGTTCTCTTCGGCGAGGTCGCTGGGTTCGTGGAAGATAAAGCG
CCGCGTGTCGGCGCCGGCCTCGCCGCCGTCGTCCGCGCGGCCCACGCAGTAGCGAAACAGCAGGCTTCGG
GCCGTCGGCTCGTTCACCCGCCCGAACATCACCGCCGAAGACTGTACATCCGGCCGCAGGCTGGCGTTGT
GCTTCAGCCACTGGGGCGAGAAACACGGACCCTGGGGGCCCCAGCGGAGGGTGGATGCGGTCGTGAGGCC
CCGCCGGAGCAGGGCCCATAGCTGGCAGTCGGCCTGGTTTTGCGTGGCCGCCTCGTAAAACCCCATGAGG
GGCCGGGGCGCCACGGCGTCCGCGGCGGCCGGGGGCCCGCGGCGCGTCAGGCGCCATAGGTGCCGACCGA
GTCCGCGGTCCACCATACCCGCCTCCTCGAGGACCACGGCCAGGGAACACAGATAATCCAGGCGGGCCCA
GAGGGGACCGATGGCCAGAGGGGCGCGGACGCCGCGCAGCAACCCGCGCAGGTGGCGCTCGAACGTCTCG
GCTAGTATATGGGAGGGCAGCGCGTTGGGGATCACCGACGCCGACCACATAGAGTCAAGGTCCGGGGAGT
CGGGATCGGCGTCCGGGTCGCGGGCGTGGGTGCCCCCAGGAGATAGCGGAATGTCTGGGGTCGGAGGCCC
TGAGGCGTCAGAAAGTGCCGGCGACGCGGCCCGGGGCTTTTCGTCTGCGGTGTCGGTGGCGTGCTGATCA
CGTGGGGGGTTAACGGGCGAATGGGAGCTCGGGTCCACAGCTGACGTCGTCTGGGGTGGGGGGGGCAGGG
GACGGAAGGTGGTTGTCAGCGGAAGACTGTTAGGGCGGGGGCGCTTGGGGGGGCTGTCGGGGCCACGAGG
GGTGTCCTCGGCCAGGGCCCAGGGACGCTTAGTCACGGTGCGTCCCGGCGGACATGCTGGGCCTACCGTG
GACTCCATTTCCGAGACGACGTGGGGGGAGCGGTGGTTGAGCGCGCCGCCGGGTGAACGCTGATTCTCAC
GACAGCGCGTGCCGCGCGCACGGGTTGGTGTGACACAGGCGGGACACCAGCACCAGGAGAGGCTTAAGCT
CGGGAGGCAGCGCCACCGACGACAGTATCGCCTTGTGTGTGTGCTGGTAATTTATACACCGATCCGTAAA
CGCGCGCCGAATCTTGGGATTGCGGAGGTGGCGCCGGATGCCCTCTGGGACGTCATACGCCAGGCCGTGG
GTGTTGGTCTCGGCCGAGTTGACAAACAGGGCTGGGTGCAGCACGCAGCGATAGGCGAGCAGGGCCAGGG
CGAAGTCCGGCGACAGCTGGTTGTTAAAATACTGGTAACCGGGAAACCGGGTCACGGGTACGCCCAGGCT
CGGGGCGACGTACACGCTAACCACCAACTCCAGCAGCGTCTGGCCCAGGGCGTACAGGTCAACCGCTAAC
CCGACGTCGTGCTTCAGGCGGTGGTTGGTAAATTCGGCCCGTTCGTTGTTAAGGTATTTCACCAACAGCT
CCGGGGGCTGGTTATACCCGTGACCCACCAGGGTGTGAAAGTTGGCTGTGGTTAGGGCGGTGGGCATGCC
AAACATCCGGGGGGACTTGAGGTCCGGCTCCTGGAGGCAAAACTGCCCCCGGGCGATCGTGGAGTTGGAG
TTGAGGGTGACGAGGCTAAAGTCGGCGAGGACGGCCCGCCGGAGCGAGACGGCGTCCGACCGCAGCATGA
CGAGGATGTTGGCGCACTTGATATCCAGGTGGCTGATCCCGCAGGTGGTGTTTAAAAACACAACGGCGCG
GGCCAGCTCCGTGAAGCACTGGTGGAGGGCCGTCGAGACCGAGGGGTTTGTTGTGCGCAGGGACGCCAGT
TGGCCGATATACTTACCGAGGTCCATGTCGTACGCGGGGAACACTATCTGTCGTTGTTGCAGCGAGAACC
CGAGGGGCGCGATGAAGCCGCGGATGTTGTGGGTGCGGCCGGCGCGTAGAACGCACTCCCCGACCAACAG
GGTCGCGATGAGCTCAACGGCAAACCACTCCTTTTCCTTTATGGTCTTAACGGCAAGCTTATGTTCGCGA
ATCAGTTGGACGTCACCGTATCCCCCAGACCCCCCGAAGCTTCGGGCCCCGGGGATCTCGAGGGTCGTGT
AGTGTAGGGCGGGGTTGATGGCGAACACGGGGCTGCATAGCTTGCGGATGCGCGTGAGGGTGAGGATGTG
CGAGGGGGACGAGGGGGGTGCGGTTAACGCCGCCTGGGATCTGCGCAGGGGCGGGCGGTTCAGTTTGGCC
GCCGTACCGGGCGTCTCGGGGGACGCGCGGCGATGAGACGAGCGGCTCATTCGCCATCGGGATAGTCCCG
CGCGAAGCCGCTCGCGGAGGCCGGATCGGTGGCGGGACCCGTGGGAGGAGCGGGAGACGGCGGCGTCCTG
GAGAGAGGGGCCGCTGGGGCGCCCGGAGGCCCCGTGGGGGTTGGAGTGTACGTAGGATGCGAGCCAATCC
TTGAAGGACCGTTGGCGTGCACCTTGGGGGCTGAGGTTAGCTGCCACATGACCAGCAGGTCGCTGTCTGC
GGGACTCATCCATCCTTCGGCCAGGTCGCCGTCTCCCCACAGAGAAGCGTTGGTCGCTGCTTCCTCGAGT
TGCTCCTCCTGGTCCGCAAGACGATCGTCCACGGCGTCCAGGCGCTCACCAAGCGCCGGATCGAGGTACC
GTCGGTGTGCGGTTAGAAAGTCACGACGCGCCGCTTGCTCCTCCACGCGAATTTTAACACAGGTCGCGCG
CTGTCGCATCATCTCTAAGCGCGCGCGGGACTTTAGCCGCGCCTCCAATTCCAAGTGGGCCGCCTTTGCA
GCCATAAAGGCGCCAACAAACCGAGGATCTTGGGTGCTGACGCCCTCCCGGTGCAGCTGCAGGGTCTGGT
CCTTGTAAATCTCGGCTCGGAGGTGCGTCTCGGCCAGGCGTCGGCGCAGGGCCGCGTGGGCGGCATCTCG
GTCCATTCCGCCACCCTGCGGGCGACCCGGGGGGTGCTCTGATAGTCTCGCGTGCCCAAGGCCCGTGATC
GGGGTACTTCGCCGCCGCGACCCGCCACCCGGTGTGCGCGATGTTTGGTCAGCAGCTGGCGTCCGACGTC
CAGCAGTACCTGGAGCGCCTCGAGAAACAGAGGCAACTTAAGGTGGGCGCGGACGAGGCGTCGGCGGGCC
TCACCATGGGCGGCGATGCCCTACGAGTGCCCTTTTTAGATTTCGCGACCGCGACCCCCAAGCGCCACCA
GACCGTGGTCCCTGGCGTCGGGACGCTCCACGACTGCTGCGAGCACTCGCCGCTCTTCTCGGCCGTGGCG
CGGCGGCTGCTGTTTAATAGCCTGGTGCCGGCGCAACTAAAGGGGCGTGATTTCGGGGGCGACCACACGG
CCAAGCTGGAATTCCTGGCCCCCGAGTTGGTACGGGCGGTGGCGCGACTGCGGTTTAAGGAGTGCGCGCC
GGCGGACGTGGTGCCTCAGCGTAACGCCTACTATAGCGTTCTGAATACGTTTCAGGCCCTCCACCGCTCC
GAAGCCTTTCGCCAGCTGGTGCACTTTGTGCGGGACTTTGCCCAGCTGCTCAAAACCTCCTTCCGGGCCT
CCAGCCTCACGGAGACCACGGGCCCCCCCAAAAAACGGGCCAAGGTGGACGTGGCCACCCACGGCCGGAC
GTACGGCACGCTGGAGCTGTTCCAAAAAATGATCCTTATGCACGCCACCTACTTTCTGGCCGCCGTGCTC
CTCGGGGACCACGCGGAGCAGGTCAACACGTTCCTGCGTCTCGTGTTTGAGATCCCCCTGTTTAGCGACG
CGGCCGTGCGCCACTTCCGCCAGCGCGCCACCGTGTTTCTCGTCCCCCGGCGCCACGGCAAGACCTGGTT
TCTGGTGCCCCTCATCGCGCTGTCGCTGGCCTCCTTTCGGGGGATCAAGATCGGCTACACGGCGCACATC
CGCAAGGCGACCGAGCCGGTGTTTGAGGAGATCGACGCCTGCCTGCGGGGCTGGTTCGGTTCGGCCCGAG
TGGACCACGTTAAAGGGGAAACCATCTCCTTCTCGTTTCCGGACGGGTCGCGCAGTACCATCGTGTTTGC
CTCCAGCCACAACACAAACGTAAGTCCTCTTTTCTTTCGCATGGCTCTCCCAAGGGGCCCCGGGTCGACC
CGACCCACACCCACCCACCCACATACACACACAACCAGACGCGGGAGGAAAGTCTGCCCCGTGGGCACTG
ATTTTTATTCGGGATCGCTTGAGGAGGCCCGGGCAACGGCCCGGGCAACGGTGGGGCAACTCGTAGCAAA
TAGGCGACTGATGTACGAAGAGAAGACACACAGGCGCCACCCGGCGCTGGTCGGGGGGATGTTGTCCGCG
CCGCACCGTCCCCCGACGACCTCTTGCAGACGGTCCGTGATGCAAGGACGGCGGGGGGCCTGCAGCAGGG
TGACCGTATCCACGGGATGGCCAAAGAGAAGCGGACACAGGCTAGCATCCCCCTGGACCGCCAGGGTACA
CTGGGCCATCTTGGCCCACAGACACGGGGCGACGCAGGGACAGGACTCCGTTACGACGGAGGAGAGCCAC
AGTGCGTTGGCGGAATCGATGTGGGGCGGCGGGGCGCAGGACTCGCAGCCCCCCGGGTGGTTGGTGATCC
TGGCCAGGAGCCATCCCAGATGGCGGGCCCTGCTTCCCGGTGGACAGAGCGACCCCAGGTCGCTGTCCAT
GGCCCAGCAGTAGATCTGGCCGCTGGGGAGGTGCCACCAGGCCCCCGGGCCCAAGGCGCAGCACGCGCCC
GGCTCCGGGGGGGTCTTCGCGGGGACCAGATACGCGCCATCCAGCTCGCCGACCACTGGCTCCTCCGCGA
GCTGTTCGGTGGTTGGGTCGGGGGTTTCCTCCGGGGGGGTGGCCGCCCGTATGCGTGCGAACGTGAGGGT
GCACAGGAGCGGGGTCAGGGGGTGCGTCACGCTCCGGAGGTGGACGATCGCGCAGTAGCGGCGCTCGCGG
TTAAAGAAAAAGAGGGCAAAGAAGGTGTTCGGGGGCAACCGCAGCGCCTTGGGGCGCGTCAGATACAGAA
AAATCTCGCAGAAGAGGGCGCGCCCGGGGTCTGGGTTAGGAAGGGCCACCTGACACAGAGGCTCGGTGAG
GACCGTTAGACACCGAAAGATCTTGAGCCGCTCGTCCGCCCGAACGACGCGCCACACAAAGACGGAGTTG
ACAATGCGCGCGATAGAGTCGACGTCCGTCCCCAGGTCGTCGACTCTATCGCGCGTGCCGCGAGCTCCGG
CCCGGGAATCCGGCCGGGGCAAGGTCCCCGGGGGACCAGGCGGCGCCAGGGGCCGCCGGGGTCCCAGCTG
CGCCATGCCGGGGGCGGGGGGAGGGCAAACCCCAGAGGCGGGGGCCAACGGCGCGGGGAGGAGTGGGTGG
GCGAGGTGGCCGGGGGAAGGCGCCCGCTAGCGAGACCGGCCGTTCCCGGACGACACCTTGCGACAAAACC
TAAGGACAGCGGCCCGCGCGACGGGGTCCGAGAGGCTAAGGTAGGCCGCGATGTTAATGGTGAACGCAAA
GCCGCCGGGAAAGACAACTATGCCACAGAGGCGGCGATTAAACCCCAGGCAGAGGTAGGCGTAGCTTTCC
CCGGGCAGGTATTGCTCGCAGACCCTGCGTGGGGCTGTGGAGGGGACGGCCTCCATGAAGCGACATTTAC
TCTGCTCGCGTTTACTGACGTCACCATCCATCGCCACGGCGATTGGACGATTGTTAAGCCGCAGCGTGTC
TCCGCTTGTGCTGTAGTAGTCAAAAACGTAATGGCCGTCGGAGTCGGCAAAGCGGGCCGGGAGGTCGTCG
CCGAGCGGGACGACCCGCCGCCCCCGACCGCCCCGTCCCCCCAGGTGTGCCAGGACGGCCAGGGCATACG
CGGTGTGAAAAAAGGCGTCGGGGGCGGTCCCCTCGACGGCGCGCATCAGGTTCTCGAGGAGAATGGGGAA
GCGCCTGGTCACCTCCCCCAACCACGCGCGTTGGTCGGGGCCAAAGTCATAGCGCAGGCGCTGTGAGATT
CGCGGGCCGCCCTGAAGCGCGGCCCGGATGGCCTGGCCCAGGGCCCGGAGGCACGCCAGATGTATGCGCG
CGGTAAAGGCGACCTCGGCGGCGATGTCAAAGGGCGGCAGGACGGGGCGCGGGTGGCGCAGGGGCACCTC
GAGCGCGGGAAAGCGTAGCAGCAGCTCCGCCTGCCCAGCGGGAGACAGCTGGTGGGGGCGCACGACGCGT
TCTGCGGCGCAGGCCTCGGTCAGGGCCGTGGCCAGCGCCGAGGACAGCAGCGGAGGGCGGGCGCGTCGCC
CGCCCCACGCCACGGAGTTCTCGTAGGAGACGACGACGAAGCGCTGCTTGGTTCCGTAGTGGTGGCGCAG
GACCACGGAGATAGAACGACGGCTCCACAGCCAGTCCGGCCGGTCGCCGCCGGCCAGGGCTTCCCATCCG
CGATCCAACCACTCGACCAGCGACCGCGGCTTTGCGGTACCAGGGGTAAGGGTTAGAACGTCGTTCAGGA
TGTCCTCGCCCCCGGGCCCGTGGGGCGCTGGGGCCACAAAGCGGCCCCCGCCGGGGGGCTCCAGACCCGC
CAGCACCGCATCTGCGTCAGCCGCCCCCATGGCGCCCCCGCTGACGGCCTGGTGAACCAGGGCGCCCTGG
CGTAGCCCCGATGCAACGCCACAGGCCGCACGCCCGGTCCGCGCTCGGACCGGGTGGCGGCGGGTGACGT
CCTGCACTGCCCGCTGAACCAACGCGAGGATCTCCTCGTTCTCCTGTGCGATGGACACGTCCTGGGCCGC
GGTCGTGTCGCCGCCGGGGGCCGTCAGCTGCTCCTCCGGGGAGATGGGGGGGTCGGACGCCCCGACGATG
GGCGGGTCTGCGGGCGCCCCCGCGTGGGGCCGGGCCAAGGGCTGCGGACGCGGGGACGCGCTTTCCCCCA
GACCCATGGACAGGTGGGCCGCAGCCTCCTTCGCGGCCGGCGGGGCGGCGGCGCCAAGCAGAGCGACGTA
GCGGCACAAATGCCGACAGACGCGCATGATGCGCGTGCTGTCGGCCGCGTAGCGCGTGTTGGGGGGGACG
AGCTCGTCGTAACTAAACAGAATCACGCGGGCACAGCTCGCCCCCGAGCCCCACGCAAGGCGCAGCGCCG
CCACGGCGTACGGGTCATAGACGCCCTGCGCGTCACACACCACGGGCAGGGAGACGAACAACCCCCCGGC
GCTGGACGCACGCGGAAGGAGGCCAGGGTGTGCCGGCACGACGGGGGCCAGAAGCTCCCCCACCGCATCC
GCGGGCACGTAGGCGGCAAACGCCGTGCACCACGGGGTACAGTCGCCGGTGGCATGAGCCCGAGTCTGGA
TTTCGACCTGGAAGTTTGCGGCCGTCCCGAGTCCGGGGCGGCCGCGCATCAGGGCGGCCAGAGGGATTCC
CGCGGCCGCCAGGCACTCGCTGGATATGATGACGTGAACCAAAGACGAGGGCCGACCCGGGCCGTGGCCG
AGATCGTACTGGACCTCGTTGGCCAAGTGCGCGTTCATGGTTCGGGGGTGGGTGTGGGTGTGTAGGCGAT
GCGGGTCCCCCGAGTCCGCGGGAAGGGCGTGGGTTTGGCGCGCGTATGCGTATTCGCCAACGGAGGCGTG
CGTGCTTATGCGCGGCGCGTTTCTTCTGTCTCTAGGGAATCCGAGGCCAGGACTTTAACCTGCTCTTTGT
CGACGAGGCCAACTTTATTCGCCCGGATGCGGTCCAGACGATTATGGGCTTTCTCAACCAGGCCAACTGC
AAGATTATCTTCGTGTCGTCCACCAACACCGGGAAGGCCAGTACGAGCTTTTTGTACAACCTCCGCGGGG
CCGCAGACGAGCTTCTCAACGTGGTGACCTATATATGCGATGATCACATGCCGAGGGTGGTGACGCACAC
AAACGCCACGGCCTGTTCTTGTTATATCCTCAACAAGCCCGTTTTCATCACGATGGACGGGGCGGTTCGC
CGGACCGCCGATTTGTTTCTGGCCGATTCCTTCATGCAGGAGATCATCGGGGGCCAGGCCAGGGAGACCG
GCGACGACCGGCCCGTTCTGACCAAGTCTGCGGGGGAGCGGTTTCTGTTGTACCGCCCCTCGACCACCAC
CAACAGCGGCCTCATGGCCCCCGATTTGTACGTGTACGTGGATCCCGCGTTCACGGCCAACACCCGAGCC
TCCGGGACCGGCGTCGCTGTCGTCGGGCGGTACCGCGACGATTATATCATCTTCGCCCTGGAGCACTTTT
TTCTCCGCGCGCTCACGGGCTCGGCCCCCGCCGACATCGCCCGCTGCGTCGTCCACAGTCTGACGCAGGT
CCTGGCCCTGCATCCCGGGGCGTTTCGCGGCGTCCGGGTGGCGGTCGAGGGAAATAGCAGCCAGGACTCG
GCCGTCGCCATCGCCACGCACGTGCACACAGAGATGCACCGCCTACTGGCCTCGGAGGGGGCCGACGCGG
GCTCGGGCCCCGAGCTTCTCTTCTACCACTGCGAGCCTCCCGGGAGCGCGGTGCTGTACCCCTTTTTCCT
GCTCAACAAACAGAAGACGCCCGCCTTTGAACACTTTATTAAAAAGTTTAACTCCGGGGGCGTCATGGCC
TCCCAGGAGATCGTTTCCGCGACGGTGCGCCTGCAGACCGACCCGGTCGAGTATCTGCTCGAGCAGCTAA
ATAACCTCACCGAAACCGTCTCCCCCAACACTGACGTCCGTACGTATTCCGGAAAACGGAACGGCGCCTC
GGATGACCTTATGGTCGCCGTCATTATGGCCATCTACCTCGCGGCCCAGGCCGGACCTCCGCACACATTC
GCTCCTATCACACGCGTCTCGTGAGCGCCCAATAAACACACCCAGGTATGCTACGCACGACCACGGTGTC
GTCTGTTAAGGGGGGGGGGGGAAGGGGGTGTTGGCGGGAAGCGTGGGAACACGGGGGATTCTCTCACGAC
CGGCACCAGTACCACCCCCCTGTGAACACAGAAACCCCAACCCAAATCCCATAAACATACGACACACAGG
CATATTTTGGAATTTCTTAGGTTTTTATTTATTTAGGTATGCTGGGGTTTCTCCCTGGATGCCCACCCCC
ACCCCCCCGTGGGTCTAGCCGGGCCTTAGGGATAGCGTATAACGGGGGCCATGTCTCCGGACCGCACAAC
GGCCGCGCCGTCAAAGGTGCACACCCGAACCACGGGAGCCAGGGCCAAGGTGTCTCCTAGTTGGCCCGCG
TGGGTCAGCCAGGCGACGAGCGCCTCGTAAAGCGGCAGCCTTCGCTCTCCATCCTGCATCAGGGCCGGGG
CTTCGGGGTGAATGAGCTGGGCGGCCTCCCGCGTGACACTCTGCATCTGCAGTAGAGCGTTCACGTACCC
GTCCTGGGCACTTAGCGCAAAGAGCCGGGGGATTAGCGTAAGGATGATGGTGGTTCCCTCCGTGATCGAG
TAAACCATGTTAAGGACCAGCGATCGCAGCTCGGCGTTTACGGGACCGAGTTGTTGGACGTCCGCCAGCA
GCGAGAGGCGACTCCCGTTGTAGTACAGCACGTTGAGGTCTGGCAGCCCTCCGGGGTTTCTGGGGCTGGG
GTTCAGGTCCCGGATGCCCCTGGCCACGAGCCGCGCCACGATTTCGCGCGCCAGGGGCGATGGAAGCGGA
ACGGGAAACCGCAACGTGAGGTCCAGCGAATCCAGGCGCACGTCCGTCGCTTGGCCCTCGAACACGGGCG
GGACGAGGCTGATGGGGTCCCCGTTACAGAGATCTACGGGGGAGGTGTTGCGAAGGTTAACGGTGCCGGC
GTGGGTGAGGCCCACGTCCAGGGGGCAGGCGACGATTCGCGTGGGAAGCACCCGGGTGATGACCGCGGGG
AAGCGCCTTCGGTACGCCAGCAACAACCCCAACGTGTCGGGACTGACGCCTCCGGAGACGAAGGATTCGT
GCGCCACGTCGGCCAGCGTCAGTTGCCGGCGGATGGTCGGCAGGAATACCACCCGCCCTTCGCAGCGCTG
CAGCGCCGCCGCATCGGGGCGCGAGATGCCCGAGGGTATCGCGATGTCAGTTTCAAAGCCGTCCGCCAGC
ATGGCGCCGATCCACGCGGCAGGGAGTGCAGTGGTGGTTCGGGTGGCGGGAGGAGCGCGGTGGGGGTCAG
CGGCGTAGCAGAGACGGGCGACCAACCTCGCATAGGACGGGGGGTGGGTCTTAGGGGGTTGGGAGGCGAC
AGGGACCCCAGAGCATGCGCGGGGAGGTCTGTCGGGCCCAGACGCACCGAGAGCGAATCCGTCCGCGGAG
TCCCGGCTTGGGTTTTATGGGGCCCGGCCCTCGGAATCGCGGCTTGTCGGCGGGGACAAAGGGGGCGGGG
CTAGGGGCTTGCGGAAACAGAAGACGCGTGGGATAAAAGAATCGCACTACCCCAAGGAAGGGCGGGGCGG
TTTATTACAGAGCCAGTCCCTTGAGCGGGGATGCGTCATAGACGAGATACTGCGCGAAGTGGGTCTCCCG
CGCGTGGGCTTCCCCGTTGCGGGCACTGCGGAGGAGGGCGGGGTCGCTGGCGCAGGTGAGCGGGTAGGCC
TCCTGAAACAGGCCACACGGGTCCTCCACGAGTTCGCGGCACCCCGGGGGGCGCTTAAACTGTACGTCGC
TGGCGGCGGTGGCCGTGGACACCGCCGAACCCGTCTCCACGATCAGGCGCTCCAGGCAGCGATGTTTGGC
GGCGATGTCGGCCGACGTAAAGAACTTAAAGCAGGGGCTGAGCACCGGCGAGGCCCCGTTGAGGTGGTAG
GCCCCGTTATAGAGCAGGTCCCCGTACGAAAATCGCTGCGACGCCCACGGGTTGGCCGTGGCCGCGAAGG
CCCGGGACGGGTCGCTCTGGCCGTGGTCGTACATGAGGGCGGTGACATCCCCCTCCTTGTCCCCCGCGTA
AACGCCCCCGGCGGCGCGTCCCCGGGGGTTGCAGGGCCGGCGGAAGTAGTTGACGTCGGTCGACACGGGG
GTGGCGATAAACTCACACACGGCGTCCTGGCCGTGGTCCATCCCTGCGCGCCGCGGCACCTGGGCGCACC
CGAACACGGGGACGGGCTGGGCCGGCCCCAGGCGGTTTCCCGCCACGACCGCGTTCCGCAGGTACACGGC
TGCCGCGTTGTCCAGGAGAGGGGGAGCCCCGCGGCCCAGGTAAAAGTTTTGGGGAAGGTTGCCCATGTCG
GTGACGGGGTTGCGGACGGTTGCCGTGGCCACGACGGCGGTGTAGCCCACGCCCAGGTCCACGTTCCCGC
GCGGCTGGGTGAGCGTGAAGTTTACCCCCCCGCCAGTTTCGTGCCGGGCCACCTGGAGCTGGCCCAGGAA
GTACGCCTCCGACGCGCGCTCCGAGAACAGCACGTTCTCAGTCACAAAGCGGTCCTGTCGGACGACGGTG
AACCCAAACCCGGGATGGAGGCCCGTCTTGAGCTGATGATGCAAGGCCACGGGACTGATCTTGAAGTACC
CCGCCATGAGCGCGTAGGTCAGCGCGTTCTCCCCGGCCGCGCTCTCGCGGACGTGCTGCACGACGGGCTG
TCGGATCGACGAAAAGTAGTTGGCCCCCAGAGCCGGGGGGACCAGGGGGACCTGCCGCGACAGGTCGCGC
AGGGCCGGGGGGAAATTGGGCGCGTTCGCCACGTGGTCGGCCCCGGCGAACAGCGCGTGGACGGGGAGGG
GGTAAAAATAGTCGCCATTTTGGATGGTATGGTCCAGATGCTGGGGGGCCATCAGCAGGATTCCGGCGTG
CAACGCCCCGTCGAATATGCGCATGTTGGTGGTGGACGCGGTGTTGGCGCCCGCGTCGGGCGCCGCCGAG
CAGAGCAGCGCCGTTGTGCGTTCGGCCATGTTGTGGGCCAGCACCTGCAGCGTGAGCATGGCGGGCCCGT
CCACTACCACGCGCCCGTTGTGAAACATGGCGTTGACCGTGTTGGCCACCAGATTGGCCGGGTGCAGGGG
GTGCGCGGGGTCCGTCACGGGGTCGCTGGGGCACTCCTCGCCGGGGGCGATCTCCGGGACCACCATGTTC
TGCAGGGTGGCGTATACGCGGTCGAAGCGAACCCCCGCGGTGCAGCAGCGGCCCCGCGAGAAGGCGGGCA
CCATCACGTAGTAGTAAATCTTGTGGTGCACGGTCCAGTCCGCCCCCCGGTGCGGCCGGTCATCCGCGGC
GTCCGCGGCTCGGGCCTGGGTGTTGTGCAGCAGCTGGCCGTCGTTGCGGTTGAAGTCCGCGGTCGCCACG
TTACATGCCGCCGCGTACACGGGGTCGTGGCCCCCCGCGCTAACCCGGCAGTCGCGATGGCGGTCCAGGG
CCGCGCGCCGCATCAGGGCGTCACAGTCCCACACGAGGGGTGGCAGCAGCGCCGGGTCTCGCATTAGGTG
ATTCAGCTCGGCTTGCGCCTGCCCGCCCAGCTCCGGGCCGGTCAGGGTAAAGTCATCAACCAGCTGGGCC
AGGGCCTCGACGTGCGCCACCAGGTCCCGGTACACGGCCATGCACTCCTCGGGAAGGTCTCCCCCGAGGT
AGGTCACGACGTACGAGACCAGCGAGTAGTCGTTCACGAACGCCGCGCACCGCGTGTTGTTCCAGTAGCT
GGTGATGCACTGGACCACGAGCCGGGCCAGGGCGCAGAAGACGTGCTCGCTGCCGTGTATGGCGGCCTGC
AGCAGGTAAAACACCGCCGGGTAGTTGCGGTCGTCGAACGCCCCGCGAACGGCGGCGATGGTGGCGGGGG
CCATGGCGTGGCGTCCCACCCCCAGCTCCAGGCCCCGGGCGTCCCGGAACGCCGCCGGACATAGCGCCAG
GGGCAAGTTGCCGTTCACCACGCGCCAGGTGGCCTGGATCTCCCCCGGGCCGGCCGGGGGAACGTCCCCC
CCCGGCAGCTCCACGTCGGCCACCCCCACAAAGAAGTCGAACGCGGGGTGCAGCTCAAGAGCCAGGTTGG
CGTTGTCGGGCTGCATAAACTGCTCCGGGGTCATCTGGCCTTCCGCGACCCATCGGACCCGCCCGTGGGC
CAGGCGCTGCCCCCAGGCGTTCAAAAACAGCTGCTGCATGTCTGCGGCGGGGCCGGCCGGGGCCGCCACG
TACGCCCCGTACGGATTGGCGGCTTCGACGGGGTCGCGGTTAAGGCCCCCGACCGCCGCGTCAACGTTCA
TCAGCGAAGGGTGGCACACGGTCCCGATCGCGTGTTCCAGAGACAGGCGCAGCACCTGGCGGTCCTTCCC
CCAAAAAAACAGCTGGCGGGGCGGGAAGGCGCGGGGATCCGGGTGGCCGGGGGCGGGGACTAGGTCCCCG
GCGTGCGCGGCAAACCGTTCCATGACCGGATTGAACAGGCCCAGGGGCAGGACGAACGTCAGGTCCATGG
CGCCCACCAGGGGGTAGGGAACGTTGGTGGCGGCGTAGATGCGCTTCTCCAGGGCCTCCAGAAAGACCAG
CTTCTCGCCGATGGACACCAGATCCGCGCGCACGCGCGTCGTCTGGGGGGCGCTCTCGAGCTCGTCCAGC
GTCTGCCGGTTCAGGTCGAGCTGCTCCTCCTGCATCTCCAGCAGGTGGCGGCCCACGTCGTCCAGACTTC
GCACGGCCTTGCCCATCACGAGCGCCGTGACCAGGTTGGCCCCGTTCAGGACCATCTCGCCGTACGTCAC
CGGCACGTCGGCTTCGGTGTCCTCCACTTTCAGGAAGGACTGCAGGAGGCGCTGTTTGATCGGGGCGGTG
GTGACGAGCACCCCGTCGACCGGCCGCCCGCGCGTGTCGGCATGCGTCAGACGGGGCACGGCCACGGAGG
GCTGCGTGGCCGTGGTGAGGTCCACGAGCCAGGCCTCGACGGCCTCCCGGCGGTGGCCCGCCTTGCCCAG
GAAAAAGCTCGTCTCGCAGAAGCTTCGCTTTAGCTCGGCGACCAGGGTCGCCCGGGCCACCCTGGTGGCC
AGGCGGCCGTTGTCCAGGTATCGTTGCATCGGCAACAACAAAGCCAGGGGCGGCGCCTTTTCCAGCAGCA
CGTGCAGCATCTGGTCGGCCGTGCCGCGCTCAAACGCCCCGAGGACGGCCTGGACGTTGCGAGCGAGCTG
TTGGATGGCGCGCAACTGGCGATGCGCGCCGATACCCGTCCCGTCCAGGGCCTCCCCCGTGAGCAGGGCG
ATGGCCTCGGTGGCCAGGCTGAAGGCGGCGTTCAGGGCCCGGCGGTCGATAATCTTGGTCATGTAATTGT
GTGTGGGTTGCTCGATGGGGTGCGGGCCGTCGCGGGCAATCAGCGGCTGGTGGACCTCGAACTGTACGCG
CCCCTCGTTCATGTAGGCCAGCTCCGGAAACTTGGTACACACGCACGCCACCGACAACCCGAGCTCCAGA
AAGCGCACGAGCGACAGGGTGTTGCAATACGACCCCAGCAGGGCGTCGAACTCGACGTCGTACAGGCTGT
TTGCATCGGAGCGCACGCGGGAAAAAAAATCAAACAGGCGTCGATGCGACGCCACCTCGATCGTGCTAAG
GAGGGACCCGGTCGGCACCATGGCCGCGGCATACCGGTATCCCGGAGGGTCGCGGTTGGGAGCGGCCATG
GGGTCGCGTGGAGATCGGCTGTCTCTAGCGATATTGGCCCGGGGAGGCTAAGATCCACCCCAACGCCCGG
CCACCCGTGTACGTGCCCGACGGCCCAAGGTCCACCGAAAGACACGACGGGCCCGGACCCAAAAAGGCGG
GGGATGCTGTGTGAGAGGCCGGGTGCCGGTCGGGGGGGAAAGGCACCGGGAGAAGGCTGCGGCCTCGTTC
CAGGAGAACCCAGTGTCCCCAACAGACCCGGGGACGTGGGATCCCAGGCCTTATATACCCCCCCCCCCGC
CCCACCCCCGTTAGAACGCGACGGGTGCATTCAAGATGGCCCTGGTCCAAAAGCGTGCCAGGAAGAAATT
GGCAGAGGCGGCAAAGCTGTCCGCCGCCGCCACCCACATCGAGGCCCCGGCCGCGCAGGCTATCCCCAGG
GCCCGTGTGCGCAGGGGATCGGTGGGCGGCAGCATTTGGTTGGTGGCGATAAAGTGGAAAAGCCCGTCCG
GACTGAAGGTCTCGTGGGCGGCGGCGAACAAGGCACACAGGGCCGTGCCTCCCAAAAACACGGACATCCC
CCAAAACACGGGCGCCGACAACGGCAGACGATCCCTCTTGATGTTAACGTACAGGAGGAGCGCCCGCACC
GCCCACGTAACGTAGTAGCCGACGATGGCGGCCAGGATACAGGCCGGCGCCACCACCCTTCCGGTCAGCC
CGTAATACATGCCCGCTGCCACCATCTCCAACGGCTTCAGGACCAAAAACGACCAAAGGAACAGAATCAC
GCGCTTTGAAAAGACCGGCTGGGTATGGGGCGGAAGACGCGAGTATGCCGAACTGACAAAAAAATCAGAG
GTGCCGTACGAGGACAATGAAAACTGTTCCTCCAGCGGCAGTTCTCCCTCCTCCCCCCCGAAGGCGGCCT
CGTCGACCAGATCTCGATCCACCAGAGGAAGGTCATCCCGCATGGTCATGGGGTGTGCGGTGGAGGTGGG
GAGACCGAAACCGCAAAGGGTCGCTTACGTCAGCAGGATCCCGAGATCAAAGACACCCGGGTTCTTGCAC
AAACACCACCCGGGTTGCATCCGCGGAGGCGAGTGTTTTGATAAGGCCGTTCCGCGCCTTGATATAACCT
TTGATGTTGACCACAAAACCCGGAATTTACGCCTACGCCCCAATGCCCACGCAAGATGAGGTAGGTAACC
CCCCCGTGGGTGTGACGTTGCGTTTAGTTCATTGGAGGCCAAGGGGAAAAATGGGGTGGGGAGGAAACGG
AAAACCCAGTAGGCCGTGTCGGGAACACGCCCGGGGTTGTCCTCAAAAGGCAGGGTCCATACTACGGAAG
CCGTCGTTGTATTCGAGACCTGCCTGTGCAACGCACGTCGGGGTTGCCTGTGTCCGGTTCGGCCCCCACC
GCGTGCGGCACGCACGAGGACGAGTCCGCGTGCTTTATTGGCGTTCCAAGCGTTGCCCTCCAGTTTCTGT
TGTCGGTGTTCCCCCATACCCACGCCCACATCCACCGTAGGGGGCCTCTGGGCCGTGTTACGTCGCCGCC
CGCGATGGAGCTTAGCTACGCCACCACCATGCACTACCGGGACGTTGTGTTTTACGTCACAACGGACCGA
AACCGGGCCTACTTTGTGTGCGGGGGGTGTGTTTATTCCGTGGGGCGGCCGTGTGCCTCGCAGCCCGGGG
AGATTGCCAAGTTTGGTCTGGTCGTTCGAGGGACAGGCCCAGACGACCGCGTGGTCGCCAACTATGTACG
AAGCGAGCTCCGACAACGCGGCCTGCAGGACGTGCGTCCCATTGGGGAGGACGAGGTGTTTCTGGACAGC
GTGTGTCTTCTAAACCCGAACGTGAGCTCCGAGCTGGATGTGATTAACACGAACGACGTGGAAGTGCTGG
ACGAATGTCTGGCCGAGTACTGCACCTCGCTGCGAACCAGCCCGGGTGTGCTAATATCCGGGCTGCGCGT
GCGGGCGCAGGACAGAATCATCGAGTTGTTTGAACACCCAACGATAGTCAACGTTTCCTCGCACTTTGTG
TATACCCCGTCCCCATACGTGTTCGCCCTGGCCCAGGCGCACCTCCCCCGGCTCCCGAGCTCGCTGGAGG
CCCTGGTGAGCGGCCTGTTTGACGGCATCCCCGCCCCACGCCAGCCACTTGACGCCCACAACCCGCGCAC
GGATGTGGTTATCACGGGCCGCCGCGCCCCACGACCCATCGCCGGGTCGGGGGCGGGGTCGGGGGGCGCG
GGCGCCAAGCGGGCCACCGTCAGCGAGTTCGTGCAAGTCAAACACATTGACCGCGTGGGCCCCGCTGGCG
TTTCGCCGGCGCCTCCGCCAAACAACACCGACTCGAGTTCCCTGGTGCCCGGGGCCCAGGATTCCGCCCC
GCCCGGCCCCACGCTAAGGGAGCTGTGGTGGGTGTTTTATGCCGCAGACCGGGCGCTGGAGGAGCCCCGC
GCCGACTCTGGCCTCACCCGCGAGGAGGTACGTGCCGTACGTGGGTTCCGGGAGCAGGCGTGGAAACTGT
TTGGCTCCGCGGGGGCCCCGCGGGCGTTTATCGGGGCCGCGTTGGGCCTGAGCCCCCTCCAAAAGCTAGC
CGTTTACTACTATATCATCCACCGAGAGAGGCGCCTGTCCCCCTTCCCCGCGCTAGTCCGGCTCGTAGGC
CGGTACACACAGCGCCACGGCCTGTACGTCCCTCGGCCCGACGACCCAGTCTTGGCCGATGCCATCAACG
GGCTGTTTCGCGACGCGCTGGCGGCCGGAACCACAGCCGAGCAGCTCCTCATGTTCGACCTTCTCCCCCC
AAAGGACGTGCCGGTGGGAAGCGACGTGCAGGCCGACAGCACCGCTCTGCTGCGCTTTATAGAATCGCAA
CGTCTCGCCGTCCCCGGGGGGGTGATCTCCCCCGAGCACGTCGCGTACCTTGGTGCGTTCCTGAGCGTGC
TGTACGCTGGCCGCGGGCGCATGTCCGCAGCCACGCACACCGCGCGGCTGACAGGGGTGACCTCCCTGGT
GCTAGCGGTGGGTGACGTGGACCGTCTTTCCGCGTTTGACCGCGGAGCGGCGGGCGCGGCCAGCCGCACG
CGGGCCGCCGGGTACCTGGATGTGCTTCTTACCGTTCGTCTCGCTCGCTCCCAACACGGACAGTCTGTGT
AAAAGACCCCAATAAACGTATATCGCTACTACACCCTTGTGTGTCAATGGACGCCTCTCCGGGGGGGGGG
GAGGGAAAGCAAAGAGGGGCTGGGGGAGCGGCACCACCGGGGCCTGAACAAACAAACCACAGACACGGTT
ACAGTTTATTCGGTCGGGCGGAGAAACGGCCGAAGCCACGCCCACTTTATTCGCGTCTCCAAAAAAACGG
GACACTTGTCCGGAGAACCTTTAGGATGCCAGCCAGGGCGGCGGTAATCATAACCACGCCCAGCGCAGAG
GCGGCCAGAAACCCGGGCGCAATTGCGGCCACGGGCTGCGTGTCAAAGGCTAGCAAATGAATGACGGTTC
CGTTTGGAAATAGCAACAAGGCCGTGGACGGCACGTCGCTCGAAAACACGCTTGGGGCGCCCTCCGTCGG
CCCGGCGGCGATTTGCTGCTGTGTGTTGTCCGTATCCACCAGCAACACAGACATGACCTCCCCGGCCGGG
GTGTAGCGCATAAACACGGCCCCCACGAGCCCCAGGTCGCGCTGGTTTTGGGTGCGCACCAGCCGCTTGG
ACTCGATATCCCGGGTGGAGCCTTCGCATGTCGCGGTGAGGTAGGTTAGGAACAGTGGGCGTCGGACGTC
GACGCCGGTGAGCTTGTAGCCGATCCCCCGGGGCAGAGGGGAGTGGGTGACGACGTAGCTGGCGTTGTGG
GTGATGGGTACCAGGATCCGTGGCTCGACGTTGGCAGACTGCCCCCCGCACCGATGTGAGGCCTCAGGGA
CGAAGGCGCGGATCAGGGCGTTGTAGTGTGCCCAACGCGTCAGGGTCGAGGCGAGGCCGTGGGTCTGCTG
GGCCAGGACTTCGACCGGGGTCTCGGATCGGGTGGCTTGAGCCAGCGCGTCCAGGATAAACACGCTCTCG
TCTAGATCAAAGCGCAGGGAGGCCGCGCATGGCGAAAAGTGGTCCGGAAGCCAAAAGAGGGTTTTCTGGT
GGTCGGCCCGGGCCAGCGCGGTCCGGAGGTCGGCGTTGGTCGCTGCGGCGACGTCGGACGTACACAGGGC
CGAGGCTATCAGAAGGCTCCGGCGGGCGCGTTCCCGCTGCACCGCCGAGGGGACGCCAGCCAAGAACGGC
TGCCGGAGGACAGCCGAGGCGTAAAATAGCGCCCGGTGGACGACCGGGGTGGTCAGCACGCGGCCCCCTA
GAAACTCGGCATACAGGGCGTCGATGAGATGGGCTGCGCTGGGCGCCACTGCGTCGTACGCCGAGGGGCT
ATCCAGCACGAAGGCCAGCTGATAGCCCAGCGCGTGTAATGCCAAGCTCTGTTCGCGCTCCAGAATCTCG
GCCACCAGGTGCTGGAGCCGAGCCTCTAGCTGCAGGCGGGCCGTGGGATCCAAGACTGACACATTAAAAA
ACACAGAATCCGCGGCACAGCCCGCGGCCCCGCGGGCGGCCAACCCGGCAAGCGCGCGCGAGTGGGCCAA
AAAGCCTAGCAGGTCGGAGAGGCAGACCGCGCCGTTTGCGTGGGCGGCGTTCACGAAAGCAAAACCCGAC
GTCGCGAGCAGCCCCGTTAGGCGCCAGAAGAGAGGGGGGCGCGGGCCCTGCTCGGCGCCCGCGTCCCCCG
AGAAAAACTCCGCGTATGCCCGCGACAGGAACTGGGCGTAGTTCGTGCCCTCCTCCGGGTAGCCGCCCAC
GCGGCGGAGGGCGTCCAGCGCGGAGCCGTTGTCGGCCCGCGTCAGGGACCCTAGGACAAAGACCCGATAC
CGGGGGCCGCCCGGGGGCCCGGGAAGAGCCCCCGGGGGGTTTTCGTCCGCGGGGTCCCCGACCCGATCTA
GCGTCTGGCCCGCGGGGACCACCATCACTTCCACCGGAGGGCTGTCGTGCATGGATATCACGAGCCCCAT
GAATTCCCGCCCGTAGCGCGCGCGCACCAGCGCGGCATCGCACCCGAGCACCAGCTCCCCCGTCGTCCAG
ATGCCCACGGGCCACGTCGAGGCCGACGGGGAGAAATACACGTACCTACCTGGGGATCTCAACAGGCCCC
GGGTGGCCAACCAGGTCGTGGACGCGTTGTGCAGGTGCGTGATGTCCAGCTCCGTCGTCGGGTGCCGCCG
GGCCCCAACCGGCGGTCGGGGGGGCGGTGTATCACGCGGCCCGCTCGGGTGGCTCGCCGTCGCCACGTTG
TCTCCCCGCGGGAACGTCAGGGCCTCGGGGTCAGGGACGGCCGAAAACGTTACCCAGGCCCGGGAACGCA
GCAACACGGAGGCGGCTGGATTGTGCAAGAGACCCTTAAGGGGGGCGACCGAGGGGGGAGGCTGGGCGGT
CGGCTCGACCGTGGTGGGGGCGGGCAGGCTCGCGTTCGGGGGCCGGCCGAGCAGGTAGGTCTTCGGGATG
TAAAGCAGCTGGCCGGGGTCCCGCGGAAACTCGGCCGTGGTGACCAATACAAAACAAAAGCGCTCCTCGT
ACCAGCGAAGAAGGGGCAGAGATGCCGTAGTCAGGTTTAGTTCGTCCGGCGGCGCCAGAAATCCGCGCGG
TGGTTTTTGGGGGTCGGGGGTGTTTGGCAGCCACAGACGCCCGGTGTTCGTGTCGCGCCAGTACATGCGG
TCCATGCCCAGGCCATCCAAAAACCATGGGTCTGTCTGCTCAGTCCAGTCGTGGACCTGACCCCACGCAA
CGCCCAAAATAATAACCCCCACGAACCATAAACCATTCCCCATGGGGGACCCCGTCCCTAACCCACGGGG
CCCGTGGCTATGGCAGGGCTTGCCGCCCCGACGTTGGCTGCGAGCCCTGGGCCTTCACCCGAACTTGGGG
GTTGGGGTGGGGAAAAGGAAGAAACGCGGGCGTATTGGTCCCAATGGGGTCTCGGTGGGGTATCGACAGA
GTGCCAGCCCTGGGACCGAACCCCGCGTTTATGAACAAACGACCCAACACCCGTGCGTTTTATTCTGTCT
TTTTATTGCCGTCATAGCGCGGGTTCCTTCCGGTATTGTCTCCTTCCGTGTTTCAGTTAGCCTCCCCCAT
CTCCCGGGCAAACGTGCGCGCCAGGTCGCAGATCGTCGGTATGGAGCCTGGGGTGGTGACGTGGGTCTGG
ACCATCCCGGAGGTAAGTTGCAGCAGGGCGTCCCGGCAGCCGGCGGGCGATTGGTCGTAATCCAGGATAA
AGACGTGCATGGGACGGAGGCGTTTGGCCAAGACGTCCAAAGCCCAGGCAAACACGTTATACAGGTCGCC
GTTGGGGGCCAGCAACTCGGGGGCCCGAAACAGGGTAAATAACGTGTCCCCGATATGGGGTCGTGGGCCC
GCGTTGCTCTGGGGCTCGGCACCCTGGGGCGGCACGGCCGCCCCCGAAAGCTGTCCCCAATCCTCCCGCC
ACGACCCGCCGCCCTGCAGATACCGCACCGTATTGGCAAGCAGCCCATAAACGCGGCGAATCGCGGCCAG
CATAGCCAGGTCAAGCCGCTCGCCGGGGCGCTGGCGTTTGGCCAGGCGGTCGATGTGTCTGTCCTCCGGA
AGGGCCCCCAACACGATGTTTGTGCCGGGCAAGGTCGGCGGGATGAGGGCCACGAACGCCAGCACGGCCT
GGGGGGTCATGCTGCCCATAAGGTATCGCGCGGCCGGGTAGCACAGGAGGGCGGCGATGGGATGGCGGTC
GAAGATGAGGGTGAGGGCCGGGGGCGGGGCATGTGAGCTCCCAGCCTCCCCCCCGATATGAGGAGCCAGA
ACGGCGTCGGTCACGGCATAAGGCATGCCCATTGTTATCTGGGCGCTTGTCATTACCACCGCCGCGTCCC
CGGCCGATATCTCACCCTGGTCGAGGCGGTGTTGTGTGGTGTAGATGTTCGCGATTGTCTCGGAAGCCCC
CAACACCCGCCAGTAAGTCATCGGCTCGGGTACGTAGACGATATCGTCGCGCGAACCCAGGGCCACCAGC
AGTTGCGTGGTGGTGGTTTTCCCCATCCCGTGGGGACCGTCTATATAAACCCGCAGTAGCGTGGGCATTT
TCTGCTCCAGGCGGACTTCCGTGGCTTTTTGCTGCCGGCGAGGGCGCAACGCCGTACGTCGGTTGTTATG
GCCGCGAGAACGCGCAGCCTGGTCGAACGCAGACGCGTGTTGATGGCAGGGGTACGAAGCCATACGCGCT
TCTACAAGGCGCTGGCCGAAGAGGTGCGGGAGTTTCACGCCACCAAGATCTGCGGCACGCTGTTGACGCT
GTTAAGCGGGTCGCTGCAGGGTCGCTCGGTATTCGAGGCCACACGCGTCACCTTAATATGCGAAGTGGAC
CTGGGACCGCGCCGCCCCGACTGCATCTGCGTGTTCGAATTCGCCAATGACAAGACGCTGGGCGGGGTTT
GTGTCATCATAGAACTAAAGACATGCAAATATATTTCTTCCGGGGACACCGCCAGCAAACGCGAGCAACG
GGCCACGGGGATGAAGCAGCTGCGCCACTCCCTGAAGCTCCTGCAGTCCCTCGCGCCTCCGGGTGACAAG
ATAGTGTACCTGTGCCCCGTCCTGGTGTTTGTCGCCCAACGGACGCTCCGCGTCAGCCGCGTGACCCGGC
TCGTCCCGCAGAAGGTCTCCGGTAATATCACCGCAGTCGTGCGGATGCTCCAGAGCCTGTCCACGTATAC
GGTCCCCATTGAGCCTAGGACCCAGCGAGCCCGTCGCCGCCGCGGCGGCGCCGCCCGGGGGTCTGCGAGC
AGACCGAAAAGGTCACACTCTGGGGCGCGCGACCCGCCCGAGTCAGCGGCCCGCCAGTTACCACCCGCCG
ACCAAACCCCCGCCTCCACGGAGGGCGGGGGGGTGCTTAAGAGGATCGCGGCGCTCTTCTGCGTGCCCGT
GGCCACCAAGACCAAACCCCGAGCCGCCTCCGAATGAGAGTGTTTCGTTCCTTCCCCCTCCCCCCGCGTC
AGACAAACCCTAACCACCGCTTAAGCGGCCCCCGCGAGGTCCGAAGACTCATTTGGATCCGGCGGGAGCC
ACCCGACAACAGCCCCCGGGTTTTCCCACGCCAGACGCCGGTCCGCTGTGCCATCGCGCCCCCTCATCCC
ACCCCCCATCTTGTCCCCAAATAAAACAAGGTCTGGTAGTTAGGACAACGACCGCAGTTCTCGTGTGTTA
TTTTCGCTCTCCGCCTCTCGCAGATGGACCCGTACTGCCCATTTGACGCTCTGGACGTCTGGGAACACAG
GCGCTTCATAGTCGCCGATTCCCGAAACTTCATCACCCCCGAGTTCCCCCGGGACTTTTGGATGTCGCCC
GTCTTTAACCTCCCCCGGGAGACGGCGGCGGAGCAGGTGGTCGTCCTACAGGCCCAGCGCACAGCGGCTG
CCGCTGCCCTGGAGAACGCCGCCATGCAGGCGGCCGAGCTCCCCGTCGATATCGAGCGCCGGTTACGCCC
GATCGAACGGAACGTGCACGAGATCGCAGGCGCCCTGGAGGCGCTGGAGACGGCGGCGGCCGCCGCCGAA
GAGGCGGATGCCGCGCGCGGGGATGAGCCGGCGGGTGGGGGCGACGGGGGGGCGCCCCCGGGTCTGGCCG
TCGCGGAGATGGAGGTCCAGATCGTGCGCAACGACCCGCCGCTACGATACGACACCAACCTCCCCGTGGA
TCTGCTACACATGGTGTACGCGGGCCGCGGGGCGACCGGCTCGTCGGGGGTGGTGTTCGGGACCTGGTAC
CGCACTATCCAGGACCGCACCATCACGGACTTTCCCCTGACCACCCGCAGTGCCGACTTTCGGGACGGCC
GTATGTCCAAGACCTTCATGACGGCGCTGGTACTGTCCCTGCAGGCGTGCGGCCGGCTGTATGTGGGCCA
GCGCCACTATTCCGCCTTCGAGTGCGCCGTGTTGTGTCTCTACCTGCTGTACCGAAACACGCACGGGGCC
GCCGACGATAGCGACCGCGCTCCGGTCACGTTCGGGGATCTGCTGGGCCGGCTGCCCCGCTACCTGGCGT
GCCTGGCCGCGGTGATCGGGACCGAGGGCGGCCGGCCACAGTACCGCTACCGCGACGACAAGCTCCCCAA
GACGCAGTTCGCGGCCGGCGGGGGCCGCTACGAACACGGAGCGCTGGCGTCGCACATCGTGATCGCCACG
CTGATGCACCACGGGGTGCTCCCGGCGGCCCCGGGGGACGTCCCCCGGGACGCGAGTACCCACGTTAACC
CCGACGGCGTGGCGCACCACGACGACATAAACCGCGCCGCCGCCGCGTTCCTCAGCCGGGGCCACAACCT
ATTCCTGTGGGAGGACCAGACTCTGCTGCGGGCAACCGCGAACACCATAACGGCCCTGGGCGTTATCCAG
CGGCTCCTCGCGAACGGCAACGTGTACGCGGACCGCCTCAACAACCGCCTGCAGCTGGGCATGCTGATCC
CCGGAGCCGTCCCTTCGGAGGCCATCGCCCGTGGGGCCTCCGGGTCCGACTCGGGGGCCATCAAGAGCGG
AGACAACAATCTGGAGGCGCTATGTGCCAATTACGTGCTTCCGCTGTACCGGGCCGACCCGGCGGTCGAG
CTGACCCAGCTGTTTCCCGGCCTGGCCGCCCTGTGTCTTGACGCCCAGGCGGGGCGGCCGGTCGGGTCGA
CGCGGCGGGTGGTGGATATGTCATCGGGGGCCCGCCAGGCGGCGCTGGTGCGCCTCACCGCCCTGGAACT
CATCAACCGCACCCGCACAAACCCCACCCCTGTGGGGGAGGTTATCCACGCCCACGACGCCCTGGCGATC
CAATACGAACAGGGGCTTGGCCTGCTGGCGCAGCAGGCACGCATTGGCTTGGGCTCCAACACCAAGCGTT
TCTCCGCGTTCAACGTTAGCAGCGACTACGACATGTTGTACTTTTTATGTCTGGGGTTCATTCCACAGTA
CCTGTCGGCGGTTTAGTGGGTGGTGGGCGAGGGGGGAGGGGGCATTAGGGAGAAAGAACAAGAGCCTCCG
TTGGGTTTTCTTTGTGCCTGTACTCAAAAGGTCATACCCCGTAAACGGCGGGCTCCAGTCCCGGCCCGGC
GGTTGGCGTGAACGCAACGGCGGGAGCTGGGTTAGCGTTTAGTTTAGCATTCGCTCTCGCCTTTCCGCCC
GCCCCCCGACCGTTGCGCCTTTTTTTTTTTCGTCCACCAAAGTCTCTGTGGGTGCGCGCATGGCAGCCGA
TGCCCCGGGAGACCGGATGGAGGAGCCCCTGCCCGACAGGGCCGTGCCCATTTACGTGGCTGGGTTTTTG
GCCCTGTATGACAGCGGGGACTCGGGCGAGTTGGCATTGGATCCGGATACGGTGCGGGCGGCCCTGCCTC
CGGATAACCCACTCCCGATTAACGTGGACCACCGCGCTGGCTGCGAGGTGGGGCGGGTGCTGGCCGTGGT
CGACGACCCCCGCGGGCCGTTTTTTGTGGGGCTGATCGCCTGCGTGCAGCTGGAGCGCGTCCTCGAGACG
GCCGCCAGCGCTGCGATTTTCGAGCGCCGCGGGCCGCCGCTCTCCCGGGAGGAGCGCCTGTTGTACCTGA
TCACCAACTACCTGCCCTCGGTCTCCCTGGCCACAAAACGCCTGGGGGGCGAGGCGCACCCCGATCGCAC
GCTGTTCGCGCACGTCGCGCTGTGCGCGATCGGGCGGCGCCTCGGCACTATCGTCACCTACGACACCGGT
CTCGACGCCGCCATCGCGCCCTTTCGCCACCTGTCGCCGGCGTCTCGCGAGGGGGCGCGGCGACTGGCCG
CCGAGGCCGAGCTCGCGCTGTCCGGGCGCACCTGGGCGCCCGGCGTGGAGGCGCTGACCCACACGCTGCT
TTCCACCGCCGTTAACAACATGATGCTGCGGGACCGCTGGAGCCTGGTGGCCGAGCGGCGGCGGCAGGCC
GGGATCGCCGGACACACCTACCTCCAGGCGAGCGAAAAATTCAAAATGTGGGGGGCGGAGCCTGTTTCCG
CGCCGGCGCGCGGGTATAAGAACGGGGCCCCGGAGTCCACGGACATACCGCCCGGCTCGATCGCTGCCGC
GCCGCAGGGTGACCGGTGCCCAATCGTCCGTCAGCGCGGGGTCGCCTTGTCCCCGGTACTGCCCCCCATG
AACCCCGTTCCGACATCGGGCACCCCGGCCCCCGCGCCGCCCGGCGACGGGAGCTACCTGTGGATCCCGG
CCTCCCATTACAACCAGCTCGTCGCCGGCCATGCCGCGCCCCAACCCCAGCCGCATTCCGCGTTTGGTTT
CCCGGCTGCGGCGGGGTCCGTGGCCTATGGGCCTCACGGTGCGGGTCTTTCCCAGCATTACCCTCCCCAC
GTCGCCCATCAGTATCCCGGGGTGCTGTTCTCGGGACCCAGCCCACTCGAGGCGCAGATAGCCGCGTTGG
TGGGGGCCATAGCCGCGGACCGCCAGGCGGGCGGTCAGCCGGCCGCGGGAGACCCTGGGGTCCGGGGGTC
GGGAAAGCGTCGCCGGTACGAGGCGGGGCCGTCGGAGTCCTACTGCGACCAGGACGAACCGGACGCGGAC
TACCCGTACTACCCCGGGGAGGCTCGAGGCGGGCCGCGCGGGGTCGACTCCCGGCGCGCGGCCCGCCATT
CTCCCGGGACCAACGAGACCATCACGGCGCTGATGGGGGCGGTGACGTCTCTGCAGCAGGAACTGGCGCA
CATGCGGGCTCGGACCAGCGCCCCCTATGGAATGTACACGCCGGTGGCGCACTATCGCCCTCAGGTGGGG
GAGCCGGAACCAACAACGACCCACCCGGCCCTTTGTCCCCCGGAGGCCGTGTATCGCCCCCCACCACACA
GCGCCCCCTACGGTCCTCCCCAGGGTCCGGCGTCCCATGCCCCCACTCCCCCGTATGCCCCAGCTGCCTG
CCCGCCAGGCCCGCCACCGCCCCCATGTCCTTCCACCCAGACGCGCGCCCCTCTACCGACGGAGCCCGCG
TTCCCCCCCGCCGCCACCGGATCCCAACCGGAGGCATCCAACGCGGAGGCCGGGGCCCTTGTCAACGCCA
GCAGCGCAGCACACGTGGACGTTGACACGGCCCGCGCCGCCGATTTGTTCGTCTCTCAGATGATGGGGGC
CCGCTGATTCGCCCCGGTCTTTGGTACCATGGGATGTCTTACTGTATATCTTTTTAAATAAACCAGGTAA
TACCAAATAAGACCCATTGGTGTATGTTCTTTTTTTATTGGGAGGCGCGGGTAGGCGGGTAGCTTTACAA
TGCAAAAGCCTTCGACGTGGAGGAAGGCGTGGGGGGGGGGGGAATCGGCACTGACCAAGGGGGTCCGTTT
TGTCACGGGAAAGGAAAGAGGAAACAGGCCGCGGACACCCGGGGGAGTTTGTGTTCCCTTTTCTTTCTTC
CCACACACACAAAAGGCGTACCAAACAAACAAACCAAAAGATGCACATGCGGTTTAACACCCGTGGTTTT
TATTTACAACAAACCCCCCATCACAGGTCGTCCTCGTCGGCGTCACCGTCTTTGTTGGGAACTTGGGTGT
AGTTGGTGTTGCGGCGCTTGCGCATGACCATGTCGGTGACCTTGGCGCTGAGCAGCGCGCTCGTGCCCTT
CTTCTTGGCCTTGTGTTCCGTGCGCTCCATGGCAGACACCAGGGCCATGTACCGTATCATCTCCCGGGCC
TCGGCTAGCTTGGCCTCGTCAAAGTCGCCGCCCTCCTCGCCCTCCCCGGACGCGTCCGGGTTGGTGGGGT
TCTTGAGCTCCTTGGTGGTTAGCGGGTACAGGGCCTTCATGGGGTTGCTCTGCAGCCGCATGACGTAGCG
AAAGGCGAAGAAGGCCGCCGCCAGGCCGGCCAGGACCAACAGACCCACGGCCAGCGCCCCAAAGGGGTTG
GACATGAAGGAGGACACGCCCGACACGGCCGATACCACGCCGCCCACGATGCCCATCACCACCTTGCCGA
CCGCGCGCCCCAGGTCGCCCATCCCCTCGAAGAACGCGCCCAGGCCCGCAAACATGGCGGCGTTGGCGTC
GGCGTGGATGACCGTGTCGATGTCGGCGAAGCGCAGGTCGTGCAGCTGGTTGCGGCGCTGGACCTCCGTG
TAGTCCAGCAGGCCGCTGTCCTTGATCTCGTGGCGGGTGTACACCTCCAGGGGGACAAACTCGTGATCCT
CCAGCATGGTGATGTTGAGGTCGATGAAGGTGCTGACGGTGGTGATGTCGGCGCGGCTCAGCTGGTGGGA
GTACGCGTACTCCTCGAAGTACACGTAGCCCCCACCGAAGGTGAAGTAGCGCCGGTGTCCCACGGTGCAC
GGCTCGATCGCATCGCGCGTCAGCCGCAGCTCGTTGTTCTCCCCCAGCTGCCCCTCGACCAACGGGCCCT
GGTCTTCGTACCGAAAGCTGACCAGGGGGCGGCTGTAGCAGGCCCCGGGCCGCGAGCTGATGCGCATCGA
GTTTTGGACGATCACGTTGTCCGCGGCGACCGGCACGCACGTGGAGACGGCCATCACGTCGCCGAGCATC
CGCGCGCTCACCCGCCGGCCCACGGTGGCCGAGGCGATGGCGTTGGGGTTCAGCTTGCGGGCCTCGTTCC
ACAGGGTCAGCTCGTGATTCTGCAGCTCGCACCACGCGATGGCAACGCGGCCCAACATATCGTTGACATG
GCGCTGTATGTGGTTGTACGTAAACTGCAGCCTGGCGAACTCGATGGAGGAGGTGGTCTTGATGCGCTCC
ACGGACGCGTTGGCGCTGGCCCCGGGCGGCGGGGGCGTGGGGTTTGGGGGCTTGCGGCTCTGCTCGCGGA
GGTGTTCCCGCACGTACAGCTCCGCGAGCGTGTTGCTGAGAAGGGGCTGGTACGCGATCAGAAAGCCCCC
ATTGGCCAGGTAGTACTGCGGCTGGCCCACCTTGATGTGCGTCGCGTTGTACCTGCGGGCGAAGATGCGG
TCCATGGCGTCGCGGGCGTCCTTGCCGATGCAGTCCCCCAGGTCCACGCGCGAGAGCGGGTACTCGGTCA
GGTTGGTGGTGAAGGTGGTGGATATGGCGTCGGAAGAGAATCGGAAGGAGCCGCCGTACTCGGAGCGCAG
CATCTCGTCCACCTCCTGCCACTTGGTCATGGTGCAGACCGACGGGCGCTTTGGCACCCAGTCCCAGGCC
ACGGTGAACTTGGGGGTCGTGAGCAGGTTCCGGGTGGTCGGCGCCGTGGCCCGGGCCTTGGTGGTGAGGT
CGCGCGCGTAGAAGCCGTCGACCTGCTTGAAGCGGTCGGCGGCGTAGCTGGTGTGTTCGGTGTGCGACCC
CTCCCGGTAGCCGTAAAACGGGGACATGTACACAAAGTCGCCAGTCGCCAACACAAACTCGTCGTACGGG
TACACCGAGCGCGCGTCCACCTCCTCGACGATGCAGTTTACCGTCGTCCCGTACCGGTGGAACGCCTCCA
CCCGCGAGGGGTTGTACTTGAGGTCGGTGGTGTGCCAGCCCCGGCTCGTGCGGGTCGCGGCGTTGGCCGG
TTTCAGCTCCATGTCGGTCTCGTGGTCGTCCCGGTGAAACGCGGTGGTCTCCAGGTTGTTGCGCACGTAC
TTGGCCGTGGACCGACAGACCCCCTTGGCGTTGATCTTGTCGATCACCTCCTCGAAGGGGACGGGGGCGC
GGTCCTCAAAGATCCCCATAAACTGGGAGTAGCGGTGGCCGAACCACACCTGCGAAACGGTGACGTCTTT
GTAGTACATGGTGGCCTTGAACTTGTACGGGGCGATGTTCTCCTTGAAGACCACCGCGATGCCCTCCGTG
TAGTTCTGACCCTCGGGCCGGGTCGGGCAGCGGCGCGGCTGCTCGAACTGCACCACCGTGGCGCCCGTGG
GGGGTGGGCACACGTAAAAGTTTGCATCGGTGTTCTCCGCCTTGATGTCCCGCAGGTGCTCGCGCAGGGT
GGCGTGGCCCGCGGCGACGGTCGCGTTGTCGCCGGCGGGGCGCGGCGGCTTTGGGGGTTTCGGTTTTTTG
TTCTTCTTCGGTTTCGGGTCCCCCGTTGGGGGGGCGCCAGGGGCGGGCGGCGCCGGAGTGGCAGGGCCCC
CGTTCGCCGCCTGGGTCGCGGCCGCGACCCCAGGCGTGCCGGGGGAACTCGGAGCCGCCGACGCCACCAG
GACCCCCAGCGTCAACCCCAAGAGCGCCCATACGACGAACCACCGGCGCCCCCGCGCGGGGGCGCCCTGG
CGCATGGCGGGACTACGGGGGCCCGTCGTGCCCCCCGTCAGGTAGCCTGGGGGCGAGGTGCTGGAGGACC
GAGTAGAGGATCGAGAAAACGTCTCGGTCGTAGACCACGACCGACCGGGGGCCGATACAGCCGTCGGGGG
CGCTCTCGACGATGGCCACCAGCGGACAGTCGGAGTCGTACGTGAGATATACGCCGGGCGGGTAACGGTA
ACGACCTTCGGAGGTCGGGCGGCTGCAGTCCGGGCGGCGCAACTCGAGCTCCCCGCACCGGTAGACCGAG
GCAAAGAGTGTGGTGGCGATAATCAGCTCGCGAATATATCGCCAGGCGGCGCGCTGAGTGGGCGTTATTC
CGGAAATGCCGTCAAAACAGTAAAACCTCTGAAATTCGCTGACGGCCCAATCAGCACCCGAGCCCCCCGC
CCCCATGATGAACCGGGCGAGCTCCTCCTTCAGGTGCGGCAGGAGCCCCACGTTCTCGACGCTGTAATAC
AGCGCGGTGTTGGGGGGCTGGGCGAAGCTGTGGGTGGAGTGATCAAAGAGGGGCCCGTTGACGAGCTCGA
AGAAGCGATGGGTGATGCTGGGGAGCAGGGCCGGGTCCACCTGGTGTCGCAGGAGAGACGCTCGCATGAA
CCGGTGCGCGTCGAACACGCCCGGCGCCGAGCGGTTGTCGATGACCGTGCCCGCGCCCGCCGTCAGGGCG
CAGAAGCGCGCGCGCGCCGCAAAGCCGTTGGCGACCGCGGCGAACGTCGCGGGCAGCACCTCGCCGTGGA
CGCTGACCCGCAGCATCTTCTCGAGCTCCCCGCGCTGCTCGCGGACGCAGCGCCCCAGGCTGGCCAACGA
CCGCTTCGTCAGGCGGTCCGCGTACAGCCGCCGTCGCTCCCGCACGTCCGCGGCCGCTTGCGTGGCGATG
TCCCCCCACGTCTCGGGCCCCTGCCCCCCGGGCCCGCGGCGACGGTCTTCGTCCTCGCCCCCGCCCCCGG
GAGCTCCCAACCCCCGTGCCCCTTCCTCTACGGCGACACGGTCCCCGTCGTCGTCGGGGCCCGCGCCGCC
CTTGGGCGCGTCCGCCGCGCCCCCCGCCCCCATGCGCGCCAGCACGCGACGCAGCGCCTCCTCGTCGCAC
TGTTCGGGGCTGACGAGGCGCCGCAAGAGCGGCGTCGTCAGGTGGTGGTCGTAGCACGCGCGGATGAGCG
CCTCGATCTGATCGTCGGGTGACGTGGCCTGACCGCCGATTATTAGGGCGTCCACCATATCCAGCGCCGC
CAGGTGGCTCCCGAACGCGCGATCGAAATGCTCCGCCCGCCGCCCGAACAGCGCCAGTTCCACGGCCACC
GCGGCGGTCTCCTGCTGCAACTCGCGCCGCGCCAGCGCGGTCAGGTTGCTGGCAAACGCGTCCATGGTGG
TCTGGCCGGCGCGGTCGCCGGACGCGAGCCAGAATCGCAATTCGCTGATGGCGTACAGGCCGGGCGTGGT
GGCCTGAAACACGTCGTGCGCCTCCAGCAGGGCGTCGGCCTCCTTGCGGACCGAGTCGTTCTCGGGCGAC
GGGTGGGGCTGCCCGTCGCCCCCCGCGGTCCGGGCCAGCGCATGGTCCAACACGGAGAGCGCCCGCGCGC
GGTCGGCGTCCGACAGCCCGGCGGCGTGGGGCAGGTACCGCCGCAGCTCGTTGGCGTCCAGCCGCACCTG
CGCCTGCTGGGTGACGTGGTTACAGATACGGTCCGCCAGGCGGCGGGCGATCGTCGCCCCCTGGTTCGCC
GTCACACACAGTTCCTCGAAACAGACCGCGCAGGGGTGGGACGGGTCGCTAAGCTCCGGGGGGACGATAA
GGCCCGACCCCACCGCCCCCACCATAAACTCCCGAACGCGCTCCAGCGCGGCGGTGGCGCCGCGCGAGGG
GGTGATGAGGTGGCAGTAGTTTAGCTGCTTTAGAAAGTTCTCGACGTCGTGCAGGAAACACAGCTCCATA
TGGACGGTCCCGCCATACGTATCCAGCCTGACCCGTTGGTGATACGGACAGGGTCGGGCCAGGCCCATGG
TCTCCGTGAAAAACGCCGCGACGTCTCCCGCGGTCGCGAACGTCTCCAGGCTGCCCAGGAGCCGCTCGCC
CTCGCGCCACGCGTACTCTAGCAGCAACTCCAGGGTGACCGACAGCGGGGTGAGAAAGGCCCCGGCCTGG
GCCTCCAGGCCCGGCCTCAGACGACGCCGCAGCGCCCGCACCTGAAGCGCGTTCAGCTTCAGTTGGGGGA
GCTTCCCCCGTCCGATGTGGGGGTCGCACCGCCGGAGCAGCTCTATCTGAAACACATAGGTCTGCACCTG
CCCGAGCAGGGCTAACAACTTTTGACGGGCCACGGTGGGCTCGGACACCGGGGCGGCCATCTCGCGGCGC
CGATCTGTACCGCGGCCGGAGTATGCGGTGGACCGAGGCGGTCCGTACGCTACCCGGCGTCTGGCTGAGC
CCCGGGGTCCCCCTCTTCGGGGCGGCCTCCCGCGGGCCCGCCGACCGGCAAGCCGGGAGTCGGCGGCGCG
TGCGTTTCTGCTCTATTCCCAGACACCGCGGAGAGGAATCACGGCCCGCCCAGAGATATAGACACGGAAC
ACAAACAAGCACGGATGTCGTAGCAATAATTTATTTTACACACATTCCCCGCCCCGCCCTAGGTTCCCCC
ACCCCCCAACCCCTCACAGCATATCCAACGTCAGGTCTCCCTTTTTGTCGGGGGGCCCCTCCCCAAACGG
GTCATCCCCGTGGAACGCCCGTTTGCGGCCGGCAAATGCCGGTCCCGGGGCCCCCGGGCCGCCGAACGGC
GTCGCGTTGTCGTCCTCGCAGCCAAAATCCCCAAAGTTAAACACCTCCCCGGCGTTGCCGAGTTGGCTGA
CTAGGGCCTCGGCCTCGTGCGCCACCTCCAGGGCCGCGTCCGTCGACCACTCGCCGTTGCCGCGCTCCAG
GGCACGCGCGGTCAGCTCCATCATCTCCTCGCTTAGGTACTCGTCCTCCAGGAGCGCCAGCCAGTCCTCG
ATCTGCAGCTGCTGGGTGCGGGGCCCCAGGCTTTTCACGGTCGCCACGAACACGCTACTGGCGACGGCCG
CCCCGCCCTCGGAGATAATGCCCCGGAGCTGCTCGCACAGCGAGCTTTCGTGCGCTCCGCCGCCGAGGCT
TGAGGCCGCGCACACAAACCCGGCCCGGGGACAGGCCAGGACGAACTTGCGGGTGCGGTCAAAAATAAGG
AGCGGGCACGCGTTTTTGCCGCCCATCAGGCTGGCCCAGTTCCCGGCCTGAAACACACGGTCGTTGCCGG
CCATGCCGTAGTACTTGCTGATGCTCAACCCCAACACGACCATGGGGCGCGCCGCCATGACGGGCCGCAG
CAGGTTGCAGCTGGCGAACATGGACGTCCACGCGCCCGGATGCGCGTCCACGGCGTCCATCAGCGCGCGG
GCCCCGGCCTCCAGGCCCGCCCCGCCCTGCGCGGACCACGCGGCCGCAGCCTGCACGCTGGGGGGACGGC
GGGACCCCGCGATGATGGCCGTAAGGGTGTTGATGAAGTATGTCGAGTGATCGCAGTACCGCAGAATCTG
GTTTGCCATGTAGTACATCGCCAGCTCGCTCACGTTGTTGGGGGCCAGGTTAATAAAGTTTATCGCGCCG
TAGTCCAGGGAAAACTTTTTAATGAACGCGATGGTCTCGATGTCCTCGCGCGACAGGAGCCGGGCGGGAA
GCTGGTTGCGTTGGAGGGCCGTCCAGAACCACTGCGGGTTCGGCTGGTTGGACCCCGGGGGCTTGCCGTT
GGGGAAGATGGCCGCGTGGAACTGCTTCAGCAGAAAGCCCAGCGGTCCGAGGAGGATGTCCACGCGCTTG
TCGGGCTTCTGGTAGGCGCTCTGGAGGCTGGCGACCCGCGCCTTGGCGGCCTCGGACGCGTTGGCGCTCG
CGCCCGCGAACAACACGCGGCTCTTGACGCGCAGCTCCTTGGGAAACCCCAGGGTCACGCGGGCAACGTC
GCCCTCGAAGCTGCTCTCGGCGGGGGCCGTCTGGCCGGCCGTTAGGCTGGGGGCGCAGATAGCCGCCCCC
TCCGAGAGCGCGACCGTCAGCGTTTTGGCCGACAGAAACCCGTTGTTAAACATGTCCATCACGCGCCGCC
GCAGCACCGGTTGGAATTGATTGCGAAAGTTGCGCCCCTCGACCGACTGCCCGGCGAACACCCCGTGGCA
CTGACTCAGGGCCAGGTCCTGGTACACGGCGAGGTTGGATCGCCGCCCGAGAAGCTGAAGCAGGGGGCAC
GGCCCGCACGCGTACGGGTCCAGCGTCAGGGACATGGCGTGGTTGGCCTCGCCCAGACCGTCGCGAAACT
TGAAGTTCCTCCCCTCCACCAGGTTGCGCATCAGCTGCTCCACCTCGCGGTCCACGACCTGCCTGACGTT
GTTCACCACCGTATGCAGGGCCTCGCGGTTGGTGATGATGGTCTCCAGCCGCCCCATGGCCGTGGGGACC
GCCTGGTCCACGTACTGCAGGGTCTCGAGTTCGGCCATGACGCGCTCGGTCGCCGCGCGGTACGTCTCCT
GCATGATGGTCCGGGCGGTCTCGGATCCGTCCGCGCGCTTCAGGGCCGAGAAGGCGGCGTAGTTTCCCAG
CACGTCGCAGTCGCTGTACATGCTGTTCATGGTCCCGAAGACGCCGATGGCTCCGCGGGCGGCGCTGGCG
AACTTTGGATGGCGCGCCCGGAGGCGCATGAGCGTCGTGTGTACGCAGGCGTGGCGCGTGTCGAAGGTGC
ATAGGTTACAGGGCACGTCGGTCTGGTTGGAGTCCGCGACGTATCGAAACACGTCCATCTCCTGGCGCCC
GACGATCACGCCGCCGTCGCAGCGCTCCAGGTAAAACAGCATCTTGGCCAGCAGCGCCGGGGAAAACCCA
CACAGCATGGCCAGGTGCTCGCCGGCAAATTCCTGGGTTCCGCCGACGAGGGGCGCGGTGGGCCGACCCT
CGAACCCGGGCACCACGTGTCCCTCGCGGTCCACCTGTGGGTTGGCCGCCACGTGGGTCCCGGGCACGAG
GAAGAAGCGGTAAAAGGAGGGTTTGCTGTGGTCCTTTGGGTCCGCCGGGCCGGCGTCGTCCACCTCGGTG
AGATGGAGGGCCGAGTTGGTGCTAAATACCATGGCCCCCACGAGTCCCGCGGCGCGCGCCAGGTACGCCC
CGACGGCGTTGGCGCGGGCCGCGGCCGTGTCCTGGCCCTCGAACAGCGGCCACGCGGAGATGTCGGTGGG
CGGCTCGTCAAAGACGGCCATCGACACGATAGACTCGAGGGCCAGGGCGGCGTCTCCGGCCATGACGGAG
GCCAGGCGCTGTTCGAACCCGCCCGCCGGGCCCTTGCCGCCGCCGTCGCGCCCGCCCCGCGGGGTCTTAC
CCTGGCTGGCTTCGAAGGCCGTGAACGTAATGTCGGCGGGGAGGGCGGCGCCCTCGTGGTTTTCGTCAAA
CGCCAGGTGGGCGGCCGCGCGGGCCACGGCGTCCACGTTTCGGCATCGCAGTGCCACGGCGGCGGGTCCC
ACGACCGCCTCGAACAGGAGGCGGTTGAGGGGGCGGTTAAAAAACGGAAGCGGGTAGGTAAAATTCTCCC
CGATCGATCGGTGGTTGGCGTTGAACGGCTCTGCGATGACACGGCTAAAATCCGGCATGAACAGCTGCAA
CGGGTACACGGGTATGCGGTGCACCTCCGCCCCGCCTATGGTTACCTTGTCCGAGCCTCCCAGGTGCAGA
AAGGTGTTGTTGATGCACACGGCCTCCTTGAAGCCCTCGGTAACGACCAGATACAGGAGGGCGCGGTCCG
GGTCCAGGCCGAGGCGCTCACACAGCGCCTCCCCCGTCGTCTCGTGTTTGAGGTCGCCGGGCCGGGGGGT
GTAGTCCGAAAAGCCAAAATGGCGGCGTGCCCGCTCGCAAAGTCGCGTCAGGTTCGGGGCCTGGGTGCTG
GGGTCCAGGTGCCGGCCGCCGTGAAAGACGTACACGGACGAGCTGTAGTGCGAGGGCGTCAGTTTCAGGG
ACACCGCGGTACCCCCGAGCCCCGTCGTGCGAGAACCCACGACCACGGCCACGTTGGCCTCAAAGCCGCT
CTCCACGGTCAGGCCCACGACCAGGGGCGCCACGGCGACGTCGGAATCGCCGCTGCGTGCCGACAGTAAC
GCCAGAAGCTCGATGCCTTCGGACGGACACGCGCGAGCGTACACGTATCCCAGGGGCCCGGGGGGGACCT
TGATGGTGGTTGCCGTCTTGGGCTTTGTCTCCATGTCCTTTTGTCAATCGGTCCGCGAACGGAGGTAATC
CCGGCACGACGACGGACGCCCGACAAGGTATGTCTCCCGAGCGTCAAAATCCGGGGGGGGGCGGCGACGG
TCAAGGGGAGGGTTGGAGACCGGGGTTGGGGAATGAATCCCTCCCCTTCACCGACAACCCCCCGGGTAAC
CACGGGGTGCCGATGAACCCCGGCGGCCGGCAACGCGGGGTCCCTGCGAGAGGCACAGATGCTTACGGTC
AGGTGCTCCGGGTCGGGTGCGTCTGGTATGCGGTTGGTATATGTACACTTTACCTGGGGGCGTGCCGGTC
CGCCCCAGCCCCTCCCACGCCCCGCGCGTCATCAGCCGGTGGGCGTGGCCGCTATTATAAAAAAAGTGAG
AACGCGAAGCGTTCGCACTTTGTCCTAATAATATATATATTATTAGGACAAAGTGCGAACGCTTCGCGTT
CTCACTTTTTTTATAATAGCGGCCACGCCCACCGGCTACGTCACTCTCCTGTCGGCCGCCGGCGGTCCAT
AAGCCCGGCCGGCCGGGCCGACGCGAATAAACCGGGCCGCCGGCCGGGGCGCCGCGCAGCAGCTCGCCGC
CCGGATCCGCCAGACAAACAAGGCCCTTGCACATGCCGGCCCGGGCGAGCCTGGGGGTCCGGTAATTTTG
CCATCCCACCCAAGCGGCTTTTTGGGTTTTTCTCTTCCCCCCTCCCCACATTCCCCTCTTTAGGGGTTCG
GGTGGGAACAACCGCGATGTTTTCCGGTGGCGGCGGCCCGCTGTCCCCCGGAGGAAAGTCGGCGGCCAGG
GCGGCGTCCGGGTTTTTTGCGCCCGCCGGCCCTCGCGGAGCCAGCCGGGGACCCCCGCCTTGTTTGAGGC
AAAACTTTTACAACCCCTACCTCGCCCCAGTCGGGACGCAACAGAAGCCGACCGGGCCAACCCAGCGCCA
TACGTACTATAGCGAATGCGATGAATTTCGATTCATCGCCCCGCGGGTGCTGGACGAGGATGCCCCCCCG
GAGAAGCGCGCCGGGGTGCACGACGGTCACCTCAAGCGCGCCCCCAAGGTGTACTGCGGGGGGGACGAGC
GCGACGTCCTCCGCGTCGGGTCGGGCGGCTTCTGGCCGCGGCGCTCGCGCCTGTGGGGCGGCGTGGACCA
CGCCCCGGCGGGGTTCAACCCCACCGTCACCGTCTTTCACGTGTACGACATCCTGGAGAACGTGGAGCAC
GCGTACGGCATGCGCGCGGCCCAGTTCCACGCGCGGTTTATGGACGCCATCACACCGACGGGGACCGTCA
TCACGCTCCTGGGCCTGACTCCGGAAGGCCACCGGGTGGCCGTTCACGTTTACGGCACGCGGCAGTACTT
TTACATGAACAAGGAGGAGGTCGACAGGCACCTACAATGCCGCGCCCCACGAGATCTCTGCGAGCGCATG
GCCGCGGCCCTGCGCGAGTCCCCGGGCGCGTCGTTCCGCGGCATCTCCGCGGACCACTTCGAGGCGGAGG
TGGTGGAGCGCACCGACGTGTACTACTACGAGACGCGCCCCGCTCTGTTTTACCGCGTCTACGTCCGAAG
CGGGCGCGTGCTGTCGTACCTGTGCGACAACTTCTGCCCGGCCATCAAGAAGTACGAGGGTGGGGTCGAC
GCCACCACCCGGTTCATCCTGGACAACCCCGGGTTCGTCACCTTCGGCTGGTACCGTCTCAAACCGGGCC
GGAACAACACGCTAGCCCAGCCGCGGGCCCCGATGGCCTTCGGGACATCCAGCGACGTCGAGTTTAACTG
TACGGCGGACAACCTGGCCATCGAGGGGGGCATGAGCGACCTACCGGCATACAAGCTCATGTGCTTCGAT
ATCGAATGCAAGGCGGGGGGGGAGGACGAGCTGGCCTTTCCGGTGGCCGGGCACCCGGAGGACCTGGTCA
TCCAGATATCCTGTCTGCTCTACGACCTGTCCACCACCGCCCTGGAGCACGTCCTCCTGTTTTCGCTCGG
TTCCTGCGACCTCCCCGAATCCCACCTGAACGAGCTGGCGGCCAGGGGCCTGCCCACGCCCGTGGTTCTG
GAATTCGACAGCGAATTCGAGATGCTGTTGGCCTTCATGACCCTTGTGAAACAGTACGGCCCCGAGTTCG
TGACCGGGTACAACATCATCAACTTCGACTGGCCCTTCTTGCTGGCCAAGCTGACGGACATTTACAAGGT
CCCCCTGGACGGGTACGGCCGCATGAACGGCCGGGGCGTGTTTCGCGTGTGGGACATAGGCCAGAGCCAC
TTCCAGAAGCGCAGCAAGATAAAGGTGAACGGCATGGTGAACATCGACATGTACGGGATTATAACCGACA
AGATCAAGCTCTCGAGCTACAAGCTCAACGCCGTGGCCGAAGCCGTCCTGAAGGACAAGAAGAAGGACCT
GAGCTATCGCGACATCCCCGCCTACTACGCCGCCGGGCCCGCGCAACGCGGGGTGATCGGCGAGTACTGC
ATACAGGATTCCCTGCTGGTGGGCCAGCTGTTTTTTAAGTTTTTGCCCCATCTGGAGCTCTCGGCCGTCG
CGCGCTTGGCGGGTATTAACATCACCCGCACCATCTACGACGGCCAGCAGATCCGCGTCTTTACGTGCCT
GCTGCGCCTGGCCGACCAGAAGGGCTTTATTCTGCCGGACACCCAGGGGCGATTTAGGGGCGCCGGGGGG
GAGGCGCCCAAGCGTCCGGCCGCAGCCCGGGAGGACGAGGAGCGGCCAGAGGAGGAGGGGGAGGACGAGG
ACGAACGCGAGGAGGGCGGGGGCGAGCGGGAGCCGGAGGGCGCGCGGGAGACCGCCGGCAGGCACGTGGG
GTACCAGGGGGCCAGGGTCCTTGACCCCACTTCCGGGTTTCACGTGAACCCCGTGGTGGTGTTCGACTTT
GCCAGCCTGTACCCCAGCATCATCCAGGCCCACAACCTGTGCTTCAGCACGCTCTCCCTGAGGGCCGACG
CAGTGGCGCACCTGGAGGCGGGCAAGGACTACCTGGAGATCGAGGTGGGGGGGCGACGGCTGTTCTTCGT
CAAGGCTCACGTGCGAGAGAGCCTCCTCAGCATCCTCCTGCGGGACTGGCTCGCCATGCGAAAGCAGATC
CGCTCGCGGATTCCCCAGAGCAGCCCCGAGGAGGCCGTGCTCCTGGACAAGCAGCAGGCCGCCATCAAGG
TCGTGTGTAACTCGGTGTACGGGTTCACGGGAGTGCAGCACGGACTCCTGCCGTGCCTGCACGTTGCCGC
GACGGTGACGACCATCGGCCGCGAGATGCTGCTCGCGACCCGCGAGTACGTCCACGCGCGCTGGGCGGCC
TTCGAACAGCTCCTGGCCGATTTCCCGGAGGCGGCCGACATGCGCGCCCCCGGGCCCTATTCCATGCGCA
TCATCTACGGGGACACGGACTCCATCTTTGTGCTGTGCCGCGGCCTCACGGCCGCCGGGCTGACGGCCGT
GGGCGACAAGATGGCGAGCCACATCTCGCGCGCGCTGTTTCTGCCCCCCATCAAACTCGAGTGCGAAAAG
ACGTTCACCAAGCTGCTGCTGATCGCCAAGAAAAAGTACATCGGCGTCATCTACGGGGGTAAGATGCTCA
TCAAGGGCGTGGATCTGGTGCGCAAAAACAACTGCGCGTTTATCAACCGCACCTCCAGGGCCCTGGTCGA
CCTGCTGTTTTACGACGATACCGTCTCCGGAGCGGCCGCCGCGTTAGCCGAGCGCCCCGCGGAGGAGTGG
CTGGCGCGACCCCTGCCCGAGGGACTGCAGGCGTTCGGGGCCGTCCTCGTAGACGCCCATCGGCGCATCA
CCGACCCGGAGAGGGACATCCAGGACTTTGTCCTCACCGCCGAACTGAGCAGACACCCGCGCGCGTACAC
CAACAAGCGCCTGGCCCACCTGACGGTGTATTACAAGCTCATGGCCCGCCGCGCGCAGGTCCCGTCCATC
AAGGACCGGATCCCGTACGTGATCGTGGCCCAGACCCGCGAGGTAGAGGAGACGGTCGCGCGGCTGGCCG
CCCTCCGCGAGCTAGACGCCGCCGCCCCAGGGGACGAGCCCGCCCCCCCCGCGGCCCTGCCCTCCCCGGC
CAAGCGCCCCCGGGAGACGCCGTCGCCTGCCGACCCCCCGGGAGGCGCGTCCAAGCCCCGCAAGCTGCTG
GTGTCCGAGCTGGCCGAGGATCCCGCATACGCCATTGCCCACGGCGTCGCCCTGAACACGGACTATTACT
TCTCCCACCTGTTGGGGGCGGCGTGCGTGACATTCAAGGCCCTGTTTGGGAATAACGCCAAGATCACCGA
GAGTCTGTTAAAAAGGTTTATTCCCGAAGTGTGGCACCCCCCGGACGACGTGGCCGCGCGGCTCCGGACC
GCAGGGTTCGGGGCGGTGGGTGCCGGCGCTACGGCGGAGGAAACTCGTCGAATGTTGCATAGAGCCTTTG
ATACTCTAGCATGAGCCCCCCGTCGAAGCTGATGTCCCTCATTTTACAATAAATGTCTGCGGCCGACACG
GTCGGAATCTCCGCGTCCGTGGGTTTCTCTGCGTTGCGCCGGACCACGAGCACAAACGTGCTCTGCCACA
CGTGGGCGACGAACCGGTACCCCGGGCACGCGGTGAGCATCCGGTCTATGAGCCGGTAGTGCAGGTGGGC
GGACGTGCCGGGAAAGATGACGTACAGCATGTGGCCCCCGTAAGTGGGGTCCGGGTAAAACAACAGCCGC
GGGTCGCACGCCCCGCCTCCGCGCAGGATCGTGTGGACGAAAAAAAGCTCGGGTTGGCCAAGAATCCCGG
CCAAGAGGTCCTGGAGGGGGGCGTTGTGGCGGTCGGCCAACACGACCAAGGAGGCCAGGAAGGCGCGATG
CTCGAATATCGTGTTGATCTGCTGCACGAAGGCCAGGATTAGGGCCTCGCGGCTGGTGGCGGCGAACCGC
CCGTCTCCCGCGTTGCACGCGGGACAGCAACCCCCGATGCCTAGGTAGTAGCCCATCCCGGAGAGGGTCA
GGCAGTTGTCGGCCACGGTCTGGTCCAGACAGAAGGGCAGCGAGACGGGAGTGGTCTTCACCAGGGGCAC
CGAGAGCGAGCGCACGATGGCGATCTCCTCGGAGGGCGTCTGGGCGAGGGCGGCGAAAAGGCCCCGATAG
CGCTGGCGCTCGTGTAAACACAGCTCCTGTTTGCGGGCGTGAGGCGGCAGGCTCTTCCGGGAGGCCCGAC
GCACCACGCCCAGAGTCCCGCCGGCCGCAGAGGAGCGCGACCGCCGGCGCTCCTTGCCGTGATAGGGCCC
GGGCCGGGAGCCGCGGCGATGGGGGTCGGTGTCATACATAGGTACACAGGGTGTGCTCCAGGGACAGGAG
CGAGATCGAGTGGCGTCTAAGCAGCGCGCCCGCCTCACGGACAAATGTGGCGAGCGCGGTGGGCTTTGGT
ACAAATACCTGATACGTCTTGAAGGTGTAGATGAGGGCACGCAACGCTATGCAGACACGCCCCTCGAACT
CGTTCCCGCAGGCCAGCTTGGCCTTGTGGAGCAGCAGCTCGTCGGGATGGGTGGCGGGGGGATGGCCGAA
CAGAACCCAGGGGTCAACCTCCATCTCCGTAATGGCGCACATGGGGTCACAGAACATGTGCTTAAAGATG
GCCTCGGGCCCCGCGGCCCGAAGCAGGCTCACAAACCGGCCCCCGTCCCCGGGCTGCGTCTCGGGGTCAG
CCTCGAGCTGGTCGACGACGGGTACGATACAGTCGAAGAGGCTCGTGTTGTTTTCCGAGTAGCGGACCAC
GGAGGCCCGGAGTCTGCGCAGGGCCAGCCAGTAAGCACGCACCAGTAACAGGTTACACAGCAGGCATTCT
CCGCCGGTGCGCCCGCGCCCCCGGCCGTGTTTCAGCACGGTGGCCATCAGAGGGCCCAGGTCGAGGTCGG
GCTGGGCATCGGGTTCGGTAAACTGCGCAAAGCGCGGAGCCACGTCGCGCGTGCGTGCCCCGCGATGCGC
TTCCCAGGACTGGCGGACCGTGGCGCGACGGGCCTCCGCGGCAGCGCGCAGCTGGGGCCCCGACTCCCAG
ACGGCGGGGGTGCCGGCGAGGAGCAACAGGACCAGATCCGCGTACGCCCACGTATCCGGCGACTCCTCCG
GCTCGCGGTCCCCGGCGACCGTCTCGAATTCCCCGTTGCGAGCGGCGGCGCGAGTACAGCAGCTGTCCCC
GCCCCCGCGCCGACCCTCCGTGCAGTCCAGGAGACGGGCGCAATCCTTCCAGTTCATCAGCGCGGTGGTG
AGCGACGGCTGCGTGCCGGATCCCGCCGCCGACCCCGCCCCCTCCTCGCCCCCGGAGGCCAAGGTTCCGA
TGAGGGCCCGGGTGGCAGACTGCGCCAGGAACGAGTAGTTGGAGTACTGCACCTTGGCGGCTCCCGGGGA
GGGCGAGGGCTTGGGTTGCTTCTGGGCATGCCGCCCGGGCACCCCGCCGTCGGTACGGAAGCAGCAGTGG
AGAAAAAAGTGCCGGTGGATGTCGTTTATGGTGAGGGCAAAGCGTGCGAAGGAGCCGACCAGGGTCGCCT
TCTTGGTGCGCAGAAAGTGGCGGTCCATGACGTACACAAACTCGAACGCGGCCACGAAGATGCTAGCGGC
GCAGTGGGGCGCCCCCAGGCATTTGGCACAGAGAAACGCGTAATCGGCCACCCACTGAGGCGAGAGGCGG
TAGGTTTGCTTGTACAGCTCGATGGTGCGGCAGACCAGACAGGGCCGGTCCAGCGCGAAGGTGTCGATGG
CCGCCGCGGAAAAGGGCCCGGTGTCCAAAAGCCCCTCCCCACAGGGATCCGGGGGCGGGTTGCGGGGTCC
TCCGCGCCCGCCCGAACCCCCTCCGTCGCCCGCCCCCCCGCGGGCCCTTGAGGGGGCGGTGACCACGTCG
GCGGCGACGTCCTCGTCGAGCGTACCGACGGGCGGCACACCTATCACGTGACTGGCCGTCAGGAGCTCGG
CGCAGAGAGCCTCGTTAAGAGCCAGGAGGCTGGGATCGAAGGCCACATACGCGCGCTCGAACGCCCCCGC
CTTCCAGCTGCTGCCGGGGGACTCTTCGCACACCGCGACGCTCGCCAGGACCCCGGGGGGCGAAGTTGCC
ATGGCTGGGCGGGAGGGGCGCACGCGCCAGCGAACTTTACGGGACACAATCCCCGACTGCGCGCTGCGGT
CCCAGACCCTGGAGAGTCTAGACGCGCGCTACGTCTCGCGAGACGGCGCGCATGACGCGGCCGTCTGGTT
CGAGGATATGACCCCCGCCGAGCTGGAGGTTGTCTTCCCGACTACGGACGCCAAGCTGAACTACCTGTCG
CGGACGCAGCGGCTGGCCTCCCTCCTGACGTACGCCGGGCCTATAAAAGCGCCCGACGACGCCGCCGCCC
CGCAGACCCCGGACACCGCGTGTGTGCACGGCGAGCTGCTCGCCCGCAAGCGGGAAAGATTCGCGGCGGT
CATTAACCGGTTCCTGGACCTGCACCAGATTCTGCGGGGCTGACGCGCGTGCTGTTGGGCGGGACGGTTC
GCGAACCCTTTGGTGGGTTTACGCGGGCACGCACGCTCCCATCGCGGGCGCCATGGCGGGACTGGGCAAG
CCCTACACCGGCCACCCAGGTGACGCCTTCGAGGGTCTCGTTCAGCGAATTCGGCTTATCGTCCCATCTA
CGTTGCGGGGCGGGGACGGGGAGGCGGGCCCCTACTCTCCCTCCAGCCTCCCCTCCAGGTGCGCCTTTCA
GTTTCATGGCCATGACGGGTCCGACGAGTCGTTTCCCATCGAGTATGTACTGCGGCTTATGAACGACTGG
GCCGAGGTCCCGTGCAACCCTTACCTGCGCATACAGAACACCGGCGTGTCGGTGCTGTTTCAGGGGTTTT
TTCATCGCCCACACAACGCCCCCGGGGGCGCGATTACGCCAGAGCGGACCAATGTGATCCTGGGCTCCAC
CGAGACGACGGGGCTGTCCCTCGGCGACCTGGACACCATCAAGGGGCGGCTCGGCCTGGATGCCCGGCCG
ATGATGGCCAGCATGTGGATCAGCTGCTTTGTGCGCATGCCCCGCGTGCAGCTCGCGTTTCGGTTCATGG
GCCCCGAAGATGCCGGACGGACGAGACGGATCCTGTGCCGCGCCGCCGAGCAGGCTATTACCCGTCGCCG
CCGAACCCGGCGGTCCCGGGAGGCGTACGGGGCCGAGGCCGGGCTGGGGGTGGCCGGAACGGGTTTCCGG
GCCAGGGGGGACGGTTTTGGCCCGCTCCCCTTGTTAACCCAAGGGCCCTCCCGCCCGTGGCACCAGGCCC
TGCGGGGTCTTAAGCACCTACGGATTGGCCCCCCCGCGCTCGTTTTGGCGGCGGGACTCGTCCTGGGGGC
CGCTATTTGGTGGGTGGTTGGTGCTGGCGCGCGCCTATAAAAAAGGACGCACCGCCGCCCTAATCGCCAG
TGCGTTCCGGACGCCTTCGCCCCACACAGCCCTCCCGACCGACACCCCCATATCGCTTCCCGACCTCCGG
TCCCGATGGCCGTCCCGCAATTTCACCGCCCCAGCACCGTTACCACCGATAGCGTCCGGGCGCTTGGCAT
GCGCGGGCTCGTCTTGGCCACCAATAACTCTCAGTTTATCATGGATAACAACCACCCGCACCCCCAGGGC
ACCCAAGGGGCCGTGCGGGAGTTTCTCCGCGGTCAGGCGGCGGCGCTGACGGACCTTGGTCTGGCCCACG
CAAACAACACGTTTACCCCGCAGCCTATGTTCGCGGGCGACGCCCCGGCCGCCTGGTTGCGGCCCGCGTT
TGGCCTGCGGCGCACCTATTCACCGTTTGTCGTTCGAGAACCTTCGACGCCCGGGACCCCGTGAGGCCCG
GGGAGTTCCTTCTGGGGTGTTTTAATCAATAAAAGACCACACCAACGCACGAGCCTTGCGTTTAATGTCG
TGTTTATTCAAGGGAGTGGGATAGGGTTCGACGGTTCGAAACTTAACACACCAAATAATCGAGCGCGTCT
AGCCCAGTAACATGCGCACGTGATGTAGGCTGGTCAGCACGGCGTCGCTGTGATGAAGCAGCGCCCGGCG
GGTCCGCTGTAACTGCTGTTGTAGGCGGTAACAGGCGCGGATCAGTACCGCCAGGGCGCTACGACCGGTG
CGTTGCACGTAGCGTCGCGACAGAACTGCGTTTGCCGATACGGGCGGGGGGCCGAATTGTAAGCGCGTCA
CCTCTTGGGAGTCATCGGCGGATAACGCACTGAATGGTTCGTTGGTTATGGGGGAGTGTGGTTCCCCAGG
GAGTGGGTCGAGCGCCTCGGCCTCGGAATCCGAGAGGAACAACGAGGTGGCGTCGGAGTCTTCGTCGTCA
GAGACATACAGGGTCTGAAGCAGCGACACGGGCGGGGGGGTAGCGTCGATGTGTAGCGCGAGGGAGGATG
CCCACGAAGACACCCCAGACAAGGAGCTGCCCGTGCGTGGATTTGTGGAAGACGCGGAAGCCGGGACGGA
TGGGCGGTTTTGCGGTGCCCGGAACCGAACCGCCGGATACTCCCCGGGTGCTACATGCCCGTTTTGGGGC
TGGGGTTGGGGCTGGGGTTGGGGCTGGGGTTGGGGCTGGGGTTGGGGCTGGGGTTGGGGCTGGGGTTGGG
GTTGGGGTTGGGGCTGGGGTTGGGGTTGGGGCTGGGGCTGGGGCTGGGGCTGGGGCTGGGGCTGGGGCTG
GGGCTGGGGCTGGGGCTGGGGCTGGGGCTGGGGCTGGGGCTGGGGCTGGGGCTGGGGTTGGGGCGCGGAC
AGGCGGCTGACGGTCAAATGCCCCCGGGGGCGCGCAGATGTGGTGGGCGTGGCCACCGGCTGCCGTGTAG
TGGGGCGGCGGGAAACCGGGCCTCCGGGCGCAACACCGCCCTCCAGCGTCAAGTATGTGGGGGGCGGGCC
TGACGTCGGGGGCGGGGCGACGGGTTGGACCGCGGGAGGCGGGGGAGAGGGACCTGCGGGAGAGGATGAG
GTCGGCTCGGCCGGGTTGCGGCCTAAAACAGGGGCCGTGGGGTCGGCGGGGTCCCAGGGTGAAGGGAGGG
ATTCCCGCGATTCGGACAGCGACGCGACAGCGGGGCGCGTAAGGCGCCGCTGCGGCCCGCCTACGGGAAC
CCTGGGGGGGGTTGGCGCGGGACCCGAGGTTAGCGGGGGGCGGCGGTTTTCGCCCCCGGGCAAAACCGTG
CCGGTTGCGACCGGGGGCGGAACGGGATCGATAGGGAGAGCGGGAGAAGCCTGGCCGGCGGCCTGGGGCC
CGAGCGGGAGGGGCACACCAGACACCAAAGCGTGGGGCGCTGGCTCTGGGGGTTTGGGAGGGGCCGGGGG
GCGCGCGAAATCGGTAACCGGGGCGACCGTGTCGGGGAGGGCAGGCGGCCGCCAACCCTGGGTGGTCGCG
GAAGCCTGGGTGGCGCGCGCCAGGGAGCGTGCCCGGCGGTGTCGGCGCGCGCGCGACCCGGACGAAGAAG
CGGCAGAAGCGCGGGAGGAGGCGGGGGGGCGGGGGGCGGTGGCATCGGGGGGCGCCGGGGAACTTTGGGG
GGACGGCAAGCGCCGGAAGTCGTCGCGGGGGCCCACGGGCGCCGGCCGCGTGCTTTCGGCCGGGACGCCC
GGTCGTGCTTCGCGAGCCGTGACTGCCGGCCCAGGGGGCCGCGGTGCACACTGGGACGTGGGGACGGACT
GATCGGCGGTGGGCGAAAGGGGGTCCGGGGCAAGGAGGGGCGCGGGGCCGCCGGAGTCGTCAGACGCGAG
CTCCTCCAGGCCGTGAATCCATGCCCACATGCGAGGGGGGACGGGCTCGCCGGGGGTGGCGTCGGTGAAT
AGCGTGGGGGCCAGGCTTCCGGGCCCCAACGAGCCCTCCGCCCCAACAAGGTCCACAGGGCCGGGGGTCG
GGTTCGGGACCGAGGGGCTCTGGTCGTCGGGGGCGCGCTGGTACACCGGATGCCCCGGGAATAGCTCCCC
CGACAGGAGGGAGGCGTCGAACGGCCGCCCGAGGATAGCTCGCGCGAGGAAGGGGTCCTCGTCGGTGGCG
CTGGCGGCGAGGACGTCCTCGCCGCCCGCCACAAACGGGAGCTCCTCGGTGGCCTCGCTGCCAACAAACC
GCACGTCGGGGGGGCCGGGGGGGTCCGGGTTTTCCCACAACACCGCGACCGGGGTCATGGAGATGTCCAC
GAGCACCAGACACGGCGGGCCCCGGGCGAGGGGCCGCTCGGCGATGAGCGCGGACAGGCGCGGGAGCTGT
GCCGCCAGACACGCGTTTTCGATCGGGTTCAGGTCGGCGTGCAGGAGGCGGACGGCCCACGTCTCGATGT
CGGACGACACGGCATCGCGCAAGGCGGCGTCCGGCCCGCGAGCGCGTGAGTCAAACAGCGTGAGACACAG
CTCCAGCTCCGACTCGCGGGAAAAGGCCGTGGTGTTGCGGAGCGCCACGACGACGGGCGCGCCCAGGAGC
ACTGCCGCCAGCACCAGGTCCATGGCCGTAACGCGCGCCGCGGGGGTGCGGTGGGTGGCGGCGGCCGGCA
CGGCGACGTGCTGGCCCGTGGGCCGGTAGAGGGCGTTGGGGGGAGCGGGGGGTGACGCCTCGCGCCCCCC
CGAGGGGCTCAGCGTCTGCCCAGATTCCAGACGCGCGGTCAGAAGGGCGTCGAAACTGTCATACTCTGTG
TAGTCGTCCGGAAACATGCAGGTCCAAAGAGCGACCAGAGCGGTGCTTGGGAGACACATGCGCCCGAGGA
CGCTCACCGCCGCCAGCGCCTGGGCGGGACTCAGCTTTCCCAGCGCGGCGCCGCGCTCGGTTCCCAGCTC
GGGGACCGAGCGCCAGGGCGCCAGGGGGTCGGTTTCGGACAACTTGCCGCGGCGCCAGTCTGCCAGCCGC
GTGCCGAACATGAGGCCCCGGGTCGGAGGGCCTCCGGCCGAAAACGCTGGCAGCACGCGGATGCGGGCGT
CTGGATGCGGGGTCAGGCGCTGCACGAATAGCATGGAATCTGCTGCGTTCTGAAACGCACGGGGGAGGGT
GAGATGCATGTACTCGTGTTGGCGAACCAGATCCAGGCGCCAAAAGGTGTAAATGTGTTCCGGGGAGCTG
GCCACCAGCGCCACCAGCACGTCGTTCTCGTTAAAGGAAACGCGGTGCCTAGTGGAGCTCTGGGGTCCGA
GCGGCGGCCCCGGGGCCGCCGCGTCACCCCCCCATTCCAGCTGGGCCCAGCGACACCCAAACTCGCGCGT
GAGAGTGGTCGCGACGAGGGCGACGTAGAGCTCGGCCGCCGCATCCATCGAGGCCCCCCATCTCGCCTGG
CGGTGGCGCACAAAGCGTCCGAAGAGCTGAAAGTTGGCGGCCTGGGCGTCGCTGAGGGCCAGCTGAAGCC
GGTTGATGACGGTGAGGACGTACATGGCCGTGACGGTCGAGGCCGACTCCAGGGTGTCCGTCGGAAGCGG
GGGGCGAATGCATGCCGCCTCGGGACACATCAGCAGCGCGCCGAGCTTGTCGGTCACGGCCGGGAAGCAG
AGCGCGTACTGCAGTGGCGTTCCATCCGGGACCAAAAAGCTGGGGGCGAACGGCCGATCCAGCGTACTGG
TGGCCTCGCGCAGCACCAGGGGCCCCGGGCCTCCGCTCACTCGCAGGTACGCCTCGCCCCGGCGGCGCAG
CATCTGCGGGTCGGCCTCTTGGCCGGGTGGGGCGGACGCCCGGGCGCGGGCGTCTAGGGCGCGAAGATCC
ACGAGCAGGGGCGCGGGCGCGGCCGCCGCGCCCGCGCCCGTCTGGCCTGTGGCCTTGGCGTACGCGCTAT
ATAAGCCCATGCGGCGTTGGATGAGCTCCCGCGCGCCCCGGAACTCCTCCACCGCCCATGGGGCCAGGTC
CCCGGCCACCGCGTCGAATTCCGCCAACAGGCCCCCCAGGGTGTCAAAGTTCATCTCCCAGGCCACCCTT
GGCACCACCTCGTCCCGCAGCCGGGCGCTCAGGTCGGCGTGTTGGGCCACGCGCCCCCCGAGCTCCTCCA
CGGCCCCGGCCCGCTCGGCGCTCTTGGCGCCCAGGACGCCCTGGTACTTGGCGGGAAGGCGCTCGTAGTC
CCGCTGGGCTCGCAGCCCCGACACAGTGTTGGTGGTGTCCTGCAGGGCGCGAAGCTGCTCGCATGCCGCG
CGAAATCCCTCGGGCGATTTCCAGGCCCCCCCGCGAACGCGGCCGAAGCGACCCCATACCTCGTCCCACT
CCGCCTCGGCCTCCTCGAGAGACCTCCGCAGGGCCTCGACGCGGCGACGGGTGTCGAAGAGCGCCTGCAG
GCGCGCGCCCTGTCGCGTCAGGAGGCCCGGGCCGTCGCCGCTGGCCGCGCTTAGCGGGTGCGTCTCAAAG
GTACGCTGGGCATGTTCCAACCAGGCGACCGCCTGCACGTCGAGCTCGCGCGCCTTCTCCGTCTGGTCCA
CCAGAATTTCGACCTGATCCGCGATCTCCTCCGCCGAGCGCGCCTGGTCCAGCGTCTTGGCCACGGTCGC
CGGGACGGCGACCACCTTCAGCAGGGTCTTCAGATTGGCCAGACCCTCGGCCTCGAGCTGGGCCCGGCGC
TCGCGCGCGGCCAGCACCTCCCGCAGCCCCGCCGTGACCCGCTCGGTGGCTTCGGCGCGCTGCTGTTTGG
CGCGCACCACGGCGTCCTTGGTATCGGCCAGGTCCTGTCGGGTCACGAATGCGACGTAGTCGGCGTACGC
CGTGTCCTTCACGGGGCTCTGGTCCACGCGCTCCAGCGCCGCCACGCACGCCACCAGCGCGTCCTCGCTC
GGGCAGGGCAGGGTGACCCCTGCCCGGACAAGCTCGGCGGCCGCCGCCGGGTCGTTGCGCACCGCGGATA
TCTCCTCCGCGGCGGCGGCCAGGTCCAGCGCCACGCTTCCGATCGCGCGCCGCGCGTCGGCCCGGAGGGC
GTCCAGGCGATCGCGGATATCCACGTACTCGGCGTAGCCCTTTTGAAAAAACGGCACGTACTGGCGCAGG
GCCGGCACGCCCCCCAAGTCTTCCGACAGGTGTAGGACGGCCTCGTGGTAGTCGATAAACCCGTCGTTCG
CCTGGGCCCGCTCCAGCAGCCCCCCCGCCAGCCGCAGAAGCCGCGCCAGGGGCTCGGTGTCCACCCGAAA
CATGTCGGCGTACGTGTCGGCCGCGGCCCCGAAGGCCGCGCTCCAGTCGATGCGGTGAATGGCTGCGAGC
GGGGGGAGCATGGGGTGGCGCTGGTTCTCGGGGGTGTATGGGTTAAACGCAAGGGCCGTCTCCAGGGCAA
GGGTCACCGCCTTGGCGTTGGTTCCCAGCGCCTGTTCGGCCCGCTTTCGGAAGTCCCGGGGGTTGTAGCC
GTGCGTGCCCGCCAGCGCCTGCAGGCGACGGAGCTCGACCACGTCAAACTCGGCACCGCTTTCCACGCGG
TCCAGCACGGCCTCCACGTCGGCGGCCCAGCGCTCGTGGCTACTGCGGGCGCGCTGGGCCGCCATCTTCT
CTCTGAGGTCGGCGGTGGCGGCCTCAAGTTCGTCGGCGCGGCGTCGCGTGGCGCCGATGACCTTTCCCAG
CTCCTGCAGGGCGCGCCCGCTGGGGGAGTGGTCCCCGGCCGTCCCTTCGGCGTGCAACAGGCCCCCGAAC
CTGCCCTCGTGGCCCGCGAGGCTTTCCCGCGCGCCGGTGGTCGCGCGCGTCGCGGCCTGGATCAGGGAGG
CATGCTCTCCCTCCGGTTGGTTGGCGGCCCGGCGCACCTGGACGACAAGGTCGGCGGCAGCCGACCCTAA
GGTCGTGAGCTGGGCGATGGCCACCCGCGCGTCCAGGGCCAACCGAGTCGCCTTGACGTATCCCGCGGCG
CTGTCGGCCATGGCCGCTAGGAAGGCCAGGGGGGAGGCCGGGTCGCTGGCGGCCGCGCCCAGGGCCGTCA
CCGCGTCGACCAGGACGCGGTGCGCCCGCACGGCCGCATCCACCGTCGACGCAGGGTCTGCCGTTGCGAC
GGCGGCGCTGCCGGCGTTGATGGCGTTCGAGACGGCGTGGGCTATGATCGGGGCGTGATCGGCGAAGAAC
TGCAAGAGAAACGGAGTCTCTGGGGCGTCGGCGAACAGGTTCTTCAGCACCACCACGAAGCTGGGATGCA
AGCCAGACAGAGCCGTCGCCGTGTCCGGAGTCGGGTGCTCCAGGGCATCTCGGTACTGCCCCAGCAGCCC
CCACATGTCCGCCCGCAGCGCCGCCGTAACCTCAGGGGGCGCCCCCCGAACGGCCTCGGGGAGGTCCGAC
CAGCCCGCCGGCAGGGAGGCCCGCAGGGTCGCCAGGACGGCCGGACAGGCCTTTAGCCCCACAAAGTCAG
GGAGGGGGCGCAGGACCCCCTGGAGTTTGTGCAAGAACTTCTCCCGGGCGTCGCGGGCCACCTTCGCCCG
CTCCCGCGCTCCCTCGAGCATTGCCTCCAGGGAGCGCGCGCGCTCCCGCAAACGGGCACGCGCATCGGGG
GCGAGCTCTGCCGTCAGCTTGGCGGCATCCATGGCCCGCGCCTGCCGCAGCGCTTCCTCGGCCATGCGCG
TGGCCTCTGGCGACAGCCCGCCGTCGTCGGGGTAGGGCGACGCGCCGGGCGCAGGAACAAAGGCCGCGTC
GCTGTCCAGCTGCTGGCCCAGGGCCGCATCTAGGGCGTCGAAGCGCCGCAGCTCGGCCAGACCCGAGCTG
CGGCGCGCCTGTTGGTCGTTAATGTCGCGGATGCTGCGCGCCAGCTCGTCCAGTGGCTTGCGTTCTATCA
GCCCTTGGTTGGCGGCGTCCGTCAGGACGGAGAGCCAGGCCGCCAGGTCCTCGGGGGCGTCCAGCGTCTG
GCCCCGCTGGATCAGATCCCGCAACAGGATGGCCGTGGGGCTGGTCGCGATCGGGGGCGGGGCGGGAATG
GCGGCGCGCTGCGCGATGTCCCGCGTGTGCTGGTCGAAGACAGGCAGGGACTCGAGCAGCTGGACCACGG
GCACGACGGCGGCCGAAGCCACGTGAAACCGGCGGTCGTTGTTGTCGCTGGCCTGTAGAGCCTTGGCGCT
GTATACGGCCCCCCGGTAAAAGTACTCCTTAACCGCGCCCTCGATCGCCCGACGGGCCTGGGTCCGCACC
TCCTCCAGCCGAACCTGAACGGCCTCGGGGCCCAGGGGGGGTGGGCGCGGAGCCCCCTGCGGGGCCGCCC
CGGCCGGGGCGGGCATTACGCCGAGGGGCCCGGCGTGCTGTGAGACCGCGTCGACCCCGCGAGCGAGGGC
GTCGAGGGCCTCGCGCATCTGGCGATCCTCCGCCTCCACCCTAATCTCTTCGCCACGGGCAAATTTGGCC
AGAGCCTGGACTCTATACAGAAGCGGTTCTGGGTGCGTCGGGGTGGCGGGGGCAAAAAGGGTGTCCGGGT
GGGCCTGCGAGCGCTCCAGAAGCCACTCGCCGAGGCGTGTATACAGATTGGCCGGCGGGGCCGCGCGAAG
CTGCAGCTCCAGGTCCGCGAGTTCCCCGTAAAAGGCGTCCGTCTCCCGAATGACATCCCTAGCCACAAGG
ATCAGCTTCGCCAGCGCCAGGCGACCGATCAGAGAGTTTTCGTCCAGCACGTGCTGGACGAGGGGCAGAT
GGGCGGCCACGTCGGCCAGGCTCAGGCGCGTGGAGGCCAGAAAGTCCCCCACGGCCGTTTTCCAGGGCAG
CATGTTCAGGGTAAACTCCAGCAGGGCGGCGGCCGGGCCGGCCACCCCGGCCTGGGTGTGCGTCCGGGCC
CCGTTCTCGATGAGAAAGGCGAGGACGCGTTCAAAGAAAAAAATAACACAGAGCTCCAGCAGCCCCGGAG
AGGCCGGATACGGCGACCGTAAGGCGCTGATGGTGAGCCGCGAACACGCGGCGACCTCGCGGGCCAGGGC
GGCGGAGCACGCGGTGAACTTAACCGCCGTGGCGGCCACGTTTGGGTGGGCCTCGAACAGCTGGGCGAGG
TCTGCGCCCGGGGGCTCGGGCGAGCGGCGAGTCTTCAGCGCCTCGAGGGCCTGTGAGGACGCCGGAACCG
TGGGCCCGTCGTCCTCGCCCGCCTCGGCGACCGGCGGCCCGGCCGGGTCGGGGGGTGCCGAGGCGAGGAC
AGGCTCCGGAACGGAGGCGGGGACCGCGGCCCCGACGGGGGTTTTGCCTTTGGGGGTGGATTTCTTCTTG
GTTTTGGCAGGGGGGGCCGAGCGTTTCGTTTTCTCCCCCGAAGTCAGGTCTTCGACGCTGGAAGGCGGAG
TCCAGGTGGGTCGGCGGCGCTTGGGAAGGCCGGCCGAGTAGCGTGCCCGGTGCCGACCAACCGGGACGAC
GCCCATCTCCAGGACCCGCATGTCGTCGTCATCTTCTTCGGCCGCCTCTGCGGCGGGGGTCTTGGGGGCG
GAGGGAGGCGGTGGTGGGATCGCGGAGGGTGGGTCGGCGGAGGGTGGGTCGGCGGAGGGGGGATCCGTGG
GTGGGGTACCCTTCAGGGCCACCGCCCATACATCGTCGGGCGCCCGATTCGGGCGCTTGGCCTCTGGTTT
TGCCGACGGACCGGCCGTCCCCCGGGATGTCTCGGAGGCCCTGTCGTCGCGACGGGCCCGGGTCGGTGGC
GGCGACTGGGCGGCTGTGGGCGGGTGTGGCCCCGGGCCCCCTACCCCCTCCCGGGGGCCCACGCCGACGC
AGGGCTCCCCCAGGCCCGCGATCTCGCCCCGCAGGGGGTGCGTGATGGCCACGCGCCGTTCGCTGAACGC
TTCGTCCTGCAGGTAAGTCTCGCTGGCCCCGTAAAGATGCAGAGCCGCGGCCGTCAAGTCCGCAGGAGCC
GCGGGTTCCGGGCCCGACGGCACGAAAAACACCATGGCTCCCGCCCACCGTACGTCCGGGCGATCGCGGG
TGTAATACGTCAGGTATGGATACATGTCCCCCGCCCGCACTTTGGCGATGAACGCGGGGGTGCCCTCCGG
AAGGCCGTGCGGGTCAAAAAGGTATGCGGTGTCGCCGTCCCTGAACAGCCCCATCCCTAGGGGGCCAATG
GTTAGGAGCGTGTACGACAGGGGGCGCAGGGCCCACGGGCCGGCGAAGAACGTGTGTGCGGGGCATTGTG
TCTCCAGCAGGCCCGCCGCGGGCTCCCCGAAGAAGCCCACCTCGCCGTATACGCGCGAGAAGACACAGCG
CAGTCCGCCGCGCGCCCCTGGGTACTCGAGGAAGTTGGGGAGCTCGACGATCGAACACATGCGCGGCGGC
CCAGGGCCCGCGGTCGCGCGCGTCCACTCGCCCCCCTCGACCAAACATCCCTCGATGGCCTCCGCGGACA
GGACGTCGCGAGGGCCCACATCAAATATGAGGCTGAGAAAGGACAGCGACGAGCGCATGCACGATACCGA
CCCCCCCGGCTCCAGGTCGGGCGCGAACTGGTTCCGAGCACCGGTGACCACGATGTCGCGATCCCCCCCG
CGTTCCATCGTGGAGTGCGGTGGGGTGCCCGCGATCATATGTGCCCTGCTGGCCAGAGACCCGGCCTGTT
TATGGACCGGACCCCCGGGGTTAGTGTTGTTTCCGCCACCCATGCCCCCGTACCATGGCCCCGGTTCCCC
TGATTAGGCTACGAGTCGCGGTGATCGCTTCCCAAAAACCGAGCTGCGTTTGTCTGTCTTGGTCTTCCAC
CCCCCCCCCCGCCCGCCCGCACACCATAACACCGAGAACAACACACGGGGGTGGGCGTAACATAATAAAG
CTTTATTGGTAACTAGTTAACGGCAAGTCCGTGGGTGGCGCGACGGTGTCCTCCGGGATCATCTCGTCGT
CCTCGACGGGGGTGTTGGAATGAGGCGCCCCCTCGCGGTCCGCCTGGCGTGGGCCGTGCCCATAGGCCTC
CGGCTTCTGTGCGTCCATGGGCATAGGCGCGGGGAGACTGTTTCCGGCGTCGCGGACCTCCAGGTCCCTG
GGAGACTCCGGTCCGGCTAACGGACGAAACGCGGAAGCGCGAAACACGCCGTCGGTGACCCGCAGGAGCT
CGTTCATCAGTAACCAATCCATACTCAGCGTAACGGCCAGCCCCTGGCGAGACAGATCCACGGAGTCCGG
AACCGCGGTCGTCTGGCCCAGGGGGCCGAGGCTGTAGTCCCCCCAGGCCCCTAGGTCGCGACGGCTCGTA
AGCACGACGCGGTCGGCCGCGGGGCTTTGCGGGGGGGCGTCCTCGGGCGCATGCGCCATTACCTCTCGGA
TGGCCGCGGCGCGCTGGTCGGCCGAGCTGACCAAGGGCGCCACGACCACGGCGCGCTCCGTCTGCAGGCC
CTTCCACGTGTCGTGGAGTTCCTGGACAAACTCGGCCACGGGCTCGGGTCCCGCGGCCGCGCGCGCGGCT
TGATAGCAGGCCGACAGACGCCGCCAGCGCGCTAGAAACTGACCCATGAAGCAAAACCCGGGGACCTGGT
CTCCCGACAGCAGCTTCGACGCCCGGGCGTGAATGCCGGACACGACGGACAGAAACCCGTGAATTTCGCG
CCGGACCACGGCCAGCACGTTGTCCTCGTGCGACACCTGGGCCGCCAGCTCGTCGCACACCCCCAGGTGC
GCCGTGGTTTCGGTGATGACGGAACGCAGGCTCGCGAGGGACGCGACCAGCGCGCGCTTGGCGTCGTGAT
ACATGCTGCAGTACTGACTCACCGCGTCCCCCATGGCCTCGGGGGGCCAGGGCCCCAGGCGGTCGGGCGT
GTCCCCGACCACCGCATACAGGCGGCGCCCGTCGCTCTCGAACCGACACTCGAAAAAGGCGGAGAGCGTG
CGCATGTGCAGCCGCAGCAGCACGATGGCGTCCTCCAGTTGGCGAATCAGGGGGTCTGCGCGCTCGGCGA
GGTCCTGCAGCACCCCCCGGGCGGCCAGGGCGTACATGCTAATCAACAGGAGGCTGGTGCCCACCTCGGG
GGGCGGGGGGGGCTGCAGCTGGACCAGGGGCCGCAGCTGCTCGACGGCACCCCTGGAGATCACGTACAGC
TCCCGGAGCAGCTGCTCTATGTTGTCGGCCATCTGCATAGTGGGGCCGAGGCCGCCCCGGGCGGCCGGTT
CGAGGAGGGTGATCAGCGCGCCCAGTTTGGTGCGATGGCCCTCAACCGTGGGGAGATAGCCCAGCCCAAA
GTCCCGGGCCCAGGCCAACACACGCAGGGCGAACTCGACCGGGCGGGGAAGGTAGGCCGCGCTACACGTG
GCCCTCAGCGCGTCCCCGACCACCAGGGCCAGAACGTAGGGGACGAAGCCCGGGTCGGCGAGGACGTTGG
GGTGAATGCCCTCGAGGGCGGGGAAGCGGATCTGGGTCGCCGCGGCCAGGTGGACAGAGGGGGCGTGGCT
GGGCTGCCCGACGGGGAGAAGCGCGGACAGCGGCGTGGCCGGGGTGGTGGGGGTGATGTCCCAGTGGGTC
TGACCATACACGTCGATCCAGATGAGCGCCGTCTCGCGGAGAAGGCTGGGTTGACCGGAACTAAAGCGGC
GCTCGGCCGTCTCAAACTCCCCCACGAGCGCCCGCCGCAGGCTCGCCAGATGTTCCGTCGGCACGGCCGG
ACCCATGATACGCGCCAGCGTCTGGCTTAGAACGCCCCCCGACAGGCCGACCGCCTCGCAGAGCCGCCCG
TGCGTGTGCTCGCTGGCGCCCTGGACCCGCCTGAAAGTTTTTACGTAGTTGGCATAGTACCCGTATTCCC
GCGCCAACCCAAACACGTTCGACCCCGCGAGGGCAATGCACCCAAAGAGCTGCTGGACTTCGCCGAGTCC
GTGGCCGGTGGGCGTCCGCGCGGGGACGCCCGCCGCCAGAAACCCCTCCAGGGCCGAAAGGTAGTGCGTG
CAGTGCGAGGGCGTGAACCCAGCGTCGATCAGGGTGTTGATCACCACGGAGGGCGAATTGGTATTCTGGA
TCAACGTCCACGTCTGCTGCAGCAGAGCCAGCAGCCGCTGCTGGGCGCCGGCGGAGGGCTGCTCCCCGAG
CTGCAGCAGGCTGGAGACGGCAGGCTGGAAGACTGCCAGTGCCGACGAACTCAGGAACGGCACGTCGGGA
TCAAACACGGCCACGTCCGTCCGCACGCGCGCCATTAGCGTCCCCGGGGGCGCACAGGCCGAGCGCGGGC
TGACGCGGCTGAGGGCCGTCGACACGCGCACCTCCTCGCGGCTGCGAACCATCTTGTTGGCCTCGAGCGG
CGGAATCATTATGGCCGGGTCGATCTCCCGCACGGTGTGCTGAAACTGCGCCAACAGGGGCGGCGGGACC
ACAGCCCCCCGCTCGGGGGTCGTCAGGTACTCGTCCACCAGGGCCAACGTAAAGAGGGCCCGTGTGAGGG
GAGTGAGGGTCGCGTCGTCTATGCGCTGGAGGTGCGCCGAGAACAGCGTCACCCGATTACTCACCAGGGC
CAAGAACCGGAGGCCCTCTTGCACGAACGGGGCGGGGAAGAGCAGGCTGTACGCCGGGGTGGTAAGGTTC
GCGCTGGGCTGCCCCAACGGGACCGGCGCCATCTTGAGCGACGTCTCCCCAAGGGCCTCGATGGAGGTCC
GCGGGCTCATGGCCAAGCAGCTCTTGGTGACGGTTTGCCAGCGGTCTATCCACTCCACGGCGCACTGGCG
GACGCGGACCGGCCCCAGGGCCGCCGCGGTGCGCAGGCCGGCGGAATCCAGCGCATGGGACGTGTCGGAG
CCGGTGACCGCGAGGATGGTGTCCTTGATGACCTCCATCTCCCGGAAGGCCTGGTCGGGGGCCTCGGGGA
GAGCCACCACCAAGCGGTGTACGAGCAACCCGGGGAGGTTCTCGGCCAAGAGCGCCGTCTCCGGAAGCCC
GTGGGCCCGGTGGAGCGCGCACAGGTGTTCCAGCAGCGGCCGCCAGCATGCCCGCGCGTCTGCCGGGGCG
ATGGCCGTTCCCGACAACAGAAACGCCGCCATGGCGGCGCGCAGCTTGGCCGTGGCCAGAAACGCCGGGT
CGTCCGCCCCGTTTGCCGTCTCGGCCGTGGGGGTTGGCGGTTGGCGAAGGCCGGCTAGGCTCGCCAATAG
GCGCTGCATAGGTCCGTCCGAGGGCGGACCGGCGGGTGAGGTCGTGACGACGGGGGCCTCGGACGGGAGA
CCGCGGTCTGCCATGACGCCCGGCTCGCGTGGGTGGGGGACAGCGTAGACCAACGACGAGACCGGGCGGG
AATGACTGTCGTGCGCTGTAGGGAGCGGCGAATTATCGATCCCCCGCGGCCCTCCAGGACCCCCGCAGGC
GTTGCGAGTACCCCGCGTCTTCGCGGGGTGTTATACGGCCACTTAAGTCCCGGCATCCCGTTCGCGGACC
CAGGCCCGGGGGATTGTCCGGATGTGCGGGCAGCCCGGACGGCGTGGGTTGCGGACTTTCTGCGGGGCGG
CCCAAATGGCCCTTTAAACGTGTGTATACGGACGCGCCGGGCCAGTCGGCCAACACAACCCACCGGAGGC
GGTAGCCGCGTTTGGCTGTGGGGTGGGTGGTTCCGCCTTGCGTGAGTGTCCTTTCGACCCCCCCCCCCCT
CCCTCCCCCGGGTCTTGCTAGGTCGCGATCTGGGGTCGCAATGAAGACCAATCCGCTACCCGCAACCCCT
TCCGTGTGGGGCGGGAGTACCGTGGAACTCCCCCCCACAACACGCGATACCGCGGGACAGGGCCTGCTTC
GGCGCGTCCTGCGCCCCCCGATCTCTCGCCGCGACGGCCCAGGGCTCCCCAGGGGGTCGGGACCCCGGAG
GGCGGCCAGCACGCTGTGGTTGCTTGGCCTGGACGGCACAGACGCGCCCCCTGGGGCGCTGACCCCCAAC
GACGATACCGAACAGGCCCTGGACAAGATCCTGCGGGGCACCATGCGCGGGGGGGCGGCCCTGATCGGCT
CCCCGCGCCATCATCTAACCCGCCAAGTGATCCTGACGGATCTGTGCCAACCCAACGCGGATCGTGCTGG
GACGCTGCTTCTGGCGCTGCGGCACCCCGCCGACCTGCCTCACCTGGCCCACCAGCGCGCCCCGCCAGGC
CGGCAGACCGAGCGGCTGGGCGAGGCCTGGGGCCAGCTGATGGAGGCGACCGCCCTGGGGTCGGGGCGAG
CCGAGAGCGGGTGCACGCGCGCGGGCCTAGTGTCGTTTAACTTCCTGGTGGCGGCGTGTGCCGCCTCGTA
CGACGCGCGCGACGCCGCCGATGCGGTACGGGCCCACGTCACGGCCAACTACCGCGGGACGCGGGTGGGG
GCGCGCCTGGATCGTTTTTCCGAGTGTCTGCGCGCCATGGTTCACACGCACGTCTTCCCCCACGAGGTCA
TGCGGTTTTTCGGGGGGCTGGTGTCGTGGGTCACCCAGGACGAGCTAGCGAGCGTCACCGCCGTGTGCGC
CGGGCCCCAGGAGGCGGCGCACACCGGCCACCCGGGCCGGCCCCGCTCGGCCGTGATCCTCCCGGCATGT
GCGTTCGTGGACCTGGACGCCGAGCTGGGGCTGGGGGGCCCGGGCGCGGCGTTTCTGTACCTGGTATTCA
CTTACCGCCAGCGCCGGGACCAGGAGCTGTGTTGTGTGTACGTGATCAAGAGCCAGCTCCCCCCGCGCGG
GTTGGAGCCGGCCCTGGAGCGGCTGTTTGGGCGCCTCCGGATCACCAACACGATTCACGGCACCGAGGAC
ATGACGCCCCCGGCCCCAAACCGAAACCCCGACTTCCCCCTCGCGGGCCTGGCCGCCAATCCCCAAACCC
CGCGTTGCTCGGCTGGCCAGGTCACGAACCCCCAGTTCGCCGACAGGCTGTACCGCTGGCAGCCGGACCT
GCGGGGGCGCCCCACCGCACGCACCTGTACGTACGCCGCCTTTGCAGAGCTCGGCATGATGCCCGAGGAT
AGTCCCCGCTGCCTGCACCGCACCGAGCGCTTTGGGGCGGTCAGCGTCCCCGTTGTCATTCTGGAAGGCG
TGGTGTGGCGCCCCGGCGAGTGGCGGGCATGCGCGTGAGCGTAGCAAACGCCCCGCCCACACAACGCTCC
GCCCCCAACCCCTTCCCCGCTGTCACTCGTTGTTCGTTGACCCGGGCGTCCGCCAAATAAAGCCACTGAA
ACCCGAAACGCGAGTGTTGTAACGTCCTTTGGGCGGGAGGAAGCCACAAAATGCAAATGGGATACATGGA
AGGAACACACCCCCGTGACTCAGGACATCGGTGTGTCCTTTTGGGTTTCACTGAAACTGGCCCGCGCCCC
ACCCCTGCGCGATGTGGATAAAAAGCCAGCGCGGGTGGTTTAGGGTACCACAGGTGGGTGCTTTGGAAAC
TTGCCGGTCGCCGTGCTCCTGTGAGCTTGCGTCCCTCCCCGGTTTCCTTTGCGCTCCCGCCTTCCGGACC
TGCTCTCGCCTATCTTCTTTGGCTCTCGGTGCGATTCGTCAGGCAGCGGCCTTGTCGAATCTCGACCCCA
CCACTCGCCGGACCCGCCGACGTCCCCTCTCGAGCCCGCCGAAACCCGCCGCGTCTGTTGAAATGGCCAG
CCGCCCAGCCGCATCCTCTCCCGTCGAAGCGCGGGCCCCGGTTGGGGGACAGGAGGCCGGCGGCCCCAGC
GCAGCCACCCAGGGGGAGGCCGCCGGGGCCCCTCTCGCCCACGGCCACCACGTGTACTGCCAGCGAGTCA
ATGGCGTGATGGTGCTTTCCGACAAGACGCCCGGGTCCGCGTCCTACCGCATCAGCGATAGCAACTTTGT
CCAATGTGGTTCCAACTGCACCATGATCATCGACGGAGACGTGGTGCGCGGGCGCCCCCAGGACCCGGGG
GCCGCGGCATCCCCCGCTCCCTTCGTTGCGGTGACAAACATCGGAGCCGGCAGCGACGGCGGGACCGCCG
TCGTGGCATTCGGGGGAACCCCACGTCGCTCGGCGGGGACGTCTACCGGTACCCAGACGGCCGACGTCCC
CACCGAGGCCCTTGGGGGCCCCCCTCCTCCTCCCCGCTTCACCCTGGGTGGCGGCTGTTGTTCCTGTCGC
GACACACGGCGCCGCTCTGCGGTATTCGGGGGGGAGGGGGATCCAGTCGGCCCCGCGGAGTTCGTCTCGG
ACGACCGGTCGTCCGATTCCGACTCGGATGACTCGGAGGACACGGACTCGGAGACGCTGTCACACGCCTC
CTCGGACGTGTCCGGCGGGGCCACGTACGACGACGCCCTTGACTCCGATTCGTCATCGGATGACTCCCTG
CAGATAGATGGCCCCGTGTGTCGCCCGTGGAGCAATGACACCGCGCCCCTGGATGTTTGCCCCGGGACCC
CCGGCCCGGGCGCCGACGCCGGTGGTCCCTCAGCGGTAGACCCACACGCGCCGACGCCAGAGGCCGGCGC
TGGTCTTGCGGCCGATCCCGCCGTGGCCCGGGACGACGCGGAGGGGCTTTCGGACCCCCGGCCACGTCTG
GGAACGGGCACGGCCTACCCCGTCCCCCTGGAACTCACGCCCGAGAACGCGGAGGCCGTGGCGCGCTTTC
TGGGAGATGCCGTGAACCGCGAACCCGCGCTCATGCTGGAGTACTTTTGCCGGTGCGCCCGCGAGGAAAC
CAAGCGTGTCCCCCCCAGGACATTCGGCAGCCCCCCTCGCCTCACGGAGGACGACTTTGGGCTTCTCAAC
TACGCGCTCGTGGAGATGCAGCGCCTGTGTCTGGACGTTCCTCCGGTCCCGCCGAACGCATACATGCCCT
ATTATCTCAGGGAGTATGTGACGCGGCTGGTCAACGGGTTCAAGCCGCTGGTGAGCCGGTCCGCTCGCCT
TTACCGCATCCTGGGGGTTCTGGTGCACCTGCGGATCCGGACCCGGGAGGCCTCCTTTGAGGAGTGGCTG
CGATCCAAGGAAGTGGCCCTGGATTTTGGCCTGACGGAAAGGCTTCGCGAGCACGAAGCCCAGCTGGTGA
TCCTGGCCCAGGCTCTGGACCATTACGACTGTCTGATCCACAGCACACCGCACACGCTGGTCGAGCGGGG
GCTGCAATCGGCCCTGAAGTATGAGGAGTTTTACCTAAAGCGTTTTGGCGGGCACTACATGGAGTCCGTC
TTCCAGATGTACACCCGCATCGCCGGCTTTTTGGCCTGCCGGGCCACGCGCGGCATGCGCCACATCGCCC
TGGGGCGAGAGGGGTCGTGGTGGGAAATGTTCAAGTTCTTTTTCCACCGCCTCTACGACCACCAGATCGT
ACCGTCGACCCCCGCCATGCTGAACCTGGGGACCCGCAACTACTACACCTCCAGCTGCTACCTGGTAAAC
CCCCAGGCCACCACAAACAAGGCGACCCTGCGGGCCATCACCAGCAACGTCAGTGCCATCCTCGCCCGCA
ACGGGGGCATCGGGCTATGCGTGCAGGCGTTTAACGACTCCGGCCCCGGGACCGCCAGCGTCATGCCCGC
CCTCAAGGTCCTTGACTCGCTGGTGGCGGCGCACAACAAAGAGAGCGCGCGTCCGACCGGCGCGTGCGTG
TACCTGGAGCCGTGGCACACCGACGTGCGGGCCGTGCTCCGGATGAAGGGGGTCCTCGCCGGCGAAGAGG
CCCAGCGCTGCGACAATATCTTCAGCGCCCTCTGGATGCCAGACCTGTTTTTCAAGCGCCTGATTCGCCA
CCTGGACGGCGAGAAGAACGTCACATGGACCCTGTTCGACCGGGACACCAGCATGTCGCTCGCCGACTTT
CACGGGGAGGAGTTCGAGAAGCTCTACCAGCACCTCGAGGTCATGGGGTTCGGCGAGCAGATACCCATCC
AGGAGCTGGCCTATGGCATTGTGCGCAGTGCGGCCACGACCGGGAGCCCCTTCGTCATGTTCAAAGACGC
GGTGAACCGCCACTACATCTACGACACCCAGGGGGCGGCCATCGCCGGCTCCAACCTCTGCACCGAGATC
GTCCATCCGGCCTCCAAGCGATCCAGTGGGGTCTGCAACCTGGGAAGCGTGAATCTGGCCCGATGCGTCT
CCAGGCAGACGTTTGACTTTGGGCGGCTCCGCGACGCCGTGCAGGCGTGCGTGCTGATGGTGAACATCAT
GATCGACAGCACGCTACAACCCACGCCCCAGTGCACCCGCGGCAACGACAACCTGCGGTCCATGGGAATC
GGCATGCAGGGCCTGCACACGGCCTGCCTGAAGCTGGGGCTGGATCTGGAGTCTGCCGAATTTCAGGACC
TGAACAAACACATCGCCGAGGTGATGCTGCTGTCGGCGATGAAGACCAGCAACGCGCTGTGCGTTCGCGG
GGCCCGTCCCTTCAACCACTTTAAGCGCAGCATGTATCGCGCCGGCCGCTTTCACTGGGAGCGCTTTCCG
GACGCCCGGCCGCGGTACGAGGGCGAGTGGGAGATGCTACGCCAGAGCATGATGAAACACGGCCTGCGCA
ACAGCCAGTTTGTCGCGCTGATGCCCACCGCCGCCTCGGCGCAGATCTCGGACGTCAGCGAGGGCTTTGC
CCCCCTGTTCACCAACCTGTTCAGCAAGGTGACCCGGGACGGCGAGACGCTGCGCCCCAACACGCTCCTG
CTAAAGGAACTGGAACGCACGTTTAGCGGGAAGCGCCTCCTGGAGGTGATGGACAGTCTCGACGCCAAGC
AGTGGTCCGTGGCGCAGGCGCTCCCGTGCCTGGAGCCCACCCACCCCCTCCGGCGATTCAAGACCGCGTT
TGACTACGACCAGAAGTTGCTGATCGACCTGTGTGCGGACCGCGCCCCCTACGTCGACCATAGCCAATCC
ATGACCCTGTATGTCACGGAGAAGGCGGACGGGACCCTCCCAGCCTCCACCCTGGTCCGCCTTCTGGTCC
ACGCATATAAGCGCGGACTAAAAACAGGGATGTACTACTGCAAGGTTCGCAAGGCGACCAACAGCGGGGT
CTTTGGCGGCGACGACAACATTGTCTGCATGAGCTGCGCGCTGTGACCGACAAACCCCCTCCGCGCCAGG
CCCGCCGCCACTGTCGTCGCCGTCCCACGCTCTCCCCTGCTGCCATGGATTCCGCGGCCCCAGCCCTCTC
CCCCGCTCTGACGGCCCTTACGGGCCAGAGCGCGACGGCGGACCTGGCGATCCAGATTCCAAAGTGCCCC
GACCCCGAGAGGTACTTCTACACCTCCCAGTGTCCCGACATTAACCACCTGCGCTCCCTCAGCATCCTTA
ACCGCTGGCTGGAAACCGAGCTTGTTTTCGTGGGGGACGAGGAGGACGTCTCCAAGCTTTCCGAGGGCGA
GCTCAGCTTTTACCGCTTCCTCTTCGCTTTCCTGTCGGCCGCCGACGACCTGGTTACGGAAAACCTGGGC
GGCCTCTCCGGCCTGTTTGAGCAGAAGGACATTCTCCACTACTACGTGGAGCAGGAATGCATCGAAGTCG
TACACTCGCGCGTGTACAACATCATCCAGCTGGTGCTTTTCCACAACAACGACCAGGCGCGCCGCGAGTA
CGTGGCCGGTACCATCAACCACCCGGCCATCCGCGCCAAGGTGGACTGGTTGGAAGCGCGGGTGCGGGAA
TGCGCCTCCGTTCCGGAAAAGTTCATTCTCATGATCCTCATCGAGGGCATCTTTTTTGCCGCCTCGTTTG
CCGCCATCGCCTACCTTCGCACCAACAACCTTCTGCGGGTCACCTGCCAGTCAAACGACCTCATCAGCCG
GGACGAGGCCGTGCACACGACGGCCTCGTGTTACATCTACAACAACTACCTCGGCGGGCACGCCAAGCCC
CCGCCCGACCGCGTGTACGGGCTGTTCCGCCAGGCGGTCGAGATCGAGATCGGATTTATCCGATCCCAGG
CGCCGACGGACAGCCATATCCTGAGCCCGGCGGCGCTGGCGGCCATCGAAAACTACGTGCGATTCAGCGC
GGATCGCCTGTTGGGCCTTATCCACATGAAGCCACTGTTTTCCGCCCCACCCCCCGACGCCAGCTTTCCG
CTGAGCCTCATGTCCACCGACAAACACACCAATTTTTTCGAGTGTCGCAGCACCTCCTACGCCGGGGCGG
TCGTCAACGATCTGTGAGTGTCGCGGCGCGCTTCTACCCGTGTTTGCCCATAATAAACCTCTGAACCAAA
CTTTGGGTCTCATTGTGATTCTTGTCAGGGACGCGGGGGTGGGAGAGGATAAAAGGCGGCGCAAAAAGCA
GTAACCAGGTCCGTCCAGATTCTGCGGGCATAGGATACCATAATTTTATTGGTGGGTCGTTTGTTCGGGG
ACAAGCGCGCTCGTCTGACGTTTGGGCTACTCGTCCCAGAATTTGGCCAGGACGTCCTTGTAGAACGCGG
GTGGGGGGGCCTGGGTCCGCAACTGCTCCAGAAACCTGTCGGCGATATCAGGGGCCGTGATATGCCGGGT
CACGATAGATCGCGCCAGGTTTTCGTCGCGGATGTCCTGGTAGATAGGCAGGCGTTTCAGAAGAGTCCAC
GGCCCCCGCTCCTTGGGGCCGATAAGCGATATGACGTACTTAATGTAGCGGTGTTCCACCAGCTCGGTGA
TGGTCATGGGATCGGGGAGCCAGTCCAGGGACTCTGGGGCGTCGTGGATGACGTGGCGTCGCCGGTTGGC
CACATAACTGCGGTGCTCTTCCAGCAGCTGCGCGTTCGGGACCTGGACGAGCTCGGGCGGGGTGAGTATC
TCCGAGGAGGACGACCTGGGGCCGGGGTGGCCCCCGGTAACGTCCCGGGGATCCAGGGGGAGGTCCTCGT
CGTCTTCGTATCCGCCGGCGATCTGTTGGGTTAGAATTTCGGTCCACGAGACGCGCGTCTCGGTGCCGCC
GGCGGCCGGCGGCAGAGGGGGCCTGGTTTCCGTGGAGCGCGAGCTGGTGTGTTCCCGGCGGATGGCCCGC
CGGGTCTGAGAGCGACTCGGGGGGGTCCAGTGACATTCGCGCAGCACATCCTCCACGGAGGCGTAGGTGT
TATTGGGATGGAGGTCGGTGTGGCAGCGGACAAAGAGGGCCAGGAACTGGGGGTAGCTCATCTTAAAGTA
CTTTAGTATATCGCGACAGTTGATCGTGGGAATGTAGCAGGCGCTAATATCCAACACAATATCACAGCCC
ATCAACAGGAGGTCAGTGTCCGTGGTGTACACGTACGCGACCGTGTTGGTGTGATAGAGGTTGGCGCAGG
CATCGTCCGCCTCCAGCTGACCCGAGTTAATGTAGGCGTACCCCAGGGCCCGGAGAACGCGAATACAGAA
CAGATGCGCCAGACGCAGGGCCGGCTTCGAGGGCGCGGCGGACGGCAGCGCGGCTCCGGACCCGGCCGTC
CCCCGGGTCCCCGAGGCCAGAGAGGTGCCGCGCCGGCGCATGTTGGAAAAGGCAGAGCTGGGTCTGGAGT
CGGTGATGGGGGAAGGCGGTGGAGAGGCGTCCACGTCACTGGCCTCCTCGTCCGTCCGGCACTGGGCCGT
CGTGCGGGCCAGGATGGCCTTGGCTCCAAACACAACCGGCTCCATACAATTGACCCCGCGATCGGTAACG
AAGATGGGGAAAAGGGACTTTTGGGTAAACACCTTTAATAAGCGACAGAGGCAGTGTAGCGTAATGGCCT
CGCGGTCGTAACTGGGGTATCGGCGCTGATATTTGACCACCAACGTGTACATGACGTTCCACAGGTCCAC
GGCAATGGGGGTGAAGTACCCGGCCGGGGCCCCAAGGCCCCGGCGCTTGACCAGATGGTGTGTGTGGGCA
AACTTCATCATCCCGAACAAACCCATGTCAGGTCAATTGTAACTGCGGATCGGCCTAACTAAGGCGTGGT
TGGTGCGACGGTCCGGGACACCCGAGCCTGTCTCTCTGTGTATGGTGACCCAGACAACAACACCGACACA
AGAGGACAATAATCCGTTAGGGGACGCTCTTTATAATTTCGATGGCCCAACTCCACGCGGATTGGTGCAG
CACCCTGCATGCGCCGGTGCGGGCCAACCTTCCCCCCGCTCATTGCCTCTTCCAAAAGGGTGTGGCCTAA
CGAGCTGGGGGCGTATTTAATCAGGCTAGCGCGGCGGGCCTGCCGTAGTTTCTGGCTCGGTGAGCGACGG
TCCGGTTGCTTGGGTCCCCTGGCTGCCATCAAAACCCCACCCTCGCAGCGGCATACGCCCCCTCCGCGTC
CCGCACCCGAGACCCCGGCCCGGCTGCCCTCACCACCGAAGCCCACCTCGTCACTGTGGGGTGTTCCCAG
CCCGCGTTGGGATGACGGATTCCCCTGGCGGTGTGGCCCCCGCCTCCCCCGTGGAGGACGCGTCGGACGC
GTCCCTCGGGCAGCCGGAGGAGGGGGCGCCCTGCCAGGTGGTCCTGCAGGGCGCCGAACTTAATGGAATC
CTACAGGCGTTTGCCCCGCTGCGCACGAGCCTTCTGGACTCGCTTCTGGTTATGGGCGACCGGGGCATCC
TTATCCATAACACGATCTTTGGGGAGCAGGTGTTCCTGCCCCTGGAACACTCGCAATTCAGTCGGTATCG
CTGGCGCGGACCCACGGCGGCGTTCCTGTCTCTCGTGGACCAGAAGCGCTCCCTCCTGAGCGTGTTTCGC
GCCAACCAGTACCCGGACCTACGTCGGGTGGAGTTGGCGATCACGGGCCAGGCCCCGTTTCGCACGCTGG
TTCAGCGCATATGGACGACGACGTCCGACGGCGAGGCCGTTGAGCTAGCCAGCGAGACGCTGATGAAGCG
CGAACTGACGAGCTTTGTGGTGCTGGTTCCCCAGGGAACCCCCGACGTTCAGTTGCGCCTGACGAGGCCG
CAGCTCACCAAGGTCCTTAACGCGACCGGGGCCGATAGTGCCACGCCCACCACGTTCGAGCTCGGGGTTA
ACGGCAAATTTTCCGTGTTCACCACGAGTACCTGCGTCACCTTTGCTGCCCGCGAGGAGGGCGTGTCGTC
CAGCACCAGCACCCAGGTCCAGATCCTGTCCAACGCGCTCACCAAGGCGGGCCAGGCGGCCGCCAACGCC
AAGACGGTGTACGGGGAAAATACCCATCGCACCTTCTCTGTGGTCGTCGACGATTGCAGCATGCGGGCGG
TGCTCCGGCGACTGCAGGTCGGCGGGGGCACCCTCAAGTTCTTCCTCACGACCCCCGTCCCCAGTCTGTG
CGTCACCGCCACCGGTCCCAACGCGGTATCGGCGGTATTTCTCCTGAAACCCCAGAAGATTTGCCTGGAC
TGGCTGGGTCATAGCCAGGGGTCTCCTTCAGCCGGGAGCTCGGCCTCCCGGGCCTCTGGGAGCGAGCCAA
CAGACAGCCAGGACTCCGCGTCGGACGCGGTCAGCCACGGCGATCCGGAAGACCTCGATGGCGCTGCCCG
GGCGGGAGAGGCGGGGGCCTTGCATGCCTGTCCGATGCCGTCGTCGACCACGCGGGTCACTCCCACGACC
AAGCGGGGGCGCTCGGGGGGCGAGGATGCGCGCGCGGACACGGCCCTAAAGAAACCTAAGACGGGGTCGC
CCACCGCACCCCCGCCCGCAGATCCAGTCCCCCTGGACACGGAGGACGACTCCGATGCGGCGGACGGGAC
GGCGGCCCGTCCCGCCGCTCCAGACGCCCGGAGCGGAAGCCGTTACGCGTGTTACTTTCGCGACCTCCCG
ACCGGAGAAGCAAGCCCCGGCGCCTTCTCCGCCTTCCGGGGGGGCCCCCAAACCCCGTATGGTTTTGGAT
TCCCCTGACGGGGCGGGGCCTTGGCGGCCGCCCAACTCTCGCACCATCCCGGGTTAATGTAAATAAACTT
GGTATTGCCCAACACTTTCCCGCGTGTCGCGTGTGGTTCATGTGTGTGCCTGGCGCCCCCACCCTCGGGT
TCGTGTATTTCCTTTCCCTGTCCTTATAAAAGCCGTATGTGGGGCGCTGACGGAACCACCCCGCGTGCCA
TCACGGCCAAGGCGCGGGATGCTCCGCAACGACAGCCACCGGGCCGTGTCCCCGGAGGACGGCCAGGGAC
GGGTCGACGACGGACGGCCACACCTCGCGTGCGTGGGGGCCCTGGCGCGGGGGTTCATGCATATCTGGCT
TCAGGCCGCCACGCTGGGTTTTGCGGGATCGGTCGTTATGTCGCGCGGGCCGTACGCGAATGCCGCGTCT
GGGGCGTTCGCCGTCGGGTGCGCCGTGCTGGGCTTTATGCGCGCACCCCCTCCCCTCGCGCGGCCCACCG
CGCGGATATACGCCTGGCTCAAACTGGCGGCCGGTGGAGCGGCCCTTGTTCTGTGGAGTCTCGGGGAGCC
CGGCACGCAGCCGGGGGCCCCGGCCCCGGGCCCGGCCACCCAGTGCCTGGCGCTGGGCGCCGCCTATGCG
GCGCTCCTGGTGCTCGCCGATGACGTCTATCCGCTCTTTCTCCTCGCCCCGGGGCCCCTGTTCGTCGGCA
CCCTGGGGATGGTCGTCGGCGGGCTGACGATCGGAGGCAGCGCGCGCTACTGGTGGATCGGTGGGCCCGC
CGCGGCCGCCCTGGCCGCGGCGGTGTTGGCGGGCCCGGGGGCGACCACCGCCAGGGACTGCTTTTCCAGG
GCTTGCCCCGACCACCGCCGCGTCTGTGTCATCACCGCAGGCGAGTCTCTTTCCCGCCGCCCCCCGGAGG
ACCCAGAGCGACCCGGGGTTCCCGGGCCCCCGTCCCCCCCGACCCCCCAACGATCCCACGGGCCGCCGGC
CGATGAGGTCGCACCGGCCAGGGTCGCGCGGCCCGAAAACGTCTGGGTGCCCGTGGTCACCTTTCTGGGG
GCGGGCGCGCTTGCCGTCAAGACGGTGCGAGAACATGCCCGGGGAACGCCGGGCCCGGGCCTGCCGCTGT
GGCCCCAGGTGTTTCTCGGAGGCCATGTGGCGGTGGCCCTGACGGAGCTGTGTCAGGCGCTTGCGCCCTG
GGACCTTACGGACCCGCTGCTGTTTGTTCACGCCGGACTGCAGGTCATCAACCTCGGGTTGGTGTTTCGG
TTTTCCGAGGTTGTCGTGTATGCGGCGCTAGGGGGTGCCGTGTGGATTTCGTTGGCGCAGGTGCTGGGGC
TCCGGCGTCGCCTGCACAGGAAGGACCCCGGGGACGGGGCCCGGTTGGCGGCGACGCTTCGGGGCCTCTT
CTTCTCCGTGTACGCGCTGGGGTTTGGGGTGGGGGTGCTGCTGTGCCCTCCGGGGTCAACGGGCGGGCGG
TCGGGCGATTGATATATTTTTCAATAAAAGGCATTAGTCCCGAAGACCGCCGGTGTGTGATGATTTCGCC
ATAACACCCAAACCCCGGATGGGGCCCGGGTATAAATTCCGGAAGGGGACACGGGCTACCCTCACTATCG
AGGGCGCTTGGTCGGGAGGCCGCATCGAACGCACACCCCCATCCGGTGGTCCGTGTGGAGGTCGTTTTCA
GTGCCCGGTCTCGCTTTGCCGGGAACGCTAGCCGATCCCTCGCGAGGGGGAGGCGTCGGGCATGGCCCCG
GGGCGGGTGGGCCTTGCCGTGGTCCTGTGGAGCCTGTTGTGGCTCGGGGCGGGGGTGTCCGGGGGCTCGG
AAACTGCCTCCACCGGGCCCACGATCACCGCGGGAGCGGTGACGAACGCGAGCGAGGCCCCCACATCGGG
GTCCCCCGGGTCAGCCGCCAGCCCGGAGGTCACCCCCACATCGACCCCAAACCCCAACAATGTCACACAA
AACAAAACCACCCCCACCGAGCCGGCCAGCCCCCCAACAACCCCCAAGCCCACCTCCACGCCCAAAAGCC
CCCCCACGTCCACCCCCGACCCCAAACCCAAGAACAACACCACCCCCGCCAAGTCGGGCCGCCCCACTAA
ACCCCCCGGGCCCGTGTGGTGCGACCGCCGCGACCCATTGGCCCGGTACGGCTCGCGGGTGCAGATCCGA
TGCCGGTTTCGGAATTCCACCCGCATGGAGTTCCGCCTCCAGATATGGCGTTACTCCATGGGTCCGTCCC
CCCCAATCGCTCCGGCTCCCGACCTAGAGGAGGTCCTGACGAACATCACCGCCCCACCCGGGGGACTCCT
GGTGTACGACAGCGCCCCCAACCTAACGGACCCCCACGTGCTCTGGGCGGAGGGGGCCGGCCCGGGCGCC
GACCCTCCGTTGTATTCTGTCACCGGGCCGCTGCCGACCCAGCGGCTGATTATCGGCGAGGTGACGCCCG
CGACCCAGGGAATGTATTACTTGGCCTGGGGCCGGATGGACAGCCCGCACGAGTACGGGACGTGGGTGCG
CGTCCGCATGTTCCGCCCCCCGTCTCTGACCCTCCAGCCCCACGCGGTGATGGAGGGTCAGCCGTTCAAG
GCGACGTGCACGGCCGCCGCCTACTACCCGCGTAACCCCGTGGAGTTTGTCTGGTTCGAGGACGACCACC
AGGTGTTTAACCCGGGCCAGATCGACACGCAGACGCACGAGCACCCCGACGGGTTCACCACAGTCTCTAC
CGTGACCTCCGAGGCTGTCGGCGGCCAGGTCCCCCCGCGGACCTTCACCTGCCAGATGACGTGGCATCGC
GACTCCGTGACGTTCTCGCGACGCAATGCCACCGGGCTGGCCCTGGTGCTGCCGCGGCCAACCATCACCA
TGGAATTTGGGGTCCGGCATGTGGTCTGCACGGCCGGCTGCGTCCCCGAGGGCGTGACGTTTGCCTGGTT
CCTGGGGGACGACCCCTCACCGGCGGCTAAGTCGGCCGTTACGGCCCAGGAGTCGTGCGACCACCCCGGG
CTGGCTACGGTCCGGTCCACCCTGCCCATTTCGTACGACTACAGCGAGTACATCTGTCGGTTGACCGGAT
ATCCGGCCGGGATTCCCGTTCTAGAACACCACGGCAGTCACCAGCCCCCACCCAGGGACCCCACCGAGCG
GCAGGTGATCGAGGCGATCGAGTGGGTGGGGATTGGAATCGGGGTTCTCGCGGCGGGGGTCCTGGTCGTA
ACGGCAATCGTGTACGTCGTCCGCACATCACAGTCGCGGCAGCGTCATCGGCGGTAACGCAAGACCCCCC
CGTTACCTTTTTAATATCTATATAGTTTGGTCCCCCCTCTATCCCGCCCACCGCTGGGCGCTATAAAGCC
GCCACCCTCTCTTCCCTCAGGTCATCCTTGGTCGATCCCGAACGACACACGGCGTGGAGCAAAACGCCTC
CCCCTGAGCCGCTTTCCTACCAACACAACGGCATGCCTCTGCGGGCATCGGAACACGCCTACCGGCCCCT
GGGCCCCGGGACACCCCCCATGCGGGCTCGGCTCCCCGCCGCGGCCTGGGTTGGCGTCGGGACCATCATC
GGGGGAGTTGTGATCATTGCCGCGTTGGTCCTCGTGCCCTCGCGGGCCTCGTGGGCACTTTCCCCATGCG
ACAGCGGATGGCACGAGTTCAACCTCGGGTGCATATCCTGGGATCCGACCCCCATGGAGCACGAGCAGGC
GGTCGGCGGCTGTAGCGCCCCGGCGACCCTGATCCCCCGCGCGGCTGCCAAACAGCTGGCCGCCGTCGCA
CGCGTCCAGTCGGCAAGATCCTCGGGCTACTGGTGGGTGAGCGGAGACGGCATTCGGGCCTGCCTGCGGC
TCGTCGACGGCGTCGGCGGTATTGACCAGTTTTGCGAGGAGCCCGCCCTTCGCATATGCTACTATCCCCG
CAGTCCCGGGGGCTTTGTTCAGTTTGTAACTTCGACCCGCAACGCGCTGGGGCTGCCGTGAGGCGCGTGT
ACTGCGGTCTGTCTCGTCTCCTCTTCTCCCCTTCCCTCCCCCTCCGCATCCCAGGATCACACCGGTCAAC
GAGGGTTGGGGGGGTCCGGCACGGACCCAAAATAATAAACACACAATCACGTGCGATAAAAAGAACACGC
GGTCCCCTGTGGTGTTTTTGGTTATTTTTATTAAATCTCGTCGACAAACAGGGGGAAAGGGGCGTGGTCT
AGCGACGGCAGCACGGGCGGAGGCGTTCACCGGCTCCGGCGTCCTTCGCGTTTAAGCTTGGTCAGGAGGG
CGCTCAGGGCGGCGACGTTGGTCGGGCCGTCGTTGGTCAGGGCGTTGGCTCGATGGCGGGCGAGGACGGG
CGAGGGGCTCAACGGCGGGGGCGGGGGCCCGGTGCGGCCCGGGGGGGAAAATAGGGCGGATCCCCCCCAG
TCGTACAGGGGATTTTCCGCCTCAATGTACGGGGAGGCCGGCGCTGCATTCGCCGTGTTCACGCAGACGT
TTTCGTAGACCCGCATCCATGGTATTTCCTCGTAGACACGCCCCCCGTCCTCGCTCACCGTCTCGTATAT
TGACTCGTCGTCCTCGTAGGGGGCGTGCCGTTCGCGGGCCGAGGCGGCGTGGGTGGCTTTGCGGCGGGCG
TCGTCGTCGTCGTCGTCGGCCGTCAGATACGTGGCTTCCATCTGGTCGGGTTCTCCCTCCGGGGCGGGTC
CCCACACCCGTGGCCGATCGAGGCTCCCCAGAGACGCGCGCCGGACGAGGAGGGGGCACGTCGCCGCCGG
CGGTCGCCTGTCGGGTCCCGCGACGTTACGGGCCGGGAGGCGCGGGGGCACCTCCCCCATGTGCGTGTAA
TACGTGGCCGGCTGTGTGGCCGCAGCGGGGGGCTCGGCGACCGGGTCGTTCGCATCCGGAAGCGGGGGCC
CCGCGCCGTCCGCGCGGCGCCTCCGGAACCTCCGGGTGGACGCGGGGGTCGAGTGTAGGCGAGGTCGGGG
GAGGGGCGGGGGCTCGTTGTCGCGCCGCGCCCGCTGAATCTTTTCCCGACAGGTCCCACCCCCCGCGCGA
TGCCCCCCCGGGCCGCTGGCCATGTCGTCCGGGGGAGGCCCCGCGGACCACGTCGTCCGGCGAGACGCCA
CGAGCCGCAGGATGGACTCGTAGTGGAGCGACGGCGCCCCGTTGCGGAGCAGATCCGCGGCCAGGGCGGC
CCCGAACCAAGCCTTGATGCTCAACTCCATCCGGGCCCAGCTGGGGGCGGTCATCGTGGGGAACAGGGGG
GCGGTGGTCCGACAGAAACGCTCCTGGCTGTCCACCGCGGCCCGCAGATACTCGTTGTTCAGGCTGTCGG
TGGCCCAGACGCCGTACCCGGTGAGGGTCGCGTTGATGATATACTGGGCGTGGTGATGGACGATCGACAG
AACCTCCACCGTGGATACGACGGTATCCACGGTCCCGTACGTACCGCCGCTCCGCTTGCCGGTCTGCCAC
AGGTTGGCTAGGCGCGTCAGGTGGCCCAGGACGTCGCTGACCGCCGCCCTGAGCGCCATGCACTGCATGG
AGCCGGTCGTGCCGCTGGGACCCCGGTCCAGATGGCGCGCGAACGTTTCCGCGGGCGCCTCCGGGCTGCC
GCCGAGCGGGAGGAACCGGCGATTGGAGGGACTCAGCCGGTGACATACGTGCTTGTCCGTCGTCCACAGC
ATCCAGGACGCCCACCGGTACAGCACGGAGACGTAGGCCAGGAGCTCGTTGAGCCGCAGTGCGGTGTCGG
TGCTGGGGCGGCTTGGGTCCGCCGGGCGCATAAAGAACATGTACTGCTGAATCCGATGGAGGGCGTCGCG
CAGGCCGGCCACGGTGGCGGCGTACTTGGCCGCCACGGCCCCGCTCTTGAACGGGGTGCGCGCCAGCAGC
TTTGGCGCCAGGGTGGGCCGCAGCAGCACGTGAAGGCTGGGGTCGCAGTCGCCCACGGGGTCCTCGGGGA
CGTCCAGGCCGCTGGGCACCACCGTCTGCAGGTACTTCCAGTACTGCGTGAGGATGGCGCGGCTCAACTG
GCCGCCGGGCAGCTCCACCTCGCCCAGCGCCTGGGTGGCGGCCGAAGCGTAGTGCCGGATGTACTCGTAG
TGCGGGTCGCTGGCGAGCCCGTCCACGATCAAACTCTCGGGAACCGTGTTGTGTTGCCGCGCGGCCAACC
GGACGCTGCGATCGGTGCAGGTCAGAAACGCCGGCTGCGCGTCGTCGGAGCGCTGCCGCAAGGCGCCCAC
GGCCGCGCTAAGGAGCCCCTCCGGGGTGGGGAGCAGACACCCGCCGAAGATGCGCCGCTCGGGAACGCCC
GCGTTGTCGCCGCGGATCAGGTTGGCAGGCGTCAGGCACCGCGCCAGCCGCAGGGAGCTCGCGCCGCGCG
TCCGGCGCTGCATGGTGACGCCCGTTCGGTCGGGACCCGCCGGTCGGAGTTATGCCGCGTCCAGGGCCAT
CGGGGCGCTTTTTATCGGGAGGAGCTTATGGGCGTGGCGGGCCTCCCAGCCCGGTCGCGCGCCTCCCCGA
CACGTGCGCCCGCAGGGCGGCGGCCCCCTCGTCTCCCATCAGCAGTTTCCTAAACTGGGACATGATGTCC
ACCACGCGGACCCGCGGGCCCAACACGGACCCGCCGCTTACGGGGGCGGGGGGGAAGGGCTCCAGGTCCT
TGAGAAGAAAGGCGGGGTCTGCCGTCCCGGACACGGGGGCCCGGGGCGCTGAGGAGGCGGGGCGCAGATC
CACGTGCTCCGCGGCCGCGCGGACGTCCGCCCAGAACTTGGCGGGGGTGGTGCGCGCGTACAGGGGCTGG
GTCGCTCGGAGGACGCACGCGTAGCGCAGGGGGGTGTACGTGCCCACCTCGGGGGCCGTGAATCCCCCGT
CAAACGCGGCCAGTGTCACGCACGCCACCACGGTGTCGGCAAAGCCCAGCAGCCGCTGCAGGACGAGCCC
GGCGGCCAGAATGGCGCGCGTGGCCGCCGCGTCGTCCCGGCGCCGGTGCGCGTCCCCGCACGCCCGGGCG
TACTTTAAGGTCACGGTCGCCAGGGCCGTGTGCAGCGCGTACACCGCAGCGCCCAGCACGGCGTTGAGCC
CGCTGTTGGCGAGCAGCCGGCGCGCTGCGGTGTCGCCCAGCGCCTCGTGCTCGGCCCCCACGACCGCGGG
GCTTCCCAGGGGCAGGGCGCGAAACAGCTCCTCCCGCGCCACGTCCGCAAAGGCGGGGTGGTGCACGTGC
GGGTGCAGGCGCGCCCCCACGACCACCGAGAGCCACTGGACCGTCTGCTCCGCCATCACCGCCAGCACAT
CCAGCACGCGCCCCAGGAAGGCGGCCTCCCGCGTCAAAACGCACCGGACGGCGTCGGGATTGAAGCGGGC
GAGCAGGGCCCCGGTGGCCAGGTACGTCATGCGGCCGGCATAGCGGGCGGCCACGCGACAGTCGCGGTCC
AGCAGCGCGCGCACCCCGGGCCAGTACAGCAGGGACCCCAGCGAGCTGCGGAACACCGCGGCGTCGGGGC
CGGATTGGGGGGACACTAACCCCCCCGCGCTCAGTAACGGCACGGCCGCGGCCCCGACGGGACGCAACGC
CGTGAGGCTCGCGAACTGCCGCCTCAGCTCGGCCGCCCTGTCGTCCAGGTCAGACCCGCGCGCCTCCGCG
TGAAGGCGCGTCCCGCACACCCACCCGTTGATGGCCAGCCGCACGACGGCATCCGCCAAAAAGCTCATCG
CCTGGGCGGGGCTGGTTTTTGTTCGACGATCCGTCAGGTCAAGAATCCCATCGCCCGTGATATACCAGGC
CAACGCCTCGCCCTGCTGCAGGGTTTGGCGGAAAAACACCGCGGGGTTGTCGGGGGAGGCGAAGTGCATG
ACCCCCACGCGCGATAACCCGAACGCGCTATCCGGACACGGGTAAAACCCGGCCGGATGCCCCAGGGCTA
GGGCGGAGCGCACGGACTCGTCCCACACGGCAACCTGAGGGGCCAGTCGATCCAACGGGAATGCCGCCCG
GAGCTCCGGGCCCGGCACGCGTCCCTCCAGAACCTCCACCTTGGGCGGGGAACGGGCCCCGCCGCCGTCC
TCCGGCCCGACGGCTTCCGGGTAGTCGTCCTCCTCGTACTGCAGCTCCTCTAGGAACAGCGGCGACGGCG
CCACCCGCGAACCGCCGACCCGCCCCAAAATAGCCCGCGCGTCGACGGGACCCAGGTATCCCCCCTGCCG
GGCCTGCGGAGGACCGCGGGGAACCTCATCATCATCGTCCAGGCGACCGCGCACCGACTGGCTACGGGCC
GCATCGGGCCCGGGGCGCTGCCGGGACGCTCGGCGATGGGATGTGGGCGGGGCTTCCGACGCGCGCCGTC
GTCGGGCTCGCGGGCCTTCCCGTCGACGGCGCACGGGCGGCTCGTCGCCCGCCATCTCCTCCAGAGCCTC
TAGCTCGCTGTCGTCATCCCCGCGGAACACCGCACGCAGGTACCCCATGAACCCCACCCCATCGCCCGCT
GGCTCGTCCGCCACGGGCGAGGCGCGGGGGCGGGTGGATGCGCGCCTCCTGCGCCCCGCGGGTTCGCGAG
CCGACATGGTGGCGATAGACGCGGGTTATCGGATGTCCGCTACCCCCCAAAAAAGAAAAAGACCCCACAG
CGCGGATGGAGGCCGGGGTAGGTGCCGCCGGACCCCCTCGCGATGGGAATGGACGGGAGCGACGGGGCCG
GCGCAAAAAAACGCAGTATCTCCCGCGAAGGCTACCCGCCGCCCCAGCCCCCGGCCAAATGCGGAAACGG
TCCCGCGCTCTCGCCTTTATACGCGGGCCGCCCTGCGACACAATCACCCGTCCGTGGTTTCGAATCTACA
CGACAGGCCCGCAGACGCGGCTAACACACACGCCGGCAACCCAGACCCCAGTGGGTTGGTTGCGCGGTCC
CGTCTCCTGGCTAGTTCTTTCCCCCACCACCAAATAATCAGACGACAACCGCAGGTTTTGTAATGTATGT
GCTCGTGTTTATTGTGGATACGAACCGGTGACGGGAGGGGAAAACCCAGACGGGGGATGCGGGTCCGGTC
GCGCCCCCTACCCACCGTACTCGTCAATTCCAAGGGCATCGGTAAACATCTGCTCAAACTCGAAGTCGGC
CATATCCAGAGCGCCGTAGGGGGCGGAGTCGTGGGGGGTAAATCCCGGCCCCGGGGAATCCCCGTCCCCC
AACATGTCCAGATCGAAATCGTCTAGCGCGTCGGCATGCGCCATCGCCACGTCCTCGCCGTCTAAGTGGA
GCTCGTCCCCCAGGCTGACATCGGTCGGGGGGGCCGTCGACAGTCTGCGCGTGTGTCCCGCGGGGAGAAA
GGACAGGCGCGGAGCCGCCAGCCCCGCCTCTTCGGGGGCGTCGTCGTCCGGGAGATCGAGCAGGCCCTCG
ATGGTAGACCCGTAATTGTTTTTCGTACGCGCGCGGCTGTACGCGTGTTCCCGCATGACCGCCTCGGAGG
GCGAGGTCGTGAAGCTGGAATACGAGTCCAACTTCGCCCGAATCAACACCATAAAGTACCCAGAGGCGCG
GGCCTGGTTGCCATGCAGGGTGGGAGGGGTCGTCAACGGCGCCCCTGGCTCCTCCGTAGCCGCGCTGCGC
ACCAGCGGGAGGTTAAGGTGCTCGCGAATGTGGTTTAGCTCCCGCAGCCGGCGGGCCTCGATTGGCACTC
CCCGGACGGTGAGCGCTCCGTTGACGAACATGAAGGGCTGGAACAGACCCGCCAACTGACGCCAGCTCTC
CAGGTCGCAACAGAGGCAGTCAAACAGGTCGGGCCGCATCATCTGCTCGGCGTACGCGGCCCATAGGATC
TCGCGGGTCAAAAATAGATACAAATGCAAAAACAAAACACGCGCCAGACGAGCGGTCTCTCGGTAGTACC
TGTCCGCGATCGTGGCGCGCAGCATTTCTCCCAGGTCGCGATCGCGTCCGCGCATGTGCGCCTGGCGGTG
CAGCTGCCGGACGCTGGCGCGCAGGTACCGGTACAGGGCCGAGCAGAAGTTGGCCAACACGGTTCGATAG
CTCTCCTCCCGCGCCCGTAGCTCGGCGTGGAAGAAACGAGAGAGCGCTTCGTAGTAGAGCCCGAGGCCGT
CGCGGGTGGCCGGAAGCGTAGGGAAGGCCACGTCGCCGTGGGCGCGAATGTCGATTTGGGTGCGTTCGGG
GACGTACGCGTCCCCCCATTCCACCACATCGCTGGGCAGCGTTGATAGGAATTTACACTCCCGGTACAGG
TCGGCGTTGGTCGGTAGCGCCGAAAACAGATCCTCGTTCCAGGTATCGAGCATGGTACATAGCGCGGGGC
CCGCGCTAAAGCCCAAGTCGTCGAGGAGACGGTTAAAGAGGGCGGCGGGGGGGACGGGCATGGGTGGGGA
GGGCATGAGCTGGGCCTGGCTCAGGCGCCCCGTTGCGTACAGCGGGGGGGCCGCCGGGGTGTTTTTGGGA
CCCCCGGCCGGGCGGGGGGGCGGTGGCGAAGCGCCGTCCGCGTTCATGTCGGCAAACAGCTCGTCGACCA
AGAGGTCCATTGGGTGGGGTTGATACGGGAAAGACGATATCGGGCTTTTGATGCGATCGTCCCCGCCCGC
CCAGAGAGTGTGGGACGCCCGACGGCGCGGGAAGAGAAAACCCCCAAACGCGTTAGAGGACCGGACGGAC
CTTATGGGGGGAAGTGGGCAGCGGGAACCCCGTCCGTTCCCGAGGAATGACAGCCCGTGGTCGCCACCAC
GCATTTAAGCAACCCGCACGGGCCGCCCCGTACCTCGTGACTTCCCCCCACATTGGCTCCTGTCACGTGA
AGGCGAACCGAGGGCGGCTGTCCAACCCACCCCCCGCCACCCAGTCCCGGTCCCCGTCGGATTGGGAAAC
AAAGGCACGCAACGCCAACACCGAATGAACCCCTGTTGGTGCTTTATTGTCTGGGTACGGAAGTTTTCAC
TCGACGGGCCGTCTGGGGCGAGAAGCGGAGCGGGCTGGGGCTCGAGGTCGCTCGGTGGGGCGCGACGCCG
CAGAACGCCCTCGAGTCGCCGTGGCCGCGTCGACGTCCTGCACCACGTCTGGATTCACCAACTCGTTGGC
GCGCTGAAGCAGGTTTTTGCCCTCGCAGACCGTCACGCGGATGGTGGTGATGCCAAGGAGTTCGTTGAGG
TCTTCGTCTGTGCGCGGACGCGACATGTCCCAGAGCTGGACCGCCGCCATCCGGGCATGCATGGCCGCCA
GGCGCCCGACCGCGGCGCAGAAGACGCGCTTGTTAAAGCCGGCCACCCGGGGGGTCCATGGCGCGTCGGG
GTTTGGGGGGGCGGTGCTAAAGTGCAGCTTTCTGGCCAGCCCCTGCGCGGGTGTCTTGGATCGGGTTGGC
GCCGTCGACGCGGGGGCGTCTGGGAGTGCGGCGGATTCTGGCTGGGCCGATTTCCTGCCGCGGGTGGTCT
CCGCCGCCGGGGCCGCGGGGGCCTTAGTCGCCACCCGCTGGGTTCGGGGGGCCCGGGGGGCGGTGGTGGG
TGTGCGTCCGGCCCCTCCGGACCCAGCGGGTGGCGGAGGCGCCCGCGCAGGCCCCGGGCCGGACAAAACC
GCCCCGGAAACGGGACGCCGCGTCCGGGGGACCTCCGGGTGTTCGTCGTCTTCGGATGACGAGCCCCCGT
AGAGGGCATAATCCGACTCGTCGTACTGGACGAAACGGACCTCGCCCCTCTGGCGCGAGCGTGTCTGTAG
GGCGCCACGGCGGGAGGTGTCAGGCGGACTATCGGGACTCGCCATACCTGAAGACGGGGTGTAGTACAGA
TCCTCGTACTCATCGCGCGGAACCTCCCGCGGACCCGACTTCACGGAGCGGCGAGAGGTCATGGTTCCAC
GAACACGCTAGGGTCGGATGCGCGGACAATTAGGCCTGGGTTCGGACGGCGGGGGTGGTGCAGGTGTGGA
GAGGTCGAGCGATAGGGGCGGCCCGGGAGAGAAGAGAGGGTCCGCAAAACCCACTGGGGATGCGTGAGTG
GCCCTCTGTGGGCGGTGGGGGAGAGTCTTATAGGAAGTGCATATAACCACAACCCATGGGTCTAACCAAT
CCCCAGGGGCCAAGAAACAGACACGCCCCAAACGGTCTCGGTTTCCGCGAGGAAGGGGAAGTCCTGGGAC
ACCCTCCACCCCCACCCCTCACCCCACACAGGGCGGGTTCAGGCGTGCCCGGCAGCCAGTAGCCTCTGGC
AGATCTGACAGACGTGTGCGATAATACACACGCCCATCGAGGCCATGCCTACATAAAAGGGCACCAGGGC
CCCCGGGGCAGACATTTGGCCAGTGTTTTGGGTCTCGCACCGCGCGCCCCCGATCCCATCGCGCCCGCCC
TCCTCGCCGGGCGGCTCCCCGCGCGGGCCCGCGTCTCCCGCCGCTAAGGCGACGAGCAAGACAAACAACA
GGCCCGCCCGACAGACCCTTCTGGGGGGGCCCATCGTCCCTAACAGGAAGATGAGTCAGTGGGGATCCGG
GGCGATCCTTGTCCAGCCGGACAGCTTGGGTCGGGGGTACGATGGCGACTGGCACACGGCCGTCGCTACT
CGCGGGGGCGGAGTCGTGCAACTGAACCTGGTCAACAGGCGCGCGGTGGCTTTTATGCCGAAGGTTAGCG
GGGACTCCGGATGGGCCGTCGGGCGCGTCTCTCTGGACCTGCGAATGGCTATGCCGGCTGACTTTTGCGC
GATTATTCACGCCCCCGCGCTAGCCAGCCCCGGGCACCACGTAATACTGGGTCTTATCGACTCGGGGTAC
CGCGGAACCGTTATGGCCGTGGTCGTAGCGCCTAAAAGGACGCGGGAATTTGCCCCCGGGACCCTGCGGG
TCGACGTGACGTTCCTGGACATCCTGGCGACCCCCCCGGCCCTCACCGAGCCGATTTCCCTGCGGCAGTT
CCCGCAACTGGCGCCCCCCCCTCCAACCGGGGCCGGGATACGCGAAGATCCTTGGTTGGAGGGGGCGCTC
GGGGCCCCAAGCGTGACTACGGCCCTACCGGCGCGACGCCGAGGGCGGTCCCTCGTCTATGCCGGCGAGC
TGACGCCGGTTCAGACGGAACACGGGGACGGCGTACGAGAAGCCATCGCCTTCCTTCCAAAACGCGAGGA
GGATGCCGGTTTCGACATTGTCGTCCGTCGCCCGGTCACCGTCCCGGCAAACGGCACCACGGTCGTGCAG
CCATCCCTCCGCATGCTCCACGCGGACGCCGGGCCCGCGGCCTGCTATGTGTTGGGGCGGTCGTCGCTCA
ACGCCCGCGGCCTCCTGGTCGTTCCTACGCGCTGGCTCCCCGGGCACGTATGTGCGTTTGTTGTTTACAA
CCTTACGGGGGTTCCTGTGACCCTCGAGGCCGGCGCCAAGGTCGCCCAGCTCCTGGTTGCGGGGGCGGAC
GCTCTTCCTTGGATCCCCCCGGACAACTTTCACGGGACCAAAGCGCTTCGAAACTACCCCAGGGGTGTTC
CGGACTCAACCGCCGAACCCAGGAACCCGCCGCTCCTGGTGTTTACGAACGAGTTTGACGCGGAGGCCCC
CCCGAGCGAGCGCGGGACCGGGGGTTTTGGCTCTACCGGTATTTAGCCCACAGCTTTGGGTTCGTTCCGG
GCAATAAAAAACGTTTGTATCGCATCTTTCCTGTGTGTAGTTGTTTATGTTGGATGCCTGTGGGTCTATC
ACACCCGCCCCTCCATCCCACAAACACAAAACACACGGGTTGGATGAAAACACGCATTTATTGACCCAAA
ACACACGGAGCTGCTCGAGATGGGCCAGGGCGAGGTGCGGTTGGGGAGGCTGTAGGTCTGGGAACGGACA
CGCGGGGACACGATTCCGGTTTGGGGTCCGGGAGGGCGTCGCCGTTTCGGGCGGCAGGCGCCAGCGTAAC
CTCCGGGGGCGGCGTGTGGGGGTGCCCCAAGGAGGGCGCCTCGGTCACCCCAATCCCCCCCGACCGGGTT
CCCCCGGCAACCCCGAAGGCGGAGAGGCCAAGGGCCCGTTCGGCGATGGCCACATCCTCCATGACCACGT
CACTCTCGGCCATGCTCCGAATAGCCTGGGAGACGAGCACATCCGCGGACTTGTCAGCCGCCCCCACGGA
CATGTACATCTGCAGGATGGTGGCCATACACGTGTCCGCCAGGCGCCGCATCTTGTCCTGATGGGCCGCC
ACGGCCCCGTCGATCGTGGGGGCCTCGAGCCCGGGGTGGTGGCGCGCCAGTCGTTCTAGGTTCACCATGC
AGGCGTGGTACGTGCGGGCCAAGGCGCGGGCCTTCACGAGGCGTCGGGTGTCGTCCAGGGACCCCAGGGC
GTCATCGAGCGTGATGGGGGCGGGAAGTAGCGCGTTAACGACCGCCAGGGCCTCCTGCAGCCGCGGCTCC
GCCTCCGAGGGCGGAACGGCCGCGCGGATCATCTCATATTGTTCCTCGGGGCGCGCTCCCCAGCCACATA
TAGCCCCGAGAAGAGAAGCCATCGCGGGCGGGTACTGGCCCTTGGGCGCGCGGACGCAATGGGGCAGGAA
GACGGGAACCGCGGGGAGAGGCGGGCGGCCGGGACTCCCGTGGAGGTGACCGCGCTTTATGCGACCGACG
GGTGCGTTATTACCTCTTCGATCGCCCTCCTCACAAACTCTCTACTGGGGGCCGAGCCGGTTTATATATT
CAGCTACGACGCATACACGCACGATGGCCGTGCCGACGGGCCCACGGAGCAAGACAGGTTCGAAGAGAGT
CGGGCGCTCTACCAAGCGTCGGGCGGGCTAAATGGCGACTCCTTCCGAGTAACCTTTTGTTTATTGGGGA
CGGAAGTGGGTGGGACCCACCAGGCCCGCGGGCGAACCCGACCCATGTTCGTCTGTCGCTTCGAGCGAGC
GGACGACGTCGCCGCGCTACAGGACGCCCTGGCGCACGGGACCCCGCTACAACCGGACCACATCGCCGCC
ACCCTGGACGCGGAGGCCACGTTCGCGCTGCATGCGAACATGATCCTGGCTCTCACCGTGGCCATCAACA
ACGCCAGCCCCCGCACCGGACGCGACGCCGCCGCGGCGCAGTATGATCAGGGCGCGTCCCTACGCTCGCT
CGTGGGGCGCACGTCCCTGGGACAACGCGGCCTTACCACGCTATACGTCCACCACGAGGTGCGCGTGCTT
GCCGCGTACCGCAGGGCGTATTATGGAAGCGCGCAGAGTCCCTTCTGGTTTCTTAGCAAATTCGGGCCGG
ACGAAAAAAGCCTGGTGCTCACCACTCGGTACTACCTGCTTCAGGCCCAGCGTCTGGGGGGCGCGGGGGC
CACGTACGACCTGCAGGCCATCAAGGACATCTGCGCCACCTACGCGATTCCCCACGCCCCCCGCCCCGAC
ACCGTCAGCGCTGCGTCCCTGACCTCGTTTGCCGCCATCACGCGGTTCTGTTGCACGAGCCAGTACGCCC
GCGGGGCCGCGGCGGCCGGGTTTCCGCTTTACGTGGAGCGCCGTATTGCGGCCGACGTCCGCGAGACCAG
TGCGCTGGAGAAGTTCATAACCCACGATCGCAGTTGCCTGCGCGTGTCCGACCGTGAATTCATTACGTAC
ATCTACCTGGCCCATTTTGAGTGTTTCAGCCCCCCGCGCCTAGCCACGCATCTTCGGGCCGTGACGACCC
ACGACCCCAACCCCGCGGCCAGCACGGAGCAGCCCTCGCCCCTGGGCAGGGAGGCCGTGGAACAATTTTT
TTGTCACGTGCGCGCCCAACTGAATATCGGGGAGTACGTCAAACACAACGTGACCCCCCGGGAGACCGTC
CTGGATGGCGATACGGCCAAGGCCTACCTGCGCGCTCGCACGTACGCGCCCGGGGCCCTGACGCCCGCCC
CCGCGTATTGCGGGGCCGTGGACTCCGCCACCAAAATGATGGGGCGTTTGGCGGACGCCGAAAAGCTCCT
GGTCCCCCGCGGGTGGCCCGCGTTTGCGCCCGCCAGTCCCGGGGAGGACACGGCGGGCGGCACGCCGCCC
CCACAGACCTGCGGAATTGTCAAGCGCCTCCTGAGACTGGCCGCCACGGAACAGCAGGGCCCCACACCCC
CGGCGATCGCGGCGCTTATCCGTAATGCGGCGGTGCAGACTCCCCTGCCCGTCTACCGGATATCCATGGT
CCCCACGGGACAGGCATTTGCCGCGCTGGCCTGGGACGACTGGGCCCGCATAACGCGGGACGCTCGCCTG
GCCGAAGCGGTCGTGTCCGCCGAAGCGGCGGCGCACCCCGACCACGGCGCGCTGGGCAGGCGGCTCACGG
ATCGCATCCGCGCCCAGGGCCCCGTGATGCCCCCTGGCGGCCTGGATGCCGGGGGGCAGATGTACGTGAA
TCGCAACGAGATATTCAACGGCGCGCTGGCAATCACAAACATCATCCTGGATCTCGACATCGCCCTGAAG
GAGCCCGTCCCCTTTCGCCGGCTCCACGAGGCCCTGGGCCACTTTAGGCGCGGGGCTCTGGCTGCGGTTC
AGCTCCTGTTTCCCGCGGCCCGCGTGGACCCCGACGCATATCCCTGTTATTTTTTCAAAAGCGCATGTCG
GCCCGGCCCGGCGTCCGTGGGTTCCGGCAGCGGACTCGGCAACGACGACGACGGGGACTGGTTTCCCTGC
TACGACGACGCCGGTGATGAGGAGTGGGCGGAGGACCCGGGCGCCATGGACACATCCCACGATCCCCCGG
ACGACGAGGTTGCCTACTTTGACCTGTGCCACGAAGTCGGCCCCACGGCGGAACCTCGCGAAACGGATTC
GCCCGTGTGTTCCTGCACCGACAAGATCGGACTGCGGGTGTGCATGCCCGTCCCCGCCCCGTACGTCGTC
CACGGTTCTCTAACGATGCGGGGGGTGGCACGGGTCATCCAGCAGGCGGTGCTGTTGGACCGAGATTTTG
TGGAGGCCATCGGGAGCTACGTAAAAAACTTCCTGTTGATCGATACGGGGGTGTACGCCCACGGCCACAG
CCTGCGCTTGCCGTATTTTGCCAAAATCGCCCCCGACGGGCCTGCGTGCGGAAGGCTGCTGCCAGTGTTT
GTGATCCCCCCCGCCTGCAAAGACGTTCCGGCGTTTGTCGCCGCGCACGCCGACCCGCGGCGCTTCCATT
TTCACGCCCCGCCCACCTATCTCGCTTCCCCCCGGGAGATCCGTGTCCTGCACAGCCTGGGTGGGGACTA
TGTGAGCTTCTTTGAAAGGAAGGCGTCCCGCAACGCGCTGGAACACTTTGGGCGACGCGAGACCCTGACG
GAGGTCCTGGGTCGGTACAACGTACAGCCGGATGCGGGGGGGACCGTCGAGGGGTTCGCATCGGAACTGC
TGGGGCGGATAGTCGCGTGCATCGAAACCCACTTTCCCGAACACGCCGGCGAATATCAGGCCGTATCCGT
CCGGCGGGCCGTCAGTAAGGACGACTGGGTCCTCCTACAGCTAGTCCCCGTTCGCGGTACCCTGCAGCAA
AGCCTGTCGTGTCTGCGCTTTAAGCACGGCCGGGCGAGTCGCGCCACGGCGCGGACATTCGTCGCGCTGA
GCGTCGGGGCCAACAACCGCCTGTGCGTGTCCTTGTGTCAGCAGTGCTTTGCCGCCAAATGCGACAGCAA
CCGCCTGCACACGCTGTTTACCATTGACGCCGGCACGCCATGCTCGCCGTCCGTTCCCTGCAGCACCTCT
CAACCGTCGTCTTGATAACGGCGTACGGCCTCGTGCTCGTGTGGTACACCGTCTTCGGTGCCAGTCCGCT
GCACCGATGTATTTACGCGGTACGCCCCACCGGCACCAACAACGACACCGCCCTCGTGTGGATGAAAATG
AACCAGACCCTATTGTTTCTGGGGGCCCCGACGCACCCCCCCAACGGGGGCTGGCGCAACCACGCCCATA
TCTGCTACGCCAATCTTATCGCGGGTAGGGTCGTGCCCTTCCAGGTCCCACCTGACGCCATGAATCGTCG
GATCATGAACGTCCACGAGGCAGTTAACTGTCTGGAGACCCTATGGTACACACGGGTGCGTCTGGTGGTC
GTAGGGTGGTTCCTGTATCTGGCGTTCGTCGCCCTCCACCAACGCCGATGTATGTTTGGCGTCGTGAGTC
CCGCCCACAAGATGGTGGCCCCGGCCACCTACCTCTTGAACTACGCAGGCCGCATCGTATCGAGCGTGTT
CCTGCAGTACCCCTACACGAAAATTACCCGCCTGCTCTGCGAGCTGTCGGTCCAGCGGCAAAACCTGGTT
CAGTTGTTTGAGACGGACCCGGTCACCTTCTTGTACCACCGCCCCGCCATCGGGGTCATCGTAGGCTGCG
AGTTGATGCTACGCTTTGTGGCCGTGGGTCTCATCGTCGGCACCGCTTTCATATCCCGGGGGGCATGTGC
GATCACATACCCCCTGTTTCTGACCATCACCACCTGGTGTTTTGTCTCCACCATCGGCCTGACAGAGCTG
TATTGTATTCTGCGGCGGGGCCCGGCCCCCAAGAACGCAGACAAGGCCGCCGCCCCGGGGCGATCCAAGG
GGCTGTCGGGCGTCTGCGGGCGCTGCTGTTCCATCATCCTCTCGGGCATCGCAGTGCGATTGTGTTATAT
CGCCGTGGTGGCCGGGGTGGTGCTCGTGGCGCTTCACTACGAGCAGGAGATCCAGAGGCGCCTGTTTGAT
GTATGACGTCACATCCAGGCCGGCGGAAACCGTAACGGCATATGCAAATTGGAAACTGTCCTGTCTTGGG
GCCCACCCACCCGACGCGTCATATGCAAATGAAAATCGGTCCCCCGAGGCCACGTGTAGCCTGGATCCCA
ACGACCCCGCCCATGGGTCCCAATTGGCCGTCCCGTTACCAAGACCAACCCAGCCAGCGTATCCACCCCC
GCCCGGGTCCCCGCGGAAGCGGAACGGGGTATGTGATATGCTAATTAAATACATGCCACGTACTTATGGT
GTCTGATTGGTCCTTGTCTGTGCCGGAGGTGGGGCGGGGGCCCCGCCCGGGGGGCGGAACGAGGAGGGGT
TTGGGAGAGCCGGCCCCGGCACCACGGGTATAAGGACATCCACCACCCGGCCGGTGGTGGTGTGCAGCCG
TGTTCCAACCACGGTCACGCTTCGGTGCCTCTCCCCGATTCGGGCCCGGTCGCTCGCTACCGGTGCGCCA
CCACCAGAGGCCATATCCGACACCCCAGCCCCGACGGCAGCCGACAGCCCGGTCATGGCGACTGACATTG
ATATGCTAATTGACCTCGGCCTGGACCTCTCCGACAGCGATCTGGACGAGGACCCCCCCGAGCCGGCGGA
GAGCCGCCGCGACGACCTGGAATCGGACAGCAGCGGGGAGTGTTCCTCGTCGGACGAGGACATGGAAGAC
CCCCACGGAGAGGACGGACCGGAGCCGATACTCGACGCCGCTCGCCCGGCGGTCCGCCCGTCTCGTCCAG
AAGACCCCGGCGTACCCAGCACCCAGACGCCTCGTCCGACGGAGCGGCAGGGCCCCAACGATCCTCAACC
AGCGCCCCACAGTGTGTGGTCGCGCCTCGGGGCCCGGCGACCGTCTTGCTCCCCCGAGCAGCACGGGGGC
AAGGTGGCCCGCCTCCAACCCCCACCGACCAAAGCCCAGCCTGCCCGCGGCGGACGCCGTGGGCGTCGCA
GGGGTCGGGGTCGCGGTGGTCCCGGGGCTGCCGATGGTTTGTCGGACCCCCGCCGGCGTGCCCCCAGAAC
CAATCGCAACCCTGGGGGACCCCGCCCCGGGGCGGGGTGGACGGACGGCCCCGGCGCCCCCCATGGCGAG
GCGTGGCGCGGCAGTGAGCAGCCCGACCCACCCGGAGGCCAGCGGACACGGGGCGTGCGCCAAGCACCCC
CCCCGCTAATGACGCTGGCGATTGCCCCCCCGCCCGCGGACCCCCGCGCCCCGGCCCCGGAGCGAAAGGC
GCCCGCCGCCGACACCATCGACGCCACCACGCGGTTGGTCCTGCGCTCCATCTCCGAGCGCGCGGCGGTC
GACCGCATCAGCGAGAGCTTTGGCCGCAGCGCACAGGTCATGCACGACCCCTTTGGGGGGCAGCCGTTTC
CCGCCGCGAATAGCCCCTGGGCCCCGGTGCTGGCGGGCCAAGGAGGGCCCTTTGACGCCGAGACCAGACG
GGTCTCCTGGGAAACCTTGGTCGCCCACGGCCCGAGCCTCTATCGCACTTTTGCCGGCAATCCTCGGGCC
GCATCGACCGCCAAGGCCATGCGCGACTGCGTGCTGCGCCAAGAAAATTTCATCGAGGCGCTGGCCTCCG
CCGACGAGACGCTGGCGTGGTGCAAGATGTGCATCCACCACAACCTGCCGCTGCGCCCCCAGGACCCCAT
TATCGGGACGGCCGCGGCTGTGCTGGATAACCTCGCCACGCGCCTGCGGCCCTTTCTCCAGTGCTACCTG
AAGGCGCGAGGCCTGTGCGGCCTGGACGAACTGTGTTCGCGGCGGCGTCTGGCGGACATTAAGGACATTG
CATCCTTCGTGTTTGTCATTCTGGCCAGGCTCGCCAACCGCGTCGAGCGTGGCGTCGCGGAGATCGACTA
CGCGACCCTTGGTGTCGGGGTCGGAGAGAAGATGCATTTCTACCTCCCCGGGGCCTGCATGGCGGGCCTG
ATCGAAATCCTAGACACGCACCGCCAGGAGTGTTCGAGTCGTGTCTGCGAGTTGACGGCCAGTCACATCG
TCGCCCCCCCGTACGTGCACGGCAAATATTTTTATTGCAACTCCCTGTTTTAGGTACAATAAAAACAAAA
CATTTCAAACAAATCGCCCCTCGTGTTGTCCTTCTTTGCTCATGGCCGGCGGGGCGTGGGTCACGGCAGA
TGGCGGGGGTGGGCCCGGCGTACGGCCTGGGTGGGCGGAGGGAACTAACCCAACGTATAAATCCGTCCCC
GTTCCAAGGCCGGTGTCATAGTGCCCTTAGGAGCTTCCCGCCCGGGCGCATCCCCCCTTTTGCACTATGA
CAGCGACCCCCCTCACCAACCTGTTCTTACGGGCCCCGGACATAACCCACGTGGCCCCCCCTTACTGCCT
CAACGCCACCTGGCAGGCCGAAACGGCCATGCACACCAGCAAAACGGACTCCGCTTGCGTGGCCGTGCGG
AGTTACCTGGTCCGCGCCTCCTGTGAGACCAGCGGCACAATCCACTGCTTTTTCTTTGCGGTATACAAGG
ACACCCACCACACCCCTCCGCTGATTACCGAGCTCCGCAACTTTGCGGACCTGGTTAACCACCCGCCGGT
CCTACGCGAACTGGAGGATAAGCGCGGGGTGCGGCTGCGGTGTGCGCGGCCGTTTAGCGTCGGGACGATT
AAGGACGTCTCTGGGTCCGGCGCGTCCTCGGCGGGAGAGTACACGATAAACGGGATCGTGTACCACTGCC
ACTGTCGGTATCCGTTCTCAAAAACATGCTGGATGGGGGCCTCCGCGGCCCTACAGCACCTGCGCTCCAT
CAGCTCCAGCGGCATGGCCGCCCGCGCGGCAGAGCATCGACGCGTCAAGATTAAAATTAAGGCGTGATCT
CCAACCCCCCCATGAATGTGTGTAACCCCCCCCAAAAAAATAAAGAGCCGTAACCCAACCAAACCAGGCG
TGGTGTGAGTTTGTGGACCCAAAGCCCTCAGAGACAACGCGACAGGCCAGTATGGACCGTGATACTTTTA
TTTATTAACTCACAGGGGCGCTTACCGCCACAGGAATACCAGAATAATGACCACCACAATCGCGACCACC
CCAAATACAGCATGGCGCCACACCACGCCACAACAGCCCTGTCGCCGGTATGGGGCATGATCAGACGAGC
CGCGCGCCGCGCGTTGGGCCCTGTACAGCTCGCGCGAATTGACCCTAGGAGGCCGCCACGCGCCCGAGTT
TTGCGTTCGTCGCTGGTCGTCGGGCGCCAAAGCCCCGGACGGCTGTTCGGTCGAACGAACGGCCACGACA
GTGGCATAGGTTGGGGGGTGGTCCGACATAGCCTCGGCGTACGTCGGGAGGCCCGACAAGAGGTCCCTTG
TGATGTCGGGTGGGGCCACAAGCCTGGTTTCCGGAAGAAACAGGGGGGTTGCCAATAACCCGCCAGGGCC
AAAACTCCGGCGCTGCGCACGTCGTTCGGCGCGGCGCCGGGCGCGCCGAGCGGCTCGCTGGGCGGCTTGG
CGTGAGCGGCCCCGCTCCGACGCCTCGCCCTCTCCGGAGGAGGTTGGCGGAATTGGCACGGACAACAGGG
GCCCAGCAGAGTACGGTGGAGGTGGGTCCGTGGGGGTGTCCAGATCAATAACGACAAACGGCCCCTCGTT
CCTACCAGACAAGCTATCGTAGGGGGGCGGGGGATCAGCAAACGCGTTCCCCGCGCTCCATAAACCCGCG
TCGGGTTGCGCCGCCTCCGAAGCCATGGATGCGCCCCAAAGCCACGACTCCCGCGCGCTAGGTCCTTGGG
GTAATGGAAAAGGCCCTACTCCCCATCCAAGCCAGCCAAGTTAACGGGCTACGCCTTCGGGAATGGGACT
GGCACCCCGGCGGATTTTGTTGGGCTGGCATGCGTCGCCCAACCGAGGGCCGCGTCCACGGGACGCGCCT
TTTATAACCCCGGGGGTCATTCCCAACGATCACATGCAATCTAACTGGCTCCCCTCTCCCCCCCTCTCCC
CTCTCCCCCCCTCTCCCCTCTCCCCCCCTCTCCCCTCTCCCCCCCTCTCCCCTCTCCCCCCCTCTCCCCT
CTCCCCCCCTCTCCCCTCTCCCCCCCTCTCCCCTCTCCCCCCCTCTCCCCTCTCCCCCCCTCTCCCCTCT
CCCCCCCTCTCCCCTCTCCCCTCTGCTCTTTCCCCGTGACACCCGACGCTGGGGGCGTGGCTGCCGGGAG
GGGCCGCGGATGGGCGGGCCTACTTGGTCTCCCGCCCCCCCCCCCCCCCCCCGAACCGCCCCGCCGGCTT
TGCCCCCCTTTGATCCCCTGCTACCCCCAACCCGTGCTGGTGGTGCGGGTTGGGGGGGGATGTGGGCGGG
GGTGCGCGGGAGGTGTCGGTGGTGGTGGTGGTGGTGGTAGTAGGAATGGTGGTGAGGGGGGGGGGGCGCT
GGTTGGTCAAAAAAGGGAGGGACGGGGGCCGGCAGACCGACGGCGACAACGCTCCCCGGCGGCCGGGTCG
CGGCTCTTACGAGCGGCCCGGCCCGCGCTCCCACCCCCCGGGCCGTGTCCTTGCTTTCCCCCCGTCTCCC
CCCCCCCCGCCTTCTCCTCCTCCTCCTCGTTTTTCCAAACCCCGCCCACCCGGCCCGGCCCGGCCCGGCC
CGGCCCGGCCACCGCCGCCCACCCACCCACCTCGGGATACCCAGCCCCGGTCCCCCGTTCCCCGGGGGCC
GTTATCTCCAGCGCCCCGTCCGGCGCGCCGCCCCCCGCCGCTAAACCCCATCCCGCCCCCGGGACCCCAC
ATATAAGCCCCCAGCCACACGCAAGAACAGACACGCAGAACGGCTGTGTTTATTTAAATAAACCAATGTC
GGAATAAACAAACACAAACACCCGCGACGGGGGGACGGAGGGGACGGAGGGAGGGGGTGACGGGGGACGG
GAACAGACACAAAAACAACCACAAAAAACAACCACCCACCGACACCCCCACCCCAGTCTCCTCGCCTTCT
CCCACCCACCCCACGCCCCCACTGAGCCCGGTCGATCGACGAGCACCCCCGCCCACGCCCCCGCCCCTGC
CCCGGCGACCCCCGGCCCGCACGATCCCGACAACAATAACAACCCCAACGGAAAGCGGCGGGGTGTTGGG
GGAGGCGAGGAACAACCGAGGGGAACGGGGGATGGAAGGACGGGAAGTGGAAGTCCTGATACCCATCCTA
CACCCCCCTGCCTTCCACCCTCCGGCCCCCCGCGAGTCCACCCGCCGGCCGGCTACCGAGACCGAACACG
GCGGCCGCCGCAGCCGCCGCAGCCGCCGCCGACACCGCAGAGCCGGCGCGCGCACTCACAAGCGGCAGAG
GCAGAAAGGCCCAGAGTCATTGTTTATGTGGCCGCGGGCCAGCAGACGGCCCGCGACACCCCCCCCCCGC
CCGTGTGGGTATCCGGCCCCCCGCCCCGCGCCGGTCCATTAAGGGCGCGCGTGCCCGCGAGATATCAATC
CGTTAAGTGCTCTGCAGACAGGGGCACCGCGCCCGGAAATCCATTAGGCCGCAGACGAGGAAAATAAAAT
TACATCACCTACCCACGTGGTGCTGTGGCCTGTTTTTGCTGCGTCATCTCAGCCTTTATAAAAGCGGGGG
CGCGGCCGTGCCGATCGCGGGTGGTGCGAAAGACTTTCCGGGCGCGTCCGGGTGCCGCGGCTCTCCGGGC
CCCCCTGCAGCCGGGGCGGCCAAGGGGCGTCGGCGACATCCTCCCCCTAAGCGCCGGCCGGCCGCTGGTC
TGTTTTTTCGTTTTCCCCGTTTCGGGGGTGGTGGGGGTTGCGGTTTCTGTTTCTTTAACCCGTCTGGGGT
GTTTTTCGTTCCGTCGCCGGAATGTTTCGTTCGTCTGTCCCCTCACGGGGCGAAGGCCGCGTACGGCCCG
GGACGAGGGGCCCCCGACCGCGGCGGTCCGGGCCCCGTCCGGACCCGCTCGCCGGCACGCGACGCGAAAA
AGGCCCCCCGGAGGCTTTTCCGGGTTCCCGGCCCGGGGCCTGAGATGAACACTCGGGGTTACCGCCAACG
GCCGGCCCCCGTGGCGGCCCGGCCCGGGGCCCCGGCGGACCCAAGGGGCCCCGGCCCGGGGCCCCACAAC
GGCCCGGCGCATGCGCTGTGGTTTTTTTTTCCTCGGTGTTCTGCCGGGCTCCATCGCCTTTCCTGTTCTC
GCTTCTCCCCCCCCCCTTCTTCACCCCCAGTACCCTCCTCCCTCCCTTCCTCCCCCGTTATCCCACTCGT
CGAGGGCGCCCCGGTGTCGTTCAACAAAGACGCCGCGTTTCCAGGTAGGTTAGACACCTGCTTCTCCCCA
ATAGAGGGGGGGGACCCAAACGACAGGGGGCGCCCCAGAGGCTAAGGTCGGCCACGCCACTCGCGGGTGG
GCTCGTGTTACAGCACACCAGCCCGTTCTTTTCCCCCCCTCCCACCCTTAGTCAGACTCTGTTACTTACC
CGTCCGACCACCAACTGCCCCCTTATCTAAGGGCCGGCTGGAAGACCGCCAGGGGGTCGGCCGGTGTCGC
TGTAACCCCCCACGCCAATGACCCACGTACTCCAAGAAGGCATGTGTCCCACCCCGCCTGTGTTTTTGTG
CCTGGCTCTCTATGCTTGGGTCTTACTGCCTGGGGGGGGGGAGTGCGGGGGAGGGGGGGTGTGGAAGGAA
ATGCACGGCGCGTGTGTACCCCCCCTAAAGTTGTTCCTAAAGCGAGGATACGGAGGAGTGGCGGGTGCCG
GGGGACCGGGGTGATCTCTGGCACGCGGGGGTGGGAAGGGTCGGGGGAGGGGGGGATGGAGTACCGGCCC
ACCTGGCCGGCGCGGGTGCGCGTGCCTTTGCACACCAACCCCACGTCCCCCGGCGGTCTCTAAGAAGCAC
CGCCCCCCCTCCTTCATACCACCGAGCATGCCTGGGTGTGGGTTGGTAACCAACACGCCCATCCCCTCGT
CTCCTGTGATTCTCTGGCTGCACCGCATTCTTGTTTTCTAACTATGTTCCTGTTTCTGTCTCCCCCCCCC
CCACCCCTCCGCCCCACCCCCCAACACCCACGTCTGTGGTGTGGCCGACCCCCTTTTGGGCGCCCCGTCC
CGCCCCGCCACCCCTCCCATCCTTTGTTGCCCTATAGTGTAGTTAACCCCCCCCGCCCTTTGTGGCGGCC
AGAGGCCAGGTCAGTCCGGGCGGGCAGGCGCTCGCGGAAACTTAACACCCACACCCAACCCACTGTGGTT
CTGGCTCCATGCCAGTGGCAGGATGCTTTCGGGGATCGGTGGTCAGGCAGCCCGGGCCGCGGCTCTGTGG
TTAACACCAGAGCCTGCCCAACATGGCACCCCCACTCCCACGCACCCCCACTCCCACGCACCCCCACTCC
CACGCACCCCCACTCCCACGCACCCCCACTCCCACGCACCCCCACTCCCACGCACCCCCACTCCCACGCA
CCCCCACTCCCACGCACCCCCACTCCCACGCATCCCCGCGATACATCCAACACAGACAGGGAAAAGATAC
AAAAGTAAACCTTTATTTCCCAACAGACAGCAAAAATCCCCTGAGTTTTTTTTTATTAGGGCCAACACAA
AAGACCCGCTGGTGTGTGGTGCCCGTGTCTTTCACTTTTCCCCTCCCCGACACGGATTGGCTGGTGTAGT
GGGCGCGGCCAGAGACCACCCAGCGCCCGACCCCCCCCTCCCCACAAACACGGGGGGCGTCCCTTATTGT
TTTCCCTCGTCCCGGGTCGACGCCCCCTGCTCCCCGGACCACGGGTGCCGAGACCGCAGGCTGCGGAAGT
CCAGGGCGCCCACTAGGGTGCCCTGGTCGAACAGCATGTTCCCCACGGGGGTCATCCAGAGGCTGTTCCA
CTCCGACGCGGGGGCCGTCGGGTACTCGGGGGGCATCACGTGGTTACCCGCGGTCTCGGGGAGCAGGGTG
CGGCGGCTCCAGCCGGGGACCGCGGCCCGCAGCCGGGTCGCCATGTTTCCCGTCTGGTCCACCAGGACCA
CGTACGCCCCGATGTTCCCCGTCTCCATGTCCAGGATGGGCAGGCAGTCCCCCGTGATAGTCTTGTTCAC
GTAAGGCGACAGGGCGACCACGCTAGAGACCCCCGAGATGGGCAGGTAGCGCGTGAGGCCGCCCGCGGGG
ACGGCCCCGGAAGTCTCCGCGTGGCGCGTCTTCCGGGCACACTTCCTCGGCCCCCGCGGCCCAGAAGCAG
CGCGGGGGCCGAGGGAGGTTTCCTCTTGTCTCCCTCCCAGGGCACCGACGGCCCCGCCCGAGGAGGCGGA
AGCGGAGGAGGACGCGGCCCCGGCGGCGGAAGAGGCGGCCCCCGCGGGGGTCGGGGCCGAGGAGGAAGAG
GCAGAGGAGGAAGAGGCGGAGGCCGCCGAGGACGTCAGGGGGGTCCCGGGCCCACCCTGGCCGCGCCCCC
CCGGCCCTGAGTCGGAGGGGGGGTGCGTCGCCGCCCTCTTGGCCCCTGCCGGCGCGAGGGGGGGACGCGT
GGACTGGGGGGAGGGGTTTTCCTGGCCCGACCCGCGCCTCTTCCTCGGACGCACCGCCGCCTCCTGCTCG
ACAGAGGCGGCGGAGGGGAGCGGGGCGGCGCCGGAGGGGGCGGCGCCGCGGGAGGGCCCGTGCCCACCCT
CCACGCCCGGCCCCCCCGAGCCGCGCGCCACCGTCGCACGCGCCCGGCACAGACTCTGTTCTTGGTTCGC
GGCCTGAGCCAGGGACGAGTGCGACTGGGGCACACGGCGCGCGTCCGCGGGGCGGGCGGCCGGCTCCGCC
CCGGGGGCCGGGGCGCGGGGGCCGGGCCCCGGAGGCGGCGCTCGCACGCACGGGGCCACGGCCGCGCGGG
GGCGCGCGGGTCCCGACGCGGCCGCGGACGCGGGGGGCCCGGGGCGGGGGGCGGAGCCTGGCATGGGCGC
CGCGGGGGGCCTGTGGGGAGAGGCCGGGGGGGAGTCGCTGATCACTATGGGGTCTCTGTTGTTTGCAAGG
GGGGCGGGTCTGTTGACAAGGGGGCCCGTCCGGCCCCTCGGCCGCCCCGCCTCCGCTTCAACAACCCCAA
CCCCAACCCCAACCCCCCCGGAGGGGCCAGACGCCCCCCGCGGCGCCGCGGCTCGCGACTGGCGGGAGCC
GCCGCCGCCGCTGCTGTTGGTGGTGGTGTTGGTGTTACTGCTGCCGTGTGGCCCGATGGGCGCCGAGGGG
GGCGCTGTCCGAGCCGCGGCCGGCTGGGGGGCTGCGTGAGACGCCCCGCCCGTCACGGGGGGCGCGGCGG
CGCCTCTGCGTGGGGGGGCGCGGGGCGTCCGGCGGGGGGCGGGCGGTACGTAGTCTGCTGCAAGAGACAA
CGGGGGGCGCGATCAGGTTACGCCCCCTCCCCGGCCCGCCCTTTCCTCGCCCGCCCGCCTATTCCTCCCT
CCCCCCCCCTCCTCCTCCTCCTCCCCCAGGGTCCTTGCCGCCCCCCGCCTCACCGTCGTCCAGGTCGTCG
TCATCCTCGTCCGTGGTGGGCTCCGGGTGGGTGGGCGACAGGGCCCTCACCGTGTGCCCCCCCAGGGTCA
GGTACCGCGGGGCGAACCGCTGATTGCCCGTCCAGATAAAGTCCACGGCCGTGCCCGCCCTGACGGCCTC
CTCGGCCTCCATGCGGGTCTGGGGGTCGTTCACGATCGGGATGGTGCTGAACGACCCGCTGGGCGTCACG
CCCACTATCAGGTACACCAGCTTGGCGTTGCACAGCGGGCAGGTGTTGCGCAATTGCATCCAGGTTTTCA
TGCACGGGATGCAGAAGCGGTGCATGCACGGGAAGGTGTCGCAGCGCAGGTGGGGCGCGATCTCATCCGT
GCACACGGCGCACACGTCGCCCTCGTCGCTCCCCCCGTCCTCTCGAGGGGGGGCGCCCCCGCAACTGCCG
GGGTCTTCCTCGCGGGGGGGGCTCCCCCCCGAGACCGCCCCCCCATCCACGCCCTGCGGCCCCAGCAGCC
CCGTCTCGAACAGTTCCGTGTCCGTGCTGTCCGCCTCGGAGGCGGAGTCGTCGTCATGGTGGTCGGCGTC
CCCCCGCCCCCCCACTTCGGTCTCCGCCTCAGAGTCGCTGCTGTCCGGCAGGTCTCGGTCGCAGGGAAAC
ACCCAGACATCCGGGGCGGGCTAAGGGGAAAAAAGGGGGGCGGGTAAGAATGGGGGGGGATTTCCCGCGT
CAATCAGCACCCACGAGTTCCCCCTCTCCCCCCCCCGCCTCACAAAGTCCTGCCCCCCTGCTGGCCTCGG
AAGAGGGGGGAGAAAGGGGTCTGCAACCAAAGGTGGTCTGGGTCCGTCCTTTGGATCCCGACCCCTCTTC
TTCCCTCTTCTCCCGCCCTCCAGACGCACCGGAGTCGGGGGTCCCACGGCGTCCCCCAAATATGGCGGGC
GGCTCCTCCCCACCCCCCTAGATGCGTGTGAGTAAGGGGGGCCTGCGTATGAGTCAGTGGGGACCACGCC
CCCAACACGGCGACCCCGGTCCCTGTGTGTTTGTTGTGGGGGCGTGTCTCTGTGTATGAGTCAGGGGGTC
CCACGGCGACCCCGGGCCCTGCGTCTGAGTCAAAGGGGCCATGTGTATGTGTTGGGGGTCTGTATATATA
AAGTCAGGGGGTCACATGGCGACCCCCAACAGGGCGACCCCGGTCCCTGTATATATAGGGTCAGGGGGTT
CCGCACCCCCTAACATGGCGCCCCCGGTCCCTGTATATATAGTGTCACGGGGTTCCACGCCCCCTAACAT
GGCGCCCCAACATGGCGCCCGGCTCCCGTGTATGAGTGGGGGTCCCCCAACATGGCGGCCGGTTCCAGTG
TAAGGGTCGGGGGTCCCCCAACATGGCGCCCCCCAATATGGCGCCCCCCAATATGGCGCCCCAGACATGG
CGCCCGGCCCCTCACCTCGCGCTGGGGGCGGCCCTCAGGCCGGCGGGTACTCGCTCCGGGGCGGGGCTCC
ATGGGGGTCGTATGCGGCTGGAGGGTCGCGGACGGAGGGTCCCTGGGGGTCGCAACGTAGGCGGGGCTTC
TGTGGTGATGCGGAGAGGGGGCGGCCCGAGTCTGCCTGGCTGCTGCGTCTCGCTCCGAGTGCCGAGGTGC
AAATGCGACCAGACTGTCGGGCCAGGGCTAACTTATACCCCACGCCTTTCCCCTCCCCAAAGGGGCGGCA
GTGACGATTCCCCCAATGGCCGCGCGTCCCAGGGGAGGCAGGCCCACCGCGGGGCGGCCCCGTCCCCGGG
GACCAACCCGGCGCCCCCAAAGAATATCATTAGCATGCACGGCCCGGCCCCCGATTTGGGGGCCCAACCC
GGTGTCCCCCAAAGAACCCCATTAGCATGCCCCTCCCGCCGACGCAACAGGGGCTTGGCCTGCGTCGGTG
CCCCGGGGCTTCCCGCCTTCCCGAAGAAACTCATTACCATACCCGGAACCCCAGGGGACCAATGCGGGTT
CATTGAGCGACCCGCGGGCCAATGCGCGAGGGGCCGTGTGTTCCGCCAAAAAAGCAATTAGCATAACCCG
GAACCCCAGGGGAGTGGTTACGCGCGGCGCGGGAGGCGGGGAATACCGGGGTTGCCCATTAAGGGCCGCG
GGAATTGCCGGAAGCGGGAAGGGCGGCCGGGGCCGCCCATTAATGAGTTTCTAATTACCATACCGGGAAG
CGGAACAAGGCCTCTTGCAAGTTTTTAATTACCATACCGGGAAGTGGGCGGCCCGGCCCATTGGGCGGTA
ACTCCCGCCCAATGGGCCGGGCCCCGAAGACTCGGCGGACGCTGGTTGGCCGGGCCCCGCCGCGCTGGCG
GCCGCCGATTGGCCAGTCCCGCCCCCGAGGCGGGCCCGCCCTGTGAGGGCGGGCTGGCTCCAAGCGTATA
TATGCGCGGCTCCTGCCATCGTCTCTCCGGAGAGCGGCTTGGTGCGGAGCTCCCGGGAGCTCCGCGGAAG
ACCCAGGCCGCCTCGGGTGTAACGTTAGACCGAGTTCGCCGGGCCGGCTCCGCGGGCCAGGGCCCGGGCA
CGGGCCTCGGGCCCCAGGCACGGCCCGATGACCGCCTCGGCCTCCGCCACCCGGCGCCGGAACCGAGCCC
GGTCGGCCCGCTCGCGGGCCCACGAGCCGCGGCGCGCCAGGCGGGCGGCCGAGGCCCAGACCACCAGGTG
GCGCACCCGGACGTGGGGCGAGAAGCGCACCCGCGCGGGGGTCGCGGGGGTCGCGGGGGTCGCGGGGGTC
GCGGGGGTCGCGGGGGGCTCCGGCGCCCCCTCCCCGCCCGCGCGTCGCAGGCGCAGGCGCGCCAGGTGCT
CCGCGGTGACGCGCAGGCGGAGGGCGAGGCGCGGCGGAAGGCGGAAGGGGCGCGAGGGGGGGTGGGAGGG
GTCAGCCCCGCCCCCCGGGCCCACGCCGGGCGGTGGGGGCCGGGGCCGGGGGGCGGCGGCGGTGGGCCGG
GCCTCTGGCGCCGGCTCGGGCGGGGGGCTGTCCGGCCAGTCGTCGTCATCGTCGTCGTCGGACGCGGACT
CGGGAACGTGGAGCCACTGGCGCAGCAGCAGCGAACAAGAAGGCGGGGGCCCACCGGCGGGGGGCGGCGG
CGGGGCGGCCGCGGGCGCGCTCCTGACCGCGGGTTCCGAGTTGGGCGTGGAGGTTACCTGGGACTGTGCG
GTTGGGACGGCGCCCGTGGGCCCGGGCGGCCGGGGGCGGCGGGGGCCGCGATGGCGGCGGCGGCGGGCCA
TGGAGACAGAGAGCGTGCCGGGGTGGTAGAGTTTGACAGGCAAGCATGTGCGTGCAGAGGCGAGTAGTGC
TTGCCTGTCTAACTCGCTAGTCTCGGCCGCGGGGGGCCCGGGCTGCCCGCCGCCGCCGCTTTAAAGGGCC
GCGCGCGACCCCCGGGGGGTGTGTTTTGGGGGGGGCCCGTTTTCGGGGTCTGGCCGCTCCTCCCCCCGCT
CCTCCCCCCGCTCCTCCCCCCGCTCCTCCCCCCGCTCCTCCCCCCGCTCCTCCCCCCGCTCCTCCCCCCG
CTCCTCCCCCCGCTCCTCCCCCCGCTCCTCCCCCCGCTCCTCCCCCCGCTCCTCCCCCCGCTCCTCCCCC
CGCTCCTCCCCCCGCTCCTCCCCCCGCTCCTCCCCCCGCTCCTCCCCCCGCTCCTCCCCCCGCTCCCGCG
GCCCCGCCCCCCACGCCCGCCGCGCGCGCGCACGCCGCCCGGACCGCCGCCCGCCTTTTTTGCGCGCGCG
CGCGCCCGCGGGGGGCCCGGGCTGCCACAGGTGAAACCAACAGAGCACGGCGCACTCCGCACGTCACACG
TCACGTCATCCACCACACCTGCCCAACAACACAACTCACAGCGACAACTCACCGCGCAACAACTCCTGTT
CCTCATCCACACGTCACCGCGCACCTCCCGCTCCTCCAGACGTACCCCGGCGCAACACACCGCTCCTGCT
ACACACCACCGCCCCTCCCCAGCCCCAGCCCTCCCCGGCCCCAGCCCTCCCCGGCCCCAGCCCTCCCCGG
CCCCAGCCCTCCCCGGCCCCAGCCCTCCCCGGCCCCAGCCCTCCCCGGCCCCAGCCCTCCCCGGCCCCAG
CCCTCCCCGGCCGCGTCCCGCGCTCCCTCGGGGGGGTTCGGGCATCTCTACCTCAGTGCCGCCAATCTCA
GGTCAGAGATCCAAACCCTCCGGGGGCGCCCGCGCACCACCACCGCCCCTCGCCCCCTCCCGCCCCTCGC
CCCCTCCCGCCCCTCGCCCCCTCCCGCCCCTCGCCCCCTCCCGCCCCTCGCCCCCTCCCGCCCCTCGCCC
CCTCCCGCCCCTCGCCCCCTCCCGCCCCTCGCCCCCTCCCGCCCCTCGCCCCCTCCCGCCCCTCGCCCCC
TCCCGCCCCTCGCCCCCTCCCGCCCCTCGCCCCCTCCCGCCCCTCGCCCCCTCCCGCCCCTCGCCCCCTC
CCGCCCCTCGCCCCCTCCCGCCCCTCGCCCCCTCCCGCCCCTCGCCCCCTCCCGCCCCTCGCCCCCTCCC
GCCCCTCGCCCCCTCCCGCCCCTCGAATAAACAACGCTACTGCAAAACTTAATCAGGTTGTTGCCGTTTA
TTGCGTCTTCGGGTCTCACAAGCGCCCCGCCCCGTCCCGGCCCGTTACAGCACCCCGTCCCCCTCGAACG
CGCCGCCGTCGTCTTCGTCCCAGGCGCCTTCCCAGTCCACAACTTCCCGCCGCGGGGGCGTGGCCAAGCC
CGCCTCCGCCCCCAGCACCTCCACGGCCCCCGCCGCCGCCAGCACGGTGCCGCTGCGGCCCGTGGCCGAG
GCCCAGCGAATCCCGGGCGGCGCCGGCGGCAGGGCCCCCGGGCCGTCGTCGTCGCCGCGCAGCACCAGCG
GGGGGGCGTCGTCGTCGGGCTCCAGCAGGGCGCGGGCGCAAAAGTCCCTCCGCGGCCCGCGCCACCGGGC
CGGGCCGGCGCGCACCGCCTCGCGCCCCAGCGCCACGTACACGGGCCGCAGCGGCGCGCCCAGGCCCCAG
CGCGCGCAGGCGCGGTGCGAGTGGGCCTCCTCCTCGCAGAAGTCCGGCGCGCCGGGCGCCATGGCGTCGG
TGGTCCCCGAGGCCGCCGCCCGGCCGTCCAGCGCCGGCAGCACGGCCCGGCGGTACTCGCGCGGGGACAT
GGGCACCGGCGTGTCCGGGCCGAAGCGCGTGCGCACGCGGTAGCGCACGTTGCCGCCGCGGCACAGGCGC
AGCGGCGGCGCGTCGGGGTACAGGCGCGCGTGCGCGGCCTCCACGCGCGCGAAGACCCCCGGGCCGAACA
CGCGGCCCGAGGCCAGCACCGTGCGGCGCAGGTCCCGCGCCGCCGGCCAGCGCACGGCGCACTGCACGGC
GGGCAGCAGCTCGCACGCCAGGTAGGCGTGCTGCCGCGACACCGCGGGCCCGTCGGCGGGCCAGTCGCAG
GCGCGCACGGTGTTGACCACGATGAGCCGCCGGTCGCCGGCGCTGGCGAGCAGCCCCAGAAACTCCACGG
CCCCGGCGAAGGCCAGGTCCCGCGTGGACAGCAGCAGCACGCCCTGTGCGCCCAGCGCCGACACGTCGGG
GGCGCCGGTCCAGTTGCCCGCCCAGGCGGCCGTGTCCGGCCCGCACAGCCGGTTGGCCAGGGCCGCCAGC
AGGCAGGACAGCCCGCCGCGCTCGGCGGACCACTCCGGCGGCCCCCCCGAGGCCCCGCCGCCGGCCAGGT
CCTCGCCCGGCAGCGGCGAGTACAGCACCACCACGCGCACGTCCTCGGGGTCGGGGATCTGGCGCATCCA
GGCCGCCATGCGGCGCAGCGGGCCCGAGGCGCGCAGGGGGCCAAAGAGGCGGCCCCCGGCGGCCCCGTGG
GGGTGGGGGTTATCGTCGTCGTCGCCGCCGCCGCACGCGGCCTGGGCGGCGGGGGCGGGCCCGGCGCACC
GCGCGGCGATCGAGGCCAGGGCCCGCGGGTCAAACATGAGGGCCGGTCGCCAGGGGACGGGGAACAGCGG
GTGGTCCGTGAGCTCGGCCACGGCGCGCGGGGAGCAGTAGGCCTCCAGGGCGGCGGCCGCGGGCGCCGCC
GTGTGGCTGGGCCCCGGGGGCTGCCGCCGCCAGCCGCCCAGGGGGTCGGGGCCCTCGGCGGGCCGGCGCG
ACAGCGCCACGGGGCGCGGGCGGGCCTGCGCCGCGGCGGCCCGGGGCGCCGCGGGCTGGGCGGGGGCGGG
CTCGGGCCCCGGGGGCGTGGAGGGGGGCGCGGGCGCGGGGAGGGGGGCGCGGGCGTCCGAGCCGGGGGCG
TCCGCGCCGCTCTTCTTCGTCTTCGGGGGTCGCGGGCCGCCGCCTCCGGGCGGCCGGGCCGGGCCGGGAC
TCTTGCGCTTGCGCCCCTCCCGCGGCGCGGCGGAGGCGGCGGCGGCCGCCAGCGCGTCGGCGGCGTCCGG
TGCGCTGGCCGCCGCCGCCAGCAGGGGGCGCAGGCTCTGGTTGTCAAACAGCAGGTCCGCGGCGGCGGCG
GCCGCGGAGCTCGGCAGGCGCGGGTCCCGCGGCAGCGCGGGGCCCAGGGCCCCGGCGACCAGGCTCACGG
CGCGCACGGCGGCCACGGCGGCCTCGCTGCCGCCGGCCACGCGCAGGTCCCCGCGCAGGCGCATGAGCAC
CAGCGCGTCGCGCACGAACCGCAGCTCGCGCAGCCACGCGCGCAGGCGGGGCGCGTCGGCGTGCGGCGGC
GGCGGGGAAGCGGGGCCCGCGGGTCCCTCCGGCCGCGGGGGGCTGGCGGGCCGGGCCCCGGCCAGCCCCG
GGACGGCCGCCAGGTCGCCGTCGAAGCCCTCGGCCAGCGCCTCCAGGATCCCGCGGCAGGCGGCCAGGCA
CTCGACGGCCACGCGGCCGGCCTGGGCGCGGCGCCCGGCGTCGTCGTCGGCGTCGGCGTGGCGGGCGGCG
TCGGGGTCGTCGCCCCCCGCGGGGGAGGCGGGCGCGGCGGACAGCCGCCCCAGGGCGGCGAGGATCCCCG
CGGCGCCGTACCCGGCGGGCACCGCGCGCTCGCCCGGTGCGGCGGCGGCGACGGCGGCGACCCCCTCGTC
ATCTGCGCCGGCGCCGGGGCTCCCCGCGGCCCCCGTCAGCGCCGCGTTCTCGCGCGCCAACAGGGGCGCG
TAGGCGCGGCGCAGGCTGGTCAGCAGGAAGCCCTTCTGCGCGCGGTCGTATCGGCGGCTCATGGCCACGG
CGGCCGCCGCGTGCGCCAGGCCCCAGCCGAAGCGGCCGGCCGCCATGGCGTAGCCCAGGTGGGGCACGGC
CCGCGCCACGCTGCCGGTGATGAAGGAGCTGCTGTTGCGCGCGGCGCCCGAGATCCGGAAGCAGGCCTGG
TCCAGCGCCACGTCCCCGGGGACCACGCGCGGGTTCTGGAGCCACCCCATGGCCTCCGCGTCCGGGGTGT
ACAGCAGCCGCGTGATCAGGGCGTACTGCTGCGCGGCGTCGCCCAGCTCGGGCGCCCACACGGCCGCCGG
GGCGCCCGAGGCCTCGAACCGGCGTCGCGCCTCCTCCGCCTCGGGCGCCCCCCAGAGGCCCGGGCGGCTG
TCGCCCAGGCCGCCGTACAGCACCCGCCCCGGGGGCGGGGGCCCGGCGCCGGGCCACGGCTCCCCGCTGA
CGTACCCGTCGCGATAGCGCGCGTAGAAGGCGCCGGAGGCCGCGTCGGCGTCCAGCTCGACCCGCCGGGG
CTGCCCGGCCGTGAAGCGGCCCGTGGCGTCGCGGCCGGCCACCGCCGCGCGGGCCCGGCGGCGCTCGATG
CGGCCCGCGGAGGCCGCGGGGGTCCTCGCCGCCGCCCGGGGCTTGGGCGCGGCCTCGGAGAGGGGGGGTG
GCCCGGGCGGGGGCGGCGTCCGCCCGGGGGCTGCCGGCGCCGCGCTCGACGGACCCCGCCCGACGGCCCG
CGCCTCGCGTGCGTGGTCGGCCGCGTCGTTGCCGTCGTCGTCCTCGTCCTCGTCGGACGACGAGGACGAA
GAGGATGCGGACGACGAGGACGAGGACCCGGAGTCCGACGAGGTCGATGACGCCGATGGCCGCCACCGGC
CGTGACGACGTCTCCGCGGCGGCTGGGCCGGCGGGCGCGGCGACAGGCGGTCCGTGGGGTCCGGATACGC
GCCGCGTAGCGGGGCCTCCCGTTCGCGGCCCCGGGCCGGGGCCCGGTCGCCGGCGGCGTCGGCTGCGTCG
TCGTACTCGTCCCCGTCATCGTCGTCGGCTCGAAAGGCGGGGGTCCGGGGCGGCGAGGCCGCGGGGTCGG
GCGTCGGGATCGTCCGGACGGCCTCCTCTACCATGGAGGCCAGCAGAGCCAGCTGTCGCGGCGAGACGGC
GTCCCCGGCGTCCTCGCCGGCGTCGGTGCCCGCCGCGGGGGCCCTCCCGTCCCGCCGGGCGTCGTCGAGG
TCGTGGGGGTGGTCGGGGTCGTGGTCGGGGTCGTCCCCGCCCTCCTCCGTCTCCGCGCCCCACCCGAGGG
CCCCCCGCTCGTCGCGGTCTGGGCTCGGGGTGGGCGGCGGCCCGTCGGTGGGGCCCGGGGAGCCGGGGCG
CTGCTTGTTCTCCGACGCCATCGCCGATGCGGGGCGATCCTCCGGGGATACGGCTGCGACGGCGGACGTA
GCACGGTAGGTCACCTACGGACTCTCGATGGGGGGAGGGGGCGAGACCCACGGACCCCGACGACCCCCGC
CGTCGACGCGGAACTAGCGCGGACCGGTCGATGCTTGGGTGGGAAAAAGGACAGGGACGGCCGATCCCCC
TCCCGCGCTTCGTCCGCGTATCGGCGTCCCGGCGCGGCGAGCGTCTGACGGTCTGTCTCTGGCGGTCCCG
CGTCGGGTCGTGGATCCGTGTCGGCAGCCGCGCTCCGTGTGGACGATCGGGGCGTCCTCGGGCTCATATA
GTCCCAGGGGCCGGCGGGAAGGAGGAGCAGCGGAGGCCGCCGGCCCCCCGCCCCCCCGGCGGGCCCACCC
CGAACGGAATTCCATTATGCACGACCCCGCCCCGACGCCGGCACGCCGGGGGCCCGTGGCCGCGGCCCGT
TGGTCGAACCCCCGGCCCCGCCCATCCGCGCCATCTGCCATGGGCGGGGCGCGAGGGCGGGTGGGTCCGC
GCCCCGCCCCGCATGGCATCTCATTACCGCCCGATCCGGCGGTTTCCGCTTCCGTTCCGCATGCTAACGA
GGAACGGGCAGGGGGCGGGGCCCGGGCCCCGACTTCCCGGTTCGGCGGTAATGAGATACGAGCCCCGCGC
GCCCGTTGGCCGTCCCCGGGCCCCCCGGTCCCGCCCGCCGGACGCCGGGACCAACGGGACGGCGGGCGGC
CCAAGGGCCGCCCGCCTTGCCGCCCCCCCATTGGCCGGCGGGCGGGACCGCCCCAAGGGGGCGGGGCCGC
CGGGTAAAAGAAGTGAGAACGCGAAGCGTTCGCACTTCGTCCCAATATATATATATTATTAGGGCGAAGT
GCGAGCACTGGCGCCGTGCCCGACTCCGCGCCGGCCCCGGGGGCGGGCCCGGGCGGCGGGGGGCGGGTCT
CTCCGGCGCACATAAAGGCCCGGCGCGACCGACGCCCGCAGACGGCGCCGGCCACGAACGACGGGAGCGG
CTGCGGAGCACGCGGACCGGGAGCGGGAGTCGCAGAGGGCCGTCGGAGCGGACGGCGTCGGCATCGCGAC
GCCCCGGCTCGGGATCGGGATCGCATCGGAAAGGGACACGCGGACGCGGGGGGGAAAGACCCGCCCACCC
CACCCACGAAACACAGGGGACGCACCCCGGGGGCCTCCGACGACAGAAACCCACCGGTCCGCCTTTTTTG
CACGGGTAAGCACCTTGGGTGGGCGGAGGAGGGGGGGACGCGGGGGCGGAGGAGGGGGGACGCGGGGGCG
GAGGAGGGGGGACGCGGGGGCGGAGGAGGGGGGACGCGGGGGCGGAGGAGGGGGGACGCGGGGGCGGAGG
AGGGGGCTCACCCGCGTTCGTGCCTTCCCGCAGGAGGAACGTCCTCGTCGAGGCGACCGGCGGCGACCGT
TGCGTGGACCGCTTCCTGCTCGTCGGGCGGGGGGAAGCCACTGTGGTCCTCCGGGACGTTTTCTGGATGG
CCGACATTTCCCCAGGCGCTTTTGCGCCTTGTGTAAAAGCGCGGCGTCCCGCTCTCCGATCCCCGCCCCT
GGGCACGCGCAAGCGCAAGCGCCCTTCCCGCCCCCTCTCATCGGAGTCTGAGGTAGAATCCGATACAGCC
TTGGAGTCTGAGGTCGAATCCGAGACAGCATCGGATTCGACCGAGTCTGGGGACCAGGATGAAGCCCCCC
GCATCGGTGGCCGTAGGGCCCCCCGGAGGCTTGGGGGGCGGTTTTTTCTGGACATGTCGGCGGAATCCAC
CACGGGGACGGAAACGGATGCGTCGGTGTCGGACGACCCCGACGACACGTCCGACTGGTCTTATGACGAC
ATTCCCCCACGACCCAAGCGGGCCCGGGTAAACCTGCGGCTCACGAGCTCTCCCGATCGGCGGGATGGGG
TTATTTTTCCTAAGATGGGGCGGGTCCGGTCTACCCGGGAAACGCAGCCCCGGGCCCCCACCCCGTCGGC
CCCAAGCCCAAATGCAATGCTACGGCGCTCGGTGCGCCAGGCCCAGAGGCGGAGCAGCGCACGATGGACC
CCCGACCTGGGCTACATGCGCCAGTGTATCAATCAGCTGTTTCGGGTCCTGCGGGTCGCCCGGGACCCCC
ACGGCAGTGCCAACCGCCTGCGCCACCTGATACGCGACTGTTACCTGATGGGATACTGCCGAGCCCGTCT
GGCCCCGCGCACGTGGTGCCGTTTGCTGCAGGTGTCCGGCGGAACCTGGGGCATGCACCTGCGCAACACC
ATACGGGAGGTGGAGGCTCGATTCGACGCCACCGCGGAACCCGTGTGCAAGCTTCCTTGTTTGGAGACCA
GACGGTACGGCCCGGAGTGTGATCTTAGTAATCTCGAGATTCATCTCAGCGCGACAAGCGATGATGAAAT
CTCCGATGCCACCGATCTGGAGGCCGCCGGTTCGGACCACACGCTCGCGTCCCAGTCCGACACGGAGGAT
GCCCCCTCCCCCGTTACGCTGGAAACCCCAGAACCCCGCGGGTCCCTCGCTGTGCGTCTGGAGGATGAGT
TTGGGGAGTTTGACTGGACCCCCCAGGAGGGCTCCCAGCCCTGGCTGTCTGCGGTCGTGGCCGATACCAG
CTCCGTGGAACGCCCGGGCCCATCCGATTCTGGGGCGGGTCGCGCCGCAGAAGACCGCAAGTGTCTGGAC
GGCTGCCGGAAAATGCGCTTCTCCACCGCCTGCCCCTATCCGTGCAGCGACACGTTTCTCCGGCCGTGAG
TCCGGTCGCCCCGACCCCCTTGTATGTCCCCAAAATAAAAGACCAAAATCAAAGCGTTTGTCCCAGCGTC
TTAATGGCGGGAAGGGCGGAGAGAAACAGACCACGCGGACATGGGGGGTGTTTGGGGGTTTATTGGCACC
GGGGGCTAAAGGGTGGTAACCGGATAGCAGATGTGAGGAAGTCGGGGCCGTTCGCCGCGAACGGCGATCA
GAGGGTCAGTTTCTTGCGGACCACGGCCCGGCGATGTGGGTTGCTCGTCTGGGACCTCGGGCATGCCCAT
ACACGCACAACACGGACGCCGCACCGGATGGGACGTCGTAAGGGGGCCTGGGGTAGCTGGGTGGGGTTTG
TGCAGAGCAATCAGGGACCGCAGCCAGCGCATACAATCGCGCTCCCGTCCGTTTGTCCCGGGCAGTACCA
CGCCGTACTGGTATTCGTACCGGCTGAGCAGGGTCTCCAGGGGGTGGTTGGGGGCCGCGGGGAACGGGGT
CCACGCCACGGTCCACTCGGGCAAAAACCGAGTCGGCACGGCCCACGGTTCTCCCACCCACGCGTCTGGG
GTCTTGATGGCGATAAATCTTACCCCGAGCCGGATTTTTTGGGCGTATTCGAGAAACGGCACACACAGAT
CCGCCGCGCCTACCACCCACAAGTGGTAGAGGCGAGGGGGGCTGGGTTGGTCTCGGTGCAGCAGTCGGAA
GCACGCCACGGCGTCCACGACCTCGGTGCTCTCCAAGGGGCTGTCCTCCGCAAACAGGCCCGTGGTGGTG
TTTGGGGGGCAGCGACAGGACCTAGTGCGCACGATCGGGCGGGTGGGTTTGGGTAAGTCCATCAGCGGCT
CGGCCAACCGTCGAAGGTTGGCCGGACGAACGACGACCGGGGTACCCAGGGGTTCTGATGCCAAAATGCG
GCACTGCCTAAGCAGGAAGCTCCACAGGGCCGGGCTTGCGTCGACGGAAGTCCGGGGCAGGGCGTTGTTC
TGGTCAAGGAGGGTCATTACGTTGACGACAACAACGCCCATGTTGGTATATTACAGGCCCGTGTCCGATT
TGGGGCACTTGCAGATTTGTAAGGCCACGCACGGCGGGGAGACAGGCCGACGCGGGGGCTGCTCTAAAAA
TTTAAGGGCCCTACGGTCCACAGACCCGCCTTCCCGGGGGGGCCCTTGGAGCGACCGGCAGCGGAGGCGT
CCGGGGGAGGGGAGGGTGATTTACGGGGGGGTAGGTCAGGGGGTGGGTCGTCAAACTGCCGCTCCTTAAA
ACCCCGGGGCCCGTCGTTCGGGGTGCTCGTTGGTTGGCACTCACGGTGCGGCGAATGGCCTGTCGTAAGT
TTTGTCGCGTTTACGGGGGACAGGGCAGGAGGAAGGAGGAGGCCGTCCCGCCGGAGACAAAGCCGTCCCG
GGTGTTTCCTCATGGCCCCTTTTATACCCCAGCCGAGGACGCGTGCCTGGACTCCCCGCCCCCGGAGACC
CCCAAACCTTCCCACACCACACCACCCAGCGAGGCCGAGCGCCTGTGTCATCTGCAGGAGATCCTTGCCC
AGATGTACGGAAACCAGGACTACCCCATAGAGGACGACCCCAGCGCGGATGCCGCGGACGATGTCGACGA
GGACGCCCCGGACGACGTGGCCTATCCGGAGGAATACGCAGAGGAGCTTTTTCTGCCCGGGGACGCGACC
GGTCCCCTTATCGGGGCCAACGACCACATCCCTCCCCCGTGTGGCGCATCTCCCCCCGGTATACGACGAC
GCAGCCGGGATGAGATTGGGGCCACGGGATTTACCGCGGAAGAGCTGGACGCCATGGACAGGGAGGCGGC
TCGAGCCATCAGCCGCGGCGGCAAGCCCCCCTCGACCATGGCCAAGCTGGTGACTGGCATGGGCTTTACG
ATCCACGGAGCGCTCACCCCAGGATCGGAGGGGTGTGTCTTTGACAGCAGCCATCCAGATTACCCCCAAC
GGGTAATCGTGAAGGCGGGGTGGTACACGAGCACGAGCCACGAGGCGCGACTGCTGAGGCGACTGGACCA
CCCGGCGATCCTGCCCCTCCTGGACCTGCATGTCGTCTCCGGGGTCACGTGTCTGGTCCTCCCCAAGTAC
CAGGCCGACCTGTATACCTATCTGAGTAGGCGCCTGAACCCACTGGGACGCCCGCAGATCGCAGCGGTCT
CCCGGCAGCTCCTAAGCGCCGTTGACTACATTCACCGCCAGGGCATTATCCACCGCGACATTAAGACCGA
AAATATTTTTATTAACACCCCCGAGGACATTTGCCTGGGGGACTTTGGCGCCGCGTGCTTCGTGCAGGGT
TCCCGATCAAGCCCCTTCCCCTACGGAATCGCCGGAACCATCGACACCAACGCCCCCGAGGTCCTGGCCG
GGGATCCGTATACCACGACCGTCGACATTTGGAGCGCCGGTCTGGTGATCTTCGAGACTGCCGTCCACAA
CGCGTCCTTGTTCTCGGCCCCCCGCGGCCCCAAAAGGGGCCCGTGCGACAGTCAGATCACCCGCATCATC
CGACAGGCCCAGGTCCACGTTGACGAGTTTTCCCCGCATCCAGAATCGCGCCTCACCTCGCGCTACCGCT
CCCGCGCGGCCGGGAACAATCGCCCGCCGTACACCCGACCGGCCTGGACCCGCTACTACAAGATGGACAT
AGACGTCGAATATCTGGTTTGCAAAGCCCTCACCTTCGACGGCGCGCTTCGCCCCAGCGCCGCAGAGCTG
CTTTGTTTGCCGCTGTTTCAACAGAAATGACCGCCCCCTGGGGGCGGTGCTGTTTGCGGGTTGGCACAAA
AAGACCCCGATCCGCGTCTGTGGTGTTTTTGGCATCATGTCGCAGGGCGCCATGCGTGCCGTTGTTCCCA
TTATCCCATTCCTTTTGGTTCTTGTCGGTGTATCGGGGGTTCCCACCAACGTCTCCTCCACCACCCAACC
CCAACTCCAGACCACCGGTCGTCCCTCGCATGAAGCCCCCAACATGACCCAGACCGGCACCACCGACTCT
CCCACCGCCATCAGCCTTACCACGCCCGACCACACACCCCCCATGCCAAGTATTGGACTGGAGGAGGAGG
AAGAGGAGGAGGGGGCCGGGGACGGCGAACATCTTGAGGGGGGAGATGGGACCCGTGACACCCTACCCCA
GTCCCCGGGCCCAGCCTTCCCGTTGGCTGAGGACGTCGAGAAGGACAAACCCAACCGTCCCGTAGTCCCA
TCCCCCGATCCCAACAACTCCCCCGCGCGCCCCGAGACCAGTCGCCCGAAGACACCCCCCACCATTATCG
GGCCGCTGGCAACTCGCCCCACGACCCGACTCACCTCAAAGGGACGACCCTTGGTTCCGACGCCTCAACA
TACCCCGCTGTTCTCGTTCCTCACTGCCTCCCCCGCCCTGGACACCCTCTTCGTCGTCAGCACCGTCATC
CACACCTTATCGTTTTTGTGTATTGGTGCGATGGCGACACACCTGTGTGGCGGTTGGTCCAGACGCGGGC
GACGCACACACCCTAGCGTGCGTTACGTGTGCCTGCCGTCCGAACGCGGGTAGGGTATGGGGCGGGGGAT
GGGGAGAGCCCACATGCGGAAAGCAAGAACAATAAAGGCGGTGGTATCTAGTTGATATGCATCTCTGGGT
GTTTTTGGGGTGTGGCGGACGCGGGGCGGTCATTGGACGGGGTGCAGTTAAATACATGCCCGGGACCCAT
GAAGCATGCGCGACTTCCGGGCCTCAGAACCCACCCGAAACGGCCAACGGACGTCTGAGCCAGGCCTGGC
TATCCGGAGAAACAGCACACGACTTGGCGTTCTGTGTGTCGCGATGTCTCTGCGCGCAGTCTGGCATCTG
GGGCTTTTGGGAAGCCTCGTGGGGGCTGTTCTTGCCGCCACCCATCGGGGACCTGCGGCCAACACAACGG
ACCCCTTAACGCACGCCCCAGTGTCCCCTCACCCCAGCCCCCTGGGGGGCTTTGCCGTCCCCCTCGTAGT
CGGTGGGCTGTGCGCCGTAGTCCTGGGGGCGGCATGTCTGCTTGAGCTCCTGCGTCGTACGTGCCGCGGG
TGGGGGCGTTACCATCCCTACATGGACCCAGTTGTCGTATAATTTCCCCCCCCCCCCCCCTTCTCCGCGT
GGGTGATGTCGGGTCCAAACTCCCGACACCACCAGCTGGCATGGTATAAATCACCGGTGCGCCCCCCAAA
CCATGTCCGGCAGGGGGATGGGGGGGCGAATGCGGAGGGCACCCAACAACACCGGGCTAACCAGGAAATC
CGTGGCCCCGGCCCCCAATAAAGATCGCGGTAGCCCGGCCGTGTGACACTATCGTCCATACCGACCACAC
CGACGAATCCCCCAAGGGGGAGGGGCCATTTTACGAGGAGGAGGGGTATAACAAAGTCTGTCTTTAAAAA
GCAGGGGTTAGGGAGTTGTTCGGTCATAAGCTTCAGCGCGAACGACCAACTACCCCGATCATCAGTTATC
CTTAAGGTCTCTTTTGTGTGGTGCGTTCCGGTATGGGGGGGGCTGCCGCCAGGTTGGGGGCCGTGATTTT
GTTTGTCGTCATAGTGGGCCTCCATGGGGTCCGCGGCAAATATGCCTTGGTGGATGCCTCTCTCAAGATG
GCCGACCCCAATCGCTTTCGCGGCAAAGACCTTCCGGTCCTGGACCAGCTGACCGACCCTCCGGGGGTCC
GGCGCGTGTACCACATCCAGGCGGGCCTACCGGACCCGTTCCAGCCCCCCAGCCTCCCGATCACGGTTTA
CTACGCCGTGTTGGAGCGCGCCTGCCGCAGCGTGCTCCTAAACGCACCGTCGGAGGCCCCCCAGATTGTC
CGCGGGGCCTCCGAAGACGTCCGGAAACAACCCTACAACCTGACCATCGCTTGGTTTCGGATGGGAGGCA
ACTGTGCTATCCCCATCACGGTCATGGAGTACACCGAATGCTCCTACAACAAGTCTCTGGGGGCCTGTCC
CATCCGAACGCAGCCCCGCTGGAACTACTATGACAGCTTCAGCGCCGTCAGCGAGGATAACCTGGGGTTC
CTGATGCACGCCCCCGCGTTTGAGACCGCCGGCACGTACCTGCGGCTCGTGAAGATAAACGACTGGACGG
AGATTACACAGTTTATCCTGGAGCACCGAGCCAAGGGCTCCTGTAAGTACGCCCTCCCGCTGCGCATCCC
CCCGTCAGCCTGCCTCTCCCCCCAGGCCTACCAGCAGGGGGTGACGGTGGACAGCATCGGGATGCTGCCC
CGCTTCATCCCCGAGAACCAGCGCACCGTCGCCGTATACAGCTTGAAGATCGCCGGGTGGCACGGGCCCA
AGGCCCCATACACGAGCACCCTGCTGCCCCCGGAGCTGTCCGAGACCCCCAACGCCACGCAGCCAGAACT
CGCCCCGGAAGACCCCGAGGATTCGGCCCTCTTGGAGGACCCCGTGGGGACGGTGGCGCCGCAAATCCCA
CCAAACTGGCACATACCGTCGATCCAGGACGCCGCGACGCCTTACCATCCCCCGGCCACCCCGAACAACA
TGGGCCTGATCGCCGGCGCGGTGGGCGGCAGTCTCCTGGCAGCCCTGGTCATTTGCGGAATTGTGTACTG
GATGCGCCGCCACACTCAAAAAGCCCCAAAGCGCATACGCCTCCCCCACATCCGGGAAGACGACCAGCCG
TCCTCGCACCAGCCCTTGTTTTACTAGATACCCCCCCTTAATGGGTGCGGGGGGGTCAGGTCTGCGGGGT
TGGGATGGGACCTTAACTCCATATAAAGCGAGTCTGGAAGGGGGGAAAGGTGGACAGTCGATAAGTCGGT
AGCGGGGGACGCGCACCTGTTCCGCCTGTCGCACCCACAGCTTTTTTTGCGAACCGTCCCGTTCCGGGAT
GCCGTGCCGCCCGTTGCAGGGCCTGGTGCTCGTGGGCCTCTGGGTCTGTGCCACCAGCCTGGTTGTCCGT
GGCCCCACGGTCAGTCTGGTATCAAACTCATTTGTGGACGCCGGGGCCTTGGGGCCCGACGGCGTAGTGG
AGGAAGACCTGCTTATTCTCGGGGAGCTTCGCTTTGTGGGGGACCAGGTCCCCCACACCACCTACTACGA
TGGGGGCGTAGAGCTGTGGCACTACCCCATGGGACACAAATGCCCACGGGTCGTGCATGTCGTCACGGTG
ACCGCGTGCCCACGTCGCCCCGCCGTGGCATTCGCCCTGTGTCGCGCGACCGACAGCACTCACAGCCCCG
CATATCCCACCCTGGAGCTCAATCTGGCCCAACAGCCGCTTTTGCGGGTCCAGAGGGCAACGCGGGACTA
TGCCGGGGTGTACGTGTTACGCGTATGGGTCGGTGACGCGCCAAACGCCAGCCTGTTTGTCCTGGGGATG
GCCATAGCCGCCGAAGGGACTCTGGCGTACAACGGCTCGGCCTATGGCTCCTGCGACCCGAAACTGCTTC
CGTCTTCGGCCCCGCGTCTGGCCCCGGCGAGCGTATACCAACCCGCCCCTAACCAGGCCTCCACCCCCTC
GACCACCACCTCCACCCCCTCGACCACCATCCCCGCTCCCTCGACCACCATCCCCGCTCCCCAAGCATCG
ACCACGCCCTTCCCCACGGGAGATCCAAAACCACAACCTCCCGGGGTCAACCACGAACCCCCATCTAATG
CCACGCGAGCGACCCGCGACTCGCGATACGCGCTAACGGTGACCCAGATAATCCAGATAGCCATCCCCGC
GTCCATCATAGCCCTGGTGTTTCTGGGGAGCTGTATTTGCTTTATACACAGATGTCAACGCCGCTACCGA
CGCTCCCGTCGCCCGATTTACAGCCCCCAGATGCCCACGGGCATCTCATGCGCGGTGAACGAAGCGGCCA
TGGCCCGCCTCGGAGCCGAGCTCAAATCGCATCCGAGCACCCCCCCCAAATCCCGGCGCCGGTCGTCACG
CACGCCAATGCCCTCCCTGACGGCCATCGCCGAAGAGTCGGAGCCCGCTGGGGCGGCTGGGCTTCCGACG
CCCCCCGTGGACCCCACGACACCCACCCCAACGCCTCCCCTGTTGGTATAGGTCCACGGCCACTGGCCGG
GAGCACCACATAACCGACCGCAGTCCCTGAGTTGGGAATAAACCGGTATTATTTACCTATATCCGTGTAT
GTCGATTTCTTTCCCCCCCTCCCCGGAAACCAAAGAAGGAAGCAAAGAATGGATGGGAGGAGTTCAGGAA
GCCGGGGAGAGGGCCCGCGGCGCATTTAAGGCGTTGTTGTGTTGACTTTGCCTCTTCTGGCGGGTTGGTG
CGGTGCTGTTTGTTGGGCTCCCATTTTACCCGAAGATCGGCTGCTATCCCCGGGACATGGATCGCGGGGC
GGTGGTGGGGTTTCTTCTCGGTGTTTGTGTTGTATCGTGCTTGGCGGGAACGCCCAAAACGTCCTGGAGA
CGGGTGAGTGTCGGCGAGGACGTTTCGTTGCTTCCAGCTCCGGGGCCTACGGGGCGCGGCCCGACCCAGA
AACTACTATGGGCCGTGGAACCCCTGGATGGGTGCGGCCCCTTACACCCGTCGTGGGTCTCGCTGATGCC
CCCCAAGCAGGTGCCCGAGACGGTCGTGGATGCGGCGTGCATGCGCGCTCCGGTCCCGCTGGCGATGGCG
TACGCCCCCCCGGCCCCATCTGCGACCGGGGGTCTACGAACGGACTTCGTGTGGCAGGAGCGCGCGGCCG
TGGTTAACCGGAGTCTGGTTATTCACGGGGTCCGAGAGACGGACAGCGGCCTGTATACCCTGTCCGTGGG
CGACATAAAGGACCCGGCTCGCCAAGTGGCCTCGGTGGTCCTGGTGGTGCAACCGGCCCCAGTTCCGACC
CCACCCCCGACCCCAGCCGATTACGACGAGGATGACAATGACGAGGGCGAGGACGAAAGTCTCGCCGGCA
CTCCCGCCAGCGGGACCCCCCGGCTCCCGCCTCCCCCCGCCCCCCCGAGGTCTTGGCCCAGCGCCCCCGA
AGTCTCACATGTGCGTGGGGTGACCGTGCGTATGGAGACTCCGGAAGCTATCCTGTTTTCCCCCGGGGAG
ACGTTCAGCACGAACGTCTCCATCCATGCCATCGCCCACGACGACCAGACCTACTCCATGGACGTCGTCT
GGTTGAGGTTCGACGTGCCGACCTCGTGTGCCGAGATGCGAATATACGAATCGTGTCTGTATCACCCGCA
GCTCCCAGAATGTCTGTCCCCGGCCGACGCGCCGTGCGCCGCGAGTACGTGGACGTCTCGCCTGGCCGTC
CGCAGCTACGCGGGGTGTTCCAGAACAAACCCCCCACCGCGCTGTTCGGCCGAGGCTCACATGGAGCCCG
TCCCGGGGCTGGCGTGGCAGGCGGCCTCCGTCAATCTGGAGTTCCGGGACGCGTCCCCACAACACTCCGG
CCTGTATCTGTGTGTGGTGTACGTCAACGACCATATTCACGCCTGGGGCCACATTACCATCAGCACCGCG
GCGCAGTACCGGAACGCGGTGGTGGAACAGCCCCTCCCACAGCGCGGCGCGGATTTGGCCGAGCCCACCC
ACCCGCACGTCGGGGCCCCTCCCCACGCGCCCCCAACCCACGGCGCCCTGCGGTTAGGGGCGGTGATGGG
GGCCGCCCTGCTGCTGTCTGCACTGGGGTTGTCGGTGTGGGCGTGTATGACCTGTTGGCGCAGGCGTGCC
TGGCGGGCGGTTAAAAGCAGGGCCTCGGGTAAGGGGCCCACGTACATTCGCGTGGCCGACAGCGAGCTGT
ACGCGGACTGGAGCTCGGACAGCGAGGGAGAACGCGACCAGGTCCCGTGGCTGGCCCCCCCGGAGAGACC
CGACTCTCCCTCCACCAATGGATCCGGCTTTGAGATCTTATCACCAACGGCTCCGTCTGTATACCCCCGT
AGCGATGGGCATCAATCTCGCCGCCAGCTCACAACCTTTGGATCCGGAAGGCCCGATCGCCGTTACTCCC
AGGCCTCCGATTCGTCCGTCTTCTGGTAAGGCGCCCCATCCCGAGGCCCCACGTCGGTCGCCGAACTGGG
CGACCGCCGGCGAGGTGGACGTCGGAGACGAGCTAATCGCGATTTCCGACGAACGCGGACCCCCCCGACA
TGACCGCCCGCCCCTCGCCACGTCGACCGCGCCCTCGCCACACCCGCGACCCCCGGGCTACACGGCCGTT
GTCTCCCCGATGGCCCTCCAGGCTGTCGACGCCCCCTCCCTGTTTGTCGCCTGGCTGGCCGCTCGGTGGC
TCCGGGGGGCTTCCGGCCTGGGGGCCGTCCTGTGTGGGATTGCGTGGTATGTGACGTCAATTGCCCGAGG
CGCATAAAGGGCCGGTGGTCCGCCTAGCCGCAGCAAATTAAAAATCGTGAGTCACAGCGACCGCAACTTC
CCACCCGGAGCTTTCTTCCGGCCTCGATGACGTCCCGGCTCTCCGATCCCAACTCCTCAGCGCGATCCGA
CATGTCCGTGCCGCTTTATCCCACGGCCTCGCCAGTTTCGGTCGAAGCCTACTACTCGGAAAGCGAAGAC
GAGGCGGCCAACGACTTCCTCGTACGCATGGGCCGCCAACAGTCGGTATTAAGGCGTCGACGCAGACGCA
CCCGCTGCGTCGGCATGGTGATCGCCTGTCTCCTCGTGGCCGTTCTGTCGGGCGGATTTGGGGCGCTCCT
GATGTGGCTGCTCCGCTAAAAGACCGCATCGACACGCGCGTCCTTCTTGTCGTCTCTCTTCCCCCCCATC
ACCCCGCAATTTGCACCCAGCCTTTAACTACATTAAATTGGGTTCGATTGGCAATGTTGTCTCCCGGTTG
ATTTTTGGGTGGGTGGGGAGTGGGTGGGTGGGGAGTGGGTGGGTGGGGAGTGGGTGGGTGGGGAGTGGGT
GGGTGGGGAGTGGGTGGGTGGGGAGTGGGTGGGTGGGGAGTGGGTGGGTGGGGAGTGGGTGGGTGGGGAG
TGGGTGGGTGGGGAGTGGCAAGGAAGAAACAAGCCCGACCACCAGACAGAAAATGTAACCATACCCAAAC
CGACTCTGGGGGCTGTTTGTGGGGTCGGAACCATAGGATGAACAAACCACCCCGTACCACCCGCACCCAA
GGGTGCGGGTGGCTCATCGGCATCTGTCCGGTATGGGTTGTTCCCCACCCACTCGCGTTCGGACGTCTTA
GAATCATGGCGGTTTTCTATGCCGACATCGGTTTTCTCCCCCGCAATAAGACACGATGCGATAAAATCTG
TTTGTAAAATTTATTAAGGGTACAAATTGCCCTAGCACAGGGGTGGGGTTAGGGCCGGGTCCCCACACCC
AAACGCACCAAACAGATGCAGGCAGTGGGTCGAGTACAGCCCCGCGTACGAACACGTCGATGCGTGTGTC
AGACAGCACCAGAAAGCACAGGCCATCAACAGGTCGTGCATGTGTCGGTGGGTTTGGACGCGGGGGGCCA
TGGTGGTGATAAAGTTAATGGCCGCCGTCCGCCAGGGCCACAGGGGCGACGTCTCTTGGTTGGCCCGGAG
CCACTGGGTGTGGACCAGCCGCGCGTGGCGGCCCAACATGGCCCCTGTAGCCGGGGGCGGGGGATCGCGC
ACGTTTGCAGCGCACATGCGAGACACCTCGACCACGGTTCGAAAGAAGGCCCGGTGGTCCGCGGGCAACA
TCACCAGGTGCGCAAGCGCCCGGGCGTCCAGAGGGTAGAGCCCTGAGTCATCCGAGGTTGGCTCATCGCC
CGGGTCTTGCCGCAAGTGCGTGTGGGTTGGGCTTCCGGTGGGCGGGACGCGAACCGCGGTGTGGATCCCG
ACGCGGGCCCGAGCGTATGCTCCATGTTGTGGGGAGAAGGGGTCTGGGCTCGCCAGGGGGGCATACTTGC
CCGGGCTATACAGACCCGCGAGCCGTACGTGGTTCGCGGGGGGTGCGTGGGGTCCGGGGCTCCCGGGGAG
ACCGGGGCTCCCGGGGAGACCGGGGCTCCCTGGGAGACCGGGGTTGTCGTGGATCCCTGGGGTCACGCGG
TACCCTGGGGTCTCTGGGAGCTCGCGGTACTCTGGGTTCCCTAGGTTCTCGGGGTGGTCGCGGAACCCGG
GGCTCCCGGGGAACACGCGGTGTCCTGGGGATTGTTGGCGGTCGGACGGCTTCAGATGGCTTCGAGATCG
TAGTGTCCGCACCGACTCGTAGTAGACCCGAATCTCCACATTGCCCCGCCGCTTGATCATTATCACCCCG
TTGCGGGGGTCCGGAGATCATGCGCGGGTGTCCTCGAGGTGCGTGAACACCTCTGGGGTGCATGCCGGCG
GACGGCACGCCTTTTAAGTAAACATCTGGGTCGCCCGGCCCAACTGGGGCCGGGGGTTGGGTCTGGCTCA
TCTCGAGAGCCACGGGGGGGAACCACCCTCCGCCCAGAGACTCGGGTGATGGTCGTACCCGGGACTCAAC
GGGTTACCGGATTACGGGGACTGTCGGTCACGGTCCCGCCGGTTCTTCGATGTGCCACACCCAAGGATGC
GTTGGGGGCGATTTCGGGCAGCAGCCCGGGAGAGCGCAGCAGGGGACGCTCCGGGTCGTGCACGGCGGTT
CTGGCCGCCTCCCGGTCCTCACGCCCCCTTTTATTGATCTCATCGCGTACGTCGGCGTACGTCCTGGGCC
CAACCCGCATGGTGTCCAGGAAGGTGTCCGCCATTTCCAGGGCCCACGACATGCTCCCCCCCGACGAGCA
GGAAGCGGTCCACGCAACGGTCGCCGCCGGTCGCCTCGACGAGGACGTTCCTCCTGCGGGAAGGCACGAA
CGCGGGTGAGCCCCCTCCTCCGCCCCCGCGTCCCCCCTCCTCCGCCCCCGCGTCCCCCCTCCTCCGCCCC
CGCGTCCCCCCTCCTCCGCCCCCGCGTCCCCCCTCCTCCGCCCCCGCGTCCCCCCCTCCTCCGCCCACCC
AAGGTGCTTACCCGTGCAAAAAAGGCGGACCGGTGGGTTTCTGTCGTCGGAGGCCCCCGGGGTGCGTCCC
CTGTGTTTCGTGGGTGGGGTGGGCGGGTCTTTCCCCCCCGCGTCCGCGTGTCCCTTTCCGATGCGATCCC
GATCCCGAGCCGGGGCGTCGCGATGCCGACGCCGTCCGCTCCGACGGCCCTCTGCGACTCCCGCTCCCGG
TCCGCGTGCTCCGCAGCCGCTCCCGTCGTTCGTGGCCGGCGCCGTCTGCGGGCGTCGGTCGCGCCGGGCC
TTTATGTGCGCCGGAGAGACCCGCCCCCCGCCGCCCGGGCCCGCCCCCGGGGCCGGCGCGGAGTCGGGCA
CGGCGCCAGTGCTCGCACTTCGCCCTAATAATATATATATATTGGGACGAAGTGCGAACGCTTCGCGTTC
TCACTTCTTTTACCCGGCGGCCCCGCCCCCTTGGGGCGGTCCCGCCCGCCGGCCAATGGGGGGGCGGCAA
GGCGGGCGGCCCTTGGGCCGCCCGCCGTCCCGTTGGTCCCGGCGTCCGGCGGGCGGGACCGGGGGGCCCG
GGGACGGCCAACGGGCGCGCGGGGCTCGTATCTCATTACCGCCGAACCGGGAAGTCGGGGCCCGGGCCCC
GCCCCCTGCCCGTTCCTCGTTAGCATGCGGAACGGAAGCGGAAACCGCCGGATCGGGCGGTAATGAGATG
CCATGCGGGGCGGGGCGCGGACCCACCCGCCCTCGCGCCCCGCCCATGGCAGATGGCGCGGATGGGCGGG
GCCGGGGGTTCGACCAACGGGCCGCGGCCACGGGCCCCCGGCGTGCCGGCGTCGGGGCGGGGTCGTGCAT
AATGGAATTCCGTTCGGGGTGGGCCCGCCGGGGGGGCGGGGGGCCGGCGGCCTCCGCTGCTCCTCCTTCC
CGCCGGCCCCTGGGACTATATGAGCCCGAGGACGCCCCGATCGTCCACACGGAGCGCGGCTGCCGACACG
GATCCACGACCCGACGCGGGACCGCCAGAGACAGACCGTCAGACGCTCGCCGCGCCGGGACGCCGATACG
CGGACGAAGCGCGGGAGGGGGATCGGCCGTCCCTGTCCTTTTTCCCACCCAAGCATCGACCGGTCCGCGC
TAGTTCCGCGTCGACGGCGGGGGTCGTCGGGGTCCGTGGGTCTCGCCCCCTCCCCCCATCGAGAGTCCGT
AGGTGACCTACCGTGCTACGTCCGCCGTCGCAGCCGTATCCCCGGAGGATCGCCCCGCATCGGCGATGGC
GTCGGAGAACAAGCAGCGCCCCGGCTCCCCGGGCCCCACCGACGGGCCGCCGCCCACCCCGAGCCCAGAC
CGCGACGAGCGGGGGGCCCTCGGGTGGGGCGCGGAGACGGAGGAGGGCGGGGACGACCCCGACCACGACC
CCGACCACCCCCACGACCTCGACGACGCCCGGCGGGACGGGAGGGCCCCCGCGGCGGGCACCGACGCCGG
CGAGGACGCCGGGGACGCCGTCTCGCCGCGACAGCTGGCTCTGCTGGCCTCCATGGTAGAGGAGGCCGTC
CGGACGATCCCGACGCCCGACCCCGCGGCCTCGCCGCCCCGGACCCCCGCCTTTCGAGCCGACGACGATG
ACGGGGACGAGTACGACGACGCAGCCGACGCCGCCGGCGACCGGGCCCCGGCCCGGGGCCGCGAACGGGA
GGCCCCGCTACGCGGCGCGTATCCGGACCCCACGGACCGCCTGTCGCCGCGCCCGCCGGCCCAGCCGCCG
CGGAGACGTCGTCACGGCCGGTGGCGGCCATCGGCGTCATCGACCTCGTCGGACTCCGGGTCCTCGTCCT
CGTCGTCCGCATCCTCTTCGTCCTCGTCGTCCGACGAGGACGAGGACGACGACGGCAACGACGCGGCCGA
CCACGCACGCGAGGCGCGGGCCGTCGGGCGGGGTCCGTCGAGCGCGGCGCCGGCAGCCCCCGGGCGGACG
CCGCCCCCGCCCGGGCCACCCCCCCTCTCCGAGGCCGCGCCCAAGCCCCGGGCGGCGGCGAGGACCCCCG
CGGCCTCCGCGGGCCGCATCGAGCGCCGCCGGGCCCGCGCGGCGGTGGCCGGCCGCGACGCCACGGGCCG
CTTCACGGCCGGGCAGCCCCGGCGGGTCGAGCTGGACGCCGACGCGGCCTCCGGCGCCTTCTACGCGCGC
TATCGCGACGGGTACGTCAGCGGGGAGCCGTGGCCCGGCGCCGGGCCCCCGCCCCCGGGGCGGGTGCTGT
ACGGCGGCCTGGGCGACAGCCGCCCGGGCCTCTGGGGGGCGCCCGAGGCGGAGGAGGCGCGACGCCGGTT
CGAGGCCTCGGGCGCCCCGGCGGCCGTGTGGGCGCCCGAGCTGGGCGACGCCGCGCAGCAGTACGCCCTG
ATCACGCGGCTGCTGTACACCCCGGACGCGGAGGCCATGGGGTGGCTCCAGAACCCGCGCGTGGTCCCCG
GGGACGTGGCGCTGGACCAGGCCTGCTTCCGGATCTCGGGCGCCGCGCGCAACAGCAGCTCCTTCATCAC
CGGCAGCGTGGCGCGGGCCGTGCCCCACCTGGGCTACGCCATGGCGGCCGGCCGCTTCGGCTGGGGCCTG
GCGCACGCGGCGGCCGCCGTGGCCATGAGCCGCCGATACGACCGCGCGCAGAAGGGCTTCCTGCTGACCA
GCCTGCGCCGCGCCTACGCGCCCCTGTTGGCGCGCGAGAACGCGGCGCTGACGGGGGCCGCGGGGAGCCC
CGGCGCCGGCGCAGATGACGAGGGGGTCGCCGCCGTCGCCGCCGCCGCACCGGGCGAGCGCGCGGTGCCC
GCCGGGTACGGCGCCGCGGGGATCCTCGCCGCCCTGGGGCGGCTGTCCGCCGCGCCCGCCTCCCCCGCGG
GGGGCGACGACCCCGACGCCGCCCGCCACGCCGACGCCGACGACGACGCCGGGCGCCGCGCCCAGGCCGG
CCGCGTGGCCGTCGAGTGCCTGGCCGCCTGCCGCGGGATCCTGGAGGCGCTGGCCGAGGGCTTCGACGGC
GACCTGGCGGCCGTCCCGGGGCTGGCCGGGGCCCGGCCCGCCAGCCCCCCGCGGCCGGAGGGACCCGCGG
GCCCCGCTTCCCCGCCGCCGCCGCACGCCGACGCGCCCCGCCTGCGCGCGTGGCTGCGCGAGCTGCGGTT
CGTGCGCGACGCGCTGGTGCTCATGCGCCTGCGCGGGGACCTGCGCGTGGCCGGCGGCAGCGAGGCCGCC
GTGGCCGCCGTGCGCGCCGTGAGCCTGGTCGCCGGGGCCCTGGGCCCCGCGCTGCCGCGGGACCCGCGCC
TGCCGAGCTCCGCGGCCGCCGCCGCCGCGGACCTGCTGTTTGACAACCAGAGCCTGCGCCCCCTGCTGGC
GGCGGCGGCCAGCGCACCGGACGCCGCCGACGCGCTGGCGGCCGCCGCCGCCTCCGCCGCGCCGCGGGAG
GGGCGCAAGCGCAAGAGTCCCGGCCCGGCCCGGCCGCCCGGAGGCGGCGGCCCGCGACCCCCGAAGACGA
AGAAGAGCGGCGCGGACGCCCCCGGCTCGGACGCCCGCGCCCCCCTCCCCGCGCCCGCGCCCCCCTCCAC
GCCCCCGGGGCCCGAGCCCGCCCCCGCCCAGCCCGCGGCGCCCCGGGCCGCCGCGGCGCAGGCCCGCCCG
CGCCCCGTGGCGCTGTCGCGCCGGCCCGCCGAGGGCCCCGACCCCCTGGGCGGCTGGCGGCGGCAGCCCC
CGGGGCCCAGCCACACGGCGGCGCCCGCGGCCGCCGCCCTGGAGGCCTACTGCTCCCCGCGCGCCGTGGC
CGAGCTCACGGACCACCCGCTGTTCCCCGTCCCCTGGCGACCGGCCCTCATGTTTGACCCGCGGGCCCTG
GCCTCGATCGCCGCGCGGTGCGCCGGGCCCGCCCCCGCCGCCCAGGCCGCGTGCGGCGGCGGCGACGACG
ACGATAACCCCCACCCCCACGGGGCCGCCGGGGGCCGCCTCTTTGGCCCCCTGCGCGCCTCGGGCCCGCT
GCGCCGCATGGCGGCCTGGATGCGCCAGATCCCCGACCCCGAGGACGTGCGCGTGGTGGTGCTGTACTCG
CCGCTGCCGGGCGAGGACCTGGCCGGCGGCGGGGCCTCGGGGGGGCCGCCGGAGTGGTCCGCCGAGCGCG
GCGGGCTGTCCTGCCTGCTGGCGGCCCTGGCCAACCGGCTGTGCGGGCCGGACACGGCCGCCTGGGCGGG
CAACTGGACCGGCGCCCCCGACGTGTCGGCGCTGGGCGCACAGGGCGTGCTGCTGCTGTCCACGCGGGAC
CTGGCCTTCGCCGGGGCCGTGGAGTTTCTGGGGCTGCTCGCCAGCGCCGGCGACCGGCGGCTCATCGTGG
TCAACACCGTGCGCGCCTGCGACTGGCCCGCCGACGGGCCCGCGGTGTCGCGGCAGCACGCCTACCTGGC
GTGCGAGCTGCTGCCCGCCGTGCAGTGCGCCGTGCGCTGGCCGGCGGCGCGGGACCTGCGCCGCACGGTG
CTGGCCTCGGGCCGCGTGTTCGGCCCGGGGGTCTTCGCGCGCGTGGAGGCCGCGCACGCGCGCCTGTACC
CCGACGCGCCGCCGCTGCGCCTGTGCCGCGGCGGCAACGTGCGCTACCGCGTGCGCACGCGCTTCGGCCC
GGACACGCCGGTGCCCATGTCCCCGCGCGAGTACCGCCGGGCCGTGCTGCCGGCGCTGGACGGCCGGGCG
GCGGCCTCGGGGACCACCGACGCCATGGCGCCCGGCGCGCCGGACTTCTGCGAGGAGGAGGCCCACTCGC
ACCGCGCCTGCGCGCGCTGGGGCCTGGGCGCGCCGCTGCGGCCCGTGTACGTGGCGCTGGGGCGCGAGGC
GGTGCGCGCCGGCCCGGCCCGGTGGCGCGGGCCGCGGAGGGACTTTTGCGCCCGCGCCCTGCTGGAGCCC
GACGACGACGCCCCCCCGCTGGTGCTGCGCGGCGACGACGACGGCCCGGGGGCCCTGCCGCCGGCGCCGC
CCGGGATTCGCTGGGCCTCGGCCACGGGCCGCAGCGGCACCGTGCTGGCGGCGGCGGGGGCCGTGGAGGT
GCTGGGGGCGGAGGCGGGCTTGGCCACGCCCCCGCGGCGGGAAGTTGTGGACTGGGAAGGCGCCTGGGAC
GAAGACGACGGCGGCGCGTTCGAGGGGGACGGGGTGCTGTAACGGGCCGGGACGGGGCGGGGCGCTTGTG
AGACCCGAAGACGCAATAAACGGCAACAACCTGATTAAGTTTTGCAGTAGCGTTGTTTATTCGAGGGGCG
GGAGGGGGCGAGGGGCGGGAGGGGGCGAGGGGCGGGAGGGGGCGAGGGGCGGGAGGGGGCGAGGGGCGGG
AGGGGGCGAGGGGCGGGAGGGGGCGAGGGGCGGGAGGGGGCGAGGGGCGGGAGGGGGCGAGGGGCGGGAG
GGGGCGAGGGGCGGGAGGGGGCGAGGGGCGGGAGGGGGCGAGGGGCGGGAGGGGGCGAGGGGCGGGAGGG
GGCGAGGGGCGGGAGGGGGCGAGGGGCGGGAGGGGGCGAGGGGCGGGAGGGGGCGAGGGGCGGGAGGGGG
CGAGGGGCGGGAGGGGGCGAGGGGCGGGAGGGGGCGAGGGGCGGTGGTGGTGCGCGGGCGCCCCCGGAGG
GTTTGGATCTCTGACCTGAGATTGGCGGCACTGAGGTAGAGATGCCCGAACCCCCCCGAGGGAGCGCGGG
ACGCGGCCGGGGAGGGCTGGGGCCGGGGAGGGCTGGGGCCGGGGAGGGCTGGGGCCGGGGAGGGCTGGGG
CCGGGGAGGGCTGGGGCCGGGGAGGGCTGGGGCCGGGGAGGGCTGGGGCCGGGGAGGGCTGGGGCTGGGG
AGGGGCGGTGGTGTGTAGCAGGAGCGGTGTGTTGCGCCGGGGTACGTCTGGAGGAGCGGGAGGTGCGCGG
TGACGTGTGGATGAGGAACAGGAGTTGTTGCGCGGTGAGTTGTCGCTGTGAGTTGTGTTGTTGGGCAGGT
GTGGTGGATGACGTGACGTGTGACGTGCGGAGTGCGCCGTGCTCTGTTGGTTTCACCTGTGGCAGCCCGG
GCCCCCCGCGGGCGCGCGCGCGCGCAAAAAAGGCGGGCGGCGGTCCGGGCGGCGTGCGCGCGCGCGGCGG
GCGTGGGGGGCGGGGCCGCGGGAGCGGGGGGAGGAGCGGGGGGAGGAGCGGGGGGAGGAGCGGGGGGAGG
AGCGGGGGGAGGAGCGGGGGGAGGAGCGGGGGGAGGAGCGGGGGGAGGAGCGGGGGGAGGAGCGGGGGGA
GGAGCGGGGGGAGGAGCGGGGGGAGGAGCGGGGGGAGGAGCGGGGGGAGGAGCGGGGGGAGGAGCGGGGG
GAGGAGCGGGGGGAGGAGCGGGGGGAGGAGCGGCCAGACCCCGAAAACGGGCCCCCCCCAAAACACACCC
CCCGGGGGTCGCGCGCGGCCCTTTAAAGCGGCGGCGGCGGGC
