# Supplementary material for: Prioritizing antiviral drugs against SARS-CoV-2 by integrating viral complete genome sequences and drug chemical structures
Source: Sci Rep. 2021 Mar 18;11:6248. doi: 10.1038/s41598-021-83737-5 (PMC7973547; doi:10.1038/s41598-021-83737-5)
Supplement: Supplementary file 1 — Supplementary Information 1. [file 41598_2021_83737_MOESM1_ESM.zip › dataset_VDA-RWR/dataset3/virus FASTA/HSV-2.fasta]

>NC_001798.2 Human herpesvirus 2 strain HG52, complete genome
AGTCCCCGTCTTGCCGCGCGGGGGCGGGCGCGGGAAAAAAGCCGCGCGGGGGCGCCCGCGGGAAGGCAGC
CCCGCGGCGCGCGGGGGGAGGGGCGGCGCCCGCGGGGGAGCGGCCGGCTCCGGGGGAGGGACGGGGAAGG
GGGCGCGCGGGGCTGCCCTGCCGCCCGCCCGCCGCCGCCGCCCGCCTTCGCGCCCCCCCCCAAAAAACAC
CCCCCCCGGGGGTTGACTCCCCGGGGGAAAAGAGGCGGGGCGGGAGTCCCCGTCCTGCCGCCGCCCCTTA
AGAGGGCCCGCAACACGGCCCGGGCTGCGCACGCCAGCCGGGACGGGTGAGTTCGCTAGGCAAGCACGGA
CTGGCGGTTACACGTGCATGCGTGCCGAGTGAACTCTCCCGCCCCGACGCGCTCCGGCTCCGGGCCTACG
CCGAGCCCAGCCGCCCGCCATGTCCCGCCGCCGGGGTCCCCGCCGCCGGGGTCCCCGGCGCCGGCCGCGC
CCCGGCGCTCCAGCCGTGCCGCGCCCCGGCGCTCCAGCCGTGCCGCGCCCCGGCGCGCTCCCAACCGCAG
ACTCCCAAATGGTCCCTGCGTACGACTCGGGAACCGCGGTCGAGAGCGCGCCGGCCGCGTCCTCGCTCCT
GCGGCGCTGGCTGCTGGTGCCCCAGGCGGACGACAGCGACGACGCGGACTACGCCGGCAACGACGACGCA
GAGTGGGCGAACAGCCCCCCGAGCGAGGGCGGGGGGAAGGCGCCGGAGGCCCCGCACGCCGCGCCTGCCG
CCGCCTGCCCCCCGCCGCCGCCGCGCAAGGAGCGCGGGCCGCAGCGCCCCCTTCCGCCCCACCTGGCGCT
ACGGCTGCGCACCACGACGGAGTACCTGGCGCGCCTGAGCCTGCGCCGGCGGCGGCCCCCCGCGTCCCCG
CCCGCGGACGCGCCGCGCGGGAAGGTACGCCTCCCCTCCGACCCCCTGACGCCCCTCCGACCCCCTGACG
CCCCTCCGACCCCCTGACGCCCCTCCGACCCCCTGACGCCCCTCCGACCCCCTGACGCCCCTCCGACCCC
CTGACGCCCCTCCGACCCCCGTGTCTCCCCGCCCGCAGGTGTGCTTCTCGCCGCGCGTGCAGGTGCGCCA
TCTGGTGGCCTGGGAGACGGCCGCGCGCCTGGCCCGACGGGGGTCCTGGGCGCGCGAGCGGGCCGACCGC
GACCGGTTCCGGCGCCGCGTGGCGGCGGCCGAGGCGGTCATCGGACCGTGCCTGGAGCCCGAGGCCCGAG
CTCGGGCCCGAGCCCGAGCCCGGGCCCACGAAGACGGCGGACCCGCGGAGGAGGAGGAGGCGGCGGCGGC
GGCGCGCGGGTCCTCCGCCGCCGCGGGCCCGGGCCGTCGGGCGGTCTAGGGTTGAACCGGCGAGGGCGGC
CTCGGCCGGCGGAGCCCCGGAGCTCCGAAGGTCTGCGCGAGGCCGCTCTCCGAAGAGACGATGGGAGCCC
CGCGTATATATCCGCGAGGGCCCGGCGCCGCCCCGCCGCTCCGCCCGCCCCAGGGGGCGGCGCCGGCCAA
CCGCGCGCCGCCGCGCGGGCCCGGACTCCGCCCCGGCGACCGCCCCGCGCCGGCTTCCCGGTATGGTAAT
TAGAAACTTTTAATAGGCGGTCCCGGCCGCCATCCCCGCGCATGGTAATTAGCAACTTTTAATGGGCCGG
CGTTCCCGCTCGCGGTAATTAGCAGCTTTTAACGGGCCGCCATTCCCGCTTATGGTAATTAAAAACGTTC
GGACGGCCCCTCGCTCCCCGCGTAATTACTCCCTCGGGGTTCCGGGTTATGCTGATTACTTTCTTGGCAG
AACACGCAGAGCCTCGCGCGCCGCCGGGTGGGTGGGCTGATCGGCCCCTATTGGTCCCCTGGGCTTCCTA
GTATGCTAATGAATTTCTCCCCGGGGGCGGGCACCACTCAGGGCCGCGCCGGCGGGGCGCCGGGGGGACT
CCCATCTGCGTCGGCGGGGGGCGGCGCATGCTAATGGGGTTCTTGGAGTACACCCGGTTGGTCCCCGGGG
ACGGGGCCGCCCCGAGAGGGGGGGATTCCCTCCCTCCGCCCCCGCCGGGGCGCGCGGCTATTGGGGGAAT
CGTAAATGCCGCCCCTTTGGGGGAGTGGATAGGCGCCGGGTATAAGGCAGCCCCGTGTGACGGTCGGGCC
GCATTCGCACCCCGGCACTGCGAGCGACGGAGCGGCGGCCCGGCGGGAGGAGGAGACCCGGAGAGACAGA
GACTAAAACCCGGCAAGAGAGAGACCGCGGGCCGCCGTCTCGAGTCTACCCTACCCCGGCTCATGGAACC
CCGGCCCGGCACGAGCTCCCGGGCGGACCCCGGCCCCGAGCGGCCGCCGCGGCAGACCCCCGGCACGGTG
AGAGGGCGACCCCCGGGTCTCAGGCCCCCCCTTTTCCCCGGACCACCCGGCTGCGGGTTGGGGGTGGTCG
CGGGCGGTGGGCTCGGGGGCGGGGACGCTTGACGGGGCCGACCCCCGGCCCGCTTAAGCGGTCGGGGGAC
CCCCGTGGGCCGTGCGCCGCCCCCCGACCCTCTGGGGGGGCGAGGGAGGCAGGGAGGAGCCCGAGAGCGG
GGGACAGGGGGGGAGACGAGGGGTCGGAATCCAAAGGACGCAGACCACCTTTGGTTACGGACCCCTTTCT
CCCCCCCTTCCGAACAAAAAGCAGCGGGCGGGGGGCCGGGGTGAGGGAGGGACACGGGGGACACGGCGCG
GGGGTCCCGCCTCACGCCCCGCGCCCTCTAAATCCCCCCCGTTGCTTTGTCAAGCAGCCCGCCGCCCCGC
ACGCCTGGGGGATGCTCAACGACATGCAGTGGCTCGCCAGCAGCGACTCGGAGGAGGAGACCGAGGTGGG
AATCTCTGACGACGACCTTCACCGCGACTCCACCTCCGAGGCGGGCAGCACGGACACGGAGATGTTCGAG
GCGGGCCTGATGGACGCGGCCACGCCCCCGGCCCGGCCCCCGGCCGAGCGCCAGGGCAGCCCCACGCCCG
CCGACGCGCAGGGATCCTGCGGGGGTGGGCCCGTGGGTGAGGAGGAAGCGGAAGCGGGAGGGGGGGGCGA
CGTGTGCGCCGTGTGCACGGACGAGATCGCCCCGCCCCTGCGCTGCCAGAGTTTTCCCTGCCTGCACCCC
TTCTGCATCCCGTGCATGAAGACCTGGATTCCGTTGCGCAACACGTGTCCCCTGTGCAACACCCCGGTGG
CGTACCTGATAGTGGGCGTGACCGCCAGCGGGTCGTTCAGCACCATCCCGATAGTGAACGACCCCCGGAC
CCGCGTGGAGGCCGAGGCGGCCGTGCGGGCCGGCACGGCCGTGGACTTTATCTGGACGGGCAACCAGCGG
ACGGCCCCGCGCTCCCTGTCGCTGGGGGGACACACGGTCCGCGCCCTGTCGCCCACCCCCCCGTGGCCCG
GCACGGACGACGAGGACGATGACCTGGCCGACGGTGAGGGCGGGCGGGGGTCGGGCGGGGGTCGGGCGGG
GGTCGGGCGGGGGTCGGGCGGGGGTCGGGCGGGGGTCGGGCGGGGGTCGGGCGGGGGTCGGGCGGGGGTC
GGGCGGGGGTCGGGCGGGGGTCGGGCGGGGGTCGGGCACTAACCGGGGGCTCCCGTCTCTGTCTCCCTCT
GCAGTGGACTACGTCCCGCCCGCCCCCCGAAGAGCGCCCCGGCGCGGGGGCGGCGGTGCGGGGGCGACCC
GCGGAACCTCCCAGCCCGCCGCGACCCGACCGGCGCCCCCTGGCGCCCCGCGGAGCAGCAGCAGCGGCGG
CGCCCCGTTGCGGGCGGGGGTGGGATCTGGGTCTGGGGGCGGCCCTGCCGTCGCGGCCGTCGTGCCGAGA
GTGGCCTCTCTTCCCCCTGCGGCCGGCGGGGGGCGCGCGCAGGCGCGGCGGGTGGGCGAAGACGCCGCGG
CGGCGGAGGGCAGGACGCCCCCCGCGGGACAGCCCCGCGCGGCCCAGGAGCCCCCCATAGTCATCAGCGA
CTCTCCCCCGCCGTCTCCGCGCCGCCCCGCGGGCCCCGGGCCGCTCTCCTTTTTCTCCTCCTCCTCCGCG
CAGGTGTCCTCGGGCCCCGGGGGGGGAGGTCTGCCACAGTCGTCGGGGCGCGCGGCGCGCCCCCGCGCGG
CCGTCGCCCCGCGCGTCCGGAGTCCGCCCCGCGCCGCCGCCGCCCCCGTGGTGTCTGCGAGCGCGGACGC
GGCCGGGCCCGCGCCGCCCGCCGTGCCGGTGGACGCGCACCGCGCGCCCCGGTCGCGCATGACCCAGGCT
CAGACCGACACCCAAGCACAGAGTCTGGGCCGGGCAGGCGCGACCGACGCGCGCGGGTCGGGAGGGCCGG
GCGCGGAGGGAGGACCCGGGGTCCCCCGCGGCACCAACACCCCCGGTGCCGCCCCCCACGCCGCGGAGGG
GGCGGCGGCCCGCCCCCGGAAGAGGCGCGGGTCGGACTCGGGCCCTGCGGCCTCGTCCTCCGCCTCTTCC
TCCGCCGCCCCGCGCTCGCCCCTCGCCCCCCAGGGGGTGGGGGCCAAGAGGGCGGCGCCGCGCCGGGCCC
CGGACTCGGACTCGGGCGACCGCGGCCACGGGCCGCTCGCCCCGGCGTCCGCGGGCGCCGCGCCCCCGTC
GGCGTCTCCGTCGTCCCAGGCCGCGGTCGCCGCCGCCGCCTCCTCTTCCTCCTCCGCCGCCTCCTCTTCC
TCCTCCGCCGCCTCCTCTTCCTCCTCCGCCGCCTCCTCTTCCTCCTCCGCCGCCTCTTCCTCCTCCGCCG
CCTCCTCTTCCTCCTCCTCCTCCTCCGCCTCTTCCTCTGCGGGCGGGGCTGGTGGGAGCGTCGCGTCCGC
GTCCGGCGCTGGGGAGAGACGAGAAACCTCCCTCGGCCCCCGCGCTGCTGCGCCGCGGGGGCCGAGGAAG
TGTGCCAGGAAGACGCGCCACGCGGAGGGCGGCCCCGAGCCCGGGGCCCGCGACCCGGCGCCCGGCCTCA
CGCGCTACCTGCCCATCGCGGGGGTCTCGAGCGTCGTGGCCCTGGCGCCTTACGTGAACAAGACGGTCAC
GGGGGACTGCCTGCCCGTCCTGGACATGGAGACGGGCCACATAGGGGCCTACGTGGTCCTCGTGGACCAG
ACGGGGAACGTGGCGGACCTGCTGCGGGCCGCGGCCCCCGCGTGGAGCCGCCGCACCCTGCTCCCCGAGC
ACGCGCGCAACTGCGTGAGGCCCCCCGACTACCCGACGCCCCCCGCGTCGGAGTGGAACAGCCTCTGGAT
GACCCCGGTGGGCAACATGCTCTTTGACCAGGGCACCCTGGTGGGCGCGCTGGACTTCCACGGCCTCCGG
TCGCGCCACCCGTGGTCTCGGGAGCAGGGCGCGCCCGCGCCGGCCGGCGACGCCCCCGCGGGCCACGGGG
AGTAGGGGGAGCTAACACTCGGCTTGCTGCCCAAAGGGAAGCCGCCCCCCACCGGACCACCGGCCGAGGC
GCCTCGGGGGCAGGGGGAGGTGGGGGGGAAAGACGGGGAGGAGACAGGAAGTGGGGGTGGGAGTGGGGGG
GGACGGACACGGCCCCGAACAGCAACACACACCAGCATTTTGTTATGGACTTTCTGGCCTTGTTGAAAAC
TTGAGGAAAAAAAACTTTATATTTATAAAAATTTTACAATAAAGTTTTGTGATGCTTTTGACACACTTTG
TTGTTGGCCTTTGATGCAGCTCCCCCGCGCAGGGGGGCCGGGGATGGGGGGGGGGAAAGGGAGGAGGAGG
AGGGGGGGCGGGCACGAGAAGCCGCCCCCACCCCCGAGGCCTGTTGGTCTTTATGATAGAACAGAGCCGG
GGCCCGGCCTGCGTTCTGGCTCCCTGTCTTGGTGGGTGGGCGGGCTGGCTGGCGGGTAAAAAAAGAGTGT
GTCCGTGTTGACAGGGAGGGGGGCCCGATCGTGCAGAGCACGCACGTCTGGCCGGCCAGACCCTGGGGGT
GGTGGGCAGGAGTGGGAGGGCGCCTGGCTCGGGGAGGGAGGAGGGGGGGGGTCAGCCGCACCACCGGCGC
GAAGCCAGGGGCCAGGGAACTTTGATAGAGAGGGGGGGAAAGTGGGGCGGGGGCGAGGGCGGTTGAATCA
CAACGCATGCACGCCCTCTGCCCCCGGGGACGGGTGGGAGGAAGGAGGAGGGAGAAGAGAAGACCCGAGG
CATGCACCCGCACTTACGCCCGTGCCCACCCCCGCCCCGGCGCCCACCCCGCCCGCACACCTGCCCGCCA
CGCCCGCCCCTCCTCACCCTGGCTGGGAGAAAGGAGGAGGAGCAGGAAGAGGAGACCCGAGGCATGCAAC
CGCACTCACCCCACCCCGCCCGCACACCTGCCCGCCACGCCCGCCCCTCCTTACCCTGGCTGCGGGGAGA
CTCCCATCGGGGCGAGGGGGCTCGCGCGTTCGCAACACCACACCACACCACACGGCCCACCACAACACGG
CCCACCACGACACAACACGACACGACGCGTTTTGCGGGGCATGCAAGTCGACACACCGCGCGCGTGCCTA
CCTTTCCCTAGCGGCCCCGGCCCCCGGCCCGTTTCCTTCCGCCACCACTACCACCACCCCCCCGCCCGCG
CCCACGCGGTAGAGGAAGGGGACGGGCGCCACACCCACGGCTGTGGCTGGGCACGCGCCTTTGGGGTTGT
TGGGGGGGGGTGACCGGCGCGTGGGGGCGGTGGGCGTATGGGCCCGACCCGCGCCTGCCCCCCCTGGGAA
CGACGCCCCCGGACGACACCACGGGGGGGGGAAACGGGGGTGGGTGGAAGGGAAGAGGAAGGAGAAAGGG
GGGGTGGATCCGAACACGCCGGATCCGCGAAAATAATAACAAAACAAACAAAAACAGAAACAAAAACAAA
AACACCTAGAAAAAAAGGATACGGGTTGGCTCGCGGGCGGTGCGGCTGACCTGCCTGCCCTTTCTGGGAC
CCCCGCCTCGTGTTTCTTGAAAGGGGGAGGAAGAACAGTTCTCCCCCAACCCCTGCTCTCTTCTCTCTTC
CGCCCGCCCCCCCCCCCTCTCCCGCCGCCTCAGCAGAAGCTCACCTGTACGACCCTAAACCTACCTGCGA
GAACGCGCGGCGTTCGAGGGGCGCGCTCTCTCACACGAGACACACGCAGGCGCCCCCCCCCCCCGGAGCC
TGGGTCCCCCGGCGGACGGCTCACGCGGCGCGGCGTCTCGGTGGGACGCGGGCAGAGGGCGGCGGCGGCG
GGGGGGGGGGGGAAATGTGAGGAGAGCGAGACAGAGAGAGAGAAGGAAGAGGGAAGGGGCGCGGCGGGAC
GGGGGAAGACGAGGAGAAGGGAAGGGGCGAGGGTCGGGCCCGGGAGCGGGGCGGCCGGGAGGGAGAAGAA
ACGGAACGCGGAAACGCCGCCGGCGCGGCCCGGGGCCCCGGGGCCCCCGCGCTCCGCCGGGGGCCCGGGC
CGGACCGCCGGGCGGGGGACGCCTTCCGCCCGGCGCCGGGCGGCTACCCGGGACCCCCGGCCGGGAATCG
AAAAAAGCCTCCGGGGGCCCCTTTCGCGCCTTTCGCGAACGCGCGGCGCCGGAGGGGGCGGCCGCCGAGG
TGCGGGGGCCCCTCCGGCCGGGGCGCACCTCGGCGGCCAAGCCCCGGCCCGCCCGGGGGTCCCCGAGGCA
GAGGCGGACCCTCGGAGGCGCGGAAGAAGACGGGAGGCGGGGGAAAAAAGGGGGAAGAGAGGGGGAGGTA
GGGAGGGGAGAGGAGAAGGGCGCGCCGGTGCGCGGAGCAGCCTTCCTTCTCCGGAGTCCCTCTCGATCGG
CGGCGGGCCCCTGCGTTCGTTGCTGCCGCGCCCCCGGTTTTATAAAGACAGGGATGACGCAGCAGAAATG
CCCACAGCAACACGCGGGCGGGGCTCGGGCTCTCCGGCGGCTTAATGGATCTCCGGGCACGGCGCCCGCA
ACCGCAGAGCACTCAGCTGGCGCGCCCCCCCCCAACGTGGGAGTGTTTAATGGAAGGGCGTGGGGCCGGC
CGCCGGATGCCCGCGGGGGCCTAATGCGGCGGGAGGCGTGGGCCGCTGGCGCCGCGGCCCGTCTGCTGGC
CCGCGGCCCGTCTGCTGGCCCGCGGCCACGTAAACAATGACACAGGGGTTCTCTCCGCCGCGGCCGGCGC
GGGGCGTTGCCGGCCCGGCCCGGCCCCGGAGCCCGCGGCGCTGCTCGGCTGCGGCCGCGGGCTCCGGGGG
CTCCGCACTCTGCCCGGCTCGCCCCGTCCCCCCTCTTGCTGCTTTTCCGCGCGCCTCTCTTTCCCGTTGC
TTTCCCTCTCCCCCCCCCCCCCTCTCTCTCTCTCTCTCTCTCTCTCCGCCATCCTCCCGCCCGGCCGCCC
ACTCCCCGCTCGGCCTCTCCGGCTGCGGTGCTTGGGTCTCCTTCGTCGGGCGGCGGGGGGGGGGCGTCGG
GACTCGCGGAGGGCCGGAGAATGGAAGGCGAGGGGATGCAGGAGGAGGATCGGGACTCCCCATCTTCTGC
CCTTCCATCCTCCGTTTTTCCGCTTTCCACCGCCGCCGCCACCACCCCCCCTTCCTTCGCCCGCCCGCCT
CGCCCCGGACCCCTCCCCCCCGTGTTCCCCCCATCGTTCACCACCACGCCCCCCACCGCGCCTTGGCTGT
TTGGGGGGTGGCGGCGGTGGTCGGCGTGCTGCCGGAGGCTGCGGGCGCGGGGTAGGTGGGTGGGCGGGTG
GTGGGGGGGGGCCCGGCTGCGTCTCGCCGCGATCCCGCCGGTGGGGCGCGGCGGCGGTCGGGGTGGGGGG
AGAGTGTCGTGGGTGTGTTTTCGTGTCCCCCACCACCACTCCCACCCCGACCGCCGCCGCGCCCGCGTTT
CTGCCGCCCGCGCGCTCCTGTGTGGACCCCGGGGTGGGCGGCGGGGGGGGGGTGCCGTGGGTGTGGCGGC
GGGGCGCGGGCCGGGGCCGGGGCTCGCTGGTCCGCCGAAGTAAAGAAAAGATCGCCACCGTGTGTTCGTC
TGTGTGTTCTGCGCGGCGCCGGGGCCCCCCTGCCGGGCGGGGCGGTGGGGCGGGGCCGGGGTCGCGGCGG
GGAAGGAAGGAAAGACCCCGGAAGCGCCGGGAGGGGGCGCCGGCGCGACGCGGGCGGCCGGGCGGGGGCG
CGCGGCGGCCGGGCGGGGGCGCGCGGCGGCCGGGCGGGGGCGCGCGGCGGCCGGGCGGGGGCGCGCGGCG
GCCGGGCGGGGGCGCGCGGCGGCCGGGCGGGGGCGCGCGGCGGCCGGGCGGGGGCGCGCTTTCCCCGCGT
CGCCCCTCGGGTTCCCAAGACCTATCACGTGTGCGCAGGGGAGGGGAGGACGCGGGGGAGGGGAGGACGC
GGGGGAGGGGAGGACGCGGGGGATATATAAAGCGGTAGAAAGCGCGGGAATGGGCATATTGGACCCGCGT
GATTCGGTTGCTCGCGGTTGTCTTGTTTGGACGTTTTTTATGCGGGAACAAGGGGGCTTACCGGTTACAC
TGTCCGCTCGCTATGGGGTTCGTCTGTCTGTTTGGGCTTGTCGTTATGGGAGCCTGGGGGGCGTGGGGTG
GGTCACAGGCAACCGAATATGTTCTTCGTAGTGTTATTGCCAAAGAGGTGGGGGACATACTAAGAGTGCC
TTGCATGCGGACCCCCGCGGACGATGTTTCTTGGCGCTACGAGGCCCCGTCCGTTATTGACTATGCCCGC
ATAGACGGAATATTTCTTCGCTATCACTGCCCGGGGTTGGACACGTTTTTGTGGGATAGGCACGCCCAGA
GGGCGTATCTGGTTAACCCCTTTCTCTTTGCGGCGGGATTTTTGGAGGACTTGAGTCACTCTGTGTTTCC
GGCCGACACCCAGGAAACAACGACGCGCCGGGCCCTTTATAAAGAGATACGCGATGCGTTGGGCAGTCGA
AAACAGGCCGTCAGCCACGCACCCGTCAGGGCCGGGTGTGTAAACTTTGACTACTCACGCACTCGCCGCT
GCGTCGGGCGACGCGATTTACGGCCTGCCAACACCACGTCAACGTGGGAACCGCCTGTGTCGTCGGACGA
TGAAGCGAGCTCGCAGTCGAAGCCCCTCGCCACCCAGCCGCCCGTCCTCGCCCTTTCGAACGCCCCCCCA
CGGCGGGTCTCCCCGACGCGAGGTCGGCGCCGGCATACTCGCCTCCGACGCAACTAGCCACGTCTGCATC
GCAAGCCACCCTGGGTCGGGAGCAGGACAGCCGACCCGTCTAGCGGCCGGGTCGGCTGTCCAGCGTCGTC
GCCCTAGAGGCTGTCCGCCGGGCGTGATGTTTTCCGCATCTACGACCCCCGAACAGCCCCTGGGGCTGTC
GGGCGATGCGACGCCGCCCCTGCCGACTTCCGTGCCCCTGGACTGGGCCGCGTTTCGGCGCGCGTTTCTG
ATCGACGACGCCTGGCGGCCCCTGTTGGAGCCGGAGCTCGCGAACCCCCTAACCGCGCGCCTCCTCGCGG
AGTATGACCGTCGGTGCCAGACCGAAGAGGTGCTGCCGCCGCGGGAGGATGTGTTCTCCTGGACGCGGTA
TTGTACCCCCGACGACGTGCGCGTGGTTATCATCGGGCAGGACCCGTACCACCATCCCGGCCAGGCGCAC
GGCCTGGCGTTTAGCGTGCGTGCGGATGTGCCGGTGCCTCCGAGTCTACGGAACGTGCTGGCGGCGGTTA
AAAATTGTTACCCCGACGCGCGCATGAGCGGCCGCGGCTGCCTGGAAAAGTGGGCTCGCGACGGCGTGCT
GTTGTTGAACACGACCCTGACCGTCAAGCGCGGGGCGGCGGCGTCCCACTCCAAGCTTGGATGGGACCGT
TTTGTGGGCGGGGTGGTCCGACGGCTGGCCGCGCGCCGCCCGGGCCTGGTCTTTATGCTCTGGGGCGCCC
ATGCCCAGAACGCGATCAGGCCCGACCCTCGCCAACACTACGTCCTCAAGTTTTCTCACCCGTCGCCCCT
CTCCAAGGTCCCGTTTGGGACGTGCCAGCATTTCCTCGCCGCGAATCGCTACCTCGAAACCCGGGACATT
ATGCCGATCGACTGGTCGGTATAAGATGCCGACATCCGGGGTCTTGATTTACGAGGGGGCAATTAATAAA
GACTGTTGATGGTTAAATCTCGGGTCTCATACCGGTCCGTGATGTCGGGCGTGGGGGAAGAGAGGGTCCC
CTCTGCGTTTACTATCCTTGCCTCGTGGGGCTGGACGTTTGCACCCCAGAACCATGATCCTGGCGCGTCG
CCGAATACGACGCCCATAGAGTCGATTGCGGGGACCGCACCGGACGCGCACGTGGGGCCTCTCGACGGAG
AGCCGGACCGGGATGCGATCTCCCCGCTTACGTCGAGCGTGGCCGGCGACCCGCCGGGGGCGGACGGCCC
CTACGTCACCTTTGATACTCTGTTTATGGTATCTTCGATCGACGAACTGGGGCGCCGCCAGCTCACGGAT
ACGATCCGTAAGGACCTGCGGCTGTCGCTGGCCAAGTTCAGCATCGCGTGTACCAAGACCTCGTCGTTTT
CGGGGACGGCCGCGCGCCAGCGCAAGCGCGGAGCACCGCCGCAACGCACATGCGTACCACGCAGCAACAA
GAGCCTCCAGATGTTCGTTTTGTGCAAGCGCGCCAACGCCGCGCAGGTGCGCGAGCAGCTGCGGGCGGTT
ATTCGGTCGCGCAAGCCGCGCAAGTATTACACGCGGTCCTCGGATGGGCGGCTCTGCCCGGCCGTCCCCG
TGTTTGTACACGAGTTTGTTTCGTCCGAACCCATGCGCCTCCATCGAGATAACGTCATGCTGTCTACGGA
ACCAGACTAAGCACCCCCGCCGTCCCCTTTCTTTTCCCCCTACCCTTCCCCCCGTTACTGATGTGTTGTG
ACGTTTCAATAAATAACACGTAGCTTATTTTGTTGGATGATGGATTGATTGATTTTATTGACCGTTCGTT
CGCCCGGCGGTGCCGTCGCCGCGCGCAGAGGGAATATGCAAGCGGGCGGGGTGGGGAGGAAAGAAGGTTT
CAGGTTCCGGGGGTTGGGTCTGCGTCGTCCAGGGTGGGGCTGATCTGAATTTCCCGCAGAACCTCGACCA
GTAGGTCTGTTGTGTTTGCTGGGAACTCGCCCGCCGTTGGGGATACGGGGGCGGGGGGTGTGGTCGGGCG
GACGTCCAGGGGTGCGTTATCGCACCCCCGCGCCGCCTCGGGGGCCGTCCCGTAGATCGTTGCGGTGATG
TAGATGGTGTCCGGGGTCCACACCACCGTCAGGATGCCGGCCGTCGCACTCCGGACGCTTTCGCCGTGCG
ATGAGCTGACCCAGGAGTCAAAGGGGTACGCGTACATATGGGCGTCCCACCAGCGCTCCAGCCTCTGGGT
ACTAGCGCGTCCTATAAAGCGGTATGCGCAAAATTCGGCACGACAGTCGATAATCACCAGCAGCCCGATG
GGGGTGTGTTGTATCACCACGCCTCCGCGGGGCAGGCGGTCCTGGCGCGCTCGACCCCGCGTCAGAACCG
CGCGCGTCCCTGACTCAAACACGTGCACCACCTGTGCCGCGTCCGGCAGCGCGCTCGTTAGCGACGCCCT
GGGGTGATGTAGGCTGTACGCGATGGTCGTCTGGGGGTTCCCCATGTCTCGGGGGGGTGGGGGTGAATGT
CACCCGGCCCGGGTGCGGTGGGAACGCGAGGGAATGGAGGGTTAATAGACAATGACCACATTCGGATCGC
GTAGAGCAGATAGTATGTGCTCGCTAATGACGTCATCGCGTTCGTGGCGCTCCCGGAGCGGGTTTAGATT
CATGTGCAGGAACTCGGATGAGGTGGTGCGGGACATGGCTACGTACGCGCTGTTTAGGCGCAGGTTTCCG
GGCGTGAAGCATATGGCGACCTTGTCCAGACTGAGCCCCTGGGAGCGCGTGATGGTCATCGCGAGTTTGG
AGCTGATGCCGTAGTCGGCGTTGATGGCCATGGCCAGCTCCGTGGAGTCGATCGACTCGACAAACTCACT
GATGTTGGTATTGACGACAGACATGAAGCCGTGCTGGTCCCGCAGGACGATGTAGGGCAGGGGGGACTCC
TCCAAGAACTCGGCCACGCCGGCCGTCGCGTGCCGCCGCCGCAGCTCCTCCGCGAACGCGAACACCCGGG
TGTACGTGTACCCCATCAGCGTGTAGTTGTCCGTCTGCAGGGCCACGGACATCAGCCCCCCGCGCGGCGA
GCCGGTCAGCAGCTCGCAGCCCCGGAAAATGACATTGTCCACGTAGGTGCTGAAGGGGGCGCTCTCAAAC
ACCTCCCCGAAGAGCTCCCGTAGGATAAGGTATCGCCCCAGAAAGGCCCTCTTCAGGAGCCCAAACTGGG
CGTGGACGGCCGCGGTGGTCTCAGGCTCTTCGAGGGCGTAGTGGCAGTAGAACACGTCCAGCTGCTGTTC
GTCCAGCCCGGCGAAGATAACGTCAAGGTCGTCGTCGGGGAAGTCGTCCGGGCCCCCGTCCCGCGGGCCC
AGGTGCTTAAAATTGAACGCACGCTCCCCCGGAGAGCGGTCGCTGGTGTCGGCGGCCCTGGTTGCCGATG
CGCCGGCGGCGTCCCGGCGTAGCGACAGGAGTTCTGCCGTCAGCTCCCCTAGGCGGCCGTAGGCCAGGGT
CCTCTGGGTCGCGTCCAGGCCGGGGCGCTGGAGAAAGTTGTAAAAGTGAATCAGCCCGCCGAACATGAGC
CGCGACAGGAACCGGTAGGCGAACTCCACCGAGGTCTCCCCCTGGGTCTTCACGAAGCTGTCGTCGCGCA
GCACAGCCTCGAAGGTCCGAAACGTCCCGTCGAACCCAAACACCATCTTTCGGAGGCGCGCGGTCACCGC
GACCTGGCTGTTGAGGACGTACGTGATGTCGTTCCGGGCCACGACTAGCTGTTGCTTGCTGTGCACCTCA
CAGCGCACGTGCCCCGCGTCCTGGTCCTGACTCTGGGAGTAGTTGGTGATGCGACTGGCGTTGGCCGTGA
TCCACTTTTCCATGGTCAGCGTGGGTTGCTGCGTGAGCCGTCGATACTCGTCAAACTCTTTGACCGACAC
AAACGTGAGCACGGGGAGGGTAAACACAACAAACTCCCCCTCGCGAGTCACCTTTAGGTAGGCGTGGAGC
TTGGCCATGTACGCGCTGACCTCCTTGTGGGACGAGAACAGCCGCGTCCACCCCGGAAGGTTGGCCGGGT
TGGTGATGTAACTTTCCGGGACGACAAAGCGGTCCACAAACTGCATGTGCTCCTCGGTGATGGGAAGGCC
GTACTCCAGCACCTTCATGAGGTTCCCGAACTCGTGCTCCACACATCGCTTGTTGTTAATGAAAATGGCC
CAGCTGTGCGAGAGGCGCGTGTACTCGCGTAGGGTGCGGTTGCAGATGAGGTACGTGAGCACGTTTTCGC
TCTGCCGGACGGAGCATCGCAGTTTTTGGTGTTCGAAGGTGGACTCCAGCGAGGCCGTCTGGGTCGGCGA
CCCCACGCACACCAGCACCGGCCGCAGGCGGCCCGCGTACTGGGGGGTGTGGTACAGGGCGTTAATCATC
CACCAGCAATACACCACGGTCGTGAGTAGGTGCCGCCCCAGGAGCCCGGCCTCGTCGATGACGATAATGT
TGCTGCGGGTGAAAGCCGGCAGCGCCCCGTGTGTGACCGAGGCCAGGCGCGTGAGGGCACCCTGGCCCAG
CCCCAAAGTCTGCTCTAGGGCGGTGAGGGCGTGGAACTCGTTTCGCGCGTCTTCGCCCCCGTGCGCCGCC
AGGGCCCGCTTGGTGATGTCGAGGATCACCTCCCAGTAGTACGTCAGGTCTCGCCGCTGCAGGTCTTCCA
GCGAGGCGGGGCTGCTGGCCAGGGTGTACGGGTGCTGCCCCAGCTGGGCCTGGACGTGATTCCCGCGAAA
CCCGAACTCGTGAAAGATGGTGTTGATGGGTCGACTCAGAAACGCCCCCGAGAGCTTAACGTACATGTTC
TGCGCCGCGATTCGCGTGGCGCCCGTGACCACGCAGTCCAGGACCTCGTTGAGGGTCTGCACGCACGTAC
TCTTTCCGGATCCGGCGTTGCCGGTGATGAGATACGCCGCGAACGGAAACTCCCGGAGCGGCAGGCCGGT
CGGGACCTCCAAGGCCGCCACGTCCCGGAACCACTGCAGGCGCGGCACCTGCGTGACGTCGAGCTGCTGC
TGCGAGAGCTCTCGGATGCGTGCGATGATTGGTTGGACCCCGTGCATGGACGTAAAATTTAAAAACGCCT
CGTCCCTGAACCGCACGGCGGGTCTGGCCCCGGGCTGCTGTGGGGGCGGACCTGGTGCCCGGACGTCCCG
CGAGCCCTCCCCGCCGGACGCCGCCATGGCCGCACAGCGCGCGCGGGCGCCGGCGATGCGGACGCGGGGC
GGCGACGCGGCGCTATGCGCCCCCGAGGACGGCTGGGTGAAGGTTCACCCCACCCCCGGGACGATGTTGT
TCCGCGAGATTCTCCTCGGGCAGATGGGGTACACCGAGGGTCAGGGGGTGTACAACGTCGTCCGGTCCAG
CGAGGCCGCCACCCGACAGCTGCAGGCGGCGATCTTCCACGCGCTCCTCAACGCCACGACGTACCGGGAC
CTGGAGGAGGACTGGCGCCGCCACGTGGTGGCCCGCGGCCTCCAGCCGCAGCGGCTGGTTCGCAGGTACC
GGAACGCCCGGGAGGGCGATATCGCCGGGGTGGCCGAGCGGGTGTTCGACACGTGGCGATGCACGCTCAG
GACGACGCTGCTGGACTTTGCCCACGGGGTGGTAGACTGCTTTGCGCCGGGCGGCCCAAGCGGACCGACC
AGCTTCCCCAAATATATCGACTGGCTGACGTGTCTGGGGCTGGTTCCCATATTGCGCAAGACGCGCGAGG
GGGAGGCGACGCAGCGCCTGGGGGCGTTTCTCAGGCAGCACACGCTGCCCCGGCAGCTGGCCACGGTCGC
CGGGGCCGCGGAGCGCGCCGGCCCGGGGCTTCTGGATCTGGCCGTCGCGTTCGACTCCACGCGCATGGCG
GAATACGACCGCGTGCACATCTACTACAACCATCGCCGGGGGGAGTGGCTGGTGCGCGACCCGGTCAGCG
GGCAGCGCGGCGAGTGCCTGGTGCTGTGCCCCCCCCTGTGGACCGGCGACCGCCTGGTCTTCGATTCGCC
CGTTCAGCGGCTGTGCCCCGAGATCGTCGCGTGCCACGCCCTCCGGGAACACGCGCACATCTGCCGTCTG
CGCAACACCGCGTCCGTCAAGGTGCTGTTGGGGCGCAAGAGCGACAGCGAGCGCGGGGTGGCTGGCGCCG
CGCGGGTCGTCAATAAGGCGCTGGGGGAGGATGACGAGACGAAGGCCGGCTCGGCCGCCTCGCGTCTCGT
GCGGCTCATCATCAACATGAAGGGCATGCGCCACGTGGGCGACATCAACGACACGGTACGCGCCTACTTG
GACGAGGCGGGGGGGCACCTGATCGACACCCCCGCCGTCGACCACACCCTCCCTGGGTTCGGCAAGGGCG
GCACCGGCCGCGGGTCGGCGCCCCAGGACCCGGGGGCGCGACCGCAGCAGCTTCGCCAGGCGTTTCAGAC
GGCCGTGGTCAACAACATCAACGGCATGCTGGAGGGCTATATCAATAATCTCTTTGGAACCATAGAACGC
CTGCGAGAGACGAACGCGGGTCTGGCGACCCAGCTGCAGGCGCGCGACCGCGAGCTGCGGCGCGCCCAGG
CGGGGGCGCTGGAGCGGGAGCAGCGCGCGGCGGACCGGGCGGCCGGGGGAGGCGCGGGCCGCCCGGCGGA
GGCGGATCTTCTCCGGGCCGACTACGACATTATCGACGTCAGCAAGTCCATGGACGACGACACGTACGTG
GCCAACAGTTTCCAGCACCAGTACATCCCCGCGTACGGCCAGGACCTCGAGCGCCTGTCGCGCCTCTGGG
AGCACGAGCTGGTGCGCTGCTTCAAGATTCTGCGCCACCGCAACAACCAGGGCCAGGAAACGTCGATCTC
GTACTCTAGCGGGGCGATCGCCTCCTTCGTGGCCCCGTATTTCGAGTACGTGCTTCGCGCCCCCCGAGCG
GGCGCGCTCATCACCGGCTCCGATGTCATCCTAGGGGAGGAGGAGTTATGGGAGGCGGTCTTTAAGAAAA
CCCGCCTGCAGACGTACCTGACAGACGTCGCGGCCCTGTTCGTGGCGGACGTACAGCACGCGGCTCTGCC
CCGGCCCCCCTCCCCAACCCCCGCCGATTTCCGGGCGAGCGCGTCCCCGCGGGGCGGGTCCCGGTCCCGG
ACCCGGACCCGATCCCGGTCGCCCGGGAGAACGCCGAGGGGTGCGCCGGACCAGGGCTGGGGCGTCGAAC
GCAGGGATGGCCGACCCCACGCCCGCCGATGAGGGAACGGCCGCCGCCATCCTCAAACAGGCCATCGCCG
GGGACCGCAGTCTGGTCGAGGTGGCGGAGGGGATCAGCAACCAGGCGCTGCTGCGCATGGCCTGCGAGGT
GCGCCAGGTCAGCGATCGCCAGCCGCGGTTTACCGCGACCAGCGTCCTGCGCGTTGACGTCACCCCCAGG
GGGCGGTTGCGGTTCGTTCTGGACGGGAGTTCCGACGACGCGTACGTGGCGTCGGAGGATTACTTTAAGC
GCTGCGGGGACCAGCCGACGTATCGCGGTTTTGCGGTCGTCGTCCTCACGGCCAACGAGGACCACGTGCA
CAGCCTGGCCGTGCCCCCCCTCGTTCTGCTGCACCGGCTCTCCTTGTTTCGCCCCACGGACCTCCGGGAC
TTCGAGCTCGTCTGCCTGCTGATGTACCTGGAGAACTGTCCCCGGAGCCACGCCACGCCCTCGCTGTTCG
TCAAGGTGTCGGCGTGGTTGGGGGTCGTGGCCCGCCACGCGTCTCCCTTCGAGCGCGTCCGCTGCCTTCT
CCTCCGCAGCTGCCACTGGATCCTGAACACGCTAATGTGCATGGCGGGCGTGAAGCCCTTCGACGACGAG
CTAGTCCTGCCCCACTGGTACATGGCCCACTACCTGCTGGCCAACAATCCGCCCCCCGTCCTCTCGGCCC
TGTTTTGCGCCACCCCGCAGAGCTCTGCGTTGCAGTTGCCCGGGCCCGTCCCCCGCACGGACTGTGTGGC
CTATAACCCGGCCGGCGTCATGGGAAGCTGCTGGAATTCCAAGGACCTGCGTTCGGCTCTGGTGTATTGG
TGGCTTTCGGGGAGCCCCAAACGACGGACCTCGTCGCTTTTCTATCGGTTTTGCTAACTCCGGAAAATAA
ACGTGTTTTTTATGGAACGTTCCCCACCTGTCGTGTCATCTCTCGGGGGATGGTGGTGGGCCTGTGTGTG
TGTCTTGTGCACCGAAGGAGGAAAGTGGGGGGGTGGTGGTGCTGGTGGTGGAAAGACATGATAGAGGGAA
CAAAGAAATAGAAGAAAACCACAACCGGCGCGTGCCAGTAAATACGGACGCGCGCACACGCGGGGGGTAA
GTTGGAGCACGGGGCCCCGGTTTATTGACCAAATTCAGGGAAACAGAAACCGCATCTTTTCCTCGAAAGG
GTACACAAAGCTCCCGCCCTCGCCCCACACGCCTTCCAGAACCCCCGTAAACACCAGTTGAATCTCGCGC
AGGATCTCGCGCAGGTGATGGGCGCAGTCCACGGGGGGGAGCACCAAGGGCCGCGGGTACAGATCCACGG
GGACGCCGACCGACTCCCCGCCCCCGGGACATACGCGCACGACGCGTCTCCAGTATTGCTCCGCGTCCAG
CAGGGCGCCTCCGCGGAAGGCCGTTTGGGGCAGGGGGTCGTCGGCCTCGCCTGGGGGGGTCAGAACGCTC
CAGTACTCCGCGTCCAGACGCCTCCCGAAGGCATCCAGGACAAAGCGGTCACAGGCGTCCTCCATGACGC
CCCGGGCCGCGCACACGGCCTCCTCCGGCGGGCCGGCGGCCGGCCGCCGGAGGATTCGTCTCAGCGCGTC
GCGCATAACCTCGGCCGCCGCGGCGTACGCGGGCCCGCGGAGAGGAAATCCCTGCAGGAAGTCGGTGTCA
TCGCGGGAGTTCCAGAACCACGCCCCGGTCTGGCTCCAGGTGACGACGTGGGTGTAGACGCCCTCTGGCG
CCAGGGAGGGGGCGAGGCGCGGGCGTATGCCGTTGGCCGAAAGTACGGCGCGCACGGACGCCTCGAGGGC
CCGGCGGGCGTCCTGGATCGCGCCGTGCGCGGCGTCCGCGTCCCCGGGGTCCACGTTGAACAGCCCCCAG
AACGCAGCCCCGGTGCCGCCGCAGACCGCAAACTTCACCGAGCTGGCCGTCTGCTCGATCTGCAGGCAGA
CGGCGGCCATGACCCCGCCGAGCAGCTGCCGGAGCGCGGGGCAGGCGTCGCACGCGTCCGGCACCAGGCG
CTCCAGCACGGCCCGGGCCCAGGGCTCCGAGGGGGCGGCCGCCACCAGCGCGTCCAGCCTTTCCAGGCCC
GCCCGCCCCCGGGCTTCCGGCAGCCCGGCCTCCCCGAGGCCCGCGAGGGCGGCCAGGAGCTGGGCCTGGA
GCCCGGAGAAACAAAACCGCGCCGTCCAGACCGGCCCGACGGCCGCCGGGGGGTCGAGTAGTTGGATGGT
GGTGGCCGTGGGGTGCCACCGCGCCACCGCTTCCCGAAAGGCGGGCAGGAGGCGGCCGGCCGCCTCCGAG
GCCACGGCCGGCCATGCCCGCGGGGGCAGGACGACCCTGGCGCCCACCGCGGGCCAGGCCCCCAGGCACG
CGGCATGGGTGGCCGCGGCGCCCCGCACCAGGTCACGCGCCGACTCGGCGGCGGCGGCGGCCGGCACGGT
AAACGTGGGCCAGCCCGGAAATCCCAGCACGGCAAAGTATTGGACGGGCCCTCCCCGGACCTCAAACCCG
GGCCCCAGAAAAGCGAAGACGGGGGCCAGGGCTCCGGGGGCGGCGTGGACCGTGGTATGCCACTGCCGGA
AGAGGGCGACCAGCGCCGGGGCGGAGAACCCGTCGCCGGCGCTCACGAAGTAGTCGTAGCCGCGCGGCAG
CAGCACCCGCGCCGTGACCCGCTGCGGGTGTCCGCGGGGCCGCAGGCCGACCTCGCACACCTCGACCAGG
TCCGCGAAGGCGCCCTCCTTCCTGGTCGGCGGAAACGCCAGGGTGGTGTATTCGCGCGCAAAACGCGCGG
TCCTCGTCGTGATGGTGACGGCGAGCGAGGCGGAGGACGCGCACTGGGGGCTGTCGCGAATGGCGGCCAG
GCGCGCCCACGCCAACCGCGCGCCGGGGTGCTCGGCGACGCGCGCGGACAGGGCCAGCGGGTCGACGTCG
ACCTTGGCCTCCACGTCCAGGAGGGCGGCGCGAGGAGCGGCCGGCGGGCCCCACGACGCCCTTTCGACCC
TCACGACCAGACCCGTCTGCGGGTCCCAGCCCAGGCGCAGCGGGACGAAGAGGGCCACCGGCCCCGTCTG
GCGCTCCAGGGCCGCCAGAACGCACGCATACAGCGCCCGCCACAGGGTCGGGTCCCCCAGGGGCTCCAGC
GGGGAGGCGGCCGGGGCCGTCGCGGCGCGGGCGGCCGCGACGGCCCCGGCGGCCGAGACGTCGGGGGAGC
CGTAGAAGTCCTGCAGGTCGGACGAACCAACGGACACCTCCGCGAAGCGCGCGCGCGCCTCCCCCGCGGC
GTCGCGACAGACCAGATACAGCAGGGCGTGGAGGCAGTCGCGCGTGCGCGGGGGCAGCCATACCGCGTAT
AGGGTAATGGCGCTGACGCTCTCCTCCACCCAAACGATGCCGGGGGCTTCCATGCCACGACGCCCGGGGG
TTGCCGTGTATCGAACGAGCGCGGCCCCAGACTTATAGGGTGCTAAAGTTCACCGCCCCCTGCATCATGG
GCCAGGCCTCGGTGGGAAGCTCCGACAGAGCCGCCTCGAGAATGATGTCAGTGTTGGGCTGGGCGCCGGA
GGCGTGCGTGCGCAAGCAGCGCCCCCACGCGGGCGCGCGCAGCTTGAAGCGCGCGCCCGCAAACTCCCGC
TTATGGGCCATCAGCAGCGCGTACAGCTGTCTGTGCGTCCGGCAGGCGCTGTGGTCGATGCGGTGGGCGT
CCAGCAGCTCCACGATGGCTCGCTTGGTGAGGTTTTTAACGCGCCCCGCCCCGGGAAACGTCTGCGTGCT
CTTGGCCAGCTGCACCCCGAACAGTTCGCCCCAGATGATCTTGAACAGCGACAGCGCGTGCTCCGTCTCG
CTCACGGACCCGCGCGGGGGGCAGCCGCTCAGGGCGTCGGCCACGCGCTTAACCGCGTCCTCCGACAGCA
AGGGGCCGTCGGTCACGTTACAGTGGCCCAGTTCGAACACCAGCTGCATGTAGCGGTCGTAGTGGGGGTT
CAGCAGCTCCAGCACGTCCTCGGGGCTAAAGGTTCGCCCCGACCCCCCGGCCATCGAGTCCCACTGCAGG
CACGCGGCCATGGTGCTGCACAGACGGAACAGCTCCCAGACGGGGGCGACGTTTAGGGTGGGGTGTAGGG
CCACAAGCTCCAGCTCTCCGGCGGCGTTGATCGTGGGGATGACGCCCGTGGCGTAGTGGTCGTAAAGCCG
CCGGAAGATGGCGCTGCTATGGGCGGCCATGGGGACGCGAAGACAGGCCTCCAGCAGCACCAGGTAGATG
AACCGCGTGCGGCCGACCAGGCTGTTGAGGCCGCGCATGAGCGCGACCACCTCGGCCGGCGCGACGTCCG
GCCGGAGGTACTTTTCGACGAAAAGGCCCACCTCCTCCGTCTCGGCGGCCTGGGCCGACAGGGACGTGTC
GGGGTCCTGGCAGCGCAGCTCCCGCAGATCCCGCTGGGCCCTCAGGGCATCAAAATGTATCCCCCGCAAA
AACAGACAAAAGTTCCTCGGGGTCAGCGCGGCGTCGTGGCCCCAGAACCGCACGTGCATGCAGTTGAGGG
TCAGAAGCATGTGGAGGATGTTAAGACTGTCCGCGAGGCACGCCAGCGTGCACCTCTCGAAGTAGTGCTT
GTACCGGAATTTGCTGTAGATGCGCGACCCCCGCGCCTGCGCCGCGTCGGCGTGCGACGCGTCGCAGCGC
CCTTTGAACCGGCGGCACAACAGGTTCGTCACCTGGGAAAACTGTGCCGGCCACTGCCCGCTGGCGCTCA
CCACGTGGTTGAGCAGCATGGGCGTAAAGACGGGCTCCGAGCGCGCCCCGGACCCGTCCATGTAGATCAG
CAGCTCCCCCTTGCGGAGAGTCCGTACCCGCCCCAGCGACTGGTACACGGACACCATGTCCGGCCCGTAG
TTCATGGGTTTCACGTAGGCGAACATGCTGTCAAAGTGCGGCGGATCGAAGCTAAGGCCCACCGTCACGA
CCGTTGTGTAGATGACCACCCGGTACCGGCCCCATGTGGTCACGTCGCCGGGCGGGGTGAGCGAGTGGAG
CAGCAGCACGCGGTCCGTAAACTGCCGGCAGAACCTGGCAACGACCTCCGCGAAGGAGACCGTCGACGAG
AAGATGCAGACGTTATCTCCGCCGGCCAGGCGCGCCTCCAGCTCCCCGAAGAAGGTGGCGTCCGGGGGGG
CGTCCGGGGGGGGCGCCCCGCCCGCCGGCCCCGGCGGGCGCAGGGCCGCCTGCAGGACCTCGGGCCCCAG
GCGCGGGAGAAACAGACAACGGCGCGCCGAAAATCCGGGCATGGCGTACTCCCCGATGACCACGTGAACG
TTCTTTTCGCCCCGGAGGCTGCACAGAAAGTCCACCAGCTGCGCGTTGGCGGTGGCGTCCATGGCGATGA
TCCGCGGGCACGTGCGCAGCAGGCGCAGCATCAACGCGTCGACGCGGCCCAGCTGCTGCATCGTCGGCGA
GTACAGTTGGCCCAACGTCGACATGACTTCGTCCAGGACGAGCACGTCGTAGTTGTTCAACAGGTTCGGG
CCCACGCGATGAAGACTTTCCACCTGCACGATGAGACGGTGGAAGGGGCGGTCGTTCATGATGTAATTGG
TGGATGAGAAGTAGGTGACGAAGTCGGGCAACCCTGACTCAGCGAACCGCGTCGCCAGGGTCTGAGTAAA
ACTCCGACGACAGGAGACGACCAGCACACTCGTGTCCGGAGAGTGGATCGCTTCCCCCAACCAGCGGATC
AGCGCGGTAGTTTTTCCCGAGCCCATTGGCGCGCGGACCACAGTTACGCACCGGGCCGTCGGGGCGCTCG
CGTCCGGGAAGGTGACGGGTCCGTGTTGCTGCCGCTCGATCGTTGTTTTCGGGTGGACCCGGGGAACCCA
CTCGGCCAAATCCCCCCCGTAAAGCATCCGCGCCAGCGATACACTCGACGTGTACTGCTCGCACTCGTCA
TCCCCGATGGGACGCCGGGCCCCCAGGGGATCCCCCGAGGCCGCGCCGGGCGCCGACGTCGCGCCCGGGG
CGCGGGCGGCGTGGTGGGTCTGGTGTGTGCAGGTGGCGACGTTCATCGTCTCGGCCATCTGCGTCGTGGG
GCTCCTGGTGCTGGCCTCTGTGTTCCGGGACAGGTTTCCCTGCCTTTACGCCCCCGCGACCTCTTATGCG
AAGGCGAACGCCACGGTCGAGGTGCGCGGGGGTGTAGCCGTCCCCCTCCGGTTGGACACGCAGAGCCTGC
TGGCCACGTACGCAATTACGTCTACGCTGTTGCTGGCGGCGGCCGTGTACGCCGCGGTGGGCGCGGTGAC
CTCGCGCTACGAGCGCGCGCTGGATGCGGCCCGTCGCCTGGCGGCGGCCCGTATGGCGATGCCACACGCC
ACGCTAATCGCCGGAAACGTCTGCGCGTGGCTGTTGCAGATCACAGTCCTGCTGCTGGCCCACCGCATCA
GCCAGCTGGCCCACCTTATCTACGTCCTGCACTTTGCGTGCCTCGTGTATCTCGCGGCCCATTTTTGCAC
CAGGGGGGTCCTGAGCGGGACGTACCTGCGTCAGGTTCACGGCCTGATTGACCCGGCGCCGACGCACCAT
CGTATCGTCGGTCCGGTGCGGGCAGTAATGACAAACGCCTTATTACTGGGCACCCTCCTGTGCACGGCCG
CCGCCGCGGTCTCGTTGAACACGATCGCCGCCCTGAACTTCAACTTTTCCGCCCCGAGCATGCTCATCTG
CCTGACGACGCTGTTCGCCCTGCTTGTCGTGTCGCTGTTGTTGGTGGTCGAGGGGGTGCTGTGTCACTAC
GTGCGCGTGTTGGTGGGCCCCCACCTCGGGGCCATCGCCGCCACCGGCATCGTCGGCCTGGCCTGCGAGC
ACTACCACACCGGTGGCTACTACGTGGTGGAGCAGCAGTGGCCGGGGGCCCAGACGGGAGTCCGCGTCGC
CCTGGCGCTCGTCGCCGCCTTTGCCCTCGCCATGGCCGTGCTTCGGTGCACGCGCGCCTACCTGTATCAC
CGGCGACACCACACTAAATTTTTCGTGCGCATGCGCGACACCCGGCACCGCGCCCATTCGGCGCTTCGAC
GCGTACGCAGCTCCATGCGCGGTTCTAGGCGTGGCGGGCCGCCCGGAGACCCGGGCTACGCGGAAACCCC
CTACGCGAGCGTGTCCCACCACGCCGAGATCGACCGGTATGGGGATTCCGACGGGGACCCGATCTACGAC
GAAGTGGCCCCCGACCACGAGGCCGAGCTCTACGCCCGAGTGCAACGCCCCGGGCCTGTGCCCGACGCCG
AGCCCATTTACGACACCGTGGAGGGGTATGCGCCAAGGTCCGCGGGGGAGCCGGTGTACAGCACCGTTCG
GCGATGGTAGCCGTTTCGTTCGTTTTAATAAACCGACGTTGTGCGTTTCACCATACTTCGGCGCGCGTGT
GTGTGTGTTTTTTTTTTTGTGGTGTTTATTTTCCCCCCACCCCTTCCTTTTCTTTCGGCCACCACCCCCC
TCCTCCCCCGTACTATACAACAAAAAATACCACACATACGACCAAATACGGACAATCATTTCTGTCTTTA
TTCGCTATCAGAGAGTGGGGGCGTGAGCGTGGCAGGAGGGCGGGCCACGTCGGGGTCCCGCCGTCTGGTG
TGACGCGATGGGGGGTCCGATGCGCGCCGGTACTGGGGCCCCGGCGCCCGGGTGACCACGCGCACGTCGG
GGGGCACGTAGAAGTTACCCTCTTCTTCGGACTCGATGTCCACGACGTCAAATTCGTGGGCGGTCAGCGA
GACGACCTCCCCGCCGTCGGTGGTGATGACGTTGTGTCGGCAGCAGCAGGGCCGCGCCCCGGAGAACGCG
AGGCCCATAACTTGGCGAGCGTATCGTCGAAGGCCAGGCGGCTGTTTCGCCGGATGTCCCGGTAGATCCC
CGGCTCGACGCGGACGGGGGTGATGATCAGGGCGATCGGAACGGCCTGGTCCGGGAGGATCGATGCCTTG
GCGGGTCCGGGGGCCCCGCCACGCCCGGCGGGCGCTCCGCGGCCGTCCTCCAGGCGGAACGTCACGCCCT
CCTCCGCGCCCGCGCGGTGCCTGCCGAGGAACGTCACCAGGTGCGGTTGCAGGGGGCAGTCGGGAAAGTG
GCTGTCGAGGACGTATCCCTGCACCAAGATCTGTTTGAAGTTCGGGTGGCGGGGGTTGGCGAAGATGGGC
TCGCGGCGAACCAGCTCCCCGGAGCTCCAGGCCACGGGAGAGATGGTGCGACGCTCAAGGTCGGGGACGC
CAAACAGAAGCACCTCCGAGACAACGCCGCTATTTAACTCCACCAGCGCCCGATCCGGGGCGGAGCATCG
CCTTTTTTCGCCGGCGGCGCGGGAATCGAGCCAGTCCCGGTCTTGGGTGACGAGCGCCTCCTCCGGGCCC
GGAACGCGCCCGGGCGCGAAGTAGCGCACGCCGGGGTTGGGGATGGACCGGATGAACGCCCGGAACGCCT
CCGGCGATCGCCGCGCCATCAGGTCCTCGTACGCGGAGGCCGCGGGGGCGCCGGGGTCCGCGGGGTCGAA
CGCGTACTTGGCTCGGCACTTAACCTCGTAGAAGGCCAGGGGGGTCTGGGGGGCGGGGGCCAGGTAGCCG
TGAGGGTCCCTGGGGCACACGAGGATGTCCAGGGACGCCCCCACCATGCCCGTGTGGCCGTCCATGAGGA
CCCCGCACGCGTGCACGTTCTCCTCGGCGAGGTCCCCGGGTTGGTGAAAGACGAAGCGCCCGGCGTCGGC
GTCGTCGTTGACGCCCGCGTCCGCGCGGCCCACGCAGTAGCGAAACAGCAGGTTTCGGGCCGTCGGCTCG
TTCACCCGCCCGAACATCACCGCCGACGACTGGGCGTCCAGCCGCAGGCTGGCGTTGTGGGTGAGCCACT
GGGACGAGAAGCACGGACCCTGCGCGCCCCACCGCAGCGTGGAGGCGGTCGTCAGGCCCCGCCGAAGCAG
GGCCCAGAGCTGGCAGTCGGCCTGGTTTTGCGTCGCCGCCTCGTAAAATCCCATAAGCGGGCGGGGGGCG
ACGGCTTCGGCGGCGGACGGGGGGGCGCGGCGCGTCAGGCGCCAGAGGTGCCGGCCGAGCCCGCGGTCCA
CCATGCCGGCCGCCTCCAGCGACACGACGAGGGAGCACAGATAGTCCAGGCGAGCCCACAGGGGCCCGAT
GGCCAGAGGGGAGCGGACGCCGCGCAGCAGGCCGCGCAGGTGGCGCTCGAACGTTTCCGCCAAGATATGG
GGGGGCAGTGCGTTGGGGATCGCCGACGCCGACCACATCGGGTCGGGGTCCGGGGGACCGGGGCTGCAGT
CCGGGTCGATGGCGTGTGCGCCCCCCGGCGAGAGGGGAATGTCGGGGGTTGGCGGGCCGGATGAGGCCTC
AGAGAGGGCCGGGGACGCGGGCCGGGCCTTTTCGCCCGGGGCCCCGCCGTCGGGTTGCCCACGTGGGGGG
CTCTGGGGCCAATGGGAACCCGGGGCCCCCGGTGACGTGGGGCGGGGTGGGGCGGGGCGGGGCCCAAAGA
CGGTCGCCAGATCTAGGCTGTTGGGTCGGGGCCGCTTCGGGGGACTATCGGGGTCGCGGGCGGGGTCCGC
GGGGCGCTTGGCGCCGGGTGTTGCGGCGGCCGCCATTTTTACGAGCAGCCGAAGAGCTCGAGGGCGGAAG
GGATCCTCACGACAGAGAGTGGCGCGCGGCCGGGTTGGCGTGACAGAGGCGGGAGACCAGCACCAGCAGC
GGCCTCAGCTCGGGCGGCAGCGACACCGACGACAGGACGGCCTTGTGCGTGCGCTGGTAATTTATACACT
GCTCCGTGAACGCGCGCCGAATCTTGGGATTGCGAAGGTGGCGCCGGATGCCCTCCGGCACGTCATACGC
CAGGCCGTGGGTGTTGGTCTCGGCCGAGTTGACAAAGAGGGCGGGGTGCAGAACGCAGCGATAGGCGAGG
AGGGCCACGGCAAAGTCCGGCGAGAGCTGGTTGTTAAAGTACTGGTAGCCCGGGACGCGGGTCACGGGGA
CGCCCAGGCTCGGGGCCACGTACACGCTAACCAGCAGCTCCAGCAGCGTCTGCCCCAGGGCGTAGAGATC
GACCGCCAGCCCGACGTCGTGCTTCAGGGGGCGGTTGTTAAACTCGGCCCGCTCGTTGTTGAGGTACTTT
ACCGAGAGCTCCGGTGGCTGGTTGTACCCGTGCCCCACCAGAGTGTGAAAGTTGGCCGTGGTCAGGGCGG
CGGGCATCCCAAACCCCCGGGGGGACTCGAGGTCCGGCTCCTGGAGGCAAAACTGGCCCCGGGATATCGT
GGAGTTGGAGTTCAGGGTCACCAGGCTAAAGTCGGCCAGGACGGCCCGCCGGAGCGACACCGCGTCCGAT
CGCAGCATCACGAGGACGTTGGCGCACTTGATGTCCAGGTGGCTGATCCCGCACCTGGTGTTCAGGAACA
CCACGGCGCGCGCCAGGTCTGTGAAGCAGTGGTGGAGGGCCGTCGCGACGGAGGGGGTGGTCGCGCGCAG
GGACGCCAGCTGGCCGATGTACTTGCCGAGGTCCATGTCGTACGCGGGGAACACGATCTGGCGCTGCTGC
AGCGAGAACCCGAGCGGGGTGATAAAGCCGCGGATGTCGTGGGTGCGGCCGCCGCGAAGAGCGCACTCCC
CCACGAGCAGGGTCGCGACGAGCTCCACGGCAAACCACTCTTTTTCCCGGATGGTCTTCACGGCGAGCTT
GTGTTCGCGAATCAACTGCACCTCGCCGTACCCCCCCGAGCCCCCGAAGCTGCGGGCCCCGGGGATCTCC
AGGGTCGTGTAGCGGAGGGCGGGGTTGACGGCGAATACGGGGATGCATAGCTTGTGGATGCGCGCGAGGG
ACAGGATGTGCGAGGGGGGCGACGGGGGCGAGGTCATGGCCGTCTCGGACCTGCGCAGGGGCGGGCGCCT
TAGCTTGGCCGCAGGGCCGGGGGCCTCGGGGGACGAGCGGCGACGAGACGAGCGGCTCACTCGCCATCGG
GACAGTCCCGCGCGAAGCCGCTCCCGGAAGCTGGATCGGCGGCGGGACCCGGGGCGGGCTCCGGAGACGG
CGCCGTCTCGGGGGGAGGGGCCGCTTGGGCGTCCGGACGCCCGGCGGCTGAGGGAGTGTATGTAGGACGC
GAGCCAGGCCTTGAAGGAGCGTCGGTGTGCACCTTGGGGGCTGATGTCAGCTGCCACATGACTAGCAGGT
CGCTGTCGCCCGGACTCATCCATCCGTCCGCCAGGTCGCCGTCCCCCCACAGAGACGCGTTCGCCGCGGC
CTCTTCGAGCTGCTCCTCCTGGTCCGCAAGACGATCGTCCGCCGCGTCCAGGCGCTCGCTAAGCGCGGGA
TCGAGGTACCGTCGGTGTGCGGTTAGAAAATCACGTCGCGCCGCTTGCTCTTCCACGCGAATTTTAACAC
AGGTCGCTCGCTGTCGCATCATCTCTAAGCGCGCGCGGGACTTTAGCCGCGCCTCCAATTCCAAGTGGGC
CGCCTTGGCGGCCATAAAGGCGCCAACAAACCTAGGATCTTGTGTACTCACGCCCTCCCGGTGTAGCTGC
AGGGTCTGGTCCCTGTACACCTCGGCCCGGAGGTGCGTCTCGGCCAAACGTCGGCGCAGGGCCGCGTGGC
TGGCGTCTCGGCTCATCTCGCCGCCCCCGCGCGCGCCCGACGTCGGACTCCTTCGCCCCGACCCCCCTGA
CCTCAGCCGCCCCCGCCTCGCCCGCGATGTTTGGCCAGCAGCTGGCGTCCGACGTGCAGCAGTACCTGGA
GCGCCTGGAGAAACAGAGGCAACAGAAGGTGGGCGTCGACGAGGCGTCGGCGGGCCTGACGCTCGGCGGC
GATGCGCTGCGCGTCCCTTTTTTGGATTTTGCCACCGCGACGCCCAAGCGCCACCAGACCGTGGTCCCGG
GCGTCGGGACGCTCCACGACTGCTGCGAGCACTCGCCGCTCTTCTCGGCCGTCGCGCGGCGGTTGCTGTT
TAATAGCCTGGTGCCGGCGCAACTCAGGGGGCGTGACTTTGGGGGCGACCACACGGCCAAGCTGGAGTTC
CTGGCCCCCGAGCTGGTGCGGGCGGTGGCGCGCCTGCGGTTTCGGGAGTGCGCGCCGGAGGACGCCGTGC
CCCAACGCAACGCCTACTACAGCGTCCTGAACACGTTTCAGGCCCTGCACCGCTCCGAAGCCTTTCGGCA
GTTGGTTCACTTCGTGCGGGACTTCGCCCAGTTGTTGAAAACCTCGTTCCGGGCCTCTAGTCTCGCGGAG
ACTACGGGCCCCCCGAAGAAACGGGCCAAGGTGGACGTGGCCACCCACGGGCAGACGTACGGCACCTTGG
AGCTCTTCCAGAAAATGATACTAATGCACGCGACCTACTTTCTGGCCGCCGTGCTGCTCGGGGACCACGC
GGAGCAGGTCAACACGTTCCTGCGGCTCGTGTTCGAGATCCCCCTGTTTAGCGACACGGCCGTGCGGCAC
TTCCGCCAGCGCGCCACCGTGTTTCTAGTCCCCAGGCGCCACGGAAAGACCTGGTTTTTGGTGCCCCTCA
TCGCGCTGTCGCTCGCGTCCTTCCGGGGGATCAAGATAGGCTACACGGCCCACATCCGCAAGGCGACCGA
GCCCGTGTTTGATGAGATCGACGCCTGCCTGCGGGGCTGGTTTGGCTCGTCCCGGGTGGACCACGTCAAG
GGGGAAACCATCTCGTTCTCGTTCCCGGACGGCTCGCGCAGCACGATCGTGTTTGCCTCCAGCCACAACA
CGAACGTAAGTACGCCTTCCTCCCGCGGTGCCTGTTTCCCCGGTGCCGCCCTCCCCGAGATCGACCGACA
GACAAACACAGCCAGACGCGAGTGTGGGACGACACGCCCGCAGCCCCCCCCCCGCCATGGCGGGGGGGAA
GCCTTACTGTTTATTTGTAATCGGACGATGAGGCTCTGGCCACGGCCCGCGCGACCGCGGGGCAGCTCGT
TGCAAACAGGCGGCTGGTATACGATGACAGAACGCAGAGGCGCCACCCGGCGCTGGTCGGGCGGATGACG
CTTTCCGCGCCGTCCCGGCCCACGACGACCTCGTGCAGGTGGGCCGTGATGCGCGGGCGGCGGGTCGCCT
GCCGCAGGATAACCGCGTCCACGGGGTGCCCGAAGAGGAGCTGACACAGGCTCGCGTCCCCCCGGACGGC
CAGGGTGCGCTGGGCCATATTGGACCACATGCACGGGGCGACGCAGGGACAGGCCTCCGCCACGGCGGGG
GCGCGCCACAGCGCGTTGGCGGAATCGATGTGGGCCGTCGGGGCGCAGGCGCCGCCTCCTCCCGGGGGGT
CGGTAATCCTGGATAGCAGCCATCCTAAATGGCGGGCCCGGCTGCCCGGGGGACAGAGCGACCCCAGGTC
ATCATCCATGGCCCAGCAGTATATGCGGCCGCCGGGGAGGTGCCACCAGGCCCCCGGACCCAGGGCACAG
CACGCCCCCGGATTCGGGGGCGGTTCCGTGGGTACCAGGTAGGCGCCGTCGAGCTCGTGGGCCACGGGCT
CGTCCGCGAGCTGTTCGGCGGCGGGGTCGGGGGTTTCCTCCGGGGGGGAGGCAGCTTCCAGGTGGCCGAA
GGCTAGGGTGCACAGCAGCGGGGTCCGGGGGTGCGTTACGCTGCGGAGGTGGACGGTGGCGCAGTAGCGG
CGCTCGCGGTTAAAGAAGAAAATGGCAAAGAACGTGTTCGAAGGCAGGCGCAGCGCCTTGGGCCGCGTCA
GGTACAGGAAGATCTCGCAGAAAAGGGCACGCTCGGGGTCGGGGTCCGGAAGGGCCACCTGGCACAGCGG
CTCGGTGAGGACCGTGAGGCACCGAAAAATCTTAAGCCGCTCGTCCCCCCGAACGACGCGCCACACGAAG
ACAGAGTTGGCGATGCGCGCGACGAGGTCGGCTTCGGGCCCCGGGTCGGGGGCGCGCGCGTCGGGGGGGG
CGCCCCGGTGACCCGGCGGGGCCGCGGCTCCCGGGGGGCCTGGCGTCGCCTGGGGACGCCAGAGTGCCCG
CTGTGCCAGGTTGGTGGTGGGGAAGGGACCGGAGACGCACCAAAAGCAGAGGGGCCAGCGCGTGTATGAG
TTGGGGGGGGGGTGGGTGAGCGGTGGAACAAAAGCACGCGTCAGCGGACAAGGCCGGGTCCCGTAGCCGC
CCCGCGACAGAACCGGAGTCCGACGGCACGCGCGACGGGGTCTGCGAGGCTGAGGTACGCCGCGGTGTTA
ATGGTAAACGCAAAGCCTCCCGGAAAGACCACTAGCCCGCAGAGGCGGCGATTGAACCCAAGGCAGAGGT
ACGCGTAGCTCTCTCCCGGAAGGTATTGCTCGCAGACCCTGTGTGGGGCAGTGGAGGGGCTGCCCTCCAT
GAAGCGACATTTACTCTGCTCGCGTCCATTGACGTCACCGTCAATCACCACTGCGATTGGACGGTTGGTG
AGGCGCAGCGTGTCTCCGCTGGTGCTGTAGTAGTCAAACGCGTAGTGGGCGTCGGAGTCGGCGAAGCGGG
CGGGGATGTCGTCGCTGAGAGGGACGAGCCGCCGCCGCCGCCCCCGACCGCCCTGGCCGCCCAGATGCGC
CAGCACGGCCAGGGCGTACGCGGTGTGAAAGAACGCGTCGGGGGCGGTCCCCTCGAGGGCGCGCATCAGG
TTCTCCAGGAGCACGGGGAAGCGCCGCGTCACCTCCCCTAGCCACTCGCTCTGGTGGGGGCCAAAGTCGT
AGCGCAGGCGCTGGAAGATGCGCGGGCCGCCTTGGAGCGCGGCCCGGATAGAGTGGCCCAGGGCCCGCAG
ACACGCGATCTGGATGCGCGCGACGAAGGCCACCTCGGCCGCGATGTCAAAGGGCTGCAGCACGGGGCGC
GGGTGGCGCAGGGGTCCCTCGAGCGCGGGAAAGCGACGCAGCAGCGCCGTCTGGGCCGCGGGGGACAGCT
GGTGGGGGCGCACGACGCGCTCGGCGGCACAGGCCTCCGTCAGGGCCGTGGCCAGCTCGGAGGACAGCCG
CGGGGGGCGGGCGCGTCGCCCGCCCCACGCCACCGAATTCTCGTAGGAGACGACGACGAAGCGCTGCTTG
GTCCCGTAGTGATGGCGCAGGACCACGGAGATGGAGCGACGGCTCCACAGCCAGTCGGGCCGGTCGCCGC
CGGCCAGAGCTTCCCACCCGCGGTCCAGCCACTCGACCAGCGATCGCGGCTTGGCGGTCCCCGGCACGAG
GGTGAGCACGTCGTTGAGGACGTCCTCGCCCGCGGCCCGGGGGCCCCCCGGGGTGGCAAAGCGCCCCCCG
CCGGGCGGCTCCAGGCCCGCCAGCACCGCCTCCGCGTCCGACGCGCCCAGGGCTCCCCCGCTGACGGCCT
GGTGGACCAGGGCGCCCTGGCGGAGCCCCGAGGCGACGCCGGAGGCCGCGTGCTTGGGGCGCGCGCGGAC
CGGGTGGCGGCGGGTGACGTCCTGCACGGCCCGCTGGACCAGCGCGAGGATCTCCTCGTTCTCTTGCGTG
ATGGACACGTCCTCCGCGGTGGCCGTGTCGCCTCCCGGGGCCGTGAGCTGCTCCTCCGGGGAGATGGGGG
GGTCTGGGGTGCCGACAACGGCCGGCCCGGCCCCGCCCGAGACCGAGGACGCCTGGGGAGTGGGGGTGCC
GCTTTCCCCCATCCCCAGGGACAGGTGGGCCGCCGCCTCCGTCGCGGCGGCGGGAGCCGCGGCCCCCAGC
CGCGCGACGTAGCGACAAAAGTGGCGACAGAGGCGCATGAGGCGCGCGCCGTCGGCCGCGTATCGCGTGT
TTGGCGGGACGAGCTCGTCGTAACTGAACAGGAGCACGCGGGCGCAGGTCGCCCACGGGCCCCACGCCAG
GCGCAGCGCCGCGACCGTGTACGGGTCGTACACGCCTTGGGCGTCGCACGCGACCGGCAGGGAGACGAAC
AGCCCGCCCGCGCTGGGGACGCGCGGCAGGAGGTCCGGGTGCGCCGGGATGACGGGGGCTAGGATCGCCC
CCACCGCATCCGCCGGCACGTAGGCGGCAAACGCCGAACGCCACGGGGTGCAGTCGCCGGTCGCGTGGGC
CCGGGTCTGGGTTTCGACCCGGAAGTTCGCGGCCGCCCCACCGTCGGGGCGGCCGCGCACGAGGGCGGAC
AGCGGGACCCCCGCCGCCGCCAGGCACTCGCTGGAGATGATGACGTGAATCAGCGAGGCGGGGCTGCTCG
GGTCCCGGGTGAGATCGTATTGGACCTCGTTGGCAAAGTGCGCGTTCATGGCCCGGCCGGCGGTGCGAGC
CCTTCCCGGTGCCGGAAGGGGCGTGGGTGGGGGGTGCGTGTGCGCGTCCTCGGGGCCCGCGGGCGCACGT
GCGCTTATACGCTGTGTGTTTCGTCTGTCCCCAGGGAATCCGGGGCCAGGACTTTAACCTGCTTTTCGTC
GACGAGGCCAACTTTATTCGCCCGGATGCGGTCCAGACGATTATGGGCTTTCTCAATCAGGCCAACTGCA
AGATCATCTTCGTCTCGTCGACCAACACCGGGAAGGCCAGCACGAGCTTTTTGTACAACCTCCGCGGGGC
CGCCGACGAGCTGCTCAACGTGGTCACCTATATATGCGACGACCACATGCCGCGGGTGGTGACGCACACC
AACGCCACGGCCTGTTCCTGCTATATCCTGAACAAACCCGTGTTTATCACGATGGACGGCGCCGTTCGCC
GGACGGCCGATCTGTTTCTGCCCGACTCCTTCATGCAGGAGATCATCGGGGGGCAGGCCCGCGAGACCGG
CGACGACCGGCCCGTCCTAACAAAGTCGGCGGGGGAGCGGTTTCTGCTGTACCGCCCCTCCACCACCACC
AACAGCGGCCTGATGGCCCCCGAGCTGTACGTGTACGTGGACCCGGCGTTCACGGCCAACACGCGCGCCT
CCGGCACCGGCATCGCGGTCGTCGGGAGGTACCGCGACGATTTCATTATCTTCGCCCTGGAGCACTTTTT
CCTCCGCGCGCTCACGGGATCGGCCCCCGCGGACATCGCCCGCTGCGTCGTGCACAGCCTCGCCCAGGTG
CTGGCGCTGCACCCCGGGGCGTTTCGCAGCGTTCGCGTGGCGGTCGAGGGCAACAGCAGCCAGGACTCGG
CCGTGGCCATCGCCACACACGTGCATACCGAGATGCACCGCATCCTGGCCTCGGCGGGGGCCAACGGCCC
GGGGCCCGAGCTCCTCTTCTATCACTGCGAGCCGCCCGGCGGCGCGGTATTGTACCCCTTCTTTCTGCTC
AACAAACAGAAGACGCCCGCCTTCGAATACTTTATCAAAAAGTTCAACTCCGGGGGCGTCATGGCGTCCC
AGGAGCTCGTCTCCGTGACGGTGCGCCTGCAGACCGACCCGGTCGAGTATCTGTCCGAGCAGCTCAACAA
CCTCATCGAAACCGTCTCTCCCAACACCGACGTCCGCATGTACTCCGGAAAACGCAACGGTGCCGCGGAC
GACCTCATGGTCGCGGTCATCATGGCCATTTACCTGGCGGCCCCGACCGGGATCCCCCCGGCCTTTTTTC
CGATCACGCGCACGTCTTGAGTCTTTCTTGCCGTTTCTTTTGTTTCTCTTTCTTTCCCCCCCTCTCTCCG
CAATAAACGCCTTCCCGGAACTGTGTTTCCCCCCCTACAACAGTGTTGTCCGTTGGTTGGGTGGTTGGGG
TGCGGGGGTGGGCGGGGGAAGCAAGAAAACGGTCGGCGAACACAACATCGGGAAAACGGATTCCCGCACG
TGCGTCTTCCCAGATTCGACACACACACCCCCCTTCTCCTTAAATAAACACAAACCACACGCTCGTTGGT
TGGTTAATGCCAGCGCTTTATTTACGTCTTGTTTTTTTTGCGTTTCCTCCGCGGGTCCCTTCCCAACACG
CCTGCCCCCGCCTCAGGGGTAGCGGATAACCGGGGCCATGTCGCCGGATTGCACAACGGCGGCGCCGTCG
AACGTACACACCCGAACCGCCGGGGCCAGGGCCAGGATGTCCCCGAGTTGGCCCGCGTGCGCCAGCCAGG
CGACCAGCGCCTCGTAAAGCGGCAGCCTGCGTTCGCCGTCCTGCATCAGCATGGGGGCTTCGGGGTGGAT
GAGCTGGGCGGCTTCTCGCGTGACGCTCTGCATCTGCAGGAGCGCGTTCACGTATCCGTCCTGGGCGCTC
AGCGCGAGCAGCCGGGGGATGAGCGTGAGGATGAGGGTGGTTCCTTCGGTTATGGAGTAGACCATGTTGA
GGACGAGCGACCGCAGCTCGGTGTTTACGGAGGCGAGTTGCTGGACGTCGGCCACGAGCGAGAGACGGGC
CCCGTTGTAATACAGCACGTTGAGGTCGGGGAGCTCCCCGGGCGTCCGGGGGTCGGGGTTGAGGTCCCGG
ATGCCCCGGGCGACCAGCCGCGCGACTATCTCGCGGGCCAGGGGCGTTGGGAGCGGGACCGGAAACCGCA
GCGTGAGGTCCAGCGACTCCAGGCGCACGTCCGTCGCCTGGCCCTCGAAGACGGGCGGGACGAGGCTGAC
GGGATCCCCGTTGCAGAGGTCGACGGGGGAGGTGTTGCGGAGATTGACGGTGCCGGCGTGCGTGAGCCCC
AGGTCCACGGGGCAGGCGACGATTCGCGTGGGCAGCACCCGCGTGATTACCGCGGGGAAGCGCCTGCGGT
ACGCCAGCAACAACCCCAACGTGTCGGGACTAACTCCTCCGGAGACGAACGATTCGTGCGCCACGTCCGC
GAGCGCCAGCTGGCGGCGGATGGTCGGCAGAAAGACCACTCGACCCTCGCACCGCTGCAGCGCCGCGGCA
TCGGGGCGCGAGATACCCGAGGGGATCGCGATGTCTGCTTCGAAACAATCCGTGATCATGGCGCCGGGCC
GCGAGACACCGGAACGCGGGGGTGCGGGAGGGCCGGAAAGCGCAACGCAACCGGGACGATGATGAAACAG
AGATGGGGGGCACCGACCGTGTGGGAGAGGGGGCGGGGCAGGGCTCAGCAGCACGCACGGGGAGGTCTGT
CGTGCGCAGGAGCCCCAGGTGAGAATCAGTCCCCCGGAGCTCGGGTCTGGGTTTTATTGGGACCTGCCCT
CGGAATCGCGGCTCCCAGTCCAAGCCCCCCTGGGGGGGGCGGGGACAGGGGGTGTGTGTGGGTAAAAGCA
ACGTCGGAAAATCAAACCCAATGCCCCAAACAGGAAAAAAAAAGACGGGCGGGTGGAGGGAAAGCTGGGG
AAGAAGAAGCCAATTTTACAGAGACAGGCCCTTTAGCGGGGAGGCGTCGTAGATGAGATACTGCGTAAAG
TGGGTCTCTCGCGCGTGGGCCTCCCCATCGCGGGCGCTGCGTAGCAGGGCGGGGTCGCTGGCGCAGGTGA
TCGGGTAGGCTTCCTGAAACAGGCCGCACGGGTCTTCCACGAGCTCGCGGCACCCCGGCGGGCGCTTAAA
CTGCACGTCGCTGGCAGCGGTGGCCGTGGATACCGCCGATCCCGTTTCCACGATAAGACGCTCCAGGCAG
CGATGTTTGGCCGTGATGTCGGCCGCGGTGAAGAACTTGAAGCAGGGGCTGAGGACGGGCGAGGCCCCGT
TGAGGTGATAGGCCCCGTTGTACAGCAGGTCCCCGTACGAGAACCGCTGCGACGCCCACGGGTTGGCCGT
GGCCGCGAAGGGCCGCGCCGGGTCGCTCTGGCCGTGGTCGTACATGAGGGCTATGACGTCCCCCTCCTTG
TCCCCCGCGTACACGCCGCCGGCCGCGCGTCCCCGCGGGTTGCAGGGCCGGCGAAAGTAGTTGATGTCCG
TGGCCACGGGGGTGGCGATGAACTCACACACGGCATCCTGCCCGTGGTCCATGCCGGCGCGCCGCGGCAC
CTGGGCGCAGCCAAAGACCGGGAGGGGCTGGGCCGGCCCCAGCCGGTTTCCCGCCACGACCGCGTTGCGC
AGGTACACGGCGGCCGCGTTGTCTAGCAGCGGGGGGGCCCCGCGGCCGAGGTAAAAGTTTTGGGGGAGGT
TGCCCATGTCCGTAACGGGGTTGCGGACGGTGGCCGTGGCCGCGACGGCGGTGTAGCCCACACCCAGGTC
CACGTTTCCGCGCGGCTGGGTGAGCGTGAAGTTGACCCCCCCGCCCGTTTCGTGGCGGGCCACCTGGAGC
TGGCCCAGAAAGTACGCCTCCGACGCGCGCTCGGAAAACAGCACGTTCTCGGTCACGAAGCGGTCCTGCC
GCACGACGGTGAACCCGAACCCGGGGTGGAGGCCCGTCTTGAGCTGGTGATACAGGGCCACGGGGCTCAT
CTTGAAGTACCCCGCCATGAGCGCGTAGGTCAGCGCGTTCTCCCCCGCCGCGCTCTCGCGGGCGTGCTGC
ACCACGGGCTGGCGGATGGAGGAGAAGTAGTTGGCCCCCAGGGCCGGGGGGACCAGGGGGACGTGGCGCG
CCAGGTCGCGCAGGGCCGGGGGGAAGTTGGGCGCGTTGGCCACGTGGTCGGCGCCCGCAAACAGCGCGTG
GACGGGCAGGACGTAGAAGTATTCGCCATTTTGGATGGTGTGGTCCAGGTGCTGGGGGGCCATGAGCAGC
ACGCCGGCGTGCAGCGCCCCGTCGAAGATGCGCATGTTGGCCGTCGACGCGGTGTTGGCGCCCGCGTCGG
GCGCCGCGGAGCACAGCAGCGCCGTCGTGCGCTCGGCCATGTTGTGCGCCAGCACCTGCAGCGTGAGCAT
GGCGGGCCCGTCGACGACGACGCGCCCGTTGTGGAACATGGCGTTGACCGTGTTGGCCACCAGATTGGCG
GGATGCAGCGGGTGGGCGGGGTCGGTCACGGGATCGCTCGGGCACTCCTCACCGGGGGCGATCTCCGGGA
CCACCATGTTCTGCAGCGTGGCGTACACGCGGTCGAAGCGGACCCCCGCGGTGCAGCAGCGCCCCCGCGA
GAAGGCCGGCACCAGCACGTAATAGTAGATTTTGTGGTGGACGGTCCAGTCGGCCGGCCGGTGCGGCCGG
TCGTCGGCGGCGTCGGCCGCGCGGGCCTGGGTGTTGTGCAGCAGCCGGCCGTCGTTGCGGTTAAAGTCGG
CCGTCGCCACGTTGCACGCCGCCGCGTAGACGGGCTCGTGCCCCCCCGCGTCAATCCGGCAGTCTCGGTG
GCGGTCCAGGGCCGCGTGTCGCATAAGGCCGTCGCAGTCCCACACGAGGGGCGGCAGCAGCGCCGGGTCG
CGCATCAGGTGATTCAGCTCGGCCTGAGCCTGCCCGCCCAGCTCCGGGCCCGGCAGGGTAAAGTCGTCCA
CCAGCTGGGCCAGGGCCTCGACGTGGGCCACCAGGTCCCGATACACGGCCATGCACTCCTCGGGGAGGTC
GCCCCCGAGGTAGGTCACGATGTACGAGACCAGCGAGTAGTCGTTCACGAACGCCGCGCATCGCGTGTTG
TTCCAGTAGCTGGTGATGCACTGAGTCACGAGCCGCGCCAGGGCGCAGAACACGTGCTCGCTGCCGTGAA
TCGCGGCTTGCAGCAGGTAAAACACCGCCGGGTAGCTGCGGTCCTCGAACGCCCCGCGGACGGCGGCTAT
GGTAGCCGGCGCCATGGCGTGGCGGCCAACGCCGAGCTCCAGGCCCCGGGCGTCACGAAACGCCACCGGA
CACAGCGCCAGGGGCAGGTTGCCGTTGACCACGCGCCAGGTGGCCTGGATCGCCCCCGGACCGGCCGGGG
GGACTTCGCCGCCGGGAAGCTCGACGTCGGCCACGCCCGCGAAGAAGTCGAACGCGGGGTGCAGCTCCAG
AGCCAGGTTGGCGTTGTCGGGCTGCATGAACTGCTCCGCGGTCATCTGGCACTCGGCGACCCACCGGACC
CGGCCGTGGGCGAGGCGCTGCCGCCAGGCGTTCAGAAAACGCTGCTGCATGTCCGCGCCGGGGCCGGCCG
GGGCCGCGACGTACGCCCCGTACGGATTCGCGGCCTCGACGGGGTCGTGGTTCACGCCCCCGACGGCCGC
GTCGATGTTCATGAGCGAAGGATGACACACGGTCCCGACCGCGTTCTCCATGGACAGCCGCAGAACCTGG
TGGTCCTTTCCCCAAAAAAACAGCTGCCGGGGAGGGAACGCGCGGGGCTCCGGGTGGCCGGGGGCGGGCA
CCAGGTCCCCGGCGTGCGCGGCGAAGCGCTCCATGGCCGGGTTGAACAGCCCCAGGGGCAGGACGAACGT
CAGGTCCATGGCGCCCACCAGGGGGTAGGGCACGTTGGTGGCGGCGTAGATGCGCTTCTCCAGGGCCTCC
AGGAAGACCAGCCTGTCGCCTATGGCCACCAGATCCGCGCGCACGCGCGTTGTCTGGGGGGCGCTTTCGA
GTTCATCCAGCGTCTCCCGGTTCGCCTCGAGTTGCTCCTCCTGCATATCCAGCAGGTGGCGGCCCACGTC
GTCCAGGCTCCGCACGGCCTTGCCCATCACCAGCGCCGTGACGAGGTTGGCCCCGTTCAAGACCATCTCG
CCGTAGGTCACCGGCACGTCGGCCTCGGTGTCCTCCACCTTCAGGAAGGACTGCAGGAGGCGCTGTTTGA
TGGCGGCGGTGGTGACCAGCACCCCGTCGACCGGCCGCCCGCGCGTGTCGGCGTGCGTCAGGCGGGGCAC
GGCCACGGACGGCTGCGTCGCCGTGGTCAGGTCCACGAGCCAGGCCTCGATGGCCTCGCGGCGATGGCCC
GCCTTGCCCAGGAAGAAGCTCGTGTCGCAAAAGCTCCGCTTCAGCTCGGCGACCAGGGTCGCCCGGGCAA
CCCTGGTCGCCAGGCGCCCGTTGTCGAGATATCGTTGCATGGGCAACAGCAGGGCCAGGGGAGGCGCCTT
CTCCAACAGCACGTGCAGCATCTGGTCGGCCGTGCCGCGCTCAAACGCCCCCAGGACGGCCTGGACGTTG
CGCGCGAGCTGCTGGATGGCGCGCAGCTGGCGATGCAGGCTAATGCCCGTCCCGTCCAGGGCCTCCCCCG
TGAGCAGGGCAATGGCCTCGGTGGCCAGGCTGAAGGCGGCGTTCAGGGCCCGGCGGTCGATGACCTTCGT
CATGTAATTATGCACGGGCTGCTCGACGGGGTGCGGGCCGTCGCGGGCGATGAGGGGCTGGTGGACCTCG
AACTGCACACGCCCTTCGTTCATGTAAGCCAGCTCCGGGAACTTGGTGCACACGCACGCCACGGACAGGC
CGAGCTCCAGAAAGCGCACGAGCGACAGGGTGTTGCAGTAGGACCCCAGCAGGGCGTCAAACTCTACGTC
ATACAGGCTGTTTTCGTCGGAGCGCACGCGGGCGAAAAAATCAAAGAGTCTGCGGTGGGACGCCACCTCG
ATCGTACTCAGGATGGAGCCGGTGGGCACCATGGCCGCGGCGTACCGGTAACCCGGGGGGTCGCGGGCAG
GAGCGGCCATTGGGTTCCTTGGGGGATTCGCAGGCTCCATCAAGCCGAGCTCGGGAAGGCCAAGCCCCTC
CCGCACAACGCCTCACCGCCGGCGGACGCGACTAACAACCCACGGGCCGCCAAAACCCCAAGGGGCAACC
CGACCAACAACAGGCGAGGGGAGGAAAGGCGTAAAGGGGGCGTTGGGAGGCAAAAAGAAAGAAAACACCC
AGACGTAGGCCCGAGGACCGGCCGGCGTCCTCTGTCCCCGAGCACCCACTGTGCCCAACAGGCACGGGGG
CGAGCTGCCCCTGCCTTATATACCCCCCCGCCACACCCCCGTTAGAACGCGACGGGTGCCTTCAAGATGG
CCCTGGTCCAAAAGCGTGCTAGAAAAAAGTTGGTAAAGGCGGCAAAGCAGTCCGCCGCCGCCACCCACAT
GGCGGCGCCGGCCGCGCAGGCGATTCCCAGAGAACGGGCGCGGAGGGGATCCGTGCGGGGCAGCAGCTGG
CTGGCGGTGATCCAATGGAAAAGCCCGTCGGGACTGAACGTCTCATGGGCGGCCGCCACCAGGGCGCACA
GGGCCGCGCCGCCCATGATCACGCACAACCCCCAAAACACGGGTGGCGACAACGGCAGGCGATCCCGTTT
GATGTTCACGTACAGGAGGAGCGCCCGTGCCAGCCACGTGACATAGTAGGCGAGGACGGCGGCTATAATA
CATGCCGGCGCCACCGCCCGTCCGGTCCACCCGTAATACATGCCCGCGGCCACCAGCTCCAGCGGCTTGA
GGACCAGGAACGACCAAGCAAACATCACCACCCGCTTGGAAAAGACCGGCTGGGTGTGGGGCGGAAGACG
CGAGTAGGCCGAACTGACAAAAAAATCAGACGTGCCGTACGAGGACAGCGAAAACTGTTCATCGAGCGGC
AGTTCTCCGTCCTCCCCGCCACACGCGGCCTCGTCTACCAGCTCGCGATCCAACAAAGGAACATCATCCC
GCATTGTCATGGTCGGTGCGGGGAGCCGGCGAGGCAGCAAAACCGAAAGTAGTGCTGGCGGCGCGGGCCC
GGGTCCGGACCCAAGCTTCAGGGATGGGGGGCGGAGGCCAAAATCAAACAAGCACCGCGCGGGTTCTACA
CACAACCCCCACCCGGGTAGTATCCGCGGATGCGAGTGCCTGGCGAAGTCACGTCCCAGCAGGATATAAA
CCTCGGCCGTTGGGCCCGGAACCCCCGAAATTCACACCCACGCCCTGACGCCCAAATCATGGGTGGATGT
GGTTCGCGAGCCGCACATCCGTGCGTCCGCCCTCCCCCGCGGGCTGATGACGTGGCGGTTAGTCAGTGGG
AAGGCAGGGGGAAAGATGGGTTGGGGGAGGAAACGAAGAAAACACCCAGAGGGCCACGTCGGGAATGCGC
CCGGAGTTGTCCTTAAAAGGCCGGCCGTGCGTGACGGAAGCCGTCGTTTGCCCAAGCACCGACGCCGCGA
TCCACAGTGGGGGGAGTTCCTCCGTCCGGCCACAACCCTACGCGCGGGCGGCACGCGCGAGAGCAACCCA
CGGGTCCCGTTCGCGCCACCGCCAGCCCTTGCTCCCACCACCCTCCTCCCACCACCCCACTATTCCCCCC
CCCAAGTCCGCCCCGTGGCTCGCCGGCCATGGAGCTCAGCTATGCCACCACCCTGCACCACCGGGACGTT
GTGTTTTACGTCACGGCAGACAGAAACCGCGCCTACTTTGTGTGCGGGGGGTCCGTTTATTCCGTAGGGC
GGCCTCGGGATTCTCAGCCGGGGGAAATTGCCAAGTTTGGCCTGGTGGTCCGGGGGACAGGCCCCAAAGA
CCGCATGGTCGCCAACTACGTACGAAGCGAGCTCCGCCAGCGCGGCCTGCGGGACGTGCGGCCCGTGGGG
GAGGACGAGGTGTTCCTGGACAGCGTGTGTCTGCTAAACCCGAACGTGAGCTCCGAGCGAGACGTGATTA
ATACCAACGACGTTGAAGTGCTGGACGAATGCCTGGCCGAATACTGCACCTCGCTGCGAACCAGCCCGGG
GGTGCTGGTGACCGGGGTGCGCGTGCGCGCGCGAGACAGGGTCATCGAGCTATTTGAGCACCCGGCGATC
GTCAACATTTCCTCGCGCTTCGCGTACACCCCCTCCCCCTACGTATTCGCCCTGGCCCAGGCGCACCTCC
CCCGGCTCCCGAGCTCGCTGGAGCCCCTGGTGAGCGGCCTGTTTGACGGCATTCCCGCCCCGCGCCAGCC
CCTGGACGCCCGCGACCGGCGCACGGATGTCGTGATCACGGGCACCCGCGCCCCCAGACCGATGGCCGGG
ACCGGGGCCGGGGGCGCGGGGGCCAAGCGGGCCACCGTCAGCGAGTTCGTGCAAGTGAAGCACATCGACC
GTGTTGTGTCCCCGAGCGTCTCTTCCGCCCCCCCGCCGAGCGCCCCCGACGCGAGTCTGCCGCCCCCGGG
GCTCCAGGAGGCCGCCCCGCCGGGCCCCCCGCTCAGGGAGCTGTGGTGGGTGTTCTACGCCGGCGACCGG
GCGCTGGAGGAGCCCCACGCCGAGTCGGGATTGACGCGCGAGGAGGTCCGCGCCGTGCATGGGTTCCGGG
AGCAGGCGTGGAAGCTGTTTGGGTCGGTGGGGGCTCCGCGGGCGTTTCTCGGGGCCGCGCTGGCCCTGAG
CCCGACCCAAAAGCTCGCCGTCTACTACTATCTCATCCACCGGGAGCGGCGCATGTCCCCCTTCCCCGCG
CTCGTGCGGCTCGTCGGTCGGTACATCCAGCGCCACGGCCTGTACGTTCCCGCGCCCGACGAACCGACGT
TGGCCGATGCCATGAACGGGCTGTTCCGCGACGCGCTGGCGGCCGGGACCGTGGCCGAGCAGCTCCTCAT
GTTCGACCTCCTCCCGCCCAAGGACGTGCCGGTGGGGAGCGACGCGCGGGCCGACAGCGCCGCCCTGCTG
CGCTTTGTGGACTCGCAACGCCTGACCCCGGGGGGGTCCGTCTCGCCCGAGCACGTCATGTACCTCGGCG
CGTTCCTGGGCGTGTTGTACGCCGGCCACGGACGCCTGGCCGCGGCCACGCATACCGCGCGCCTGACGGG
CGTGACGTCCCTGGTCCTGACCGTGGGGGACGTCGACCGGATGTCCGCGTTTGACCGCGGGCCGGCGGGG
GCGGCTGGCCGCACGCGAACCGCCGGGTACCTGGACGCGCTGCTTACCGTTTGCCTGGCTCGCGCCCAGC
ACGGCCAGTCTGTGTGAGATATCCCAATAAAGTGCAGTCGTTTTCTAACCCACGGATGCCGTTGTATGCC
TATACGGGGGACTATGGGGGGGGAAAGGAAAGGAAACAGGAATGGAGAAGGGAAAGGAACAGAGGCGGTA
GCGGACGCACGGCGGACACAATAACAAACAGACCGCGGACACGGAGGGAGTCGGTTGGGTTGGGCGTGGA
CGCCGCTGCGTCCACACACCCGTTTATTCGCGTCTCCACAAAAATGGGACGCACGTTCGGACCACCCTAA
GGATGCCCGCCAGGGCCGCGGTAATCATAACGACCCCCAGCGCGGACGCGGCCAGAAACCCGGGGGCGAT
GGTGGCGATGGGCAGCGTGTCAAAGGCCAGCAGATGAATCACAGTTCCGTTGGGGAACAACAACAGGGCC
ACGGACGGCACGTCGCTGGAAAACACGTTCGGGGTGCCCGCCACCGGCCCCTGGGCCAGCTGCTGTTGGG
TGGCATCCGTGTCCACCAGCAGCACCGACATGACCTCCCCGGCCGGGGTGTAGCGCAGAAACACGGCCCC
CACGAGGCCGAGGTCGCGCCGGTTTTCGGTGCGCACCAGCCGCTTCGGCTCAATCTCCCGCGCGTGCCCT
TCGCAGGTGGCGGTGAGATAGGTGATAAACAGCGGGCGGCGGACGTCAACGCCCGTAAGCTTGTATCCGA
TCCCGCGGGGCAAGGGGGTGTGGGTGACGACGTAGCTGGCGTTGTGGGTGATGGGCACGAGGATCCGGGG
CTCCGCGTTGTGCGACGGGCCGCTACACTGGTGGGTGGCCTCCGGGACGAAGGCGCGGATCAGGGCGTTG
TAGTGCGCCCAGCGCGTGAGAACGGAGGCCACGCCGCGGGTCTGTTGTGCCATGACGTCCGCCGGGATGT
CGGATCGGGTGGCCATGGCCAGCGCGTCCAGGATGAACCCGCCCTCGGCGAGATCGAAGCGCAGGGAAGC
TGCGCATGGGGAAAAGTGGTCCGGGAGCCAGAAGAGGTTTTTCTGGTGGTCGGTCCTGGCTAGCGCGGCC
CGGAGATCGGCGTGGGTCGCCGCGGCGACGTCGGACGTACACAGGGCCGTGGTTATGAGGAGGCCCCGGC
GGGCGCGTTCCCGCTGCTCGGCCGAGGGCGCGCCCGCCAGGAACGGCGCCCGGAGGACGGCCGTGGCGTA
AAACAGCGCTCGGCGGACCATCGGGGCGGTTAGCGCGCGGCCGCCGAGAAACTCGGCGTACAGGGCGTCG
ATCAGGCGGGCCGCGCTCGGGGCCACCGCGCCATAGGCCGCGGGGCTGTCCAACACGAACGCCAGCTGAT
AGCCCAGCGCGTGCGCCGCCAGGCTCTGCTCTCGCTCGAGGATCGCGGCCACCAGATGCCCGAGGCGCGC
CTCCAGCCGCAGGCGGGCCGCCGGGTCCAACACGGACACGTTCAGGAACACCGAGTCGGCCGCGCAGCCC
GCTGCTCCCCGGGCGGCCAGGCCGGCCAGCACGCGCGAGTGGGCCAAAAAGCCCAGCAGGTCGGAGAGGC
GAATCGCGTCGTGGGCGTGGGCCGCGTTGACGAACGCAAACCCCGACGAGGCGAGCAGCCCCGCGAGGCG
CCAGAACAGGGACGGACGCGCGTCCGTGCCGGAGCCCGGGTCCTCCCCCAAAAACTCCGCATAGGCCCGC
GACATATACTGGGCGTAGTTCGTGCTCTCCTCGGGGTAGCCGGCCACCCGCCGGAGGGCGTCCAGCGCCG
AGCCGTTGTCGGCGGGCGTCGGGGCCCCCAGGACAAAGACGCGATACCTGGGGCCGGCCGGAGGCCCGGG
GAGCACCGCGGGGGCGTTTTCGTCGGTCGGATTTCCGACCCGAGCGAGGGTCTTGTCCGCAGGCACCACT
ATGATCTCGGCCGGAGGGCTGTCCCGCATCGATATCACGAGCCCCATGAAGCCCTTCCCGTATCGCGCGC
GCACGAGCGCGGCGTCGCACCCGAACGCCAGCCCGCCCGTCGTCCAGACGCCCACGGGCCACGTCGAGGC
CGACGGGGAGAGGTACACGTACCGACCCGGAGTCCGTAGCAGGCCCCTGGCGGCCAGCCAGGTCACGGAT
GCGTTGTGCAGATGCGCGATGCTCAGGTTCGTCGTCGGATGCCTCGGTGTCCCCGCGGGCGGCCCCGGGG
GCGGCGCGTTGCGTCGGCCGTCCGGGTGCCTCTCGGTCGCCCCGTCGTCTCCCCGCGGGAACGTAAGCCC
CTCGCGGTCCGGCGCGGCCGCGAATGTTACCCAGGCCCGGGACCGCAACAGCGCGGAGGCGCCGGGGTTG
TGCGACAGTCCCTTGAGCTGGGTCACCTCGGCGGGGGGACGGGACGTGGGCCCCGCCTCGGGGAGCTCGG
GCAGGCTCGCGTTCCGAGGCCGGCCGAGCAGATAGGTCTTTGGGATGTAAAGCAGCTGCCCGGGGTCCCG
AGGAAACTCGGCCGTGGTGACCAACACGAAACAAAAGCGCTCGGCGTACCACCGAAGCATGGGCACGGAT
GCCGTAGTCAGGTTGAGTTCGCCCGGGGGCGCCAAGCGTCCGCGCTGGGGGTCGCTGGCGTCGGGGGTGT
TGGGCAACCACAGACGCCCGGTGTTTGTGTCGCGCCAGTACGTGCGGGCCAACCCCAGACCGTGCAAAAA
CCACGGGTCGATTTGCTCCGTCCAGTACGTGTCATGGCCCCCGGCAACGCCCACCAGGACCCCCATCACC
ACCCACAGACCGGGGCCCATGGTCGTCCGTCCCGGCTGCCAGTCCGCAGATGGGGGGGGGTGTCCGTACC
CACGGCCCAAAGAGGCTCCGCACCTCGGAGGCTATCGGAGGCCCTTTGTTGCCGTAAGCGCGGGCCAAAG
GATGGGGTGGGGTGAGGGTAAAAGCACAAAGGGAGTACCAGACCGAAAACAAGGACGGATCGGCCCGCTC
CGTTTTTCGGTGGGGTGCTGATACGGTGCCAGCCCTGGCCCCGAACCCCCGCGCTTATGGACACACCACA
CGACAACAATGCCTTTTATTCTGTTCTTTTATTGCCGTCATCGCCGGGAGGCCTTCCGTTCGGGCTTCCG
TGTTTGAACTAAACTCCCCCCACCTCGCGGGCAAACGTGCGCGCCAGGTCGCGTATCTCGGCGATGGACC
CGGCGGTTGTGACGCGGGTTGGGATCATCCCGGCGGTGAGGCGCAACAGGGCGTCTCGACACCCGACGGG
CGACTGATCGTAATCCAGGACAAATAGATGCATCGGAAGGAGGCGGTCGGCCAAGACGTCCAAGACCCAG
GCAAAAATGTGGTACAAGTCCCCGTTGGGGGCCAGCAGCTCGGGAACGCGGAACAGGGCAAACAGCGTGT
CCTCGATGCGGGGCAGAGACCCCGCGCCGTCCTCGGGGTCGGGGCGCGGGGTCGCCGCGGCGACCCCCGT
CAGCCGGCCCCAGTCCTCCCGCCACCTCCCGCCGCGCTGCAGGTACCGCACCGTGTTGGCGAGTAGATCG
TAGACACGGCGAATGGCGGACAGCATGGCCAGGTCAAGCCGCTCGCCCGGGCGTTGGCGTCTGGCCAGGC
GGTCGGCGTGTTCGGCCTCCGGAAGGACACCCAGGACCAGGTTCGTGCCGGGCGCGGTCGGGGGCATGAG
GGCCACGAACGCCAACACGGCCTGGGGGGTCATGCTTCCCATGAGGTACCGCGCGGCCGGGTAGCACAGC
AGGGAGGCGATAGGGTGCCGGTCGAAAACAAGGGTGAGGGCCGGGGGCGGGGCTTGCGGGCCCACAGCCT
CCCCCCCGATATGAGGAGCCAAAACGGCGTCCGTCGCCGCATAAGGCGTGCTCATTGTTATCTGGGCGCT
GGTCATTACCACCGCCGCCTCCCCGGCCGATATCTCGCCGCGGTCCAGACGGTGCTGCGTGTTGTAGATG
TTCGTCAGGGTCTCGGAGGCCCCCAGCACCTGCCAGTAAGTCATCGGCTCGGGGACGTAGACGATATTGT
CGCGCGGCCCCAGGGCCTCCATCAGCTGCGCGGAGGTGGTGGTCTTCCCCACCCCGTGGGGTCCGTCTAT
ATAAACCCGCAGCAGCGTGGGCAGCTCCGGATCCCCGCGGGCTCCGGAGGCCCCCTGGCGATGGCTAGGA
CGGGACGCCGCGCGGCCGTCGGTAGGCCCGCTCGCACGAGCAGCCTGACCGAACGCAGGCGCGTGCTGTT
GGCCGGCGTGAGAAGCCATACCCGCTTCTACAAGGCGTTCGCCCGAGAGGTGCGGGAGTTCAACGCCACC
AGGATTTGTGGAACGCTGCTGACGCTGATGAGCGGGTCGCTGCAGGGTCGCTCGCTGTTCGAGGCCACGC
GCGTCACCTTAATATGCGAAGTGGACCTCGGGCCGCGCCGCCCAGACTGCATCTGCGTGTTCGAATTCGC
CAATGACAAAACGTTGGGAGGTGTGTGCGTCATCCTGGAGCTAAAGACATGCAAATCGATTTCTTCCGGG
GACACGGCCAGCAAACGCGAACAGCGGACCACGGGCATGAAGCAGCTGCGCCACTCCCTGAAGCTGCTGC
AGTCGCTCGCGCCTCCGGGGGACAAGGTCGTCTACCTGTGTCCTATTTTGGTGTTTGTCGCGCAGCGTAC
GCTGCGCGTCAGCCGCGTGACCCGGCTCGTCCCGCAAAAGATCTCCGGCAACATCACCGCGGCCGTGCGG
ATGCTCCAAAGCCTGTCCACGTATGCCGTGCCGCCGGAACCGCAGACCCGGCGGTCGCGGCGCCGGGTCG
CCGCGACCGCCAGACCGCAAAGGCCCCCCTCCCCGACACGTGACCCGGAAGGCACGGCGGGTCATCCGGC
CCCACCAGAGAGCGACCCCCCCTCCCCAGGGGTCGTAGGCGTCGCTGCGGAGGGTGGGGGTGTGCTTCAG
AAAATCGCGGCGCTTTTTTGCGTGCCGGTGGCCGCCAAGAGCAGACCCCGGACCAAAACCGAGTGAGGTT
CTGTGTGTTGTTTTTTTTTTTTTTTCCTCGTTTTGTTTTCTCTTCTTTCCCCCCCCCCTCCCCCGCTTCT
GGCCAAGCATCCTCACCTGCTTAAGCGGAACCCGCGGGCGCGCGGGGACTCATTTGTCGCCGGCGACACC
CACCCGACAACAGCCCCTGGGTGTCGACCGCTGTCGCCCCCGTCTGTCGCCTCTCCCTTTTTTCCCCCCC
TCAAAGAACGTGGTGTTGGGCGCCGGCCAATTCTTCCCGGAGCGCCGTCGTCGCCCGCCCGCCGCCCTCG
AACATGGACCCGTACTACCCTTTCGACGCGCTGGACGTTTGGGAACACAGGCGCTTCATCGTCGCCGACT
CCAGGAGCTTCATCACCCCCGAGTTCCCCCGGGACTTCTGGATGTTGCCCGTGTTCAACATCCCCCGGGA
GACGGCGGCGGAGCGGGCGGCAGTGCTGCAGGCCCAGCGCACCGCGGCCGCGGCGGCCCTGGAGAACGCC
GCCCTCCAGGCCGCCGAGCTGCCCGTCGACATCGAGCGCCGGATACGCCCGATCGAGCAGCAGGTGCATC
ACATCGCCGACGCCCTGGAGGCGCTGGAGACCGCGGCGGCCGCGGCCGAAGAGGCGGATGCCGCGCGGGA
CGCCGAGGCGAGGGGGGAGGGCGCTGCGGACGGGGCAGCGCCGTCGCCCACCGCGGGCCCCGCCGCCGCG
GAGATGGAGGTTCAGATCGTACGCAACGACCCGCCGCTACGATACGATACCAACCTCCCCGTGGATCTGC
TACACATGGTGTACGCGGGCCGCGGGGCCGCGGGTTCGTCGGGAGTCGTCTTTGGTACCTGGTACCGCAC
GATCCAGGAACGCACCATCGCGGACTTCCCCCTGACCACCCGCAGCGCCGACTTTCGAGACGGGCGCATG
TCCAAGACCTTCATGACCGCGCTGGTCCTGTCTCTGCAGTCGTGCGGCCGGCTGTACGTGGGCCAGCGCC
ACTATTCCGCCTTCGAGTGCGCCGTGCTGTGTCTGTATCTGCTGTACCGAACCACCCACGAGTCCTCCCC
CGATCGCGATCGCGCTCCCGTTGCGTTCGGGGACCTGCTGGCCCGCCTGCCGCGCTACCTGGCGCGTCTG
GCCGCGGTAATCGGCGACGAGAGCGGACGCCCGCAGTACCGCTACCGCGACGACAAGCTGCCCAAAGCGC
AGTTCGCGGCGGCCGGCGGCCGCTACGAGCACGGGGCCCTGGCCACCCACGTCGTGATCGCCACGTTGGT
GCGCCACGGGGTGCTACCGGCGGCCCCGGGCGACGTTCCCCGAGACACCAGCACCCGCGTGAACCCCGAC
GACGTGGCCCACCGCGACGACGTCAACCGCGCCGCCGCCGCGTTTTTGGCACGCGGCCACAACCTCTTCC
TGTGGGAGGACCAGACGCTGCTGCGGGCGACCGCCAACACCATTACGGCCCTGGCCGTGCTTCGGCGGCT
CCTCGCGAACGGCAACGTGTACGCGGACCGCCTCGACAACCGCCTGCAGCTGGGCATGCTGATCCCGGGA
GCCGTCCCGGCGGAGGCCATCGCTCGGGGGGCGTCCGGATTGGACTCGGGCGCCATAAAAAGCGGCGACA
ACAACCTGGAGGCGCTGTGCGTTAACTATGTACTTCCGCTGTATCAGGCAGACCCCACGGTCGAGCTGAC
CCAGTTGTTTCCGGGGCTGGCCGCCCTGTGCCTGGACGCCCAGGCGGGGCGGCCACTGGCGTCGACGAGG
CGCGTGGTGGATATGTCGTCGGGCGCCCGCCAGGCGGCGCTCGTGCGCCTCACCGCGCTGGAGCTCATCA
ACCGCACCCGCACAAACACCACCCCTGTGGGGGAGATTATTAACGCCCACGATGCCTTGGGGATACAATA
CGAACAGGGCCTGGGGCTGCTCGCCCAGCAGGCACGCATCGGCTTGGCGTCAAACACCAAGCGATTCGCC
ACGTTCAACGTGGGCAGCGACTACGACCTGTTGTACTTTTTGTGTCTCGGGTTCATTCCCCAGTACCTGT
CCGTGGCCTAGGGAAGGGTGGGGGTGGTGGTGGTGGGGTGTTTTTCTGTTGTTGTTTCTGGTCCGCCTGG
TCACAAAAGGCACGGCGCCCCGAAACGCGGGCTTTAGTCCCGGCCCGGACGTCGGCGGACACGCAACAAC
GGCGGGCCCCGTGGGTGGGTAAGTTGGTTCGGGGGCATCGCTGTATTCCCTTGCCCGCTTCCACCCCCCC
CCCCTTCCCGTTTTGTTTGTTTGTGCGGGTGCCCATGGCGTCGGCGGAAATGCGCGAGCGGTTGGAGGCG
CCTCTGCCCGACCGGGCGGTGCCCATCTACGTGGCCGGGTTTTTGGCCCTGTACGACAGCGGGGACCCGG
GCGAGCTGGCCCTGGACCCAGACACGGTGCGTGCGGCCCTGCCTCCGGAGAACCCCCTGCCGATCAACGT
AGACCACCGCGCTCGGTGCGAGGTGGGCCGGGTGCTCGCCGTGGTCAACGACCCTCGGGGGCCGTTTTTT
GTGGGGCTGATCGCGTGCGTGCAGCTGGAGCGCGTCCTCGAGACGGCCGCCAGCGCCGCTATTTTTGAGC
GCCGCGGACCCGCGCTCTCCCGGGAGGAGCGTCTGCTGTACCTGATCACCAACTACCTGCCATCGGTCTC
GCTGTCCACAAAACGCCGGGGGGACGAGGTTCCGCCCGACCGCACCCTGTTTGCGCACGTGGCCCTGTGC
GCCATCGGGCGGCGCCTTGGAACCATCGTCACCTACGACACCAGCCTAGACGCGGCCATCGCTCCGTTTC
GCCACCTGGACCCGGCGACGCGCGAGGGGGTGCGACGCGAGGCCGCCGAGGCCGAGCTCGCGCTGGCCGG
GCGCACCTGGGCCCCCGGCGTGGAGGCGCTCACACACACGCTGCTCTCCACCGCCGTCAACAACATGATG
CTGCGTGACCGCTGGAGCCTTGTGGCCGAGCGGCGGCGGCAGGCCGGGATCGCCGGACACACGTACCTTC
AGGCGAGCGAAAAATTTAAAATATGGGGGGCGGAGTCTGCCCCTGCGCCGGAGCGCGGGTATAAAACCGG
CGCCCCGGGTGCCATGGACACATCCCCCGCCGCGAGCGTTCCCGCGCCGCAGGTCGCCGTCCGTGCGCGT
CAAGTCGCGTCGTCGTCTTCTTCTTCTTCTTTTCCGGCACCGGCCGATATGAACCCCGTTTCGGCATCGG
GCGCCCCGGCCCCTCCGCCGCCCGGCGACGGGAGTTATTTGTGGATCCCCGCCTCTCATTACAATCAGCT
CGTCACCGGGCAATCCGCGCCCCGCCACCCGCCGCTGACCGCGTGCGGCCTGCCGGCCGCGGGGACGGTG
GCCTACGGACACCCCGGCGCCGGCCCGTCCCCGCACTACCCGCCTCCTCCCGCCCACCCGTACCCGGGTA
TGCTGTTCGCGGGCCCCAGTCCCCTGGAGGCCCAGATCGCCGCGCTGGTGGGGGCCATCGCCGCCGACCG
CCAGGCGGGTGGGCTTCCGGCGGCCGCCGGAGACCACGGGATCCGGGGGTCGGCGAAGCGCCGCCGACAC
GAGGTGGAGCAGCCGGAGTACGACTGCGGCCGTGACGAGCCGGACCGGGACTTCCCGTATTACCCGGGCG
AGGCCCGCCCCGAGCCGCGCCCGGTCGACTCCCGGCGCGCCGCGCGCCAGGCTTCCGGGCCCCACGAAAC
CATCACGGCGCTGGTGGGGGCGGTGACGTCCCTGCAGCAGGAACTGGCGCACATGCGCGCGCGTACCCAC
GCCCCCTACGGGCCGTATCCGCCGGTGGGGCCCTACCACCACCCCCACGCAGACACGGAGACCCCCGCCC
AACCACCCCGCTACCCCGCCAAGGCCGTCTATCTGCCGCCGCCGCACATCGCCCCCCCGGGGCCTCCTCT
ATCCGGGGCGGTCCCCCCACCCTCGTATCCCCCAGTTGCGGTTACCCCCGGTCCCGCTCCCCCGCTACAT
CAGCCCTCCCCCGCACACGCCCACCCCCCTCCGCCGCCGCCGGGACCCACGCCTCCCCCCGCCGCGAGCT
TACCCCAACCCGAGGCGCCCGGCGCGGAGGCCGGCGCCTTAGTTAACGCCAGCAGCGCGGCCCACGTGAA
CGTGGACACGGCCCGGGCCGCCGATCTGTTTGTGTCACAGATGATGGGGTCCCGCTAACTCGCCTCCAGG
ATCCGGACTTGGGGGGGGTGTGTGTTTTCATATATTTTAAATAAACAAACAACCGGACAAAAGTATACCC
ACTTCGTGTGCTTGTGTTTTTGTTTGAGAGGGGGGGGTGGAGTGGGGGGGAAAGTGGGCCGAATGACACA
AAAATTAGGTCGGAGGGGTGAGGGGGGGGGGCTAGGAGCCGAACCGATGGCCCCCACACGCGACGGAAGG
CCCGGAAGACTACCACGGGGAGGGGGTGTGGAAAGCGACCGGTCGCAGGGAGACGGGGTTGGTTTGGGGT
TGGTTTGGGGTTGGTTTTCCCGTTAGCACATGTCTGCATTTGTTTTTCTAGTCACACGCCCCCCCCCCCC
AAATAAAAACCAAGGCAAAACAATACCAGAAGTCATGTGTATTTTTGAACATCGGTGTCTTTTTATTTAT
ACACAAGCCCAGCTCCCCTCCCCTCCCTTAGAGCTCGTCTTCGTCTCCGGCCTCGTCCTCGTTGTGGAGC
GGAGAGTACCTGGCTTTGTTGCGCTTGCGCAGAACCATGTTGGTGACCTTGGAGCTGAGCAGGGCGCTCG
TGCCCTTCTTTCTGGCCTTGTGTTCCGTGCGCTCCATGGCCGACACCAAAGCCATATATCGGATCATTTC
TCGGGCCTCGGCCAACTTGGCCTCGTCAAACCCGCCCCCCTCCGCGCCTTCCTCCCCCTCCCCGCCCACG
CCCCCGGGGTCGGAAGTCTTGAGTTCCTTGGTGGTGAGCGGATACAGGGCCTTCATGGGATTGCGTTGCA
GTTGCAGGACGTAGCGGAAGGCGAAGAAGGCCGCGACCAGGCCGGCCAGGACCAGCAGCCCCACGGCAAG
CGCCCCGAAGGGGTTGGACATAAAGGAGGACACGCCCGAGACGGCCGACACCACGCCCCCCACTACTCCC
ATGACTACCTTGCCGACCGCGCGCCCCAAGTCCCCCATCCCCTCGAAGAACGCGCACAGCCCCGCGAACA
TGGCGGCGTTGGCGTCGGCGCGGATGACCGTGTCGATGTCGGCAAAGCGCAGGTCGTGCAGCTGGTTGCG
GCGCTGGACCTCCGTGTAGTCCAGCAGGCCGCTGTCCTTGATCTCGTGGCGCGTGTAGACCTCCAGGGGC
ACAAACTCGTGGTCCTCCAGCATGGTGATGTTCAGGTCGATGAAGGTGCTGACGGTGGTGACGTCGGCGC
GACTCAGCTGGTGAGAGTACGCGTACTCCTCGAAGTACACGTAGCCCCCGCCGAAGATGAAGTAGCGCCG
GTGGCCCACGGTGCACGGCTCGAGCGCGTCGCGGGTGAGGCGCAGCTCGTTGTTCTCGCCCAGCTGCCCC
TCGATCAGCGGGCCCTGGTCTTCGTACCGAAAGCTGACCAGGGGGCGGCTGTAGCACGTCCCCGGCCGCG
AGCTGACGCGCATCGAGTTCTGCACGATCACGTTGTCCGGGGCGACGGGCACGCACGTGGAGACGGCCAT
GACGTCTCCGAGCATGCGCGCGCTCACCCGCCGGCCGACGGTGGCGGAGGCGATGGCGTTGGGGTTGAGC
TTGCGGGCCTCGTTCCAGAGAGTCAGCTCGTGGTTCTGCAGCTCGCACCACGCGACGGCGATGCGCCCCA
GCATGTCGTTCACGTGGCGCTGTATGTGGTTATACGTAAACTGCAGCCGGGCGAACTCGATCGAGGAGGT
GGTCTTGATGCGCTCCACGGACGCGTTGGCGCTGGGCGCCTCCCGCAGTGGCGCGGGCGTGGCATTCCGG
GGCTTGCGGTCCTGCTCCCGCATGTACTCCCGCACGTACAGCTCGGCGAGCGTGTTGCTGAGGAGGGGCT
GGTACGCGATGAGGAAGCCCCCCGTGGCCAGGTAGTACTGCGGCTGGCCCACCTTGATGTGCGTGGCGTT
GTACTTGCGCGCAAACATGCGGTCGATGGCCTCGCGGGCATCCCGGCCGATGCAGTCGCCCAGGTCGACG
CGCGAGAGCGAGTACTCGGTCAGGTTGGTGGTGAAGGTGGTCGAGATGGCGTCGGAGGAGAAGCGGAAGG
AGCCGCCGTACTCGGCGCGGAGCATCTCGTCCACCTCCTGCCACTTGGTCATGGTGCAGACCGCCGGTCG
CTTCGGCACCCAGTCCCAGGCCACGGTAAACTTGGGGGTCGTCAGCAAGTTGCGGGTCGTCGGCGACGTG
GCCCGGGCCTTCGTGGTGAGGTCGCGCGCGTAGAAGCCGTCGACCTGCTTGAAGCGGTCGGCGGCGTAGC
TGGTGTGCTCGGTGTGCGACCCCTCCCGGTAGCCGTAAAACGGGGACATGTACACAAAGTCGCCCGTCGC
CAGCACAAACTCATCGTACGGGTACACCGACCGCGCGTCCACCTCCTCGACGATGCAGTTGACCGTCGTG
CCGTACCGATGGAACGCCTCCACCCGCGAGGGGTTGTACTTGAGGTCGGTGGTGTGCCACCCCCGGCTCG
TGCGCGTGGCGACCTTCGCCGGCTTGAGCTCCATGTCGGTCTCGTGGTCGTCCCGGTGAAACGCGGTGGT
CTCCATGTTGTTCCGCACGTACTTGGCCGTGGAGCGGCAGACCCCCTTGGCGTTAATCTTGTCGATCACC
TCCTCGAAGGGAACGGGGGCGCGGTCCTCGAATATCCCCATAAACTGGGAGTAGCGGTGGCCGAACCACA
CCTGCGACACGGTCACGTCTTTGTAGTACATGGTGGCCTTGAATTTGTACGGGGCGATGTTCTCCTTGAA
GACCACCGCGATGCCCTCCGTGTAGTTCTGCCCCTCCGGGCGCGTCGGGCAGCGGCGCGGCTGCTCAAAC
TGCACCACCGTGGCGCCCGTCGGGGGCGGGCACACGTAAAACTGGGCATCGGCGTTCTCGACCTTGATTT
CCCGCAGGTGCGCGCGCAGCGTGGCGTGGCCGGCGGCGACGGTCGCGTTGGCGTCGGGGGGCGGGGTCGC
CTCGGGCCGCTTGGGCGGCTTTTTGGTTTTCCGCTTCCGGGCCTTGGTGGTCGCGGGGCTCGGGACGGGG
GGCGGCCGGGAGGCGGGACCCCCGTTCGCCGCGACGGTCGCGGCCACGCCGCCCGAGGCGCGGGGGGCCG
CCGGGGCCGCCGGGGCCGCCGACGCCACCGCGGCCACCAGCGCCCCCACGACCAGCGCGCAAATCAAGCC
CCCCCCGCGCATGGCGGGCCTACGGGGGCGCGTCGCTCCCGCCGCCCGCTAGTCTGGGGGCGAGGTGCTG
CAGGACCGAGTAGAGGATGGAAAAAACGTCTCGGTCGTAAACCACGACCGAGCGGGGTCCGATGCAGCCG
TCGGGGCCGCTCTCGACGATGGCCACCAGCGGACAGTCGGAGTTGTACGTGAGGTACACGCCCGGCGGGT
AGCGGTACAGACCTTCGGAGGTCGGGCGGCTGCAGTCGGGGCGGCGCAACTCAAGCTCCCCGCACCGGTA
GACCGACGCAAAGAGTGTGGTGGCGATAATGAGCTCGCGAATATATCGCCAGGCGGCGCGCTGGGTGGGC
GTGATTCCGGAAACACCGTCAAAACAGTAGAACTTTTGAAACTCGCTGACGGCCCAATCAGCGCCCGAAC
CCCCCGCGCCCATGATGAAGCGGGCGAGTTCCTCCTTGAGGTGCGGCAGGAGCCCCACGTTCTCGACGCT
GTAGTACAGCGCGGTGTTGGGGGGCTGGGCGAAGCTGTGGGTGGAGTGGTCGAACAGGGGCCCGTTGACG
AGCTCGAAGAAGCGATGGGTGATGCTGGGGAGCAGGGCCGGGTCCACCTGGTGGCGCAGCAGCGACGCTC
GCATGAACCGGTGCGCGTCAAACACGCCCGGGGCGGCGCGGTTGTCGATGACCGTGCCCGCGCCCGCCGT
CAGGGCGCAGAAGCGCGCGCGCGCCGCGAAGCCGTTGGCGACCGCGGCGAAGGTCGCGGGCAGCACCTCG
CCGTGGACGCTGACCCGCAGCATCTTCTCGAGCTCCCCGCGCTGCTCGCGCACGCAGCGCCCGAGGCTGG
CCAGCGACCGCTTGGTCAGGCGGTCCGCGTACAGCCGCCGGCGCTCCCGCACGTCCGCGGCGGCCCGCGT
CGCGATGTCGCCCCAGCTCTCCGGCCCCTGCGCCCCTGGCTCGGGGCCGCGCTCCCCGTCCTCGCTCGCG
GGCGTCCCCGCGCCACGCCTCCGCCCCCCCTCCTCCGCGGCGGCCCGGGGCTCTTCCTCCTCGGCCCCCC
CGGTCGCGCCGCCGGCCCCCAGCCGCGCCAGCACGCGGCGCAGCGCCTCCTCGTCGCACTGCTCGGGGCT
GACGAGCCGCCGCAGCAGCGGCGTCGTCAGGTGGTGGTCGTAGCACGCGCGTATCAGCGCCTCGATCTGA
TCGTCGGGCGACGTCGCCTGGCCGCCGATGATCAGGGCGTCCACCATGTCCAGCGCCGCCAGGTGGCCCC
CGAACGCGCGATCGAAGTGCTCCGCCCGCCGCCCGAACAGCGCCAGCTCCACGGCCACCGCGGCGGTCTC
CTGCTGCAGCTCGCGCTGCGCCAGCGCGTTCAGGTTGTCGGCGAAGGCGTCCATGGTGGAGTGGCGGGCG
CGATCGCCGGACGCCAGCCAGAAGCGCAGCTCGCTGATGGCGTACAGGCCGGGCGTAGTGGCCTGAAACA
CGTCATGCGCCTCCAGCAGGGCGTCGGCCTCCTCGCGGACAGAAGAGCTATCGGCGGGCGGCGGGCCGGC
CCGGGCCCCGCCGCCCGCCGCGGTCCGCGCCAGCGCCTGGTCCAGCACACAGAGCGCTCGCGCGCGGGCG
GCGTCCGACAGCCCGGCGGCGTGGGGCAGGTACCGTCGCAGCTCGTTGGCGTCCAGCCGCACCTGGGCCT
GTTGGGTGACGTGGTTACAGATGCGGTCCGCCAGGCGGCGGGCGATGGTCGCCCCCTGGTTCGCGGTGAC
GCACAGCTCCTCGAAACAGACCGCGCACGGGTGGGACGGGTCGCTCAGCTCCGGGGGCACGATGAGGCCC
GACCCCACCGCCGCCACCATAAACTCCCGGACGCGCTCCAGCGCGGCCGTGGCGCCGCTCGGGGGGGTGA
TGAGGTGGCAGTAGTTCAGCTGCTTGAGAAAATTCTCGACATCATGCAGGAAGCACAGCTCCATGCGGAC
GTCCCCGCCGTACGTCTGCAGCCGGATCTGCTGGTGGTACGGACAGGGTCGGGCCAGACCCATGGTCTCG
GTGAAAAAGGCAGAGACGTCACCCGTGGTCGCGAACGTTTCCAGGTGGCCCAGGAGCCGCTCCCCCTCGC
GCCACGCGTACTCCAGGAGCAACTCCAGGGTGACCGACAGCGGGGTGAGAAAGGCGGCGGCCTGAGCCTC
CAGCCCCGGCCGCAGGTGCCGCCGCAGCACGCGCACCTGGAGCGCGTTGAGCTTTAGCTGGGCGAGCTTC
CCCAGGCCGATCTGGGGGTCGCATCGTCGAAGCAGCTCTAGCTGAAAAACGTACGTCTGTACCTGCCCGA
GCAGGGCCAACAGTTTCTGTCGGGCCGCAGTGGGCTCGGAAACCGCGGCCGGGGGCGCGGCCGCCATGGC
GAGTCACCCGGCCGTGCTGTGGTTTAGTTAAGGTTTGGGGGGGGGTGGGTCAGAGGCGCGCCCCGCGCGG
ACTGATGCGGCGGCGGGCCCCTGACATCCCCTCTTTATGCCCGTCGCCCGCCCGCCCGCCCCGCCGGTGT
GCCGTGATTCGCGGAGTCGGGGCCTTGTGTTTCTTTCTTTCCCCCCCGAATCCGTTCTTTCTTCCTCACC
CCCCCCTCCCCACACACCCACCCAGGACTCGCCACCACAAGGAGGCGAGAGCCCGTCGCTAACCCAAAGA
CACAGTCACGAGACACGATATCGACTGTAGTTGCGATCGTTTATTTTATACACAACACCAACCTTTCCTT
CGACCCCCCCCACCCCCGCCCCTAGAGCATATCCAACGTCAGGTCCTTTTTCTCCGGTGGTCCCTCCCCA
AACGGATCGTCGCCGTGAAACGCCCGCTTTCGGGCGACGCCGGCCGCCCCCGCCGCCGCCGCCAAACCGC
CGAACGACGCCGCGTGGTCATCCTCGTCGCCGAAATCCCCAAAGTTAAACACCTCCCCGGCGGCGCCGAG
CTGGCTGACCAGGGCCTCCGCCTCGTGGGCCACCTCCAGGGCCGCGTCGGTCGACCACTCGCCGTGCCCG
CGCTCCAGGGCGCGGGTGGTAAACTCCATCATTTCCTCGCTCAGGTACTCGTCCTCCAGCAGCGCCAGCC
AGTCCTCGATCTGCAGCTGCTGGGTGCGGGGGCCCAGGCTCTTGACGGTCGCCACAAACACGCTGCTGGC
GACCGCCGCCCCGCCCTCCGCAATGATGCCCCGGAGCTGCTCGCACAGCGAATGCTCGTGGGCCCCGCCC
CCGAGACTCGACGCCGCGCACACAAACCCGGCCCTGGGGCAGGCCAGGACAAACTTGCGGGTGCGGTCAA
AGATCAGCAGCGGGCACGCGTTTTTGCCGCCCAGCAGGCTGGCCCAGTTCCCGGCCTGAAACACGCGGTC
GTTGCCGGCCATGCCGTAGTATTTGCTGATGCTGAGGCCCAGCACGACCATCGGGCGCGCGGCCATCACG
GGCCGCAGCAGGTTGCAGCTCGCGAACATGGACGTCCAGGCGCCGGGGTGCGCGTCGAGGGAGTCCATCA
GCGCGCGGGCCCCGGCCTCCAGGCCCGCGCCGCCCTGCGGGGCCCAGGCGGCCGCCGCCTGCACGCTGGG
GGGACGGCGGGACCCGGCGATGACGGCCGTGAGGGTGTTTATGAAGTACGTCGAGTGGTCGCAGTACCTC
AAGATCTGGTTGGCCATGTAGTACATGGCCAGTTCGCTCACGTTATTGGGGGCCAGGTTGATAAAGTTAA
TCGCGCCGTAGTCCAGGGAGAACCTCTTAATGAACGCGATGGTCTCTATGTCCTCGCGCGACAAGAGCCG
GGCGGGGAGCTGGTTGCGCTGGAGGGCGGTCCAGAACCACTGCGGGTTCGGCTGGTTCGACCCCGGGGGC
TTGCCGTTGGGAAAGATGACCGCGTGGAACTGCTTCAGCAGGAAGCCCAGCGGTCCGAGGAGGATGTCCA
CGCGCTTGTCGGGCTTCTGGTAGGCGCTCTGGAGGCTGGCGACCCGCGCCTTGGCGGCCTCGGACGCGTT
GGCGCTCGCGCCCGCGAACAACACGCGGCTCTTGACGCGCAGTTCCTTGGGAAACCCAAGGGTCACGCGG
GCAACGTCGCCCTCGAAGCTGCTCTCGGCGGGGGCCGTCTGGCCGGCCGTTAGGCTGGGGGCGCAGATAG
CCGCCCCCTCCGAGAGCGCGACCGTCAGCGTCTTCGCCGACAGGAACCCGTTGTTGAACAGGTCCATGAC
GCGCCGCCGCAGCACCGGTTGGAATTGATTGCGAAAGTTGCGCCCCTCGACCGACTGCCCGGCGAACACC
CCGTGGCACTGGCTCAGGGCCAGGTCCTGGTACACGGCGAGGTTGGACCGCCGCGCGAGGAGCTGCAGCA
GGGGGCACGGCCCGCAGGTGTACGGGTCCAGCGACAGCGACATGGCGTGGTTGGCCTCGGCCAGACCGTC
GCGGAACTTAAAGTTGCGCCCCTCGATCAGGTTGCGCATCAGCTGTTCCACCTCGCGATCCACCAGCTGC
TTGATGTTGTTCACCACCGTGTGCAGGGCCTCGCGGTTGCCGATAATCGTCTCCAGCCTCCCCAGGGCCG
TGGGCACCGCCTGGTCCACGTACTGCAGGGCCTCGAGCTCGGCCATGACGCGCTCGGTGGCCGCGCGGTA
CGTCTCCTGCATGATGGTCCGGGTGTTCTCGGACCCGTCCGCGCGCTTCAGGGCCGAGAAGGCGGCGTAG
TTCCCCAGCACGTCGCAGTCGCTGTACGCGCTGTTCATCGTTCCGAAGACCCCAATGGCCCCCCGGGCGG
CGCTCGCGAACTTGGGGTGGCGGGCCCGCAGCCGCATCAGCGTCGTGTGCGCGCAGGCGTGGCGGGTCTC
GAAGGTACACAGGTTGCAGGGCACGTCGGTCTGGCCCGAGTCCGCGACGTAGCGAAACACGTCCATCTCC
TGGCGCCCGACGATGACTCCGCCGTCGCAGCGCTCCAGGTAAAACAGCATCTTGGCCAGCAGGGCCGGAG
AGAACCCGCACAGCATGGCCAGGTGCTCGCCGGCGAACTCCTGGGTTCCGCCGACGAGGGGCGCCGTGGG
GCGCCCCTCGTACCCGGGCACCACGTGGCCCTCGCGGTCCAGCTGCGGGTTGGCCGCCACGTGCGTGCCG
GGCACGAGAAAGAAGCGGTAAAAGGAGGGCTTGCTGTGGTCCTTGGGGTCCGCCGGCCCGGCGTCGTCCA
CCTCGGTCAGGTGGAGGGCCGAATTGGTGCTGAACACCATGGCGCCCACGAGGCCCGCGGCGCGCGCCAG
GTACGCCCCGACGGCGCCGGCGCGGGCCGCGGGCGTTTCCTGGCCCTCAAGCAGGGGCCACGTGGTGATG
TCGGGGGGCGGCTCGTCAAAGACCGCCATCGACACGATGGACTCCAGGGCCAGGGCGGCGTCGCCCGCCA
TCACCGAGGCCAGGCGCTGCTCAAACCCGCCCGCCGGGCCCTTGTTCCCGGCGTCGCGCGCGCCCCGCTG
GGGCTTACCCTGGCTGGCCTCGAAGGCCGTGAACGTAATGTCGGCGGGGAGGGCCGCGCCCTCGTGGTTT
TCGTCGAACGCCAGGTGGGCGGCCGCGCGGGCCACGGCGTCCACGTTCCGGGCACGCAGGGCCACGGCGG
CGGGCCCGACGACCGCCTCGAACAGCAGGCGGGCGAGGGGGCGGTTGAAAAACGGAAGGGGGTAGTTGAA
ATTCTCCCCGATCGATCGGTGGTTGCAGTTAAACGGATCGGCGATGACCCGGCTAAAATCCGGCATAAAC
ATCTGCAGCGGATACACGGGGATGCGGTGAACCTCCGCGTCCCCGATGGTTACCTTGTCCATCCCGCCCA
GATGCAGGAAGGTGTTGCTGATGCACACGGCCTCCCGGAAGCCCTCCGTGATCACCAGATACAGCAAGGC
CCGGTCCGGGTCCAGTCCGAGCCGCTCGCACAGCGCGTCCCCCGTCGTCTCGTGCTTTAGGTCGCAGGGC
CGGGGCGCGTAGTCCGCGAAGCCAAAATGGCGGCGCGCCCGCTCGCAGAGCCGCGTCAGGTTGGGGGCCT
GGGTGCTGGGGGCCAGGTGGCGGCCGCCGTGAAAGACGTAAACGGACGGGCTGTAGTGCGAGGGCATAAG
CTTGAGGGACACCGCGGTCCCCCCAAGGCCCGTCGTGCGGGACCCGACGACCGCGGCCACGTTGGCCTCA
AACCCGCTCTCCACGGTCAGGCCGACGATGAGGGGCGCGACGGCGACGTCCGCGTCGCCGCTGCGCGCCG
ACAGTAGCGACAGCAGCTCCAGGCCTTCGGCCGGACAGGCGCGGCCATACACGTACCCCATCGGCCCCGG
AGGAACCTTGACGGTGGTCGTCGTTTTGGGCTTGGTGTCCATGGCTTTCGGGAGATCGGCGACCGGCAGG
AACGGGGGCCCGGCAAGACGACCGGGGGCAGACGGGGGAGGCCGCGCGTGGTCGACGGCTGCTGCCCGCC
GTCGTCTCTCCGATGGGGTCGAATGCCGGCGCTGGGGGTGGGGTCTACACCCGCCCGTTCGCCGAGCGGC
CCCTGGTGGGGGTGGGATGGGTGGGATGGGGTGGGCGAGAATGGCCCGCCACCGGATCGCGCCGGACGGG
GGGGCCCGGGGTTGGGCAAGGTTTGGGCGCAAGGCTCCAGCGGCGATTCGAGAGGCCTGCGGATGGCGGC
CCAGAGCTGGGTATGCTCGGCCGGGGCGGCCGGTATATGTACGGCGTGCTGGGAGGGGCGGCGTCGGGCC
CCGCCCACGGTCCGCCACGCCCCGCGCGTCATCGGCAGGGGGCGTGGCCGCCCTTCTAAAAAAAGTGAGA
ACGCGAAGCGTTCGCACTTTGTCCTAATAATATATATACTATTAGGACAAAGTGCGAACGCTTCGCGTTC
TCACTTTTTTTAGAAGGGCGGCCACGCCCCCTTTGACGTCACGCTCACCCGGGCGGCCGGCCGCCCATAA
GCGCGGCCTGCCGGGCCGATAAAAAGAAACCGCGGCGCCCCCGCGGACACCACACACTGGCTCTCGAACC
CCGGACGCGCAGAAGGGACCCGGGCGCGGGTCCGCCGGTAAGAGCCGGGGGGAACATCGGCACCGCCATC
CCACCCCGAGCTGTTGGGTGGGCGGGTGGGGGGGCTGGTGAGGCGGTGGTGGGAGGGGGCGGCGTATAGC
AGGACAACGACCGGCGGCGATGTTTTGTGCCGCGGGCGGCCCGGCTTCCCCCGGGGGGAAGCCGGCGGCT
CGGGCGGCGTCTGGGTTTTTTGCCCCCCACAACCCCCGGGGAGCCACCCAGACGGCACCGCCGCCTTGCC
GCCGGCAGAACTTCTACAACCCCCACCTCGCTCAGACCGGAACGCAGCCAAAGGCCCTCGGGCCGGCTCA
GCGCCATACGTACTACAGCGAGTGCGACGAATTTCGATTTATCGCCCCGCGTTCGCTGGACGAGGACGCC
CCCGCGGAGCAGCGCACCGGGGTCCACGACGGCCGCCTCCGGCGCGCCCCTAAGGTGTACTGCGGGGGGG
ACGAGCGCGACGTCCTCCGCGTGGGCCCGGAGGGCTTCTGGCCGCGTCGCTTGCGCCTGTGGGGCGGTGC
GGACCATGCCCCCGAGGGGTTCGACCCCACCGTCACCGTCTTCCACGTGTACGACATCCTGGAGCACGTG
GAACACGCGTACAGCATGCGCGCCGCCCAGCTCCACGAGCGATTTATGGACGCCATCACGCCCGCCGGGA
CCGTCATCACGCTTCTGGGTCTGACCCCCGAAGGCCATCGCGTCGCCGTTCACGTCTACGGCACGCGGCA
GTACTTTTACATGAACAAGGCGGAGGTGGATCGGCACCTGCAGTGCCGTGCCCCGCGCGATCTCTGCGAG
CGCCTGGCGGCGGCCCTGCGCGAGTCGCCGGGGGCGTCGTTCCGCGGCATCTCCGCGGACCACTTCGAGG
CGGAGGTGGTGGAGCGCGCCGACGTGTACTATTACGAAACGCGCCCGACCCTGTACTACCGCGTCTTCGT
GCGAAGCGGGCGCGCGCTGGCCTACCTGTGCGACAACTTTTGCCCCGCGATCAGGAAGTACGAGGGGGGC
GTCGACGCCACCACCCGGTTTATCCTGGACAACCCGGGGTTTGTCACCTTCGGCTGGTACCGCCTCAAGC
CCGGCCGCGGGAACGCGCCGGCCCAACCGCGCCCCCCGACGGCGTTCGGAACCTCGAGCGACGTCGAGTT
TAACTGCACGGCGGACAACCTGGCCGTCGAGGGGGCCATGTGTGACCTGCCGGCCTACAAGCTCATGTGC
TTCGATATCGAATGCAAGGCCGGGGGGGAGGACGAGCTGGCCTTTCCGGTCGCGGAACGCCCGGAAGACC
TCGTCATCCAGATCTCCTGTCTGCTCTACGACCTGTCCACCACCGCCCTCGAGCACATCCTCCTGTTTTC
GCTCGGATCCTGCGACCTCCCCGAGTCCCACCTCAGCGATCTCGCCTCCAGGGGCCTGCCGGCCCCCGTC
GTCCTGGAGTTTGACAGCGAATTCGAGATGCTGCTGGCCTTCATGACCTTCGTCAAGCAGTACGGCCCCG
AGTTCGTGACCGGGTACAACATCATCAACTTCGACTGGCCCTTCGTCCTGACCAAGCTGACGGAGATCTA
CAAGGTCCCGCTCGACGGGTACGGGCGCATGAACGGCCGGGGTGTGTTCCGCGTGTGGGACATCGGCCAG
AGCCACTTTCAGAAGCGCAGCAAGATCAAGGTGAACGGGATGGTGAACATCGACATGTACGGCATCATCA
CCGACAAGGTCAAACTCTCCAGCTACAAGCTGAACGCCGTCGCCGAGGCCGTCTTGAAGGACAAGAAGAA
GGATCTGAGCTACCGCGACATCCCCGCCTACTACGCCTCCGGGCCCGCGCAGCGCGGGGTGATCGGCGAG
TATTGTGTGCAGGACTCGCTGCTGGTCGGGCAGCTGTTCTTCAAGTTTCTGCCGCACCTGGAGCTTTCCG
CCGTCGCGCGCCTGGCGGGCATCAACATCACCCGCACCATCTACGACGGCCAGCAGATCCGCGTCTTCAC
GTGCCTCCTGCGCCTTGCGGGCCAGAAGGGCTTCATCCTGCCGGACACCCAGGGGCGGTTTCGGGGCCTC
GACAAGGAGGCGCCCAAGCGCCCGGCCGTGCCTCGGGGGGAAGGGGAGCGGCCGGGGGACGGGAACGGGG
ACGAGGATAAGGACGACGACGAGGACGGGGACGAGGACGGGGACGAGCGCGAGGAGGTCGCGCGCGAGAC
CGGGGGCCGGCACGTTGGGTACCAGGGGGCCCGGGTCCTCGACCCCACCTCCGGGTTTCACGTCGACCCC
GTGGTGGTGTTTGACTTTGCCAGCCTGTACCCCAGCATCATCCAGGCCCACAACCTGTGCTTCAGTACGC
TCTCCCTGCGGCCCGAGGCCGTCGCGCACCTGGAGGCGGACCGGGACTACCTGGAGATCGAGGTGGGGGG
CCGACGGCTGTTCTTCGTGAAGGCCCACGTACGCGAGAGCCTGCTGAGCATCCTGCTGCGCGACTGGCTG
GCCATGCGAAAGCAGATCCGCTCGCGGATCCCCCAGAGCACCCCCGAGGAGGCCGTCCTCCTCGACAAGC
AACAGGCCGCCATCAAGGTGGTGTGCAACTCGGTGTACGGGTTCACCGGGGTGCAGCACGGTCTTCTGCC
CTGCCTGCACGTGGCCGCCACCGTGACGACCATCGGCCGCGAGATGCTCCTCGCGACGCGCGCGTACGTG
CACGCGCGCTGGGCGGAGTTCGATCAGCTGCTGGCCGACTTTCCGGAGGCGGCCGGCATGCGCGCCCCCG
GTCCGTACTCCATGCGCATCATCTACGGGGACACGGACTCCATTTTCGTTTTGTGCCGCGGCCTCACGGC
CGCGGGCCTGGTGGCCATGGGCGACAAGATGGCGAGCCACATCTCGCGCGCGCTGTTCCTCCCCCCGATC
AAGCTCGAGTGCGAAAAAACGTTCACCAAGCTGCTGCTCATCGCCAAGAAAAAGTACATCGGCGTCATCT
GCGGGGGCAAGATGCTCATCAAGGGCGTGGATCTGGTGCGCAAAAACAACTGCGCGTTTATCAACCGCAC
CTCCAGGGCCCTGGTCGACCTGCTGTTTTACGACGATACCGTATCCGGAGCGGCCGCCGCGTTAGCCGAG
CGCCCCGCAGAGGAGTGGCTGGCGCGACCCCTGCCCGAGGGACTGCAGGCGTTCGGGGCCGTCCTCGTAG
ACGCCCATCGGCGCATCACCGACCCGGAGAGGGACATCCAGGACTTTGTCCTCACCGCCGAACTGAGCAG
ACACCCGCGCGCGTACACCAACAAGCGCCTGGCCCACCTGACGGTGTATTACAAGCTCATGGCCCGCCGC
GCGCAGGTCCCGTCCATCAAGGACCGGATCCCGTACGTGATCGTGGCCCAGACCCGCGAGGTAGAGGAGA
CGGTCGCGCGGCTGGCCGCCCTCCGCGAGCTAGACGCCGCCGCCCCAGGGGACGAGCCCGCCCCCCCAGC
GGCCCTGCCCTCCCCGGCCAAGCGCCCCCGGGAGACGCCGTCGCATGCCGACCCCCCGGGAGGCGCGTCC
AAGCCCCGCAAGCTGCTGGTGTCCGAGCTGGCGGAGGATCCCGGGTACGCCATCGCCCGGGGCGTTCCGC
TCAACACGGACTATTACTTCTCGCACCTGCTGGGGGCGGCCTGCGTGACGTTCAAGGCCCTGTTTGGAAA
TAACGCCAAGATCACCGAGAGTCTGTTAAAGAGGTTTATTCCCGAGACGTGGCACCCCCCGGACGACGTG
GCCGCGCGGCTCAGGGCCGCGGGGTTCGGGCCGGCGGGGGCCGGCGCTACGGCGGAGGAAACTCGTCGAA
TGTTGCATAGAGCCTTTGATACTCTAGCATGAGCCCCCCGTCGAAGCTGATGTCCCGCATCTTGCAATAA
ATGTCTGCGGCCGACACGGTCGGAATTTCCGCGTCCGCTGGTTTCTCTGCGTTGCGTCTGACCACGAGCA
CAAACGTGCTCTGCCACACGTGGGCGGCGAACCGGTAGCCGGGGCACGCGGTCAGCATCCGATCGATGAG
CCGGTAGTGCAGGTGGGCCGACGTGCCGGGGAAGATGACGTACAGCATGTGGCCCCCGTACGTGGGGTCC
GGGTAAAAAAGAAACCGGGGGTCGCACGCCCCCCCTCCGCGCAGGATCGTGTGCACGAAAAAGAGCTCGG
GCTGGCCGAGCGTATCGGCCAGGAGGTCCTGGAGGGGGGTGCTGTGGCGGTCGGCCAGCACGACCAGGGA
GGCCAGAAAGGTGCGGTGCTCAAAGATCGTATTGATCTGCTGCACGAAGGCCAGGATGAGGGCCTCGCGG
CTGACGGTGGCCAGCCGCCCGTCGCCCGCGCTGCACGCGGGGCAGCAGCCCCCGATCCCCAGGTAGTAGC
CCATGCCCGAGAGGGTCAGGCAGTTGTCGGCCACGGTCTGGTCCAGGCTGAAGGGGAGCGACACGGGGGT
CGTCTTCACCAGGGGCACGGAGAGCGAGCGCACGATGGCGATCTCCTCGGAGGGCGTCTGGGCGAGGGCG
GCGAAGAAGCCGCGGTAGCGACGGCGCTCGTGCAGGCAGAGCTCCAGCCTGCGCGCGTGCGACGGCAGGC
TCTTGCGGGAGGCCCGGCGCTCCACGCCGGGGTTCCCGGCGGCGGAAAAGCGCGACCGCCGCCGGGTCTT
GTCGCGGCCGGGCCCGGGCCGGGAGCCGGAGCGACGGGGGGCGATGTCATACATAGGTACAGAGGGTGTG
CTCCAGGGACAGGAGAGAGATCGAGTGTCGTCTGAGCAGCGCGCCGGCCTCGCGGACAAATGTGGCCAGC
GCGGTGGGCTTCGGCACAAATACCTGGTACGTCTTGAAGGTGTAGATGAGGGCCCGCAGGGCTATACAGA
CCCGCCCCTCGAACTCGTTGCCGCAGGCCAACTTGGCCTTGTGAAGCTGCAGCTCGTCGCGATGGTCGGC
GCGGGGGTGGCCAAACAGGACCCAGGGGTCGACTTCCATCTCCGTGATGGCGCACATCGGATCGCAGAAC
ATGTGCTTGAAGATGGCCTCGGGGCCCGCGGCCCGAAGCAGGCTCACGAACCGGCCCCCGTCCCCGGGCT
GCGCCTCGGGGTCCGCCTCGAGCTGGTCCACGACCGGCACTATGCAGTCGAAGAGGCTGGTGTTGTTCTC
CGAGTAGCGGACGACGGACGCCCTCAGGCGTCGCATGGCCAGCCAGTAGGCCCGCACCAGCAACAGATTG
CACAGCAGGCATTCCCCGCCGGTGCGCCCGCGGCCCCGGCCGTGCTTCAGCACGGTGGCCATCAGCGGGC
CCAGGTCCAGGTCGGGCTGGGCCTGGGGCTCGGCGAACTGCGCAAAACGCGGGGCCGCGTCGCGCATGCG
CGCCCCGCGGTGCGCTTCCCAGGACTCGCTGACCGCGGCGCGGCGGGCGTCCGCGGCGGCGCGCAGCCGG
GGCCCCGACTCCCAGACGGCGGGGGTGCCGGCGAGCAGCAGCAGGATCAGGTCGGCGTACGCCCACGTCT
CCGGCTCACCCCCCTGCGCCAGCGCCCCGGCGGCGGCCTCGAACTCCCCGTTGCGGGCGGCGGCGCGCGT
GCAGCAGCTGTCTCCGCCCCCGCGCTTGCCCTCGGTGCAGTCGAGCAGGCGGGCGCAGTCCTTCCAGTTC
ATCAGGGCGGTGGTGAGGGAGGGTTGCGTTCCCGAGCCCCCGCCCGCCCCCGCCCCCGCCCCGTCATCGC
CCCCGGAGGCCAGGGTCCCGATGAGGGCCCGGGTTGCGGACTGCGCGAGGAAGGAATAGTTGGAGTACTG
CACCTTGGCGGCGCCCGGGGAGGGCGTCGGCCTGGGTTGCTTCTGGGCGTGGCGCCCGGGCACCCCGCCG
TCGGTCCGGAAGCAGCAGTGGAGAAAGAAATGCCGGTGGATGTCGTTGATGGTCAGGGCGAAGCGCGCGA
AGGAGCCGACAAGGGTCGCCTTCTTGGTGCGCAGGAAGTGGTGGTCCATGACGTAGACGAACTCGAAGGC
GGCCACGAAGATGCTCGCGGCGCAGTGGGGCGCGCCCAGGCACTTGGCGCAGAGGAACGCGTAATCGGCC
ACCCACTGGGGCGAGAGGCGGTAGGCCTGCTTGTACAGCTCGATGGTGCGGCAGACCAGACAGGGGCGGT
CCAGCGCGAAGGTGTCGACGGACGCCGCGGCGAAGGGCCCCGTGTCCAAGAGTCCCTCTGCCGTGGGGTC
TGCGGGCGGGCCGCGGGCGGACCCCGGCCCCCGCCCCCCCGAAGCCTCGCGCGCGGCCCCGCGCGGCCGC
GGGGGGGCGGGCGCGACGTCGCTCTCCACGTCCTCGTCGAGCGCGCTCGCGGGCGGCACGCCTACCACGT
GACAGGCCGCCAGGAGCTCGGCGCACAGGGCCTCGTTAAGAGCCAGAAGGTCGGGATCGAAGGCCACATA
CGGACGCTCGAACGCGCCCTCCTTCCAGCTGCTGCCCGGCGACTCTTCGCGCACGGCGGCGCTCGACGGC
ACCCCCGGGGCGGACGTCGCCATGGCCGGTCGAGCGGGGCGCACGCGTCCGCGAACGTTACGGGACGCGA
TCCCCGACTGCGCGCTGCGGTCCCAGACCCTGGAAAGTCTAGACGCGCGCTACGTCTCGCGAGACGGCGC
GGGGGACGCGGCCGTCTGGTTCGAGGACATGACCCCCGCCGAACTAGAGGTTATATTCCCGACCACGGAC
GCCAAGCTGAACTACCTCTCGCGGACGCAGCGGCTGGCCTCCCTCCTGACGTACGCCGGGCCTATAAAAG
CGCCCGACGGCCCCGCCGCCCCACATACGCAGGACACCGCGTGCGTGCACGGCGAGCTGCTCGCCCGAAA
GCGCGAACGGTTCGCGGCGGTCATTAACCGGTTCCTGGACCTGCACCAGATCCTGCGGGGCTGACGCGCG
CTTCGGCGGGGCACCGGCACCGGGACCGACTTGTTTTACATAACAGTAGGGGGTGGGGGAACGCGCACCC
TTGCCCGGTCGCGATGGCGGGGATGGGGAAGCCCTACGGCGGCCGCCCGGGGGACGCGTTCGAGGGTCTC
GTTCAGCGCATCAGGCTCATTGTTCCCGCCACGCTGCGCGGCGGGGGTGGGGAGTCGGGCCCCTACTCGC
CATCCAACCCGCCCTCGAGATGTGCCTTCCAGTTCCACGGCCAGGATGGGTCCGACGAGGCCTTCCCGAT
CGAGTACGTCCTGCGGCTCATGAACGACTGGGCCGATGTGCCCTGCAACCCCTACCTGCGCGTGCAGAAC
ACCGGCGTTTCGGTGCTGTTTCAGGGGTTTTTTAACCGGCCCCACGGCGCCCCGGGGGGCGCGATCACGG
CGGAGCAGACCAACGTGATTCTGCACTCCACCGAGACGACGGGACTGTCCCTCGGAGACCTGGACGACGT
CAAGGGGCGCCTCGGCCTGGACGCCCGGCCGATGATGGCCAGCATGTGGATCAGCTGCTTTGTGCGCATG
CCCCGGGTGCAGCTCGCGTTTCGGTTCATGGGCCCCGAGGACGCCGTTCGCACGCGGCGGATCCTGTGTC
GCGCCGCCGAGCAGGCCCTCGCCCGTCGCCGCCGGTCCAGGCGGTCCCAGGATGACTACGGGGCGGTGGT
GGTGGCGGCGGCGCACCACTCTTCCGGAGCGCCCGGGCCGGGGGTCGCCGCCTCGGGCCCGCCAGCGCCG
CCCGGACGGGGACCGGCCCGTCCGTGGCATCAGGCCGTGCAGTTGTTCCGGGCCCCGCGTCCGGGCCCCC
CGGCGCTTCTGTTGCTGGCGGCGGGGCTGTTTCTGGGGGCCGCTATCTGGTGGGCGGTTGGCGCGCGCCT
ATGAAAGGGGGCGAGCCACCGTCCCGCCCGCCAGTGCATCCCAGACGCCCGCGAGCCGCACATCCCCTCC
GCTCCCGCCTCCGGCCCGATTCTTACGGCGCGACCCAAGGTCCCGATGGCCGCCCCGCAGTTTCACCGCC
CCAGCACCATTACCGCCGACAACGTCCGGGCGCTCGGCATGCGCGGGCTCGTGTTGGCCACCAACAACGC
TCAGTTCATCATGGATAACAGCTACCCGCATCCGCACGGAACGCAGGGTGCGGTGCGAGAGTTTCTTCGC
GGGCAGGCCGCGGCGCTGACGGACCTCGGGGTGACCCACGCCAACAACACGTTCGCCCCGCAGCCTATGT
TCGCGGGCGACGCCGCGGCCGAATGGCTGCGGCCCTCGTTCGGTCTTAAGCGCACGTATTCCCCCTTTGT
CGTTCGCGACCCCAAGACCCCCAGCACCCCGTGAGTCCTCGGCGGGTCCCTCCGCGGCCGTCTCTCGTTG
CCCCCCTTTCCCCCTTCCCGGGTGGTTCAATAAAAAACACCAACATACGATATTCGCGTTTGATACGTTT
ATTGGGGGGGGTGTAGGGCCCAACGATCGGCGATTAACAACACCAAACAATCGAGCGCGTCTAACCCAGT
AACATGCGCACGTGATGTAGGCTGGTCAGCACGGCGTTGCTGCGCTGAAACAGCGCCCTGCGGGTCCGCT
GCAGCTGTTGTTGTATGCGGCGGCATGCGCGGATCAAAACCGCCAGGGCGCTACGACCGGTGCTTCGTAC
GTAGCGTCGCGACAAGACGGCATTTGCCTGTACGGGCAAGGGGCCAAATTGCGAGTGTGGTGACTGGAGG
TGGTCGGCGGCCAATGGGCCGGGTGGTTCGTCGGCGGGGGGCAAGTGCGGTTCCGGTGGGAGGGGGTCGA
GCGCCTCGGTATCATCCGAGTCCGAGAAACGCAGGGAGTCTGCGTCGGAGTGTTCATCATCGGAGGAGAT
GTGCAGCGTCTGAAGCAGCGATGCGGGTGGGGGCGCGGAGTCGACGTGAAGCGCGAGAGAGGAAGCCCAC
GAAGTCACAGCGGACACTGGGAGGTGGGTGTTTGTATGTGTGGGAGACTCGGGCGTCGGGACCGAGTCTC
GGCTCTGGGGTGTAAGCGTCCGAGTTACGGGCGGCAGGGGCGGCTGGGGCAGGGGCGGCTGGGGCAGGGG
CGGCTGGGGCAGGGGCGGCTGGGGCAGGGGCGGCTGGGGCAGGGGCGGCTGGGGCAGGGGCGGCTGGGGC
AGGGGCGGCTGGGGCAGGGGCGGCTGGGGCAGGGGCGGCTGGGGCAGGGGCGGCTGGGGCACCGAGCGCG
CGCGGATGCGCGTCCGCGCGGCGGGTTTGGTCGCGGGTGACTGGGGTGGGGGGCGGCGGGCAACCGGGCC
TCCGGGCACGACCCAACCGCACAAAGGCTCGCTCGGGGCAACCGGGCCTGGGGCCAAAGGCGGGGGGCTG
GTCTGGACGGCGGAGGTCGGGGGGGCAAGGCCCGGAGAAGGCGGCACTGCCGCCGCTGCGGCGGAAACCG
CGGCCGCGTGGTCGGCTGGGTCCCGGGGAGAGGGGAGGGAGTTCAACGAGGCCGAGAGCGAGGCGACCGC
GGGGCGCGTGAGGCGCCGGGGTGGGCCGGCCGCGGGGCCCCGGGGGGGTGTCGGCGAGGGACCCGCTGTT
GTCTGGCGGCGGCCGCGGCGGCGGTCGCCCCCGGGGACGACCGCTCCTTCGGCGGGCGGAGGCGGGATGG
GCGCGAGCGTGGGGGCGGGAAAGGCCCCGCGAGCCGAGGCGGGGCCGGGCGGAAGGGGCAAAGCAGAAAC
CCAAGCCGGGGGCGCGGACTCCGGGGTGGGCGGCTGGTCGGGAGGACGCGCGGAAGCGGCGACCGGGGCG
ACCGGGGCGGGGAGTGCCGGCGGACGCCACCCCTCGGGGGGGGCGGAGGCCCGGGGCGCGCGCGATTTGG
CACGCGTCCGGCGGGACCTGCGCACGCGCGGCACGGCGGCGGAGAAAGCGGCGGCAGAGCCGGAAAAGGC
CGGGGGAGGAAGCGCGGCATCCGCGGGGGGACTCGGTGTGGGTGGCGAGGGCCGTGGGTCGTCGCGAGGG
GCCACGGGCACGCGCCCCGTGTTTTGTTGAGGCGGGACACTCGGTCGTGTTTCGCGAGCCGTAGCTGCCG
GCCCGATGGGCCGCGGTGCGTACTGGGACGTGGGGACGGACTGATCGGTGGCGGGGGGGGGAAGAAGGGC
CGGGGCCGGATTGGGCGTGGGGCCGCCGGCGTCGTCGGACGCCAGCTCCTCCAGGCCGTGGATCCAGGCC
CACATGCGAGGGGGGACGGGCTCGCCGGTGGTGGCGTCGGTGAGGAGAGTGGGGGCGAGGACCCCCGGGT
CCGCCTGCCGTGCGGGGGGGGCAGCGGGGTCCTCGGGACCCGATCCGCCATCCCCCCCCGCAAGGTCCCG
CGGGTCGCGGGCGGCGGTCGGGGCAGAGGGACCTGCCTCGTCGGCGAGGGGGCGCTGGTAAACCGGGTGT
CCCGGGAACAGCTCCCCCGTCAGGAGGGAGGCGTCGAAGGGCCGCCCGAGGATGGCCCGCGCGAAGAAGG
GGTCCGCGTCGGCGGCGCTCGCCGCGAGAACGTCCCCCGCGGTAGCCACAAACGGAAGCTCCTCGGTGGC
CTCGCTGCCCACAAACCGCACGTCAGGGGGGCCGGGGGGCTCCGGGGCTTCCCACAAGACCGCGACCGGG
GTCATGGAGATGTCCACGAGGACCAGGCACGGGGGCCCGTCGGCGAGAGGGCGCTCGGCGATGAGCGCCG
ACAGGCGCGGGAGCTGCGCCGCCAGACACGCGTTTTCGATCGGGTTGAGATCGGTGTGGAGGAGGCCGAC
GGCCCACGTCTCGATGTCGGACGACACGACGTCGCGCAGGGCGGCGTCCGGCCCGCCGGGGCGCGAGTCG
AAGAGCGTCAGGCACAGTTCCAGTTCCGACTCGCGGGAGAAGGCCGTGGTGTTGCGGAGCGCCACCACGA
CGGGCGCGCCGAGGAGCACCGCGGCCAGAACCAGGTCCATGGCCGTAACGCGCGCGGCGGGGGTGCGGTG
GGTCGCGGCGGCCAGCACGGCCACGTGCTGGCCCGTGGGTCGGTAGAGGGCGTGGGGGGCCTCGGGGAGG
GACGCCTTGCGCCCCCCCGCCGGGCCGAGCGTCTGGCCAGACTCCAGGCGTGCGGCCAGGAGGGCGTCGA
AGCTGTCGTACTCGGTGTAGTCGTCGGGAAACATGCAGGTCCACAGCGCGGCCAAAGCGGCGCTCGGCAG
ACACATGCGCCCGAGGACGCTCACCGCCGCCAGGGCCTGGGCCGGACTGAGCTTCCCGAGCGCCGGGACG
TCCCGGCGCTGGGTCCCGAGCTCCAAGGCCGAGCGCCAGGGCGCCAGCGGGTCGGTTTCGGACAGCTTGC
CCCGGCGCCAGTCGGCCAGCCGCGTGCCGAACAGGAGGCCCCGGGTCGGGGGGCCTCCGTCCAAAAACGT
CGGCAACACGCGGATGCGGGCGTCGGGATGCGGGGTCAGGCGCTGGACGAACAGCATGGACTCCGCTGCG
TCCTCGAACGCGCGTTCGAGGGTGAGGTGCATGTACTCGTGCTGGCGAACGAGGTCCAGGCGCCAGAAGT
TGTAGATGTGTTCCGGAACGCCGGCCACCAGCGCGACCAGCACGTCGTTCTCGTTGAAGGCGACGCAGTG
GCGCTGGGACCCCCGGGGGCCCGGCGGCGGACGCGGCGCCGCCGCTCCGGACGCCCAGCCCAGCTGGGCC
CAGCGACACCCAAACTCGCGCGTGAGGGTGGTGGCGACGAGGGCGACGTACAGCTCGGCCGCCGCGTCCA
TCGAGGCGCCCCACGTCGCCTGGCGATGGCGCACGAAGCGACCGAACAGCTGAAAGTTGGCGGCCTGGGC
GTCGCTGAGGGCCAGCTGGAGCCGGTTCACGACGGTCAGCACGTACATGGCCGTGACCGTCGGGGCCGAT
TCGAGGACGTCCGTCGGAAGCGGGGGCCGCACGCAGGCCGCCTCGGGACGCATCAGCAGCGCGCCGAGTT
TGTCGGTGACGGCCGGGAAGCATAGCGCGTACTGCAGCGGCGTTCCGTCCGGGGCCAAAAAGCTGGTGGC
GAACGGCAGATCCAGAGCGCTGACGGCCTCACGCAGCACCAGGGGCCCCGGGTCTCCGCCGGCGCGCAGA
TACGCCTCGCCCCGGCGGCGCAGCAGCTGCGGGTCGACCTCGTGGCCCTCGGGGGAAGAAGAGGCCCGGG
CGCGGGCGTCGAGGGCGCGAAGATCAACGAGCAGGGGCGCGGGCGCGGACTCCGCGCCCGCGCCCGTCTG
GCCGCCGGCCCTGGCGTACGCGCTATATAAGCCCATGCGGTATTGGATGAGTTCCCGCGCGCCCCGGAAC
TCCTCCACCGCCCACGGGGCCAGGTCCGCGGCCGCCGCGTCGAACTCCGCCAGCAGGCGCCCCAGGGCGT
CAAAGTTCATCTCCCAGGGCACCCTGCGCACCACCTCATCCCGCAGCCGGGCGCACAGGGCGGTGTGCTT
GGTGACGCGCGCGCCCAGCTCCTCCACGGCCTCCGCGCGCTCGGCGCCCTTGGCGCCCAGGACGCCCTGG
TACCTGGCGGAAAGGCGCTCGTAGGCCGGCTGGGCCCGCAGCCCCGACACCGTGTTGGTGGTGTCCTGCA
GGGCGCGCAGCTGCTCGTGCATGGCGCGGAACCCCTCGGGGGACTTCCAGGCGCCCCCCCGGACGCGGCC
AAAGCGACCCCAGACCTCGTCCCACTCCGCCTCGGCCTCCTCCAGGGACCTCCGCAGGGCGTCGACGCGG
CGCCGAGTATCAAAGAGCGCCCCCAGGCGGCCGGCGTGCCGCGCCAGGGGGCCGGGGCCGTCGCCGCGGG
CGGCGCTTAGCGGGTGCGTCTCGAAGGTGCGCTGGGCGTGCTCTAGCCAGATAACCGCGGGCACGTCGAG
CTCGCGCGTTTTCTCGGTCTGATCCAACAGAACCTCGACCTGGTCGGCGATCTCCGCCACCGAGCGCGCC
TGGTCGAGCGTCTTGGCCACGGTCGCCGGGACGGCGACCACCTTCAGCATGGTCTTGAGGTTGGCCAGGC
CCTCGGCCTCGATCTGGGCCCGGCGCTCGCGCGCGGCCAGCGCCTCCCGCAGGCCCGCCATGACCCGCTC
GGTGGCCTCCGCGCGCTGCTGTTTGGCGCGCACCACTGCGTCCTTGGTCTCGGCCGTGTCCTGCCGGGTC
ACGAAGGCGACATACTCGGCGTACGCCGTGTTCTTCACGGGGCTCTGGTCCACGCGCTCCAACGCCGCCG
CGCACGCGACCAGCGCGTCCTCGCTGGGACACGGCAGGGTGACCCCGGTCCGGACCAGCTCCGCGGTGGC
CTCCGGGTCATTCCGGGCCGCGGATATCTGCTCCGCGGCGGCCGCCAGGTCCAGGGGCACGCCGCCGAGC
GCCCGGTGCACGTCGGCCCGGATGGCGTCCAGGCGATCGCGGAGCTCCACGTAGTCGGCGTAGCCATGTT
GGAAGAACGGCACGTACCGGCGCAGGCCGGGCACGCTCGTCATGTCGTCCGCCAGGCGCCCCACGGCCTC
GTGGTAGTCGATAAACCCGTCGCCCGCCTGGGCCATTTCCAGGAGCCCCTCCGCGATGCGCAGCAGCCGC
GCCAGGGGCTCGGCGTCGACCCGAAACATGTCGGCGTAGGTTTCGGCGGCGGCGTGGAACGCCGCGCTCC
AGCCGAGGCGGTGGATGGCGGCGAGCGGGGGGAGCATGGGGTGGCGCTGGTTCTCGGGGGTGTAGGGGTT
AAACGCGAAGGCCGTATCCAGGGCGAGGGTGACCGCCTCGGCGTTGGCCGCGAGCGCCTGCTCGGCGCGC
TTGCGGAAGTCCCGGGGGTTGTAGCCGTGCGTGCCCGCCAGCGCCTGCAGGCGGCGCAGCTCGACCACGT
CGAACTCGGCGCGGTTCTCGACGCGGTCCAGCGCCGCCTCGACGCCGGCGGCCCAGCGCTCGCTGCTGCC
CCGGGCGCGCTGGGCCGCCATCTTCGCCGTCAGGTCGGCGACGGCGGCCTCAAGTTCGTCGGCGCGGCGT
CGCGTGGCGCCGATGACCTTGCCCAGCTCCTGCAGGGCGCGCCCGCTGGGGGAATGGTCCCCGGCCGTCC
CTTCGGCGTGCAGCAGGCCCCCGAACCCAGCCTCGTGCCCCGCGAGGCTTTCCCGAGCAGCGGTCGTCGC
GCGGGCCGCGGCATCGATGAGGGCGGCATGGTCCCCCTCCGGCTGGGCGCAGGCCCGGCGCGCCTGGACT
ACCAGGTCGGCGGCCGCCGACCCCAGGGTCGTGAGCTCGTCGATGGCCCCCCGCGCCTCCAGGGCCAGCC
GAGTCGCCTTTACATACCCCGCGGCGCTATCGGCCAGCACCGCGAGGAAGGACAGGGGCGAGGCCGGGTC
GCGGGCGGCCGCGCCCAGGGCCGACACCGCGTCCGCCAGGGCGCCATGCGCCCGCACGGCCGCGTCCACC
GTCGCCGCGGGACTTGCCGTCGCGACGGCGGCGCTCCCGGCGTTGATGGCGTTTGACACGGCTTTGGCGA
TTGTGGGGGCGTGATCGGAAAAGAACTGCACGAGGACCGGCGTCTCGGGGGCGTCGGCGAACAGGGTCTT
CAGCACCACCACGAAGGCGGGATGCAGGCCGGCCAGAGCCGTCGCGGTATCCGGGGTCGGGTGTTCCAGG
GCCTCCCGGTACTGCCCCAGCAGCCCCCACAGGTCCGCCCGCAGCGCCGCCGTGACTTCCGGGGGGGGGC
CCCGGACGGCATCGGCCAGGTCGGTCCACCCCGCGGGCAGGGAGGCCCGCAGGGTCGCCAGCACGGCCGG
ACACGCCTTTAGCCCCACAAAGTCCGGGAGGGGCCGCAGGACCCCTTGGAGTTTGTGCAGGAACTTCTCC
CGGGCGTCGTGGGCCACCTTGGCGCGCTCCCGCGCGTCGTTGAGCATCGCCTCCAGGGCGTGGGCGCGCT
CCCGAAGCCGGGAGCGCGCCTCCGGAGCGAGCTCCGCCGTCATCTTGGCCGCCTCCATGGCCCTCGCCTG
CCGCAGCGCGTCTTCGGCCATGCGCGTGGCCTCGGGGGACAGCCCGCCCCCGTCGACGTACGGCGCGGGG
CCGGTCGCCGGGACGAAGGCCGCGTCGCTGTCCAGCTGCTGCGCGAGCGCCGCGTCGAGGGCGTCGAAGC
GCTGCAGTTCGGCCAGCCCCGAGCTGCGCCGCGCCTGCTGGTCGTTGATGCCGTGGATGCTGCGCGCCAG
CTCTTCCAGGGGCTTGCGTTCGATGAGCCCCTGGGTCGCGGCGTCGGTCAGGACCGAGAGCCAGGCCGCC
AGGTCCTCGGGGGCATCTAGGGTCTGGCCCCGCTGGAGCAGGTCCCGCAGCAGGATGGCCTGGGGGCTGG
TGGCGAGGGGGGGCGGGGGGGGGAGCGCGGCGCGCTGAGCGACGTCCCGCGTGTGTTGGTCAAAGGCCGG
TAGCGATTCCAGCAACTGGACCATGGGCACGACCGCGGCCGAGGCCACGTGAAACCGACAGTCGTGGCTG
TCGCTGGCCTGCAGGGCCTTCGCGCTGTATACGGCTCCCCGGTGGAAGTACTCCTTGACCGCGCTCTCGA
TCGCCCGGCGGGCCTGGATCCGCACGTCCTCCAGCCGCGCCTGGATGGCCTCGGGGCCCAGGGCGGGCGG
GCACGGGGCCCTGCCGCCGGCGCCCGGGGCGGCGGGCACGGGCATCACGGTCAGGGGCCCGGCGCGCTGC
GAGACCGAGTCGACCCCGCGGGCGAGGGCGTCTAAGGCCTCGCGCATCTCGCGGGCCTCCGCCTCGACCC
GCATCTCTTCGCCCCGGGCAAACTGGGCCAGCGCCTGGATCCGATGGAGAAGCGGCTCCGGGTGCGTCGG
GGTGGCGGGGGCGAACAGGGTGTTCGGGTGGGCGCGCGAGCGCTCCAGGAGCCACTCTCCGAGGCGTGCG
TACAGATTGGCCGGCGGGGCGGCGCGCAGCTGCAGATCCAGGTCCGCGAGGTCCCCGTAAAAGGCGTCCG
TCTCCCGAATAACGTCCCTGGCGACCAGGACCAGCTTAGCGAGGGCCAGGCGCCCGATCTGCGAATTTTC
GTCCAGCACGTGCTGGATGAGGGGCCGGTGGGCGGCCACGTCCGCCAGGCTCATGCGCGTGGACGCCAGG
AAGTCCCCGACGGCCGTTTTGCGGGGCAGCATGCGCAGGGTGAAGTCCAGCAGGGCCGCGGCCGGGCCGG
CCACCCCGGCCTGCGTATGCGTGCGGGCCCCGTTCTCGATCAAAAAGGCGAGGACGCGCTCAAAGAAGAA
GATGACGCAGAGCTCCAACAGCCCCGGGTGCGCCGGGTACGGCGACCGCAGGGCGTTGATGGTGAGCTGC
GAACACGCGGCCACCTCGCGGGCCAGGGCGGCATCGCGCGCCGCGAGCCGGACCGCCGTGGCGGCCACAT
TGGGGTGGACCTCGAACAGCTGCGCCAGGTCGGCGCCGGGGGGCTCCGGGGGGCGGCGGGCCCCCAGCGT
CTCGAGCACGGACGGCGACGACGGGCTCGCGGGCCCGTCGTCGCCGCCGCCCTGCCCGGACTGCGGGGGG
GTATCCGGTGCGGGAGGGACCGTGGCGGCTATGGGCGTCGGGGAGGAGGCGGGGACCTCGGCGGCGACGG
GGGCCTTCTTCTTGGGCGCGGACTTCTTCTTGGCCTTGGCGGGCGGGGCCTTGGGGGCGGGCCTCTCGCC
CGAGGTCAGATCCTCCACGCTGGACGGTGGGGTCCAGGTGGGCCGGCGGCGCTTGGGCAAGCCGGTAGAA
TAGCGCGCCCGGTGGCGACCCACCGGCACTGCCCCCACCTCCAGGACCCGCAGGTCCTCGGCTTCTTCGG
CCGCGTCCCCGGCGGGTGTCTGCGGGGGCGGGGCGGCGTGCGGTGGACCCGAGGCCGCGGCGTCCGGGGC
CGAGGGCTTCGCGGGCGGGGTCCCCTCCAGGGCTGCTGCCCACACATCATCGGGGGGGCGGTTTGGGTGC
CCCGCCTGCGGTGTGTCGGGTGGGCCCGAGGCCCCCCGGGGGGCCTCGGGGGGCCGGTCGGCCCCAGGGG
TCTGGACGTGGGTGGGCGCGGGGAGCGCGGGGACGACCGGGCCCGAGCCTTCTCCGTCCCCCCTGGGGAC
CACACCGACAAAGAGCGCCCCGAGCCCCCCGATCTCGCCCCGCAGGGGGTGGGTGATGGCCACGCGCCGC
TCGACGAACGGTTCGTCCTGCAGGTAAGTCTCGCTGGCCCCGTAGAGGTGCAGGGCCGCGGCGGTCAGGT
CCGCCGGCGCCACGGCCCCCGGGCCGGAGGGCACAAAAAACACCATGGCGCCCGCCCACCGCACCTTGGG
GCGGTCGTGGGCGTAATACGTCAGGTACGGGTACACGTCGCCCGCCCGCACCTTGGCGATAAACGCGGGC
GTTCCCGCGGGCAGGCCGTGCGGGTCAAACAGATAGGCCGTGTCGCCGTCCCGGTAGAGCCCCATGCCCA
GGGGGCCGATGGTCAGGAGCGTGTAGGACAGCGGCCGCATGGCCCAGGGGCCGGCGAAGAACGTGTGCGC
GGGGCATTGCGTCTCCAGCAGCCCCGCCGTGGGCTCCCCGAAGAAGCCCACCTCGCCGTACACCCGCGAA
AACACGCAACGCAGGCCGCCGCGCGCCGCCGGGTACTCCAGGAAGTTGGGGAGCTCGATAATGGAACACA
TGCGCGGCGGCCCGGAGCCCGCGGCCGCGCGCGTCCACTCGCCCCCCTCCACCAGACATCCCTCGATGGC
CTCCGCGGACAGCACGTCGCGGGGCCCCACGTCGAAAAGAAGACTGAGAAACGACAGGGACGAGCGCATG
CACGATACCGACCCCCCCGGCTCCAGATCGGTCGCGAACTGGTTCCGAACACCGGTGACCACGATATCGC
GATCCCCCTGGCGCTTCATCGTGGGGTGAGGTAGCGCGGCCGGAATCATGTGTGCCGCGCCCGCCACGAG
CGGGGCCTGTTTATGGGCCGGGCGTCCCGATGAGTACTGTTGTTTCCGCCGCCCGAACCCCCCCGCCCAT
CAACCGCCTGTTCGTCCCCCTAACCACACACCCGGTATCGCGTGTGTGTGGTTTCCCGGGAAGACACATC
CCACCCCATGAAGTTTTGCCCTTTTTTTCCGTCCCGCACTACGCCACCTTTCCACCCCCCCCCCAAAAAA
ACAACAACCAACTCCCAGATGGATGGGTGCGATAATAAAGCTTTATTATTGTTTAACCAAAGGCGAGTCC
TACGGGTGTACCGGTGGTGTCTCCTGCGGCGTCATCTCGTCGTCCTCCACGGGGGTGTTGGGCCAAGGGA
CCGTCTCGCGGCCCGCCGGGCGCGTCGACGGCGCGCGGGCCTGCGTGTCCTGTGGGCCGGGTGTCGTGGG
TTCGGGGGTGCTACCGCCGGCATCTTGGGCCTCCAGGTCCCCGGGGGCCCCCGGGCCGGCGGAAGGCCGA
AACGCCGAGGCGCGAAACACGCCGTCGGTGACCTGCAGGAGCTCGTTTATTAATAGCCAGTCCATGCTCA
GCGTAGCGGCCAGCCCCTGGGGAGACAGGTCCACGGAGTCCGGAACCACCGTCGGCTGACCCAGGGGCCC
CAGGCTGTAGTCCCCCCAGGCCCCCAGGTCATGACGGTTCGTGAGCACGACGAGGTCTGCGGCCGGGCTG
GGGGGCGCGTCCTCGGTCGCGTGGGCCATCACCTCCTGAATGGCTGCGGTGCGCTGATCGGCCGAGCTGG
CGAAGGGCGCCACGACCAGCGCGCGCTCCGTCTGCAGGCCCTTCCACGTGTCGTGGAGTTCCTGAACGAA
CTCGGCCACCCGCTCGGGGCCCGTGGCCGCGCGTGCGGCCTGATAGCCGGCCGAGAGGCGCCGCCAGCGC
GCCAGGAACTGACTCATGTAACAGAACCCGGGGACCTGGTCCCCCGACATCAACTTTGACGCCCTGGCGT
GGATGCCCGACACGATGGCCAGGAACCCGTGGATTTCCCGCCGCACGACGGCCAGCACGTTACCCTCGTG
CGAGACCTGGGCCGCCAGCTCGTCGCATACCCCGAGGTGCGCCGTCGTCTCGGTGACGACGGACCGCAGC
CCCGCGAGGGACGCGACCAGCGCGCGCTTGGCGTCGTGATACATGCCGCAGTACTGGCTCACCGCGTCGC
CCATGGCCTCGGGGCGCCAGGGCCCCAGGCGCTCGTGGGCGTCTGCGACCACGGCGTACAGGCGGTGCCC
GTCGCTCTCGAACCGGCACTCAAAGAAGGCGGCGAGCGTGCGCATGTGCAGCCGCAGCAGCACGATCGCG
TCCTCCAGCTGGCGGACCAGGGGGTCGGCGCGCTCGGCGAGCTCCTGCAGCACCCCCCGGGCCGCCAGGG
CGTACATGCTGATCAGCAGCAGGCTGCTGCCCACCTCGGGAGGCTGGGGGGGAGGCAGCTGGACCGCGGG
CCGCAGCTGCTCGACGGCCCCCCTGGCGATCACGTACAGCTCGCGCAGCAGCTGCTCGATGTTGTCGGCC
ATCTGCATCGTGGGCCCGACGCCGGCCCGGGTGGCCGGTTCGAGGAGGGTGATCAGCGCGCCCAATTTTG
TGCGGTGCCCCTCGACGGTGGGGAGATAGCCCAGGCCGAAGTCGCGCGCCCAGGCCAGCACCCGCAGGGC
AAACTCGATGGGGCGGGGCAGGTAGGCAGCGTTGCACGTGGCCCTCAGCGCGTCCCCGACCACCAGGGCC
AGCACGTAAGGGACGAACCCCGGGTCGGCGAGGACGTTGGGGTGGATGCCCTCCAGGGCCGGGAAGCGGA
TCTTGGTGGCCGCGGCCAGGTGAACCGAGGGGGCGTGGCTAGGCGGCCCGACGGGGAGCAGCGCGGACAG
CGGCGTGGCCGGGGTGGTGGGGGTCAGGTCCCAGTGGGTCTGGCCGTACACGTCGAGCCAGATGAGCGCC
GTCTCGCGCAGGAGGCTGGGCTGGCCGGCGCTGAAGCGGCGCTCGGCCGTCTCAAACTCCCCCACGAGCG
TGCGCCGCAGGCTCGCCAGGTGTTCCGTCGGCACGGCCGGGCCCATGATGCGCGCCAGCGTCTGGCTGAG
GACGCCGCCCGACAGGCCGACCGCCTCACAGAGCCGCCCGTGCGTGTGCTCGCTGGCGCCCTGGATCCGC
CGGAACGTTTTCACGTAGCCGGCGTAGTGCCCGTACTCCCGCGCGAGCCCGAACACGTTCGCCCCCGCAA
GGGCAATGCACCCAAAGAGCTGCTGGATCTCGCTGAGCCCGTGGCCGGGGGGCGTCCGCGCGGGCACCCC
CGCCACCAAAAACCCCTCCAGGGCCGATATGTACTGGGTGCAGTGCGCGGGCGTGAACCCCGCGTCGGTA
AGCGTGTTGATCACCACGGAGGGCGAGTTGCTGTTCTGGACCAAAGCCCACGTCTGCTGCAGCAGCGCGA
GGAGCCGTTGCTGGGCCCCGGCGGAGGGCGGCTCCCCTAGCTGCAGCAGGCCGGTGACGGCCGGACGGAA
GATGGCCAGCGCCGACGCACTCAGAAACGGCACGTCGGGGTCGAAGACGGCCGCGTCCGTCCGCACGCGC
GCCATCAGCGTCCCCGGGGGCGCGCACGCCGACCGCGGGCTGACGCGGCTTAGGGCGGTCGACACGCGCA
CCTCCTCGCGACTGCGAACCATTTTGGTGGCCTCGAGGGGCGGGATCATGATAGCCGGGTCGATCTCCCG
CACCGTGTGCTGAAACTGGGCCAGCAGCGGCGGCGGGACCACCGCGCCCCGATCGGGGGTCGTCAGGTAC
TCGTCCACCAGCGCCAGCGTAAACAGGGCCCGCGTGAGGGGGGTCAGGGCGGCGTCGTCGATGCGCTGTA
GGTGCGCCGAGAACAGCGTCACCCAATTGCTGACCAGGGCCAAGAACCGGAGACCCTCTTGCACGATCGG
GGACGGGAAGAGCAGGCTGTACGCCGGGGTGGTCAGGTTGGCGCCGGGTTGCCCCAGGGGAACCGGGGAC
ATCTTAAGCGACATCTCCCCGAGGGCCTCCAGGGAGGTCCGCGGGTTCATGGCCAGGCAGCTCTGGGTGA
CGGTCCGCCAGCGGTCGATCCACTCCACGGCACACTGGCGGACGCGCACCGGCCCCAGGGCCGCCGTGGT
GCGCAGCCCGGCGGCCTCCAGCGCGTGGGTCGTGTCGGAGCCGGTGATCGCCAGGACCGTGTCCTTGATG
ACGTCCATCTCCCGGAAGGCCGCCTCGGGGGTCTCGGGGAGCGCCACCGCCATGCGGTGCACCAGCAGCC
CGGGGAGGTTCTCGGCCAAGAGCGCCGTCTCCGGAAGCCCGTGGGCCCGGTGCAAGGCGCACAGTTGCTC
CAGGAGCGGGTGCCAGCACGCCCGCGCCTCCGCCGGGCCGACCGCCGCGCCCGACAACAGAAACGCCGCC
GTGGCGGCGCGCAGTTTGGCCGCGGACAGAAACGCCGGCTCGTCCGCGCTGCCCGCCGGCTCGCTCGAGG
GGGAGGGCGGCCGGCGGAGGTTGGTCAGGCTCCCCAACAGGACCTGCAACGGTCCGTTTGGGGGTGGAGC
GGACGGGGGGGTCATGCCGGCGGGCGCCGGGACCTGGAGCGCGCTGTCCGACATGGCGACCGGCGTGCGC
GCTCGGCGACGCGGCGCGGAGACCGCGGGCCCAAACGGGAATGACTGCCGCCGCCCTATACGGAGGGGCT
AAGTATCGCCCGGGGACCCTTCGAAACCCCGGGCGTGTCGCAAGTACGCCGCGAAGGCGCGGCGTGTTAT
ACGGCGCGTTATGTCCCGGCATTCCGTTCGTGGGTTCGGGCCCGGGTGCTGTCGGGTGGGAGTGTGTGTG
GGGGGGGGCGGCGCGACGGCGGCCCGGACCAAGTGTATCGCGGCCGTTCCGTGGGGCGGCCCAACAGGCC
CTTTAAACATTTGCGTATGCACCGGCCCAGCCAGTCGGACACCGGAACCCACCAGAGGCGGAAGCCGCCT
TCGCCCGTGAGGGTGCGTGTGTTTTCTGGTGGCGTGTTTTTCCTTTCCGCCCTCCTCCCTCCCCACCTCC
ACCACCCCCCCCCACAACTCGCCCGTTGGCGATCGGCGGGAAAACCATGAAAACCAAGCCACTCCCGACA
GCCCCGATGGCGTGGGCCGAGAGTGCCGTGGAAACCACCACCAGCCCGCGCGAGCTCGCGGGCCACGCCC
CGCTCCGGCGCGTCCTGCGCCCGCCCATCGCTCGCCGCGACGGCCCGGTGCTTTTGGGGGACAGGGCCCC
CAGGAGGACGGCCAGTACGATGTGGCTGCTGGGGATCGACCCCGCGGAGTCGTCTCCGGGAACGCGCGCT
ACCCGAGACGATACCGAGCAGGCCGTGGACAAGATCCTCAGGGGAGCCCGGCGCGCGGGAGGGCTGACCG
TCCCCGGCGCCCCCCGCTATCACCTGACCCGCCAGGTAACCCTGACGGATCTCTGCCAACCAAACGCGGA
GCGGGCCGGGGCGCTCCTTTTGGCCCTGCGGCACCCCACCGACCTCCCCCACCTGGCCCGCCATCGGGCT
CCGCCCGGCCGGCAGACCGAGCGACTGGCCGAGGCCTGGGGCCAGCTCCTGGAGGCCTCCGCCCTGGGGT
CCGGGCGGGCCGAGAGCGGCTGCGCGCGCGCGGGCCTTGTGTCGTTTAACTTTCTGGTGGCCGCGTGCGC
CGCCGCCTACGATGCGCGCGACGCCGCCGAGGCGGTCCGGGCCCACATCACGACCAACTACGGCGGGACG
CGGGCCGGGGCGCGGCTGGACCGGTTTTCCGAATGCCTGCGCGCCATGGTCCACACGCACGTGTTTCCCC
ACGAGGTCATGCGGTTTTTCGGGGGGCTAGTGTCGTGGGTCACACAGGACGAGCTGGCTAGCGTCACCGC
CGTCTGCAGCGGACCCCAGGAGGCCACACACACCGGCCACCCGGGCAGGCCCCGTTCGGCCGTTACCATC
CCGGCCTGCGCCTTCGTGGACCTGGACGCCGAGCTGTGCCTGGGGGGCCCTGGGGCGGCGTTCCTGTACT
TGGTCTTCACCTACCGACAGTGCCGGGACCAAGAGCTCTGTTGCGTGTACGTGGTCAAGAGCCAGCTCCC
CCCGCGCGGACTGGAGGCGGCCCTCGAGCGGCTGTTCGGGCGCCTCCGGATAACCAACACGATTCACGGG
GCCGAGGACATGACGCCCCCTCCCCCGAACCGAAACGTTGACTTTCCGCTCGCCGTCCTGGCCGCGAGCT
CGCAATCCCCGCGGTGCTCGGCGAGCCAAGTCACGAACCCCCAGTTTGTCGACAGGCTGTACCGCTGGCA
GCCGGATCTGCGGGGGCGCCCTACCGCACGCACCTGCACATACGCCGCCTTCGCAGAGCTGGGTGTCATG
CCAGACGACAGCCCCCGCTGTCTGCACCGCACCGAGCGGTTTGGGGCGGTCGGCGTTCCGGTTGTCATCC
TGGAGGGCGTGGTGTGGCGCCCCGGCGGGTGGCGGGCCTGCGCGTGATCGTCTATTGACGACGGCCGCCC
AACCCGAGCGACCTTCCCCTCCCACTTCCCCCCCCCTACACACCAACTCCGCCCTCGCCGTCTTGGCCGT
GCGCGGCCCCGTGCGTCCGTCTCAATAAAGCCAGGTTAAATCCGTGACGTGGTGTGTTTGGCGTGTGTCT
CTGAAATGGCGGAAACCGACATGCAAATGGGATTCATGGACACGTTACACCCCCCTGACTCAGGAGATAG
GCATATCCTCCTTAGATTGACTCAGCACACGATCGCACCCCACCCCTGTGTGCCGGGGATAAAAGCCAAC
GCGGGCGGTCTGGGTTACCACAACAGGTGGGTGCTTCGGGGACTTGACGGTCGCCACTCTCCTGCGAGCC
CTCACGTCTTCGCCCACCGATTCCTGTTGCGTTCCTGTCGGCCGGTGCTGTCCTGTCGACAGATTGTTGG
CGACTGCCCGGGTGATTCGTCGGCCGGTGCGTCCTTTCGGTCGTACCGCCCACCCCGCCTCCCACGGGCC
CGCCGCTGTTTCCGTTCATCGCGTCCGAGCCACCGTCACCTTGGTTCCAATGGCCAACCGCCCTGCCGCA
TCCGCCCTCGCCGGAGCGCGGTCTCCGTCCGAACGACAGGAACCCCGGGAGCCCGAGGTCGCCCCCCCTG
GCGGCGACCACGTGTTTTGCAGGAAAGTCAGCGGCGTGATGGTGCTTTCCAGCGATCCCCCCGGCCCCGC
GGCCTACCGCATTAGCGACAGCAGCTTTGTTCAATGCGGCTCCAACTGCAGTATGATAATCGACGGAGAC
GTGGCGCGCGGTCATTTGCGTGACCTCGAGGGCGCTACGTCCACCGGCGCCTTCGTCGCGATCTCAAACG
TCGCAGCCGGCGGGGATGGCCGAACCGCCGTCGTGGCGCTCGGCGGAACCTCGGGCCCGTCCGCGACTAC
ATCCGTGGGGACCCAGACGTCCGGGGAGTTCCTCCACGGGAACCCAAGGACCCCCGAACCCCAAGGACCC
CAGGCTGTCCCCCCGCCCCCTCCTCCCCCCTTTCCATGGGGCCACGAGTGCTGCGCCCGTCGCGATGCCA
GGGGCGGCGCCGAGAAGGACGTCGGGGCCGCGGAGTCATGGTCAGACGGCCCGTCGTCCGACTCCGAAAC
GGAGGACTCGGACTCCTCGGACGAGGATACGGGTTCGGAGACGCTGTCTCGATCCTCTTCGATCTGGGCC
GCAGGGGCGACTGACGACGATGACAGCGACTCCGACTCGCGGTCGGACGACTCCGTGCAGCCCGACGTTG
TCGTTCGTCGCAGATGGAGCGACGGCCCCGCCCCCGTGGCCTTTCCCAAGCCCCGGCGCCCCGGCGACTC
CCCCGGAAACCCCGGCCTGGGCGCCGGCACCGGGCCGGGCTCCGCGACGGACCCGCGCGCGTCGGCCGAC
TCCGATTCCGCGGCCCACGCCGCCGCACCCCAGGCGGACGTGGCGCCGGTTCTGGACAGCCAGCCCACTG
TGGGAACGGACCCCGGCTACCCAGTCCCCCTAGAACTCACGCCCGAGAACGCGGAGGCGGTGGCGCGGTT
TCTGGGGGACGCCGTCGACCGCGAGCCCGCGCTCATGCTGGAGTACTTCTGTCGGTGCGCCCGCGAGGAG
AGCAAGCGCGTGCCCCCACGAACCTTCGGCAGCGCCCCCCGCCTCACGGAGGACGACTTTGGGCTCCTGA
ACTACGCGCTCGCTGAGATGCGACGCCTGTGCCTGGACCTTCCCCCGGTCCCCCCCAACGCATACACGCC
CTATCATCTGAGGGAGTATGCGACGCGGCTGGTTAACGGGTTCAAACCCCTGGTGCGGCGGTCCGCCCGC
CTGTATCGCATCCTGGGGGTTCTGGTCCACCTGCGCATCCGTACCCGGGAGGCCTCCTTTGAGGAATGGA
TGCGCTCCAAGGAGGTGGACCTGGACTTCGGGCTGACGGAAAGGCTTCGCGAACACGAGGCCCAGCTAAT
GATCCTGGCCCAGGCCCTGAACCCCTACGACTGTCTGATCCACAGCACCCCGAACACGCTCGTCGAGCGG
GGGCTGCAGTCGGCGCTGAAGTACGAAGAGTTTTACCTCAAGCGCTTCGGCGGGCACTACATGGAGTCCG
TCTTCCAGATGTACACCCGCATCGCCGGGTTTCTGGCGTGCCGGGCGACCCGCGGCATGCGCCACATCGC
CCTGGGGCGACAGGGGTCGTGGTGGGAAATGTTCAAGTTCTTTTTCCACCGCCTCTACGACCACCAGATC
GTGCCGTCCACCCCCGCCATGCTGAACCTCGGAACCCGCAACTACTACACGTCCAGCTGCTACCTGGTAA
ACCCCCAGGCCACCACTAACCAGGCCACCCTCCGGGCCATCACCGGCAACGTGAGCGCCATCCTCGCCCG
CAACGGGGGCATCGGGCTGTGCATGCAGGCGTTCAACGACGCCAGCCCCGGCACCGCCAGCATCATGCCG
GCCCTGAAGGTCCTCGACTCCCTGGTGGCGGCGCACAACAAACAGAGCACGCGCCCCACCGGGGCGTGCG
TGTACCTGGAACCCTGGCACAGCGACGTTCGGGCCGTGCTCAGAATGAAGGGCGTCCTCGCCGGCGAGGA
GGCCCAGCGCTGCGACAACATCTTCAGCGCCCTCTGGATGCCGGACCTGTTCTTCAAGCGCCTGATCCGC
CACCTCGACGGCGAGAAAAACGTCACCTGGTCCCTGTTCGACCGGGACACCAGCATGTCGCTCGCCGACT
TTCACGGCGAGGAGTTCGAGAAGCTGTACGAGCACCTCGAGGCCATGGGGTTCGGCGAAACGATCCCCAT
CCAGGACCTGGCGTACGCCATCGTGCGCAGCGCGGCCACCACCGGAAGCCCCTTCATCATGTTTAAGGAC
GCGGTAAACCGCCACTACATCTACGACACGCAAGGGGCGGCCATCGCCGGCTCCAACCTCTGCACCGAGA
TCGTCCACCCGGCCTCCAAGCGATCCAGTGGGGTCTGCAACCTGGGAAGCGTGAATCTGGCCCGATGCGT
CTCCAGGCAGACGTTTGACTTTGGGCGGCTCCGCGACGCCGTGCAGGCGTGCGTGCTGATGGTGAACATC
ATGATCGACAGCACGCTACAACCCACGCCCCAGTGCACCCGCGGCAACGACAACCTGCGGTCCATGGGCA
TTGGCATGCAGGGCCTGCACACGGCGTGCCTGAAGATGGGCCTGGATCTGGAGTCGGCCGAGTTCCGGGA
CCTGAACACACACATCGCCGAGGTGATGCTGCTCGCGGCCATGAAGACCAGTAACGCGCTGTGCGTTCGC
GGGGCGCGTCCCTTCAGCCACTTTAAGCGCAGCATGTACCGGGCCGGCCGCTTTCACTGGGAGCGCTTTT
CGAACGCCAGCCCGCGGTACGAGGGCGAGTGGGAGATGCTACGCCAGAGCATGATGAAACACGGCCTGCG
CAACAGCCAGTTCATCGCGCTCATGCCCACCGCCGCCTCGGCCCAGATCTCGGACGTCAGCGAGGGCTTT
GCCCCCCTGTTCACCAACCTGTTCAGCAAGGTGACCAGGGACGGCGAGACGCTGCGCCCCAACACGCTCT
TGCTGAAGGAACTCGAGCGCACGTTCGGCGGGAAGCGGCTCCTGGACGCGATGGACGGGCTCGAGGCCAA
GCAGTGGTCTGTGGCCCAGGCCCTGCCTTGCCTGGACCCCGCCCACCCCCTCCGGCGGTTCAAGACGGCC
TTCGACTACGACCAGGAACTGCTGATCGACCTGTGTGCAGACCGCGCCCCCTATGTTGATCACAGCCAAT
CCATGACTCTGTATGTCACAGAGAAGGCGGACGGGACGCTCCCCGCCTCCACCCTGGTCCGCCTTCTCGT
CCACGCATATAAGCGCGGCCTGAAGACGGGGATGTACTACTGCAAGGTTCGCAAGGCGACCAACAGCGGG
GTGTTCGCCGGCGACGACAACATCGTCTGCACAAGCTGCGCGCTGTAAGCAACAGCGCTCCGATCGGGGT
CAGGCGTCGCTCTCGGTCCCGCATATCGCCATGGATCCCGCCGTCTCCCCCGCGAGCACCGACCCCCTAG
ATACCCACGCGTCGGGGGCCGGGGCGGCCCCGATTCCGGTGTGCCCCACCCCCGAGCGGTACTTCTACAC
CTCCCAGTGCCCCGACATCAACCACCTTCGCTCCCTCAGCATCCTGAACCGCTGGCTGGAGACCGAGCTC
GTGTTCGTGGGGGACGAGGAGGACGTCTCCAAGCTCTCCGAGGGCGAGCTCGGCTTCTACCGCTTTCTGT
TTGCCTTCCTGTCGGCCGCGGACGACCTGGTGACGGAAAACCTGGGCGGCCTCTCCGGCCTCTTCGAACA
GAAGGACATTCTTCACTACTACGTGGAGCAGGAATGCATCGAGGTCGTCCACTCGCGCGTCTACAACATC
ATCCAGCTGGTGCTCTTTCACAACAACGACCAGGCGCGCCGCGCCTATGTGGCCCGCACCATCAACCACC
CGGCCATTCGCGTCAAGGTGGACTGGCTGGAGGCGCGGGTGCGGGAATGCGACTCGATCCCGGAGAAGTT
CATCCTCATGATCCTCATCGAGGGCGTCTTTTTTGCCGCCTCGTTCGCCGCCATCGCGTACCTGCGCACC
AACAACCTCCTGCGGGTCACCTGCCAGTCGAACGACCTCATCAGCCGCGACGAGGCCGTGCATACGACAG
CCTCGTGCTACATCTACAACAACTACCTCGGGGGCCACGCCAAGCCCGAGGCGGCGCGCGTGTACCGGCT
GTTTCGGGAGGCGGTGGATATCGAGATCGGGTTCATCCGATCCCAGGCCCCGACGGACAGCTCTATCCTG
AGTCCGGGGGCCCTGGCGGCCATCGAGAACTACGTGCGATTCAGCGCGGATCGCCTGCTGGGCCTGATCC
ATATGCAGCCCCTGTATTCCGCCCCCGCCCCCGACGCCAGCTTTCCCCTCAGCCTCATGTCCACCGACAA
ACACACCAACTTCTTCGAGTGCCGCAGCACCTCGTACGCCGGGGCCGTCGTCAACGATCTGTGAGGGTCT
GGGCGCCCTTGTAGCGATGTCTAACCGAAATAAAGGGGTCGAAACGGACTGTTGGGTCTCCGGTGTGATT
ATTACGCAGGGGAGGGGGGTGGCGGCTGGGGAAAGGGAAGGAACGCCCGAAACCAGAGAAAAGGACCAAA
AGGGAAACGCGTCCAACCGATAAATCAAGCGCCGACCAGAACCCCGAGATGCATAATAACGATTTTATTA
CTCTTATTATTAACAGGTCGGGCATCGGGAGGGGATGGGGGCGCGCGTTTCCTCCGTTCCGGCTACTCGT
CCCAGAATTTAGCCAGGACGTCCTTGTAAAACGCGGGCGGGGGCGCGTGGGCCCACAGCTGCGCCAGAAA
CCGGTCGGCGATGTCCGGGGCGGTGATATGCCGAGTCACGATGGAGCGCGCTAAATCTTCGTCGCGGAGG
TCCTGATAGATGGGCAGTCTTTTTAGAAGAGTCCAGGGTCCCCGCTCCTTGGGGCTGATAAGCGATATGA
CGTACTTGACGTATCTGTGCTCCACCAGCTCGGCGATGGTCATCGGATCGGGCAGCCAGTCCAGGGCCTC
CGGGGCGTCGTGGATGACGTGGCGGCGACGTCCGGCGACATAGCCGCGGTGTTCCGCGACCCGCTGCGCG
TTGGGGACCTGCACGAGCTCGGGCGGGGTGAGTATCTCCGAGGAGGACGACCGGGCGCCGTCGCGCGGCC
CACCGGCGACGTCCGGGGGCTGGAGGGGGGGGTCTTCTTCGTAGTCGTCCTCGCCCGCGATCTGTTGGGC
CAGAATTTCGGTCCACGAGATGCGCGTCTCGAGGCCGACCGGGGCCGCGGTCAGCGTAGGCATGCTCTCC
AGGGAGCGCGAGTTGGCGCGCTCCCGCCGGGCCGCCCGGCGGGCCTGGGATCGGCTCGGGGCGGTCCAGT
GACACTCGCGCAGCACGTCCTCGACGGACGCGTAGGTGTTATTGGGGTGCAGGTCTGTGTGGCAGCGGAC
GAACAGCGCCAGGAACTGCGGGTAACTCATCTTGAAGTACTGCAGCAGGTCGCGGCAGTGAATCGTCGGA
ATGTAGCCGGTGCTGATGTCCAACACGATATCGCAGCCCATCAGCAGGAGATCGGTATCCGTGGTATGCA
CGTACGCGACCGTGTTGGTATGATAGAGGTTCGCGCAGGCGTCGTCGGCCTCCAGCTGACCCGAGTTGAT
GTAGGCGTACCCCAGCGCCCGCAGAACGCGGATACAGAACAGGTGAGCCAGGCGCAGGGCCGGCTTCGAG
GGCGCGCCCGAGGGGGCCGCCGGGCCTGGGCCGGCGGCCCGCGTTCCCCGGTCCCCCGGGGCGAAGGCGT
GCCCGCGGCGGCGCATGTTGGAAAAGGCGAAACTGGGCCTGGAGTCGGTGATGGGGGAAGGCGGCGGCGA
GGCGTCTACGTCACTGGCCTCCTCGTCCGTGCGGCACTGGGCCGTCGTGCGGGCCAGGATCGCCTTGGCC
CCGAACACAACCGGCTCGGTACACTCGACCCCGCGATCGGTCACGAAGATGGGGAACAGGGACTTTTGGG
TAAACACCCGTAACATACTACAGAGACAGTGTAGCGTGATTGCCTCGCGGTCGTAACTTGGGTAGCGGCG
CTGATATTTAACCACCAGGGTATACATGACATTCCACAGGTCCACGGCGATGGGGGTAAAGTAGCCCTCC
GGGGCCCGGAGGCCCCGGCGCTTCACCAGATGGTGAGTCTGGGCAAACTTCATCATGCCAAACAGACCCA
TTCCGGCACGATTGTAGGTGCGGATAGGTCTCTCTACAGAGCTGTATAGGTGTGACGGTCCGGGACACCC
AAGCCCGCCGCCCCTGTGTACAGTGGCTGCGGCGACGACCCCGCTCCAACAAGACGCTATCCCGGGAAAG
GCACGCTCTTTATAATTCTTTTTTATTTCCCATCTACGTGCGGATTGGTGCAACCGCCGGCGCGCGCCGG
TGCAGGCCGACCATCTCTCTCTTCCCCCCCTCCCCCTCCCCCGAGCCCTCAAAGAGGGTGTGGCCTAACT
AGCGGAAGGCGTATTTAACCAGACTAGGGCGGCGGGTCCGCCGTAGTCCTTGGCTCGGGTAGCCACTGCT
CTGTGGCTCGGGTCCCCCGGCCCCCCTAACCCCCATCCGGTCCGCGTCATCCGCCCCCTCCGCCTGCGAC
ACAAACGGCCGCGCCTCCGGGCCCGGTGACACGACGCGCCTCGTCTCTGCGGATTGTCCCGGGAGCGTCG
CGGCATGGCTCATCTTCCCGGCGGTGCGGCCGCCGCCCCCCTTTCGGAGGACGCGATCCCGTCGCCGCGC
GAGCGGACGGAAGACTGGCCGCCCTGCCAGATAGTGCTGCAGGGCGCCGAGCTGAACGGGATCCTGCAGG
CCTTTGCGCCGCTTCGCACGAGCCTTTTGGACTCGCTCCTGGTCGTGGGCGACCGAGGCATCCTTGTACA
TAACGCGATTTTCGGCGAGCAGGTGTTTCTGCCCCTCGACCATTCGCAGTTCAGTCGCTATCGATGGGGC
GGACCCACCGCGGCGTTCCTGTCTCTCGTGGACCAGAAGCGATCCCTGCTGAGCGTGTTTCGCGCCAACC
AGTACCCTGACCTGCGGCGGGTGGAGCTGACGGTCACGGGCCAGGCCCCGTTTCGCACGCTGGTGCAGCG
CATATGGACGACCGCGTCCGACGGAGAGGCCGTGGAGCTTGCCAGCGAGACGCTCATGAAACGCGAGTTG
ACGAGCTTCGCGGTACTACTCCCCCAGGGCGACCCCGACGTCCAGCTGCGCCTCACGAAGCCCCAGCTCA
CGAAGGTGGTGAACGCCGTCGGGGACGAGACCGCCAAACCCACCACGTTCGAGCTCGGCCCCAACGGCAA
GTTTTCCGTGTTTAACGCGCGCACCTGCGTCACCTTTGCCGCCCGCGAGGAGGGCGCGTCGTCCAGCACC
AGCGCCCAGGTCCAGATTCTGACCAGCGCGCTGAAGAAGGCGGGCCAAGCGGCCGCCAACGCCAAGACGG
TCTACGGGGAAAACACACACCGCACATTCTCGGTGGTCGTCGACGACTGCAGCATGCGGGCGGTCCTCCG
GCGGCTCCAGGTCGGCGGGGGGACCCTCAAGTTCTTCCTCACGGCCGACGTCCCCAGCGTGTGTGTCACC
GCCACCGGCCCCAACGCGGTGTCGGCGGTGTTTCTTTTAAAACCCCAGCGGGTCTGCCTGAACTGGCTCG
GCCGGAGCCCGGGTTCCTCGACCGGGAGCTTGGCGTCCCAGGACTCTCGGGCCGGCCCGACCGACAGCCA
GGACTCCTCCTCCGAGCCGGACGCGGGCGACCGCGGCGCCCCAGAAGAAGAAGGCCTCGAGGGCCAGGCC
CGGGTACCGCCCGCGTTCCCGGAACCGCCGGGAACCAAGCGGAGGCACCCCGGGGCCGAAGTTGTCCCCG
CGGACGACGCCACCAAGCGCCCGAAGACGGGCGTGCCCGCCGCCCCCACGCGAGCCGAGTCGCCCCCCCT
CTCCGCGAGATACGGACCCGAGGCGGCGGAGGGTGGTGGGGACGGCGGCCGCTACGCGTGCTACTTTCGC
GACCTCCAGACCGGCGACGCGAGCCCCAGCCCCCTCTCCGCCTTCCGGGGTCCCCAAAGACCCCCATACG
GCTTTGGGTTGCCCTGACGGCAACGGGTGGTGGCCGAACGCCTCACCGCGCCCGGGCACGCGGGGTGCGT
TGTGTTAAAAAAATAAATAAATGGGGTAGTGTGTCCCCCCCCCCTCCAACCAATATGGCTGTCGTGTGTG
GTTCCGGGTTGCGCCTCCGTCCTTTCCACCCCCCTTCCCCCTCCTTTTTTGTTTTGCGTGCGCTTATAAG
AGCGGGCCCGGGGCCCTTCGCAGCTTCACCGAGAGCGCCGTCGGGCCCCGGGTGCGGGATGTGTCGCGGG
GACAGCCCCGGGGTCGCGGGCGGGAGCGGCGAACACTGCCTCGGAGGGGATGATGGGGACGACGGGCGCC
CCCGCCTCGCCTGCGTGGGTGCCATCGCTCGGGGGTTCGCGCATCTCTGGCTCCAGGCCGCCACGCTGGG
CTTCGTGGGGTCTGTCGTTCTGTCGCGCGGCCCGTATGCGGACGCCATGTCGGGGGCGTTCGTGATCGGG
AGCACCGGCCTGGGGTTCCTCCGCGCCCCCCCCGCGTTCGCCCGGCCGCCGACGCGTGTGTGCGCGTGGC
TGAGGCTGGTCGGCGGGGGAGCGGCCGTGGCCCTGTGGAGCCTCGGGGAGGCCGGCGCGCCTCCGGGGGT
TCCGGGCCCGGCGACCCAGTGCCTGGCGCTCGGGGCCGCCTACGCGGCGCTGCTGGTGCTGGCCGACGAC
GTCCATCCCCTTTTCCTCCTCGCCCCGCGGCCCCTGTTTGTCGGCACCCTGGGGGTTGTCGTCGGCGGGC
TGACGATAGGCGGCAGTGCGCGCTACTGGTGGATCGACCCCCGCGCCGCCGCGGCCCTGACGGCGGCGGT
GGTGGCGGGCCTCGGGACAACCGCCGCCGGGGACAGCTTTTCCAAGGCCTGTCCCCGCCACCGCCGCTTT
TGCGTCGTCTCCGCGGTCGAGTCTCCCCCGCCCCGATACGCCCCGGAGGACGCCGAGCGGCCAACAGACC
ACGGACCCCTGTTACCGTCGACGCACCACCAGCGATCTCCGCGGGTCTGCGGCGACGGGGCCGCACGGCC
CGAAAACATCTGGGTTCCCGTGGTGACCTTTGCGGGCGCGCTCGCGCTGGCCGCCTGCGCCGCGCGAGGG
TCTGACGCGGCTCCGTCAGGCCCGGTCCTGCCGCTGTGGCCCCAGGTGTTTGTCGGGGGCCACGCGGCGG
CGGGCCTGACGGAGCTGTGTCAGACCCTCGCGCCCCGGGACCTCACGGACCCGCTGCTGTTTGCGTACGT
CGGATTCCAGGTCGTGAACCACGGGCTGATGTTTGTGGTCCCCGACATCGCCGTATACGCGATGCTGGGG
GGCGCCGTGTGGATCTCGCTGACGCAGGTGCTTGGGCTCCGGCGCCGCCTTCACAAGGACCCAGACGCCG
GGCCCTGGGCGGCCGCGACCCTGCGGGGCCTCTTTTTCTCCGTCTACGCATTGGGGTTTGCGGCGGGGGT
GCTGGTGCGGCCGCGGATGGCGGCGAGCCGGCGGTCGGGGTGATCGCCATTTCAAATAAAAGGCACGAGT
TCCCCGAATACCACCGGCGTGTGATGATTTCGCCCTACCGCTCCGATCCCCGGGGGGAGGGGGGAAGGAA
ATGGGGGCGGGGGTGCCGTGGACGGGTATAAAGGCCAGGGGGGCAGGCGGGCCCATCACTGTTAGGGTGT
TAGGTTGGGAGGTGGCACAAAAAGCGACACTCCCGTGTTGTAGTTGTCCGCGGGAGGCGGTGGTTTCCGG
CAACCCTCCTCGCTGCGCCGGGCGCGCCCACCGGTCCTTCGCGGGGGCCGGGGCTCTTCTGGTCATGGCC
CTTGGACGGGTGGGCCTAGCCGTGGGCCTGTGGGGCCTGCTGTGGGTGGGTGTGGTCGTGGTGCTGGCCA
ATGCCTCCCCCGGACGCACGATAACGGTGGGCCCGCGGGGGAACGCGAGCAATGCCGCCCCCTCCGCGTC
CCCGCGGAACGCATCCGCCCCCCGAACCACACCCACGCCCCCCCAACCCCGCAAGGCGACGAAAAGTAAG
GCCTCCACCGCCAAACCGGCCCCGCCCCCCAAGACCGGGCCCCCGAAGACATCCTCGGAGCCCGTGCGAT
GCAACCGCCACGACCCGCTGGCCCGGTACGGCTCGCGGGTGCAAATCCGATGCCGGTTTCCCAACTCCAC
CCGCACGGAGTTCCGCCTCCAGATCTGGCGTTATGCCACGGCGACGGACGCCGAGATCGGAACGGCGCCT
AGCTTAGAGGAGGTGATGGTAAACGTGTCGGCCCCGCCCGGGGGCCAACTGGTGTATGACAGCGCCCCCA
ACCGAACGGACCCGCACGTGATCTGGGCGGAGGGCGCCGGCCCGGGCGCCAGCCCGCGGCTGTACTCGGT
CGTCGGGCCGCTGGGTCGGCAGCGGCTCATCATCGAAGAGCTGACCCTGGAGACCCAGGGCATGTACTAC
TGGGTGTGGGGCCGGACGGACCGCCCGTCCGCGTACGGGACCTGGGTGCGCGTTCGCGTGTTCCGCCCTC
CGTCGCTGACCATCCACCCCCACGCGGTGCTGGAGGGCCAGCCGTTTAAGGCGACGTGCACGGCCGCCAC
CTACTACCCGGGCAACCGCGCGGAGTTCGTCTGGTTCGAGGACGGTCGCCGGGTGTTCGATCCGGCCCAG
ATACACACGCAGACGCAGGAGAACCCCGACGGCTTTTCCACCGTCTCCACCGTGACCTCCGCGGCCGTCG
GCGGCCAGGGCCCCCCGCGCACCTTCACCTGCCAGCTGACGTGGCACCGCGACTCCGTGTCGTTCTCTCG
GCGCAACGCCAGCGGCACGGCATCGGTGCTGCCGCGGCCAACCATCACCATGGAGTTTACGGGCGACCAT
GCGGTCTGCACGGCCGGCTGTGTGCCCGAGGGGGTGACGTTTGCCTGGTTCCTGGGGGACGACTCCTCGC
CGGCGGAGAAGGTGGCCGTCGCGTCCCAGACATCGTGCGGGCGCCCCGGCACCGCCACGATCCGCTCCAC
CCTGCCGGTCTCGTACGAGCAGACCGAGTACATCTGCCGGCTGGCGGGATACCCGGACGGAATTCCGGTC
CTAGAGCACCACGGCAGCCACCAGCCCCCGCCGCGGGACCCCACCGAGCGGCAGGTGATCCGGGCGGTGG
AGGGGGCGGGGATCGGAGTGGCTGTCCTTGTCGCGGTGGTTCTGGCCGGGACCGCGGTAGTGTACCTCAC
CCACGCCTCCTCGGTGCGCTATCGTCGGCTGCGGTAACTCCGGGGCCGGGCCCGGCCGCCGGTTGTCTTC
TTTTCCACCCCTTCCGTCCCCCGTACCCACCACACCCCACCCCACCCCCCCGCCGTCCCCCGGGCGTTAT
AAGCCGCCGCACTCGCTTTTCCCACCGGAAAATCCTCGGCCCGATCCGAACGGCGCACGCCGCGTGGGCT
CCAAACGCCTCCGGAAGAGAGCGCCCCGCCCCGATATTCAAGCCCGCGGTGGTGCTATGGCTTTCCGTGC
TTCGGGACCCGCCTACCAGCCCCTCGCCCCCGCGGCCTCCCCGGCGCGGGCTCGTGTTCCGGCCGTGGCC
TGGATCGGCGTCGGAGCGATCGTCGGGGCCTTTGCGCTCGTCGCCGCGTTGGTTCTCGTACCCCCTCGGT
CCTCGTGGGGACTCTCGCCGTGCGACAGCGGCTGGCAGGAATTCAACGCGGGATGCGTCGCGTGGGACCC
CACCCCCGTCGAGCACGAGCAGGCGGTCGGCGGCTGCAGCGCGCCGGCCACCCTTATCCCCCGTGCGGCC
GCCAAGCACCTGGCCGCTCTGACACGCGTCCAGGCGGAGAGATCGTCGGGTTACTGGTGGGTGAACGGAG
ACGGCATCCGGACCTGTCTGAGACTCGTCGACAGCGTCAGTGGCATCGACGAGTTTTGCGAGGAGCTCGC
GATCCGCATATGCTACTACCCACGAAGCCCCGGCGGGTTTGTCCGCTTCGTAACTTCGATACGTAACGCC
CTGGGGTTGCCGTGAGGCGCGCGTCCGACGGTCCCGCTTCTCGCCTCTCTTCTTCCCCCACCCCACCCAC
CGACCAACGACGGCGTTTGGCCAATACCCTCCTTTTTTCTTTTTCTCTTCCCCCCCCCCCCAAAAAAAAC
AATAAACAGCTAATTGCGTACGACAAACCATGCGGAACTCGCTGTTTTTTTTCTCTGTTTGTTACTTTTT
ATTGAAACAGACATACGGGGAAAGGGGCCGGAAACCGAGACGGTGGGGCCGGCGGTCGCATTTTTTTAAT
GGCTCTGGTGTCGGCCGCGTTTGAGCTTCGTCAACAGGGCGCTGAGGGCGGCGACGTTCGTCGGGCCGTC
GTTGGCCAGCGCGTTGGTCCGGGGGCGGGCGGGCATGGGCGACAGGCTTAGTCCCGGGTCCGGGGCGCGT
GTGGCCCCCGGAGGGGAGAAGAGGGCAGACCCGCCCCAGTCGTACAGGGGATTTTCCGCCTCGATGTACG
GGGAGTCCGGGGCGTCTCCCGGCAGGGCGGCCCCGCCGGCAAGACGCCGGCGAGGGCAGATGTTTTCGTA
TACCCGAACCCAGGGGATCTCCTCGTAGACGCGCCCCCCATCCTCGCCCACCGACTCGTAAATGGAATCT
GCGTCCTCGGAGGGGGCGCGGGGGGCGTGGCTTTCGGCCGGCCAGGCGGCGGCGGCGGTGGTGTCGGCGG
CGGGGGTGGCGCCAAGCCCGACGCCCGCGGGCATGGCGGCGTCATCGTCGGGCAGCAGATACGTGTTTTC
CATCTGGTCCGGTTCGGCCTCCGCGTCCGGCCCCCAGGTCCGCACCGCGTCGTAGACCCCGGCGGCCTCG
CGCTGAGCCGCGAGCGGGCGCGCCGCGGCTGCCGGCCGCTGCTCGGGGGGCGCGGGGTTGCGGGGCGGGA
GGCGCGGGGGCGCCCCGGCCATATGCGTGTAATACGTGGCCGGCCGGCCGGCGCAGGGCTCGGGACCCCG
GTCGGCCGCGTCGACGTGCGGGGGCTCGGGGAGGTCCTCGCGGTGGCGCCTGAACCTCCGAGGGGCCGCG
GGGGTCGAGTGGGGGCGAGCCCGGGGGAGCGGCGGGGGTGCGTTGTCGCGCCGGGTCCGTTGTATCTTGT
CCCGGCAGCTCCCGCCGACCGCGCCGCGGCCCCCCGGTGGGCCGGACGCCGCGAGGCGCAGGATGGACTC
GTAGTGGGGCGACGGGGTTCCGCTCCGAAGCAGGTCCGGGGCCAGGGCGGCCCCGAACCAGGACTTGATG
CTGAGTTCCATCCGGGCCCAGCTCGGGGCGGTCATCGTGGGGAACAGGGGGGCGGCGGTCCTGCAGAAGC
GCTCCTGGCTGTCCACCGCCGCCCGTAGGTACTCGTTGTTCAGGCTGTCGGAGGCCCAGACGACATACCC
GGTAAGCGTCGCGTTAATTATATACTGGGCGTGGTGGTGGACTATGGATAGAACCTCGACGGTCGAGACG
ATGGCGTCCACGATCCCGTACGTGCCGCCGCTGCGCTTGCCGGTCTCCCACAGGTGGGCCAGGCGCGTCA
GGTGGCCCAGGACGTCGCTGACCGCCGCCCGCAGGGCCATGCACTGCATCGAGCCCGTGGTGCCGCTGGG
CCCGCGGTCCAGGTGGCGCGCAAACGTCTCCGCGGGCGCCTCCAGACTCCCGCTGAGCGCCACGAACCGG
CGATCGGCGGGGCCCAGGCGGCGACACACGTACTTGTCCGCCGTCCACAGCATCCACGAGGCCCAATGGT
ACAACACGGAGACGTAGGCCAGGAGCTCGCTCAGCCGCAGTGCGGTGTCCGTGCTCGGCCGGCTCGGGTC
TGCGGGGCGCATAAAGAACATGTACTGCTGGAGCCTGTGGGCCGCGTCGCGCAACCCCGCCACCGCGGCG
GCGTACTTGGCCGCGGCGGCCCCGCTCTTGAACGGGGCGCGCACCAGCAGCTTCGGGAGCAGGGTGGGCC
GCAGCAGCACGTGCAGGCTGGGGTCGCAGTCGCCCGCCGGGTCGTCGGGGATGTCCAGGCCGCTGGGCAC
GACCGTCTGGAGGTACTTCCAGTACTGCGCTAGGATGGCGCGGCTCAGCTGGCCGCCCGACAGCTCCACC
TCGCCGAGCGCCTGCTTGGCGGCCGACGCGTAGTGCCGGATGTAGTCGTAGTGCGGGTCGCTGGCGAGCC
CGTCTACGATCAGGCTCTCGGGGACGGTGTTATGGTGCCGCGCCGCCAGCCGGACGCTGCGATCGGCGCC
GGTCAGAAACGCCGGCTGCAGGTCGTCGGCGCGCTGCCGCAGGACGCCCACGGCCGCGCTGAGGAGCCCC
TCCGGGGTGGGGAGCAGACACCCGGCGAAGATGCGCCGCTCGGGGACGCCCGCGTTGGCGCCGCGGATGA
GGTTGGCCGGCGTCAGGCACCGCGCCAGCCGCAGGGAGCTCGCGCCGCGCGCCCGGCGTTGCATGGCGGA
GACCGTTCGGTCGGGGGCCCCGCCGGTCGGAGGTATGCCGCGTCCCGGGATATAGGGTTGCTTTTTATGG
GGAGGCGCCTATGGGCGTGGCGGGCCGCCCAGCCCGGTCGCGCGCCTCCCGGACACGTGCGCCCGGAGGG
CGGCGGTCTCCTCGTCGCCCATGAGCAGTTTCCGAAACTGCGCCATGATGTCCACGACGCGGACCCGCGG
CCCCAGCACGGACTCGCTATTCAGGGGGGCGGGGGGGAAGGCCGCCAGGTCTTCGAGCAGGAAGGCGGGG
TCTGCCGTCCCGCTCACGGGCGCCCGGGGCGCCGAGGACGCGGGGCGAAGGTCCACGTGTTCCGCGGCGG
CGCGCACGTCCGCCCAAAATTTGGCGGGGGTGGTCCGCGCGTACAGGGGCTGGGTCGCGCGGAGGACGCA
CGCGTAGCGCAGGGGGGTGTACGTGCCCACCTCGGGGGCCGTCGACCCGCCGTCAAACGCGGCCAGGGCC
ACGCACGCGACCACCGTGTCGGCCAGGCCCAGCAGCCGCTGCAGGATGAGCCCCGTCGCCAGCACGGCGC
GCGCGGCCGCCGCGTCGTCCCTGCGCCGGCGCGCGTCCCCGCAGGCCAGGGCGTATTTCAGGGTAACGGT
CGCCAGGGCCGTGTGCAGCGCGTACACGGCCGCGCCCAGCACGGCGTTCAGCCCGCTGGTGGCGAGCAGG
CGGCGCGCCGCGGTGTCGCCCAGCGCCTCGTGCTCGGCCGCCACGACCCCGGGGCTGCCCAGGGGCAGGG
CGCGAAACAGCGCCTCCTGCTCCACGTCCGCAAACGCGGGGTGGGCGGAGTGCGGGTGCAGGCGCGCCCC
CACGACCACCGAGAGCCACTGGACCGTCTGCTCCGCCAGGACCGCCAGCACGTCCAGGACGCGCCCCGCA
AACGCGGCCTCCCGCGGGAGCACGCATTTGACGGCGCCGGGGTTGAAGCGGGCGAGCAGAGCCCCGGTGG
CGATGTACGTCATGCGCCCCGCGTAGCGGGCGGCCACGCGACAGTCGCGCCCCAGGAGCGCGCGCACCCC
GGGCCAGTACAGCAGGGACCCCAGCGAACTGCGAAAGACCGCGGCGTCGGGGCCGGGGTGGGGGGGCGCG
GCCCCTCCCGCGCTGAGCAGCGGCACGGCGGCGGCCCCCACGGGCCGCAACGCCGTGAGGCTCGCGAACT
GCCGTCGGAGCTCGGCCGCCCTGTCGTCGAGCTCCGAGCCGCGCCCCTCCGTGTGCAGGCGCGTCCCGCA
GACCCACCCGTTGATCGCCACCCGCACGATGGCGTCCACCAGAAAGCCCATCGCGCGGGAGGGGCTGGTT
TTTGCCCGCCGATCCGTCAGGTCGAGGATCGCGTCGCCCGTGACGTACCAGGCCAGCGCCTCGCCCTGCT
GCAGCGTCTGGCGGAAAAACACCTTTGGGTCGGCCGGGGAGGCAAAGTGCATGACCCCCACGCGCGACAG
CCCGAACGCGCTATCCGGACACGGGTAGAACCCGGCCGGATGTCCCAGGGCCAGGGCCGAGCGCACGGAC
TCGTCCCACGCGGCGACTCGGGGGGTCAGGCGGTCCAGGGGGAATGCCGCCTGCAGCTCCGGGCCCGACA
CGCGGCCCGCGAGAATCTCGACCGTCGCGGAAGGCCGCGCCCCGGCGCCGTCATCGTGCGCGACGGCGGC
GGGGTAGTCGTCCTCCTCGTAGTTGAGCTCGTCCAGGAACAGCGGCGAGGGCACCACCCGCGAACCGCCC
ACCCGCCCCAAAACGTCGCGTGGGTCCATCGGGCCCAGGTAGCCTCCCCGCGGGGCCCGCGTGATGGCGC
TGTCCCGGCGTCCGCGAACGGACTGGCTCCTGGCCGTAACGGACCTGGGGCGCGGAAAGGACGCCCGGCG
GGGGGGCGCCGCCGCCCGGGCCTCGGACGCGCGTCGGGACCCGGGGTGACCGCGGGCCTCCCGGCGACGG
CGCGGGGGCGGCTCTTCGCTCGCCATCTCCCCCGCGGCCTCGACCTCGCTGTCGTCGTCCACGTTAAACA
CCGCCCGCAGGTACCCCATTAACCCGACTCCACCGCCCTCGGGCTCGTCCTCCACGGGCGAGTCGGCGCG
ATGCGCGGACGGGGCATGGGACCGGGTGGAGGCGCGCCTCCGGCGTACGGCATGCCCGCGCACGGACATG
GTGGCCGGAGGCCCGATTTTTTACACACGCCCTCCCCGCAGACGGACGAGGAAAGGGGTGGTGCGAGGGG
GGAGGCCCAAACGGGGAGGTGGGGGGTAGGGGGCGGTCCCAGGGAGCGGGGGGTAGGAACCGGCACGACG
GGAACAGAGAAAACGCGACCGCTCCAACAAGGGTGGGGGGGTGGGCCTCGTCCCCACGCAGACCCGCGGG
CAAATGCGAGAACGGGACCCGCGCGCCTGCCTTTATACGCGGACCCCAGCACCACGAGCCGTTCTGTGAC
GCGAATCTACACGACCGCGGGCTCGTAGGCGCGACTAACGCCCAACCCAACGGCACACACCCCCCACCCC
GCGCGTAACCCCATTTCTTTCATGGTCCCGTAATAAACAGCCAACGCACGCCGCGTATGATGAGTTGCTT
GCCAATGTTTATTGCTGTGGTTGCGAACCCTCTATCGCGATACAGACGGAGGTGAGGCGGGGCGGTGGTG
GGGGGGGGCGCGCCGCCCGGTCGCACATCCTACCCCCCAAAGTCGTCAATGCCCATGGCATCGGTAAACA
TCTGTTCAAACTCAAAATCGTCCACGTCCAAAGCCCCATACGAGACGGGGTCGTGGGTCATTCCCGGGGA
GGGGGACTCCACGTCCCCCAGCATCTCCAAGTCGAAGTCGTCCAGGGCGTCGGCGGGCGTCATATCCACC
TCCTCGCCGTCCAGGCGGAGTTCGTCTCCCAGGCTGACGTCGGTAATGGGGGCGGTGGTGGACAGTCTGC
GGGGGCGTTGTCCCGCGGAGAGAAACGACATGCGCGGCGCCACCAGCCCGGCCTCCGCGGGAGCGTCATC
GTCGTCCGGGAGGTCGAGCAGGCCCTCGATTGTCGATCCGTAATTGTTTCTGGTCCGCCCGCGGCTATAC
GCGTGCTCCCGCATGACGGACTCGCCCTCCGAGGTCGCGACGCTGGAGTACGAGTCCAACTTGGCCCGGA
TCAGCAGCATAAAGTACCCAGAGGAGCGGGCCTGGTTGCCCTGCAGGACGGGCGGGGTCGTGAGGGGCGC
CCCGGGTTCCTCCGCCGCCGCACTTCGCACCAGCGGGAGGTTCAGGTGCTCGCGAATGTGGTTTAGCTCC
CGCAGTCGCCGGGCCTCCACGGGAACTCCCCGCACGGTGAGCGATCCGTTGATAAACATCAGGGGCTGAA
ACAGACACGCCAACTGGCGCCAGCTCTCCAGGTCGCAGCAGAGGCCGTCGAACAGATCGGGCCGCATCAT
CTGCTCGGCGTACGCGGCCCATAGGATCTCGCGGCTCAGAAAGAGGTATAGATGCAGAAACAGGACGCGC
GCCAGGCGCGCGGTCTCGCGGTAGTACCTGTCCGCGATCGTGGTGCGCAGCATCTCCCGCAGGTCGCGGT
TGCGGCCCCGCATGTGTGCCTGGCGGTGTAGCTGCCGAACGCTGGCGCGCAGGTACCGGTACAGGGCCGA
GCAAAAATTTGCCAACACGGTCCGGTAGCTCTCCTCCCGCGCCCGCAGCTCACCGCGGAAAAACTGCGCC
ATGGCCTCGTAGTACGAAGGCAGCTCGTCGCGGGTGGCGGGCAGGGTGGGGAACGCCACGTCGCCGTGGG
CGCGAATGTCGATCGGGGAGCGCTCGGGGACGTGCGCATCCCCCCAGTCGATCACGTCGCTGGGCAGCGT
CGACAGAAACTTGCACTCCCGGTACATGTCGGCGTTGGTCGGGAACCCAGAGAACAGGTCCTCGTTCCAG
GTATCTAGCATGGTACACAGCGCGGGACCCGCGCTGAAGCCCAGATCGTCGAGGAGACGGTTAAACAGGG
CCGCGGGGGGGACGGGCATGGGCGGCGAGGGCATCAGCTGGGCCTGACTCAGCCGACCGGTGGCGTACAG
CGGAGGGGCGGCTGGGGTGTTCTTGGGACCCCCGGCTGGCCTGGGGGGCGGTGGCGAAACCCCGTCCGCG
TCCGCAAACAGATCGTCGACCAACAGGTCCATGGGGGCGGTTGGGTCCGGGAATAACGATCTCGAGAGGC
GAATGAGACGTGCCCGAGCGCCCGGCGGCGGAGAGGGGGGGAGGGATCCGGGACCCGCGACAGAAAAAGG
CCGGGGCCCTCGCGAAGGGAATCGCCGGGGGTGCCGTGCGTCCCCGAGGACTGACATCTCGCGTCCACCA
CCCCGCATTTAAGTATCACCCCAGTGCCGCCCCAAACCTCGTGACTTCCCCACCGCTCCGGGCGGCCCGT
CCCCCGCGCTCGGAAGGGAGGCGTGTCCTTCCTCCCGCCCCTCCCGCCCCTCCCGCCCCTCCCGCCCCTC
CCGCCCCTCCCGCCCCTCCCGCCCCTCCCGCCCCTCCCGCCCCTCCCGCCCCTCCCGCCCCTCCCGCCCC
TCCCGCCCCTCGCCACAAACGCGTGCTGACAGCGAAGTGGTTAAATCGACCGTGATGCTTTATTGTCTGT
CGTCTGAACGCGGTCGGGGTCGCTACTCGAGGGGGCGGCGGGGACGGGAAGCCGAGCGGGCGGGGGCCCG
TGCGGTCGCGGCGGCACGCCCCGCGGGGCGGCCCCGGGCGGCCGCGGTCGCGTCGACGTCCTGCGCCGCG
TCGGGATTCACCAACTCGTTCGCGCGCTGCAGGAGGTTCTTGCCCTCGCAGACCGTCACGCGAATGGTGG
TGAGGTCGAGGAGCTCGTTGAGGTCTTCGTCGGTGTGCGGCCGCGACATGTCCCACAGCTGTACCGCCGC
CAGCCGGGCGTGCGTGGCCGCCAGGCGCCCGACCGCGGCGCAGAAGACGCGCTTGTTGAACCCGGCCACC
CGGGGGGTCCACGGCGCCGTGGGGCTCGGTGGGGCGGTGCTGAAGTGCAGCTTCTTGGCCAGTCCCTGGG
CGGGTGTCTTGGTTCTTCCCGAGGCCGTGGGAGCGGGGGCGTCTAGGAGCACGGCGGAGTCGGCCTGGGC
GGGTCGCCTGCCGCGGGCGGGGTCGGTCGCCGGGGTCGCGGAGGCCTTAGGCGCCCCGCGCGTCATTTTG
GGGGTCCGCGCGGGAGGGGCGTGCGAGCGCCCGCCGGCGCCCACGGGGCCCCCGGGGGGTGGAGGAGCGC
GCGCGGGGCCGGGGCCGTGAGAGCCCGCGACGGACGCCGAACGACGCGGTCGCGCGGTATCCCGGGACTC
GTCGTCGTCCGAAGACGAGTCCCGGTAGAGGGCATACCCAGCCTCGTCATAATGGAGAAAGCGAACCTCG
CCCCTCGGGCGCGCGCGCATCGGGCCAGCGCCGCGGCGGAAGTCGTCGCGCGGACTCTCTGGGTCCGCCG
GGGAGACCGGGCCATAGTACAGCTCCTCGTGGGTCCCGCGCGGCGCTTCCCGCGGACACGACTTGACGGA
GCGGCGAGAGGTCATGGTCTATCGGAGACACCGGGGACGCCCGTGCGGATCACAGGGAAGGCGTCGGCGA
AGGAGGCAGAGAGCGTCGGAAGGCGGCGAGGGAGGGAAAGAGGGAGACCGGCGGGGTACGGGAGAGCAGC
GAGGGCCTGCGTAACCCACGGGGGCCGCGGGAGTGGCTCCCTGCGGGTTGCGGGGGAGAGTTTATAGGAA
GTGGATATAACCGCAGGCGACGGGACTAACCAATCCCCGGGGGGGCAACGGACAGACACGCCCCGAACAG
GCCCGACTTCCGCGAGGAAGCAAAGGCCGGGGGCCGCCCAACGACACGCCCACCCCTTCCCAACAGGGCG
GGCTCAGGCTGACCCGGCGGCCAGTGCCCGCTGACATATCTGATACACGTGCGCGATCATACATACGCCC
ATCGAGGTCATGCCTAGATAAAAGGGCACCAGGACCCCCGGGACGGACACCACACCGGCGCTGTCGCCCC
GGCATTGCGCGTCCCCGATAACGCCGCGTGCGCCTGCCGCGTTCGGCGGCTCCCCGGGCACGCCCGCGAC
GAGCGCGACGAACAACAGCACCACCCAGCGGCCCAGTCTTGCGGGTTTCCCCGTCATCGCGGCGATGAGT
CAGTGGGGGCCCAGGGCGATCCTTGTCCAGACGGACAGCACCAACCGGAATGCCGATGGGGACTGGCAAG
CGGCCGTAGCTATTCGCGGGGGCGGAGTCGTTCAACTGAACATGGTCAACAAACGCGCCGTGGATTTTAC
CCCGGCAGAATGCGGGGACTCCGAATGGGCCGTGGGCCGCGTCTCTCTGGGCCTGCGAATGGCAATGCCG
CGGGACTTCTGCGCGATTATTCACGCCCCCGCGGTATCCGGCCCCGGGCCCCACGTGATGCTCGGTCTCG
TCGACTCGGGCTACCGCGGAACCGTCCTGGCCGTGGTCGTAGCCCCGAACGGGACGCGCGGGTTTGCCCC
CGGGGCCCTCCGGGTCGACGTGACGTTTCTGGACATCCGGGCCACCCCCCCGACCCTCACCGAGCCGAGC
TCCCTGCACCGGTTTCCGCAGTTGGCGCCGTCCCCGCTGGCAGGGTTACGAGAAGATCCTTGGTTGGACG
GGGCGCTCGCGACCGCCGGGGGGGCGGTGGCCCTGCCGGCCAGACGGCGCGGGGGATCGCTGGTCTACGC
GGGCGAGCTAACGCAGGTGACCACCGAGCACGGCGACTGCGTGCACGAGGCGCCCGCCTTTCTGCCAAAG
CGCGAGGAGGACGCAGGCTTTGACATTCTCATCCACCGAGCCGTGACCGTCCCGGCCAACGGCGCCACGG
TCATACAGCCGTCCCTCCGCGTATTGCGCGCGGCCGACGGACCAGAGGCCTGCTATGTGCTGGGGCGGTC
GTCGCTCAATGCCAGGGGCCTCCTGGTCATGCCTACGCGCTGGCCCTCCGGGCACGCCTGTGCGTTTGTT
GTATGTAACCTGACCGGAGTCCCGGTGACCCTACAAGCCGGGTCCAAGGTCGCCCAGCTGCTCGTCGCGG
GGACCCACGCCCTCCCCTGGATCCCCCCCGACAACATCCACGAGGACGGCGCATTCCGGGCCTACCCCAG
AGGGGTTCCGGACGCGACCGCCACCCCCCGAGACCCGCCGATTTTGGTGTTTACGAACGAGTTTGACGCG
GACGCCCCCCCAAGCAAGCGGGGGGCCGGGGGGTTTGGCTCCACTGGCATCTAGACCGCGCCTCGCGTCG
GGCCAGATGGGGCCCCGGTCAATAAAGAGCTCTGTTTCGCATATGCCCTGGTGTTGGCGGTTTTTTTTGT
TGTCTGTCTGCCCGGCGCTCGGTTGTCCGTTCTGTCGTCGCTATCACATACGCACAAACACACGGGTAGA
GTGGAACCGAAACCGGTCGACGTTTATTCACCACACAGAAACACAAGCTAAGCGAGAAGGAGGGGGGCCT
CGGTCGACGAGGCCTGGCGTTTGGGGGCGGACGTGCGATGACGTGGGTCCGGTGTAGGGTCCGCGGGGGG
CACGGGCCCGGGGCGAACGGGGGATCTGTCGCCGGCGTGGGTGACTGGGACCGACGCAACCTCCGGGGCT
TGTGCCCTCGTAGGCCCGGGGGGGGCCTCGGTCGCTCCAAGCCCCGCGGTGCGGGTCCCTCCGGCCAGAG
CCGAGGTGGAGAGACCAAGGGCCCGCTCCGCGATCGCCACGTCCTCCATGACCACGTCGCTCTCGGCCAT
GCTCCGAATGGCCTGGGAGACGAGCACGTCCGCCGACTTGTCCGCGGCCCCCACCGACATGTACATCTGC
AGGATGGTGGCCATGCACGTGTCCGCCAGGCGGCGCATCTTGTCCCGATGCGCCGCAACGGCCCCGTCGA
TGGTGGAGCCCTCGAGTCCCGGGTGGTGGCGCGCCAGCCTCTCGAGGTTGACCATGCAGGCGTGGTATGT
GCGGGCCAGGGCGCGCGCCTTCACGAGGCGCCGGGTGTCGTCCAGCGACTCTAGGGCGTCGTCGAGCGTG
ATGGGGGCGGGCAAAAGCGCATTGACCACCGCCAGGGCCTCCTGCAGCCGCGGCTCCGCCTCCGAGGGCG
GAGCCGCGGCCCGAATCATCTCATATTGTTGTTCCTCGGGGCGCGTTCCCCAACCGCACAGCACCCCGAG
CAGGGACGCCATCCCGGAACACGCGCGCGGCTCTGCGCCGGCTTTCCCCCACCCCACCCCCTCCGGGTTC
GCAGGGGCGATGGGGACGGAAGACTGCGATCACGAAGGGCGGTCGGTTGCGGCTCCCGTGGAGGTTACGG
CGCTGTATGCGACCGACGGGTGCGTTATCACCTCCTCGCTCGCCCTCCTCACAAACTGCCTGCTGGGGGC
CGAGCCGTTGTATATATTCAGCTACGACGCGTACCGGTCCGATGCGCCCAATGGCCCCACGGGCGCGCCC
ACCGAACAGGAGAGGTTCGAGGGGAGCCGGGCGCTCTACCGGGATGCGGGGGGGCTAAATGGCGATTCAT
TTCGGGTGACCTTTTGTTTATTGGGGACGGAAGTGGGCGTGACCCACCACCCGAAAGGGCGCACCCGGCC
CATGTTTGTGTGCCGCTTCGAGCGAGCGGACGACGTCGCCGTGCTCCAAGACGCCCTGGGCCGCGGGACC
CCATTGCTCCCGGCCCACGTCACAGCAACTCTGGACTTGGAGGCGACGTTTGCGCTCCACGCTAACATCA
TCATGGCTCTCACCGTGGCCATCGTCCACAACGCCCCCGCCCGCATCGGCAGCGGCAGCACCGCCCCCCT
GTATGAGCCCGGCGAATCGATGCGCTCGGTCGTCGGGCGCATGTCCCTGGGGCAGCGCGGCCTCACCACG
CTGTTCGTGCACCACGAGGCGCGCGTGCTGGCGGCGTACCGCCGGGCGTATTATGGGAGCGCCCAAAGCC
CCTTTTGGTTTCTGAGCAAATTCGGCCCGGACGAAAAGAGCCTGGTGCTGGCCGCTAGGTACTACCTACT
CCAGGCTCCGCGCTTGGGGGGCGCCGGAGCCACGTACGATCTGCAGGCCGTGAAAGACATCTGCGCGACC
TACGCAATCCCCCACGACCCACGCCCCGACACCCTCAGTGCCGCGTCCTTGACCTCGTTCGCCGCCATCA
CTCGGTTCTGTTGCACGAGCCAGTACTCCCGCGGGGCCGCGGCCGCTGGGTTTCCGCTGTATGTGGAGCG
CCGCATCGCCGCCGACGTACGCGAGACCGGCGCGCTGGAGAAGTTCATCGCCCACGATCGCAGCTGCCTG
CGCGTGTCCGACCGGGAATTCATTACGTACATCTACCTGGCCCACTTTGAGTGCTTCAGCCCCCCGCGCC
TGGCCACGCATCTCCGGGCCGTGACCACCCACGACCCCAGCCCCGCGGCCAGCACGGAGCAGCCCTCGCC
CCTGGGTCGGGAGGCGGTGGAACAGTTCTTCCGGCACGTGCGCGCCCAGCTGAACATCCGCGAGTACGTA
AAGCAAAACGTCACCCCCAGGGAAACCGCCCTGGCGGGAGACGCGGCCGCCGCCTACCTGCGCGCGCGCA
CGTATGCCCCGGCGGCCCTCACGCCCGCCCCCGCGTACTGCGGGGTCGCAGACTCGTCCACCAAAATGAT
GGGACGTCTGGCGGAAGCAGAAAGGCTCCTAGTCCCCCACGGCTGGCCCGCGTTCGCACCAACAACCCCC
GGGGACGACGCGGGGGGCGGCACTGCCGCCCCCCAGACCTGCGGAATCGTCAAGCGCCTCCTCAAGCTGG
CCGCCACGGAGCAGCAGGGCACGACGCCCCCGGCGATCGCGGCTCTCATGCAGGACGCGTCGGTCCAAAC
CCCCCTGCCCGTGTACAGGATTACCATGTCCCCGACCGGCCAGGCGTTTGCCGCGGCGGCGCGGGACGAC
TGGGCCCGCGTGACGCGGGACGCGCGCCCGCCGGAAGCGACCGTGGTCGCGGACGCGGCGGCGGCGCCCG
AGCCCGGCGCGCTCGGCCGGCGGCTCACGCGCCGCATTTGCGCCCGGGGCCCCGCGCTCCCCCCGGGCGG
CCTGGCCGTCGGGGGCCAGATGTACGTGAACCGCAACGAGATCTTCAACGCCGCGCTGGCCGTTACGAAC
ATCATCCTGGATCTGGACATCGCCCTGAAGGAGCCCGTCCCCTTTCCCCGGCTCCACGAGGCCCTGGGTC
ACTTTAGGCGCGGGGCGCTGGCGGCGGTTCAGCTGTTGTTTCCCGCGGCCCGCGTAGACCCCGACGCCTA
TCCCTGTTATTTTTTCAAAAGCGCCTGTCGGCCCCGCGCGCCGCCCGTCTGTGCGGGCGACGGGCCCTCG
GCCGGTGGCGACGACGGCGACGGGGACTGGTTCCCCGACGCCGGTGGTCCCGGCGACGAGGAGTGGGAGG
AGGACACGGACCCCATGGACACGACCCACGGCCCCCTCCCGGACGACGAGGCCGCGTACCTCGACCTGCT
ACACGAACAGATACCAGCGGCGACGCCCAGCGAACCGGACTCCGTCGTGTGTTCCTGCGCCGACAAGATC
GGGCTGCGCGTGTGCCTACCGGTCCCCGCCCCGTACGTTGTGCACGGCTCCCTGACGATGCGTGGGGTGG
CGAGGGTGATCCAGCAGGCGGTGCTGTTGGACCGCGACTTCGTGGAGGCCGTAGGGAGCCACGTAAAGAA
CTTTTTGCTGATCGATACGGGCGTGTACGCCCACGGCCACAGCCTGCGCTTGCCGTATTTCGCCAAGATC
GGCCCCGACGGCTCCGCGTGCGGCCGGTTATTGCCCGTCTTCGTGATCCCCCCCGCGTGCGAGGACGTTC
CGGCGTTCGTCGCCGCGCACGCCGACCCGCGGCGCTTCCACTTTCACGCCCCGCCCATGTTTTCCGCGGC
CCCGCGGGAGATCCGCGTCCTCCACAGCCTGGGCGGGGACTATGTCAGCTTTTTCGAGAAGAAGGCGTCG
CGCAACGCCCTGGAGCACTTTGGGCGACGCGAGACCCTGACGGAGGTTCTGGGCCGCTACGATGTGCGGC
CCGACGCCGGGGAGACCGTGGAGGGGTTCGCGTCAGAACTGCTGGGGCGAATAGTCGCGTGCATCGAGGC
TCACTTTCCCGAGCACGCGCGGGAATATCAGGCCGTGTCCGTTCGCCGGGCCGTCATTAAGGACGACTGG
GTCCTGCTGCAGCTGATCCCCGGCCGCGGCGCCCTGAACCAAAGCCTCTCGTGTCTGCGCTTCAAGCACG
GCAGGGCAAGTCGCGCGACGGCCCGGACCTTTCTCGCGCTGAGCGTCGGGACCAACAACCGCCTATGCGC
GTCCCTGTGTCAGCAGTGCTTTGCCACTAAATGCGATAACAACCGCCTGCACACGCTGTTTACCGTCGAT
GCGGGCACGCCATGCTCGCGGTCCGCTCCCTCCAGCACCTCACGACCGTCATCTTCATAACGGCCTACGG
CCTCGTGCTCGCGTGGTACATCGTCTTTGGTGCCAGTCCGCTCCACCGATGTATTTACGCGGTGCGCCCC
GCCGGGGCGCACAACGATACCGCCCTCGTGTGGATGAAGATAAACCAGACGCTGTTGTTTCTGGGCCCGC
CGACCGCCCCCCCCGGCGGGGCATGGACCCCCCACGCCCGCGTCTGCTACGCCAATATCATCGAAGGTCG
GGCCGTGTCCCTCCCGGCCATCCCCGGCGCCATGAGCCGCCGGGTCATGAACGTGCACGAGGCCGTAAAC
TGCTTGGAGGCCCTCTGGGACACCCAGATGCGCCTGGTGGTCGTCGGTTGGTTTCTGTATCTAGCGTTCG
TCGCCCTTCACCAACGACGATGCATGTTCGGCGTCGTGAGTCCCGCGCACAGCATGGTGGCCCCGGCGAC
CTATCTTTTGAACTACGCCGGCCGCATAGTGTCGAGCGTGTTCTTGCAATACCCCTACACGAAAATCACC
CGCCTCCTCTGCGAGCTATCCGTTCAACGCCAGACCCTGGTGCAGCTGTTCGAGGCGGATCCGGTCACCT
TCTTGTACCACCGCCCGGCCGTTGGCGTCATCGTGGGCTGCGAGCTGCTGCTCCGCTTCGTGGCCCTCGG
TCTCATCGTCGGCACCGCTCTCATCTCCCGGGGCGCCTGCGCGATCACACACCCCCTGTTTCTAACAATC
ACCACCTGGTGTTTCGTGTCCATCATCGCCCTGACGGAGCTGTATTTCATCCTGCGGCGGGGCTCGGCCC
CCAAAAACGCGGAACCAGCGGCCCCCAGGGGGCGCTCCAAAGGGTGGTCGGGCGTCTGCGGGCGCTGCTG
TTCCATCATCCTCTCCGGTATCGCCGTGCGCCTGTGCTATATCGCCGTCGTGGCCGGGGTGGTGCTCGTG
GCGCTTCGCTACGAACAGGAGATTCAGCGGCGCCTGTTTGATCTGTGACGTAACGCCTCTTCCGTTGGAA
GAGGCGGACCCAGTCGCCCATGCAAATTAAATACACGACCCGCCTCGGGCCTACGCACCCTCGCACGTCG
CATGCAAATTAAAATCGTGCACAGAGCCGATCCGGCCTCGGGTCTGCTTGCCCCTCCCCCGGCCCAGCAC
AGGCAGGCTCGTCCGACTTCCGCATACACCCCACCCTACCGCGTGCTTCCGCACCCCCGCCTACGCGTGT
ACGCGAAGGCGGACCCAGACCTGCCGTATGCTAATTAAATACATAAAACCCACCCTCGGTGTCCGATTGG
TTTCTGGGGACGGCGGGGGCGGGGGCGGTGACGCCCGACGGGGAGGGACAAGGAGGAGTTTCGGAAAGCC
GGCCCCGGTCGTGCGGGTATAAGGGCAGCCACCGGCCCACTGGGCGCTGTGTGCTGCCGTGTGCCGACCC
CGGTTGCGCGTCGGTGCCGCTCCTCGATTCGGACCCGGCCACTCTCTTCCGACACGCGCCCCCTCGGAGG
ACACCCGCCATCCCAGCCCCGGCGACCTACAACATGGCTACCGACATTGATATGCTAATCGACCTAGGAT
TGGACCTGTCCGACAGCGAGCTCGAGGAGGACGCTCTGGAGCGGGACGAGGAGGGCCGCCGCGACGACCC
CGAGTCCGACAGCAGCGGGGAGTGTTCCTCGTCGGACGAGGACATGGAAGACCCCTGCGGAGACGGAGGG
GCGGAGGCCATCGACGCGGCGATTCCCAAAGGTCCCCCGGCCCGCCCCGAGGACGCCGGCACCCCCGAAG
CCTCGACGCCTCGCCCGGCAGCGCGGCGGGGAGCCGACGATCCGCCACCCGCGACCACCGGCGTGTGGTC
GCGCCTCGGGACCAGGCGGTCGGCTTCCCCCCGGGAACCGCACGGGGGGAAGGTGGCCCGCATCCAACCC
CCGTCGACCAAGGCACCGCATCCCCGAGGCGGGCGGCGAGGTCGCCGCCGGGGCCGGGGTCGATACGGCC
CCGGCGGCGCCGACTCCACACCAAACCCCCGCCGGCGCGTCTCCAGAAACGCCCACAACCAAGGGGGTCG
CCACCCCGCGTCGGCGCGGACGGACGGCCCCGGCGCCACCCACGGCGAGGCGCGGCGCGGAGGGGAGCAG
CTCGACGTCTCCGGGGGCCCGCGGCCACGAGGCACGCGCCAGGCCCCCCCTCCGCTGATGGCGCTGTCCC
TGACCCCCCCGCACGCGGACGGCCGCGCCCCGGTCCCGGAGCGAAAGGCGCCCTCTGCCGACACCATCGA
CCCCGCCGTTCGGGCGGTTCTGCGATCCATATCCGAGCGCGCGGCGGTCGAGCGCATCAGCGAAAGCTTT
GGACGCAGTGCCCTGGTCATGCAAGACCCCTTTGGCGGGATGCCGTTTCCCGCCGCGAACAGCCCCTGGG
CTCCCGTGCTGGCCACCCAAGCGGGGGGGTTTGACGCCGAGACCCGTCGGGTTTCCTGGGAAACCCTGGT
CGCTCACGGCCCGAGCCTCTACCGCACATTCGCAGCCAACCCGCGGGCCGCGTCGACAGCCAAGGCCATG
CGCGACTGCGTGCTGCGCCAGGAAAATCTCATCGAGGCCCTGGCGTCCGCGGATGAGACGCTGGCGTGGT
GCAAGATGTGCATTCACCACAATCTGCCGCTCCGCCCCCAGGACCCTATCATCGGAACGGCGGCCGCCGT
GCTGGAAAACCTCGCCACGCGCCTGCGCCCCTTTCTGCAGTGCTACCTGAAGGCCCGAGGCCTGTGCGGG
CTGGACGACCTGTGCTCGCGGCGACGCCTGTCGGACATTAAGGATATTGCCTCCTTTGTGTTGGTCATCC
TGGCCCGCCTCGCCAACCGCGTCGAGCGCGGCGTGTCGGAGATCGACTACACGACCGTGGGGGTTGGGGC
CGGCGAGACGATGCACTTTTACATCCCGGGGGCCTGCATGGCGGGTCTCATTGAAATACTGGACACGCAC
CGCCAGGAGTGTTCCAGTCGCGTGTGCGAGCTGACGGCCAGTCACACTATCGCCCCCTTATATGTGCACG
GCAAATACTTCTACTGCAACTCCCTATTTTAGGCAAGAATAAACATATTGACGTCAACCCAAGTGGTTCC
GTGTGATGTTCTTGGCGCGCGCGGCGGGTGGGGCGGAGACTCCGGGGCGATGCCGGCGTGCGCGTGGGAG
GAGGGCGATGACCCACCGGATAAATGTGGGGCCCCGGCCCGGCCCGCTTCATAGCGCGTCCAGGAACTCA
CGGCAGACGCGTATTCACCGACCCCCCCCTCGCAACATGACAACGACGCCCCTCTCGAACCTGTTTTTAC
GGGCCCCGGACATCACCCACGTCGCCCCCCCGTACTGTCTGAATGCCACGTGGCAGGCCGAAAACGCCCT
GCACACGACCAAAACGGACCCCGCGTGCCTGGCCGCGCGGAGTTATTTAGTCCGCGCCTCCTGCTCGACC
AGCGGCCCCATCCACTGTTTTTTCTTTGCGGTGTACAAGGACTCGCAGCACTCCCTTCCGCTGGTTACCG
AGCTCCGCAACTTCGCGGACCTGGTCAACCACCCGCCCGTCTTGCGCGAACTAGAGGATAAGCGTGGGGG
GCGGCTGCGGTGCACGGGCCCATTCAGCTGCGGAACCATCAAGGACGTCTCCGGTGCATCCCCCGCGGGG
GAATACACGATAAACGGTATCGTGTACCACTGTCACTGTCGGTATCCGTTCTCCAAAACCTGCTGGCTCG
GGGCATCCGCGGCCCTACAACACCTTCGCTCTATAAGCTCAAGCGGCACGGCCGCTCGCGCGGCAGAACA
GCGACGCCACAAAATCAAAATCAAAATCAAGGTATAACCCACCCCCTTCCCTCCGAGTCCGTATGCAACC
TCATTAATAAAGAGTGAGAACCAACCAAAACAGACGCGGTGTGAGTTTGTGGGTTATAGGAACCCGGTAA
ATACCACGCGACGAACCAGCATGTGTGTTAACGCAACTTTTATTCGTTGTATCGCGGGAGGGGGGAAGCT
TACCGCCAAAGGAAGGCCAAGATGATAACGACGACCACCGCGACCACCCCAAAAACCGCATGACGACACG
TCCCGCCACACCACCCTGGGGCTTGGGGCGTGTCGGAGCTCGACGCACAGCGGGCCGCGCGTTGGGCCCG
GTACAGCTCTCGCGAATTGACAAGCGGGGGTCGCCACGTGCGCGAGCTTTGCACGCGGGGTTGGTCGGCC
GGCCCCACGGACCCGCCCGGTGGCTCGGTCGGACATGCGGCCATGACCATGGCGTAGGTGGGGGGGCGAT
CCGAGGTCGCCTCTGCGTAAGTAGGGAGGCCCGACGGGAGGTCGCCTCCCACGCCAGGGTGGGCCCCAAT
CATAGTTTCCGGTAGAAACAGGGGGGTCTCCACAAACAACCCCCCTGGGCCAAAGCTCCGGCGCCGCGCC
CGTCGTTCGGCGCGGCGCCTGGCGCGCCGAGCGGCCCGCCAGGCGGCGCGGCGCGAGCGGCCACGCTCAC
ACACCTCGCCGTCACCGGAAGAAGCCGGTGAAACAAGCCCAACCGGCGACGTCCCTGCAGAGTACGGTGG
AGGCGAGTCCGTGGGGGTGTCGATATCAATAACGACAAACTGGCCCGCGCTCGCGCCGGCCACACTCTCG
TATGGGGGCGGGGCGTCAATCACGCTATCATCTCCGTCATCCCTGCATGCGTGGGCATGCCCAGCCCCCA
ACGCCATGGTGGGGATTCGCGGCTCAGAAGCCTGCATGTCGTGTGGTCGGTCGTAGTCCAACGTGCCTCC
CCCACCCACCACACAGCCGGTCCCCACGCCGACCACTAGACCGCAGACGTCGCCCAACCGAGGTCCCCGT
GCACAGACCGCGCCTTTTATAGCCCCAGGGGTTGCTAATTAACGCACGCATGCAGACGCAATTTATTTTG
CTCCCCCGCGTCCTCCCCTCCCCTGCGCACACGTGATAGGTCTTGGGAACCCGAGGGGCGACGCGGGGAA
AGCGCGCCCCCGCCCGGCCGCCGCGCGCCCCCGCCCGGCCGCCGCGCGCCCCCGCCCGGCCGCCGCGCGC
CCCCGCCCGGCCGCCGCGCGCCCCCGCCCGGCCGCCGCGCGCCCCCGCCCGGCCGCCGCGCGCCCCCGCC
CGGCCGCCCGCGTCGCGCCGGCGCCCCCTCCCGGCGCTTCCGGGGTCTTTCCTTCCTTCCCCGCCGCGAC
CCCGGCCCCGCCCCACCGCCCCGCCCGGCAGGGGGGCCCCGGCGCCGCGCAGAACACACAGACGAACACA
CGGTGGCGATCTTTTCTTTACTTCGGCGGACCAGCGAGCCCCGGCCCCGGCCCGCGCCCCGCCGCCACAC
CCACGGCACCCCCCCCCCGCCGCCCACCCCGGGGTCCACACAGGAGCGCGCGGGCGGCAGAAACGCGGGC
GCGGCGGCGGTCGGGGTGGGAGTGGTGGTGGGGGACACGAAAACACACCCACGACACTCTCCCCCCACCC
CGACCGCCGCCGCGCCCCACCGGCGGGATCGCGGCGAGACGCAGCCGGGCCCCCCCCCACCACCCGCCCA
CCCACCTACCCCGCGCCCGCAGCCTCCGGCAGCACGCCGACCACCGCCGCCACCCCCCAAACAGCCAAGG
CGCGGTGGGGGGCGTGGTGGTGAACGATGGGGGGAACACGGGGGGGAGGGGTCCGGGGCGAGGCGGGCGG
GCGAAGGAAGGGGGGGTGGTGGCGGCGGCGGTGGAAAGCGGAAAAACGGAGGATGGAAGGGCAGAAGATG
GGGAGTCCCGATCCTCCTCCTGCATCCCCTCGCCTTCCATTCTCCGGCCCTCCGCGAGTCCCGACGCCCC
CCCCCCGCCGCCCGACGAAGGAGACCCAAGCACCGCAGCCGGAGAGGCCGAGCGGGGAGTGGGCGGCCGG
GCGGGAGGATGGCGGAGAGAGAGAGAGAGAGAGAGAGAGGGGGGGGGGGGGAGAGGGAAAGCAACGGGAA
AGAGAGGCGCGCGGAAAAGCAGCAAGAGGGGGGACGGGGCGAGCCGGGCAGAGTGCGGAGCCCCCGGAGC
CCGCGGCCGCAGCCGAGCAGCGCCGCGGGCTCCGGGGCCGGGCCGGGCCGGCAACGCCCCGCGCCGGCCG
CGGCGGAGAGAACCCCTGTGTCATTGTTTACGTGGCCGCGGGCCAGCAGACGGGCCGCGGGCCAGCAGAC
GGGCCGCGGCGCCAGCGGCCCACGCCTCCCGCCGCATTAGGCCCCCGCGGGCATCCGGCGGCCGGCCCCA
CGCCCTTCCATTAAACACTCCCACGTTGGGGGGGGGCGCGCCAGCTGAGTGCTCTGCGGTTGCGGGCGCC
GTGCCCGGAGATCCATTAAGCCGCCGGAGAGCCCGAGCCCCGCCCGCGTGTTGCTGTGGGCATTTCTGCT
GCGTCATCCCTGTCTTTATAAAACCGGGGGCGCGGCAGCAACGAACGCAGGGGCCCGCCGCCGATCGAGA
GGGACTCCGGAGAAGGAAGGCTGCTCCGCGCACCGGCGCGCCCTTCTCCTCTCCCCTCCCTACCTCCCCC
TCTCTTCCCCCTTTTTTCCCCCGCCTCCCGTCTTCTTCCGCGCCTCCGAGGGTCCGCCTCTGCCTCGGGG
ACCCCCGGGCGGGCCGGGGCTTGGCCGCCGAGGTGCGCCCCGGCCGGAGGGGCCCCCGCACCTCGGCGGC
CGCCCCCTCCGGCGCCGCGCGTTCGCGAAAGGCGCGAAAGGGGCCCCCGGAGGCTTTTTTCGATTCCCGG
CCGGGGGTCCCGGGTAGCCGCCCGGCGCCGGGCGGAAGGCGTCCCCCGCCCGGCGGTCCGGCCCGGGCCC
CCGGCGGAGCGCGGGGGCCCCGGGGCCCCGGGCCGCGCCGGCGGCGTTTCCGCGTTCCGTTTCTTCTCCC
TCCCGGCCGCCCCGCTCCCGGGCCCGACCCTCGCCCCTTCCCTTCTCCTCGTCTTCCCCCGTCCCGCCGC
GCCCCTTCCCTCTTCCTTCTCTCTCTCTGTCTCGCTCTCCTCACATTTCCCCCCCCCCCCCGCCGCCGCC
GCCCTCTGCCCGCGTCCCACCGAGACGCCGCGCCGCGTGAGCCGTCCGCCGGGGGACCCAGGCTCCGGGG
GGGGGGGGCGCCTGCGTGTGTCTCGTGTGAGAGAGCGCGCCCCTCGAACGCCGCGCGTTCTCGCAGGTAG
GTTTAGGGTCGTACAGGTGAGCTTCTGCTGAGGCGGCGGGAGAGGGGGGGGGGGCGGGCGGAAGAGAGAA
GAGAGCAGGGGTTGGGGGAGAACTGTTCTTCCTCCCCCTTTCAAGAAACACGAGGCGGGGGTCCCAGAAA
GGGCAGGCAGGTCAGCCGCACCGCCCGCGAGCCAACCCGTATCCTTTTTTTCTAGGTGTTTTTGTTTTTG
TTTCTGTTTTTGTTTGTTTTGTTATTATTTTCGCGGATCCGGCGTGTTCGGATCCACCCCCCCTTTCTCC
TTCCTCTTCCCTTCCACCCACCCCCGTTTCCCCCCCCCGTGGTGTCGTCCGGGGGCGTCGTTCCCAGGGG
GGGCAGGCGCGGGTCGGGCCCATACGCCCACCGCCCCCACGCGCCGGTCACCCCCCCCCAACAACCCCAA
AGGCGCGTGCCCAGCCACAGCCGTGGGTGTGGCGCCCGTCCCCTTCCTCTACCGCGTGGGCGCGGGCGGG
GGGGTGGTGGTAGTGGTGGCGGAAGGAAACGGGCCGGGGGCCGGGGCCGCTAGGGAAAGGTAGGCACGCG
CGCGGTGTGTCGACTTGCATGCCCCGCAAAACGCGTCGTGTCGTGTTGTGTCGTGGTGGGCCGTGTTGTG
GTGGGCCGTGTGGTGTGGTGTGGTGTTGCGAACGCGCGAGCCCCCTCGCCCCGATGGGAGTCTCCCCGCA
GCCAGGGTAAGGAGGGGCGGGCGTGGCGGGCAGGTGTGCGGGCGGGGTGGGGTGAGTGCGGTTGCATGCC
TCGGGTCTCCTCTTCCTGCTCCTCCTCCTTTCTCCCAGCCAGGGTGAGGAGGGGCGGGCGTGGCGGGCAG
GTGTGCGGGCGGGGTGGGCGCCGGGGCGGGGGTGGGCACGGGCGTAAGTGCGGGTGCATGCCTCGGGTCT
TCTCTTCTCCCTCCTCCTTCCTCCCACCCGTCCCCGGGGGCAGAGGGCGTGCATGCGTTGTGATTCAACC
GCCCTCGCCCCCGCCCCACTTTCCCCCCCTCTCTATCAAAGTTCCCTGGCCCCTGGCTTCGCGCCGGTGG
TGCGGCTGACCCCCCCCCTCCTCCCTCCCCGAGCCAGGCGCCCTCCCACTCCTGCCCACCACCCCCAGGG
TCTGGCCGGCCAGACGTGCGTGCTCTGCACGATCGGGCCCCCCTCCCTGTCAACACGGACACACTCTTTT
TTTACCCGCCAGCCAGCCCGCCCACCCACCAAGACAGGGAGCCAGAACGCAGGCCGGGCCCCGGCTCTGT
TCTATCATAAAGACCAACAGGCCTCGGGGGTGGGGGCGGCTTCTCGTGCCCGCCCCCCCTCCTCCTCCTC
CCTTTCCCCCCCCCCATCCCCGGCCCCCCTGCGCGGGGGAGCTGCATCAAAGGCCAACAACAAAGTGTGT
CAAAAGCATCACAAAACTTTATTGTAAAATTTTTATAAATATAAAGTTTTTTTTCCTCAAGTTTTCAACA
AGGCCAGAAAGTCCATAACAAAATGCTGGTGTGTGTTGCTGTTCGGGGCCGTGTCCGTCCCCCCCCACTC
CCACCCCCACTTCCTGTCTCCTCCCCGTCTTTCCCCCCCACCTCCCCCTGCCCCCGAGGCGCCTCGGCCG
GTGGTCCGGTGGGGGGCGGCTTCCCTTTGGGCAGCAAGCCGAGTGTTAGCTCCCCCTACTCCCCGTGGCC
CGCGGGGGCGTCGCCGGCCGGCGCGGGCGCGCCCTGCTCCCGAGACCACGGGTGGCGCGACCGGAGGCCG
TGGAAGTCCAGCGCGCCCACCAGGGTGCCCTGGTCAAAGAGCATGTTGCCCACCGGGGTCATCCAGAGGC
TGTTCCACTCCGACGCGGGGGGCGTCGGGTAGTCGGGGGGCCTCACGCAGTTGCGCGCGTGCTCGGGGAG
CAGGGTGCGGCGGCTCCACGCGGGGGCCGCGGCCCGCAGCAGGTCCGCCACGTTCCCCGTCTGGTCCACG
AGGACCACGTAGGCCCCTATGTGGCCCGTCTCCATGTCCAGGACGGGCAGGCAGTCCCCCGTGACCGTCT
TGTTCACGTAAGGCGCCAGGGCCACGACGCTCGAGACCCCCGCGATGGGCAGGTAGCGCGTGAGGCCGGG
CGCCGGGTCGCGGGCCCCGGGCTCGGGGCCGCCCTCCGCGTGGCGCGTCTTCCTGGCACACTTCCTCGGC
CCCCGCGGCGCAGCAGCGCGGGGGCCGAGGGAGGTTTCTCGTCTCTCCCCAGCGCCGGACGCGGACGCGA
CGCTCCCACCAGCCCCGCCCGCAGAGGAAGAGGCGGAGGAGGAGGAGGAGGAAGAGGAGGCGGCGGAGGA
GGAAGAGGCGGCGGAGGAGGAAGAGGAGGCGGCGGAGGAGGAAGAGGAGGCGGCGGAGGAGGAAGAGGAG
GCGGCGGAGGAGGAAGAGGAGGCGGCGGCGGCGACCGCGGCCTGGGACGACGGAGACGCCGACGGGGGCG
CGGCGCCCGCGGACGCCGGGGCGAGCGGCCCGTGGCCGCGGTCGCCCGAGTCCGAGTCCGGGGCCCGGCG
CGGCGCCGCCCTCTTGGCCCCCACCCCCTGGGGGGCGAGGGGCGAGCGCGGGGCGGCGGAGGAAGAGGCG
GAGGACGAGGCCGCAGGGCCCGAGTCCGACCCGCGCCTCTTCCGGGGGCGGGCCGCCGCCCCCTCCGCGG
CGTGGGGGGCGGCACCGGGGGTGTTGGTGCCGCGGGGGACCCCGGGTCCTCCCTCCGCGCCCGGCCCTCC
CGACCCGCGCGCGTCGGTCGCGCCTGCCCGGCCCAGACTCTGTGCTTGGGTGTCGGTCTGAGCCTGGGTC
ATGCGCGACCGGGGCGCGCGGTGCGCGTCCACCGGCACGGCGGGCGGCGCGGGCCCGGCCGCGTCCGCGC
TCGCAGACACCACGGGGGCGGCGGCGGCGCGGGGCGGACTCCGGACGCGCGGGGCGACGGCCGCGCGGGG
GCGCGCCGCGCGCCCCGACGACTGTGGCAGACCTCCCCCCCCGGGGCCCGAGGACACCTGCGCGGAGGAG
GAGGAGAAAAAGGAGAGCGGCCCGGGGCCCGCGGGGCGGCGCGGAGACGGCGGGGGAGAGTCGCTGATGA
CTATGGGGGGCTCCTGGGCCGCGCGGGGCTGTCCCGCGGGGGGCGTCCTGCCCTCCGCCGCCGCGGCGTC
TTCGCCCACCCGCCGCGCCTGCGCGCGCCCCCCGCCGGCCGCAGGGGGAAGAGAGGCCACTCTCGGCACG
ACGGCCGCGACGGCAGGGCCGCCCCCAGACCCAGATCCCACCCCCGCCCGCAACGGGGCGCCGCCGCTGC
TGCTGCTCCGCGGGGCGCCAGGGGGCGCCGGTCGGGTCGCGGCGGGCTGGGAGGTTCCGCGGGTCGCCCC
CGCACCGCCGCCCCCGCGCCGGGGCGCTCTTCGGGGGGCGGGCGGGACGTAGTCCACTGCAGAGGGAGAC
AGAGACGGGAGCCCCCGGTTAGTGCCCGACCCCCGCCCGACCCCCGCCCGACCCCCGCCCGACCCCCGCC
CGACCCCCGCCCGACCCCCGCCCGACCCCCGCCCGACCCCCGCCCGACCCCCGCCCGACCCCCGCCCGAC
CCCCGCCCGACCCCCGCCCGCCCTCACCGTCGGCCAGGTCATCGTCCTCGTCGTCCGTGCCGGGCCACGG
GGGGGTGGGCGACAGGGCGCGGACCGTGTGTCCCCCCAGCGACAGGGAGCGCGGGGCCGTCCGCTGGTTG
CCCGTCCAGATAAAGTCCACGGCCGTGCCGGCCCGCACGGCCGCCTCGGCCTCCACGCGGGTCCGGGGGT
CGTTCACTATCGGGATGGTGCTGAACGACCCGCTGGCGGTCACGCCCACTATCAGGTACGCCACCGGGGT
GTTGCACAGGGGACACGTGTTGCGCAACGGAATCCAGGTCTTCATGCACGGGATGCAGAAGGGGTGCAGG
CAGGGAAAACTCTGGCAGCGCAGGGGCGGGGCGATCTCGTCCGTGCACACGGCGCACACGTCGCCCCCCC
CTCCCGCTTCCGCTTCCTCCTCACCCACGGGCCCACCCCCGCAGGATCCCTGCGCGTCGGCGGGCGTGGG
GCTGCCCTGGCGCTCGGCCGGGGGCCGGGCCGGGGGCGTGGCCGCGTCCATCAGGCCCGCCTCGAACATC
TCCGTGTCCGTGCTGCCCGCCTCGGAGGTGGAGTCGCGGTGAAGGTCGTCGTCAGAGATTCCCACCTCGG
TCTCCTCCTCCGAGTCGCTGCTGGCGAGCCACTGCATGTCGTTGAGCATCCCCCAGGCGTGCGGGGCGGC
GGGCTGCTTGACAAAGCAACGGGGGGGATTTAGAGGGCGCGGGGCGTGAGGCGGGACCCCCGCGCCGTGT
CCCCCGTGTCCCTCCCTCACCCCGGCCCCCCGCCCGCTGCTTTTTGTTCGGAAGGGGGGGAGAAAGGGGT
CCGTAACCAAAGGTGGTCTGCGTCCTTTGGATTCCGACCCCTCGTCTCCCCCCCTGTCCCCCGCTCTCGG
GCTCCTCCCTGCCTCCCTCGCCCCCCCAGAGGGTCGGGGGGCGGCGCACGGCCCACGGGGGTCCCCCGAC
CGCTTAAGCGGGCCGGGGGTCGGCCCCGTCAAGCGTCCCCGCCCCCGAGCCCACCGCCCGCGACCACCCC
CAACCCGCAGCCGGGTGGTCCGGGGAAAAGGGGGGGCCTGAGACCCGGGGGTCGCCCTCTCACCGTGCCG
GGGGTCTGCCGCGGCGGCCGCTCGGGGCCGGGGTCCGCCCGGGAGCTCGTGCCGGGCCGGGGTTCCATGA
GCCGGGGTAGGGTAGACTCGAGACGGCGGCCCGCGGTCTCTCTCTTGCCGGGTTTTAGTCTCTGTCTCTC
CGGGTCTCCTCCTCCCGCCGGGCCGCCGCTCCGTCGCTCGCAGTGCCGGGGTGCGAATGCGGCCCGACCG
TCACACGGGGCTGCCTTATACCCGGCGCCTATCCACTCCCCCAAAGGGGCGGCATTTACGATTCCCCCAA
TAGCCGCGCGCCCCGGCGGGGGCGGAGGGAGGGAATCCCCCCCTCTCGGGGCGGCCCCGTCCCCGGGGAC
CAACCGGGTGTACTCCAAGAACCCCATTAGCATGCGCCGCCCCCCGCCGACGCAGATGGGAGTCCCCCCG
GCGCCCCGCCGGCGCGGCCCTGAGTGGTGCCCGCCCCCGGGGAGAAATTCATTAGCATACTAGGAAGCCC
AGGGGACCAATAGGGGCCGATCAGCCCACCCACCCGGCGGCGCGCGAGGCTCTGCGTGTTCTGCCAAGAA
AGTAATCAGCATAACCCGGAACCCCGAGGGAGTAATTACGCGGGGAGCGAGGGGCCGTCCGAACGTTTTT
AATTACCATAAGCGGGAATGGCGGCCCGTTAAAAGCTGCTAATTACCGCGAGCGGGAACGCCGGCCCATT
AAAAGTTGCTAATTACCATGCGCGGGGATGGCGGCCGGGACCGCCTATTAAAAGTTTCTAATTACCATAC
CGGGAAGCCGGCGCGGGGCGGTCGCCGGGGCGGAGTCCGGGCCCGCGCGGCGGCGCGCGGTTGGCCGGCG
CCGCCCCCTGGGGCGGGCGGAGCGGCGGGGCGGCGCCGGGCCCTCGCGGATATATACGCGGGGCTCCCAT
CGTCTCTTCGGAGAGCGGCCTCGCGCAGACCTTCGGAGCTCCGGGGCTCCGCCGGCCGAGGCCGCCCTCG
CCGGTTCAACCCTAGACCGCCCGACGGCCCGGGCCCGCGGCGGCGGAGGACCCGCGCGCCGCCGCCGCCG
CCTCCTCCTCCTCCGCGGGTCCGCCGTCTTCGTGGGCCCGGGCTCGGGCTCGGGCCCGAGCTCGGGCCTC
GGGCTCCAGGCACGGTCCGATGACCGCCTCGGCCGCCGCCACGCGGCGCCGGAACCGGTCGCGGTCGGCC
CGCTCGCGCGCCCAGGACCCCCGTCGGGCCAGGCGCGCGGCCGTCTCCCAGGCCACCAGATGGCGCACCT
GCACGCGCGGCGAGAAGCACACCTGCGGGCGGGGAGACACGGGGGTCGGAGGGGCGTCAGGGGGTCGGAG
GGGCGTCAGGGGGTCGGAGGGGCGTCAGGGGGTCGGAGGGGCGTCAGGGGGTCGGAGGGGCGTCAGGGGG
TCGGAGGGGCGTCAGGGGGTCGGAGGGGAGGCGTACCTTCCCGCGCGGCGCGTCCGCGGGCGGGGACGCG
GGGGGCCGCCGCCGGCGCAGGCTCAGGCGCGCCAGGTACTCCGTCGTGGTGCGCAGCCGTAGCGCCAGGT
GGGGCGGAAGGGGGCGCTGCGGCCCGCGCTCCTTGCGCGGCGGCGGCGGGGGGCAGGCGGCGGCAGGCGC
GGCGTGCGGGGCCTCCGGCGCCTTCCCCCCGCCCTCGCTCGGGGGGCTGTTCGCCCACTCTGCGTCGTCG
TTGCCGGCGTAGTCCGCGTCGTCGCTGTCGTCCGCCTGGGGCACCAGCAGCCAGCGCCGCAGGAGCGAGG
ACGCGGCCGGCGCGCTCTCGACCGCGGTTCCCGAGTCGTACGCAGGGACCATTTGGGAGTCTGCGGTTGG
GAGCGCGCCGGGGCGCGGCACGGCTGGAGCGCCGGGGCGCGGCACGGCTGGAGCGCCGGGGCGCGGCCGG
CGCCGGGGACCCCGGCGGCGGGGACCCCGGCGGCGGGACATGGCGGGCGGCTGGGCTCGGCGTAGGCCCG
GAGCCGGAGCGCGTCGGGGCGGGAGAGTTCACTCGGCACGCATGCACGTGTAACCGCCAGTCCGTGCTTG
CCTAGCGAACTCACCCGTCCCGGCTGGCGTGCGCAGCCCGGGCCGTGTTGCGGGCCCTCTTAAGGGGCGG
CGGCAGGACGGGGACTCCCGCCCCGCCTCTTTTCCCCCGGGGAGTCAACCCCCGGGGGGGGTGTTTTTTG
GGGGGGGGCGCGAAGGCGGGCGGCGGCGGCGGGCGGGCGGCAGGGCAGCCCCGCGCGCCCCCTTCCCCGT
CCCTCCCCCGGAGCCGGCCGCTCCCCCGCGGGCGCCGCCCCTCCCCCCGCGCGCCGCGGGGCTGCCTTCC
CGCGGGCGCCCCCGCGCGGCTTTTTTCCCGCGCCCGCCCCCGCGCGGCAAGACGGGGACTAGCAGGCTGT
GCCGCAGACCACCACACACTCCCAAGCTCCCCGCCCCCCCGAAGACGCCAGTCGCACCACCGCTCGCCCT
CGCAGACCAGACAGTTGCACCAAGCACCCGCCCGCCCGCACACGGTTCCCCGCCACCCCCTCCCTCCCCT
CCATCCCGCCGAGCTCGCGGCAGCCCCTCCCCCCCGCGCGCCACGGGGCTGCGGTCCCGCGGCCGCCTCC
CCCGCGGCCGCCTCCCCCGCGCCCCGCCCCGGGGGCTTCCCCCGCCCCTCCCCCCGCGCCCGCGGCCCCG
AGCTCGCAGCAGCCCCTCCCTCCCGCGCCCCGTGCCTTCCCTCCCGCTCCTGCGGGGGGGCTCGGGCCAC
CTGACCTTCGTAACCTGCACTCAGGTCAGAGCCCCAGACCCCCCGCGGGCGCGGGAGACGTGCCGCCCAC
CCGACCCCCGCCCGCCCGACCCCCGCCCGCCCGACCCCCGCCCGCCCGACCCCCGCCCGCCCGACCCCCG
CCCGCCCGACCCCCGCCCGCCCGACCCCCGCCCGCCCGACCCCCGCCCGCCCGACCCCCGCCCGCCCGAC
CCCCGCCCGCCCGACCCCCGCCCGCCCGACCCCCGCCCGCCCGACCCCCGCCCGCCCGACCCCCGCCCGC
CCGACCCCCGCCCGCCCGACCCCCGAATAAACCACACAAGGCGGTACGTTTTCGTCTGTCTCGTTCTTTA
TTTCTCACACACGCGCGCGGCCATCGCCGCGTCTGTCTTAAAGGCGCACAGACGCCCGATTCCTTCCCCC
TCTCCCCATCTCCCCCCTCCCCCGCTCCCGGAAGTTTCCCCCCCGTCACTCCCCAAACAGTCCGTCGTCG
TCGTCCTCCAGCTCCGCGTCCATGTCCACGGGCTCGCGCCTCGGCGGCGTGGCCAGCCCCGCGGCGGTCC
CCACCACCTCCACGCCGCCGCCCGCCGCGGCCAGCACCGTCCCCGCGCGGCCCGCGGCCGACGCCCAGCG
TATCTGCGGGGGCGGGCCCGCGTCCGCGTCGTCGCGCAGCACCAGCGGGGGCGCGTCGCCGTCGGGCTCG
AGCAGCGCCCGCGCGCAGAACTCCCGCCGCGGCCCGCGCAGCTCCGCCGGGCCGCCGCGCACGGCGTCGC
GCCCCAGCGCCACGTAGACGGGCCGCAGCGGCGCGCCCAGGCCCCAGCGCGCGCAGGCGCGGTGCGAGTG
CGCCTCGTCCTCGCAGAAGTCCGGCGCGCCGGGCGCCATGGCGTCGCCCGCGCCCGAGGCGGCGGCCCGG
CCGTCCAGCGCCGGGAGCACGGCGCGGCGGTACTCGCGCGGGGACATGGGCACCAGCGTGTCGGGGCCGA
AGCGCGTGCGCACGCGGTACCGCACGTTGGCCCCGCGGCAGAGGCGCAGCGGCGGCGCGTCGGGGTACAG
GCGCGCGTGCGCGGCCTCCACGCGCGCGAAGACCCCCGGCCCGAACACGCGGCCGGAGGCCAGCACGGTG
CGGCGCAGGTCCCGCGCCGCCGGCCAGCGCACGGCGCACTGCACGGCGGGCAGCACCTCGCAGGCCAGGT
AGGCGTGCTGCCGCGAGACCACGGGCCCGTCGGCGGGCCAGTCCGCGGCGCGCACGGCGTTGACGACGAT
GAGGCGGCGGTCGCAGGCGCCGGCCAGCAGCCCCAGGAACTCCACGGCGCCGGCGAAGGCCAGGTCCCGC
GTGGACAGCAGCAGCACGCCCTGCGCGCCCAGCGCCGAGACGTCGGGGGCGCCGGTCCAGTTGCCCGCCC
AGGCGGCCGTGGCGGGCCCGCAGAGCCGGTTGCCCAGGGCCGCCAGCAGGCAGGACAGCCCGCCGCGCTC
GGCGGACCACTCCGGGGGGGGCCCGCCCCCGGCGCGGCCCGCGGCCAGGTCCTCGCCCGGCAGCGGCGAG
TAGAGGATCACCACGCGCACGTCCTCCGGGTCGGGCACCTGGCGCATCCAGGCCGCCGCGCGGCGCAGCG
GGCCCGAGGCGCGCAGCGGGCCGAAGGCGGCGGGCGCGCCGCCGGGGGGCGGGGCGGCGCAGCGCGCGGC
CAGCGAGGCCAGCGCGCGCGGGTCGAACATGAGGGCCGGGCGCCACGGCGCGGGGAAGAGCGGGTGGTCC
GTGAGCTCGGCCACGGCCCGCGGGGCGCAGTAGGCCTCCAGGGCGGCGGCCGAGGGCGCCGGCGTGTGGC
TGGGCCCCGGCGGCTGGCGGCGCCAGCCGCCCTGCGGGTCGGGGCCCTCGGCGGGCCGGCGGGTCAGCGC
CGCGGGGCGCGGCGGCCGCGGCGGCGGCGTCGGCGGGGCGGGGGGCGCGGCCCCCGCGGGAGGGGCGGCC
GCGGGGCGGGGGGCGTCCGCGCGGCTCTTCTTCGGGGGGCGCGGGGCGCCGCCCGGCGGCGCCCTGGCCG
GGGCGGGGCTCTTGCGCTTGCGCGCCTCCCGCGGCGCGGAGGCGGGCGCGGCGAGCGAGTCGGCCGCGGC
GACGGTGTCGGCCAGCAGGGGGCGCAGGCTCTGGTTCTGGAAGAGCAGGTCCGCGGCGGCGGCGGCGGCG
GAGCTCAGCAGGCGCGGGCTCCGCGGCAGCGCCGGGCCCAGGGCCCCGGCGACCAGGCTCACGGCGCGCA
CGGCGGCCACGGCGGCCTCGCTGCCGCCGGCCACGCGCAGGTCCCCGCGCAGGCGCATCAGCACCAGCGC
GTCGCGCACGAACCGCAGCTCGCGCAGCCAGGCGCGCAGGCGGGGCGCGTCGGCGTGCGGCGGGGCGGCC
GCGCCCGCGGGCCCCGGGCGCGGGGGCGCGGCGGGCCGGGCTCCGGCCAGCCCCGGCACGGCCGCCAGGT
CGCCGTCGAAGCCCTCCGCCAGCGCCTCCAGGATCCCGCGGCAGGCGGCCAGGCACTCCACGGCCACGCG
GCCCGCCTCCGCGCGCCGGCCGCCGCCACCACCGCCGGCGCCGTCGTCGTCGTCGTCGTCGTCGGCCCCG
GCCGGCGCGGAGGCGGGCGCGGCGCTCAGGCGCCCCAGGGCGGCGAGCACCCCCGCGGCGCCGTAGCCGG
CGGGCACCGCGCGCTCGTCGGCCGGCGACGCCGCCGCCGACGGCAACGGGGCGGCGGCGGCGGCGGGCTT
CCCGCGGGCGTCGTCGCCGTCGTGGCGGTTGGCGTCGCCGCCGTCGTCGGGGGTTCGCGCCCCGGTCAGC
GCCGCGTTCTCGCGCGCCAGCAGGGGCGCGTAGGCGCGGCGCAGGCTGGTCAGCAGGAAGCCCTTCTGCG
CGCGGTCGTAGCGGCGGCTCATGGCCACGGCGGCCGCCACGTGCGCCAGGCCCCAGCCGAAGCGGCCCGC
CGCCATGGCGTACCCCAGGTGGGGCACGGCCCGCGCCACGCTGCCGGAGATGAAGGAGCTGCTGTTGCGC
GCCGCGCCCGAGATCCGGAAGCAGGCCTGGTCCAGCGCCACGTCCCCGGGCGCCACGCGCGGGTTCTGGA
GCCACCCCATCGCCTCCGCGTCCGGCGTGTACAGCAGCCGCGTGATCAGGGCGTACTGCTGCGCCGCGTC
GCCCAGCTCGGGCGCCCACACGGGCGCCGGGGCGCCCGAGGCCTCGAACCGGGCCCGCGCCTCCTCCGCC
TCGGGCGCCCCCCAGAGGCCGGGGCGGCTGTCGCCCAGCCCGCCGTACAGCACGCGCCCCGGGGGCGGGG
GGCCGGCCCCGGGCCACGGCTCCCCGCTGACGTACCCGTCGCGGTAGCGCGCGTAGAAGGCGCCGGAGGC
CGCGTCGGCGTCCAGCTCGACCCGCCGGGGCCGCCCGGCCGTGAAGCGGCCCGTGGCGTCGCGGCCGGCC
ACCGCCGCGCGGGCCCGGCGGCGCTCCAGGCGGCCCGCGGTCGCCGCGGGGGTCCGGGCCGGGGCGGGCT
CGGCCCTGGGCGGGCTCGGCCGGGGCGCCGCCCCCGGGGCCCTCGCGGGCACCCCCGCCTCCTCGTCGTC
CGCGCCGAGGGTCCCGCCCGCGGCGTGGTCTGCGGCGCTGGCGGGGGCGCGGGCGGCGTCGTCGTCGTCG
TCGTCGTCAGACGAGGAGGCGGATGCAGACGAGGAGGAGGAGGCGGAGGAGGAGGCGGAGGACGCCGACG
ACGAGGATCCGGATTTTGATGAGTCAGAGGCGGCCGAGCGCCGGCGGGGGGCGCGCCGGCGGCGGTGGTG
GTGGTGGTGGTGGTGTCGGCGGGGCGCCGGGGGTCGCGGCGACAGGCTGGCCATGGGGTCCGGGTACGCC
CCGCGGACCGCGGACGTCGTCTCCGGTCCGCGGACCCAGCGGCCCGCGTCGCGGTCGTCGTCATCGTCGT
CGTCGTCGTCGTCGTCGTTCTCCTCGCCATAATCGGCGCGCATGGAGGGGGTCCGCGGCGGAGAAGGCGA
GCGGGCCGCTTCTTCTTCCGCGCCGTCGCGCTCCGGGGGGGGCGACGGGATCGTGCGAACGGCCTCGTCC
ACCATCGAGGCCAGCAGGGCCAGCTGCCGCGGCGAGACGACGCCGTCCGCGGCAGGCTCGTCGACGGCCT
CCCCGGACGCCGGGGCCGCCTCGTCGGCATCGGCATCGGCGGCGGCGTCGTCGGCCTCGTCTTCGTTCTC
CTCCGGCCCACCGTGCCACCCGAACCCGGGCCGCGCGGCGGGGCGACGGTCCGGGTTCGGGGTGGGCGGC
GGTCCGTCGGCTGGATCCGGAGATCCGGGGCCGCCGGTCGTCTCCGCCGCGGCCCGGAGACGTCCCCCGT
CCTCGTCCGCCATCGCGACCTCGGCCCCGCGGCCCTGCGTCGTCGTCGTCGTCTTCTTCTTCTTCCGCTG
CTCCGCCGACATCGCCTCCGACCGGGGTGTGCGGGGGGGGGTCTTCTTCTTCTTCTTCAGGGGCGGCAGT
GGGGGGGGGTGGTTGGCAGTCTCTCTCCCCCCCGTGCGGTGCGTGCGTGTGCCTGTGTCTTTTCGCCTCT
CCGCGCCGATCGGGTAGATCCTGGCGGCCGCGTCGGTAGCCGCGCTCCGTGTGGACGATCGCCCCGTCGC
CTGGCTGATATAGTCCTCGGGGCGCGCGGGGCGGGGGGAAAGGAGGAGGACGCGGAGGAGGAGCGATCGA
CGCCGCCGCGCCCCGGCTCGCCGGGGTTCCGCCCCCAGGTGGAACCGCATTATGCGCGGCCCCGCCCCGA
CGCCCGCGCGTCCGCGTCCGTGGCGGCGGCCCGTTGGTCGCGCCGCCGCCGGCTCCGCCCGCGCGGCATC
TCATTAGCGCCCGGCGCGGGCGGCTTCCGCTTCCGCCCGCGATGCTAATGAGACCCTCGTCGCGGGCGGG
CTCGCTCCCCTGCCCTTCCGGGTTCGTGGTAATGAGATGCCGGCCCCGCGCTCCCGTTGGCCCCCGCCGG
CCCCAAAGGGGCCGGCGAGGTCGCCCCGTTGGTCCGCGGGCGGCTCCGCCCCAAAGGGGGCGGGGCCGCA
GGGTAAAAGAAGTGAGAACGCGAAGCGTTCGCACTTCGTCCTAATAGTATATATATTATTAGGGCAAAGT
GCGAGCGCTGGCGCCCTGCCCGGGGCCCGCGTCATCCCGCGGGCTCCGCCCCAAAGGGGGCGGGGCCGCA
GGGTAAAAGAAGTGAGAACGCGAAGCGTTCGCACTTCGTCCTAATAGTATATATATTATTAGGGCAAAGT
GCGAGCACTGGCGCCCTGCCCGGGGCCCGCGTCATCCCGCGGGCTCCGCCCCGAGGCGGGCCCGGACGGG
GGGCGGGCCGTTCCTCGCGCACATAAAGGGCCGGCGTCCCGGTCGCCGCCGCACCAGGGGCACACCGGCT
GCGCGGCGGAGACCGGGACGGCAGCGGCGGCATCGCGAAGGGGGCCACAGCGAGACAGAGACGCCGGCGG
CGAGCGGGGCACCGACGCACCCGGATCGGATCGGATACAGAGACGCGGGCGCATCGGTTCCTTTTCGTTC
TGCCTTTCCCTCCCCCCCCCCCCCCCACCCTGTACGTACCGCGAGGACCCATCCACCCACTGCAGCCTTA
TCGCAGGTACGGTGACCCGGGGGGCCGGGCCGGGGGGACGGGCCGGGGGGACGGGCCGGGGGGACGGGCC
GGGGGGACGGGCCGGGGGGACGGGCCGGGGGGACGGGCCGGGGGGACGGGCCGGGGGGACGGGCCGGGGG
GCCGGGGGGCCGGGGGGCCGGGGGGACGGGGGGACGGGCCGGGGGGACGGGCCGGGGGGCCGGGGGGACG
GGGGGACGGGGGGACGGGGGGACGGGGGGACGGGGGGACGGGGGGACGGGGGGACGGGGGGACGGGGGGA
CGGGGGGACGGGGGGACGGGGGGACGGGGGGACGGGGGGACGGGCCGGGGGGACGGGGGGACGGGCCGGG
GGGACGGGGGGACGGGGCCCCGATCCCAACATCCGCGCTTTCTCGCAGGCCGGGCGCCGCCTTCGTGGAC
GGGACACCGGTGTGGTAACTGGCGACAAGGCGTTGCCACTATGGCAGACATCCCCCCGGACCCGCCCGCG
CTCAACACGACGCCTGCGAATCATGCTCCCCCATCCCCACCCCCGGGTTCACGGAAGCGCAGACGCCCCG
TCCTCCCCAGCTCGTCGGAATCTGAGGGTAAGCCCGACACAGAATCGGAATCCTCCTCGACCGAGTCGTC
CGAGGATGAGGCGGGAGACCTACGCGGCGGGCGCCGTCGCTCCCCGCGGGAGCTCGGGGGGAGGTATTTT
TTGGATCTGTCGGCAGAATCGACCACGGGGACGGAATCGGAGGGAACGGGGCCGTCGGACGACGATGATG
ATGATGCGTCAGACGGCTGGTTGGTTGACACACCCCCCCGCAAATCCAAGCGACCCCGAATCAACCTGCG
ATTAACGAGCTCCCCCGACCGGCGTGCGGGTGTGGTTTTCCCCGAGGTGTGGAGAAGCGACAGACCTATC
CGCGCGGCGCAACCCCAGGCCCCGGCCCAGTCTTCCGGGGATCGCGCAGCCGCACCGCGGCGCTCTGCTC
GCCAGGCCCAGATGCGGAGCGGAGCCGCCTGGACGCTTGATCTGCATTACATACGCCAGTGCGTCAACCA
GCTCTTTCGGATCCTGCGTGCCGCCCCGAACCCGCCCGGCAGCGCCAACCGCCTGCGCCACCTGGTGCGA
GACTGCTACCTCATGGGCTACTGCCGGACCCGCCTGGGGCCGCGCACGTGGGGCCGCCTGCTGCAGATCT
CGGGCGGAACCTGGGACGTGCGCCTGCGAAACGCAATCCGGGAGGTCGAGGCGCATTTTGAACCCGCCGC
CGAGCCCGTGTGCGAGCTGCCCTGTCTGAACGCCAGGCGTTACGGCCCCGAGTGTGATGTTGGCAATCTC
GAGACCAACGGCGGCTCGACGAGCGATGATGAGATATCGGATGCGACGGACTCGGACGATACCCTCGCGT
CCCATTCCGACACGGAGGGGGGGCCCTCCCCGGCCGGCCGGGAGAACCCGGAATCCGCGTCCGGCGGGGC
TATCGCGGCTCGGCTGGAGTGTGAGTTTGGGACGTTTGACTGGACGTCCGAGGAGGGCTCCCAGCCCTGG
CTGTCCGCGGTGGTCGCCGATACCAGCTCCGCCGAACGCTCTGGCCTACCCGCCCCGGGCGCGTGTCGCG
CAACGGAAGCCCCAGAACGCGAGGACGGGTGCCGAAAAATGCGCTTCCCCGCCGCCTGCCCCTATCCCTG
CGGCCACACATTTCTCCGGCCATGAGCGCGGGACCCCCAGCCCGGTGTGTTTGCCAAACGAAAAATAAAC
GCCCTACAAGAAAGCTTTTGTGTCTGAGTGTCTGGTTTTTCTGGGGGTGGAGGAAGGAACGACAAAAAAA
AGAAACAAACGCGACACCGCTCGTACGTGTAATGGGGCGCAGTGTTTTTTATTAGCATCGGGGGGGGTTA
GAGGTTGGTGATTGGATAGCAAACGTGGGATGACGGAGGCCACTCGTCGCCAACGGCCAGCGGGGGCCCG
GGGTTCTGGGGGTCATCGTCCCCCGTCTGCCAGGAGGGCTCATCGGGAATCTCGGGTCGCCCCATGCACG
TAAAACACGGGCGCTGCGTGGGGTGGGTCGCCGGATGCGGGCGGGATGATGCGGGGCGGGGTTTGTTGTG
AGGAGCCACGAGGGACCGTAGCCAGCGAAGACAGCTGCGTTCCCGGTCGCCGGGCACCACCACGCCGTAT
TGGTATTCGTATCGGCTAAGGAGATTTTCCAGGGGGTGATTAGGCGCTGCGGGGAACGGGGTCCACGACA
CGGTCCGCTCGGGCAAAAACCGATCGGGCAGGGGCCACGGTTCCCCCACCCACGCGTCGTTGGTCTTCGT
GGCGATGAAGCGAAACCCCAGCCGGGTTTTTTGTGCGTACTCGAAAAACGGCACACACAGGTCCGCCGCC
CCGACCACCCACAGGTGGTATAGCCGGTGGGGGCCGGGGCGCTCTTGATGCAGGAGCCGAAAACACGCAG
GGGCATCCAGAATCTCGATGCTTTCCAGGGGGTCGTCCTCCGCAAACAGGCCCGTCGTGGTGTTTGGGGG
ACAGCGACAGGAGCGGGTTCGCACGATCGGTCGGGTGAATTTGGGCAAGTCCATCAGAGGCTCGGCCAGC
CTGCGAAGGTTCGCCGGGCGAACCACCACCGGGGTTCCCAGAGGCTCGGAGGCCAGGATCCGGCATTGCC
GAAGCAGAAAACTCCACAGAGCCGGGCTTGCGTCAGCGGAAGTCCGCGGCAGGGCGTTTCGTTGGTCTAG
GAGGGTAACCACACTTACAACAACAACGCCCATGTCGGTATATTAGGCCCGTGGTCCGATCTTCACTCAC
TCGCCTGTCTGCGGACCTATGCACGGCGGGACGGCGCGCGGACCCGGGGGGGCTGCTTGCTATCACACGG
CCCGTTCGCACGTTCGATTTTTTCAGCCTTGTTTGGTTGGCTAGGTATCCCGGATAATCTGACGTTCCGG
ATATAGGGGGCGGGGGGTAGTGGGGGGTGTGTCGACAAACTGCCGCTTCTTAAAACACCGGGGCCCGTCG
CTCGGGGTGCTCGTTGGTTGGCACGCGCGACGCGGCAAATGGCCTGTCGTAAGTTCTGTGGGGTCTACCG
TAGACCCGACAAGAGACAGGAGGCGTCCGTCCCGCCGGAGACAAACACGGCCCCGGCCTTCCCGGCGAGC
ACCTTTTATACCCCCGCGGAGGATGCGTACCTGGCCCCCGGGCCCCCGGAAACCATCCACCCTTCCCGCC
CACCGTCCCCCGGCGAGGCTGCGCGCCTGTGTCAGCTGCAGGAGATCTTGGCCCAGATGCACAGCGACGA
GGACTACCCCATCGTGGACGCCGCGGGTGCGGAGGAGGAAGACGAGGCCGACGATGACGCCCCGGATGAC
GTGGCCTACCCGGAGGACTACGCGGAGGGGCGTTTTCTGTCCATGGTTTCGGCCGCCCCCCTGCCCGGAG
CCAGCGGCCATCCTCCTGTTCCGGGCCGCGCAGCCCCCCCCGACGTCCGGACCTGCGACAGCGGTAAGGT
GGGGGCCACGGGGTTCACCCCGGAAGAGCTCGACACCATGGACCGGGAGGCACTTCGGGCCATCAGCCGC
GGGTGCAAGCCCCCTTCGACCCTGGCAAAACTGGTGACCGGGCTGGGATTCGCGATCCACGGAGCGCTCA
TCCCGGGGTCGGAGGGGTGTGTCTTTGATAGCAGCCACCCGAACTACCCTCATCGGGTAATCGTCAAGGC
GGGGTGGTACGCCAGCACGAGCCACGAGGCGCGGCTGCTGAGACGCCTGAACCACCCCGCGATCCTACCC
CTCCTGGACCTGCACGTCGTTTCTGGGGTCACGTGTCTGGTCCTCCCCAAGTATCACTGCGACCTGTATA
CCTATCTGAGCAAGCGCCCGTCTCCGTTGGGCCACCTACAGATAACCGCGGTCTCCCGGCAGCTCTTGAG
CGCCATCGACTACGTCCACTGCGAAGGCATCATCCACCGCGATATTAAGACCGAGAACATCTTCATCAAC
ACCCCCGAGAACATCTGTCTGGGGGACTTTGGGGCGGCGTGCTTTGTGCGCGGGTGTCGATCGAGCCCCT
TCCATTACGGGATCGCAGGCACCATCGATACAAACGCCCCCGAGGTCCTGGCCGGGGATCCGTACACCCA
GGTAATCGACATCTGGAGCGCCGGCCTGGTGATCTTTGAGACCGCCGTCCACACCGCGTCCTTGTTCTCG
GCCCCGCGCGACCCCGAAAGGCGGCCGTGCGACAACCAGATCGCGCGCATCATCCGACAGGCCCAGGTAC
ACGTCGACGAGTTTCCGACGCACGCGGAATCGCGCCTCACCGCGCACTACCGCTCGCGGGCGGCCGGGAA
CAATCGTCCGGCGTGGACCCGACCGGCGTGGACCCGCTACTACAAGATCCACACAGACGTCGAATATCTC
ATATGCAAAGCCCTTACCTTTGACGCGGCGCTCCGCCCAAGCGCCGCGGAGTTGCTGCGCCTGCCGCTAT
TTCACCCTAAGTGACCCCGCTCCCCCCGGGGGGCGTGGAGGGGGGGGCTGGTTGGATGTTTTTGCACAAA
AAGACGCGGCCCTCGGGCTTTGGTGTTTTTGGCACCTTGCCGCCCGGCGTCATGCACGCCATCGCTCCCA
GGTTGCTTCTTCTTTTTGTTCTTTCTGGTCTTCCGGGGACACGCGGCGGGTCGGGTGTCCCCGGACCAAT
TAATCCCCCCAACAGCGATGTTGTTTTCCCGGGAGGTTCCCCCGTGGCTCAATATTGTTATGCCTATCCC
CGGTTGGACGATCCCGGGCCCTTGGGTTCCGCGGACGCCGGGCGGCAAGACCTGCCCCGGCGCGTCGTCC
GTCACGAGCCCCTGGGCCGCTCGTTCCTCACGGGGGGGCTGGTTTTGCTGGCGCCGCCGGTACGCGGATT
TGGCGCACCCAACGCAACGTATGCGGCCCGTGTGACGTACTACCGGCTCACCCGCGCCTGCCGTCAGCCC
ATCCTCCTTCGGCAGTATGGAGGGTGTCGCGGCGGCGAGCCGCCGTCCCCAAAGACGTGCGGGTCGTACA
CGTACACGTACCAGGGCGGCGGGCCTCCGACCCGGTACGCTCTCGTAAATGCTTCCCTGCTGGTGCCGAT
CTGGGACCGCGCCGCGGAGACATTCGAGTACCAGATCGAACTCGGCGGCGAGCTGCACGTGGGTCTGTTG
TGGGTAGAGGTGGGCGGGGAGGGCCCCGGCCCCACCGCCCCCCCACAGGCGGCGCGTGCGGAGGGCGGCC
CGTGCGTCCCCCCGGTCCCCGCGGGCCGCCCGTGGCGCTCGGTGCCCCCGGTATGGTATTCCGCCCCCAA
CCCCGGGTTTCGTGGCCTGCGTTTCCGGGAGCGCTGTCTGCCCCCACAGACGCCCGCCGCCCCCAGCGAC
CTACCACGCGTCGCTTTTGCTCCCCAGAGCCTGCTGGTGGGGATTACGGGCCGCACGTTTATTCGGATGG
CACGACCCACGGAAGACGTCGGGGTCCTGCCGCCCCATTGGGCCCCCGGGGCCCTAGATGACGGTCCGTA
CGCCCCCTTCCCACCCCGCCCGCGGTTTCGACGCGCCCTGCGGACAGACCCCGAGGGGGTCGACCCCGAC
GTTCGGGCCCCCCGAACCGGGCGGCGCCTCATGGCCTTGACCGAGGACACGTCCTCCGATTCGCCTACGT
CCGCTCCGGAGAAGACGCCCCTCCCTGTGTCGGCCACCGCCATGGCACCCTCAGTCGACCCAAGCGCGGA
ACCGACCGCCCCCGCAACCACTACTCCCCCCGACGAGATGGCCACACAAGCCGCAACGGTCGCCGTTACG
CCGGAGGAAACGGCAGTCGCCTCCCCGCCCGCGACTGCATCCGTGGAGTCGTCGCCACTCCCCGCCGCGG
CGGCGGCAACGCCCGGGGCCGGGCACACGAACACCAGCAGCGCCTCCGCAGCGAAAACGCCCCCCACCAC
ACCAGCCCCCACGACCCCCCCGCCCACGTCTACCCACGCGACCCCCCGCCCCACGACTCCGGGGCCCCAA
ACAACCCCTCCCGGACCCGCAACCCCGGGTCCGGTGGGCGCCTCCGCCGCGCCCACGGCCGATTCCCCCC
TCACCGCCTCGCCCCCCGCTACCGCGCCGGGGCCCTCGGCCGCCAACGTTTCGGTCGCCGCGACCACCGC
CACGCCCGGAACCCGGGGCACCGCCCGTACCCCCCCAACGGACCCAAAGACGCACCCACACGGACCCGCG
GACGCTCCCCCCGGCTCGCCAGCCCCCCCACCCCCCGAACATCGCGGCGGACCCGAGGAGTTTGAGGGCG
CCGGGGACGGCGAACCCCCCGAGGACGACGACAGCGCCACCGGCCTCGCCTTCCGAACTCCGAACCCCAA
CAAACCACCCCCCGCGCGCCCCGGGCCCATCCGCCCCACGCTCCCGCCAGGAATTCTTGGGCCGCTCGCC
CCCAACACGCCTCGCCCCCCCGCCCAAGCTCCCGCTAAGGACATGCCCTCGGGCCCCACACCCCAACACA
TCCCCCTGTTCTGGTTCCTAACGGCCTCCCCTGCTCTAGATATCCTCTTTATCATCAGCACCACCATCCA
CACGGCGGCGTTCGTTTGTCTGGTCGCCTTGGCAGCACAACTTTGGCGCGGCCGGGCGGGGCGCAGGCGA
TACGCGCACCCGAGCGTGCGTTACGTATGTCTGCCACCCGAGCGGGATTAGGGGGTGGGGGTGGGGGGCG
AGAAACGATGAAGGACGGGAAAGGGAACAGCGACCAAATGTCACGATAAGAACAATAAACCTGTGACGTC
AATCAGATATGTGAGTTTGGTTGTGTTTTGTGGGACTGGGGGCGGGGGGTGGGAGGTATCAGTGGGTGAC
AGAGTCTTTTAAAAGACGTGTCCCGGGGCCCTCGAGACGCGCAACTTTTGGCCACACAGAGAAAGGCCCC
CAGACGAAGTCACCCGGGTCCCCGAACAAAAACAAAAACCTTGACCGCCGCCGGGGGGCGTGCCTGTTGT
TTTGGTCTCAATGGATCGGTATGCCGTTCGGACCTGGGGGATTGTGGGAATCCTCGGGTGTGCTGCTGTT
GGGGCCGCACCCACCGGCCCCGCGTCCGATACAACAAACGCGACCGCACGCCTCCCCACGCACCCCCCAC
TCATCCGTTCCGGGGGCTTTGCCGTCCCCCTCATCGTGGGGGGGCTGTGTCTCATGATTCTGGGGATGGC
GTGTCTACTCGAGGTCCTGCGTCGCCTGGGTCGCGAGTTGGCGAGGTGCTGCCCCCACGCGGGCCAATTT
GCCCCATGATTTTTCGCCTTTCTGGCCTTGCCCCCACCCCATCGCCCCGATTGTGTGTCGGGTGCCCGGG
GTACAGCAGCTATGGAGCGGTCGGTAATATAACTTTGGTTGTCGCCACACGCCCCGTGCCGGGCATGGGT
TGTGCGGGAAGGACGAAATAATCCGGCGATCCCCAAGCGTACCAACTGGGGGGGGGGGGGGGAAAAGAAA
CTAAAAACACATCAAGCCCACAACCCATCCCACAATGGGGGTTATGGCGGACCCACCGCACCACCATACT
CCGATTCGACCACATATGCAACCAAATCACCCCCAGAGGGGAGGTTCCATTTTTACGAGGAGGAGGAGTA
TAATAGAGTCTTTGTGTTTAAAACCCGGGGTCGGTGTGGTGTTCGGTCATAAGCTGCATTGCGAACGACT
AGTCGCCGTTTTTCGTGTGCATCGCGTATCACGGCATGGGGCGTTTGACCTCCGGCGTCGGGACGGCGGC
CCTGCTAGTTGTCGCGGTGGGACTCCGCGTCGTCTGCGCCAAATACGCCTTAGCAGACCCCTCGCTTAAG
ATGGCCGATCCCAATCGATTTCGCGGGAAGAACCTTCCGGTTTTGGACCAGCTGACCGACCCCCCCGGGG
TGAAGCGTGTTTACCACATTCAGCCGAGCCTGGAGGACCCGTTCCAGCCCCCCAGCATCCCGATCACTGT
GTACTACGCAGTGCTGGAACGTGCCTGCCGCAGCGTGCTCCTACATGCCCCATCGGAGGCCCCCCAGATC
GTGCGCGGGGCTTCGGACGAGGCCCGAAAGCACACGTACAACCTGACCATCGCCTGGTATCGCATGGGAG
ACAATTGCGCTATCCCCATCACGGTTATGGAATACACCGAGTGCCCCTACAACAAGTCGTTGGGGGTCTG
CCCCATCCGAACGCAGCCCCGCTGGAGCTACTATGACAGCTTTAGCGCCGTCAGCGAGGATAACCTGGGA
TTCCTGATGCACGCCCCCGCCTTCGAGACCGCGGGTACGTACCTGCGGCTAGTGAAGATAAACGACTGGA
CGGAGATCACACAATTTATCCTGGAGCACCGGGCCCGCGCCTCCTGCAAGTACGCTCTCCCCCTGCGCAT
CCCCCCGGCAGCGTGCCTCACCTCGAAGGCCTACCAACAGGGCGTGACGGTCGACAGCATCGGGATGCTA
CCCCGCTTTATCCCCGAAAACCAGCGCACCGTCGCCCTATACAGCTTAAAAATCGCCGGGTGGCACGGCC
CCAAGCCCCCGTACACCAGCACCCTGCTGCCGCCGGAGCTGTCCGACACCACCAACGCCACGCAACCCGA
ACTCGTTCCGGAAGACCCCGAGGACTCGGCCCTCTTAGAGGATCCCGCCGGGACGGTGTCTTCGCAGATC
CCCCCAAACTGGCACATCCCGTCGATCCAGGACGTCGCGCCGCACCACGCCCCCGCCGCCCCCAGCAACC
CGGGCCTGATCATCGGCGCGCTGGCCGGCAGTACCCTGGCGGTGCTGGTCATCGGCGGTATTGCGTTTTG
GGTACGCCGCCGCGCTCAGATGGCCCCCAAGCGCCTACGTCTCCCCCACATCCGGGATGACGACGCGCCC
CCCTCGCACCAGCCATTGTTTTACTAGAGGAGTTTCCCCGCTCCCGTGTACCTCTGGGCCCGTGTGGGAG
GGTGGCTGGGGTATTTGGGTGGGACTTGGACTCCGCATAAAGGGAGTCTCGAAGGAGGGAAACTAGGACA
GTTCATAGGCCGGGAGCGTGGGGCGCGCACCGCTGTCCCGACGATTAGCCACCGCGCCCACAGCCACCTC
GACCCGTCCGATCCCGGTATGCCCGGCCGCTCGCTGCAGGGCCTGGCGATCCTGGGCCTGTGGGTCTGCG
CCACCGGCCTGGTCGTCCGCGGCCCCACGGTCAGTCTGGTCTCAGACTCACTCGTGGATGCCGGGGCCGT
GGGGCCCCAGGGCTTCGTGGAAGAGGACCTGCGTGTTTTCGGGGAGCTTCATTTTGTGGGGGCCCAGGTC
CCCCACACAAACTACTACGACGGCATCATCGAGCTGTTTCACTACCCCCTGGGGAACCACTGCCCCCGCG
TTGTACACGTGGTCACACTGACCGCATGCCCCCGCCGCCCCGCCGTGGCGTTCACCTTGTGTCGCTCGAC
GCACCACGCCCACAGCCCCGCCTATCCGACCCTGGAGCTGGGTCTGGCGCGGCAGCCGCTTCTGCGGGTT
CGAACGGCAACGCGCGACTATGCCGGTCTGTATGTCCTGCGCGTATGGGTCGGCAGCGCGACGAACGCCA
GCCGGTTTGTTTTGGGGGTGGCGCTCTCTGCCAACGGGACGTTTGTGTATAACGGCTCGGACTACGGCTC
CTGCGATCCGGCGCAGCTTCCCTTTTCGGCCCCGCGCCTGGGACCCTCGAGCGTATACACCCCCGGAGCC
TCCCGACCCACCCCTCCACGGACAACGACACCCCCGTCCTCCCCCCGAGACCCGACCCCCGCCCCCGGGG
ACACAGGGACGCCCGCGCCCGCGAGCGGCGAGATAGCCCCGCCCAATTCCACGCGATCGGCCAGCGAATC
GAGACACAGGCTAACCGTAGCCCAGGTAATCCAGATCGCCATACCGGCGTCCATCATCGCCTTTGTGTTT
CTGGGCAGCTGTATCTGCTTCATCCATAGATGCCAGCGCCGATACAGGCGCCCCCGCGGCCAGATTTACA
ACCCCGGGGGCGTTTCCTGCGCGGTCAACGAGGCGGCCATGGCCCGCCTCGGAGCCGAGCTGCGATCCCA
CCCAAACACCCCCCCCAAACCCCGACGCCGTTCGTCGTCGTCCACGACCATGCCTTCCCTAACGTCGATA
GCTGAGGAATCGGAGCCAGGTCCAGTCGTGCTGCTGTCCGTCAGTCCTCGGCCCCGCAGTGGCCCGACGG
CCCCCCAAGAGGTCTAGGTCCAAGCGGGCCGTTCGGCAGGCCCGCCCCACCGCCCCCATCGTGGTTATTT
CCCCCCCCCCCCAATAAACCGATGTTATTTGCCTATATGCGTGTGTTGGATCCCTTTGTGATCGTTCGTC
ATTCCCCGGATGGCATGGGAGGCGGGTAATGGATGGGCGGGGCCCGGGGGGGAGGAAAAAGAATAAAGGG
GGTAGTGTCGGAGAGGCCCGCCGCGCATTTAAGGAGTCGCCGCCCCGACTCTGTGTCTTCGGGTGACTTG
GTGCGCCGCCGTCAGCTAGTCTCCGATCTGCCCCGACCGACGGCTCCTGCCACCCGAACATGGCTCGCGG
GGCCGGGTTGGTGTTTTTTGTTGGAGTTTGGGTCGTATCGTGCCTGGCGGCAGCACCCAGAACGTCCTGG
AAACGGGTAACCTCGGGCGAGGACGTGGTGTTGCTTCCGGCGCCCGCGGAACGCACCCGGGCCCACAAAC
TACTGTGGGCCGCGGAACCCCTGGATGCCTGCGGTCCCCTGCGCCCGTCGTGGGTGGCGCTGTGGCCCCC
CCGACGGGTGCTCGAGACGGTCGTGGATGCGGCGTGCATGCGCGCCCCGGAACCGCTCGCCATAGCATAC
AGTCCCCCGTTCCCCGCGGGCGACGAGGGACTGTATTCGGAGTTGGCGTGGCGCGATCGCGTAGCCGTGG
TCAACGAGAGTCTGGTCATCTACGGGGCCCTGGAGACGGACAGCGGTCTGTACACCCTGTCCGTGGTCGG
CCTAAGCGACGAGGCGCGCCAAGTGGCGTCGGTGGTTCTGGTCGTGGAGCCCGCCCCTGTGCCGACCCCG
ACCCCCGACGACTACGACGAAGAAGACGACGCGGGCGTGAGCGAACGCACGCCGGTCAGCGTTCCCCCCC
CAACCCCCCCCCGTCGTCCCCCCGTCGCCCCCCCGACGCACCCTCGTGTTATCCCCGAGGTGTCCCACGT
GCGCGGGGTAACGGTCCATATGGAGACCCCGGAGGCCATTCTGTTTGCCCCCGGGGAGACGTTTGGGACG
AACGTCTCCATCCACGCCATTGCCCACGACGACGGTCCGTACGCCATGGACGTCGTCTGGATGCGGTTTG
ACGTGCCGTCCTCGTGCGCCGAGATGCGGATCTACGAAGCTTGTCTGTATCACCCGCAGCTTCCAGAGTG
TCTATCTCCGGCCGACGCGCCGTGCGCCGTAAGTTCCTGGGCGTACCGCCTGGCGGTCCGCAGCTACGCC
GGCTGTTCCAGGACTACGCCCCCGCCGCGATGTTTTGCCGAGGCTCGCATGGAACCGGTCCCGGGGTTGG
CGTGGCTGGCCTCCACCGTCAATCTGGAATTCCAGCACGCCTCCCCCCAGCACGCCGGCCTCTACCTGTG
CGTGGTGTACGTGGACGATCATATCCACGCCTGGGGCCACATGACCATCAGCACCGCGGCGCAGTACCGG
AACGCGGTGGTGGAACAGCACCTCCCCCAGCGCCAGCCCGAGCCCGTCGAGCCCACCCGCCCGCACGTGA
GAGCCCCCCATCCCGCGCCCTCCGCGCGCGGCCCGCTGCGCCTCGGGGCGGTGCTGGGGGCGGCCCTGTT
GCTGGCCGCCCTCGGGCTGTCCGCGTGGGCGTGCATGACCTGCTGGCGCAGGCGCTCCTGGCGGGCGGTT
AAAAGCCGGGCCTCGGCGACGGGCCCCACTTACATTCGCGTGGCGGACAGCGAGCTGTACGCGGACTGGA
GTTCGGACAGCGAGGGGGAGCGCGACGGGTCCCTGTGGCAGGACCCTCCGGAGAGACCCGACTCTCCCTC
CACAAATGGATCCGGCTTTGAGATCTTATCACCAACGGCTCCGTCTGTATACCCCCATAGCGAGGGGCGT
AAATCTCGCCGCCCGCTCACCACCTTTGGTTCGGGAAGCCCGGGCCGTCGTCACTCCCAGGCCTCCTATC
CGTCCGTCCTCTGGTAAGGCGTCTTCCGACGACGCGGACGTCGGCGATGAACTGATTGCCATCGCGGACG
CACGCGGGGACCCGCCAGAGACCCTGCCCCCCGGCGCGGGCGGCGCCGCGCCCGCGTGCCGCAGACCACC
TCGCGGCGGCTCCCCCGCGGCCTTTCCCGTGGCCCTCCACGCCGTGGACGCCCCCTCCCAATTCGTCACC
TGGCTCGCCGTGCGCTGGCTGCGGGGGGCGGTGGGTCTCGGGGCCGTCCTGTGCGGGATTGCGTTTTACG
TGACGTCAATCGCCCGAGGCGCATAAAGGTCCGGCGGCCAGCCCCGCCGCAGCTCATAAAAATCGTGAGT
CACGGCAACCGCACCTTCGCCTCCGGCCCTCCGCCAGCGCCCTTCCGCGTCCGCGATGACCTCCCGGCCC
GCCGACCAAGACTCGGTGCGTTCCAGCGCGTCGGTGCCGCTTTACCCCGCGGCCTCGCCCGTCCCGGCAG
AAGCCTACTACTCGGAAAGCGAAGACGAGGCCGCCAACGACTTCCTCGTGCGCATGGGCCGCCAGCAGTC
GGTCCTAAGGCGCCGACGGCGGCGCACGCGGTGCGTCGGGCTGGTTATCGCCTGTCTCGTCGTGGCCCTC
CTATCTGGAGGGTTCGGGGCACTTTTGGTGTGGCTGCTCCGCTAAATGACGCCTCGATGTATGGCGCCTT
CTTCGCCCCCACCCCTCGCCGCGACCCACGTCCGTATGTTAATTGCAATAAAGTGGTTGATTGTCATTAC
GGTCTACTAGGTTGTCTTTTTTTTTTGGGGGGGGGGGAGGAAATGCAGAAAAGGGTAAGAAATTCTCGGA
ATTTCACCCCCGGGGGGGGGCAAGTGCAGTAACCCAGTTCCTCAGTGTTTGGGAAATCTATTGAACTCTC
CCGGCTCCTCCGTGTTAGGGAAGTCTCTTGGGGAAATCTATTGACCTCTCGCCCCCCCCCCCCAGGAGGG
GGGCAGTGCAGTACCCCAGTTCCTCCGTGCTGGGGAAATCTCTCTGCCGGGTACGGGCTCCAGACGAAGG
ACCCATACATTTCCCCATCCGCACCCCACATCTGGCGTTCTAGAGTCACGACGCATTTGCCCCCGTCCCC
GCAGCAACACACAAAGCGATTTCAATTTTCACGATTTTATTATTAATTACACCAACCACCCTGTCCCCGG
GACGTGGTCAGGACCGGGGGTCCGCACCCAAACGCACGAAACAAATGCTGGCAGTGTGCCGAATATAACC
CCGCGTAGGAACACGTCGACGCGTGCGCCAAACAGCACCAGAAGGCGCATGCCATCAGCAGGTCGTGCAT
ATGGCGATGTGTTTGGACGCAGGGCGCAGCCGCGGCGATAAAATTCATGGCGGCCGTCCGCCAGGGCCAC
AGCGGCGAGGACTCCCTGTTGGCCCGAAGCCATTGGGTATGAACCAGCTGCGCCTCCTGTCCGACCCTGG
CTCCCGCCAGCGGGGGCGGTGGGTCGTGGGTGTTGAGAGCACACAGGCGGGACACCTCGATCACCGTCCG
AAAAAAGGCCCGGTGGTCCGCGGGCAGCATCTGCAGGTGCGCCAGGGCCTGGGCGTTGAGAGGGTACAAC
TCGGAGCCGGGGGACTCCGGGGGCCGGTCCGCGCGGTGCCGCGAGTTGGCACGCTTTGGGGCCCGGGTGT
CGGACGCGGGCGCGTTATGGATCCCGACGCGGGGCAGAACGTACGTGCGTTGGCGCGGCGATGAGGGGTC
CGGGCTGCCGAGGGGGGCGTAGGGGACCGGGCTAGGCAAGCCCGCGGGTTGCGCGGGGTTCCCGTGGGGG
TCTAGGCTCCCTGGGCACCCGTGGGGGTCGTGGGGGTCGCGGGTCCCTGGGTATGCGCGGGACCCTGGGT
TCTCTGGGAGATCGTGGAACTCGCGGTTCCCTGGGCTCTCGGGGAACCCGGGGCTCCCTGGGGACACGTG
GTGCCCTGGGAATTCTTGATGGTCGGACGGCTTCAGATGGCTTCGGGATCGAGAGGGCCGCACAGACTCG
TAGTAGACCCGAATCTCCACGTTTCCCCGCCGCCGGATCATGGTCGCCGCCCCGGTGCGGGGGCCCGTCG
GTCGGAAGCGAGTGCCCTTCAAGCGTGTCCGCTCCTCTGGGCTGCATGCCGTCGGATGGGGTGCCTTTTA
AGGAAAGGTCTCGGCTGCCCGCCCCAACCGGGGTTTGGGGGTGGGCCGGGGAAACCCCGGATGCCATGGG
GGGGTCACACCCTAAGCGCCGGCGCGCTGGTTGGGTGGGGGTAGAGGGGAGTCCCCGGTCGACGAGATCG
TATCAAGGGGCCAGCACGCGATCCTGCCGCTCGTTCGATCTAGCACACCCACGGGTCTGCTGTGTGGGAT
TTCGACTCGCGGGATCCGATCGCACGTCCGGAGGACACAGCAGCGGGAGCTCCGGGTCGGTCACCGCAGT
TCTGGCCGCCTCTCGGTCCTCCCGTTCCCTTTTATGGATCTCCGCGCAGACATCGCCATACGTCCGGTGT
GTGCACCGCGAAGAATCCAGAAACATGTCCGTCGTTTTCAGGGCCCAAGACATGGTGTCCCGTCCACGAA
GGCGGCGCCCGGCCTGCGAGAAAGCGCGGATGTTGGGATCGGGGCCCCGTCCCCCCGTCCCCCCGGCCCG
TCCCCCCGTCCCCCCGGCCCGTCCCCCCGTCCCCCCGTCCCCCCGTCCCCCCGTCCCCCCGTCCCCCCGT
CCCCCCGTCCCCCCGTCCCCCCGTCCCCCCGTCCCCCCGTCCCCCCGTCCCCCCGTCCCCCCGTCCCCCC
GGCCCCCCGGCCCGTCCCCCCGGCCCGTCCCCCCGTCCCCCCGGCCCCCCGGCCCCCCGGCCCCCCGGCC
CGTCCCCCCGGCCCGTCCCCCCGGCCCGTCCCCCCGGCCCGTCCCCCCGGCCCGTCCCCCCGGCCCGTCC
CCCCGGCCCGTCCCCCCGGCCCGTCCCCCCGGCCCGGCCCCCCGGGTCACCGTACCTGCGATAAGGCTGC
AGTGGGTGGATGGGTCCTCGCGGTACGTACAGGGTGGGGGGGGGGGGGGGAGGGAAAGGCAGAACGAAAA
GGAACCGATGCGCCCGCGTCTCTGTATCCGATCCGATCCGGGTGCGTCGGTGCCCCGCTCGCCGCCGGCG
TCTCTGTCTCGCTGTGGCCCCCTTCGCGATGCCGCCGCTGCCGTCCCGGTCTCCGCCGCGCAGCCGGTGT
GCCCCTGGTGCGGCGGCGACCGGGACGCCGGCCCTTTATGTGCGCGAGGAACGGCCCGCCCCCCGTCCGG
GCCCGCCTCGGGGCGGAGCCCGCGGGATGACGCGGGCCCCGGGCAGGGCGCCAGTGCTCGCACTTTGCCC
TAATAATATATATACTATTAGGACGAAGTGCGAACGCTTCGCGTTCTCACTTCTTTTACCCTGCGGCCCC
GCCCCCTTTGGGGCGGAGCCCGCGGGATGACGCGGGCCCCGGGCAGGGCGCCAGCGCTCGCACTTTGCCC
TAATAATATATATACTATTAGGACGAAGTGCGAACGCTTCGCGTTCTCACTTCTTTTACCCTGCGGCCCC
GCCCCCTTTGGGGCGGAGCCGCCCGCGGACCAACGGGGCGACCTCGCCGGCCCCTTTGGGGCCGGCGGGG
GCCAACGGGAGCGCGGGGCCGGCATCTCATTACCACGAACCCGGAAGGGCAGGGGAGCGAGCCCGCCCGC
GACGAGGGTCTCATTAGCATCGCGGGCGGAAGCGGAAGCCGCCCGCGCCGGGCGCTAATGAGATGCCGCG
CGGGCGGAGCCGGCGGCGGCGCGACCAACGGGCCGCCGCCACGGACGCGGACGCGCGGGCGTCGGGGCGG
GGCCGCGCATAATGCGGTTCCACCTGGGGGCGGAACCCCGGCGAGCCGGGGCGCGGCGGCGTCGATCGCT
CCTCCTCCGCGTCCTCCTCCTTTCCCCCCGCCCCGCGCGCCCCGAGGACTATATCAGCCAGGCGACGGGG
CGATCGTCCACACGGAGCGCGGCTACCGACGCGGCCGCCAGGATCTACCCGATCGGCGCGGAGAGGCGAA
AAGACACAGGCACACGCACGCACCGCACGGGGGGGAGAGAGACTGCCAACCACCCCCCCCCACTGCCGCC
CCTGAAGAAGAAGAAGAAGACCCCCCCCCGCACACCCCGGTCGGAGGCGATGTCGGCGGAGCAGCGGAAG
AAGAAGAAGACGACGACGACGACGCAGGGCCGCGGGGCCGAGGTCGCGATGGCGGACGAGGACGGGGGAC
GTCTCCGGGCCGCGGCGGAGACGACCGGCGGCCCCGGATCTCCGGATCCAGCCGACGGACCGCCGCCCAC
CCCGAACCCGGACCGTCGCCCCGCCGCGCGGCCCGGGTTCGGGTGGCACGGTGGGCCGGAGGAGAACGAA
GACGAGGCCGACGACGCCGCCGCCGATGCCGATGCCGACGAGGCGGCCCCGGCGTCCGGGGAGGCCGTCG
ACGAGCCTGCCGCGGACGGCGTCGTCTCGCCGCGGCAGCTGGCCCTGCTGGCCTCGATGGTGGACGAGGC
CGTTCGCACGATCCCGTCGCCCCCCCCGGAGCGCGACGGCGCGGAAGAAGAAGCGGCCCGCTCGCCTTCT
CCGCCGCGGACCCCCTCCATGCGCGCCGATTATGGCGAGGAGAACGACGACGACGACGACGACGACGATG
ACGACGACCGCGACGCGGGCCGCTGGGTCCGCGGACCGGAGACGACGTCCGCGGTCCGCGGGGCGTACCC
GGACCCCATGGCCAGCCTGTCGCCGCGACCCCCGGCGCCCCGCCGACACCACCACCACCACCACCACCGC
CGCCGGCGCGCCCCCCGCCGGCGCTCGGCCGCCTCTGACTCATCAAAATCCGGATCCTCGTCGTCGGCGT
CCTCCGCCTCCTCCTCCGCCTCCTCCTCCTCGTCTGCATCCGCCTCCTCGTCTGACGACGACGACGACGA
CGACGCCGCCCGCGCCCCCGCCAGCGCCGCAGACCACGCCGCGGGCGGGACCCTCGGCGCGGACGACGAG
GAGGCGGGGGTGCCCGCGAGGGCCCCGGGGGCGGCGCCCCGGCCGAGCCCGCCCAGGGCCGAGCCCGCCC
CGGCCCGGACCCCCGCGGCGACCGCGGGCCGCCTGGAGCGCCGCCGGGCCCGCGCGGCGGTGGCCGGCCG
CGACGCCACGGGCCGCTTCACGGCCGGGCGGCCCCGGCGGGTCGAGCTGGACGCCGACGCGGCCTCCGGC
GCCTTCTACGCGCGCTACCGCGACGGGTACGTCAGCGGGGAGCCGTGGCCCGGGGCCGGCCCCCCGCCCC
CGGGGCGCGTGCTGTACGGCGGGCTGGGCGACAGCCGCCCCGGCCTCTGGGGGGCGCCCGAGGCGGAGGA
GGCGCGGGCCCGGTTCGAGGCCTCGGGCGCCCCGGCGCCCGTGTGGGCGCCCGAGCTGGGCGACGCGGCG
CAGCAGTACGCCCTGATCACGCGGCTGCTGTACACGCCGGACGCGGAGGCGATGGGGTGGCTCCAGAACC
CGCGCGTGGCGCCCGGGGACGTGGCGCTGGACCAGGCCTGCTTCCGGATCTCGGGCGCGGCGCGCAACAG
CAGCTCCTTCATCTCCGGCAGCGTGGCGCGGGCCGTGCCCCACCTGGGGTACGCCATGGCGGCGGGCCGC
TTCGGCTGGGGCCTGGCGCACGTGGCGGCCGCCGTGGCCATGAGCCGCCGCTACGACCGCGCGCAGAAGG
GCTTCCTGCTGACCAGCCTGCGCCGCGCCTACGCGCCCCTGCTGGCGCGCGAGAACGCGGCGCTGACCGG
GGCGCGAACCCCCGACGACGGCGGCGACGCCAACCGCCACGACGGCGACGACGCCCGCGGGAAGCCCGCC
GCCGCCGCCGCCCCGTTGCCGTCGGCGGCGGCGTCGCCGGCCGACGAGCGCGCGGTGCCCGCCGGCTACG
GCGCCGCGGGGGTGCTCGCCGCCCTGGGGCGCCTGAGCGCCGCGCCCGCCTCCGCGCCGGCCGGGGCCGA
CGACGACGACGACGACGACGGCGCCGGCGGTGGTGGCGGCGGCCGGCGCGCGGAGGCGGGCCGCGTGGCC
GTGGAGTGCCTGGCCGCCTGCCGCGGGATCCTGGAGGCGCTGGCGGAGGGCTTCGACGGCGACCTGGCGG
CCGTGCCGGGGCTGGCCGGAGCCCGGCCCGCCGCGCCCCCGCGCCCGGGGCCCGCGGGCGCGGCCGCCCC
GCCGCACGCCGACGCGCCCCGCCTGCGCGCCTGGCTGCGCGAGCTGCGGTTCGTGCGCGACGCGCTGGTG
CTGATGCGCCTGCGCGGGGACCTGCGCGTGGCCGGCGGCAGCGAGGCCGCCGTGGCCGCCGTGCGCGCCG
TGAGCCTGGTCGCCGGGGCCCTGGGCCCGGCGCTGCCGCGGAGCCCGCGCCTGCTGAGCTCCGCCGCCGC
CGCCGCCGCGGACCTGCTCTTCCAGAACCAGAGCCTGCGCCCCCTGCTGGCCGACACCGTCGCCGCGGCC
GACTCGCTCGCCGCGCCCGCCTCCGCGCCGCGGGAGGCGCGCAAGCGCAAGAGCCCCGCCCCGGCCAGGG
CGCCGCCGGGCGGCGCCCCGCGCCCCCCGAAGAAGAGCCGCGCGGACGCCCCCCGCCCCGCGGCCGCCCC
TCCCGCGGGGGCCGCGCCCCCCGCCCCGCCGACGCCGCCGCCGCGGCCGCCGCGCCCCGCGGCGCTGACC
CGCCGGCCCGCCGAGGGCCCCGACCCGCAGGGCGGCTGGCGCCGCCAGCCGCCGGGGCCCAGCCACACGC
CGGCGCCCTCGGCCGCCGCCCTGGAGGCCTACTGCGCCCCGCGGGCCGTGGCCGAGCTCACGGACCACCC
GCTCTTCCCCGCGCCGTGGCGCCCGGCCCTCATGTTCGACCCGCGCGCGCTGGCCTCGCTGGCCGCGCGC
TGCGCCGCCCCGCCCCCCGGCGGCGCGCCCGCCGCCTTCGGCCCGCTGCGCGCCTCGGGCCCGCTGCGCC
GCGCGGCGGCCTGGATGCGCCAGGTGCCCGACCCGGAGGACGTGCGCGTGGTGATCCTCTACTCGCCGCT
GCCGGGCGAGGACCTGGCCGCGGGCCGCGCCGGGGGCGGGCCCCCCCCGGAGTGGTCCGCCGAGCGCGGC
GGGCTGTCCTGCCTGCTGGCGGCCCTGGGCAACCGGCTCTGCGGGCCCGCCACGGCCGCCTGGGCGGGCA
ACTGGACCGGCGCCCCCGACGTCTCGGCGCTGGGCGCGCAGGGCGTGCTGCTGCTGTCCACGCGGGACCT
GGCCTTCGCCGGCGCCGTGGAGTTCCTGGGGCTGCTGGCCGGCGCCTGCGACCGCCGCCTCATCGTCGTC
AACGCCGTGCGCGCCGCGGACTGGCCCGCCGACGGGCCCGTGGTCTCGCGGCAGCACGCCTACCTGGCCT
GCGAGGTGCTGCCCGCCGTGCAGTGCGCCGTGCGCTGGCCGGCGGCGCGGGACCTGCGCCGCACCGTGCT
GGCCTCCGGCCGCGTGTTCGGGCCGGGGGTCTTCGCGCGCGTGGAGGCCGCGCACGCGCGCCTGTACCCC
GACGCGCCGCCGCTGCGCCTCTGCCGCGGGGCCAACGTGCGGTACCGCGTGCGCACGCGCTTCGGCCCCG
ACACGCTGGTGCCCATGTCCCCGCGCGAGTACCGCCGCGCCGTGCTCCCGGCGCTGGACGGCCGGGCCGC
CGCCTCGGGCGCGGGCGACGCCATGGCGCCCGGCGCGCCGGACTTCTGCGAGGACGAGGCGCACTCGCAC
CGCGCCTGCGCGCGCTGGGGCCTGGGCGCGCCGCTGCGGCCCGTCTACGTGGCGCTGGGGCGCGACGCCG
TGCGCGGCGGCCCGGCGGAGCTGCGCGGGCCGCGGCGGGAGTTCTGCGCGCGGGCGCTGCTCGAGCCCGA
CGGCGACGCGCCCCCGCTGGTGCTGCGCGACGACGCGGACGCGGGCCCGCCCCCGCAGATACGCTGGGCG
TCGGCCGCGGGCCGCGCGGGGACGGTGCTGGCCGCGGCGGGCGGCGGCGTGGAGGTGGTGGGGACCGCCG
CGGGGCTGGCCACGCCGCCGAGGCGCGAGCCCGTGGACATGGACGCGGAGCTGGAGGACGACGACGACGG
ACTGTTTGGGGAGTGACGGGGGGGAAACTTCCGGGAGCGGGGGAGGGGGGAGATGGGGAGAGGGGGAAGG
AATCGGGCGTCTGTGCGCCTTTAAGACAGACGCGGCGATGGCCGCGCGCGTGTGTGAGAAATAAAGAACG
AGACAGACGAAAACGTACCGCCTTGTGTGGTTTATTCGGGGGTCGGGCGGGCGGGGGTCGGGCGGGCGGG
GGTCGGGCGGGCGGGGGTCGGGCGGGCGGGGGTCGGGCGGGCGGGGGTCGGGCGGGCGGGGGTCGGGCGG
GCGGGGGTCGGGCGGGCGGGGGTCGGGCGGGCGGGGGTCGGGCGGGCGGGGGTCGGGCGGGCGGGGGTCG
GGCGGGCGGGGGTCGGGCGGGCGGGGGTCGGGCGGGCGGGGGTCGGGCGGGCGGGGGTCGGGTGGGCGGC
ACGTCTCCCGCGCCCGCGGGGGGTCTGGGGCTCTGACCTGAGTGCAGGTTACGAAGGTCAGGTGGCCCGA
GCCCCCCCGCAGGAGCGGGAGGGAAGGCACGGGGCGCGGGAGGGAGGGGCTGCTGCGAGCTCGGGGCCGC
GGGCGCGGGGGGAGGGGCGGGGGAAGCCCCCGGGGCGGGGCGCGGGGGAGGCGGCCGCGGGGGAGGCGGC
CGCGGGACCGCAGCCCCGTGGCGCGCGGGGGGGAGGGGCTGCCGCGAGCTCGGCGGGATGGAGGGGAGGG
AGGGGGTGGCGGGGAACCGTGTGCGGGCGGGCGGGTGCTTGGTGCAACTGTCTGGTCTGCGAGGGCGAGC
GGTGGTGCGACTGGCGTCTTCGGGGGGGCGGGGAGCTTGGGAGTGTGTGGTGGTCTGCGGCACAGCCTGC
TAGTCCCCGTCTTGCCGCGCGGGGGCGGGCGCGGGAAAAAAGCCGCGCGGGGGCGCCCGCGGGAAGGCAG
CCCCGCGGCGCGCGGGGGGAGGGGCGGCGCCCGCGGGGGAGCGGCCGGCTCCGGGGGAGGGACGGGGAAG
GGGGCGCGCGGGGCTGCCCTGCCGCCCGCCCGCCGCCGCCGCCCGCCTTCGCGCCCCCCCCCAAAAAACA
CCCCCCCCGGGGGTTGACTCCCCGGGGGAAAAGAGGCGGGGCGGG
