# Supplementary material for: Prioritizing antiviral drugs against SARS-CoV-2 by integrating viral complete genome sequences and drug chemical structures
Source: Sci Rep. 2021 Mar 18;11:6248. doi: 10.1038/s41598-021-83737-5 (PMC7973547; doi:10.1038/s41598-021-83737-5)
Supplement: Supplementary file 1 — Supplementary Information 1. [file 41598_2021_83737_MOESM1_ESM.zip › dataset_VDA-RWR/dataset3/virus FASTA/human enteric coronavirus.fasta]

>FJ415324.1 Human enteric coronavirus 4408, complete genome
GATTGTGAGCGATTTGCGTGCGTGCATCCCGCTTCACTGATCTCTTGTTAGATCTTTTCATAATCTAAAC
TTTATAAAAACATCCACTCCCTGTAGTCTATGCCTGTGGGCGTAGATTTTTCATAGTGGTGTCTATATTC
ATTTCTGCTGTTAACAGCTTTCAGCCAGGGACGTGTTGTATCCTAGGCAGTGGCCCACCCATAGGTCACA
ATGTCGAAGATCAACAAATACGGTCTCGAACTACACTGGGCTCCAGAATTTCCATGGATGTTTGAGGACG
CAGAGGAGAAGTTGGATAACCCTAGTAGTTCAGAGGTGGATATAGTATGCTCCACCACTGCGCAAAAGCT
GGAAACAGGCGGAATTTGTCCTGAAAATCATGTGATGGTGGATTGTCGCCGACTTCTTAAACAAGAGTGT
TGTGTGCAGTCTAGCCTAATACGTGAAATTGTTATGAATACACGTCCATATGATTTGGAGGTGCTACTTC
AAGATGCTTTGCAGTCCCGCGAAGCAGTTTTGGTTACACCCCCTCTAGGTATGTCTCTGGAGGCATGCTA
TGTGAGAGGTTGTAATCCTAATGGATGGACCATGGGTTTGTTTCGGCGTAGAAGTGTGTGTAACACTGGT
CGCTGCGCTGTTAACAAGCATGTGGCCTATCAGCTATATATGATTGATCCTGCGGGTGTTTGTTTTGGTG
CAGGTCAATTTGTGGGTTGGGTTATACCCTTAGCCTTTATGCCTGTGCAATCCCGGAAATTTATTGTTCC
TTGGGTTATGTACTTGCGTAAGTGTGGCGAAAAGGGTGCCTACAATAAAGATCATAAACGTGTCGGTTTT
GGACACGTTTATAATTTTAAAGTTGAGGATGCTTACGACCTGGTTCATGATGAGCCTAAGGGTAAGTTTT
CTAAGAAGGCTTATGCTTTAATTAGAGGATACCGTGGTGTTAAACCGCTTCTCTATGTAGACCAGTATGG
TTGTGATTATACTGGTGGTCTTGCAGATGGCTTAGAGGCTTATGCTGATAAGACATTGCAAGAAATGAAG
GCATTATTTCCTATTTGGAGCCAGGAACTCCCTTTTGATGTAACTGTGGCATGGCACGTTGTGCGTGATC
CACGTTATGTTATGAGACTGCAGAGTGCTTCTACTATACGTAGTGTTGCATATGTTGCTAACCCTACTGA
AGACTTGTGTGATGGTTCTGTTGTTATAAAGGAACCTGTGCATGTTTATGCGGATGACTCTATTATTTTA
CGTCAACATAATTTAGTTGACATTATGAGTTGTTTTTATATGGAGGCAGATGCAGTTGTAAATGCTTTTT
ATGGTGTTGATTTGAAAGATTGTGGTTTTGTTATGCAGTTTGGTTATATTGACTGCGAACAAGACTTGTG
TGATTTTAAAGGTTGGGTTCCTGGTAATATGATAGATGGTTTTGCTTGCACTACTTGTGGTCATGTTTAT
GAAACAGGTGATTTGCTAGCACAATCTTCAGGTGTTTTGCCTGTTAATCCTGTATTGCATACTAAGAGTG
CAGCAGGTTATGGTGGTTTTGGTTGTAAGGATTCTTTTACCCTGTATGGCCAAACTGTAGTTTATTTTGG
AGGTTGTGTGTATTGGAGTCCAGCACGTAATATATGGATTCCTATATTAAAATCTTCTGTTAAGTCTTAT
GACGGTTTGGTTTATACTGGAGTTGTAGGTTGCAAGGCTATTGTAAAGGAAACAAATCTCATTTGCAAAG
CGTTGTACCTTGATTATGTTCAACACAAGTGTGGCAATTTACACCAGCGGGAGTTGCTAGGTGTGTCAGA
TGTGTGGCATAAACAATTGTTATTAAATAGAGGTGTGTACAAACCTCTTTTAGAGAATATTGATTATTTT
AATATGCGGCGCGCTAAATTTAGTTTAGAAACTTTTACTGTTTGTGCAGATGGTTTTATGCCTTTTCTTT
TAGATGATTTGGTTCCGCGCGCATATTATTTGGCAGTAAGTGGTCAAGCATTTTGTGACTACGCAGGTAA
ATTCTGCCATGCTGTTGTGTCTAAGAGTAAAGAGTTACTTGATGTGTCTCTGGATTCTTTAGGTGCAGCT
ATACATTATTTGAATTCTAAAATTGTTGATTTGGCTCAACATTTTAGTGATTTTGGAACAAGTTTTGTTT
CTAAAATTGTTCATTTCTTTAAGACTTTTACTACTAGCACTGCTCTTGCATTTGCATGGGTTTTATTCCA
TGTTTTGCATGGTGCTTATATAGTAGTGGAGAGTGATATATATTTTGTTAAAAACATTCCTCGTTATGCT
AGTGCTGTTGCACAAGCATTTCGGAGTGTTGCTAAAGTTGTACTGGACTCTTTAAGAGTTACTTTTATTG
ATGGCCTTTCTTGTTTTAAGATTGGACGTAGAAGAATTTGTCTTTCAGGCAGTAAAATTTATGAAGTTGA
GCGTGGCTTGTTACATTCATCTCAATTGCCATTAGATGTTTATGATTTAACCATGCCTAGTCAAGTTCAG
AAAGCCAAGCAAAAACCTATTTATTTAAAAGGTTCTGGTTCTGATTTTTCATTAGCGGATAGTGTAGTTG
AAGTTGTTACAACTTCACTTACACCATGTGGTTATTCTGAACCACCTAAAGTTGCAGATAAAATTTGCAT
TGTGGATAATGTTTATATGGCCAAGGCTGGTGACAAATATTACCCTGTTGTGGTTGATGGTCATGTAGGA
CTCTTGGATCAAGCATGGAGGGTTCCTTGTGCTGGAAGGCGTGTTACATTTAAGGAACAGCCTACAGTAA
ATGAGATTGCAAGCACACCTAAGACTATTAAAGTTTTTTATGAGCTTGACAAAGATTTTAATACTATTTT
AAACACTGCATGTGGAGTGTTTGAAGTAGATGATACTGTGGATATGGAGGAATTTTATGCTGTGGTGATT
GATGCCATAGAAGAGAAACTTTCTCCATGTAAGGAGCTTGAAGGTGTAGGTGCTAAAGTTAGTGCCTTTT
TACAGAAATTAGAGGATAATTCCCTATTTTTATTTGATGAGGCTGGTGAGGAAGTTCTTGCCCCTAAATT
GTATTGTGCTTTTACAGCTCCTGAAGATGATGACTTTCTTGAAGAAAGTGGTGTTGAAGAAGATGATGTA
GAAGGTGAGGAAACTGATTTAACTGTCACAAGTGCTGGAGAGCCTTGTGTTGCCAGTGAACAGGAGGAGT
CTTCTGAAATCTTAGAGGACACTTTGGATGATGGTCCATGTGTGGAGACATCTGATTCACAAGTTGAAGA
AGATGTAGAAATGTCGGATTTTGTTGATCTTGAATCTGTGATTCAGGATTATGAAAATGTTTGTTTTGAG
TTTTATACTACAGAGCCAGAATTTGTTAAAGTTTTGGATCTGTATGTGCCTAAAGCAACTCGCAACAATT
GCTGGTTGCGATCAGTTTTGGCAGTGATGCAGAAACTGCCCTGTCAATTTAAAGATAAAAATTTGCAGGA
TCTTTGGGTGTTATATAAGCAACAGTATAGTCAGTTGTTTGTTGATACCTTGGTTAATAAGATACCTGCT
AATATTGTAGTTCCACAAGGTGGTTATGTTGCTGATTTTGCATATTGGTTCTTAACCTTATGTGATTGGC
AGTGTGTTGCATACTGGAAATGCATTAAATGTGATTTAGCTCTTAAGCTTAAAGGCTTGGATGCTATGTT
CTTTTATGGTGATGTTGTCTCACATGTGTGCAAGTGTGGTGAGTCTATGGTACTTATTGATGTTGATGTA
CCATTTACAGCCCACTTTGCTCTTAAAGATAAGTTGTTTTGTGCATTTATTACTAAGCGTAGTGTGTATA
AAGCAGCTTGTGTTGTGGATGTTAATGATAGCCATTCTATGGCTGTTGTTGATGGTAAACAAATTGATGA
TCATCGTATCACTAGTATTACTAGTGATAAGTTTGATTTTATTATTGGGCATGGCATGTCATTTTCAATG
ACTACTTTTGAAATTGCCCAATTGTATGGTTCTTGTATAACACCTAATGTATGTTTTGTTAAAGGTGATA
TAATTAAAGTTTCTAAGCGTGTTAAAGCAGAAGTCGTTGTAAATCCTGCTAATGGCCATATGGCACATGG
TGGTGGTGTTGCAAAGGCTATTGCAGTAGCAGCTGGACAGCAGTTCGTTAAAGAGACTACCGATATGGTT
AAGTCTAAAGGAGTTTGTGCTACTGGAGATTGTTATGTCTCTACAGGGGGCAAATTATGTAAAACTGTGC
TTAATGTTGTTGGACCTGATGCGAGGACACAGGGTAAACAAAGTTATGCATTGTTAGAGCGTGTTTATAA
ACATCTTAACAAATATGATTGTGTTGTTACAACTTTGATCTCAGCTGGTATATTTAGTGTGCCTTCTGAT
GTGTCTTTAACATATCTACTTGGTACTGCTAAGAAACAAGTTGTTCTTGTTAGCAATAATCAAGAGGATT
TTGATCTTATTTCTAAGTGTCAGATAACTGCCGTTGAGGGCACTAAGAAATTGGCAGAACGTCTTTCTTT
TAATGTTGGGCGTTCTATCGTTTACGAAACAGATGCTAATAAGTTGATTTTAAGCAATGATGTTGCATTT
GTTTCGACATTTAATGTCTTACAGGATGTTTTATCCTTAAGACATGATATAGCACTTGATGATGATGCAC
GAACCTTTGTTCAGAGCAATGTTGATGTTGTACCTGAGGGTTGGCGTGTTGTCAATAAGTTTTATCAAAT
TAATGGTGTTAGAACCGTTAAGTATTTTGAGTGTCCTGGGGGCATAGACATATGCAGCCAGGATAAAGTC
TTTGGTTATGTACAGCAGGGTAGTTTTAATAAGGCTACTGTTGCTCAAATTAAAGCCTTGTTTTTGGATA
AAGTGGACATCTTGCTAACTGTTGATGGTGTCAATTTCACTAACAGGTTTGTGCCTGTAGGTGAAAGTTT
TGGTAAGAGTCTAGGAAATGTGTTTTGTGATGGAGTTAATGTCACGAAACATAAGTGTGATATAAATTAT
AAAGGTAAAGTCTTTTTCCAGTTTGATAATCTTTCTAGTGAAGATTTAAAGGCTGTAAGAAGTTCTTTTA
ATTTTGATCAGAAGGAATTGCTTGCCTACTACAACATGCTTGTTAATTGTTCTAAGTGGCAGGTTGTTTT
TAATGGTAAGTATTTCACTTTTAAGCAAGCTAATAACAATTGTTTTGTTAATGTTTCTTGCTTAATGCTC
CAGAGTTTGAATCTGAAATTTAAAATTGTTCAATGGCAGGAGGCGTGGCTTGAATTTCGTTCTGGCCGCC
CTGCTAGATTTGTATCTTTGGTTTTGGCTAAAGGTGGGTTTAAATTTGGGGATCCTGCTGATTCTAGAGA
TTTCTTGCGTGTTGTGTTTAGTCAAGTTGATTTGACAGGGGCAATATGTGATTTTGAAATTGCATGTAAA
TGTGGTGTAAAGCAGGAACAGCGTACTGGTGTGGACGCTGTTATGCATTTTGGTACATTGAGTCGTGAAG
ATCTTGAGATTGGTTACACCGTGGATTGTTCTTGCGGTAAAAAGCTAATTCATTGTGTACGATTTGACGT
ACCATTTTTAATTTGCAGTAATACACCTGCTAGTGTAAAATTACCTAAGGGTGTAGGAAGTGCAAATATT
TTTAAAGGTGATAAGGTTGGTCATTATGTTCATGTTAAGTGTGAACAGTCTTATCAGCTTTATGATGCTT
CTAATGTTAAGAAGGTTACAGACGTTACTGGCAATTTGTCAGATTGTTTGTATCTTAAAAATTTGAAACA
AACTTTTAAATCGGTGTTAACCACCTATTATTTGGATGATGTTAAGAAAATTGAGTATAAACCTGACTTG
TCACAATATTATTGTGACGGAGGTAAGTATTATACTCAGCGTATTATTAAAGCCCAATTTAAAACATTTG
AGAAAGTAGATGGTGTGTATACTAATTTTAAATTGATAGGACACACCGTCTGTGATATTCTTAATGCTAA
GTTGGGTTTTGATAGCTCTAAAGAGTTTGTTGAATATAAGGTTACTGAGTGGCCAACAGCTACAGGTGAT
GTGGTGTTGGCTACTGATGATTTATATGTTAAGAGATATGAAAGGGGTTGTATTACTTTTGGTAAACCTG
TTATATGGTTGAGCCATGAGCAAGCTTCCCTCAATTCTTTAACATATTTTAATAGACCTTTATTGGTTGA
TGAGAATAAATTTGATGTTTTAAAAGTGGATGATGTTGACGATGGCGGTGACAACTCAGAGAGTGATGCC
AAAGAACCCAAAGAAATCAACATTATTAAGTTAAGTGGTGTCAAAAAACCATTTAAGGTTGAAGATAGTG
TCATTGTTAATGATGACACTAGTGAAATCAAATATGTTAAGAGTTTGTATATAGTTGATGTGTATGATAT
GTGGCTTACAGGTTGTAGGTATGTTGTTAGGACTGCTAATGCTTTGAGCATAGCAGTTAACGTACCTACA
ATACGTAAGTTTATAAAATTTGGTATGACTCTTGTTAGTATACCAATTGATTTGTTAAATTTAAGAGAGA
TTAAGCCTGTTTTTAATGTGGTTAAAGCTGTGCGAAATAAAATTTCTGCATGCTTTAATTTTATTAAATG
GCTTTTTGTCTTATTATTTGGCTGGATTAAAATATCCGCTGATAATAAAGTAATCTACACCACAGAAGTT
GCATCAAAGCTTACGTGTAAGCTTGTAGCTTTAGCTTTTAAAAATGCATTTTTGACATTTAAGTGGAGTG
TGGTTGCTAGAGGTGCTTGCATTATAGCGACTATATTTCTGTTGTGGTTTAATTTTATATATGCCAATGT
AATTTTTAGTGATTTTTATTTGCCTAAAATCGGTTTCTTGCCGACTTTTGTTGGTAAGATTGCACAGTGG
ATTAAGAACACTTTTAGTCTTGTAACTATTTGTGATCTATATTCCATGCAGGATGTGGGTTTTAAGAATC
AGTATTGTAATGGAAGTATCGCATGTCAGTTATGCTTGGCAGGATTTGATATGTTAGATAATTATAAAGC
CATTGATGTAGTACAGTATGAAGCTGATAGGAGAGCATTTGTTGATTATACAGGTGTGTTAAAGATTGTC
ATTGAATTGATAGTTAGTTACGCCCTGTATACGGCATGGTTTTACCCATTGTTTGCTCTTATTAGTATTC
AGATCTTGACCACGTGGCTGCCTGAGCTTTTTATGCTTAGTACATTACATTGGAGTGTTAGGTTGCTGGT
GTCTTTAGCTAATATGTTACCAGCACATGTTTTTATGAGGTTTTATATTATTATTGCCTCTTTTATTAAG
CTGTTTAGCTTGTTTAGGCATGTTGCCTATGGTTGTAGTAAATCTGGTTGTTTGTTTTGTTACAAGAGGA
ATCGTAGTCTACGTGTTAAATGTAGTACTATTGTTGGTGGCATGATACGCTATTACGATGTTATGGCTAA
TGGTGGCACTGGCTTTTGTTCAAAACATCAATGGAATTGCATTGATTGTGATTCTTATAAACCAGGTAAT
ACTTTTATTACTGTTGAGGCCGCTCTTGATTTATCTAAGGAATTGAAACGGCCTATTCAGCCTACAGACG
TTGCTTATCATACGGTCACGGATGTTAAGCAAGTTGGTTGTTATATGCGCTTGTTCTATGATCGTGATGG
ACAGCGCACATATGATGATGTTAATGCTAGTTTGTTTGTGGATTATAGTAATTTGCTACATTCTAAGGTT
AAGAGTGTGCCTAATATGCATGTTGTGGTAGTGGAAAATGATGCCGATAAAGCTAATTTTCTTAATGCTG
CTGTATTTTATGCACAGTCTTTGTTTAGACCTATTTTAATGGTTGATAAAAATCTGATAACTACTGCTAA
TACTGGTACGTCTGTTACAGAAACTATGTTTGATGTTTATGTGGACACATTTTTGTCTATGTTTGATGTG
GATAAAAAGAGTCTTAATGCTTTAATAGCAACTGCGCATTCTTCTATAAAACAGGGTACGCAGATTTGTA
AAGTTTTGGATACCTTTTTAAGCTGTGCTCGTAAAAGTTGTTCTATTGATTCAGATGTTGATACTAAGTG
TTTAGCTGATTCTGTCATGTCTGCTGTATCGGCAGGCCTTGAATTGACGGATGAAAGTTGTAATAACTTG
GTGCCAACATATTTGAAGGGTGATAACATTGTGGCAGCTGATTTAGGTGTTCTGATTCAAAATTCTGCTA
AGCATGTGCAGGGTAATGTTGCTAAAATAGCCGGTGTTTCCTGTATATGGTCTGTGGATGCTTTTAATCA
GCTTAGTTCTGATTTCCAGCATAAATTGAAGAAAGCATGTTGTAAAACTGGTTTGAAACTGAAGCTTACT
TATAATAAGCAGATGGCTAATGTCTCTGTTTTAACTACACCCTTTAGTCTTAAAGGGGGTGCAGTTTTTA
GTTATTTTGTTTATGTATGTTTTGTGTTGAGTTTGGTTTGTTTTATTGGATTGTGGTGCTTAATGCCCAC
TTACACAGTACACAAATCAGATTTTCAGCTTCCCGTTTATGCCAGTTATAAAGTTTTAGATAATGGTGTT
ATTAGAGATGTTAGCGTTGAAGATGTTTGTTTCGCTAACAAATTTGAACAATTTGATCAATGGTATGAGT
CTACATTTGGTCTAAGTTATTATAGTAACAGTATGGCTTGTCCCATTGTTGTTGCTGTAGTAGACCAGGA
TTTTGGCTCTACTGTGTTTAACGTCCCTACCAAAGTGTTACGATATGGTTACCATGTGTTGCACTTTATT
ACACATGCACTTTCTGCTGATGGAGTGCAGTGTTATACGCCACATAGTCAAATATCGTATTCTAATTTTT
ATGCTAGTGGCTGTGTGCTTTCCTCCGCTTGTACTATGTTTGCAATGGCCGATGGTAGTCCACAACCTTA
TTGTTATACAGAGGGGCTTATGCAGAACGCTTCTCTGTATAGTTCATTGGTACCTCATGTGCGGTATAAT
CTTGCTAATGCTAAAGGTTTTATCCGTTTTCCAGAAGTGTTGCGAGAAGGACTTGTGCGTATTGTGCGTA
CTCGTTCTATGTCGTATTGCAGAGTTGGATTATGTGAGGAAGCTGATGAGGGTATATGTTTTAATTTTAA
TGGTTCTTGGGTGCTTAATAATGATTATTATAGATCATTGCCTGGGACTTTTTGTGGTAGAGATGTTTTT
GACTTAATTTATCAGCTGTTTAAAGGTTTAGCACAGCCTGTGGATTTCTTGGCATTGACTGCTAGTTCCA
TTGCTGGTGCTATACTTGCTGTAATTGTTGTTTTGGTGTTTTATTACTTAATAAAGCTTAAACGTGCTTT
TGGTGATTACACCAGTGTTGTTTTTGTTAATGTGATTGTGTGGTGTGTAAATTTTATGATGCTTTTTGTG
TTTCAAGTTTACCCTACACTTTCTTGTGTATATGCTATTTGTTATTTTTATGCCACGCTTTATTTCCCTT
CGGAGATAAGTGTGATAATGCATTTACAATGGCTAGTTATGTATGGCACTATTATGCCTTTATGGTTTTG
TTTGCTATATATATCTGTTGTTGTTTCAAATCATGCTTTTTGGGTATTTTCTTACTGCAGACGGCTTGGT
ACTTCTGTTCGTAGTGATGGTACATTTGAAGAAATGGCTCTTACTACTTTTATGATTACAAAAGATTCTT
ATTGTAAGCTTAAGAATTCTTTGTCTGATGTTGCTTTTAATAGATACTTGAGTTTGTATAATAAGTATAG
GTATTACAGCGGTAAAATGGATACTGCTGCATATAGGGAGGCTGCTTGTTCCCAGTTGGCTAAAGCAATG
GACACATTTACCAATAATAATGGTAGTGATGTGCTTTACCAACCACCTACTGCTTCCGTTTCAACTTCAT
TCTTGCAATCAGGTATTGTGAAAATGGTTAATCCTACTTCTAAGGTAGAACCATGTATTGTCAGCGTTAC
CTATGGTAATATGACATTGAATGGTTTATGGTTGGATGATAAGGTCTACTGTCCCAGACATGTGATATGT
TCTGCTTCAGATATGACTAATCCAGATTATACAAATTTGTTGTGTAGAGTAACATCAAGTGATTTTACTG
TATTGTTTGATCGTTTAAGCCTTACAGTGATGTCTTATCAAATGCAGGGTTGTATGCTTGTTCTTACAGT
GACCCTGCAAAATTCTCGTACGCCAAAATATACATTTGGTGTGGTTAAACCTGGTGAGACTTTTACTGTT
TTAGCTGCTTATAACGGCAAACCACAAGGAGCCTTTCATGTGACTATGCGTAGTAGTTATACCATTAAGG
GTTCCTTTTTATGCGGATCTTGTGGATCTGTTGGTTATGTAATAATGGGTGATTGTGTTAAATTTGTGTA
TATGCATCAATTGGAGCTTAGTACTGGTTGTCATACTGGTACTGATTTCAATGGGGATTTTTATGGTCCT
TATAAGGATGCTCAGGTTGTCCAATTGCCCGTTCAGGATTATATACAATCTGTTAATTTTGTAGCATGGC
TTTATGCTGCTATACTTAATAATTGTAATTGGTTTGTACAAAGTGATAAGTGTTCTGTTGAAGATTTTAA
TGTGTGGGCTTTGTCTAATGGGTTTAGCCAAGTTAAGTCTGATCTTGTTATAGATGCTTTAGCTTCTATG
ACTGGTGTGTCTTTGGAAACACTATTGGCTGCTATTAAGCGTCTTAAGAATGGTTTTCAAGGACGTCAGA
TTATGGGTAGTTGCTCCTTTGAGGATGAATTGACACCTAGCGATGTTTATCAACAACTCGCTGGTATCAA
GTTACAATCAAAGCGTACTAGATTGGTTAAAGGCATTGTTTGTTGGATTATGGCTTCTACATTTTTGTTT
AGTTGTATAATTACAGCATTTGTGAAATGGACTATGTTTATGTATGTAACTACTAATATGCTTAGTATTA
CGTTTTGTGCACTTTGTGTTATAAGTTTGGCCATGTTGTTGGTTAAACATAAGCATCTTTATTTGACTAT
GTATATAATTCCTGTGCTTTTTACACTGCTGTATAACAACTATTTGGTTGTGTACAAGCAGACATTTAGA
GGCTATGTTTATGCATGGCTATCATATTATGTTCCATCAGTTGAGTATACTTATACTGATGAAGTTATTT
ATGGCATGTTATTGCTTATAGGAATGGTCTTTGTTACATTACGTAGCATTAACCATGATTTGTTTTCTTT
TATAATGTTTGTTGGTCGTGTGATTTCTGTTGTCTCTTTGTGGTACATGGGTTCTAACTTAGAGGAAGAA
ATTCTTCTTATGTTGGCTTCTCTTTTTGGTACTTACACATGGACAACAGCTTTATCTATGGCTGCAGCAA
AGGTTATTGCTAAGTGGGTTGCTGTGAATGTTTTGTATTTCACAGATATACCTCAAATTAAGATAGTGCT
TGTATGCTATTTGTTTATAGGTTATATTATTAGCTGTTATTGGGGTTTGTTTTCCTTGATGAACAGCTTG
TTTAGAATGCCTTTGGGTGTTTATAATTATAAAATTTCAGTACAGGAATTAAGATATATGAATGCTAATG
GATTGCGCCCTCCTAAGAATAGTTTTGAAGCCCTTATGCTTAATTTTAAGCTTTTGGGTATTGGAGGTGT
GCCAATTATTGAAGTATCTCAATTTCAATCAAAATTGACTGATGTTAAATGTGCTAATGTTGTCTTGCTT
AATTGCTTGCAACATTTGCATGTTGCTTCTAACTCTAAGTTGTGGCAGTATTGTAGCACTTTGCACAATG
AAATACTTGCCACTTCGGATCTGGGTGTTGCTTTTGAAAAGCTTGCTCAGTTGTTAATTGTTTTGTTTGC
TAATCCAGCTGCTGTGGATAGCAAGTGCCTGACTAGTATTGAAGAAGTTTGCGATGATTACGCAAAGGAC
AATACTGTTTTGCAGGCTTTACAGAGTGAATTTGTTAATATGGCTAGCTTCGTTGAATATGAAGTTGCTA
AGAAAAATCTTGATGAGGCGCGTTCTAGTGGTTCTGCTAATCAACAGCAGTTAAAACAGCTAGAGAAAGC
CTGTAATATTGCTAAATCTGCTTATGAACGCGACCGTGCTGTAGCAAGAAAGTTGGAGCGTATGGCAGAT
TTGGCTCTCACTAATATGTATAAAGAAGCTAGAATTAATGATAAGAAGAGTAAGGTTGTTTCTGCCTTGC
AAACTATGCTTTTTAGTATGGTGCGTAAGTTAGATAATCAAGCTCTGAATTCAATATTAGATAATGCTGT
GAAGGGTTGTGTACCATTGAATGCAATCCCTTCATTGGCAGCAAACACTCTGACTATAATTGTACCAGAT
AAAAGTGTTTACGATCAGGTGGTTGATAATGTCTATGTTACCTATGCGGGTAATGTATGGCAGATTCAAA
CTATCCAAGATTCAGATGGTACAAATAAGCAGTTGAATGAGATATCTGATGATTGTAACTGGCCACTAGT
TATTATTGCAAATCGGCATAATGAGGTATCTGCTACCGTTTTGCAAAATAATGAATTAATGCCTGCTAAG
TTGAAAACGCAGGTTGTTAATAGTGGTCCAGATCAGACTTGTAATACACCTACTCAATGTTACTATAATA
ATAGTAACAATGGGAAGATTGTTTATGCTATACTTAGTGATGTTGATGGTCTTAAGTATACAAAAATTCT
TAAAGATGATGGCAATTTTGTTGTTTTGGAGTTAGATCCTCCTTGTAAATTTACTGTTCAAGATGTTAAA
GGTCTTAAAATTAAGTACCTTTATTTTGTAAAAGGTTGTAACACACTAGCAAGAGGCTGGGTTGTTGGTA
CAATTTCTTCTACAGTTAGATTGCAAGCTGGAACTGCTACTGAGTATGCTTCCAACTCATCTATATTATC
TTTATGTGCGTTTTCTGTAGATCCTAAGAAAACGTATTTAGATTTTATACAACAGGGAGGAACACCTATT
GCCAATTGTGTTAAAATGTTGTGTGACCATGCTGGTACCGGTATGGCCATTACTGTTAAACCTGATGCTA
CCACTAGTCAGGATTCATATGGTGGTGCGTCTGTTTGTATATATTGCCGCGCACGAGTTGAACACCCAGA
TGTTGATGGGTTGTGCAAACTACGCGGCAAGTTTGTACAAGTGCCTGTAGGTATAAAAGATCCTGTGTCT
TATGTTTTGACACATGATGTTTGCCAAGTTTGTGGATTTTGGCGGGATGGAAGTTGTTCATGTGTTAGCA
CTGACACTACTGTTCAGTCAAAAGATACTAATTTTTTAAACGGGTTCGGGGTACGAGTGTAGATGCCCGT
CTCGTACCCTGTGCCAGTGGTCTATCTACTGATGTACAATTAAGGGCATTTGATATTTGCAATGCTAGTG
TTGCTGGCATTGGTTTACATTTAAAAGTTAATTGTTGCCGTTTTCAGCGTGTTGATGAGAACGGTGATAA
ATTAGATCAGTTCTTTGTCGTTAAGAGGACCGATCTGACTATATATAATAGAGAGATGGAATGCTATGAG
CGTGTAAAAGATTGTAAGTTTGTGGCTGAACACGATTTCTTTACATTTGATGTAGAAGGTAGTCGTGTGC
CACACATTGTACGCAAGGATTTAACAAAGTATACTATGTTGGATCTTTGCTACGCATTGCGACATTTTGA
TCGCAATGATTGCATGCTGCTTTGTGACATTCTCTCTATATATGCTGGTTGTGAACAATCCTACTTTACT
AAGAAGGATTGGTATGATTTTGTTGAAAATCCTGATATTATTAATGTTTATAAAAAGCTAGGACCTATTT
TTAATAGAGCCCTAGTTAGCGCTACTGAGTTTGCAGACAAATTGGTGGAGGTAGGCTTAGTAGGCATTTT
AACACTTGATAACCAAGATTTAAATGGTAAATGGTATGATTTTGGTGACTATGTTATTGCAGCCCCAGGG
TGTGGTGTTGCTATAGCAGACTCTTATTATTCTTATATGATGCCTATGCTGACCATGTGTCATGCATTGG
ATTGTGAATTGTATGTGAATAATGCTTATAGACTATTTGATCTTGTACAGTATGATTTTACTGATTACAA
GCTCGAATTGTTTAATAAGTATTTTAAGCACTGGAGTATGCCATACCATCCTAACACGGTTGATTGTCAG
GATGATCGGTGTATCATACATTGTGCTAATTTTAACATACTTTTTAGTATGGTTTTACCTAATACATGTT
TTGGGCCTCTTGTTAGGCAAATTTTTGTGGATGGTGTGCCTTTTGTTGTTTCAATTGGCTACCATTATAA
AGAACTTGGTATTGTGATGAACATGGATGTGGATACACATCGTTATCGCTTGTCTTTAAAAGACTTGCTT
TTATATGCTGCTGATCCAGCTTTGCATGTAGCTTCTGCTAGTGCATTATATGATTTACGCACTTGTTGTT
TTAGTGTTGCGGCTATAACAAGCGGTGTAAAATTTCAAACAGTCAAACCTGGTAATTTTAATCAGGATTT
TTATGATTTTATTTTAAGTAAGGGCCTGCTTAAAGAGGGTAGTTCAGTTGACCTGAAACACTTTTTCTTT
ACGCAGGATGGTAATGCTGCTATTACTGATTATAATTATTATAAGTATAATTTGCCCACTATGGTGGACA
TTAAGCAGTTGTTGTTTGTTTTGGAAGTAGTTTATAAGTATTTTGAGATTTATGATGGTGGGTGTATACC
GGCATCACAAGTCATTGTTAATAATTATGATAAGAGTGCTGGCTATCCATTTAATAAATTTGGAAAAGCC
AGGCTCTATTATGAAGCATTATCATTTGAGGAGCAGGATGAAATTTACGCTTATACTAAGCGCAACGTCC
TGCCAACACTTACTCAAATGAATTTGAAATATGCTATTAGTGCTAAGAATAGAGCCCGCACTGTTGCTGG
TGTTTCCATACTTAGTACTATGACTGGCAGAATGTTTCATCAAAAATGTTTGAAAAGTATAGCAGCTACA
CGTGGTGTTCCTGTTGTTATAGGCACCACTAAGTTTTATGGCGGCTGGGATGATATGTTACGTCGCCTTA
TTAAAGATGTTGATAATCCTGTACTTATGGGTTGGGATTATCCTAAGTGTGATCGTGCTATGCCAAACAT
ACTACGTATTGTTAGTAGTCTGGTCTTGGCTCGAAAACATGAGGCATGTTGTTCGCAAAGCGATAGGTTT
TATCGACTTGCGAATGAATGCGCACAAGTTTTGAGTGAAATTGTTATGTGTGGTGGCTGTTATTATGTTA
AGCCTGGTGGCACTAGTAGTGGTGATGCAACTACTGCTTTTGCTAATTCAGTTTTTAACATATGTCAAGC
TGTTTCAGCCAATGTATGTGCTTTAATGTCATGCAATGGTAATAAGATTGAAGATTTGAGTATACGTGCT
CTTCAGAAGCGCTTATACTCACATGTGTATAGAAGTGATATGGTTGATTCAACCTTTGTCACAGAATATT
ATGAATTTTTAAATAAGCATTTTAGTATGATGATTTTGAGTGATGATGGCGTTGTGTGTTATAATTCTGA
TTATGCGTCCAAAGGGTATATTGCTAATATAAGTGCCTTTCAACAGGTATTATATTATCAAAATAACGTT
TTTATGTCAGAATCCAAATGTTGGGTTGAAAATGACATAAACAATGGACCTCATGAATTCTGTTCACAAC
ACACAATGCTTGTAAAGATGGATGGGGACGATGTCTATCTTCCATACCCTGATCCTAGTCGTATATTAGG
AGCTGGATGTTTTGTAGATGATTTGTTAAAGACTGATAGTGTTCTTTTAATAGAACGATTTGTAAGTCTT
GCAATAGATGCTTATCCACTTGTGTACCACGAAAATGAAGAATACCAAAAGGTTTTTCGTGTTTATTTGG
AGTATATAAAGAAGTTGTACAATGACCTGGGTAATCAGATCTTGGATAGCTACAGTGTTATTTTAAGTAC
TTGTGATGGACAAAAGTTTACTGATGAGTCCTTTTACAAGAACATGTATTTAAGAAGTGCAGTTATGCAG
AGTGTTGGAGCTTGCGTGGTTTGCTCTTCTCAAACATCATTACGTTGTGGCAGTTGCATCAGAAAGCCTC
TTCTTTGCTGCAAGTGTTGTTACGATCATGTTATGGCAACTGATCATAAATATGTTTTGAGTGTTTCACC
ATATGTGTGTAATGCACCAGGATGTGATGTAAATGATGTTACCAAATTGTATCTAGGTGGTATGTCATAT
TATTGTGAAGATCATAAGCCACAATATTCGTTTAAGTTGGTAATGAATGGTATGGTTTTTGGTCTATATA
AACAATCTTGTACAGGATCTCCGTACATAGATGATTTTAATCGTATAGCTAGTTGTAAATGGACTGATGT
TGATGATTACATACTGGCTAATGAATGTACAGAGCGCTTGAAATTGTTTGCTGCAGAAACGCAAAAGGCG
ACTGAGGAAGCCTTTAAGCAGAGTTATGCATCAGCAACAATACAAGAGATTGTTAGCGAGCGCGAATTGA
TCCTCTCTTGGGAGATTGGAAAAGTGAAGCCACCACTTAATAAAAATTATGTTTTTACTGGCTACCATTT
TACTAAAAATGGCAAGACAGTTTTAGGTGAATATGTTTTTGATAAGAGTGAGTTGACTAATGGTGTGTAT
TATCGCGCCACAACCACTTATAAGCTATCTGTAGGAGATGTTTTTGTTTTAACCTCTCATTCAGTAGCTA
ATTTAAGTGCTCCTACGCTTGTGCCGCAGGAGAATTATAGTAGTATTAGATTCGCTAGTGTTTATAGTGT
GCTTGAGACGTTTCAGAACAATGTCGTTAATTATCAACACATTGGTATGAAACGTTATTGCACCGTGCAA
GGACCTCCTGGTACAGGAAAGTCACATCTTGCTATTGGTCTTGCTGTATATTATTGTACAGCACGTGTAG
TATACACTGCGGCCAGCCATGCAGCTGTTGACGCATTGTGTGAAAAAGCATACAAATTTTTGAATATAAA
TGATTGCACTCGTATTGTTCCTGCCAAAGTCAGGGTGGAGTGCTATGATAAGTTTAAAATTAATGACACC
ACTCGTAAGTATGTGTTTACCACTATAAATGCATTACCTGAGATGGTGACAGATATTGTTGTTGTAGATG
AAGTTAGTATGCTTACCAATTATGAGCTTTCTGTTATTAATGCTCGTATTCGCGCTAAGCATTATGTTTA
TATTGGTGATCCTGCTCAATTGCCAGCACCACGTGTGTTATTGAGCAAGGGTACACTTGAACCTAAATAT
TTTAACACTGTTACTAAGCTTATGTGTTGCTTAGGGCCAGACATTTTTCTTGGTACATGTTATAGATGTC
CTAAGGAAATCGTTGATACAGTGTCTGCCTTGGTTTATGAAAATAAGCTTAAGGCTAAGAATGAAAGTAG
TTCATTGTGTTTTAAGGTCTATTATAAAGGCGTTACAACACATGAAAGTTCTAGTGCTGTAAATATGCAG
CAGATTTATTTGATTAATAAGTTTTTGAAGGCTAACCCTTTGTGGCATAAAGCCGTTTTTATTAGCCCAT
ATAATAGTCAGAACTTTGCAGCTAAGCGCGTTTTGGGTTTGCAAACCCAAACCGTGGATTCTGCTCAAGG
TTCTGAATATGATTATGTTATATATTCACAGACTGCAGAAACAGCGCATTCTGTAAATGTTAATCGCTTC
AACGTTGCTATTACTCGAGCCAAGAAAGGTATTCTTTGTGTTATGAGTAATATGCAGTTGTTTGAAGCGT
TACAGTTTACTACATTGACCTTAGATAAAGTGCCACAGGCTGTTGAAACGAGAGTTCAATGTAGTACCAA
TTTATTTAAAGATTGTAGCAAGAGTTATAGTGGTTACCACCCAGCTCATGCTCCTTCATTTTTGGCAGTA
GATGACAAATATAAGGCAACTGGCGATTTAGCCGTGTGTCTTGGTATTGGAGATTCTGCTGTTACATATT
CAAGATTAATATCACTCATGGGTTTTAAACTTGATGTTACCCTTGATGGGTATTGTAAGCTTTTTATAAC
TAAAGAAGAAGCTGTTAAACGCGTGCGTGCTTGGGTTGGCTTTGATGCTGAAGGTGCTCATGCCACGCGT
GATAGCATTGGGACAAATTTCCCACTTCAATTAGGGTTTTCCACAGGAATTGACTTTGTTGTGGAAGCAA
CTGGTTTGTTTGCTGATAGAGATGGTTACAGCTTTAAAAAGGCTGTGGCTAAAGCTCCTCCTGGTGAACA
ATTTAAGCACCTCATCCCTTTGATGACGAGAGGTCAGCGCTGGGATGTTGTTAGACCTAGAATAGTACAA
ATGTTTGCAGATCATTTAATTGATCTGTCTGATTGTGTTGTGCTAGTTACATGGGCGGCCAACTTTGAGC
TCACTTGTCTCCGCTACTTTGCAAAAGTAGGTCGTGAGATCTCTTGTAATGTGTGCACTAAACGTGCCAC
AGCTTACAATTCTAGAACTGGTTACTATGGTTGTTGGCGCCATAGTGTTACATGTGATTACTTGTATAAT
CCACTTATTGTTGATATTCAACAGTGGGGATATATTGGTTCTTTATCAAGTAATCATGATTTATATTGTA
GTGTCCATAAAGGAGCACATGTTGCTTCCTCTGATGCTATAATGACACGGTGTTTGGCCGTTTATGATTG
TTTTTGCAATAATATTAATTGGAATGTGGAGTATCCCATCATTTCAAATGAGTTAAGTATTAACACCTCT
TGTAGGGTCTTGCAGCGTGTTATGCTTAAAGCTGCCATGCTCTGCAACAGATGTACTTTGTGTTATGATA
TTGGCAACCCAAAAGCGATTGCCTGTGTCAAAGATTTTGATTTTAAGTTCTATGATGCCCAACCAATTGT
TAAGTCTGTTAAGACTCTTTTGTATTCTTTTGAGGCACATAAGGACTCTTTTAAAGATGGTTTGTGTATG
TTTTGGAACTGTAATGTGGATAAGTATCCACCGAATGCAGTTGTATGTAGATTTGACACGAGAGTGTTGA
ATAATTTAAATCTTCCTGGCTGTAATGGAGGTAGTTTGTATGTTAATAAACATGCATTCCACACTAAACC
CTTTTCTAGGGCAGCCTTTGAGCATTTGAAGCCTATGCCATTTTTCTATTATTCAGATACGCCTTGCGTG
TATATGGATGGCATGGATGCTAAGCAGGTTGATTATGTACCTTTGAAATCCGCCACTTGCATCACAAGAT
GCAATTTAGGTGGTGCAGTTTGTTTAAAGCATGCTGAAGAGTATCGTGAGTACCTAGAGTCTTACAATAC
AGCTACTACAGCAGGTTTTACTTTTTGGGTCTATAAGACATTTGATTTCTATAATTTGTGGAATACGTTC
ACCAAGCTACAAAGCTTGGAGAATGTTGTATATAATTTAGTCAAGACTGGTCATTATACAGGACAGGCTG
GTGAAATGCCTTGTGCCATTATAAATGATAAAGTTGTGGCTAAGATCGATAAGGAGGATGTTGTTATTTT
TGTTAATAATACAACATACCCTACTAATGTGGCTGTTGAATTATTTGCCAAGCGCAGTATTCGACACCAC
CCAGAGCTTAAGCTCTTTAGAAATTTGAATATAGACGTTTGCTGGAAGCACGTCATTTGGGATTATGCTA
GAGAAAGTATATTTTGCAGTAATACCTATGGTGTCTGCATGTATACAGATTTAAAGTTCATTGATAAATT
GAATGTCCTTTTTGATGGTCGTGATAATGGTGCTCTTGAAGCTTTTAAACGCTCTAATAATGGCGTTTAC
ATTTCCACGACAAAAGTTAAGAGTCTTTCGATGATAAGAGGTCCACCGCGTGCTGAATTAAATGGCGTAG
TGGTGGATAAGGTTGGAGACACTGATTGTGTGTTTTATTTTGCTGTGCGTAAAGATGGTCAGGATGTCAT
CTTCAGCCAATTCGACAGCCTGAGAGTCAGCTCTAACCAGAGCCCACAAGGTAATCTGGGGAGTAATGAA
CCCGGTAATGTCGGTGGTAATGATGCTCTGGCAACCTCCACTATCTTTACACAAAGCCGTGTTATTAGCT
CTTTTACATGTCGTACTGATATGGAAAAAGATTTTATAGCTTTAGATCAAGATGTGTTTATTCAGAAGTA
TGGTTTGGAGGACTATGCCTTTGAACACATTGTTTATGGTAATTTCAACCAGAAGATTATTGGTGGTTTG
CATTTGTTAATAGGCTTGTACCGAAGACAGCAAACTTCCAATCTGGTTATTCAGGAGTTTGTTTCATACG
ACTCCAGCATACACTCTTATTTTATCACTGATGAGAAGAGTGGTGGTAGTAAGAGTGTTTGCACTGTTAT
AGATATTTTGTTGGATGATTTTGTGGCTCTTGTTAAGTCACTTAATCTTAACTGTGTGAGTAAGGTTGTT
AATGTTAATGTTGATTTTAAAGATTTTCAGTTCATGCTTTGGTGTAACGATGAGAAAGTTATGACTTTCT
ATCCTCGTTTGCAAGCTGCATCTGACTGGAAGCCTGGTTATTCTATGCCTGTATTATATAAGTATTTGAA
TTCCCCAATGGAAAGAGTTAGTCTCTGGAATTATGGGAAGCCAGTTACTTTGCCTACAGGCTGTATGATG
AATGTTGCTAAGTATACTCAGTTATGTCAATACCTGAATACTACAACATTAGCTGTACCTGTTAATATGC
GAGTTTTGCATTTAGGTGCAGGTTCAGAAAAAGGAGTAGCACCGGGTTCTGCAGTTCTTAGGCAGTGGTT
GCCTGCTGGTACTATTCTTGTAGATAATGATTTATACCCATTTGTGAGTGACAGTGCCGCTACATATTTT
GGGGATTGTATAACCTTACCCTTTGATTGTCAATGGGATTTGATAATTTCTGATATGTATGACCCTATTA
CTAAGAACATAGGGGAGTACAATGTAAGTAAAGATGGTTTCTTTACATACATTTGTTATATGATTCGCGA
CAAGTTAGCTCTGGGTGGCAGTGTTGCTATAAAAATAACAGAGTTTTCTTGGAATGCAGAATTATATAAG
TTAATGGGGTATTTTGCATTTTGGACGGTTTTCTGTACAAATGCAAATGCTTCTTCTAGTGAAGGGTTTT
TAATTGGCATAAATTATTTGGGTAAGCCCAAGGTTGAGATAGATGGAAATGTTATGCATGCCAATTATTT
GTTTTGGAGAAATTCCACAGTTTGGAACGGGGGTGCTTATAGCCTGTTTGATATGGCTAAATTCCCGCTT
AAGTTGGCTGGTACTGCCGTAATAAATTTAAGAGCAGACCAGATTAATGATATGGTTTATTCCCTTCTTG
AAAAGGGTAAACTACTTGTTAGAGATACAAATAAAGAAGTTTTTGTTGGTGACAGTTTAGTTAATATAAT
CTAAACTTTAAGAATGGCAGTCGCTTATGCAGACAAGCCTAATCACTTTATCAATTTTCCACTTACCCAG
TTTGAGGGTTTTGTGTTAAATTATAAAGGTTTACAATTTCAACTTCTCGATGAAGGAGTGGATTGTAAAA
TACAAACAGCGCCGCACATTAGTCTTGCTATGCTGGATATTCAGCCTGTAGACTATAGAAGTGTTGATGT
TGCTATTCAAGAAGTTATTGATGACATGCATTGGGGTGAGGGCTTTCAGATTATATTTGGTAACCCCCAT
ATCCTAGGAAGATGCATAGTTTTAGATGTTAAAGGTGTAGAAGAATTGCATGATGATTTAGTTAATTACA
TTCGTGATAAAGGTTGTGTTGCTGACCAATCCAGGAAATGGATTGGACATTGCACCATAGCCCAACTCAC
GAATGCTGCACTTTCCATTAAGGAAAATGTTGATTTCATAAACAGCATGCAATTCAACTATAAAATCACT
ATCAATCCCTCATCACCGGCTAGACTTGAAATAGTTAAGCTTGGTGCTGAAAAGAAAGATGGTTTTTATG
AAACCATAGTTAGCCACTGGATGGGAATTCGTTTTGAATATAATCCACCCACTGATAAGCTAGCTATGAT
TATGGGTTATTGTTGTTTAGAAGTGGTGCGTAAAGAGCTAGAAGAAGGTGATCTTCCCGAGAATGATGAT
GATGCTTGGTTTAAGCTATCGTACCATTATGAAAACAATTCTTGGTTCTTTCGACATGTCTACAGGAAAA
GTTCTTATTTCCGTAAGTCTTGTCAAAATTTAGATTGTAATTGTTTGGGGTTTTATGAATCTTCAGTTGA
AGAACACTAAACTCAGTGAAAATGTTTTTGCTTCCTAGATTTGTTCTAGTTAGCTGCATAATTGGTAGTC
TAGGTTTTGAAAACCCTCCTACCAATGTTGTTTCTCATTTAAATGGAGATTGGTTTTTATTTGGTGACAG
TCGTTCAGATTGTAATCATGTTGTTAATACCAACCCCCGTAATTATTCTTATATGGACCTTAATCCTGCC
CTGTGTGATTCTGGTAAAATATCATCTAAAGCTGGCAACTCCATTTTTAGGAGTTTTCACTTTACCGATT
TTTATAATTACACAGGCGAAGGTCAACAAATTATTTTTTATGAGGGTGTTAATTTTACGCCTTATCATGC
CTTTAAATGCACCACTTCTGGTAGTAATGATATTTGGATGCAGAATAAAGGCTTGTTTTACACTCAGGTT
TATAAGAATATGGCTGTGTATCGCAGCCTTACTTTTGTTAATGTACCATATGTTTACAATGGCTCTGCAC
AATCTACAGCTCTTTGTAAATCTGGTAGTTTAGTTCTTAATAACCCTGCATATATAGCTCGTGAAGCTAA
TTTTGGGGATTATTATTATAAGGTTGAAGCTGATTTTTATTTGTCAGGTTGTGACGAGTATATCGTACCA
CTTTGTATTTTTAACGGCAAGTTTTTGTCGAATACAAAGTATTATGATGATAGTCAATATTATTTTAATA
AAGACACTGGTGTTATTTATGGTCTCAATTCTACTGAAACCATTACCACTGGTTTTGATTTTAATTGTCA
TTATTTAGTTCTACCCTCTGGCAATTATTTAGCCATTTCAAATGAGCTATTGTTAACTGTTCCTACTAAA
GCAATCTGTCTTAATAAGCGTAAGGATTTTACGCCTGTACAGGTTGTTGACTCGCGGTGGAACAATGCCA
GGCAGTCTGATAACATGACGGCAGTTGCTTGTCAACCCCCGTACTGTTATTTTCGTAATTCTACTACCAA
CTATGTTGGTGTTTATGATATCAATCATGGGGATGCTGGTTTTACTAGCATACTCAGTGGTTTGTTATAT
GATTCACCCTGTTTTTCACAGCAAGGTGTTTTTAGGTATAATAATGTTAGCAGTGTTTGGCCTCTCTACC
CCTATGGCAGGTGTCCTACTGCTGCTGATATTAATACCCCTGATGTACCTATTTGTGTGTATGATCCGCT
ACCACTTATTTTGCTTGGCATTCTTTTGGGTGTTGCGGTCATAATTATTGTAGTTTTGTTGTTATATTTT
ATGGTGGATAATGGTACTAGGCTGCATGATGCTTAGACCATAATCTAAACATGTTTTTGATACTTTTAAT
TTCCTTACCAATGGCTCTCGCTGTTATAGGAGATTTAAAGTGTACTACGGTTTCCATTAATGATGTTGAC
ACTGGTGTTCCTTCTATTAGCACTGATACTGTCGATGTTACTAATGGTTTAGGTACTTATTATGTTTTAG
ATCGTGTGTATTTAAATACTACGTTGTTGCTTAATGGTTACTATCCTACTTCAGGTTCTACATATCGTAA
TATGGCACTGAAGGGAACTTTACTATTGAGCACACTATGGTTTAAACCACCTTTTCTTTCTGATTTTACT
AATGGTATTTTTGCTAAGGTCAAAAATACCAAGGTTACTAAAAATGGTTTAATGTATAGTGAGTTTCCTG
CTATAACTATAGGTAGTACTTTTGTAAATACATCTTATAGTGTGGTAGTACAACCACATACTACCAATTT
GGATAATAAATTACAAGGTCTCTTAGAGATCTCTGTTTGCCAGTATACTATGTGCGAGTACCCAAATACG
ATTTGTCATCCTAATCTGGGTAATCGACGCGTAGAACTATGGCATTGGGATACAGGTGTTGTTTCCTGTT
TATATAAGCGTAATTTCACATATGATGTGAATGCTGATTATTTGTATTTCCATTTTTATCAAGAAGGTGG
TACTTTTTATGCATATTTTACAGACACTGGTGTTGTTACTAAGTTTCTGTTTAATGTTTATTTAGGCACG
GTGCTTTCACATTATTATGTCATGCCTTTGACTTGTAATAGTGCTATGTCTTTAGAATATTGGGTTACAC
CTCTCACTTCTAAACAATATCTACTAGCTTTCAATCAAGATGGTGTTATTTTTAATGCTGTTGATTGTAA
GAGTGATTTTATGAGTGAGATTAAGTGTAAAACACTATCTATAGCACCATCTACTGGTGTTTATGAATTA
AACGGTTACACTGTTCAGCCAATTGCAGATGTTTACCGACGTATACCTAATCTTCCCGATTGTAATATAG
AGGCTTGGCTTAATGATAAGTCGGTGCCCTCTCCATTAAATTGGGAACGTAAGACCTTTTCAAATTGTAA
TTTTAATATGAGCAGCCTGATGTCTTTTATTCAGGCAGACTCATTTACTTGTAATAATATTGATGCTGCT
AAGATATATGGTATGTGTTTTTCCAGCATAACTATAGATAAGTTTGCTATACCCAATAGTAGGAAGGTTG
ACCTACAATTGGGCAATTTGGGCTATTTGCAGTCTTTTAACTATAGAATTGATACTACTGCTACAAGTTG
TCAGTTGTATTATAATTTACCTGCTGCTAATGTTTCTGTTAGCAGGTTTAATCCTTCTACTTGGAACAGG
AGATTTGGTTTTACAGAACAATCTGTTTTTAAGCCTCAACCTGCAGGTGTTTTTACTGATCATGATGTTG
TTTATGCACAACATTGTTTTAAAGCTCCCACAAATTTCTGTCCGTGTAAATTGGATGGGTCTTTGTGTGT
AGGTAATGGTCCTGGTATAGATGCTGGTTATAAAAATAGTGGTATAGGCACTTGTCCTGCAGGTACTAAT
TATTTAACTTGCCATAATGCTGCCCAATGTAATTGTTTGTGCACTCCAGACCCCATTACATCTAAATCTA
CAGGGCCTTACAAGTGCCCCCAAACTAAATACTTAGTTGGCATAGGTGAGCACTGTTCGGGTCTTGCTAT
TAAAAGTGATCATTGTGGAGGTAATCCTTGTACTTGCCAACCACAAGCATTTTTGGGTTGGTCTGTTGAG
TCTTGTTTACAAGGGGATAGGTGTAATATTTTTGCTAATTTTATTTTGCATGGTGTTAATAGTGGTACTA
CTTGTTCTACTGATTTACAAAAATCAAACACAGACATAATTCTTGGTGTTTGTGTTAATTATGATCTTTA
TGGTATTACTGGTCAAGGTATTTTTGTTGAGGTTAATGCGACTTATTATAATAGTTGGCAGAACCTTTTA
TATGATTCTAATGGTAATCTCTATGGTTTTAGAGACTACTTAACAAACAGAACTTTTATGATTCGTAGTT
GCTATAGCGGTCGTGTTTCAGCGGCCTTTCATGCTAACTCTTCCGAACCAGCATTGCTATTTCGGAATAT
TAAATGCAATTACGTTTTTAATAATACTCTTTCACGACAGCTGCAACCTATTAACTATTTTGATAGCTAT
CTTGGTTGTGTTGTCAATGCTGATAATAGTACTTCTAGTGTTGTTCAAACATGTGATCTCACAGTAGGTA
GTGGTTACTGTGTGGATTACTCTACAAAAAGACGAAGTCGTAGAGCGATTACCACTGGTTATCGGTTTAC
TAATTTTGAGCCATTTACTGTTAATTCAGTAAATGATAGTTTAGAACCTGTAGGTGGTTTGTATGAAATT
CAAATACCTTCAGAGTTTACTATAGGTAACATGGAGGAGTTTATTCAAACAAGCTCTCCTAAAGTTACTA
TTGATTGTTCTGCTTTTGTCTGTGGTGATTATGCAGCATGTAAATCACAGTTGGTTGAATATGGTAGCTT
CTGTGACAATATTAATGCTATACTCACAGAAGTAAATGAACTACTTGACACTACACAGTTGCAAGTAGCT
AATAGTTTAATGAATGGTGTCACTCTTAGCACTAAGCTTAAAGATGGCGTCAATTTCAATGTAGATGACA
TCAATTTTTCCCCTGTATTAGGTTGTCTAGGAAGCGATTGTAATAGAGTTTCCAGTAGATCTGCTATAGA
GGATTTACTTTTTTCTAAAGTAAAGTTAGCTGATGTCGGTTTCGTTGAGGCTTATAATAATTGTACTGGA
GGTGCCGAAATTAGGGACCTCATTTGTGTGCAAAGTTATAATGGTATCAAGGTGTTGCCTCCACTGCTCT
CAGAAAATCAGATCAGTGGATACACTTTGGCTGCGACCTCTGCTAGTTTGTTTCCTCCTTGGTCAGCAGC
AGCAGGTGTACCATTTTATTTAAATGTTCAGTATCGTATTAATGGGATTGGTGTTACCATGGATGTGCTA
AGTCAAAATCAAAAGCTTATTGCTAATGCATTTAACAATGCTCTTGGTGCTATTCAGGAAGGGTTTGATG
CTACCAATTCTGCTTTAGTTAAAATTCAAGCTGTTGTTAATGCAAATGCTGAAGCTCTTAATAACTTATT
GCAACAACTCTCTAATAGATTTGGTGCTATAAGTTCTTCTTTACAAGAAATTCTATCTAGACTGGATGCT
CTTGAAGCGCAAGCTCAGATAGATAGACTTATTAACGGGCGTCTTACCGCTCTTAATGCTTATGTTTCTC
AACAGCTTAGTGACTCTACACTAGTAAAATTTAGTGCAGCACAAGCTATGGAGAAGGTTAATGAATGTGT
CAAAAGCCAATCATCTAGGATAAATTTTTGTGGTAATGGTAATCATATTATATCATTAGTGCAGAATGCT
CCATATGGTTTGTATTTTATCCACTTTAGCTATGTCCCTACTAAGTATGTCACTGCGAAGGTTAGTCCCG
GTCTGTGCATTGCTGGTGATAGAGGTATAGCCCCTAAGAGTGGTTATTTTGTTAATGTAAATAATACTTG
GATGTTCACTGGTAGTGGTTATTACTACCCTGAACCTATAACTGGAAATAATGTTGTTGTTATGAGTACC
TGTGCTGTTAACTATACTAAAGCACCGGATGTAATGCTGAACATTTCAACACCCAACCTCCCTGATTTTA
AGGAAGAGTTGGATCAATGGTTTAAAAACCAAACATCAGTGGCACCAGATTTGTCACTTGATTATATAAA
TGTTACATTCTTGGACCTACAAGAAGAAATGAATAGGTTACAGGAGGCAATAAAAGTTTTAAATCATAGC
TACATCAATCTCAAGGACATTGGTACATATGAGTATTATGTAAAATGGCCTTGGTATGTATGGCTTTTAA
TTGGCTTTGCTGGTGTAGCTATGCTTGTTTTACTATTCTTCATATGCTGTTGTACAGGATGTGGGACTAG
TTGTTCTAAGAAATGTGGTGGTTGTTGTGATGATTATACTGGACACCAGGAGTTAGTAATTAAAACATCA
CATGACGACTAAGTTCGTCTTTGCTTTAGTGGCTCCTGACGATACATTACATCCCTTCAATCATGTTAAG
CTAATTATAAGACCCATTGAGGTCGAGCATATTATAACAGCTACCACAATGCCTGCTTTTTAGTGGGTAC
TGTGTCTTATATAACTAGTAAACCTGTAATGCCAATGGCTACAACCATTGATGGTACAGATTATACTAAC
ATTATGCCTAGTACTGTTTTTACAACAGTTTATTTAGGCGGTTTTATAGGTATTGATACTAGCACCACTG
GTTTTACCTGTTTTTCACGGTACTAGTCCCAAACCATATTATAATTCAGGTAGACCTTATAACTTTAAGC
ATTAATTGCCTAAGTTTCTAAGACCACGCCCTAGTAATGGATATTTGGAGACCTGAGATTAAATATCTCC
GTTATACTAACGGTTTTAATGTCTCAGAATTAGAAGATGCTTGTTTTAAATTTAATTATAAATTTCCTAA
AGTAGGATATTGTAGAGTTCCTAGTCATGCTTGGTGCCGTAATCAAGGTAACTTTTGTGCTACACTCACT
CTTTATGGCAAATCCAAACATTATGATAAATATTTTGGAGTAATAACTGGTTTTACAGCATTCGCTAATA
CTGTAGAGGAGGCTGTTAACAAACTGGTTTTCTTAGCTGTTGACTTTATTACCTGGCGGAGACAGGAGTT
AAATGTTTATGGCTGATGCTTATTTTGCAGACACTGTGTGGTATGTGGGGCAAATAATTTTTATAGTTGC
CATTTGTTTATTGGTTATAATAGTTGTAGTGGCATTTTTGGCAACTTTTAAATTGTGTATTCAACTTTGC
GGTATGTGTAATACCTTAGTACTGTCCCCTTCTATTTATGTGTTTAATAGAGGTAGGCAGTTTTATGAGT
TTTACAATGATGTAAAACCACCAGTTCTTGATGTGGATGACGTTTAGTTAATCCAAACATTATGAGTAGT
GTAACTACACCAGCACCAGTTTACACCTGGACTGCTGATGAAGCTATTAAATTCCTAAAGGAATGGAATT
TTTCTTTGGGTATTATACTACTTTTTATTACAGTCATATTGCAATTTGGATATACAAGTCGCAGTATGTT
TGTTTATGTTATTAAGATGATCCTTTTGTGGCTTATGTGGCCCCTTACTATCATCTTAACTATTTTCAAT
TGCGTGTATGCGTTGAATAATGTGTATCTTGGCTTTTCTATAGTTTTCACTATAGTGGCCATTATCATGT
GGATTGTGTATTTTGTGAATAGTATCAGGTTGTTTATTAGAACTGGAAGTTGGTGGAGTTTCAACCCAGA
AACAAACAACTTGATGTGTATAGATATGAAGGGAAGGATGTATGTTAGGCCTATAATTGAGGACTACCAC
ACCCTTACGGTCACAATAATACGTGGTCATCTTTACATGCAAGGTATAAAACTAGGTACTGGCTATTCTT
TGTCAGATTTGCCAGCTTATGTGACTGTTGCTAAGGTTTCACACCTGCTCACGTATAAGCGTGGTTTTCT
TGACAAGATAGGCGATACTAGTGGTTTTGCTGTTTATGTTAAGTCCAAAGTCGGTAATTACCGACTGCCA
TCAACCCAAAAGGGTTCTGGCATGGACACCGCATTGTTGAGAAATAATATCTAAACTTTAAGGATGTCTT
TTACTCCTGGTAAGCAATCCAGTAGTAGAGCGTCCTCTGGAAATCGTTCTGGTAATGGCATCCTTAAGTG
GGCCGATCAGTCCGACCAATCTAGAAATGTTCAAACCAGGGGTAGAAGAGCTCAACCCAAGCAAACTGCT
ACTTCTCAGCAACCATCAGGAGGGAATGTTGTACCCTACTATTCTTGGTTCTCTGGAATTACTCAGTTTC
AAAAGGGAAAGGAGTTTGAATTTGCAGAGGGACAAGGTGTGCCTATTGCACCAGGAGTCCCAGCTACTGA
AGCTAAGGGGTACTGGTACAGACACAACAGACGTTCTTTTAAAACAGCCGATGGCAACCAGCGTCAATTG
CTGCCACGATGGTATTTTTACTATCTTGGAACAGGACCGCATGCCAAAGACCAGTATGGCACCGACATTG
ACGGAGTCTTCTGGGTCGCTAGTAACCAGGCTGATGTCAATACCCCGGCTGACATTCTCGATCGGGACCC
AAGTAGCGATGAGGCTATTCCGACTAGGTTTCCGCCTGGCACGGTACTCCCTCAGGGTTACTATATTGAA
GGCTCAGGAAGGTCTGCTCCTAATTCCAGATCTACTTCACGCGCATCCAGTAGAGCCTCTAGTGCAGGAT
CGCGTAGCAGAGCCAATTCTGACAATAGAACCCCTACCTCTGGTGTAACACCTGATATGGCTGATCAAAT
TGCTAGTCTTGTTCTGGCAAAACTTGGCAAGGATGCCACTAAGCCACAGCAAGTAACTAAGCAGACTGCC
AAAGAAATCAGACAGAAAATTTTGAATAAGCCCCGCCAGAAGAGGAGCCCCAATAAACAATGCACTGTTC
AGCAGTGTTTTGGGAAGAGAGGCCCCAATCAGAATTTTGGTGGTGGAGAAATGTTAAAACTTGGAACTAG
TGACCCACAGTTCCCCATTCTTGCAGAACTCGCACCCACAGCTGGTGCGTTTTTCTTTGGATCAAGATTA
GAGTTGGCCAAAGTGCAGAATTTGTCTGGGAATCTTGATGAGCCCCAGAAGGATGTTTATGAATTGCGCT
ACAATGGCGCAATTAGATTTGATAGTACACTTTCAGGTTTTGAGACCATAATGAAGGTGTTGAATGAGAA
TTTGAATGCATATCAACAACAAGATGGTATGATGAATATGAGTCCAAAACCACAGCGTCAGCGTGGTCAG
AAGAATGGACAAGGAGAAAATGATAATATAAGTGTTGCAGCGCCCAAAAGCCGTGTGCAGCAAAATAAGA
GTAGAGAGTTGACTGCAGAGGACATCAGCCTTCTTAAGAAGATGGATGAGCCCTATACTGAAGATACCTC
AGAAATATAAGAGAATGAACCTTATGTCGGCACCTGGTGGTAACCCCTCGCAGGAAAGTCGGGATAAGGC
ACTCTCTATCAGAATGGATGTCTTGCTGCTATAATAGATAGAGAAGGTTATAGCAGACTATAGATTAATT
AGTTGAAAGTTTTGTGTGGTAATGTATAGTGTTGGAGAAAGTGAAAGACTTGCGGAAGTAATTGCCGACA
AGTGCCCAAAGGGAAGAGCCAGCATGTTAAGTTACCACCCAGTAATTAGTAAATGAATGAAGTTAATTAT
GGCCAATTGGAAGAATCAC
