# Supplementary material for: Prioritizing antiviral drugs against SARS-CoV-2 by integrating viral complete genome sequences and drug chemical structures
Source: Sci Rep. 2021 Mar 18;11:6248. doi: 10.1038/s41598-021-83737-5 (PMC7973547; doi:10.1038/s41598-021-83737-5)
Supplement: Supplementary file 1 — Supplementary Information 1. [file 41598_2021_83737_MOESM1_ESM.zip › dataset_VDA-RWR/dataset3/virus FASTA/Human rhinovirus.fasta]

>NC_038311.1 Human rhinovirus 1 strain ATCC VR-1559, complete genome
TTAAAACTGGGTGTGGGTTGTTCCCACCCACACCACCCAATGGGTGTTGTACTCTGTTATTCCGGTAACT
TTGTACGCCAGTTTTTCCCTCCCCTCCCCATCCTTTTACGTAACTTAGAAGTTTTAAATACAAGACCAAT
AGTAGGCAACTCTCCAGGTTGTCTAAGGTCAAGCACTTCTGTTTCCCCGGTTGATGTTGATATGCTCCAA
CAGGGCAAAAACAACAGATACCGTTATCCGCAAAGTGCCTACACAGAGCTTAGTAGGATTCTGAAAGATC
TTTGGTTGGTCGTTCAGCTGCATACCCAGCAGTAGACCTTGCAGATGAGGCTGGACATTCCCCACTGGTA
ACAGTGGTCCAGCCTGCGTGGCTGCCTGCGCACCTCTCATGAGGTGTGAAGCCAAAGATCGGACAGGGTG
TGAAGAGCCGCGTGTGCTCACTTTGAGTCCTCCGGCCCCTGAATGCGGCTAACCTTAAACCTGCAGCCAT
GGCTCATAAGCCAATGAGTTTATGGTCGTAACGAGTAATTGCGGGATGGGACCGACTACTTTGGGTGTCC
GTGTTTCACTTTTTCCTTTATTAATTGCTTATGGTGACAATATATATATTGATATATATTGGCATCATGG
GCGCCCAGGTATCTAGACAAAATGTTGGTACACACTCAACCCAAAATTCAGTGTCAAATGGATCAAGTTT
AAATTACTTTAATATAAATTACTTCAAGGATGCTGCCTCAAGTGGTGCATCTAGATTAGATTTCTCTCAA
GATCCAAGCAAATTCACTGACCCAGTTAAAGATGTCTTAGAAAAGGGGATCCCAACACTACAATCACCAT
CTGTTGAGGCTTGTGGCTATTCAGACAGGATTATGCAAATAACCAGAGGAGATTCAACAATCACATCTCA
AGATGTAGCAAATGCTGTGGTTGGGTATGGGGTCTGGCCGCATTACTTAACACCACAAGATGCCACTGCT
ATAGACAAACCAACACAACCTGATACATCATCAAATAGATTTTATACACTAGAGAGTAAACATTGGAATG
GTAGTTCAAAAGGATGGTGGTGGAAATTACCAGATGCTCTTAAAGACATGGGTATTTTTGGAGAAAATAT
GTATTATCATTTCCTGGGTAGAAGTGGATATACAGTTCATGTGCAGTGTAATGCTAGTAAATTCCATCAG
GGTACCTTGTTAGTTGCAATGATACCAGAACACCAGCTAGCAAGTGCAAAACACGGAAGTGTGACTGCTG
GTTACAAACTCACACACCCAGGTGAGGCTGGCAGAGATGTAAGTCAAGAACGTGATGCAAGTTTAAGACA
ACCTAGTGATGATAGTTGGCTTAATTTTGATGGCACCCTTCTTGGAAATTTATTAATTTTCCCACATCAA
TTTATAAACCTTAGGAGTAATAATTCTGCAACTCTAATAGTACCATATGTAAATGCTGTGCCAATGGATT
CAATGCTTCGACATAATAACTGGAGCCTGGTCATCATACCAATTAGTCCATTACGTAGTGAAACTACATC
TTCTAATATAGTGCCAATCACTGTATCAATAAGTCCCATGTGTGCTGAATTTTCTGGTGCAAGAGCAAAA
AACATTAAACAAGGATTACCTGTATATATAACTCCAGGATCTGGGCAATTCATGACTACTGATGATATGC
AATCACCTTGTGCACTACCCTGGTACCATCCTACTAAAGAAATATCTATTCCGGGTGAAGTTAAAAACCT
TATAGAAATGTGTCAAGTTGATACCTTGATTCCAGTCAATAATGTGGGTAACAATGTTGGAAATGTCAGT
ATGTACACTGTACAACTAGGGAACCAAACAGGCATGGCACAAAAAGTCTTTTCAATAAAAGTAGACATTA
CATCACAGCCTTTGGCTACAACTTTAATTGGGGAGATTGCAAGCTATTACACCCATTGGACTGGCAGTCT
GCGATTTAGTTTTATGTTTTGTGGGACTGCAAACACAACACTTAAATTATTACTTGCATACACACCACCT
GGTATTGATGAACCAACAACTAGAAAGGATGCAATGCTAGGGACACATGTTGTGTGGGATGTTGGATTGC
AGTCTACTATATCTCTTGTTGTACCATGGGTGAGTGCCAGCCACTTCAGGTTAACTGCAGATAATAAATA
CTCCATGGCTGGTTATATCACATGTTGGTACCAAACTAATTTAGTAGTGCCCCCAAGTACGCCACAGACT
GCTGATATGCTGTGTTTTGTTTCTGCATGTAAAGATTTTTGTCTACGAATGGCAAGGGATACAGATTTAC
ACATACAAAGTGGTCCAATAGAGCAAAATCCAGTAGAAAACTACATTGATGAAGTTTTAAATGAAGTTTT
AGTAGTGCCGAATATAAAAGAAAGTCATCACACTACATCAAACTCTGCCCCACTTTTAGATGCTGCAGAG
ACGGGACACACCAGTAATGTTCAACCAGAAGATGCTATAGAGACAAGGTATGTTATAACATCACAAACAA
GAGATGAGATGAGTATAGAAAGTTTCCTTGGTAGATCTGGTTGTGTCCACATCTCAAGAATAAAGGTTGA
TTACACTGACTATAATGGACAGGACATAAATTTCACAAAATGGAAAATCACACTACAGGAAATGGCACAG
ATTAGGAGAAAATTTGAATTGTTTACATATGTCAGGTTTGACTCAGAAATAACCTTGGTGCCTTGTATTG
CTGGTAGAGGAGACGACATTGGACATATTGTAATGCAATATATGTATGTTCCTCCAGGAGCTCCAATTCC
TTCAAAAAGAAACGATTTCTCATGGCAATCAGGCACCAATATGTCAATATTCTGGCAACATGGACAGCCA
TTTCCTAGATTTTCTTTACCATTTCTTAGCATTGCATCAGCTTATTATATGTTTTATGATGGATATGATG
GAGACAACACTTCTTCCAAGTATGGTAGCGTAGTTACTAATGATATGGGTACTATATGCTCAAGAATAGT
TACAGAAAAACAGAAACATTCTGTTGTCATCACAACACACATATATCATAAAGCTAAACACACAAAAGCT
TGGTGTCCTAGGCCCCCTAGAGCTGTCCCTTACACACATAGTCATGTGACTAATTATATGCCAGAAACAG
GTGACGTGACAACAGCCATAGTCCGCAGAAACACTATAACAACTGCTGGGCCCAGTGATCTATATGTGCA
TGTAGGTAACTTAATATATAGAAACTTACATCTGTTCAATTCTGAAATGCATGATTCAATTTTGATTTCA
TACTCTTCTGATTTAATCATATACCGCACAAACACTATAGGTGATGATTATATTCCCAATTGTAACTGCA
CTGAGGCTACTTATTATTGTAGACACAAAAATAGGTATTACCCAATAAAAGTTACTCCACATGATTGGTA
TGAAATACAAGAGAGTGAATATTACCCCAAACACATCCAATACAACCTATTAATTGGTGAAGGACCATGT
GAACCTGGTGATTGTGGTGGAAAACTTCTTTGTAGACATGGTGTCATTGGCATAATCACAGCAGGTGGTG
AAGGTCATGTAGCATTTATAGATCTTAGACAATTTCACTGTGCTGAGGAACAAGGCATAACTGATTACAT
ACACATGTTGGGAGAGGCTTTTGGCAATGGTTTTGTAGATAGTGTTAAAGAACAAATAAATGCAATAAAT
CCAATCAATAACATTAGTAAGAAGGTTATTAAGTGGCTACTTAGAATAATCTCGGCTATGGTTATTATAA
TCAGAAACTCCTCTGACCCTCAAACGATCATAGCAACCTTGACACTAATTGGTTGCAATGGTTCACCATG
GAGATTTCTCAAAGAAAAGTTTTGCAAATGGACCCAATTAACTTATATCCACAAAGAGTCTGATTCATGG
CTTAAGAAATTCACTGAAATGTGTAATGCTGCACGTGGTCTTGAATGGATTGGTAATAAAATTTCAAAAT
TTATAGATTGGATGAAATCTATGCTACCCCAGGCCCAATTGAAAGTTAAATACTTGAATGAAATAAAGAA
ACTCAGTTTGCTTGAAAAACAGATTGAAAATCTACGTGCGGCAGATAGTGCAACACAAGAGAAAATCAAA
TGTGAAATTGACACCCTACATGATCTATCGTGCAAATTTCTTCCTTTGTATGCACATGAGGCAAAAAGAA
TCAAAGTGCTTTATAATAAATGTTCCAATATAATTAAACAAAGAAAGAGAAGTGAACCGGTGGCGGTGAT
GATACATGGACCACCCGGTACTGGTAAATCTATAACAACTAACTTCTTGGCTAGAATGATAACAAATGAA
AGTGATGTGTACTCATTACCTCCAGATCCCAAATATTTTGATGGTTATGACAATCAGAGTGTTGTAATCA
TGGATGATATTATGCAAAATCCAGATGGAGAAGACATGACACTATTTTGCCAAATGGTTTCAAGTGTTAC
ATTTATACCACCCATGGCTGATTTGCCTGACAAGGGTAAACCATTTGATTCAAGATTTATCTTATGTAGT
ACTAACCACTCGCTTTTAGCCCCACCTACTATATCTTCATTACCCGCAATGAATAGAAGATTTTTCTTTG
ACTTAGATATTGTAGTTCATGACAATTATAAAGATACACAAGGGAAATTAGATGTATCCAAAGCTTTTCG
ACCTTGTAATGTTAACACCAAAATTGGCAATGCAAAATGTTGTCCATTTGTATGTGGTAAGGCAGTGWCA
TTCAAAGATCGCAGCACTTGCTCAACATACACCTTAGCTCAAGTTTACAATCACATTTTGGAAGAAGACA
AAAGAAGGAGACAGGTGGTGGATGTCATGTCTGCAATTTTCCAAGGACCAATTTCTTTAGACGYTCCACC
ACCACCAGCTATAGYAGATCTGTTACAATCAGTTAGAACACCTGAGGTAATCAAGTACTGTCAAGATAAT
AAATGGGTCATTCCAGCAGAGTGCCAAGTGGAAAGAGACTTAAATATAGCCAATAGCATAATAGCTATTA
TAGCAAATATAATAAGTATAGCTGGCATTATATTTGTAATTTATAAATTGTTTTGTTCATTACAAGGACC
ATACTCAGGTGAACCTAAACCTAAAACCAAAGTACCTGAAAGAAGAGTAGTTGCTCAAGGTCCAGAAGAA
GAATTTGGAAGGTCAATTCTCAAAAACAATACTTGTGTGATTACTACAGGTAATGGAAAATTTACAGGTC
TTGGTATACATGACAGAATTCTAATCATCCCAACACATGCTGATCCAGGTAGAGAGGTCCAAGTTAATGG
TGTCCACACTAAGGTTCTAGACTCATATGATCTTTATAATAGAGATGGAGTTAAACTTGAAATAACGGTC
ATACAATTAGATAGAAATGAAAAATTTAGGGACATTAGAAAGTATATACCTGAAACAGAAGACGATTATC
CAGAATGCAATTTGGCACTTTCAGCTAATCAAGATGAACCAACTATAATTAAAGTAGGAGATGTAGTGTC
CTATGGCAATATTTTGCTTAGTGGAAATCAAACAGCCAGAATGCTTAAATATAATTACCCCACAAAATCA
GGGTATTGTGGAGGGGTACTATATAAAATTGGTCAAATTCTAGGTATTCATGTGGGTGGAAATGGAAGGG
ATGGTTTTTCAGCTATGTTACTTAGATCATACTTTACAGATACTCAGGGCCAAATTAAAGTCAATAAGCA
TGCTACTGAATGTGGTCTTCCAACTATACACACTCCTAGCAAAACCAAACTTCAGCCTAGTGTATTTTAT
GATGTCTTCCCAGGCTCTAAGGAACCAGCTGTGCTCACAGATAATGACCCTAGATTGGAAGTTAATTTTA
AAGAAGCTTTATTTTCTAAATATAAAGGTAATGTGGAATGTAATTTGAATGAACATATGGAAATTGCTAT
TGCCCATTACTCAGCACAATTAATGACACTAGATATTGATTCCAGGCCAATAGCATTGGAAGATAGCGTG
TTTGGGATAGAAGGACTTGAGGCTTTAGATCTAAACACCAGTGCAGGGTTTCCTTATGTCACAATGGGTA
TTAAAAAGAGAGATTTAATAAATAACAAAACAAAAGATATATCCAGGCTTAAAGAGGCTCTAGATAAATA
TGGAGTTGACTTACCCATGATCACTTTCTTAAAAGACGAGCTTAGGAAAAAGGAGAAAATTTCAACAGGT
AAAACTAGAGTTATAGAAGCAAGTAGTATAAATGACACAATATTATTTAGAACTACTTTTGGCAATTTGT
TCTCTAAGTTTCATTTAAACCCAGGCGTTGTTACTGGCTCTGCAGTAGGGTGTGACCCTGAGACTTTCTG
GTCTAAAATCCCAGTTATGCTTGATGGAGATTGTATAATGGCTTTTGACTATACAAATTATGATGGTAGT
ATACACCCTGTCTGGTTTCAAGCTCTGAAAAAAGTTCTTGAAAATTTATCTTTCCAATCTAATTTAATTG
ATAGATTGTGTTATTCCAAGCACTTGTTTAAATCAACATATTATGAAGTGGCAGGTGGAGTTCCTTCTGG
GTGTTCTGGAACCAGTATATTCAATACTATGATTAATAACATTATAATAAGAACACTAGTTCTAGATGCA
TACAAAAATATTGATCTGGACAAGCTTAAAATAATTGCATATGGTGATGATGTGATTTTCTCTTATAAAT
ATACTCTAGATATGGAAGCTATTGCTAATGAAGGAAAGAAATATGGACTTACAATAACACCAGCAGATAA
GTCCAATGAATTCAAGAAACTTGATTATAGTAATGTGACTTTTCTTAAACGTGGTTTTAAGCAAGATGAA
AGACATACATTCCTTATTCATCCTACATTCCCAGTGGAAGAGATACATGAATCAATTAGATGGACCAAGA
AACCTTCACAGATGCAAGAACATGTGCTATCATTATGTCACCTGATGTGGCACAATGGACGTAAGGTGTA
TGAAGATTTCTCTAGTAAGATACGCAGTGTCAGCGCTGGACGTGCACTGTATATCCCACCTTATGATCTG
TTGAAACATGAATGGTATGAAAAATTTTAGATATAGAAATAATGAATGAATGATTCTTTAATTCTAT
