# Supplementary material for: Prioritizing antiviral drugs against SARS-CoV-2 by integrating viral complete genome sequences and drug chemical structures
Source: Sci Rep. 2021 Mar 18;11:6248. doi: 10.1038/s41598-021-83737-5 (PMC7973547; doi:10.1038/s41598-021-83737-5)
Supplement: Supplementary file 1 — Supplementary Information 1. [file 41598_2021_83737_MOESM1_ESM.zip › dataset_VDA-RWR/dataset3/virus FASTA/Influenza B virus.fasta]

>NC_002204.1 Influenza B virus RNA 1, complete sequence
AGCAGAAGCGGAGCTTTAAGATGAATATAAATCCATATTTTCTTTTCATAGATGTACCTATACAGGCAGC
AATTTCAACAACATTCCCATACACCGGTGTTCCCCCTTATTCTCATGGAACGGGAACAGGCTACACAATA
GACACCGTGATTAGAACACACGAGTACTCAAACAAGGGAAAACAATACATTTCTGATGTTACAGGATGTG
TAATGGTAGATCCAACAAATGGGCCATTACCCGAAGACAATGAACCGAGTGCCTATGCACAATTGGATTG
TGTTCTGGAGGCTTTGGATAGAATGGATGAAGAACATCCAGGTCTGTTTCAAGCAGGGTCACAGAATGCC
ATGGAGGCACTAATGGTCACAACAGTGGACAAATTGACTCAGGGGAGACAGACCTTTGATTGGACGGTGT
GTAGAAACCAACCTGCTGCAACGGCACTGAACACAACAATAACCTCTTTTAGGTTGAATGATTTAAATGG
AGCCGACAAGGGTGGATTAGTGCCCTTTTGCCAAGATATCATTGATTCATTAGACAAACCTGAAATGATT
TTCTTCACAGTAAAGAATATAAAGAAAAAATTGCCTGCTAAAAACAGAAAGGGTTTCCTTATAAAAAGAA
TACCTATGAAGGTAAAAGACAGAATAACAAGAGTGGAATACATCAAAAGAGCATTATCATTAAACACAAT
GACTAAAGATGCTGAAAGAGGCAAACTAAAAAGAAGAGCAATTGCCACCGCTGGGATACAAATCAGAGGA
TTTGTATTAGTAGTTGAAAACTTGGCTAAAAATATCTGTGAAAATCTAGAGCAAAGTGGTTTACCCGTAG
GTGGAAACGAAAAGAAGGCCAAACTATCAAATGCAGTGGCTAAAATGCTCAGTAATTGTCCACCAGGAGG
GATCAGTATGACTGTGACAGGAGACAATACTAAATGGAATGAATGCTTAAATCCAAGAATCTTTTTGGCT
ATGACTGAAAGAATAACCAGAGACAGCCCAATTTGGTTCCGGGATTTTTGTAGTATAGCACCGGTCTTGT
TCTCCAATAAAATAGCTAGATTGGGAAAAGGGTTCATGATAACAAGTAAAACAAAAAGACTAAAAGCTCA
AATACCTTGTCCCGATCTGTTTAATATACCATTAGAAAGATATAATGAAGAAACAAGGGCAAAACTGAAA
AAGCTAAAACCTTTCTTCAATGAAGAAGGAACGGCATCTCTTTCGCCAGGAATGATGATGGGAATGTTTA
ATATGCTATCTACAGTATTAGGAGTAGCCGCACTAGGGATAAAAAACATTGGAAACAAAGAATACTTATG
GGATGGACTGCAGTCTTCGGATGATTTTGCTCTGTTTGTTAATGCAAAAGATGAAGAGACATGTATGGAA
GGAATAAACGATTTTTACCGAACATGTAAGCTATTGGGAATAAACATGAGCAAAAAGAAAAGTTACTGTA
ATGAAACTGGGATGTTTGAATTTACCAGCATGTTTTACAGAGATGGATTTGTATCTAATTTTGCAATGGA
ACTCCCTTCATTTGGAGTCGCTGGAGTGAATGAATCAGCAGACATGGCAATAGGAATGACAATAATAAAG
AACAATATGATCAACAATGGGATGGGCCCAGCAACGGCACAAACAGCCATACAATTATTCATAGCTGACT
ATAGATACACCTACAAATGCCACAGGGGAGATTCCAAAGTGGAAGGGAAGAGAATGAAAATTATAAAGGA
GCTATGGGAAAACACTAAAGGAAGAGATGGTCTATTAGTAGCAGATGGTGGGCCTAATCTTTACAATTTG
AGAAACCTGCATATTCCAGAAATAATATTAAAATACAACATAATGGACCCTGAGTACAAAGGACGGTTAC
TGCATCCTCAAAATCCCTTTGTAGGACATTTGTCTATTGAGGGTATCAAAGAAGCAGATATAACACCTGC
ACATGGCCCAATAAAGAAAATGGACTACGATGCGGTATCTGGAACTCATAGTTGGAGAACCAAAAGGAAC
AGATCTATACTAAACACTGATCAGAGGAACATGATTCTTGAGGAACAATGCTACGCTAAGTGTTGCAACC
TTTTTGAGGCTTGCTTTAACAGTGCGTCATACAGGAAACCAGTAGGCCAGCACAGCATGCTTGAAGCTAT
GGCCCACAGATTAAGAATGGATGCACGACTGGACTATGAGTCAGGAAGGATGTCAAAAGAGGATTTCGAA
AAAGCAATGGCTCACCTTGGTGAGATTGGGTACATGTAAGCTCCGGAAATGTCTATGGGGTTATTGGTCA
TCGTTGAATACATGCGGTGCACAAATGATTAAAATGAAAAAAGGCTCGTGTTTCTACT
