# Supplementary material for: Prioritizing antiviral drugs against SARS-CoV-2 by integrating viral complete genome sequences and drug chemical structures
Source: Sci Rep. 2021 Mar 18;11:6248. doi: 10.1038/s41598-021-83737-5 (PMC7973547; doi:10.1038/s41598-021-83737-5)
Supplement: Supplementary file 1 — Supplementary Information 1. [file 41598_2021_83737_MOESM1_ESM.zip › dataset_VDA-RWR/dataset3/virus FASTA/Norovirus.fasta]

>NC_001959.2 Norovirus GI, complete genome
GTGAATGATGATGGCGTCAAAAGACGTCGTTCCTACTGCTGCTAGCAGTGAAAATGCTAACAACAATAGT
AGTATTAAGTCTCGTCTATTGGCGAGACTCAAGGGTTCAGGTGGGGCTACGTCCCCACCCAACTCGATAA
AGATAACCAACCAAGATATGGCTCTGGGGCTGATTGGACAGGTCCCAGCGCCAAAGGCCACATCCGTCGA
TGTCCCTAAACAACAGAGGGATAGACCACCACGGACTGTTGCCGAAGTTCAACAAAATTTGCGTTGGACT
GAGAGACCACAAGACCAGAATGTTAAGACGTGGGATGAGCTTGACCACACAACAAAACAACAGATACTTG
ATGAACACGCTGAGTGGTTTGATGCCGGTGGCTTAGGTCCAAGTACACTACCCACTAGTCATGAACGGTA
CACACATGAGAATGATGAAGGCCACCAGGTAAAGTGGTCGGCTAGGGAAGGTGTAGACCTTGGCATATCC
GGGCTCACGACGGTGTCTGGGCCTGAGTGGAATATGTGCCCGCTACCACCAGTTGACCAAAGGAGCACGA
CACCTGCAACTGAGCCCACAATTGGTGACATGATCGAATTCTATGAAGGGCACATCTATCATTATGCTAT
ATACATAGGTCAAGGCAAGACGGTGGGTGTACACTCCCCTCAAGCAGCCTTCTCAATAACGAGGATCACC
ATACAGCCCATATCAGCTTGGTGGCGAGTCTGTTATGTCCCACAACCAAAACAGAGGCTCACATACGACC
AACTCAAAGAATTAGAAAATGAACCATGGCCGTATGCCGCAGTCACGAACAACTGCTTCGAATTTTGTTG
CCAGGTCATGTGCTTGGAAGATACTTGGTTGCAAAGGAAGCTCATCTCCTCTGGCCGGTTTTACCACCCG
ACCCAAGATTGGTCCCGAGACACTCCAGAATTCCAACAAGACAGCAAGTTAGAGATGGTTAGGGATGCAG
TGCTAGCCGCTATAAATGGGTTGGTGTCGCGGCCATTTAAAGATCTTCTGGGTAAGCTCAAACCCTTGAA
CGTGCTTAACTTACTTTCAAACTGTGATTGGACGTTCATGGGGGTCGTGGAGATGGTGGTCCTCCTTTTA
GAACTCTTTGGAATCTTTTGGAACCCACCTGATGTTTCCAACTTTATAGCTTCACTCCTGCCAGATTTCC
ATCTACAGGGCCCCGAGGACCTTGCCAGGGATCTCGTGCCAATAGTATTGGGGGGGATCGGCTTAGCCAT
AGGATTCACCAGAGACAAGGTAAGTAAGATGATGAAGAATGCTGTTGATGGACTTCGTGCGGCAACCCAG
CTCGGTCAATATGGCCTAGAAATATTCTCATTACTAAAGAAGTACTTCTTCGGTGGTGATCAAACAGAGA
AAACCCTAAAAGATATTGAGTCAGCAGTTATAGATATGGAAGTACTATCATCTACATCAGTGACTCAGCT
CGTGAGGGACAAACAGTCTGCACGGGCTTATATGGCCATCTTAGATAATGAAGAAGAAAAGGCAAGGAAA
TTATCTGTCAGGAATGCCGACCCACACGTAGTATCCTCTACCAATGCTCTCATATCCCGGATCTCAATGG
CTAGGGCTGCATTGGCCAAGGCTCAAGCTGAAATGACCAGCAGGATGCGTCCTGTGGTCATTATGATGTG
TGGGCCCCCTGGTATAGGTAAAACCAAGGCAGCAGAACATCTGGCTAAACGCCTAGCCAATGAGATACGG
CCTGGTGGTAAGGTTGGGCTGGTCCCACGGGAGGCAGTGGATCATTGGGATGGATATCACGGAGAGGAAG
TGATGCTGTGGGACGACTATGGAATGACAAAGATACAGGAAGACTGTAATAAACTGCAAGCCATAGCCGA
CTCAGCCCCCCTAACACTCAATTGTGACCGAATAGAAAACAAGGGAATGCAATTTGTGTCTGATGCTATA
GTCATCACCACCAATGCTCCTGGCCCAGCCCCAGTGGACTTTGTCAACCTCGGGCCTGTTTGCCGAAGGG
TGGACTTCCTTGTGTATTGCACGGCACCTGAAGTTGAACACACGAGGAAAGTCAGTCCTGGGGACACAAC
TGCACTGAAAGACTGCTTCAAGCCCGATTTCTCACATCTAAAAATGGAGTTGGCTCCCCAAGGGGGCTTT
GATAACCAAGGGAATACCCCGTTTGGTAAGGGTGTGATGAAGCCCACCACCATAAACAGGCTGTTAATCC
AGGCTGTAGCCTTGACGATGGAGAGACAGGATGAGTTCCAACTCCAGGGGCCTACGTATGACTTTGATAC
TGACAGAGTAGCTGCGTTCACGAGGATGGCCCGAGCCAACGGGTTGGGTCTCATATCCATGGCCTCCCTA
GGCAAAAAGCTACGCAGTGTCACCACTATTGAAGGATTAAAGAATGCTCTATCAGGCTATAAAATATCAA
AATGCAGTATACAATGGCAGTCAAGGGTGTACATTATAGAATCAGATGGTGCCAGTGTACAAATCAAAGA
AGACAAGCAAGCTTTGACCCCTCTGCAGCAGACAATTAACACGGCCTCACTTGCCATCACTCGACTCAAA
GCAGCTAGGGCTGTGGCATACGCTTCATGTTTCCAGTCCGCCATAACTACCATACTACAAATGGCGGGAT
CTGCGCTCGTTATTAATCGAGCGGTCAAGCGTATGTTTGGTACCCGTACAGCAGCCATGGCATTAGAAGG
ACCTGGGAAAGAACATAATTGCAGGGTCCATAAGGCTAAGGAAGCTGGAAAGGGGCCCATAGGTCATGAT
GACATGGTAGAAAGGTTTGGCCTATGTGAAACTGAAGAGGAGGAGAGTGAGGACCAAATTCAAATGGTAC
CAAGTGATGCCGTCCCAGAAGGAAAGAACAAAGGCAAGACCAAAAAGGGACGTGGTCGCAAAAATAACTA
TAATGCATTCTCTCGCCGTGGTCTGAGTGATGAAGAATATGAAGAGTACAAAAAGATCAGAGAAGAAAAG
AATGGCAATTATAGTATACAAGAATACTTGGAGGACCGCCAACGATATGAGGAAGAATTAGCAGAGGTAC
AGGCAGGTGGTGATGGTGGCATAGGAGAAACTGAAATGGAAATCCGTCACAGGGTCTTCTATAAATCCAA
GAGTAAGAAACACCAACAAGAGCAACGGCGACAACTTGGTCTAGTGACTGGATCAGACATCAGAAAACGT
AAGCCCATTGACTGGACCCCGCCAAAGAATGAATGGGCAGATGATGACAGAGAGGTGGATTATAATGAAA
AGATCAATTTTGAAGCTCCCCCGACACTATGGAGCCGAGTCACAAAGTTTGGATCAGGATGGGGCTTTTG
GGTCAGCCCGACAGTGTTCATCACAACCACACATGTAGTGCCAACTGGTGTGAAAGAATTCTTTGGTGAG
CCCCTATCTAGTATAGCAATCCACCAAGCAGGTGAGTTCACACAATTCAGGTTCTCAAAGAAAATGCGCC
CTGACTTGACAGGTATGGTCCTTGAAGAAGGTTGCCCTGAAGGGACAGTCTGCTCAGTCCTAATTAAACG
GGATTCGGGTGAACTACTTCCGCTAGCCGTCCGTATGGGGGCTATTGCCTCCATGAGGATACAGGGTCGG
CTTGTCCATGGCCAATCAGGGATGTTACTGACAGGGGCCAATGCAAAGGGGATGGATCTTGGCACTATAC
CAGGAGACTGCGGGGCACCATACGTCCACAAGCGCGGGAATGACTGGGTTGTGTGTGGAGTCCACGCTGC
AGCCACAAAGTCAGGCAACACCGTGGTCTGCGCTGTACAGGCTGGAGAGGGCGAAACCGCACTAGAAGGT
GGAGACAAGGGGCATTATGCCGGCCACGAGATTGTGAGGTATGGAAGTGGCCCAGCACTGTCAACTAAAA
CAAAATTCTGGAGGTCCTCCCCAGAACCACTGCCCCCCGGAGTATATGAGCCAGCATACCTGGGGGGCAA
GGACCCCCGTGTACAGAATGGCCCATCCCTACAACAGGTACTACGTGACCAACTGAAACCCTTTGCGGAC
CCCCGCGGCCGCATGCCTGAGCCTGGCCTACTGGAGGCTGCGGTTGAGACTGTAACATCCATGTTAGAAC
AGACAATGGATACCCCAAGCCCGTGGTCTTACGCTGATGCCTGCCAATCTCTTGACAAAACTACTAGTTC
GGGGTACCCTCACCATAAAAGGAAGAATGATGATTGGAATGGCACCACCTTCGTTGGAGAGCTCGGTGAG
CAAGCTGCACACGCCAACAATATGTATGAGAATGCTAAACATATGAAACCCATTTACACTGCAGCCTTAA
AAGATGAACTAGTCAAGCCAGAAAAGATTTATCAAAAAGTCAAGAAGCGTCTACTATGGGGCGCCGATCT
CGGAACAGTGGTCAGGGCCGCCCGGGCTTTTGGCCCATTTTGTGACGCTATAAAATCACATGTCATCAAA
TTGCCAATAAAAGTTGGCATGAACACAATAGAAGATGGCCCCCTCATCTATGCTGAGCATGCTAAATATA
AGAATCATTTTGATGCAGATTATACAGCATGGGACTCAACACAAAATAGACAAATTATGACAGAATCCTT
CTCCATTATGTCGCGCCTTACGGCCTCACCAGAATTGGCCGAGGTTGTGGCCCAAGATTTGCTAGCACCA
TCTGAGATGGATGTAGGTGATTATGTCATCAGGGTCAAAGAGGGGCTGCCATCTGGATTCCCATGTACTT
CCCAGGTGAACAGCATAAATCACTGGATAATTACTCTCTGTGCACTGTCTGAGGCCACTGGTTTATCACC
TGATGTGGTGCAATCCATGTCATATTTCTCATTTTATGGTGATGATGAGATTGTGTCAACTGACATAGAT
TTTGACCCAGCCCGCCTCACTCAAATTCTCAAGGAATATGGCCTCAAACCAACAAGGCCTGACAAAACAG
AAGGACCAATACAAGTGAGGAAAAATGTGGATGGACTGGTCTTCTTGCGGCGCACCATTTCCCGTGATGC
GGCAGGGTTCCAAGGCAGGTTAGATAGGGCTTCGATTGAACGCCAAATCTTCTGGACCCGCGGGCCCAAT
CATTCAGATCCATCAGAGACTCTAGTGCCACACACTCAAAGAAAAATACAGTTGATTTCACTTCTAGGGG
AAGCTTCACTCCATGGTGAGAAATTTTACAGAAAGATTTCCAGCAAGGTCATACATGAAATCAAGACTGG
TGGATTGGAAATGTATGTCCCAGGATGGCAGGCCATGTTCCGCTGGATGCGCTTCCATGACCTCGGATTG
TGGACAGGAGATCGCGATCTTCTGCCCGAATTCGTAAATGATGATGGCGTCTAAGGACGCTACATCAAGC
GTGGATGGCGCTAGTGGCGCTGGTCAGTTGGTACCGGAGGTTAATGCTTCTGACCCTCTTGCAATGGATC
CTGTAGCAGGTTCTTCGACAGCAGTCGCGACTGCTGGACAAGTTAATCCTATTGATCCCTGGATAATTAA
TAATTTTGTGCAAGCCCCCCAAGGTGAATTTACTATTTCCCCAAATAATACCCCCGGTGATGTTTTGTTT
GATTTGAGTTTGGGTCCCCATCTTAATCCTTTCTTGCTCCATCTATCACAAATGTATAATGGTTGGGTTG
GTAACATGAGAGTCAGGATTATGCTAGCTGGTAATGCCTTTACTGCGGGGAAGATAATAGTTTCCTGCAT
ACCCCCTGGTTTTGGTTCACATAATCTTACTATAGCACAAGCAACTCTCTTTCCACATGTGATTGCTGAT
GTTAGGACTCTAGACCCCATTGAGGTGCCTTTGGAAGATGTTAGGAATGTTCTCTTTCATAATAATGATA
GAAATCAACAAACCATGCGCCTTGTGTGCATGCTGTACACCCCCCTCCGCACTGGTGGTGGTACTGGTGA
TTCTTTTGTAGTTGCAGGGCGAGTTATGACTTGCCCCAGTCCTGATTTTAATTTCTTGTTTTTAGTCCCT
CCTACGGTGGAGCAGAAAACCAGGCCCTTCACACTCCCAAATCTGCCATTGAGTTCTCTGTCTAACTCAC
GTGCCCCTCTCCCAATCAGTAGTATGGGCATTTCCCCAGACAATGTCCAGAGTGTGCAGTTCCAAAATGG
TCGGTGTACTCTGGATGGCCGCCTGGTTGGCACCACCCCAGTTTCATTGTCACATGTTGCCAAGATAAGA
GGGACCTCCAATGGCACTGTAATCAACCTTACTGAATTGGATGGCACACCCTTTCACCCTTTTGAGGGCC
CTGCCCCCATTGGGTTTCCAGACCTCGGTGGTTGTGATTGGCATATCAATATGACACAGTTTGGCCATTC
TAGCCAGACCCAGTATGATGTAGACACCACCCCTGACACTTTTGTCCCCCATCTTGGTTCAATTCAGGCA
AATGGCATTGGCAGTGGTAATTATGTTGGTGTTCTTAGCTGGATTTCCCCCCCATCACACCCGTCTGGCT
CCCAAGTTGACCTTTGGAAGATCCCCAATTATGGGTCAAGTATTACGGAGGCAACACATCTAGCCCCTTC
TGTATACCCCCCTGGTTTCGGAGAGGTATTGGTCTTTTTCATGTCAAAAATGCCAGGTCCTGGTGCTTAT
AATTTGCCCTGTCTATTACCACAAGAGTACATTTCACATCTTGCTAGTGAACAAGCCCCTACTGTAGGTG
AGGCTGCCCTGCTCCACTATGTTGACCCTGATACCGGTCGGAATCTTGGGGAATTCAAAGCATACCCTGA
TGGTTTCCTCACTTGTGTCCCCAATGGGGCTAGCTCGGGTCCACAACAGCTGCCGATCAATGGGGTCTTT
GTCTTTGTTTCATGGGTGTCCAGATTTTATCAATTAAAGCCTGTGGGAACTGCCAGCTCGGCAAGAGGTA
GGCTTGGTCTGCGCCGATAATGGCCCAAGCCATAATTGGTGCAATTGCTGCTTCCACAGCAGGTAGTGCT
CTGGGAGCGGGCATACAGGTTGGTGGCGAAGCGGCCCTCCAAAGCCAAAGGTATCAACAAAATTTGCAAC
TGCAAGAAAATTCTTTTAAACATGACAGGGAAATGATTGGGTATCAGGTTGAAGCTTCAAATCAATTATT
GGCTAAAAATTTGGCAACTAGATATTCACTCCTCCGTGCTGGGGGTTTGACCAGTGCTGATGCAGCAAGA
TCTGTGGCAGGAGCTCCAGTCACCCGCATTGTAGATTGGAATGGCGTGAGAGTGTCTGCTCCCGAGTCCT
CTGCTACCACATTGAGATCCGGTGGCTTCATGTCAGTTCCCATACCATTTGCCTCTAAGCAAAAACAGGT
TCAATCATCTGGTATTAGTAATCCAAATTATTCCCCTTCATCCATTTCTCGAACCACTAGTTGGGTCGAG
TCACAAAACTCATCGAGATTTGGAAATCTTTCTCCATACCACGCGGAGGCTCTCAATACAGTGTGGTTGA
CTCCACCCGGTTCAACAGCCTCTTCTACACTGTCTTCTGTGCCACGTGGTTATTTCAATACAGACAGGTT
GCCATTATTCGCAAATAATAGGCGATGATGTTGTAATATGAAATGTGGGCATCATATTCATTTAATTAGG
TTTAATTAGGTTTAATTTGATGTT
