# Supplementary material for: Prioritizing antiviral drugs against SARS-CoV-2 by integrating viral complete genome sequences and drug chemical structures
Source: Sci Rep. 2021 Mar 18;11:6248. doi: 10.1038/s41598-021-83737-5 (PMC7973547; doi:10.1038/s41598-021-83737-5)
Supplement: Supplementary file 1 — Supplementary Information 1. [file 41598_2021_83737_MOESM1_ESM.zip › dataset_VDA-RWR/dataset3/virus FASTA/parainfluenza virus 2(HPIV2).fasta]

>AB176531.1 Human parainfluenza virus 2 genomic RNA, complete genome
ACCAAGGGGAGAATCAGATGGCATCGTTATATGACGAATTGCAAAAAGATTACGTAGGTCCGGAACCACT
AGATTCCGGTGCCGGTAACGATTCCAGTTTTATACTATCTGATCATTCTCTATCTCTATTAAGGATATTT
CTAGTCTAAAGTTCAAAATGTCAAGTGTTTTAAAGACATTTGAAAGATTTACTATACAACAGGAGCTTCA
GGAGCAATCTGATGACACTCCAGTACCTCTTGAGACAATCAAACCTACAATCAGGGTATTTGTCATCAAT
AATAATGATCCTGTCGTAAGATCTAGACTTTTATTCTTTAATCTACGAATCATTATGAGTAACACTGCAA
GAGAGGGACATAGAGCTGGTGCTCTCCTCAGTCTTTTATCACTACCTTCTGCAGCTATGAGTAATCACAT
CAAATTAGCCATGCATTCACCAGAAGCCAGCATAGATAGAGTAGAGATAACAGGGTTTGAGAATAATTCA
TTCCGAGTCATTCCAGATGCTCGATCAACTATGTCCAGAGGAGAGGTGCTGGCTTTTGAAGCATTAGCTG
AGGACATTCCTGATACCCTTAATCACCAAACTCCATTTGTAAATAATGATGTAGAAGATGACATATTTGA
TGAAACAGAGAAATTCTTAGATGTTTGCTACAGTGTGCTTATGCAGGCATGGATAGTAACATGCAAGTGT
ATGACTGCTCCTGATCAACCACCAGTATCAGTAGCAAAGCGGATGGCTAAATATCAACAACAAGGGAGAA
TCAATGCTAGGTATGTACTACAACCTGAAGCACAAAGACTAATTCAGAATGCCATCCGCAAGTCAATGGT
AGTAAGGCATTTCATGACTTATGAGCTTCAACTTTCACAATCAAGATCTTTGCTAGCAAACCGCTACTAT
GCTATGGTGGGAGACATTGGCAAGTACATTGAACACAGCGGAATGGGAGGATTTTTCTTAACACTTAAAT
ATGGACTTGGAACAAGATGGCCTACATTGGCTCTTGCAGCATTTTCTGGGGAACTCCAGAAATTAAAAGC
TCTCATGCTACATTATCAGAGTCTAGGACCCATGGCCAAGTACATGGCTCTATTAGAATCACCAAAACTG
ATGGATTTTGTCCCATCTGAATATCCATTAGTTTATAGCTATGCAATGGGTATTGGAACTGTCCTTGATA
CAAATATGAGAAATTATGCATACGGTAGATCATATTTAAATCCGCAATATTTTCAGCTAGGAGTAGAAAC
AGCAAGGAAACAGCAGGGAGCTGTTGACAACAGGACAGCAGAGGACCTCGGCATGACTGCTGCAGACAAA
GCAGACCTCACTGCAACCATATCAAAGCTATCCTTGTCCCAATTACCTAGGGGTAGACAACCAATATCTG
ACCCATTTGCTGGAGCAAATGACAGAGAAATGGGAGGACAAGCAAATGATACACCTGTGTATAACTTCAA
TCCAATCGATACTCGGAGGTATGACAACTATGACAGTGATGGTGAGGACAGAATTGACAACGATCAAGAT
CAAGCTATCAGAGAGAATAGAGGAGAGCCTGGACAACCAAACAACCAGACAAGTGACAACCAGCAGAGAT
TCAACCCCCCCATACCGCAAAGAACATCAGGTATGAGCAGTGAAGAGTTCCAACATTCAATGAATCAGTA
CATCCGTGCTATGCATGAGCAATACAGAGGCTCCCAGGATGATGATGCCAATGATGCCACAGATAGGAAT
GACATTTCTCTTGAGCTAGTTGGAGATTTTGATTCCTAACTCTCAATGTCATACAACCAGATATACACAT
CCACATCACTCAGAGATACAGCTGCCACTCACACACTCATCCAGACAAATCAAACTAGACTCACATCATT
CGGAAACAATTCTCTCATAATTTAAGAAAAAATCATAGGCCCGGACGGGTTAGAAATCCGGTGCTTGTTC
GTGATCAGATAACCTCCACACCAGAATCATACAATCATGGCCGAGGAACCAACATACACCACTGAGCAAG
TTGATGAATTAATCCATGCTGGACTGGGAACAGTAGATTTCTTCCTATCTAGACCCATAGATGCTCAGTC
TTCTTTAGGCAAAGGCAGCATCCCACCAGGTGTCACAGCTGTTCTAACTAGTGCAGCGGAGACAAAATCC
AAACCAGTTGCTGCTGGTCCAGTTAAACCCAGGCGGAAGAAAGTGATCAGCAATACTACTCCATACACTA
TTGCAGACAATATTCCACCTGAGAAGCTACCGATCAACACTCCAATACCCAATCCATTACTTCCACTGGC
ACGCCCTCACGGAAAGATGACAGACATTGACATTGTCACTGGGAACATTACAGAAGGATCGTACAAAGGT
GTGGAGCTTGCTAAATTAGGGAAGCAGACACTACTCACAAGGTTCACCTCGAATGAGCCAGTCTCCTCAG
CTGGATCCGCCCAAGACCCCAACTTTAAGAGGGGGGGAGCTAATAGAGAAAGAGCAAGAGGCAACCATAG
GAGAGAATGGAGTATTGCATGGGTCGGAGATCAGGTCAGAGTCTTCGAGTGGTGTAATCCCAGGTGTGCC
CCAGTCACGGCCTCAGCTCGCAAGTTCACCTGCACATGCGGATCCTGCCCCAGCATCTGCGGAGAATGTG
AAGGAGATCATTGAGCTCTTAAAGGGACTTGATCTTCGCCTTCAGACTGTAGAAGGGAAAGTAGATAAAA
TTCTTGCAACTTCTGCAACTATAATCAATCTTAAAAATGAAATGACTAGTCTCAAGGCGAGTGTTGCAAC
TATGGAAGGTATGATAACAACAATTAAAATCATGGATCCCAGTACACCAACTAATGTCCCTGTAGAGGAG
ATCAGAAAGAGTTTACACAATGTTCCAGTAGTAATTGCCGGTCCAACTAGTGGAGGCTTCACAGCCGAAG
GCAGTGATATGATTTCAATGGATGAACTAGCTAGACCTACACTCTCATCAACAAAAAGGATCACACGAAA
GCCTGAATCCAAGAAAGATTTAACAGGCATAAAACTAACTTTGATGCAGCTTGCAAATGACTGCATCTCG
CGTCCAGATACCAAGACTGAGTTCGTGACTAAGATTCAGGCAGCAACCACAGAATCACAGCTTAACGAAA
TTAAACGGTCAATAATACGCTCTGCAATATAAAATGAGGTGCAGTCACACAAGAGACACTCAACATGCAT
CCAATCAAGATCCAGACTCCATCCATCCAAAAACACGCCCACAATTGTCAACACCAAGAAACAACCACAG
CCGAACCATGCTCAACCAAAAGACCCAAACAACACCTCACATCAATAGAAGGCTGGACATGATAAATTTA
ATAAAAAAAGAAAAGAAGTTAAGTAAAATTTAAAGGACACAATAGAGAAAATCTAGGTCCGAAAGCTTGC
CTCTCAGACAGATCCCAAAATCATAGTCCAAACCCCAAACACAGCAGCAGACATGCCTATAATATCATTA
CCAGCAGATCCAACTTCACCCAGTCAATCCCTTACTCCGTTTCCAATACAACTTGACACCAAAGATGGCA
AGGCAGGGAAACTCCTTAAACAGATTCGAATTAGGTATCTAAATGAGCCTAATTCTCGCCATACACCAAT
AACTTTCATCAATACGTATGGATTTGTTTATGCTCGAGACACTTCAGGGGGCATTCACAGTGAGATCAGC
AGTGACCTAGCTGCAGGGTCCATAACAGCATGCATGATGACGCTAGGCCCTGGTCCAAATATTCAGAATG
CAAATCTAGTGCTAAGATCTCTGAATGAATTCTACGTAAAAGTCAAGAAGACATCAAGCCAGAGAGAGGA
AGCAGTGTTTGAATTAGTTAACATTCCAACTTTATTGAGAGAACATGCTCTTTGCAAACGCAAAATGTTA
GTATGCTCTGCAGAAAAATTCCTCAAGAACCCGTCAAAGCTACAAGCTGGATTTGAGTATGTATACATAC
CAACTTTTGTCTCCATTACATACTCACCACGAAATCTGAATTACCAAGTTGCCAGACCTATCCTTAAGTT
CAGATCACGCTTTGTGTATAGCATTCATTTGGAATTAATCCTGAGATTGCTATGCAAATCTGACTCCCCC
TTGATGAAATCCTACAATGCAGACAGAACAGGTCGGGGATGCCTCGCATCAGTCTGGATCCATGTATGTA
ACATTCTGAAAAACAAAAGCATCAAGCAACAAGGCAGAGAATCATATTTCATAGCTAAGTGCATGAGCAT
GCAGCTGCAGGTGTCCATTGCAGATCTTTGGGGACCAACAATCATAATCAAATCATTGGGTCACATCCCC
AAGACTGCACTTCCTTTTTTCAGCAAAGATGGGATTGCCTGTCATCCATTACAAGATGTTTCCCCTAATC
TGACAAAATCACTGTGGTCAGTTGGATGTGAGATAGAATCTGCCAAGTTGATACTTCAAGAATCTGATCT
TAATGAGCTAATGGGCCACCAGGACCTTATCACTGATAAGATTGCCATTAGATCAGGTCAACGGACATTT
GAGAGGTCCAAATTCAGCCCATTCAAAAAATATGCATCAATTCCAAACTTGGAAGCCATCAACTGAATGC
TCCAGCATCTGAGAATAGAACCACAATCAAGTCATACTACTAGTCACTATACAATAATCAACAATTTTAG
TCAACTGATTACCAAGATGTTATCATAGGTCCGAACTGATCAATCTAACAAAAAAACTAAACGTTCCACA
ATAAATCAACGTTCAGGCCAAAATATTCAGCCATGCATCACCTGCATCCAATGATAGTATGCATCTTTGT
TATGTACACTGGAATTGTAGGTTCAGATGCCATTGCTGGAGATCAACTACTTAATATAGGGGTCATTCAA
TCAAAGATAAGATCACTCATGTACTATACTGATGGTGGTGCTAGCTTTATTGTTGTAAAATTGCTACCTA
ATCTTCCCCCAAGCAATGGAACATGCAACATCACCAGTCTAGATGCATATAATGTTACCCTATTTAAGTT
ACTAACACCCCTGATTGAGAACCTGAGTAAAATTTCCACTGTTACAGATACCAAAACCCGCCAAAAACGA
TTTGCAGGAGTAGTTGTTGGACTTGCTGCATTAGGAGTAGCCACAGCCGCACAAATAACTGCAGCTGTAG
CAATAGTGAAAGCTAATGCAAATGCTGCTGCGATAAACAATCTTGCATCTTCAATTCAATCCACCAACAA
GGCAGTATCCGATGTGATAGATGCATCAAGAACAATTGCAACCGCAGTTCAAGCAATTCAGGATCGCATC
AATGGAGCTATTGTTAATGGGATAACATCTGCATCATGCCGTGCCCATGATGCACTCATTGGGTCAATAT
TAAACCTTTATCTCACTGAGCTTACCACAATATTTCATAACCAAATAACAAACCCTGCGCTGACACCACT
CTCCATCCAAGCTTTAAGAATCCTCCTCGGTAGCACCTTGCCAATTGTCATTGAGTCCAAACTCAACACA
AACTTCAACACAGCAGAGCTGCTCAGTTCCGGACTGTTAACTGGTCAAATAATTTCCATTTCCCCAATGT
ACATGCAAATGCTAATTCAAATCAATGTTCCGACATTTATAATGCAACCCGGTGCGAAGGTAATTGATCT
AATTGCTATCTCCGCAAACCATAAATTGCAAGAAGTGGTTGTACAAGTTCCGAATAGGATTCTAGAGTAT
GCAAATGAACTACAAAATTACCCAGCCAATGACTGTGTCGTGACACCGAACTCTGTATTTTGTAGATACA
ATGAGGGTTCCCCTATCCCTGAATCACAATATCAATGCTTGAGGGGGAATCTTAATTCTTGCACTTTTAC
CCCTATTATCGGGAACTTTCTTAAGCGATTCGCATTTGCTAATGGTGTGCTCTATGCCAACTGCAAATCT
TTGCTATGTAGGTGTGCCGACCCCCCCCATGTTGTATCCCAGGATGATACCCAAGGCATCAGCATAATTG
ATATTAAGAGATGCTCTGAGATGATGCTTGACACTTTTTCATTTAGGATCACATCTACTTTCAATGCTAC
GTACGTGACAGACTTCTCAATGATTAATGCAAATATTGTACATCTAAGTCCTCTAGATTTGTCAAATCAA
ATCAATTCAATAAACAAATCTCTTAAAAGTGCTGAGGATTGGATTGCAGATAGCAACTTCTTTGCTAATC
AAGCCAGGACAGCCAAGACACTTTATTCACTAAGTGCAATAGCATTAATACTATCAGTGATTACTTTGGT
TGTCGTGGGATTGCTGATTGCCTACATCATCAAGCTGGTTTCTCAAATCCATCAATTCAGATCGCTAGCT
GCTACAACAATGTTCCACAGGGAAAATCCTGCCTTCTTTTCCAAGAATAACCATGGAAACATATATGGGA
TATCTTAAGAAATCTATCACAAGTCTATATATGTCCACAATTGACCCTTAAGAACCAACTTCCAACGATT
ATCCGTTAAATTTAAGTATAATAGTTTAAAAATTAACATTAAGCCTCCAGATACCAATGAATATGAATAT
ATCTCTTAGAAAACCTGATTATTATGTGATAGCGTAGTACAATTTAAGAAAAAACCTAAAATAAGCACGA
ACCCTTAAGGTGTCGTAACGTCTCGTGACACCGGGTTCAGTTCAAATATCGACCTCTAACCCAATTTAAC
ACCCATTCTTATATAAGAACACAGTATAATTTAATCACAAAAGACCTCAAAAACTGACACAGCTTGATCC
ACTCAACATATAATTGTAAGATTAATAATAATGGAAGATTACAGCAATCTATCTCTTAAATCAATTCCTA
AAAGGACATGTAGAATCATTTTCCGAACTGCCACAATTCTTGGAATATGCACATTGATTGTTCTATGTTC
AAGTATTCTTCATGAGATAATTCATCTTGATGTTTCCTCTGGTCTCATGGATTCCGATGATTCACAGCAA
GGCATTATTCAGCCTATTATAGAATCATTAAAATCATTAATTGCTTTGGCTAACCAGATTCTGTACAATG
TTGCAATAATAATTCCTCTTAAAATTGACAGTATCGAGACTGTAATATTCTCTGCTTTAAAGGATATGCA
TACTGGGAGCATGTCCAACACCAACTGTACACCCGGAAATCTGCTTCTGCATGATGCAGCGTACATCAAT
GGAATAAACAAATTCCTTGTACTTAAATCATACAATGGGACGCCTAAATATGGACCTCTCCTAAATATTC
CCAGCTTTATCCCCTCAGCAACATCTCCCAACGGGTGCACTAGAATACCATCATTTTCACTCATTAAGAC
CCATTGGTGTTACACTCACAATGTAATGCTTGGAGATTGCCTCGATTTCACGACATCTAATCAGTATTTA
GCAATGGGGATAATACAACAATCTGCTGCAGCATTTCCAATCTTCAGGACTATGAAAACCATTTACCTAA
GTGATGGAATCAATCGCAAAAGCTGTTCAGTCACTGCTATACCAGGAGGTTGTGTCTTGTATTGCTATGT
AGCTACAAGATCTGAGAAAGAAGATTATGCCACAACTGATCTAGCTGAACTGAGACTTGCTTTCTATTAT
TATAATGATACCTTTATTGAAAGAGTCATATCTCTTCCAAATACAACAGGGCAATGGGCCACAATCAATC
CTGCAGTTGGAAGCGGGATCTATCATCTAGGCTTTATCTTATTTCCTGTATATGGTGGTCTCATAAGTGG
GACTCCTTCCTACAACAAGCAGTCCTCACGCTATTTTATCCCAAAACATCCCAACATAACCTGTGCCGGT
AACTCCAGCGAACAGGCTGCAGCAGCACGGAGTTCCTATGTAATCCGTTATCACTCAAACAGGTTGATTC
AGAGTGCTGTTCTTATTTGCCCATTGTCTGACATGCACACAGCAAGGTGTAATCTAGTTATGTTTAACAA
TTCTCAAGTCATGATGGGTGCAGAGGGTAGGCTCTATGTTATTGACAATAATTTGTATTATTATCAACGT
AGTTCCTCTTGGTGGTCTGCATCGCTTTTTTACAGGATCAATACAGATTTTTCTAAAGGAATTCCTCCTA
TCATTGAGGCTCAATGGGTACCGTCCTATCAAGTTCCCCGTCCTGGAGTCATGCCATGCAATGCAACAAG
TTTTTGCCCTGCTAATTGCATCACAGGGGTGTACGCAGATGTGTGGCCGCTTAACGATCCAGAACCCACA
TCACAAAATGCTCTGAATCCCAACTATCGATTTGCTGGAGCCTTTCTCAGAAATGAGTCCAACCGAACCA
ATCCCACATTCTACACTGCATCAGCCAGCGCCCTACTAAATACTACCGGATTCAACAACACCAATCACAA
AGCAGCATATACGTCTTCAACCTGCTTTAAGAATACTGGAACTCAAAAGATTTATTGTTTGATAATAATT
GAAATGGGCTCATCTCTTTTAGGGGAGTTCCAAATAATACCATTTCTAAGGGAACTAATACCTTAATACT
ATTGAATGAAGACTCCAGATTCAATAATAATTGAAAGGCTCTCTATCTTATGCAATAGTTATACGTTTTG
GCTGTATTAGAATGTTATAGCATTCTGCTGTTTTTCCCATATGAAGCAATCCTTCAACACCGACTTAGGT
TCAATTTTCTCATCATTTACTGTTGTAATTCAATCTTACTAAAGTTATTCCGATATTTAAGAAAAAATAA
CCTTTATATAATGTAACAATACTATTAAGATTATGACATAGGCCAGAATGGCGGCCTCTTCTGAGATACT
CCTTCCTGAAGTCCACTTGAACTCACCAATAGTCAAACACAAACTCATATACTACTTATTACTAGGGCAC
TTCCCGCATGATCTTGACATTTCTGAAATAAGCCCCCTTCACAATAATGATTGGGATCAAATTGCCAGAG
AAGAATCCAATCTTGCTGAACGACTTGGAGTAGCTAAATCTGAATTAATTAAACGTGTGCCCGCATTTAG
AGCAACTAGATGGCGTAGTCATGCAGCCGTCCTTATATGGCCTTCTTGTATACCATTTCTTGTTAAATTC
CTACCTCATTCTAAGCTTCAACCAGTAGAACAATGGTACAAGTTGATCAATGCTTCATGTAATACTATAT
CTGACTCAATTGATAGATGTATGGAGAATATTTCTATTAAGCTTACTGGGAAAAACAATCTATTCTCTCG
ATCCAGAGGAACTGCAGGTGCAGGTAAAAACAGTAAAATCACCCTCAATGATATCCAATCTATTTGGGAA
TCAAACAAGTGGCAACCTAATGTATCTTTATGGCTTACAATTAAATACCAAATGCGACAACTTATAATGC
ATCAAAGTTCTCGTCAGCCGACTGATTTAGTTCACATTGTTGACACACGATCTGGTCTAATAGTTATCAC
CCCTGAACTTGTTATTTGTTTTGATCGGTTAAATAGTGTTTTAATGTATTTTACATTTGAGATGACTTTA
ATGGTAAGTGACATGTTTGAGGGAAGGATGAATGTCACCGCTCTCTGCACTATTAGTCATTACTTATCTC
CACTAGGGCCAAGGATAGATAGATTGTTTTCCATTGTAGATGAATTAGCACAACTATTAGGTGACACTGT
ATATAAAGTTATTGCATCTCTTGAATCTTTAGTATATGGGTGTCTACAACTTAAAGATCCAGTAGTGGAA
TTAGCAGGGTCATTTCATTCCTTTATTACACAAGAGATTATAGATATCCTAATTGGTTCAAAAGCCCTTG
ATAAGGATGAATCAATAACTGTTACTACACAATTGTTAGATATATTTTCCAACCTTTCTCCAGATTTAAT
TGCTGAGATGTTGTGTCTCATGAGACTTTGGGGTCATCCCACTCTTACTGCTGCGCAAGCTGCAGGTAAA
GTGAGAGAATCTATGTGTGCAGGTAAGTTACTTGATTTCCCTACAATAATGAAAACTCTTGCTTTTTTCC
ACACAATTTTAATTAATGGTTACCGTAGAAAGAAAAATGGAATGTGGCCTCCACTTATACTTCCTAAAAA
TGCATCAAAAAGCTTAATAGAATTTCAACATGATAATGCTGAAATATCTTACGAATATACACTCAAGCAT
TGGAAAGAGATCTCTCTCATAGAATTTAGAAAGTGCTTTGACTTTGATCCTGGTGAGGAGCTAAGCATTT
TTATGAAAGACAAGGCAATAAGTGCTCCAAGAAGTGATTGGATGAGTGTATTTCGTAGAAGTCTAATAAA
ACAACGACATCAGAGACATCATATTCCTATGCCCAATCCATTTAATAGACGTCTATTACTCAATTTCTTA
GAAGATGACAGTTTTGATCCAGTTGCCGAGCTTCAATATGTTACCAGTGGTGAATATCTCCAAGATGACA
CATTTTGTGCATCTTACTCATTAAAAGAGAAAGAAATAAAACCAGATGGAAGGATATTTGCTAAGCTTAC
TAATAGAATGCGGTCCTGTCAAGTAATTGCGGAAGCAATTCTCGCAAATCATGCAGGTACTCTAATGAAG
GAAAACGGAGTTGTCTTGAATCAATTATCACTGACTAAATCATTGCTTACTATGAGTCAAATTGGCATAA
TATCAGAAAAGGCGAAGAGATATACGCGAGATAACATCTCATCCCAAGGTTTCCATACAATCAAGACTGA
TTCTAAAAATAAGAGGAAAAGCAAAACTGCATCATCATACCTCACAGATCCTGATGATACATTTGAACTT
AGTGCATGTTTTATAACTACTGATCTTGCTAAATACTGTCTTCAATGGAGATATCAGACCATAATCCATT
TTGCTCGAACATTAAACAGAATGTATGGAGTTCCACATTTATTTGAATGGATTCATCTTCGTTTAATTAG
ATCTACATTATATGTTGGTGATCCATTCAATCCTCCTGCCGCAACTGATGCTTTCGATCTAGATAAAGTA
TTAAATGGTGATATCTTTATAGTCTCTCCCAAGGGAGGTATTGAAGGCCTATGTCAGAAAATGTGGACAA
TGATCTCTATTTCTGTGATCATCCTCTCTTCAGCCGAATCCAAAACAAGAGTAATGAGCATGGTTCAAGG
AGATAATCAGGCGATTGCAGTTACAACAAGAGTTCCTAGATCATTACCTAGTATTCAGAAAAAGGAGTTA
GCCTATGCAGCAAGCAAGTTATTTTTTGAAAGACTTAGGGCAAATAATTATGGGTTGGGTCATCAGCTAA
AGGCTCAAGAAACTATAATAAGTTCCACGTTCTTCATATATAGTAAACGGGTATTTTATCAAGGACGTAT
ACTAACACAGGCACTCAAAAATGCTAGCAAGTTATGTCTTACTGCAGATGTATTAGGTGAATGTACTCAA
GCTTCCTGTTCAAATTCTGCTACTACCATCATGAGATTAACAGAAAATGGGGTTGAGAAAGATACATGTT
ATAAGCTTAATATTTATCAGTCCATTCGTCAACTCACATATGATCTAATATTTCCCCAATACTCCATACC
AGGTGAAACTATAAGTGAGATTTTCCTACAGCATCCAAGACTAATCTCACGTATTGTTCTGCTCCCTTCA
CAGCTAGGTGGTCTTAATTACCTCGCATGTAGCAGATTATTTAACCGCAATATCGGAGATCCTCTTGGTA
CAGCTGTGGCAGATCTCAAGAGGTTAATTAAATGTGGTGCTCTTGAATCATGGATACTGTATAATTTACT
AGCAAGAAAACCAGGGAAAGGTTCATGGGCAACTTTAGCAGCCGATCCATACTCATTGAATCAAGAATAT
CTTTATCCTCCTACTACTATACTTAAAAGACATACTCAAAATACTTTAATGGAGATATGTCGGAATCCTA
TGTTAAAGGGAGTTTTTACAGATAATGCAAAAGAGGAGGAAAATCTCCTTGCAAAATTTCTTCTTGATCG
TGATATAGTATTGCCAAGAGTTGCACACATTATAATAGATCAATCTAGCATCGGAAGGAAGAAACAGATA
CAAGGATTTTTTGACACCACAAGGACCATAATGAGACGATCATTTGAAATCAAACCACTCTCAACTAAGA
AGACTCTTTCAGTCATAGAATATAATACTAATTACTTATCTTATAACTACCCTGTCATACTTAATCCTTT
ACCTATTCCTGGATATTTAAATTATATTACTGACCAAACTTGCAGTATTGATATATCTAGAAGTTTAAGA
AAATTATCATGGTCTTCTTTATTGAATGGAAGAACTTTAGAAGGATTAGAAACTCCAGATCCAATTGAAG
TTGTCAATGGTTTCTTGATTGTAGGTACAGGAGATTGTGATTTTTGTATGCAGGGTGACGACAAATTTAC
TTGGTTCTTTTTACCTATGGGGATAATTATTGATGGAAATCCTGAAACTAATCCACCCATCAGAGTTCCA
TACATTGGGTCTAGAACAGAGGAAAGAAGAGTTGCATCAATGGCATATATTAAAGGTGCCACACACAGTT
TGAAGGCTGCTCTTAGAGGCGCAGGGGTATATATTTGGGCATTCGGGGATACTGTAGTGAACTGGAATGA
TGCACTTGATATCGCAAATACTAGGGTTAAGATATCCCTAGAGCAACTTCAGACCCTTACACCTCTTCCT
ACATCTGCAAACATTACACACCGTTTAGATGATGGAGCCACAACACTTAAATTCACTCCAGCTAGTTCCT
ATGCATTTTCTAGTTATACTCATATATCAAATGATCAACAATATTTAGAAATAGATCAGAGAGTAGTCGA
TTCTAATATTATTTATCAACAATTAATGATAACAGGACTTGGGATTATTGAGACCTACCATAACCCACCT
ATAAGGACTTCTACACAAGAAATCACTCTCCATTTGCACACTAGCTCATCTTGTTGTGTTAGAAGTGTAG
ATGGTTGCCTTATATGTGAGAGCAATGGAGAGGTTCCTCAGATCACTGTTCCCTATACTAATACATTTGT
ATATGATCCTGATCCACTAGCAGATTATGAGATTGCACACCTAGATTATCTCTCCTACCAAGCTAAAATT
GGAAGTACAGATTACTACTCACTCACTGATAAAATTGACCTATTAGCACATTTAACTGCAAAACAAATGA
TAAACTCAATAATTGGGTTAGATGAAACAGTATCAATTGTCAATGATGCGGTTATCCTATCTGACTATAC
TAATAACTGGATTAGTGAATGTTCTTATACTAAGATAGATTTAGTTTTTAAATTAATGGCATGGAATTTC
CTTCTTGAGCTTGCATTCCAGATGTACTACTTAAGGATATCATCTTGGACAAATATATTTGACTATACTT
ATATGACTTTGCGCAGGATACCCGGAACTGCTCTAAATAATATTGCAGCTACTATTAGCCATCCAAAATT
ATTAAGACGTGCAATGAATCTTGATATTATCACTCCTATACATGCACCGTATTTAGCTTCATTAGATTAT
GTCAAATTAAGTATTGATGCAATTCAGTGGGGAGTTAAACAAGTTCTTGCTGATTTATCAAATGGAATTG
ATCTTGAAATCTTGATTCTTTCAGAGGATTCAATGGAAATTAGTGATAGGGCAATGAATCTCATTGCTAG
AAAACTAACTCTCCTTGCACTTGTTAAAGGTGAGAACTATACTTTTCCAAAAATTAAAGGGATGCCACCA
GAAGAAAAGTGTTTAGTCTTAACTGAATATCTAGCAATGTGTTATCAAAATACTCATCACTTAGATCCAG
ATCTTCAAAAGTATTTATATAATCTAACTAATCCAAAATTGACTGCATTTCCCAGTAACAACTTCTACTT
AACTAGAAAAATCCTTAATCAAATTAGAGAATCAGACGAAGGACAATATATTATCACCTCATATTATGAA
TCCTTCGAACAATTAGAAACAGATATAATTCTTCACTCTACTTTAACTGCTCCTTATGATAATTCAGAAA
CTCTAACAAAGTTCGATTTATCCCTTGACATCTTTCCACATCCAGAATCTCTCGAGAAATATCCTCTTCC
AGTTGATCATGACTCTCAATCTGCAATTTCAACACTAATTCCAGGCCCTCCTTCTCATCATGTATTACGA
CCACTAGGAGTGTCATCCACAGCTTGGTATAAAGGGATAAGTTATTGTAGATACCTAGAAACACAAAAGA
TACAGACTGGTGATCATCTTTATTTAGCCGAAGGAAGCGGTGCTTCAATGTCACTTCTAGAACTCTTATT
TCCAGGAGATACTGTCTATTATAATAGTCTTTTTAGTAGTGGAGAGAATCCTCCACAGAGAAACTATGCC
CCTCTTCCAACTCAATTTGTACAGAGTGTTCCATATAAATTGTGGCAAGCTGATCTTGCTGATGATAGCA
ATTTGATAAAAGATTTTGTCCCATTATGGAATGGAAACGGTGCAGTTACAGACTTATCAACAAAGGATGC
AGTTGCATTCATAATACATAAAGTAGGAGCAGAGAAAGCATCCCTTGTCCATATAGATCTCGAATCAACT
GCTAATATAAATCAGCAAACTCTGTCCAGATCCCAGATTCATTCATTAATTATAGCAACTACTGTTCTTA
AGAGGGGTGGGATATTAATTTATAAAACATCATGGCTTCCGTTTTCTAGGTTTAGTCAACTAGCAAGTCT
ACTTTGGTGCTTCTTTGACCGGATCCATCTAATACGTAGTAGCTATTCTGATCCTCACAGTCATGAGGTT
TATCTTGTATGTAGACTTGCCGCAGATTTTAGAACTATCGGTTTCAGTGCAGCTCTAGTAACTGCTACTA
CTCTTCACAATGACGGATTCACAACAATACATCCTGATGTTGTTTGTAGTTATTGGCAACACCATCTTGA
AAATGTTGGGAGAGTCGGAAAAGTAATTGATGAGATACTTGATGGTTTAGCCACCAACTTCTTCGCAGGA
GATAATGGGCTTATTCTAAGATGTGGAGGAACTCCAAGCTCCAGAAAATGGTTAGAGATTGACCAGTTAG
CATCATTTGATTTGGTTCAAGATGCTCTGGTTACACTTATCACTATACACCTAAAGGAAATTATAGAAGT
GCAGTCATCACATACAGAGGATTATACATCTCTCCTCTTCACACCTTATAATATTGGTGCAGCAGGGAAA
GTCAGAACTATCATCAAATTAATTCTAGAACGATCTTTAATGTATACAGTCCGAAATTGGTTAGTTTTAC
CCAGTTCCATCCGGGATTCTGTACGACAAGATTTAGAATTAGGGTCATTTAGATTAATGTCTATTTTAAG
TGAACAGACATTTCTTAAAAAGACACCCACAAAAAAATACTTACTTGATCAGCTTACAAGGACATATATA
TCAACCTTCTTTAACTCTCACTCAGTCCTTCCCCTCCACCGTCCATATCAAAAACAAATATGGAAAGCCT
TAGGTAGTGTAATATATTGTTCGGAGACAGTTGATATACCTCTAATTAAAGACATTCAGATAGAAGATAT
TAATGATTTTGAAGATATCGAGAGGGGTATCGATGGCGAAGAATTATGACAACAATGATTATAAGAACTC
ATGATAGTTTTATTTAAGAAAAACATATTGATTTTCCCCTTGGT
