# Supplementary material for: Prioritizing antiviral drugs against SARS-CoV-2 by integrating viral complete genome sequences and drug chemical structures
Source: Sci Rep. 2021 Mar 18;11:6248. doi: 10.1038/s41598-021-83737-5 (PMC7973547; doi:10.1038/s41598-021-83737-5)
Supplement: Supplementary file 1 — Supplementary Information 1. [file 41598_2021_83737_MOESM1_ESM.zip › dataset_VDA-RWR/dataset3/virus FASTA/parainfluenza virus 3(HPIV3).fasta]

>NC_001796.2 Human parainfluenza virus 3, complete genome
ACCAAACAAGAGAAGAGACTTGTTTGGAAATATAAATTTAAATTAAAATTAACTTAGGATTAAAGACATT
GACTAGAAGGTCAAGAAAAGGGAACTCTATAATTTCAAAAATGTTGAGCCTATTTGATACATTTAATGCA
CGTAGGCAAGAAAACATAACAAAATCAGCCGGTGGAGCTATCATTCCTGGACAGAAAAATACTGTCTCTA
TATTTGCTCTTGGACCGACAATAACTGATGATAATGAGAAAATGACATTAGCTCTTCTTTTTTTATCTCA
TTCACTGGATAATGAGAAACAACATGCACAAAGGGCAGGGTTCCTGGTGTCCTTATTATCAATGGCTTAT
GCCAATCCAGAGCTCTACCTAACAACAAATGGAAGTAATGCAGATGTCAAGTATGTCATATACATGATCG
AGAAAGATCTAAAACGGCAAAAGTATGGAGGATTTGTGGTTAAGACGAGAGAGATGGTATATGACAAGAC
AACTGATTGGATATTTGGAAGTGACCTGGATTGTGATCAGGAAACTATGTTGCAGAACGGAAGAAACAAT
TCAACAATTGAAGACCTTGTCCACACATTTGGGTATCCATCATGTTTAGGAGCTCTTATAATACAGATCT
GGATAGTTCTGGTCAAAGCTATCACTAGTATCTCAGGGTTAAGAAAAGGCTTTTTCACCCGATTGGAAGC
TTTCAGACAAGATGGAACAGTGCAGGCAGGGCTGGTATTGAGCGGTGACACAGTGGATCAGATTGGGTCA
ATTATGCGGTCTCAACAGAGCTTGGTAACTCTTATGGTTGAAACATTAATAACAATGAATACTAGCAGAA
ATGACCTCACAACCATAGAAAAGAATATACAAATTGTTGGTAACTATATAAGAGATGCAGGTCTCGCTTC
ATTCTTCAATACAATCAGATATGGAATTGAGACTAGAATGGCAGCTTTGACTCTATCCACTCTCAGACCA
GACATCAATAGATTAAAAGCTTTGATGGAACTGTATTTATCAAAGGGACCACGCGCTCCTTTCATCTGTA
TCCTCAGAGATCCCATACATGGTGAGTTCGCACCAGGCAACTATCCTGCCATATGGAGCTATGCAATGGG
AGTGGCAGTTGTACAAAATAGAGCCATGCAACAGTATGTGACGGGAAGATCATATCTGGATATTGATATG
TTCCAGCTAGGACAAGCAGTAGCACGTGATGCTGAAGCTCAGATGAGCTCAACACTAGAAGATGAACTTG
GAGTGACACACGAAGCTAAAGAAAGCTTGAAGAGACATATAAGGAACATAAATAGTTCAGAGACATCTTT
CCACAAACCAACAGGTGGATCAGCCATAGAGATGGCAATAGATGAAGAGCCAGAACAATTCGAACATAGA
TCAGATCAAGAACGAGATGGAGAACCTCAATCATCTATAATTCAATATGCTTGGGCAGAAGGAAACAGAA
GCGATGATCGGACTGAGCAAGATACAGAATCTGACAATATCAAGACTGAACAACAAAACATCAGAGACAG
ACTAAACAAGAGACTCAACGAAAAGAAGAAACAAGGCAGTCAACCACCTACCAATCCCACAAACAGAACG
AATCAGGACGAAATAGATGATCTGTTTAATGCATTTGGAAGCAACTAATCGAATCAACATTTTGATCCAA
ATTAATAATAAATAAGAAAAACTTAGGATTAAAGAATCCTATTATACCAGAATATAGGGTGGTAAATTTA
GAGTTTGCTTGCAACTCAATCAATAGAGAGTTGATGGAAAGCGATGCTAAAAACTATCAAATCATGGATT
CTTGGGAAGAGGAATCAAGAGATAAATCAACTAATATCTCCTCGGCCCTCAATATCATTGAATTCATACT
TAGCACCGACCCCCAAGAAGACCTATCGGAAAACGACACAATCAACACAAGAACCCAGCAACTCAGTGCC
ACCATCTATCAACCAAAAATCAAACCAACAGAAACAAGTGAGAAAGATAGTGGATCAACTGACAAAAATA
GACAGTCTGGGTCATCACACGAATGTACAACAGAAGCAAAAGATAGAACTATTGATCAGGAAACTGTACA
GAGAGGACCTGGGAGAAGAAGCAGCTCAGATAGTAGAGCTGAGACTGTGGTCTCTGGAGGAATCTCCAGA
AGCATCACAAATTCTAAAAATGGAACCCAGAACACGGAGGATATTGATCTCAATGAAATTAGAAAGATGG
ATAAGGACTCTATTGAGGGGAAAGTGCGACAATCTGCAGATGTTCCAAGCGAGATATCAGGAAGTGATGT
CATATTTACAACAGAACAAAGTAGAAACAGTGATCATGGAAGAAGCTTGGAATCTATCAGTACACCTGAT
ACAAGATCAATAAGTGTTGTTACTGCTGCAACACCAGATGATGAAGAAGAAATACTAATGAAAAATAGTA
GGACAAAGAAAAGTTCTTCAATACACCAAGAAGATGACAAAAGAATTAAAAAAGGGGGAAAAGGGAAAGA
CTGGTTTAAGAAATCAAAAGATACTGACAACCAGATACCAACATCAGACTACAGATCCACATCAAAAGGG
CAGAAGAAAATCTCAAAAACAACAACCATCAACACCGACACAAAGGGGCAAACAGAAATACAGACAGAAT
CATCAGGAACACAATCCTCATCATGGAATCTCACCATTGATAACAACACAGATCGAACCGAACAGACAAA
CACAACTCCCCCAACAACAACCTCCGGATCAACTTATACAAAAGAATCAATCCGAACAAACTCTGGATCC
AAACCCAAGACACAAAAGACAAATGGAAAGGAAAGGAAGGATACAGAAGAGAGCAATCGATTTACAGAGA
GGGCAATTACTCTATTGCAGAATCTTGGTGTAATTCAATCCACATCAAAACTAGATTTATATCAAGACAA
ACGAGTTGTATGTGTAGCAAATGTACTAAACAATGTAGATACTGCATCAAAGATAGACTTCTTGGCAGGA
TTAGTCATAGGGGTTTCAATGGACAACGACACAAAATTAACACAGATACAAAATGAAATGCTAAACCTCA
AAGCAGATCTAAAGAAAATGGATGAATCACATAGAAGATTGATAGAAAATCAAAGAGAACAACTGTCATT
GATCACGTCATTAATTTCAAATCTTAAAATTATGACTGAGAGAGGAGGAAAGAAAGACCAAAATGAATCC
AATGAGAGAGTATCCATGATCAAAACAAAATTGAAAGAAGAAAAGATCAAGAAAACTAGGTTTGACCCAC
TTATGGAGACACAAGGGATTGACAAGAATATACCTGATCTATATCGACATGCAGGAAATACACTAGAGAA
CGATGTGCAAGTTAAATCAGAGATATTAAGTTCATACAATGAATCAAATGCAACAAGACTAATACCCAAA
AAAGTGAGCAGTACAATGAGATCACTAGTTGCAGTTATAAGCAACAGCAATCTCTCACAAAGCACAAAAC
AATCATATATAAACGAACTCAAACATTGCAAAAATGATGAAGAAGTATCTGAATTAATGGACATGTTCAA
TGAAGATGTCAATAATTGCCAATGATCCAACAAAGAAACGACACCGAACAAACAGACAAGAAACAACAGT
AGATCAAAATCTATCAACACACACAAAATCAAGCAGAATGAAACAATAGATATCAATCAATATACAAATA
AGAAAAACTTAGGATTAAAGAATAAATTAATCCTTATCCAAAATGAGTATAACTAACTCTGCAATATACA
CATTCCCAGAATCATCATTCTTTGAAAATGGTCATATAGAACCATTACCACTCAAAGTCAATGAACAGAG
AAAAGCAGTACCCCACATTAGAGTTGCCAAAATCGGAAATCCACCAAAACATGGATCTCGGTATTTAGAT
GTCTTCCTACTAGGCTTCTTCGAAATGGAACGAATCAAAGACAAATACGGGAGTGTAAATGATCTCGACA
GTGACCCGAGTTACAAAGTTTGTGGCTCTGGATCATTACCAATCGGATTGGCTAAATACACTGGGAATGA
CCAGGAATTATTACAAGCTGCAACCAAACTGGACATAGAAGTGAGAAGAACAGTCAAAGCGAAAGAGATG
GTTGTGTATACAGTACAAAATATAAAACCAGAACTATACCCATGGTCTAATAGACTAAGAAAAGGAATGC
TGTTCGATGCCAACAAAGTTGCTCTTGCTCCTCAATGTCTTCCACTAGATAGGAGCATAAAATTTAGAGT
AATCTTCGTGAATTGTACGGCAATTGGATCAATAACCTTGTTCAAAATTCCTAAGTCAATGGCATCATTA
TCTCTACCCAACACAATATCAATCAATCTGCAGGTACATATCAAAACAGGGGTTCAGACTGATTCCAAAG
GGATAGTTCAAATTTTGAATGAGAAGGGCGAAAAATCACTGAATTTCATGATCCATCTCGGATTGATCAA
GAGAAAAATAGGCAGAATGTACTCTGTTGAATACTGTAAACAGAAAATCGAGAAAATGAGATTGATATTT
TCTTTAGGATTAGTTGGAGGAATCAGTCTTCATGTCAATGCAACTGGATCCATATCAAAAACACTAGCAA
GTCAGCTGGTATTCAAAAGGGAGATTTGTTATCCTTTAATGGATCTAAATCCGCATCTTAATCTGGTTAT
CTGGGCTTCATCAGTAGAGATTACAAGAGTGGATGCAATTTTCCAACCTTCTTTACCTGGCGAATTCAGA
TACTATCCTAATATTATCGCAAAAGGAGTTGGGAAAATCAAACAATGGAACTAATAATCTCTACTTCAAT
CTGGACGCATCCATTAAGCCGAAGCAAATAAGGGATAATCAAAAACTTAGGACAAAAGAGGTCAACACCA
ACAACTATTAGCAGTCATACTCGCAGGAACAAGAAAGAAGGGACAAAAAAAGCAAAATAGGAGAAATCAA
AACAAAAAGTACAGAACACCAAAACAACAAAACCAAAAAATCTGATCTATTAAAAATAAAAATCCCAAAA
GAGACTGGCAACACAGCAAACACTAAACACAATGCCAACTTCAACACTGCTAATTATTACAACCATAATT
ATGGCATCTTTCTGCCAAATAGATATCACAAAACTACAGCATGTAGGTGTATTGGTCAACAGTCCCAAAG
GGATGAAGATATCACAAAACTTCGAAACAAGATATTTAATTTTGAGCCTCATACCAAAAATAGAAGACTC
TAACTCTTGTGGTGACCAACAGATCAAGCAATACAAGAGGTTATTGGATAGACTGATCATCCCTCTATAT
GATGGGTTAAGATTACAGAAAGATGTGATAGTAACCAATCAGGAATCCAATGAAAACACTAATCCCAGAA
CAAAACGATTCTTTGGAGGGGTAATTGGAACCATTGCTCTGGGAGTAGCAACCTCAGCACAAATCACAGC
GGCGGTTGCTCTGGTTGAAGCCAAGCAGGCAAGATCAGATATTGAGAAACTCAAAGAAGCAATCAGGGAC
ACAAACAAAGCAGTGCAGTCAGTTCAGAGCTCCATAGGGAATCTAATAGTAGCAATCAAATCAGTCCAAG
ATTATGTCAACAAAGAAATCGTGCCATCAATTGCGAGGCTAGGTTGTGAAGCAGCAGGACTTCAATTAGG
AATTGCATTAACGCAGCATTACTCAGAATTAACAAACATATTTGGTGATAACATAGGATCATTACAAGAA
AAAGGAATAAAATTACAAGGTATAGCATCATTATACCGCACAAATATCACAGAAATATTCACAACATCAA
CAGTTGATAAATATGATATCTATGATCTATTATTTACAGAATCAATAAAGGTGAGAGTTATAGATGTTGA
TTTGAATGATTACTCAATCACCCTCCAAGTCAGACTCCCTTTATTAACTAGGCTGCTGAACACTCAGATC
TACAAAGTAGATTCCATATCATATAATATCCACAATAGAGAATGGTATATTCCTCTTCCCAGCCATATCA
TGACGAAAGGGGCATTTCTAGGTGGAGCAGATGTCAAAGAATGTATAGAAGCATTCAGCAGTTATATATG
TCCTTCTGATCCAGGATTTGTACTAAACCATGAAATGGAGAGCTGCTTATCAGGAAACATATCCCAATGT
CCAAGAACCACGATCACATCAGACATTGTTCCAAGATATGCATTTGTCAATGGAGGAGTGGTTGCAAACT
GTATAACAACCACTTGTACATGCAACGGAATCGGCAATAGAATCAATCAACCACCTAATCAAGGAGTAAA
AATTATAACACATAAAGAATGTAGTACAATAGGTATCAACGGAATGCTGTTCAATACAAACAAAGAAGGA
ACTCTTGCATTCTACACACCAGATGATATAACATTAAACAATTCTGTTGCACTTGATCCAATTGACATAT
CAATCGAGCTCAACAAGGCCAAATCAGATCTAGAAGAATCAAAAGAATGGATAAGAAAGTCAAATCAAAA
ACTAGATTCTATTGGGAATTGGCATCAATCTAGCACCACAATCATAATTATTTTGATGATGATCATTATA
TTGTTTATAATCAATATAACGATAATTACAATTGCAATTAAGTATTACAGAATTCAAAAGAGAAATCAAA
TGGATCAAAATGACAAGCCATATGTACTAACAAACAAATAACATATCTATAGATCATCAGATATTAAGAT
TATAAAAAACTTAGGAGTAAAGTTACGCAATCCAACTCTACTCATACAATTGAGAAAGAACCCAATAGAC
AAATCCAAATTCGAGATGGAATACTGGAAGCATACCAATCACGGAAAGGATGCTGGTAATGAGCTGGAGA
CGTCCATGGCTACTCATAACAACAAGCTCACTAATAAGATAATATATATATTATGGACAATAATCCTGGT
GTTATTATCAATAGTTTTCATCATAGTGCTAATTAATTCCATCAATAGTGAAAAGGTCCATAATTCATTG
CTACAAGAAATAAATAATGAGTTTATGGAGATTACAGAAAAGATCCAAATGGCATCGGATAATACCAATG
ATCTAATACAGTCAGGAGTGAACACAAGGCTTCTTACAATTCAGAGTCATGTCCAGAATTATATACCAAT
ATCATTGACACAACAGATGTCGGATCTTAGGAAATTCATTAGTGAAATTACAATTAGAAATGATAATCAA
GAAGTGCCGCAACAAAGAATAACACATGATGTAGGTATAAAACCTTTAAATCCAGATGATTTTTGGAGGT
GCACGTCTGGTCTTCCATTTTTAATGAGAAACCCAAAAATAAGGTTAATGCCAGGGCCGGGATTATTAGC
CATGCCAACGACTGTTGATGGCTGTGTCAGAACTCCGTCCTTAATTATAAATGATCTGATTTATGCTTAT
ACCTCAAATCTAATTACTCGAGGTTGTCAGGATATAGGAAAATCATACCAAGTCTTACAGGTAGGGATAA
TAACTGTAAACTCAGACTTGGTACCTGACTTAAATCCCAGGTTCTCTCATACTTTCAACATAAATGACAA
TAGGAAGTCATGTTCTCTAGCACTCCTAAATACAGATGTATATCAACTGTGTTCAACTCCCAAAGTTGAT
GAAAGATCAGATTATGCATCATCAGGCATAGAAGATATTGTACTTGATATTGTCAATTATGATGGCTCAA
TCTCAACAACAAGATTTAAGAATAATAACATAAGCTTTGATCAACCCTATGCTGCACTATACCCATCTGT
TGGACCAGGGATATATTACAAAGGCAAAATAATATTTCTCGGGTATGGAGGTCTTGAACATCCAATAAAT
GAGAATGTAATCTGCAACACAACTGAGTGTCCCGGGAAAACACAGAGAGACTGCAATCAGGCATCTTATA
GTCCATGGTTTTCAGATAGGAGGATGGTCAACTCCATCATTGTTGTTGACAAAGGCTTAAACTCAATTCC
AAAATTAAAGGTATGGACAATATCTATGAGACAAAATTACTGGGGGTCAGAAGGAAGGTTGATTCTACTA
GGTAACAAGATCTATATATATACAAGATCTACAAGTTGGCATAGCAAATTACAATTAGGAATAATTGATA
TTACTGATTACAGTGATATAAGGATAAAATGGACATGGCATAATGTGCTATCAAGACCAGGAAACGATGA
ATGTCCATGGGGACATTCATGTCCAAATGGATGTATAACAGGAGTATATACTGATGCGTATCCACTAAAT
CCCACAGGGAGCATTGTGTCATCTGTCATACTAGACTCACAGAAATCGAGAGTGAACCCAGTCATAACTT
ACTCAACAGCAACTGAAAGAGTAAACGAGCTGGCCATCAGAAACAGAACACTCTCAGCTGGATATACAAC
AACAAGCTGCATTACACACTATGACAAAGGATATTGTTTTCATATAGTAGAAATAAATCAGAAAAGTTCA
AACACATTTCAACCTATGTTGTTCAAAACAGAGATTCCAAAAAGCTGCAGTCAATCATAATTAACCATAA
TATGCATTAACCTATCTATAATACAAGTATATGATAAGTAATCAGCAATCAGACAATGGACAAAAGGAAA
ATATAAAAAACTTAGGAGCAAAGCGTGCTCGGAAAATGGACACTGAATCTAACAATGGCACTGTATCTGA
CATACTCTATCCTGAGTGTCACCTTAACTCTCCTATCGTTAAAGGTAAAATAGCACAATTACACACTATT
ATGAGTCTACCTCAGCCTTATGATATGGATGACGACTCAATACTAGTTATCACTAGACAGAAAATAAAAC
TCAATAAATTAGATAAAAGACAACGATCTATTAGAAGATTAAAATTAATATTAACTGAGAAAGTGAATGA
CTTAGGAAAATACACATTTATCAGATATCCAGAAATGTCAAAAGAAATGTTCAAATTATATATACCTGGT
ATTAACAGTAAAGTGACTGAATTATTACTTAAAGCAGATAGAACATATAGTCAAATGACTGATGGATTAA
GAGATCTATGGATTAACGTGCTATCAAAATTAGCCTCAAAAAATGATGGAAGCAATTATGATCTTAATGA
AGAAATTAATAATATATCAAAAGTTCACACAACTTATAAATCAGATAAATGGTATAATCCATTCAAAACA
TGGTTTACTATCAAGTATGATATGAGAAGATTACAAAAAGCTCGAAATGAGATCACTTTTAATGTTGGGA
AAGATTATAACTTGTTAGAAGACCAGAAGAATTTCTTATTGATACATCCAGAATTGGTTTTGATATTAGA
TAAACAAAACTATAATGGTTATCTAATTACTCCTGAATTAGTACTGATGTATTGTGACGTAGTCGAAGGC
CGATGGAATATAAGTGCATGTGCTAAGCTAGATCCAAAATTACAATCTATGTATCAAAAAGGTAATAACC
TATGGGAAGTGATAGATAAATTGTTTCCAATTATGGGAGAAAAGACATTTGATGTGATATCATTATTAGA
ACCACTTGCATTATCCTTAATTCAAACTCATGATCCTGTTAAACAACTAAGAGGAGCTTTTTTAAATCAT
GTGTTATCCGAAATGGAATTGATATTTGAATCTGGAGAATCGATTAGGGAATTTCTGAGTGTAGATTACA
TTGATAAAATCTTAGATATTTTTAATGAATCTACAATAGATGAAATAGCAGAGATTTTCTCTTTTTTTAG
AACATTTGGGCATCCTCCATTAGAGGCTAGTATTGCAGCAGAAAAGGTTAGAAAATATATGTATATTGAG
AAACAATTAAAATTTGACACTGTTAATAAATGCCATGCTATCTTCTGTACAATAATAATTAACGGATATA
GAGAGAGGCATGGTGGACAGTGGCCTCCTGTGACATTACCTGACCATGCACACGAATTCATCATAAATGC
TTACGGTTCAAACTCTGCGATATCATATGAAAACGCTGTTGATTATTACCAGAGCTTCATAGGAATAAAA
TTTAATAAATTCATAGAGCCTCAGTTAGATGAGGATTTGACAATTTATATGAAAGATAAAGCATTATCTC
CAAAAAAATCAAATTGGGACACAGTTTATCCTGCATCTAATTTACTGTACCGTACTAACGCATCCAACGA
ATCACGAAGATTAGTTGAAGTATTTATAGCAGATAGTAAATTTGATCCTCATCAGATATTGGATTATGTA
GAATCTGGGGACTGGTTAGATGATCCAGAGTTTAATATTTCTTATAGTCTCAAAGAAAAAGAGATTAAAC
AAGAAGGTAGACTCTTTGCAAAAATGACATACAAAATGAGAGCTACACAAGTTTTATCAGAGACACTACT
TGCAAATAATATAGGAAAATTCTTTCAAGAGAATGGGATGGTGAAGGGAGAGATTGAATTACTTAAGAGA
TTAACGACCATATCAATATCAGGAGTTCCACGGTATAATGAAGTGTACAATAATTCTAAAAGCCATACAG
ATGACCTTAAAACCTACAATAAAATAAGTAATCTTAATTTGTCTTCCAATCAGAAATCTAAGAAATTTGA
ATTCAAGTCAACGGATATCTACAATGATGGATATGAGACTGTGAGCTGTTTCCTAACAACAGATCTCAAA
AAATACTGTCTTAATTGGAGATATGAATCAACAGCTCTATTTGGAGAAACTTGCAACCAAATATTTGGAT
TAAATAAATTGTTTAATTGGTTACACCCTCGTCTTGAAGGAAGTACAATCTATGTAGGTGATCCTTACTG
CCCTCCATCAGATAAAGAACATATATCATTAGAGGATCACCCTGATTCTGGTTTTTATGTTCATAACCCA
AGAGGGGGTATAGAAGGATTTTGTCAAAAATTATGGACACTCATATCTATAAGTGCAATACATCTAGCAG
CTGTTAGAATAGGCGTGAGGGTGACTGCAATGGTTCAAGGAGACAATCAAGCTATAGCTGTAACCACAAG
AGTACCAAACAATTATGATTACAGAATTAAGAAGGAGATAGTTTATAAAGATGTAGTGAGATTTTTTGAT
TCATTAAGAGAGGTGATGGATGATCTAGGTCATGAACTTAAATTAAATGAAACGATTATAAGTAGCAAGA
TGTTCATATATAGCAAAAGAATCTATTATGATGGGAGAATTCTTCCTCAAGCTCTGAAAGCATTATCTAG
ATGTGTCTTTTGGTCAGAGACAGTAATAGACGAAACAAGATCAGCATCTTCAAACTTGGCAACATCATTT
GCAAAAGCAATTGAGAATGGTTATTCACCTGTTCTAGGATATGCATGCTCAATTTTTAAGAATATTCAAC
AACTATATATTGCCCTTGGGATGAATATCAATCCAACTATAACACAGAATATCAAAGATCAGTATTTTAA
GAATTCAAATTGGATGCAATATGCCTCTTTAATACCTGCCAGTGTTGGGGGATTCAATTACATGGCTATG
TCAAGATGTTTTGTAAGGAATATTGGTGATCCATCAGTTGCTGCATTAGCTGATATTAAAAGATTTATCA
AGGCGAATCTATTAGACCGAAGTGTTCTTTATAGGATTATGAACCAAGAACCAGGTGAGTCATCTTTTTT
GGACTGGGCTTCAGACCCATATTCATGCAATTTACCACAATCTCAAAATATAACCACCATGATAAAAAAT
ATAACAGCAAGGAATGTATTACAAGATTCACCAAATCCATTATTATCTGGATTATTCACAAATACAATGA
TAGAGGAAGATGAAGAATTAGCTGAGTTCCTGATGGACAGGAAGGTAATTCTCCCTAGAGTTGCACATGA
TATTCTAGATAATTCTCTCACAGGAATTAGAAATGCTATAGCTGGAATGTTAGATACGACAAAATCATTA
ATTCGGGTTGGCATAAATAGAGGAGGACTGACATATAGTTTGTTGAGAAAAATCAGTAATTATGATCTAG
TGCAATATGAAACACTAAGTAGGACTTTGCGATTAATTGTAAGTGATAAAATCAGATATGAAGATATGTG
TTCAGTAGACCTTGCCATAGCATTGCGACAAAAGATGTGGATTCATTTATCAGGAGGAAGGATGATAAGT
GGACTTGAAACACCTGACCCATTAGAATTATTATCTGGGGTGGTAATAACAGGATCAGAACATTGTAAAA
TATGTTATTCTTCAGATGGCACAAACCCATATACTTGGATGTATTTACCGGGTAATATCAAAATAGGGTC
AGCAGAAACAGGTGTGTCATCATTAAGAGTTCCTTATTTTGGATCAGTCACTGATGAAAGATCTGAGGCA
CAATTAGGATATATCAAGAATCTTAGTAAACCTGCAAAAGCCGCAATAAGAATAGCAATGATATATACAT
GGGCATTTGGTAATGATGAGATATCTTGGATGGAAGCCTCACAGATAGCACAAACACGTGCAAATTTTAC
ACTAGATAGTCTCAAAATTTTAACACCGGTAGCTACATCAACAAATTTATCACACAGATTAAAAGATACT
GCAACTCAGATGAAATTCTCCAGTACATCATTAATCAGAGTCAGCAGATTCATAACAATGTCCAATGATA
ACATGTCTATTAAAGAAGCTAATGAAACCAAAGATACCAATCTTATTTACCAACAAATAATGTTAACAGG
ATTAAGTGTTTTCGAATATTTATTTAGATTAAAAGAAACCACAGGACACAATCCTATAGTTATGCATCTG
CACATTGAAGATGAATGTTGTATTAAAGAAAGTTTTAATGATGAACATATTAATCCAGAGTCTACATTAG
AATTAATTCGATATCCTGAAAGTAATGAATTTATTTATGATAAAGACCCACTCAAAGATGTGGATTTGTC
AAAACTTATGGTTATTAAAGACCATTCTTATACAATTGATATGAATTATTGGGATGATACTGACATCATA
CATGCAATTTCAATATGTACTGCAATTACAATAGCAGATACTATGTCACAATTAGATCGAGATAATTTAA
AAGAGATAATAGTCATTGCAAATGACGATGATATTAATAGCTTAATCACTGAATTTTTGACTCTTGACAT
ACTTGTATTTCTTAAGACATTTGGTGGATTATTAGTAAATCAATTTGCATACACTCTTTATAGTTTAAAA
ATAGAAGGTAGAGATCTCATTTGGGATTATATAATGAGAACACTGAGAGATACTTCACATTCAATATTAA
AAGTATTATCTAATGCATTATCTCATCCTAAAGTATTTAAGAGGTTCTGGGATTGTGGAGTTTTAAACCC
TATTTATGGTCCTAATACTGCTAGTCAAGACCAGATAAAACTTGCTCTCTCTATATGTGAATATGCACTA
GATCTATTTATGAGAGAATGGTTGAATGGTGTATCACTTGAAATATACATTTGTGACAGTGATATGGAAG
TTGCAAATGATAGGAAACAAGCCTTTATTTCTAGACATCTTTCATTTGTTTGTTGTTTAGCAGAAATTGC
ATCTTTTGGACCTAACCTGTTAAACTTAACATACTTAGAGAGACTTGATCTATTGAAACAATATCTTGAA
TTAAATATTAAAGAAGACCCTACTCTTAAATATGTACAAATATCTGGATTATTAATTAAATCGTTCCCAT
CAACTGTAACATACGTAAGAAAGACTGCAATCAAATATTTAAGGATTCGCGGTATTAGTCCACCTGAAGT
AATTGATGATTGGGATCCGATAGAAGATGAAAATATGCTGGATAACATTGTCAAAACTATAAATGATAAC
TGTAATAAAGATAATAAAGGGAATAAAATTAACAATTTCTGGGGACTAGCACTTAAGAACTATCAAGTCC
TTAAAATCAGATCTATAACAAGTGATTCTGATGATAATGATAGACTAGATGCTAGTACAAGTGGTTTGAC
ACTTCCTCAAGGAGGGAATTATCTATCGCATCAATTGAGATTATTCGGAATCAACAGCACTAGTTGTTTG
AAAGCTCTTGAGTTATCACAAATTTTAATGAAGGAAGTTAATAAAGACAAGGACAGGCTCTTCCTGGGAG
AAGGAGCAGGAGCTATGCTAGCATGTTATGATGCCACATTAGGACCTGCAATTAATTATTATAATTCAGG
TTTGAATATAACAGATGTAATTGGTCAACGAGAATTGAAAATATTCCCTTCAGAGGTATCATTAGTAGGT
AAAAAATTAGGAAATGTGACACAGATTCTTAACAGGGTTAAAGTACTGTTCAATGGGAATCCCAATTCAA
CATGGATAGGAAATATGGAATGTGAGAGCTTAATATGGAGTGAATTAAATGATAAGTCTATTGGATTAGT
ACATTGTGATATGGAAGGAGCTATCGGTAAATCAGAAGAAACTGTTCTACATGAACATTATAGTGTTATA
AGAATTACATACTTGATTGGAGATGATGATGTTGTTTTAGTTTCCAAAATTATACCTACAATCACTCCGA
ATTGGTCTAGAATACTTTATCTATATAAATTATATTGGAAAGATGTAAGTATAATATCACTTAAAACTTC
TAATCCTGCATCAACAGAATTATATCTAATTTCGAAAGATGCATATTGTACTATAATGGAACCTAGTGAA
GTTGTTTTATCAAAACTTAAAAGATTGTCACTCTTGGAAGAAAATAATCTATTAAAATGGATCATTTTAT
CAAAGAAGAGGAATAATGAATGGTTACATCATGAAATCAAAGAAGGAGAAAGAGATTATGGAGTTATGAG
ACCATATCATATGGCATTACAAATCTTTGGATTTCAAATCAACTTAAATCATCTGGCGAAAGAATTTTTA
TCAACTCCAGATCTGACCAATATCAACAATATAATCCAAAGTTTTCAGCGAACAATCAAAGATGTCTTGT
TTGAATGGATTAATATAACTCATGATGACAAGAGACATAAATTAGGCGGGAGATATAACATATTCCCACT
AAAAAATAAGGGAAAGTTAAGACTGTTATCGAGAAGACTAGTATTAAGTTGGATTTCATTATCATTATCG
ACTCGATTGCTTACAGGCCGCTTTCCTGATGAAAAATTTGAACATAGAGCACAGACTGGATATGTATCAT
TAGCTGATACTGATTTAGAATCATTAAAATTATTGTCGAAAAACATCATTAAGAATTATAGAGAGTGTAT
AGGATCAATATCATATTGGTTTCTAACCAAAGAAGTTAAAATACTTATGAAATTGATTGGTGGTGCTAAA
TTATTAGGAATTCCCAGACAATATAAAGAACCCGAAGAACAGTTATTAGAAAACTACAATCAACATGATG
AATTTGATATCGATTAAGACATAAATACAATAAAGATATATCTTAACCTTTATCTTTGAGCCCAAGGATA
GACAAAAAGTAAGAAAAACATGTAATATATATATACCAAGCAGAGTTCTTCTCTTGTTTGGT
