# Supplementary material for: Prioritizing antiviral drugs against SARS-CoV-2 by integrating viral complete genome sequences and drug chemical structures
Source: Sci Rep. 2021 Mar 18;11:6248. doi: 10.1038/s41598-021-83737-5 (PMC7973547; doi:10.1038/s41598-021-83737-5)
Supplement: Supplementary file 1 — Supplementary Information 1. [file 41598_2021_83737_MOESM1_ESM.zip › dataset_VDA-RWR/dataset3/virus FASTA/Rotavirus.fasta]

>NC_014511.1 Rotavirus D chicken/05V0049/DEU/2005 segment 1, complete genome
GGCAATTAAAGTGGTAGGATGGGGACCTATAACTTACTCTTACAGAAGTATTTGAGATGGTTGTATGGGA
AAGATGCAACAGTAATTCCAATATTTATAACGAATGATCAAAATAATCAGGAGATTTTGAATAGTATAGT
TGATTATGCTAAACAGTTAGCAATTGATGATAAATACGATTATAAACTAATCGAAGATAAGTTGTCAAAG
TGTAACTTTGACTATGAAATAGTGTCATTTTTTACTTATTCTGATCAGAAGTATGATAACGTTGAACAGA
AATTATTAAAATATGTGAATAAAAAGAAAGTGTTGGTTGCAGATCTTACTAGAAACAAATTAAAGTATGA
GAACAATTATATAACCAAAGATCTTTATACTGAAGATGACTATACAGATACATTAATGGATCCATCAATT
AATACATCATTACGGTCGAACTTGAATGCAGCTATGTTCGTAATAGAAAATATCGAAGATAAGAAAATAC
AATCGAGATACAGGCATTTATTTGAATATGTGGCTTCAACTGTATCACATTATGGTATTCCAGTACATAA
CCAAAAATATAGATATGATTATAAGGAAATGTATAATAAACCATATTATTTAGTTCCATGGGCAAATTCA
AGTATAGAGATGATATTTGCTGTTTCGAGTCATGAATTATATTTAGTTGCTGAGGAATTAATAATTAATT
CATTTAGTAATAGATCAACTTTAGCGAAACTTACTTCCTCACCAATGACAACTCTAACATCGAAGCTGGA
TTTGTATTCTTGTTATATGACTACTGAAGACTTGGAATTAGAATATTCAGATAAAATAGTAAAATCGTAT
ATAACTGACGAAGCACAACTAGAATTAGATGAACAAATAGCTGAATTAAGAAAGGAAAAAATGACAAAAA
CAGCAGATATAATTGATGAATGGCAACGGAATCCGAGTATAGATACATTTCCACTAATGGCTCAAATTTA
CTCATTTTCATTTCACGTTGGATACAGAAAACAGATGATGTTGGACGCAGTAACTGATCAATTATCAATT
GAGTATTCAGATACTTTTGATAAAGATATGTATAATATGTATACTAATAATATCATAAAAATTATAGATG
ACATGCTTAGAGACCATATTAAGAAAGAGGATAAGATGTTATTGAATGCAGAAATAGCTGGATTATTATC
GATGTCTTCTGCCTCAAACGGTGAATCAAGAGTCATTAAATTTGGCAGACGAACGGTAAGATCAACTAAG
AAGAATATGCATGTAATGGATGATATATTTAATAAGCAATATGATTTAGACGTTCCAGACGTTAATGAAA
ATAATCCGATTCCATTAGGAAGACGTGATGTACCAGGAAGAAGAACAAGAGTAATATTTATTTTACCATA
TCCGTATTTTATTGCTCAGCATTCCGTTGTAGAGTTATATTTACGTGAAAGTAAACATATAAAGGAGTTT
TCAGAATTCTACTCACAGTCTTCGCAGCTACTATCATATGGTGATACCAATCGATATTTGAATCAGTCAA
CTATTATAGTCTATGCTGATGTGTCACAATGGGATTCATCAAAGCATAATACTACGCCGTTACGTAATGC
AATTTTGAAAGCTATTGAACAATTGAAATCGTACACGACAAATGAGAAGGTTATTACCGCATTAAATAAT
TATGCATTAACTCAGATGAAATTGAAGAATTCTTTTGTCACTATAGGTAATAAGGTGTTACAATATGGAG
CAGTAGCTTCGGGTGAAAAACAGACTAAATTAATGAATTCAATAGCGAATTTAGCATTAATTACGACTGT
AATAAATTATCTAAACGTGGGAGAATCATATAGAATTAAAATTATAAGGGTAGATGGTGATGATAATTAT
TTTATCATGGAATTCGACAGAAAGGTTGATAAACAATTAGTTACGGTTGTGTCAAATGCAGTGAAAGACA
CTTATGGAAGAATGGATGTAAAAGTGAAAGCATTAACTGCTACGACAGGATTAGAGATGGCTAAAAGATA
TATTGCTGGTGGTAGACTGTTTTTTAGAGCAGGAGTAAATATATTGAACAACGAAAAAAGGACACATACA
ACGACGTATGATCAAGCAGCAATAATATATGCTAATTACTTAGTTAACAAGATGAGAGGATATAACATGG
AACGAATATTCATATTATGTAAAATAATGCAAATGACGTCAGTGAAAATAACTGGTTCAATAAGACTATT
TCCAGCATCATTAATGCTCACTACAAATTCACCATATAAAGTATTTGACGATGTTGATTTTGTACAAACG
TATAACAGCAGTACTATAGCTATACATTTACAAAAAATGTTAATTTCAGTATCTCAAGTAAAATCAAATT
TAGCCGATGATATAGCTAAATCGGAAAAATTTACCAATTATGTACAGTTCTTAACTAAAAAATTGTTAGT
GCATAACAATAAGATTGTAGAAATGGGGATAGCACGTACTGAAAAAGCTAAGTTAAATTCATATCCACCA
ATAGCAAATGAGAAAAGAAATAATCAATTGAAGACATTAATGACATTTTTACAAACTCCGACATATAAAA
TGTCGACCGATGTAACAATAAACGACATGATGAAAATAATTAATGAATACACTAATTATACCATAATAAC
TGATAAATACGGGATACAACCTAATCCAATGCCGTTATTACCTGAGAATATACAATTTGCTATGTCACAC
GTTGGAGCGAGAGTTTATCAAATTGAAGAATCTGCTGCAAGATCAGCGATATCTAAGTTAATTTCAAATT
ACACTGTATATAAACCTTCAGTAGATGAATTATATAAAGTCATTAATAGTAATGAAAGAATATTATTTGA
ATACGTAACATCATTTGGTGTACCAACAAGGGATGTTACAGCGTATTTATCAGCTAAGCTGTACAAGAAA
GACAGAAACTTAATATTAGAGTCTTATATTTATCAGATTATGTCAGTTAATTACAATGCATATCAGCTTT
TTAATTTGAATTCAGAATTATTCGATAAATATATCAATATAGTGACTTATATGAAAATTCCATCAGTCAA
CTTTATTATTTTCACGTATTTAAAGTTAGTTATACTCAATAAAATGTTACAAGAGAGAAAACTATATAAA
GCATATTGTCAAATACCGAAACATCTTCTGCATATATTATGGAAAATGTCAATTAATTTAGCTACAATAT
CATCGCCATACACTATCGCAAACTTCTTTCAAGAGTAATCACTTACTTGTGACC
