# Supplementary material for: Prioritizing antiviral drugs against SARS-CoV-2 by integrating viral complete genome sequences and drug chemical structures
Source: Sci Rep. 2021 Mar 18;11:6248. doi: 10.1038/s41598-021-83737-5 (PMC7973547; doi:10.1038/s41598-021-83737-5)
Supplement: Supplementary file 1 — Supplementary Information 1. [file 41598_2021_83737_MOESM1_ESM.zip › dataset_VDA-RWR/dataset3/virus FASTA/The encephalomyocarditis virus(EMCV).fasta]

>X74312.1 Encephalomyocarditis virus complete RNA genome
TTGAAAGCCGGGGGTGGGAGATCCGGATTGCCAGTCTGCTCGATATCGCAGGCTGGGTCCGTGACTACCC
ACTCCCCCTTTCAACGTGAAGGCTACGATAGTGCCAGGGCGGGTACTGCCGTAAGTGCCACCCCAAAACA
ACAACAGACCCCCCCCCCCCCCCCCCCCCCCCCCCCCCCCCCCCCCCCCCCCCCCCCCCCCCCCCCCCCC
CCCCCCCCCCCCCCCCCCCCCCCCCCCCCCCCCCCCCCCCCCCCCCCCCCCCCCCCCCCCCCCCCCCCCC
CCCCCCCCCTCTCCCTCCCCCCCCCCTAACGTTACTGGCCGAAGCCGCTTGGAATAAGGCCGGTGTGCGT
TTGTCTATATGTTATTTTCCACCATATTGCCGTCTTTTGGCAATGTGAGGGCCCGGAAACCTGGCCCTGT
CTTCTTGACGAGCATTCCTAGGGGTCTTTCCCCTCTCGCCAAAGGAATGCAAGGTCTGTTGAATGTCGTG
AAGGAAGCAGTTCCTCTGGAAGCTTCTTGAAGACAAACAACGTCTGTAGCGACCCTTTGCAGGCAGCGGA
ACCCCCCACCTGGCGACAGGTGCCTCTGCGGCCAAAAGCCACGTGTATAAGATACACCTGCAAAGGCGGC
ACAACCCCAGTGCCACGTTGTGAGTTGGATAGTTGTGGAAAGAGTCAAATGGCTCTCCTCAAGCGTATTC
AACAAGGGGCTGAAGGATGCCCAGAAGGTACCCCATTGTATGGGATCTGATCTGGGGCCTCGGTGCACAT
GCTTTACGTGTGTTTAGTCGAGGTTAAAAAACGTCTAGGCCCCCCGAACCACGGGGACGTGGTTTTCCTT
TGAAAAACACGATGATAATATGGCCACAACCATGGAACAAGAGACTTGCGCGCACTCTCTCACTTTTGAG
GAATGCCCAAAATGCTCTGCTCTACAATACCGCAATGGATTTTACCTGCTAAAGTATGATGAAGAATGGT
ACCCAGAGGAGTTATTGACTGATGGAGAGGATGATGTCTTTGATCCCGAATTAGACATGGAAGTCGTTTT
CGAGTTACAGGGCAATTCCACCTCCTCAGACAAGAATAACTCCTCCTCGGAAGGCAATGAAGGTGTGATC
ATCAATAACTTTTACTCCAACCAATATCAAAACTCCATTGACCTCTCTGCTAATGCAGCCGGGTCTGACC
CACCCAGAACCTACGGTCAATTTTCGAATCTCTTTTCGGGCGCAGTGAATGCCTTTTCTAATATGCTTCC
ATTGCTAGCTGATCAAAATACAGAAGAAATGGAGAATCTGTCTGATCGAGTGTCTCAAGACACTGCCGGC
AATACGGTCACAAACACCCAGTCAACAGTGGGCCGTCTTGTCGGTTATGGTACCGTTCATGATGGAGAGC
ATCCGGCATCATGTGCTGACACTGCTTCAGAAAAGATCCTGGCGGTGGAAAGGTACTACACCTTCAAGGT
AAATGATTGGACATCAACACAAAAGCCCTTTGAGTACATCCGCATTCCCCTTCCTCACGTCCTGTCCGGT
GAAGATGGTGGTGTCTTTGGTGCGGCCCTCCGCCGGCACTACCTGGTGAAAACTGGATGGCGGGTGCAAG
TTCAGTGCAACGCCTCTCAATTCCACGCTGGAAGTTTGCTGGTGTTCATGGCACCAGAGTATCCAACCTT
AGATACTTTTGTCATGGACAACCGTTGGTCAAAGGATAACCTGCCTAATGGAGCCAGAACTCAGACAAAC
AAAAAGGGACCATTTGCCATGGACCATCAGAACTTCTGGCAGTGGACCTTGTATCCCCATCAATTCCTGA
ATCTGAGAACTAACACCACAGTGGATCTTGAGGTGCCATATGTAAACATAGCCCCCACTTCCTCCTGGAC
ACAACATGCTTCCTGGACTTTGGTGATTGCAGTGGTTGCTCCCCTGACATACTCAACCGGGGCTTCTACC
AGTTTGGATATCACCGCTTCTATTCAGCCAGTAAGGCCTGTCTTTAATGGCCTCCGGCACGAGACACTTT
CTAGACAGTCGCCCATTCCGGTCACAATTAGAGAACATGCTGGTACCTGGTATTCTACTCTGCCAGACAG
CACAGTGCCTATTTATGGCAAGACTCCTGTTGCTCCATCCAATTACATGGTGGGCGAATACAAGGACTTC
CTGGAGATAGCTCAGATTCCAACCTTTATTGGGAATAAGATCCCTAATGCTGTCCCCTACATTGAGGCAT
CCAACACAGCCGTCAAGACCCAACCGCTGGCCACCTATCAAGTGACCTTGTCCTGCTCCTGTCTGGCCAA
TACATTCTTGGCCGCTTTGTCTAGAAACTTTGCTCAGTACCGGGGATCATTGGTTTATACCTTTGTGTTC
ACTGGGACCGCGATGATGAAGGGCAAGTTCCTCATTGCCTACACCCCACCTGGAGCGGGCAAGCCCACTA
GTCGAGACCAAGCCATGCAGGCGACTTATGCGATTTGGGATTTGGGGCTAAATTCTTCTTACTCCTTCAC
TGTGCCTTTTATTTCTCCCACTCACTTCCGCATGGTAGGTACTGACCAAGTCAACATCACTAATGCGGAT
GGCTGGGTTACCGTGTGGCAGCTCACTCCCCTCACTTACCCACCAGGATGCCCGACCTCTGCTAAGATAC
TAACAATGGTGAGCGCAGGGAAGGATTTCTCACTCAAGATGCCTATCTCACCTGCCCCCTGGAGCCCTCA
GGGAGTAGAAAACGCTGAAAAAGGGGTCACTGAAAACGCAGACGCAACTGCTGACTTTGTGGCTCAACCA
GTTTACTTGCCTGAGAACCAAACGAAGGTGGCTTTCTTCTATGATAGGTCCAGTCCCATTGGTGCCTTCA
CCGTGCAGTCCGGCAGTCTAGAATCTGGTTTTGCCCCGTTCTCTAATAAGACTTGCCCGAACTCAGTGAT
ACTGACCCCTGGGCCCCAATTTGACCCCGCCTATGACCAACTCAGGCCACAGCGTCTGACAGAAATTTGG
GGCAATGGAAATGAGGAGACCTCAAAAGTCTTTCCGCTTAAATCCAAACAGGATTATTCCTTCTGCCTCT
TCTCCCCCTTTGTGTATTATAAATGTGATTTAGAAGTGACTCTTAGTCCTCACACTTCAGGCAACCATGG
GCTGTTGGTGAGGTGGTGTCCCACTGGTACACCAACCAAGCCCACTACCCAGGTTCTCCATGAAGTAAGT
TCCCTCTCAGAAGGCAGAACCCCCCAGGTTTATAGTGCCGGACCTGGCATTTCAAATCAGATTTCCTTTG
TAGTTCCTTACAATTCTCCACTTTCAGTCCTACCAGCTGTCTGGTATAATGGACACAAGAGATTTGACAA
CACTGGGAGCTTGGGCATTGCCCCTAATTCTGATTTCGGCACTCTGTTCTTTGCTGGCACAAAGCCTGAC
ATTAAATTCACAGTCTACTTGAGATACAAGAATATGAGAGTTTTTTGCCCACGTCCGACTGTCTTTTTCC
CCTGGCCCACTTCCGGGGACAAGATTGATATGACCCCGAGAGCTGGAGTCTTGATGCTAGAGAGTCCAAA
TGCCCTAGACATTTCAAGAACATACCCCACGTTACATGTTCTCATTCAATTCAACCATAGAGGTTTGGAG
GTTAGATTGTTTAGACATGGACAATTTTGGGCTGAAACACGTGCGGACGTGATTCTGAGATCGAAGACCA
AACAGGTCTCTTTCCTGAGCAACGGGAACTACCCGTCAATGGACTCTAGAGCTCCCTGGAATCCTTGGAA
GAATACCTACCAGGCGGTTCTAAGAGCAGAACCATGTAGAGTGACCATGGATATATATTATAAGAGAGTC
AGGCCTTTTAGACTGCCCCTGGTTCAGAAGGAATGGCGCGTGCGAGAGGAGAACGTTTTCGGTTTGTACC
GGATCTTCAATGCCCACTACGCTGGTTACTTTGCGGACCTACTGATCCATGACATTGAGACAAATCCAGG
GCCCTTCATGTTTAGACCAAGGAAACAGGTTTTCCAGACCCAAGGAGCGGCAGTGTCATCAATGGCTCAA
ACCCTACTGCCGAACGACCTTGCCAGCAAAGCTATGGGATCAGCTTTTACGGCTTTGCTCGATGCCAACG
AGGACGCCCGAAAAGCAATGAAGATTATAAAGACATTAAGTTCTCTATCGGATGCATGGGAAAATGTAAA
AGAAACACTAAACAACCCAGAGTTCTGGAAGCAGCTCTTGAGCAGATGTGTGCAGCTGATTGCAGGGATG
ACAATAGCAGTGATGCATCCGGACCCTTTGACTCTGCTCTGCTTAGGAACATTGACGGCCGCCGAGATTA
CAAGCCAGACAAGTCTGTGCGAAGAAATAGCAGCTAAGTTCAAGACAATTTTCATCACTCCTCCACCACG
GTTTCCCACAATCTCTCTTTTCCAACAACAATCCCCCTTGAAACAGGTAAATGATTTTTTCTCCCTAGCC
AAGAACCTGGACTGGGCCGTCAAGACTGTGGAAAAGGTGGTTGATTGGTTTGGGACATGGATAGTACAGG
AGGAAAAGGAACAGACCCTAGATCAGCTCTTGCAGCGTTTCCCCGAACATGCGAAGCGCATTTCTGATCT
CCGGAATGGAATGGCCGCCTATGTAGAGTGCAAGGAGAGTTTTGATTTCTTTGAAAAGCTGTACAATCAG
GCAGTGAAAGAGAAGAGAACGGGTATCGCCGCCGTCTGTGAAAAATTCAGACAGAAGCATGACCACGCCA
CCGCTCGGTGTGAGCCAGTCGTGATTGTGCTCCGCGGAGACGCGGGGCAAGGGAAATCTTTATCAAGTCA
GGTTATTGCCCAGGCCGTCTCCAAGACCATTTTCGGTCGGCAATCTGTGTATTCCCTTCCCCCCGATTCG
GATTTCTTTGATGGCTATGAAAATCAGTTTGCAGCAATAATGGATGATCTAGGGCAAAATCCTGATGGCT
CTGATTTCACTACGTTCTGTCAGATGGTTTCGACTACCAATTTTCTCCCCAATATGGCTAGTCTAGAGAG
AAAGGGCACCCCCTTTACATCTCAGCTTGTGGTGGCAACTACCAATCTGCCTGAGTTTAGACCTGTCACA
ATAGCCCATTACCCTGCTGTTGAGAGAAGGATAACTTTCGACTATTCAGTGTCTGCTGGTCCAGTCTGCT
CCAAAACAGAGGCCGGGTATAAGGTTTTGGATGTTGAAAGAGCCTTTAGGCCTACCGGTGAGGCTCCTCT
TCCATGCTTCCAGAATAACTGCCTTTTCCTTGAGAAAGCTGGGCTCCAGTTCAGAGATAACCGAACTAAA
GAGATCATTTCCCTGGTAGATGTGATTGAGAGAGCCGTGGCTAGGATTGAAAGGAAGAAGAAAGTTCTCA
CAACCGTGCAGACCCTTGTGGCACAAGCTCCAGTAGACGAGGTCAGTTTCCATTCCGTAGTCCAGCAGCT
TAAAGCAAGACAGGAAGCGACAGATGAACAGCTTGAGGAATTGCAAGAGGCTTTCGCGAAAGTACAGGAG
CGTAACTCTGTGTTTTCTGATTGGTTGAAGATTTCTGCAATGTTGTGTGCTGCGACTCTGGCACTTTCCC
AAGTTGTCAAGATGGCCAAGGCGGTGAAGCAGATGGTCAAGCCTGATTTGGTTCGTGTGCAATTGGATGA
GCAGGAGCAGGGACCTTACAATGAGACAGCGAGAGCTAAACCAAAAACACTGCAGTTGTTGGACATTCAG
GGACCGAACCCTGTGATGGACTTTGAAAAATATGTAGCCAAACATGTAACCGCCCCCATTGATTTTGTCT
ACCCCACTGGGGTGAGCACCCAGACTTGCCTCCTTGTGAGAGGCCGCACCCTGGCAGTAAATAGACACAT
GGCCGAGTCTGACTGGACTTCCATAGTAGTGCGTGGAGTCACACACGCCCGCTCTACTGTTAAAATTTTG
GCCATAGCTAAAGCAGGCAAAGAGACTGACGTATCTTTCATCCGCCTCTCTTCTGGTCCTCTATTCAGAG
ACAATACATCCAAATTTGTCAAGGCTGGTGATGTACTTCCTACTGGTGCCGCTCCAGTCACGGGGATAAT
GAACACGGACATACCCATGATGTACACAGGAACCTTCCTGAAAGCTGGTGTGTCAGTCCCAGTGGAAACC
GGCCAGACCTTTAATCACTGTATTCATTACAAGGCTAACACACGAAAGGGCTGGTGTGGATCAGCCCTAC
TGGCAGATCTTGGAGGAAGCAAGAAAATCCTTGGCATCCATTCTGCTGGCTCTATGGGAATAGCCGCCGC
CTCGATTGTGTCACAGGAGATGATTCGGGCGGTAGTGAATGCCTTTGAGCCACAGGGTGCTCTCGAGAGA
TTGCCAGATGGGCCCCGTATTCACGTACCACGTAAAACAGCACTACGCCCCACCGTTGCCCGTCAAGTCT
TCCAACCAGCATATGCCCCGGCTGTTCTATCGAAATTTGACCCTAGAACAGAGGCTGATGTAGATGAAGT
GGCTTTCTCCAAACATACCTCCAACCAGGAAAGCCTCCCACCAGTGTTTAGAATGGTAGCCAAAGAGTAT
GCCAATAGAGTTTTCACCTTGCTGGGAAAAGACAATGGCCGTCTGACTGTAAAGCAGGCTTTGGAAGGAC
TGGAGGGGATGGACCCCATGGACAGGAACACCTCCCCGGGGCTTCCATATACTGCGCTAGGAATGCGCAG
AACAGATGTCGTAGATTGGGAATCAGCCACCCTGATCCCGTTTGCGGCAGAAAGATTAAGAAAAATGAAT
GAAGGAGACTTTTCCGAAGTTGTCTATCAAACATTCCTCAAGGATGAGCTTAGACCGATAGAAAAGGTTC
AAGCCGCCAAGACACGGATTGTAGATGTTCCACCATTTGAGCATTGCATTCTGGGTAGACAATTGTTGGG
AAAGTTTGCATCAAAGTTCCAGACCCAACCGGGTCTGGAACTAGGATCAGCCATTGGATGTGACCCAGAT
GTACACTGGACTGCCTTCGGTGTCGCCATGCAAGGTTTTGAGCGTGTCTACGATGTGGACTACTCCAACT
TTGATTCGACCCATTCGGTGGCAATGTTCCGCTTATTGGCTGAGGAATTTTTCACTCCAGAGAATGGTTT
TGACCCCCTGACTAGAGAATATCTTGAGTCATTAGCCATTTCAACCCATGCGTTTGAGGAGAAGCGCTTT
CTGATAACCGGTGGTCTCCCATCAGGTTGTGCAGCGACCTCAATGCTAAACACTATAATGAATAATATAA
TAATTAGGGCGGGTTTGTATCTCACGTATAAAAATTTTGAATTTGATGATGTGAAGGTGTTGTCGTACGG
AGATGATCTCCTTGTGGCCACAAATTACCAATTGGATTTTGATAAGGTGAGAGCAAGCCTCGCAAAGACA
GGATATAAGATAACTCCCGCTAACAAAACTTCTACCTTTCCTCTTAATTCGACGCTTGAAGACGTTGTCT
TCTTAAAAAGAAAGTTTAAGAAAGAGGGCCCTCTGTATCGGCCTGTCATGAACAGAGAGGCGTTGGAAGC
AATGTTGTCATACTATCGTCCAGGGACTCTATCTGAGAAACTCACTTCGATCACTATGCTTGCCGTTCAT
TCTGGCAAGCAGGAATATGATCGGCTCTTTGCCCCATTCCGTGAGGTAGGGGTTGTCGTGCCATCATTCG
AGAGTGTGGAGTACAGATGGAGGAGTCTGTTCTGGTAGTAGTGCAGTCACTGGCACAACGCGTTGCCCGG
TAAGCCAATCGGGTATACACGGTCGTCATACTGCAGACAGGGTTCTTCTACTTTGCAAGATAGTCTAGAG
TAGTAAAATAAATAGTATAAG
