# Supplementary material for: Prioritizing antiviral drugs against SARS-CoV-2 by integrating viral complete genome sequences and drug chemical structures
Source: Sci Rep. 2021 Mar 18;11:6248. doi: 10.1038/s41598-021-83737-5 (PMC7973547; doi:10.1038/s41598-021-83737-5)
Supplement: Supplementary file 1 — Supplementary Information 1. [file 41598_2021_83737_MOESM1_ESM.zip › dataset_VDA-RWR/dataset3/virus similarity matrix.csv]

virus name	2019-nCoV	SARS-CoV	Rotavirus	MERS-CoV	influenza B virus	HCoV-229E	HCoV-NL63	HCoV-HKU1	HCoV-OC43	human enteric coronavirus	ANDV	EBOV	Hendra	HPIV2	Epstein-Barr virus	HIV-1	HIV-2	respiratory syncytial	HPIV1	HPIV3	A-H1N1	A-H5N1	A-H3N2	A-H7N9	cytomegalovirus	Hepatitis B virus	Hepatitis D virus	HSV-1	HSV-2	HCV	CVB3	HRV	Norovirus	EMCV
2019-nCoV	1	0.799	0.6018	0.5532	0.4761	0.4777	0.4925	0.5216	0.5268	0.525	0.4742	0.389	0.3916	0.3864	0.3612	0.3756	0.3686	0.3483	0.3541	0.365	0.3488	0.3476	0.356	0.3445	0.3331	0.3497	0.3322	0.3111	0.3054	0.3289	0.3537	0.3333	0.3445	0.3694
SARS-CoV	0.799	1	0.5971	0.5487	0.4693	0.477	0.486	0.5081	0.5215	0.5198	0.4723	0.3884	0.3843	0.3832	0.3671	0.3692	0.3684	0.3422	0.3483	0.3583	0.347	0.3471	0.3522	0.347	0.3303	0.3512	0.3315	0.3162	0.3104	0.3294	0.3503	0.3385	0.3449	0.3758
Rotavirus	0.6018	0.5971	1	0.4447	0.4133	0.4128	0.4129	0.4288	0.4472	0.4447	0.4538	0.3842	0.3869	0.3856	0.3321	0.3562	0.3487	0.3634	0.3651	0.3647	0.3573	0.3595	0.3619	0.3717	0.3318	0.3142	0.2803	0.2849	0.2834	0.3193	0.3493	0.3287	0.3671	0.3629
MERS-CoV	0.5532	0.5487	0.4447	1	0.6585	0.476	0.4839	0.5185	0.527	0.526	0.4671	0.3903	0.3875	0.3894	0.3665	0.3705	0.3712	0.3437	0.3453	0.3537	0.3324	0.3311	0.3357	0.3314	0.331	0.3345	0.3395	0.313	0.3086	0.3285	0.3552	0.3406	0.3443	0.364
influenza B virus	0.4761	0.4693	0.4133	0.6585	1	0.4004	0.4157	0.4204	0.4466	0.4433	0.4382	0.3865	0.3859	0.3684	0.351	0.3743	0.3696	0.335	0.3654	0.3803	0.3387	0.3387	0.3502	0.3571	0.3263	0.3727	0.4069	0.309	0.2955	0.3147	0.3576	0.3422	0.3397	0.3523
HCoV-229E	0.4777	0.477	0.4128	0.476	0.4004	1	0.6612	0.514	0.5005	0.4996	0.3931	0.3963	0.3847	0.3858	0.3601	0.3661	0.3622	0.342	0.3438	0.3524	0.3324	0.3327	0.3346	0.3319	0.3279	0.3567	0.3578	0.3069	0.3019	0.3317	0.3469	0.3377	0.3432	0.3644
HCoV-NL63	0.4925	0.486	0.4129	0.4839	0.4157	0.6612	1	0.5409	0.5146	0.5138	0.4038	0.3945	0.3903	0.3913	0.3477	0.3628	0.3637	0.3461	0.351	0.3605	0.3244	0.3248	0.331	0.3263	0.3236	0.3465	0.3304	0.3002	0.293	0.3281	0.3452	0.333	0.3413	0.3567
HCoV-HKU1	0.5216	0.5081	0.4288	0.5185	0.4204	0.514	0.5409	1	0.7256	0.7258	0.4469	0.4068	0.403	0.4064	0.3722	0.3742	0.3707	0.3536	0.362	0.3662	0.3348	0.336	0.3425	0.3281	0.3252	0.3344	0.3303	0.2995	0.2912	0.3275	0.3431	0.339	0.3436	0.3701
HCoV-OC43	0.5268	0.5215	0.4472	0.527	0.4466	0.5005	0.5146	0.7256	1	0.9674	0.4745	0.407	0.3987	0.4013	0.3718	0.3768	0.3756	0.3492	0.3552	0.3596	0.3389	0.3405	0.34	0.3298	0.3332	0.3307	0.3296	0.3091	0.3045	0.3357	0.3523	0.3384	0.3484	0.3744
human enteric coronavirus	0.525	0.5198	0.4447	0.526	0.4433	0.4996	0.5138	0.7258	0.9674	1	0.4762	0.4049	0.3981	0.401	0.3714	0.377	0.375	0.3504	0.3548	0.3599	0.3365	0.3382	0.3405	0.3289	0.3324	0.335	0.3275	0.3112	0.3043	0.3369	0.3515	0.3399	0.3481	0.3742
ANDV	0.4742	0.4723	0.4538	0.4671	0.4382	0.3931	0.4038	0.4469	0.4745	0.4762	1	0.3786	0.3735	0.3748	0.3335	0.3602	0.3494	0.3461	0.3403	0.3417	0.3181	0.3175	0.3333	0.3351	0.3373	0.3225	0.2682	0.3101	0.3027	0.3309	0.3292	0.3174	0.3328	0.3253
EBOV	0.389	0.3884	0.3842	0.3903	0.3865	0.3963	0.3945	0.4068	0.407	0.4049	0.3786	1	0.3661	0.3605	0.3333	0.3533	0.3475	0.338	0.3433	0.3445	0.323	0.3234	0.333	0.3335	0.3252	0.329	0.3085	0.3129	0.3098	0.3266	0.328	0.3331	0.327	0.3431
Hendra	0.3916	0.3843	0.3869	0.3875	0.3859	0.3847	0.3903	0.403	0.3987	0.3981	0.3735	0.3661	1	0.3816	0.3423	0.3508	0.3559	0.3356	0.3695	0.3722	0.3476	0.3496	0.3445	0.3394	0.3242	0.331	0.3122	0.3055	0.3027	0.317	0.3349	0.325	0.3257	0.3417
HPIV2	0.3864	0.3832	0.3856	0.3894	0.3684	0.3858	0.3913	0.4064	0.4013	0.401	0.3748	0.3605	0.3816	1	0.3368	0.3521	0.3604	0.3422	0.3683	0.3716	0.3305	0.3294	0.3371	0.3299	0.3181	0.3165	0.3229	0.2999	0.2963	0.3101	0.3536	0.3302	0.3415	0.3481
Epstein-Barr virus	0.3612	0.3671	0.3321	0.3665	0.351	0.3601	0.3477	0.3722	0.3718	0.3714	0.3335	0.3333	0.3423	0.3368	1	0.3362	0.3296	0.3142	0.3242	0.3269	0.3207	0.3228	0.3186	0.3186	0.3228	0.3187	0.3511	0.3322	0.3268	0.3224	0.329	0.3283	0.3207	0.3338
HIV-1	0.3756	0.3692	0.3562	0.3705	0.3743	0.3661	0.3628	0.3742	0.3768	0.377	0.3602	0.3533	0.3508	0.3521	0.3362	1	0.6004	0.3326	0.3419	0.3434	0.3146	0.3149	0.3292	0.3263	0.3216	0.3052	0.3351	0.3114	0.31	0.3217	0.3312	0.3223	0.3207	0.3476
HIV-2	0.3686	0.3684	0.3487	0.3712	0.3696	0.3622	0.3637	0.3707	0.3756	0.375	0.3494	0.3475	0.3559	0.3604	0.3296	0.6004	1	0.3301	0.3384	0.3384	0.3139	0.3129	0.324	0.3153	0.3297	0.312	0.3383	0.3146	0.3146	0.3253	0.3367	0.3244	0.3286	0.3383
respiratory syncytial	0.3483	0.3422	0.3634	0.3437	0.335	0.342	0.3461	0.3536	0.3492	0.3504	0.3461	0.338	0.3356	0.3422	0.3142	0.3326	0.3301	1	0.5424	0.4268	0.3364	0.3401	0.3333	0.3355	0.3123	0.3167	0.2935	0.2914	0.291	0.3046	0.3336	0.3266	0.3318	0.3361
HPIV1	0.3541	0.3483	0.3651	0.3453	0.3654	0.3438	0.351	0.362	0.3552	0.3548	0.3403	0.3433	0.3695	0.3683	0.3242	0.3419	0.3384	0.5424	1	0.6124	0.3275	0.329	0.3342	0.3368	0.3146	0.3309	0.3025	0.2994	0.2947	0.3145	0.333	0.3281	0.3338	0.3416
HPIV3	0.365	0.3583	0.3647	0.3537	0.3803	0.3524	0.3605	0.3662	0.3596	0.3599	0.3417	0.3445	0.3722	0.3716	0.3269	0.3434	0.3384	0.4268	0.6124	1	0.3282	0.3281	0.335	0.3315	0.3113	0.329	0.3146	0.2903	0.2842	0.3018	0.342	0.3268	0.3336	0.3357
A-H1N1	0.3488	0.347	0.3573	0.3324	0.3387	0.3324	0.3244	0.3348	0.3389	0.3365	0.3181	0.323	0.3476	0.3305	0.3207	0.3146	0.3139	0.3364	0.3275	0.3282	1	0.9978	0.839	0.839	0.6482	0.3812	0.4787	0.4078	0.4132	0.4081	0.3743	0.3869	0.387	0.3493
A-H5N1	0.3476	0.3471	0.3595	0.3311	0.3387	0.3327	0.3248	0.336	0.3405	0.3382	0.3175	0.3234	0.3496	0.3294	0.3228	0.3149	0.3129	0.3401	0.329	0.3281	0.9978	1	0.8401	0.8386	0.6487	0.3809	0.4834	0.407	0.4139	0.4085	0.375	0.3829	0.3876	0.3497
A-H3N2	0.356	0.3522	0.3619	0.3357	0.3502	0.3346	0.331	0.3425	0.34	0.3405	0.3333	0.333	0.3445	0.3371	0.3186	0.3292	0.324	0.3333	0.3342	0.335	0.839	0.8401	1	0.8171	0.6459	0.3765	0.4408	0.4035	0.4017	0.3914	0.3639	0.3754	0.3808	0.3336
A-H7N9	0.3445	0.347	0.3717	0.3314	0.3571	0.3319	0.3263	0.3281	0.3298	0.3289	0.3351	0.3335	0.3394	0.3299	0.3186	0.3263	0.3153	0.3355	0.3368	0.3315	0.839	0.8386	0.8171	1	0.6575	0.3823	0.4882	0.4113	0.4102	0.3963	0.3601	0.3742	0.3744	0.3392
cytomegalovirus	0.3331	0.3303	0.3318	0.331	0.3263	0.3279	0.3236	0.3252	0.3332	0.3324	0.3373	0.3252	0.3242	0.3181	0.3228	0.3216	0.3297	0.3123	0.3146	0.3113	0.6482	0.6487	0.6459	0.6575	1	0.384	0.4471	0.4682	0.4693	0.3887	0.3591	0.3613	0.3555	0.3484
Hepatitis B virus	0.3497	0.3512	0.3142	0.3345	0.3727	0.3567	0.3465	0.3344	0.3307	0.335	0.3225	0.329	0.331	0.3165	0.3187	0.3052	0.312	0.3167	0.3309	0.329	0.3812	0.3809	0.3765	0.3823	0.384	1	0.4272	0.4025	0.4044	0.3733	0.3631	0.3359	0.3529	0.3529
Hepatitis D virus	0.3322	0.3315	0.2803	0.3395	0.4069	0.3578	0.3304	0.3303	0.3296	0.3275	0.2682	0.3085	0.3122	0.3229	0.3511	0.3351	0.3383	0.2935	0.3025	0.3146	0.4787	0.4834	0.4408	0.4882	0.4471	0.4272	1	0.6613	0.671	0.3979	0.3701	0.3918	0.3985	0.3764
HSV-1	0.3111	0.3162	0.2849	0.313	0.309	0.3069	0.3002	0.2995	0.3091	0.3112	0.3101	0.3129	0.3055	0.2999	0.3322	0.3114	0.3146	0.2914	0.2994	0.2903	0.4078	0.407	0.4035	0.4113	0.4682	0.4025	0.6613	1	0.7965	0.3988	0.3641	0.3583	0.3615	0.3367
HSV-2	0.3054	0.3104	0.2834	0.3086	0.2955	0.3019	0.293	0.2912	0.3045	0.3043	0.3027	0.3098	0.3027	0.2963	0.3268	0.31	0.3146	0.291	0.2947	0.2842	0.4132	0.4139	0.4017	0.4102	0.4693	0.4044	0.671	0.7965	1	0.3993	0.3614	0.3533	0.356	0.3409
HCV	0.3289	0.3294	0.3193	0.3285	0.3147	0.3317	0.3281	0.3275	0.3357	0.3369	0.3309	0.3266	0.317	0.3101	0.3224	0.3217	0.3253	0.3046	0.3145	0.3018	0.4081	0.4085	0.3914	0.3963	0.3887	0.3733	0.3979	0.3988	0.3993	1	0.3639	0.3477	0.352	0.3364
CVB3	0.3537	0.3503	0.3493	0.3552	0.3576	0.3469	0.3452	0.3431	0.3523	0.3515	0.3292	0.328	0.3349	0.3536	0.329	0.3312	0.3367	0.3336	0.333	0.342	0.3743	0.375	0.3639	0.3601	0.3591	0.3631	0.3701	0.3641	0.3614	0.3639	1	0.3552	0.3584	0.3472
HRV	0.3333	0.3385	0.3287	0.3406	0.3422	0.3377	0.333	0.339	0.3384	0.3399	0.3174	0.3331	0.325	0.3302	0.3283	0.3223	0.3244	0.3266	0.3281	0.3268	0.3869	0.3829	0.3754	0.3742	0.3613	0.3359	0.3918	0.3583	0.3533	0.3477	0.3552	1	0.5678	0.3474
Norovirus	0.3445	0.3449	0.3671	0.3443	0.3397	0.3432	0.3413	0.3436	0.3484	0.3481	0.3328	0.327	0.3257	0.3415	0.3207	0.3207	0.3286	0.3318	0.3338	0.3336	0.387	0.3876	0.3808	0.3744	0.3555	0.3529	0.3985	0.3615	0.356	0.352	0.3584	0.5678	1	0.3449
EMCV	0.3694	0.3758	0.3629	0.364	0.3523	0.3644	0.3567	0.3701	0.3744	0.3742	0.3253	0.3431	0.3417	0.3481	0.3338	0.3476	0.3383	0.3361	0.3416	0.3357	0.3493	0.3497	0.3336	0.3392	0.3484	0.3529	0.3764	0.3367	0.3409	0.3364	0.3472	0.3474	0.3449	1
