# Supplementary material for: Prioritizing antiviral drugs against SARS-CoV-2 by integrating viral complete genome sequences and drug chemical structures
Source: Sci Rep. 2021 Mar 18;11:6248. doi: 10.1038/s41598-021-83737-5 (PMC7973547; doi:10.1038/s41598-021-83737-5)
Supplement: Supplementary file 2 — Supplementary Information 2. [file 41598_2021_83737_MOESM2_ESM.zip]

Archive with 19 entries (13 files):
- figures_AUC_VDA-RWR/
- figures_AUC_VDA-RWR/.DS_Store
- figures_AUC_VDA-RWR/dataset1/
- figures_AUC_VDA-RWR/dataset1/cv1.png
- figures_AUC_VDA-RWR/dataset1/cv2.png
- figures_AUC_VDA-RWR/dataset1/cv3.png
- figures_AUC_VDA-RWR/dataset2/
- figures_AUC_VDA-RWR/dataset2/.DS_Store
- figures_AUC_VDA-RWR/dataset2/cv1.png
- figures_AUC_VDA-RWR/dataset2/cv2.png
- figures_AUC_VDA-RWR/dataset2/cv3.png
- figures_AUC_VDA-RWR/dataset3/
- figures_AUC_VDA-RWR/dataset3/cv1.png
- figures_AUC_VDA-RWR/dataset3/cv2.png
- figures_AUC_VDA-RWR/dataset3/cv3.png
- figures_AUC_VDA-RWR/readme_Figures_AUC_VDA-RWR.docx
- __MACOSX/
- __MACOSX/figures_AUC_VDA-RWR/
- __MACOSX/figures_AUC_VDA-RWR/._readme_Figures_AUC_VDA-RWR.docx
