# Supplementary material for: Prioritizing antiviral drugs against SARS-CoV-2 by integrating viral complete genome sequences and drug chemical structures
Source: Sci Rep. 2021 Mar 18;11:6248. doi: 10.1038/s41598-021-83737-5 (PMC7973547; doi:10.1038/s41598-021-83737-5)
Supplement: Supplementary file 3 — Supplementary Information 3. [file 41598_2021_83737_MOESM3_ESM.zip]

Archive with 10 entries (7 files):
- docking_figures+figure 2_VDA-RWR/
- docking_figures+figure 2_VDA-RWR/docking_remdesivir.png
- __MACOSX/
- __MACOSX/docking_figures+figure 2_VDA-RWR/
- __MACOSX/docking_figures+figure 2_VDA-RWR/._docking_remdesivir.png
- docking_figures+figure 2_VDA-RWR/docking_ribavirin.png
- __MACOSX/docking_figures+figure 2_VDA-RWR/._docking_ribavirin.png
- docking_figures+figure 2_VDA-RWR/Figure 2.tif
- docking_figures+figure 2_VDA-RWR/readme_docking_figures+figure 2_VDA-RWR.docx
- __MACOSX/docking_figures+figure 2_VDA-RWR/._readme_docking_figures+figure 2_VDA-RWR.docx
